# Supplementary material for: The Language of Innovation
Source: PLoS One. 2020 Apr 30;15(4):e0230107. doi: 10.1371/journal.pone.0230107 (PMC7194493; doi:10.1371/journal.pone.0230107)
Supplement: S3 File — (GZ) [file pone.0230107.s003.tar.gz › 1981-1985/V2Run_7_VS_4500_embeddings1981-1985ED32.txt]

-1.005062684416770935e-01 4.548849072307348251e-03 1.599179697223007679e-03 2.976503968238830566e-01 2.205463312566280365e-02 1.327427942305803299e-02 -2.212254554033279419e-01 1.536659151315689087e-01 -4.456556960940361023e-02 1.436659544706344604e-01 -4.151524603366851807e-02 -3.430551290512084961e-02 3.660147264599800110e-02 -9.879509359598159790e-02 -5.444674566388130188e-02 -6.031084805727005005e-02 -3.828545510768890381e-01 -2.383543550968170166e-01 -3.087167143821716309e-01 -1.363287866115570068e-01 1.449205577373504639e-01 -1.588571220636367798e-01 -3.406329751014709473e-01 3.929170072078704834e-01 4.899306222796440125e-02 2.009083330631256104e-01 2.020752876996994019e-01 -1.644216179847717285e-01 1.062685698270797729e-01 -1.142973005771636963e-01 9.504278749227523804e-02 8.292806893587112427e-02
3.743123635649681091e-02 -2.117761224508285522e-01 7.250406593084335327e-02 2.588734924793243408e-01 -9.714240580797195435e-02 1.690642684698104858e-01 -8.765461295843124390e-02 2.189944684505462646e-01 2.254775166511535645e-02 1.507126986980438232e-01 -9.822636842727661133e-02 -1.164732780307531357e-02 -1.262781471014022827e-01 -3.645183145999908447e-01 -1.254452317953109741e-01 -1.059561148285865784e-01 -4.066334664821624756e-01 1.898355185985565186e-01 -2.003107666969299316e-01 -3.187010809779167175e-02 2.070733159780502319e-01 -2.663593590259552002e-01 -9.311276488006114960e-03 -9.171288460493087769e-02 1.334613114595413208e-01 1.328533515334129333e-02 -9.372113645076751709e-02 -3.211450278759002686e-01 9.212452173233032227e-02 -1.152108982205390930e-01 2.356732487678527832e-01 8.345472812652587891e-02
1.013225838541984558e-01 2.778907120227813721e-02 -1.410054713487625122e-01 2.033738493919372559e-01 2.304649166762828827e-02 -1.581678390502929688e-01 3.270070627331733704e-02 -2.811073660850524902e-01 -3.001626133918762207e-01 9.507384896278381348e-02 1.832226514816284180e-01 -3.971591219305992126e-02 -2.298799902200698853e-01 -3.780210614204406738e-01 -1.796268373727798462e-01 2.274286374449729919e-02 -3.175770342350006104e-01 -3.817739710211753845e-02 -7.154258340597152710e-02 -7.732396572828292847e-02 1.291598379611968994e-01 -1.826487248763442039e-03 2.818435244262218475e-02 -2.847402589395642281e-03 1.930717527866363525e-01 5.740698799490928650e-02 2.276539951562881470e-01 -1.116736605763435364e-01 1.858778446912765503e-01 1.054509133100509644e-01 3.696727156639099121e-01 2.029059529304504395e-01
-4.032579716295003891e-03 2.961154654622077942e-02 -2.958196103572845459e-01 -1.811455041170120239e-01 -1.037301570177078247e-01 -2.976943366229534149e-02 -1.233086176216602325e-02 -8.963956683874130249e-02 2.687230408191680908e-01 1.536311805248260498e-01 1.429812461137771606e-01 1.266301125288009644e-01 -1.508796121925115585e-02 -9.730769693851470947e-02 -1.548804193735122681e-01 -1.672737598419189453e-01 -3.908573389053344727e-01 1.884411871433258057e-01 -5.626525729894638062e-02 -7.077328860759735107e-03 3.031151592731475830e-01 -1.329475790262222290e-01 -3.242009580135345459e-01 -1.560650914907455444e-01 1.488368958234786987e-01 7.729308679699897766e-03 7.701270282268524170e-02 -2.145978063344955444e-01 2.892798483371734619e-01 8.758836984634399414e-02 2.528403401374816895e-01 -7.072708755731582642e-02
-6.722106039524078369e-02 -8.534089475870132446e-02 -3.127303421497344971e-01 1.447818428277969360e-02 -2.411132678389549255e-03 -1.260819192975759506e-02 1.429895162582397461e-01 -1.072433143854141235e-01 -5.603545531630516052e-02 9.337590634822845459e-02 1.536578685045242310e-01 2.440019100904464722e-01 -5.307968705892562866e-02 4.706222191452980042e-02 -6.335352361202239990e-02 -2.140159606933593750e-01 -3.499541282653808594e-01 3.892880082130432129e-01 -2.892820835113525391e-01 -1.312693953514099121e-01 3.208683431148529053e-01 -8.806454017758369446e-03 5.923897027969360352e-02 4.712777212262153625e-02 1.976568698883056641e-01 -1.451667100191116333e-01 1.128138825297355652e-01 -2.567805349826812744e-01 2.016697227954864502e-01 -2.517110481858253479e-02 -8.682495355606079102e-02 1.920419633388519287e-01
1.610821634531021118e-01 -6.537042558193206787e-02 3.223806247115135193e-02 1.788556575775146484e-01 2.349150478839874268e-01 -1.089395806193351746e-01 -7.183700054883956909e-02 8.019384741783142090e-02 1.353018432855606079e-01 -2.237198352813720703e-01 1.652828976511955261e-02 7.823976129293441772e-02 6.463064253330230713e-02 -9.353830665349960327e-02 -2.517417371273040771e-01 -2.205018848180770874e-01 -3.703561723232269287e-01 8.950209617614746094e-02 -3.749123513698577881e-01 -7.788820564746856689e-02 -3.677136264741420746e-03 -3.114087283611297607e-01 -1.202671006321907043e-01 -6.612887233495712280e-02 9.577549248933792114e-02 2.643885277211666107e-02 2.259031385183334351e-01 -2.321160137653350830e-01 2.120462805032730103e-01 -2.401409596204757690e-01 1.388442665338516235e-01 1.188081279397010803e-01
1.793443262577056885e-01 -1.260230131447315216e-02 -9.316741675138473511e-02 -1.419926434755325317e-01 2.513020997866988182e-03 1.099459677934646606e-01 -3.438642621040344238e-01 -5.334022920578718185e-03 1.432162076234817505e-01 2.048647701740264893e-01 6.430205423384904861e-03 1.064374744892120361e-01 -5.999714881181716919e-02 -8.049306273460388184e-02 1.368519570678472519e-02 9.032272547483444214e-02 -3.611011803150177002e-01 1.152638271450996399e-01 -3.381185829639434814e-01 -2.660652399063110352e-01 -1.493373215198516846e-01 -1.707296669483184814e-01 2.932155132293701172e-02 3.256894275546073914e-02 1.278375834226608276e-01 9.723999351263046265e-02 3.053963780403137207e-01 -3.759551048278808594e-01 1.742821186780929565e-01 1.014746427536010742e-01 5.733800679445266724e-02 -1.722283065319061279e-01
-3.004431724548339844e-01 -1.027704030275344849e-02 6.610140204429626465e-02 -6.995589286088943481e-02 1.390522718429565430e-01 -2.281614392995834351e-01 -1.428726762533187866e-01 -1.298388279974460602e-02 6.672848016023635864e-02 -1.730483782012015581e-04 8.205442130565643311e-02 1.060908660292625427e-01 -1.228924561291933060e-02 -2.084167599678039551e-01 -1.979911029338836670e-01 1.573650687932968140e-01 -1.673248112201690674e-01 -2.104899287223815918e-01 -3.415689468383789062e-01 1.498648524284362793e-01 1.187932938337326050e-01 8.298753947019577026e-02 -2.786308825016021729e-01 3.372795134782791138e-02 -6.361233443021774292e-02 3.412017226219177246e-01 -1.902472376823425293e-01 -1.879524290561676025e-01 3.436948060989379883e-01 5.077564343810081482e-02 1.564100384712219238e-01 -1.733192652463912964e-01
-3.396397083997726440e-02 -1.062973402440547943e-02 -6.174751371145248413e-02 3.123714923858642578e-01 4.110123217105865479e-01 -1.259670406579971313e-01 -5.831702426075935364e-02 -1.055784374475479126e-01 -7.979150116443634033e-02 7.344646751880645752e-02 -6.248700618743896484e-02 1.634761244058609009e-01 1.178541108965873718e-01 4.050048813223838806e-02 -2.302718758583068848e-01 -2.319989800453186035e-01 -3.540332019329071045e-01 1.742032617330551147e-01 -1.859810054302215576e-01 5.874787271022796631e-02 -3.988978639245033264e-02 -2.235006242990493774e-01 -1.500133424997329712e-01 -8.583531528711318970e-02 2.002206146717071533e-01 1.607380807399749756e-02 -4.152216762304306030e-02 -1.561124622821807861e-01 3.321454524993896484e-01 -2.679851651191711426e-01 -7.357618305832147598e-03 9.723657369613647461e-02
-4.772537946701049805e-02 2.715398557484149933e-02 -1.950546801090240479e-01 -2.248600684106349945e-02 3.615340590476989746e-01 -2.031866312026977539e-01 3.486111462116241455e-01 -4.270839691162109375e-02 -1.838924735784530640e-01 7.930539548397064209e-02 1.364311128854751587e-01 1.010477319359779358e-01 2.429843693971633911e-01 -1.927008628845214844e-01 -1.116812676191329956e-01 1.562860757112503052e-01 -3.361384272575378418e-01 -2.681069448590278625e-02 -1.166267096996307373e-01 -1.588117703795433044e-02 -1.364731490612030029e-01 9.826254099607467651e-02 -1.762963384389877319e-01 1.099488958716392517e-01 1.861205399036407471e-01 3.086543083190917969e-01 -5.047411844134330750e-02 -1.379313170909881592e-01 3.087162375450134277e-01 -1.096319407224655151e-01 1.666518673300743103e-02 -5.467711761593818665e-02
2.015876024961471558e-01 -5.151807516813278198e-02 8.385642617940902710e-02 2.537179291248321533e-01 1.779996007680892944e-01 -3.833398595452308655e-02 -4.000928997993469238e-02 -9.194394946098327637e-02 1.583369262516498566e-02 -2.332248166203498840e-02 9.917385876178741455e-02 -2.252100594341754913e-02 -1.629132628440856934e-01 -1.584794670343399048e-01 -1.478871516883373260e-02 -1.053488478064537048e-01 -1.777586191892623901e-01 1.533975005149841309e-01 -3.610796332359313965e-01 -4.160685092210769653e-02 -8.374404162168502808e-02 -4.634008109569549561e-01 1.050446853041648865e-01 9.783638268709182739e-02 5.409435927867889404e-02 1.195239461958408356e-02 -1.200898364186286926e-01 -1.243410781025886536e-01 3.752192556858062744e-01 8.448150008916854858e-02 2.790720164775848389e-01 2.821834683418273926e-01
8.248861879110336304e-02 -1.618005782365798950e-01 -1.843922883272171021e-01 3.781388998031616211e-01 1.347317476756870747e-03 7.709163427352905273e-02 -1.579120904207229614e-01 -1.211719587445259094e-01 6.289165932685136795e-03 -2.910906681790947914e-03 1.490436047315597534e-01 -2.941682040691375732e-01 -4.720710217952728271e-02 -3.057984113693237305e-01 -7.154776249080896378e-03 3.116981126368045807e-02 -3.814372122287750244e-01 2.119365930557250977e-01 -1.859166920185089111e-01 -2.960336506366729736e-01 2.521075867116451263e-02 -2.543553411960601807e-01 1.543672531843185425e-01 7.594703882932662964e-02 4.376413673162460327e-02 4.451188445091247559e-02 -6.481295824050903320e-02 -2.069539278745651245e-01 2.326101809740066528e-01 -3.869785740971565247e-02 1.090026050806045532e-01 1.137817725539207458e-01
1.189016737043857574e-02 -2.978555560111999512e-01 -3.323555886745452881e-01 -1.337901875376701355e-02 5.151959508657455444e-02 -5.679251626133918762e-02 2.684827893972396851e-02 -8.079391717910766602e-02 -2.038196921348571777e-01 1.406060457229614258e-01 -5.898284260183572769e-03 8.782565593719482422e-02 -8.049272745847702026e-02 -1.194152384996414185e-01 -2.078696787357330322e-01 2.391788363456726074e-02 -2.495429813861846924e-01 -1.419647596776485443e-02 -9.520421922206878662e-02 -7.840363681316375732e-02 4.182227849960327148e-01 -6.402137875556945801e-02 -8.153247088193893433e-02 -7.621157169342041016e-02 2.671803720295429230e-02 1.725440323352813721e-01 2.165624350309371948e-01 -3.907628059387207031e-01 2.968181073665618896e-01 6.183692067861557007e-02 2.280200570821762085e-01 -1.031730622053146362e-01
5.317220464348793030e-03 2.241989970207214355e-01 -6.199093908071517944e-02 9.918128699064254761e-02 -3.806268572807312012e-01 -2.625658810138702393e-01 -4.973412305116653442e-02 1.865756660699844360e-01 -4.121436923742294312e-02 -1.002682596445083618e-01 7.870402932167053223e-02 -1.116968467831611633e-01 -4.725861549377441406e-02 -1.885043680667877197e-01 -2.454554848372936249e-02 1.004600897431373596e-01 -1.315110921859741211e-01 6.410904228687286377e-02 -5.983521342277526855e-01 1.497266292572021484e-01 7.385566830635070801e-02 -6.541243195533752441e-02 -8.311530947685241699e-02 3.815351799130439758e-02 -8.361531049013137817e-02 2.064454555511474609e-01 -1.065785512328147888e-01 -2.715710997581481934e-01 -5.556815490126609802e-02 1.142045259475708008e-01 -8.426861464977264404e-02 1.677546352148056030e-01
1.258914265781641006e-02 -1.998275816440582275e-01 -1.891305446624755859e-01 3.081019520759582520e-01 1.463583558797836304e-01 -2.631621621549129486e-02 6.249780207872390747e-02 9.463850408792495728e-02 1.619632989168167114e-01 8.051288872957229614e-02 -7.493852823972702026e-02 1.485240012407302856e-01 -5.434697866439819336e-02 8.004890382289886475e-02 -1.472405791282653809e-01 6.758515536785125732e-02 -3.100070357322692871e-01 1.136652529239654541e-01 -2.725042104721069336e-01 -4.068385064601898193e-01 8.209043741226196289e-02 -2.127431519329547882e-02 -2.432979792356491089e-01 1.950473785400390625e-01 2.264031022787094116e-02 2.143350988626480103e-01 1.373672634363174438e-01 -1.873024851083755493e-01 1.088212206959724426e-01 -7.421632111072540283e-02 3.537113964557647705e-01 4.630324244499206543e-02
1.302479207515716553e-01 -9.122899174690246582e-02 -2.892156243324279785e-01 2.593670189380645752e-01 -4.197983443737030029e-02 -1.921932548284530640e-01 3.277546912431716919e-02 -1.957461237907409668e-01 2.212575636804103851e-02 1.058924123644828796e-01 2.691830694675445557e-01 -1.039483323693275452e-01 -2.462383061647415161e-01 -1.218491494655609131e-01 -3.722040951251983643e-01 5.056283622980117798e-02 -3.704556822776794434e-01 2.130129374563694000e-02 8.986977860331535339e-03 1.725771874189376831e-01 1.363408267498016357e-01 -1.910075247287750244e-01 -1.785350032150745392e-02 9.898220002651214600e-02 8.234345167875289917e-02 -9.240453690290451050e-02 9.910759329795837402e-02 -2.811097502708435059e-01 9.574168920516967773e-02 -2.385914623737335205e-01 1.173134967684745789e-01 -1.319140344858169556e-01
1.643291488289833069e-02 5.643478035926818848e-02 -1.842244416475296021e-01 2.606264948844909668e-01 8.433815091848373413e-02 1.188037022948265076e-01 -2.822576463222503662e-01 1.185926944017410278e-01 -5.403547361493110657e-02 1.017644442617893219e-02 1.268027424812316895e-01 -1.051326934248209000e-02 -2.109082639217376709e-01 3.748751431703567505e-02 -1.313662528991699219e-01 1.513532269746065140e-02 -2.751941084861755371e-01 9.004054218530654907e-02 -2.734377384185791016e-01 -2.014159411191940308e-01 8.176341652870178223e-02 -3.906448781490325928e-01 -1.409107297658920288e-01 9.061210602521896362e-02 -1.180824935436248779e-01 3.920785337686538696e-02 -6.283026188611984253e-02 -3.314590454101562500e-01 1.933540403842926025e-01 -1.132990270853042603e-01 1.772515922784805298e-01 3.157023787498474121e-01
2.354985326528549194e-01 -1.655691862106323242e-01 -1.549015045166015625e-01 1.591998338699340820e-01 1.036911755800247192e-01 4.414962232112884521e-02 1.464446783065795898e-01 1.330858170986175537e-01 -6.065725907683372498e-02 3.701183572411537170e-02 -9.079409390687942505e-02 -1.517736911773681641e-01 4.996865615248680115e-02 -3.302355110645294189e-02 -1.263567060232162476e-01 -1.500395685434341431e-02 -1.250623166561126709e-02 2.789522111415863037e-01 -1.845728456974029541e-01 5.964906886219978333e-02 2.931952774524688721e-01 -1.525185257196426392e-01 7.088727504014968872e-02 2.609460651874542236e-01 1.324242502450942993e-01 3.522321283817291260e-01 1.789606511592864990e-01 -4.254383444786071777e-01 1.541889607906341553e-01 1.114675216376781464e-02 2.292284965515136719e-01 1.755306422710418701e-01
1.561354547739028931e-01 -3.549067676067352295e-01 -2.253451794385910034e-01 -6.846480816602706909e-02 2.563649415969848633e-01 -1.597671657800674438e-01 2.195868343114852905e-01 -1.316373348236083984e-01 9.914074093103408813e-02 -2.140361443161964417e-02 9.365653246641159058e-02 -1.380869597196578979e-01 -1.408620029687881470e-01 2.306976541876792908e-02 -1.585567593574523926e-01 1.412111334502696991e-02 -4.197669327259063721e-01 1.736539304256439209e-01 -2.489163577556610107e-01 -1.115967407822608948e-01 6.127731874585151672e-02 -3.270914554595947266e-01 -2.804400026798248291e-01 1.624842286109924316e-01 3.678650036454200745e-02 1.579734683036804199e-01 -3.504791855812072754e-02 -1.289703547954559326e-01 4.013897106051445007e-02 -1.211187895387411118e-02 4.423523321747779846e-02 9.544339030981063843e-02
-5.686630681157112122e-02 8.745755255222320557e-02 1.932574212551116943e-01 2.058243751525878906e-01 1.764881908893585205e-01 -2.337694019079208374e-01 8.930852264165878296e-02 -9.414641559123992920e-02 9.976930171251296997e-02 1.601103395223617554e-01 1.962395012378692627e-01 -1.363347023725509644e-01 1.294036507606506348e-01 -1.163175702095031738e-01 -6.358327716588973999e-02 9.447080641984939575e-02 -2.871545553207397461e-01 1.755335479974746704e-01 -1.274419128894805908e-01 2.526452839374542236e-01 1.821117848157882690e-01 1.267252266407012939e-01 9.397567063570022583e-02 1.038049906492233276e-01 -8.221455663442611694e-02 1.763668954372406006e-01 1.703482419252395630e-01 -1.400128304958343506e-01 3.418685197830200195e-01 2.738977968692779541e-01 3.253740668296813965e-01 1.562682688236236572e-01
1.900623589754104614e-01 -2.632839046418666840e-02 -1.686265766620635986e-01 7.195430248975753784e-02 -7.061897777020931244e-03 -1.215262487530708313e-01 -5.494463816285133362e-02 6.073012948036193848e-02 -7.060585170984268188e-02 -1.818351596593856812e-01 1.445483416318893433e-01 -1.344792246818542480e-01 -1.449554413557052612e-01 2.324231117963790894e-01 -3.814546018838882446e-02 -1.625968962907791138e-01 -2.226643711328506470e-01 4.306111857295036316e-02 -2.138395309448242188e-01 2.380402199923992157e-02 7.897663116455078125e-02 -3.846606016159057617e-01 -1.196300312876701355e-01 -1.798383295536041260e-01 4.270964562892913818e-01 -4.430984705686569214e-02 -7.569131255149841309e-02 -3.258425593376159668e-01 2.458017617464065552e-01 -6.868258118629455566e-02 6.103902682662010193e-02 2.537145614624023438e-01
1.919738501310348511e-01 -2.037034034729003906e-01 -1.982816308736801147e-01 2.379861325025558472e-01 2.513522654771804810e-02 -5.286004394292831421e-02 -2.447700686752796173e-02 -3.318131566047668457e-01 -4.290008544921875000e-02 -1.577794849872589111e-01 1.705661267042160034e-01 -1.397508429363369942e-03 -3.646464273333549500e-02 -3.477713763713836670e-01 -1.630512028932571411e-01 -7.324647903442382812e-02 -2.950805723667144775e-01 -2.045066095888614655e-02 -1.720232218503952026e-01 -2.107004374265670776e-01 2.692010402679443359e-01 8.405712991952896118e-02 -7.317925244569778442e-02 -1.650058776140213013e-01 -6.008651480078697205e-02 2.023861855268478394e-01 1.973195821046829224e-01 -2.484976351261138916e-01 6.965461373329162598e-02 -2.416086792945861816e-01 1.103228479623794556e-01 8.526063710451126099e-02
1.060461103916168213e-01 -6.086046993732452393e-02 -2.335348427295684814e-01 -1.726809591054916382e-01 1.611040532588958740e-01 1.510590612888336182e-01 -7.802291214466094971e-02 -3.396373689174652100e-01 6.404035538434982300e-02 4.534193873405456543e-02 -3.321078047156333923e-02 9.847012162208557129e-02 -4.653600454330444336e-01 2.655532397329807281e-02 -7.378142327070236206e-02 8.251236379146575928e-02 -2.728413343429565430e-01 1.276114434003829956e-01 -1.714459061622619629e-01 7.054819166660308838e-02 7.537520676851272583e-02 -9.751120954751968384e-02 -1.511953175067901611e-01 -5.738329887390136719e-02 2.824322581291198730e-01 1.116102412343025208e-01 2.579290419816970825e-02 -2.713359296321868896e-01 2.831090986728668213e-01 6.011420115828514099e-02 -2.350513637065887451e-01 1.097162961959838867e-01
-4.145853593945503235e-02 -1.439584642648696899e-01 4.456384479999542236e-02 6.135109663009643555e-01 -1.856864243745803833e-01 9.180194139480590820e-02 -1.068193838000297546e-01 -1.366692483425140381e-01 6.005841493606567383e-02 -1.398319602012634277e-01 -6.357243657112121582e-02 8.181890100240707397e-02 -8.414965122938156128e-02 -9.920449554920196533e-02 1.377125680446624756e-01 -1.278681457042694092e-01 -4.010228216648101807e-01 -2.081239223480224609e-01 -1.545813586562871933e-02 -1.204141508787870407e-02 -1.676987274549901485e-03 1.294497400522232056e-02 -3.752789273858070374e-02 -8.293411880731582642e-02 5.768216401338577271e-02 2.146850973367691040e-01 1.142428889870643616e-01 -2.331083714962005615e-01 2.750701606273651123e-01 -8.820109069347381592e-02 9.485258907079696655e-02 1.335009783506393433e-01
1.727549135684967041e-01 3.815614059567451477e-02 -7.784265279769897461e-02 6.992865353822708130e-02 -6.854673475027084351e-02 -1.005000099539756775e-01 8.429287932813167572e-03 -1.143285855650901794e-01 -2.029957436025142670e-02 3.337651789188385010e-01 -2.165611386299133301e-01 -1.605349965393543243e-02 -1.851975917816162109e-01 -2.189622670412063599e-01 -1.524779647588729858e-01 5.440156906843185425e-02 -3.035002350807189941e-01 1.233625710010528564e-01 -2.696724832057952881e-01 -1.084320172667503357e-01 7.201745361089706421e-02 -1.014587059617042542e-01 1.683777719736099243e-01 -5.117978528141975403e-02 3.358913362026214600e-01 1.284108962863683701e-03 1.972446143627166748e-01 -4.014903008937835693e-01 2.162992060184478760e-01 -1.875100731849670410e-01 -6.249818205833435059e-02 -1.592224687337875366e-01
-6.603851914405822754e-02 2.199682891368865967e-01 -6.315022706985473633e-02 2.168120145797729492e-01 2.657338380813598633e-01 -1.715099960565567017e-01 4.477788507938385010e-02 -9.855232387781143188e-02 -1.864300109446048737e-02 -1.867523044347763062e-01 -3.091559931635856628e-02 6.947412341833114624e-02 4.835335537791252136e-02 -1.573393046855926514e-01 -1.650003641843795776e-01 -7.449349761009216309e-02 -3.531486093997955322e-01 1.989017277956008911e-01 1.770343631505966187e-02 -6.103620305657386780e-02 7.411162555217742920e-02 -1.630269736051559448e-01 -4.726796410977840424e-03 -1.452022045850753784e-01 1.256114989519119263e-01 -1.320792436599731445e-01 1.083791628479957581e-02 -4.570027589797973633e-01 3.011872470378875732e-01 1.698140799999237061e-01 7.382988929748535156e-02 3.081406056880950928e-01
-1.604274213314056396e-01 -7.526686787605285645e-02 -2.234735637903213501e-01 3.403112292289733887e-02 5.585949122905731201e-02 -2.185157835483551025e-01 8.017069101333618164e-02 -4.177946597337722778e-02 -6.629184633493423462e-02 -1.087763011455535889e-01 1.398478746414184570e-01 1.700728088617324829e-01 -1.268634796142578125e-01 3.335144817829132080e-01 -2.529088556766510010e-01 -1.992207467555999756e-01 -1.979151666164398193e-01 7.317672669887542725e-02 -3.166730403900146484e-01 -9.981929324567317963e-03 4.905528202652931213e-02 -1.310881972312927246e-01 -2.039730846881866455e-01 2.728734351694583893e-02 -4.248052090406417847e-02 -7.033979892730712891e-02 6.765393912792205811e-02 -3.959405422210693359e-01 4.134671390056610107e-01 7.101617008447647095e-02 -6.339981406927108765e-02 -8.835680782794952393e-02
2.450173050165176392e-01 -4.728668183088302612e-02 -2.254215478897094727e-01 2.281286716461181641e-01 9.348554164171218872e-02 -2.992012724280357361e-02 1.551073342561721802e-01 -4.543557763099670410e-02 -2.769846320152282715e-01 1.347774714231491089e-01 3.115344643592834473e-01 2.354644425213336945e-02 1.476250868290662766e-02 -1.670255661010742188e-01 -7.545323669910430908e-02 -2.411852180957794189e-01 -4.295917153358459473e-01 -3.709406033158302307e-02 -4.782262817025184631e-02 -7.378150522708892822e-02 1.667211204767227173e-01 1.790774166584014893e-01 -8.801033347845077515e-02 6.362626701593399048e-02 6.004201993346214294e-02 2.190292812883853912e-02 1.269589662551879883e-01 -3.676847815513610840e-01 1.418897211551666260e-01 1.141324453055858612e-02 2.676385641098022461e-01 -4.516255483031272888e-02
1.738218367099761963e-01 1.930384039878845215e-01 -1.999058127403259277e-01 1.300257593393325806e-01 -4.146798979490995407e-03 -1.048519238829612732e-01 8.519304543733596802e-02 -5.564971268177032471e-02 -1.774915121495723724e-02 -7.631830871105194092e-02 4.424801468849182129e-02 9.242036193609237671e-02 6.658372469246387482e-03 -2.290100008249282837e-01 -2.336526215076446533e-01 -4.195085167884826660e-02 -3.027946650981903076e-01 3.014812991023063660e-02 -1.419971436262130737e-01 -4.631877318024635315e-02 4.164100289344787598e-01 -2.980157732963562012e-01 -2.437917590141296387e-01 -3.658513352274894714e-02 2.058293484151363373e-02 2.443261072039604187e-02 3.181499242782592773e-01 -2.437170892953872681e-01 2.592472136020660400e-01 1.531737893819808960e-01 -1.642784327268600464e-01 -1.078073903918266296e-01
1.430620551109313965e-01 -1.373744159936904907e-01 -2.633215785026550293e-01 7.317247241735458374e-02 5.858842283487319946e-02 -2.067119926214218140e-01 3.376239165663719177e-02 -6.896926462650299072e-02 2.626956403255462646e-01 5.089121311902999878e-02 1.811992377042770386e-01 1.640900671482086182e-01 1.312130875885486603e-02 -3.339090198278427124e-02 -6.356997042894363403e-02 -9.146922826766967773e-02 -2.934874594211578369e-01 2.469860576093196869e-02 -1.570881903171539307e-02 1.487106829881668091e-01 3.821667134761810303e-01 -2.787861824035644531e-01 -7.724046707153320312e-02 8.457218855619430542e-02 -1.039276551455259323e-02 -1.437733694911003113e-02 2.526558935642242432e-01 -3.053188621997833252e-01 3.866814672946929932e-01 1.832219511270523071e-01 -1.775388605892658234e-02 4.562830552458763123e-02
1.196448728442192078e-01 -3.449242413043975830e-01 -4.114872217178344727e-02 -7.059872150421142578e-02 -1.124693229794502258e-01 4.423020035028457642e-02 1.012694314122200012e-01 -1.272889226675033569e-01 3.050134181976318359e-01 -2.554639801383018494e-02 1.800139844417572021e-01 1.535388976335525513e-01 -4.061252251267433167e-02 -1.720549762248992920e-01 -3.725719451904296875e-01 -2.029343694448471069e-02 -2.529458999633789062e-01 1.971588842570781708e-02 -1.206430122256278992e-01 -5.002825707197189331e-02 1.602392047643661499e-01 -2.218388170003890991e-01 -2.089972794055938721e-01 1.215247362852096558e-01 6.314398348331451416e-02 8.159420639276504517e-02 3.422180116176605225e-01 -2.646424472332000732e-01 2.344261258840560913e-01 1.373338550329208374e-01 -3.831059206277132034e-03 1.115470156073570251e-01
-4.297021776437759399e-02 2.536006830632686615e-02 6.499330699443817139e-02 -6.995240598917007446e-02 -4.417572543025016785e-02 -5.173698812723159790e-02 5.299901124089956284e-03 7.379099726676940918e-02 5.934964120388031006e-02 -1.359115540981292725e-01 7.222762703895568848e-02 1.534428000450134277e-01 1.172092556953430176e-01 -8.619695156812667847e-02 -3.674881458282470703e-01 2.955935895442962646e-01 -1.886110156774520874e-01 5.825112015008926392e-02 -3.147447407245635986e-01 -1.536435186862945557e-01 1.378708928823471069e-01 -1.436835825443267822e-01 -2.254578322172164917e-01 2.671046853065490723e-01 3.255242854356765747e-02 5.438819993287324905e-03 -2.057737410068511963e-01 -3.305835425853729248e-01 3.367980718612670898e-01 -3.039824366569519043e-01 -2.308864891529083252e-02 -3.726008161902427673e-02
8.367695659399032593e-02 1.836844906210899353e-02 5.129247158765792847e-02 6.938800215721130371e-02 -2.146528214216232300e-01 -1.659522578120231628e-02 -3.021314144134521484e-01 -3.329462707042694092e-01 -2.335107773542404175e-01 -6.446599215269088745e-02 -1.301088780164718628e-01 3.328130021691322327e-02 1.495600491762161255e-01 2.518893033266067505e-02 -5.459656193852424622e-02 8.098739385604858398e-02 -2.861504256725311279e-01 -1.414043735712766647e-02 -2.551307082176208496e-01 9.711810946464538574e-02 9.331191331148147583e-02 -2.836859226226806641e-01 -2.591238617897033691e-01 -1.375276222825050354e-02 1.180300936102867126e-01 -1.953581571578979492e-01 -3.102016868069767952e-03 -3.588860034942626953e-01 2.382678240537643433e-01 -9.556270390748977661e-02 2.431686371564865112e-01 -9.165949374437332153e-02
1.702589094638824463e-01 -5.953573621809482574e-03 -1.618519723415374756e-01 -1.430660188198089600e-01 7.410168647766113281e-02 -1.147090108133852482e-03 -7.649336010217666626e-02 -1.476245522499084473e-01 1.301695704460144043e-01 -1.658348143100738525e-01 -7.446902245283126831e-02 3.029669523239135742e-01 -1.701053082942962646e-01 -5.397842824459075928e-02 -2.132800519466400146e-01 -9.852858632802963257e-02 -2.504593729972839355e-01 1.995353251695632935e-01 -3.683780133724212646e-01 -1.718606203794479370e-01 5.628755688667297363e-02 -3.220441564917564392e-02 1.031061187386512756e-01 1.097695529460906982e-01 -1.520910020917654037e-02 2.438827902078628540e-01 2.479688674211502075e-01 -2.111962884664535522e-01 4.055207371711730957e-01 2.970592863857746124e-02 -1.911313086748123169e-01 -4.313990473747253418e-03
1.441250592470169067e-01 2.427640110254287720e-01 1.703365296125411987e-01 2.255907654762268066e-01 1.556510776281356812e-01 3.540543466806411743e-02 -1.077460721135139465e-01 2.671036124229431152e-02 1.820702552795410156e-01 9.058360010385513306e-02 1.808522492647171021e-01 -1.402336955070495605e-01 1.124574840068817139e-01 3.609538450837135315e-02 -2.050121426582336426e-01 -7.861416786909103394e-02 -4.774678647518157959e-01 1.384405791759490967e-01 -1.629821956157684326e-01 2.413231730461120605e-01 1.229834631085395813e-01 -9.509029984474182129e-02 -8.518090844154357910e-02 -8.536989241838455200e-02 -2.439062595367431641e-01 1.127776429057121277e-01 3.049759753048419952e-02 -3.958686292171478271e-01 -1.026342958211898804e-01 -6.200725585222244263e-02 1.547871977090835571e-01 8.863200247287750244e-02
1.104729697108268738e-01 -1.032970920205116272e-01 -1.403840482234954834e-01 4.905835166573524475e-02 -2.637646906077861786e-02 -2.562724053859710693e-01 -2.813493311405181885e-01 -1.862976402044296265e-01 3.320604190230369568e-02 6.499832123517990112e-02 -2.320190370082855225e-01 1.726156622171401978e-01 -1.153662353754043579e-01 5.676340311765670776e-02 -6.348090618848800659e-02 -1.233165115118026733e-01 -3.003596961498260498e-01 2.776731252670288086e-01 -3.046462833881378174e-01 -7.636383175849914551e-02 2.762893140316009521e-01 1.011661216616630554e-01 -9.457142651081085205e-02 1.890275329351425171e-01 -9.351132065057754517e-02 2.501859962940216064e-01 9.232071787118911743e-02 -2.920271754264831543e-01 2.766836434602737427e-02 -1.913368701934814453e-01 1.461440026760101318e-01 1.702125072479248047e-01
6.180619820952415466e-02 1.459968090057373047e-01 1.098538655787706375e-02 2.251731604337692261e-01 1.439013481140136719e-01 -1.732282936573028564e-01 -4.971999302506446838e-02 -1.764306575059890747e-01 7.642638683319091797e-02 2.816296219825744629e-01 -1.147937402129173279e-01 2.356420829892158508e-02 2.019082456827163696e-01 1.277466565370559692e-01 5.204834789037704468e-02 -2.436339110136032104e-02 -4.696868360042572021e-01 7.228147238492965698e-02 -1.819605827331542969e-01 6.379757076501846313e-02 3.202864825725555420e-01 6.346106529235839844e-03 -4.890040494501590729e-03 -2.952451705932617188e-01 -4.023213684558868408e-02 1.744325086474418640e-02 2.170195579528808594e-01 -2.671073377132415771e-01 8.202168345451354980e-02 -1.302731223404407501e-02 2.794784009456634521e-01 1.491581499576568604e-01
8.323374390602111816e-02 1.284900903701782227e-01 -6.136010214686393738e-02 2.048960924148559570e-01 1.063557267189025879e-01 7.892590761184692383e-02 2.052894607186317444e-02 3.704076260328292847e-02 4.750059451907873154e-03 1.140223965048789978e-01 -5.892719700932502747e-02 9.881559014320373535e-02 -1.459260135889053345e-01 -2.730908989906311035e-02 -2.285269647836685181e-01 -1.279570162296295166e-01 -5.511105060577392578e-01 5.044044926762580872e-02 4.423205554485321045e-02 5.179008468985557556e-02 9.297480434179306030e-02 -2.642654776573181152e-01 -3.019110858440399170e-01 1.950946003198623657e-01 -4.517450928688049316e-02 1.163570955395698547e-01 1.865832656621932983e-01 -2.871841788291931152e-01 2.093436121940612793e-01 2.762987911701202393e-01 -4.172228742390871048e-03 -1.514363735914230347e-01
-6.336899474263191223e-03 1.116628944873809814e-02 2.120928764343261719e-01 1.134550347924232483e-01 -4.858048632740974426e-02 -9.564142674207687378e-02 -2.627819590270519257e-02 -9.053914994001388550e-02 8.020576834678649902e-02 5.278209596872329712e-02 1.310555636882781982e-01 7.924696803092956543e-02 1.138489171862602234e-01 -5.635459348559379578e-02 -1.222562640905380249e-01 3.349350988864898682e-01 -1.707019507884979248e-01 2.399447709321975708e-01 -1.922098398208618164e-01 -1.243346408009529114e-01 1.189002916216850281e-01 -9.046488255262374878e-02 -1.839109808206558228e-01 3.983772993087768555e-01 2.155128270387649536e-01 3.573103249073028564e-02 -1.259222030639648438e-01 -4.785441756248474121e-01 1.671651750802993774e-01 -2.386083304882049561e-01 1.013614609837532043e-01 6.279667466878890991e-02
-2.051160633563995361e-01 7.660819590091705322e-02 4.079269245266914368e-02 -5.523114278912544250e-02 -4.720309004187583923e-02 -1.410493403673171997e-01 -5.490954592823982239e-02 -1.355000138282775879e-01 -4.103107377886772156e-02 4.994333535432815552e-02 8.231528848409652710e-02 -7.635949552059173584e-02 1.416258066892623901e-01 -1.394503563642501831e-01 -1.530561000108718872e-01 3.625828623771667480e-01 -2.187446802854537964e-01 2.300024777650833130e-01 -3.482176363468170166e-01 -7.286075502634048462e-02 1.505816131830215454e-01 -1.672833114862442017e-01 -1.679683029651641846e-01 3.352740108966827393e-01 1.139976456761360168e-01 -1.014036908745765686e-01 -4.795357584953308105e-02 -3.249963223934173584e-01 3.532039821147918701e-01 -1.327474564313888550e-01 -8.601898327469825745e-03 -2.049736306071281433e-02
-3.975047916173934937e-02 4.367049410939216614e-02 -3.707590699195861816e-02 1.209596842527389526e-01 -1.261054277420043945e-01 -1.349723488092422485e-01 -5.881823599338531494e-02 -1.772592365741729736e-01 9.630221128463745117e-02 -1.993239857256412506e-02 5.199912004172801971e-03 -1.567249931395053864e-02 -3.502723574638366699e-02 1.487203985452651978e-01 4.505537450313568115e-01 -7.655406743288040161e-02 -4.976300299167633057e-01 -1.857165694236755371e-01 -1.138010397553443909e-01 -1.533910185098648071e-01 3.912946209311485291e-02 -1.188777759671211243e-01 9.492143243551254272e-02 1.703785359859466553e-01 2.066740244626998901e-01 1.754592522047460079e-03 -1.500571817159652710e-01 -2.419000267982482910e-01 3.125310838222503662e-01 -1.851764768362045288e-01 9.148728102445602417e-02 1.815626323223114014e-01
-7.979880273342132568e-02 -1.739427596330642700e-01 -1.107280924916267395e-01 1.302262991666793823e-01 9.906157851219177246e-02 -1.358121484518051147e-01 2.912536449730396271e-02 -2.695986330509185791e-01 1.509796231985092163e-01 1.436137557029724121e-01 2.165950089693069458e-01 2.310270667076110840e-01 -7.043873774819076061e-04 -3.263661265373229980e-02 -2.981340587139129639e-01 4.464451596140861511e-02 -3.019028604030609131e-01 -1.215433776378631592e-01 -1.885745376348495483e-01 -1.935956776142120361e-01 2.061469107866287231e-01 -1.644108593463897705e-01 -2.673673033714294434e-01 -4.795833677053451538e-02 1.762371808290481567e-01 -1.120758131146430969e-01 3.639933168888092041e-01 -1.663638055324554443e-01 2.653596103191375732e-01 -4.503346048295497894e-03 -8.078195154666900635e-03 -1.252594590187072754e-02
-6.740871071815490723e-02 -1.282433420419692993e-01 2.375305071473121643e-02 3.201827406883239746e-01 -1.135360896587371826e-01 -1.715167909860610962e-01 1.748360879719257355e-02 -1.338686645030975342e-01 -1.198699921369552612e-01 7.393858581781387329e-02 -1.337649300694465637e-04 1.012391671538352966e-01 1.781289726495742798e-01 1.258707493543624878e-01 -3.267141878604888916e-01 -1.988760679960250854e-01 -4.361935555934906006e-01 1.490822285413742065e-01 -2.541932761669158936e-01 -3.233197033405303955e-01 8.637003600597381592e-02 -3.180236518383026123e-01 -1.392658427357673645e-02 -1.206482853740453720e-02 3.353176265954971313e-02 1.261880504898726940e-03 -6.068622227758169174e-03 -1.542193740606307983e-01 5.517213419079780579e-02 -2.264029830694198608e-01 1.295600533485412598e-01 6.948448717594146729e-02
8.032966405153274536e-02 7.025299593806266785e-03 1.624460369348526001e-01 3.919719532132148743e-02 -4.969890043139457703e-02 -9.352880716323852539e-02 8.009929955005645752e-02 -1.113048121333122253e-01 8.446076512336730957e-02 4.921919852495193481e-02 2.166780084371566772e-01 1.020862907171249390e-01 5.208886861801147461e-01 -2.563664615154266357e-01 5.902884062379598618e-03 -5.677050352096557617e-02 -3.730204701423645020e-01 9.395097941160202026e-02 -4.864526391029357910e-01 4.234661161899566650e-02 -1.418628394603729248e-01 5.917077418416738510e-03 9.984268993139266968e-02 1.011784747242927551e-01 8.655744045972824097e-02 2.402434349060058594e-01 -3.357420861721038818e-02 8.108282834291458130e-02 1.080933436751365662e-01 1.140159368515014648e-01 6.089155375957489014e-02 1.575260795652866364e-02
2.616655826568603516e-01 1.099301353096961975e-01 9.940846264362335205e-02 -7.779067754745483398e-02 1.494235396385192871e-01 6.438773870468139648e-02 1.593357920646667480e-01 -1.716524511575698853e-01 3.960570693016052246e-02 4.588810354471206665e-02 1.565887182950973511e-01 -4.502178635448217392e-03 -9.681464871391654015e-04 -2.891636453568935394e-02 -8.591648936271667480e-02 -1.515134721994400024e-01 -4.789529442787170410e-01 1.615491956472396851e-01 -8.471430838108062744e-02 -1.219076961278915405e-01 2.720111608505249023e-01 -2.815794050693511963e-01 -2.390297055244445801e-01 1.647512614727020264e-01 9.509697556495666504e-02 -1.032403018325567245e-02 1.626552045345306396e-01 -1.989194303750991821e-01 3.713785409927368164e-01 1.600827872753143311e-01 -4.269029945135116577e-02 -8.463850617408752441e-02
2.644169032573699951e-01 -2.324169278144836426e-01 -2.717296779155731201e-01 5.777584388852119446e-02 4.337722063064575195e-02 1.540248095989227295e-01 -1.141794621944427490e-01 -6.913721561431884766e-02 -4.596140701323747635e-03 4.756673797965049744e-02 -2.037384808063507080e-01 -2.009664848446846008e-02 -2.634617034345865250e-03 -1.117839887738227844e-01 -4.312258213758468628e-02 -2.506510317325592041e-01 -4.208545088768005371e-01 1.840117275714874268e-01 -3.700501099228858948e-02 1.171210929751396179e-01 9.756006300449371338e-02 -1.481531858444213867e-01 -1.600284427404403687e-01 2.026038318872451782e-01 1.268243938684463501e-01 3.073233067989349365e-01 1.086657121777534485e-01 -1.438529342412948608e-01 2.025309503078460693e-01 3.486557006835937500e-01 -3.425085172057151794e-02 5.574114248156547546e-02
2.623159587383270264e-01 7.171394675970077515e-02 2.420787140727043152e-02 -8.167455345392227173e-02 2.587888538837432861e-01 1.607194542884826660e-01 -2.252176636829972267e-03 -9.183640033006668091e-02 -2.468904703855514526e-01 2.174439877271652222e-01 1.382315307855606079e-01 1.964243948459625244e-01 4.042275846004486084e-01 -5.620266497135162354e-02 -4.209622740745544434e-02 -3.544984757900238037e-02 -2.748163938522338867e-01 -5.909496918320655823e-02 -2.783794105052947998e-01 5.499823018908500671e-02 -9.783069789409637451e-02 -4.881266131997108459e-02 2.169402875006198883e-02 1.077555641531944275e-01 1.694723963737487793e-01 2.084423750638961792e-01 2.735127136111259460e-02 -3.085919618606567383e-01 -1.590641587972640991e-02 -5.405068024992942810e-02 -1.107825711369514465e-01 3.389241993427276611e-01
1.106646209955215454e-01 -1.975345611572265625e-01 3.355307504534721375e-02 1.743054538965225220e-01 2.407667040824890137e-01 -3.431729376316070557e-01 -2.345959469676017761e-02 -1.467587649822235107e-01 -1.288212686777114868e-01 4.147883132100105286e-02 -1.036459673196077347e-02 1.743940114974975586e-01 -1.641781777143478394e-01 -2.358627915382385254e-01 1.572131812572479248e-01 3.340478837490081787e-01 -3.194894790649414062e-01 8.328978717327117920e-02 -1.944098025560379028e-01 -1.144287586212158203e-01 7.834675908088684082e-02 -2.278517186641693115e-01 2.252204716205596924e-02 1.659367382526397705e-01 -4.454966261982917786e-02 5.739347636699676514e-02 1.569527983665466309e-01 -2.837787866592407227e-01 1.733219027519226074e-01 -1.138270497322082520e-01 2.247582674026489258e-01 4.148940742015838623e-02
5.497319996356964111e-02 1.393207162618637085e-01 -9.413997083902359009e-02 -1.010809689760208130e-01 3.277763351798057556e-02 -6.229257211089134216e-03 1.668995171785354614e-01 5.990151315927505493e-02 2.150501161813735962e-01 -1.106991395354270935e-01 2.316638529300689697e-01 1.053208559751510620e-01 -1.075844019651412964e-01 -2.734185159206390381e-01 -9.470768272876739502e-02 3.708775341510772705e-01 -2.556897699832916260e-01 2.625888586044311523e-01 -4.139626622200012207e-01 -2.216264232993125916e-02 -1.378950625658035278e-01 -7.924510538578033447e-02 5.973875150084495544e-02 5.300219357013702393e-02 2.430026978254318237e-01 5.316641554236412048e-02 -5.833263043314218521e-03 -3.575654923915863037e-01 5.105843022465705872e-02 -1.554016321897506714e-01 1.173834204673767090e-01 -4.073290154337882996e-02
8.304267376661300659e-02 1.235032752156257629e-01 -2.216171175241470337e-01 1.078012436628341675e-01 1.211815774440765381e-01 -8.008538931608200073e-02 9.621334075927734375e-02 -1.304033398628234863e-01 1.331650167703628540e-01 4.488573223352432251e-02 -1.734459400177001953e-02 -3.040268644690513611e-02 -9.914592653512954712e-02 -1.087549924850463867e-01 -1.537700444459915161e-01 -1.816299706697463989e-01 -2.390629351139068604e-01 -3.761312738060951233e-02 -8.544119447469711304e-02 -3.504521027207374573e-02 3.454364836215972900e-01 -2.705007195472717285e-01 -7.298140972852706909e-02 2.193129509687423706e-01 3.050672113895416260e-01 6.301556131802499294e-04 1.430106610059738159e-01 -1.817987710237503052e-01 4.797536134719848633e-01 2.475708127021789551e-01 1.376715749502182007e-01 2.228737249970436096e-02
-1.161992400884628296e-01 1.459444016218185425e-01 1.202147901058197021e-01 1.711290180683135986e-01 2.837405167520046234e-02 5.458052456378936768e-02 -3.654939532279968262e-01 4.439362138509750366e-02 1.525260508060455322e-01 5.190983414649963379e-03 1.078125759959220886e-01 6.342882663011550903e-02 2.746035717427730560e-02 -2.058743983507156372e-01 -3.352233171463012695e-01 -1.102916374802589417e-01 -1.567162573337554932e-01 -6.111067906022071838e-02 -9.881975501775741577e-02 1.095483452081680298e-01 -1.431524474173784256e-02 5.422824621200561523e-02 -2.728393077850341797e-01 1.880418062210083008e-01 2.995488941669464111e-01 1.402110755443572998e-01 2.377707809209823608e-01 -2.305285073816776276e-02 3.424396514892578125e-01 1.822323501110076904e-01 -3.081664629280567169e-02 3.076031804084777832e-01
1.350728869438171387e-01 9.773039072751998901e-02 8.902185410261154175e-02 7.577101141214370728e-02 -2.395717948675155640e-01 -2.468887269496917725e-01 -3.962365686893463135e-01 -5.448429659008979797e-02 -5.988366156816482544e-02 -6.754776835441589355e-02 1.147084459662437439e-01 1.496213078498840332e-01 2.764054015278816223e-02 -1.307869236916303635e-02 5.214745178818702698e-02 2.543931007385253906e-01 -1.257434636354446411e-01 8.565599471330642700e-02 -2.951154112815856934e-01 1.448322534561157227e-01 -2.165741771459579468e-01 -1.939202547073364258e-01 -1.268453001976013184e-01 -5.329881235957145691e-02 2.398358136415481567e-01 -2.103749811649322510e-01 3.743403032422065735e-02 -2.682301700115203857e-01 2.521128356456756592e-01 1.690240800380706787e-01 -6.909505277872085571e-02 2.479194551706314087e-01
1.669425666332244873e-01 -2.993864417076110840e-01 -1.981617212295532227e-01 1.546297073364257812e-01 -1.096530407667160034e-01 -1.050333008170127869e-01 -3.523045033216476440e-02 -1.534090340137481689e-01 -5.306323245167732239e-02 2.818012535572052002e-01 -1.455472260713577271e-01 4.681142792105674744e-02 3.131088241934776306e-02 -2.665445022284984589e-02 -2.364739030599594116e-01 3.247440606355667114e-02 -2.282121479511260986e-01 3.762988150119781494e-01 -3.574002385139465332e-01 -2.011494487524032593e-01 1.164605170488357544e-01 1.187215279787778854e-02 -1.295583229511976242e-02 2.375251241028308868e-02 8.432325720787048340e-02 1.612685620784759521e-01 -3.718438744544982910e-02 -6.194147095084190369e-02 1.203847900032997131e-01 -1.901238113641738892e-01 1.458291113376617432e-01 3.473660945892333984e-01
-7.186303287744522095e-02 -4.865834861993789673e-02 1.810033768415451050e-01 2.673451416194438934e-02 -5.766704306006431580e-02 -3.178960457444190979e-02 -1.314459592103958130e-01 -5.143798142671585083e-02 1.274968534708023071e-01 5.354538094252347946e-03 1.605448722839355469e-01 -6.614766269922256470e-02 -6.819125264883041382e-02 -1.691124290227890015e-01 -1.757758110761642456e-01 3.548556864261627197e-01 -8.104693889617919922e-02 2.814044244587421417e-02 -2.462465018033981323e-01 -8.783582597970962524e-02 1.063293963670730591e-01 -1.430141180753707886e-01 -2.311544567346572876e-01 3.314916789531707764e-01 6.153488159179687500e-02 -2.872045338153839111e-02 -3.122180327773094177e-02 -4.090965092182159424e-01 3.774537444114685059e-01 -2.918838262557983398e-01 -2.182700298726558685e-02 1.623169779777526855e-01
1.183574274182319641e-01 -1.809853613376617432e-01 -3.629456460475921631e-01 -6.532902270555496216e-02 -3.588753342628479004e-01 -1.621149480342864990e-01 -1.575148999691009521e-01 1.347635686397552490e-01 -1.919861510396003723e-02 1.882796585559844971e-01 -3.304346278309822083e-02 6.356634199619293213e-03 1.011557504534721375e-01 -5.459107831120491028e-02 -3.741682320833206177e-02 9.513464570045471191e-02 -3.607745170593261719e-01 -1.346198022365570068e-01 -3.768621087074279785e-01 -2.312394790351390839e-02 1.219656839966773987e-01 -8.880534768104553223e-02 -2.216353267431259155e-01 -9.410318918526172638e-03 -4.070443287491798401e-02 3.547657653689384460e-02 -1.720190048217773438e-01 -2.395145148038864136e-01 1.930147781968116760e-02 2.952988743782043457e-01 2.663478255271911621e-02 1.327037215232849121e-01
2.028737217187881470e-01 1.785045117139816284e-01 -1.188901141285896301e-01 7.356356084346771240e-02 -1.910223513841629028e-01 -7.915971428155899048e-02 9.409537538886070251e-03 -6.588079035282135010e-02 4.306256771087646484e-02 1.961389183998107910e-02 4.447972774505615234e-02 -7.670011371374130249e-02 4.871749877929687500e-02 -1.464695483446121216e-02 6.310222297906875610e-02 2.281092703342437744e-01 -3.636136353015899658e-01 8.257115632295608521e-02 -3.914374411106109619e-01 -1.301669925451278687e-01 1.332770735025405884e-01 -6.183872371912002563e-02 -1.058826893568038940e-01 2.391830235719680786e-01 6.338329613208770752e-02 -1.231462806463241577e-01 -3.369307518005371094e-01 -3.868356943130493164e-01 1.131185516715049744e-01 -1.411138325929641724e-01 2.199647128582000732e-01 1.699916571378707886e-01
3.878640010952949524e-02 -1.851806938648223877e-01 -3.392624482512474060e-02 1.976476162672042847e-01 3.136363625526428223e-02 -2.323446720838546753e-01 6.948657799512147903e-03 -2.529044747352600098e-01 1.407961994409561157e-01 -2.098803967237472534e-02 -1.255922913551330566e-01 -9.277047216892242432e-02 -4.673406854271888733e-02 8.072587102651596069e-02 -9.554981440305709839e-02 1.101071387529373169e-01 -4.563742280006408691e-01 3.951079845428466797e-01 2.689044922590255737e-02 1.346146017313003540e-01 1.261820346117019653e-01 1.182112619280815125e-01 1.185634881258010864e-01 -1.763409227132797241e-01 -2.767225913703441620e-02 1.442150175571441650e-01 1.591605544090270996e-01 -3.758888840675354004e-01 2.096383869647979736e-01 -1.041326764971017838e-02 -8.502290584146976471e-03 1.995377242565155029e-01
-2.695692237466573715e-04 -7.281406968832015991e-02 -1.687248200178146362e-01 -2.105499804019927979e-02 2.718828618526458740e-01 -5.497387051582336426e-02 -2.247844636440277100e-01 -7.817367464303970337e-02 5.314104259014129639e-02 -1.296524554491043091e-01 -1.820143312215805054e-01 1.229406595230102539e-01 5.276222713291645050e-03 -3.230557590723037720e-02 -2.973137795925140381e-01 -2.759429514408111572e-01 -1.819785982370376587e-01 1.199220940470695496e-01 -7.788378745317459106e-02 -7.848872244358062744e-02 1.761941760778427124e-01 -6.818997114896774292e-02 -1.891909092664718628e-01 7.676621526479721069e-02 5.833373591303825378e-02 1.330825537443161011e-01 -1.271326467394828796e-02 -3.946844637393951416e-01 4.150157570838928223e-01 1.057081669569015503e-01 1.555594801902770996e-01 2.773978114128112793e-01
3.957277536392211914e-02 1.479437649250030518e-01 5.434276163578033447e-02 2.899910509586334229e-02 -7.783710025250911713e-03 -4.395209997892379761e-02 -6.256623566150665283e-02 -9.339254349470138550e-02 -1.043683383613824844e-02 8.480311185121536255e-02 7.133433222770690918e-02 -9.289995767176151276e-03 1.902401745319366455e-01 1.895001716911792755e-02 -2.376120388507843018e-01 3.784408271312713623e-01 -1.737178415060043335e-01 2.039870172739028931e-01 -1.584080308675765991e-01 5.938420072197914124e-03 2.024695724248886108e-01 -1.737759560346603394e-01 -2.259318083524703979e-01 3.731758296489715576e-01 2.108619362115859985e-01 2.800921164453029633e-02 -7.978379726409912109e-02 -2.848368287086486816e-01 3.558299243450164795e-01 -2.786557972431182861e-01 -5.967116355895996094e-02 1.021610647439956665e-01
2.403115779161453247e-01 9.066341817378997803e-02 -8.060629665851593018e-02 9.342151135206222534e-02 -8.590327948331832886e-02 -6.559124588966369629e-02 -1.972771137952804565e-01 1.385308057069778442e-01 -5.539913196116685867e-03 7.545365393161773682e-02 1.496670693159103394e-01 -1.253307759761810303e-01 -2.963505983352661133e-01 3.075233101844787598e-01 7.656598836183547974e-02 -2.037236839532852173e-01 -3.611801266670227051e-01 -3.629194945096969604e-02 -2.746041417121887207e-01 -2.148835510015487671e-01 -1.559434644877910614e-02 -2.830528616905212402e-01 -1.500535756349563599e-01 3.269499540328979492e-02 1.003195792436599731e-01 8.818908780813217163e-02 -3.353158384561538696e-02 -3.545852601528167725e-01 1.169393211603164673e-01 6.961072236299514771e-02 9.345294535160064697e-02 2.148837149143218994e-01
8.006825298070907593e-02 1.357699334621429443e-01 -6.938923895359039307e-02 6.410142034292221069e-02 5.658760294318199158e-02 -9.306460618972778320e-02 4.658069089055061340e-02 -7.807928323745727539e-02 1.849944144487380981e-01 -1.655867137014865875e-02 -1.891375519335269928e-02 1.978800445795059204e-01 9.304746240377426147e-02 -1.416419595479965210e-01 -9.498790651559829712e-02 -2.441373467445373535e-01 -3.349276781082153320e-01 -5.065912380814552307e-03 6.445806007832288742e-03 -1.303475499153137207e-01 1.252049058675765991e-01 -2.679137289524078369e-01 -2.946898341178894043e-01 1.112319678068161011e-01 1.116520315408706665e-01 1.872710883617401123e-01 1.322282999753952026e-01 -3.019368648529052734e-01 4.965403079986572266e-01 2.047205120325088501e-01 -2.803369797766208649e-02 -1.157868728041648865e-01
-2.104320749640464783e-02 3.043355979025363922e-02 -7.329068612307310104e-03 7.537327706813812256e-02 -6.735073775053024292e-02 -1.644799858331680298e-01 -5.647303462028503418e-01 8.096201345324516296e-03 -1.075391024351119995e-01 -1.551045477390289307e-01 3.437639772891998291e-01 1.300420016050338745e-01 6.921436637639999390e-02 2.243948355317115784e-02 -1.531040482223033905e-02 -6.239250767976045609e-03 -2.437616139650344849e-01 -2.127593010663986206e-02 1.476015523076057434e-02 2.673384249210357666e-01 3.311291337013244629e-01 -7.076281309127807617e-02 -1.403152942657470703e-01 1.152369156479835510e-01 1.856965869665145874e-01 1.613758802413940430e-01 9.321450442075729370e-02 -2.171241641044616699e-01 8.909118175506591797e-02 5.613802373409271240e-02 -1.247401721775531769e-02 2.434395700693130493e-01
2.461472600698471069e-01 2.273350208997726440e-01 -4.586738720536231995e-02 3.289261460304260254e-01 -3.016175329685211182e-01 2.419334137812256813e-03 -7.234449684619903564e-02 -2.859645336866378784e-02 -1.501672267913818359e-01 1.554970890283584595e-01 2.642625868320465088e-01 8.881267160177230835e-02 -1.884755194187164307e-01 -3.853619843721389771e-02 2.663416601717472076e-02 -4.774519801139831543e-02 -2.265512794256210327e-01 3.538325726985931396e-01 -1.064104363322257996e-01 -1.248514503240585327e-01 -1.005110889673233032e-01 7.373546063899993896e-02 -1.456221193075180054e-01 1.988816857337951660e-01 2.296303510665893555e-01 -2.480797097086906433e-02 6.371445208787918091e-02 -2.711290121078491211e-01 1.421880573034286499e-01 -7.909824140369892120e-03 -1.419324129819869995e-01 2.547167241573333740e-01
1.127758100628852844e-01 1.102140992879867554e-01 -2.262184321880340576e-01 1.305475085973739624e-01 -1.978294700384140015e-01 -1.620102375745773315e-01 -1.521270275115966797e-01 1.299869567155838013e-01 5.855760350823402405e-02 3.734454512596130371e-02 -4.292660951614379883e-02 -1.418664902448654175e-01 2.653503231704235077e-02 -4.557202104479074478e-03 1.157706901431083679e-01 3.370826840400695801e-01 -4.627833366394042969e-01 9.841001778841018677e-02 -3.605071902275085449e-01 -7.520203292369842529e-02 6.142491102218627930e-02 -1.250727921724319458e-01 -5.475519225001335144e-02 7.910735905170440674e-03 9.977084398269653320e-02 -2.235070168972015381e-01 -2.511376440525054932e-01 -1.970314979553222656e-01 1.832474470138549805e-01 -1.743822395801544189e-01 8.887685835361480713e-02 1.769448816776275635e-01
-8.951409906148910522e-02 -4.095058143138885498e-02 5.734406784176826477e-02 -2.257535234093666077e-02 2.103102952241897583e-01 1.290171779692173004e-02 -3.449405729770660400e-02 1.218050643801689148e-01 -3.158497856929898262e-03 -3.862455859780311584e-02 1.893577575683593750e-01 1.117927432060241699e-01 1.753581911325454712e-01 -3.063144683837890625e-01 3.502174317836761475e-01 -6.009104847908020020e-02 -2.852590382099151611e-01 -6.419050693511962891e-02 -1.512627452611923218e-01 -1.353838294744491577e-01 2.277795672416687012e-01 1.627592593431472778e-01 -6.850065663456916809e-03 1.245579719543457031e-01 -3.165036067366600037e-02 2.130453735589981079e-01 -2.098301947116851807e-01 -2.120633721351623535e-01 4.363249242305755615e-01 1.570408046245574951e-01 1.355255991220474243e-01 1.896177232265472412e-01
1.220064833760261536e-01 4.837078228592872620e-02 -1.567325554788112640e-02 1.569478772580623627e-02 -3.167251348495483398e-01 1.009315252304077148e-01 -3.012672364711761475e-01 -8.674540370702743530e-02 7.179032266139984131e-02 -4.860549420118331909e-02 4.789044335484504700e-02 1.827977448701858521e-01 8.780338615179061890e-02 -1.019717156887054443e-01 -1.845147460699081421e-01 -1.548641324043273926e-01 -3.142184913158416748e-01 -6.551139801740646362e-02 -3.734858632087707520e-01 1.379255652427673340e-01 2.646880447864532471e-01 -8.940298110246658325e-02 -4.027049243450164795e-02 -6.967470794916152954e-02 1.234615445137023926e-01 3.545383810997009277e-01 -1.293212175369262695e-02 1.961420625448226929e-01 7.903194427490234375e-02 -1.336230337619781494e-01 4.125313460826873779e-02 3.204396665096282959e-01
1.382990926504135132e-01 2.279210239648818970e-01 -5.697692930698394775e-02 2.813364863395690918e-01 -2.390459626913070679e-01 2.022355496883392334e-01 -2.754509821534156799e-02 -2.193670123815536499e-01 -1.376504898071289062e-01 -1.887514069676399231e-02 -1.181200519204139709e-01 -2.159538120031356812e-01 1.715062856674194336e-01 4.529206827282905579e-02 8.861522376537322998e-02 1.215196847915649414e-01 -3.695243000984191895e-01 3.119879774749279022e-02 -2.028442919254302979e-01 -8.689875155687332153e-02 1.118289306759834290e-01 -1.797745935618877411e-02 -3.363193273544311523e-01 8.544844388961791992e-02 4.793910682201385498e-02 -1.511421799659729004e-01 -1.662413962185382843e-02 -2.478068768978118896e-01 1.962625086307525635e-01 -1.698293536901473999e-01 1.366470158100128174e-01 2.707550525665283203e-01
1.124789938330650330e-01 6.880301982164382935e-03 2.726187109947204590e-01 -5.392352119088172913e-03 -1.133471280336380005e-01 -1.620037406682968140e-01 -8.837714046239852905e-02 -4.786948859691619873e-02 6.126961857080459595e-02 2.583390846848487854e-02 9.777001291513442993e-02 -6.449709087610244751e-02 7.859909534454345703e-02 -7.097888737916946411e-02 -2.471594512462615967e-01 3.901125192642211914e-01 -1.574523597955703735e-01 2.670213580131530762e-01 -3.565546572208404541e-01 8.051833137869834900e-03 8.981399238109588623e-02 -1.330560743808746338e-01 -8.625746518373489380e-02 2.244141548871994019e-01 1.003330647945404053e-01 5.625033378601074219e-02 -7.306984066963195801e-02 -3.277701139450073242e-01 3.211502134799957275e-01 -2.643440365791320801e-01 1.155537292361259460e-01 -4.351358860731124878e-02
-3.216342255473136902e-02 9.399403631687164307e-02 -2.272946015000343323e-02 2.245436757802963257e-01 -1.912719905376434326e-01 -8.318600058555603027e-02 -2.267800830304622650e-02 -2.395419180393218994e-01 -2.392421811819076538e-01 8.242033421993255615e-02 2.249634116888046265e-01 1.821733564138412476e-01 -9.056038223206996918e-03 1.009022966027259827e-01 -2.804010212421417236e-01 -5.743262171745300293e-02 -1.625274270772933960e-01 -7.049877196550369263e-02 -3.176833987236022949e-01 2.272656410932540894e-01 -6.116399541497230530e-02 -2.689069211483001709e-01 -1.472709476947784424e-01 -6.097282841801643372e-02 -9.482557326555252075e-02 1.756542176008224487e-01 -1.423148512840270996e-01 -2.886123955249786377e-01 2.148406207561492920e-02 7.280606776475906372e-02 -1.069987341761589050e-01 3.895620703697204590e-01
1.471656411886215210e-01 -2.452384978532791138e-01 1.545307189226150513e-01 4.402860999107360840e-02 9.846059978008270264e-02 -2.562189847230911255e-02 -2.547124326229095459e-01 -9.135611355304718018e-02 -1.631285622715950012e-02 1.881330311298370361e-01 2.760714888572692871e-01 2.432721853256225586e-01 1.055547147989273071e-01 1.250249743461608887e-01 -5.896711722016334534e-02 9.743905626237392426e-03 -2.347478717565536499e-01 5.799722298979759216e-02 -6.578687578439712524e-02 -1.968713104724884033e-02 5.205123126506805420e-02 8.034745603799819946e-02 -2.852868139743804932e-01 1.335306018590927124e-01 3.736376762390136719e-01 1.103767976164817810e-01 -7.925660349428653717e-03 -1.354613006114959717e-01 3.878543376922607422e-01 2.437614053487777710e-01 -1.575303226709365845e-01 1.759769916534423828e-01
-5.514047294855117798e-02 1.171853300184011459e-02 1.536501571536064148e-02 -2.299936860799789429e-02 4.915500879287719727e-01 5.674452334642410278e-02 1.461995691061019897e-01 2.999227121472358704e-02 -1.319266855716705322e-01 8.565173298120498657e-02 1.079503148794174194e-01 5.862368270754814148e-02 -3.028442151844501495e-02 -1.579692065715789795e-01 -1.958605498075485229e-01 2.930308580398559570e-01 -4.421024024486541748e-01 -1.401547193527221680e-01 -1.836802661418914795e-01 3.033302165567874908e-02 6.050947122275829315e-03 2.267321944236755371e-02 -2.777248024940490723e-01 1.233149319887161255e-01 1.414575725793838501e-01 3.136287331581115723e-01 9.264250285923480988e-03 -1.839627474546432495e-01 1.444878131151199341e-01 5.166462436318397522e-02 -1.423133313655853271e-01 -1.631413958966732025e-02
2.976783812046051025e-01 -9.880154579877853394e-02 4.358553327620029449e-03 1.200117617845535278e-01 -1.225174143910408020e-01 -1.737072765827178955e-01 -2.265474796295166016e-01 -1.022943332791328430e-01 -9.277434647083282471e-02 2.609653584659099579e-02 4.985600337386131287e-02 -8.796039968729019165e-02 -5.962944403290748596e-02 2.708680629730224609e-01 -3.256423473358154297e-01 -2.035711407661437988e-01 -1.436878144741058350e-01 -8.362130820751190186e-02 -2.266022115945816040e-01 2.353174537420272827e-01 2.893227040767669678e-01 -1.188562810420989990e-01 -5.547621101140975952e-02 1.005797907710075378e-01 3.143124282360076904e-01 9.269244968891143799e-02 -2.317387461662292480e-01 -8.814466744661331177e-02 2.791298329830169678e-01 -7.573419250547885895e-03 -1.488213539123535156e-01 1.481419354677200317e-01
5.315040051937103271e-02 -1.025633607059717178e-02 2.371680736541748047e-02 3.791014105081558228e-02 3.020534664392471313e-02 -7.546318229287862778e-04 -1.052198633551597595e-01 7.164407521486282349e-02 -1.613711565732955933e-01 1.581667736172676086e-02 2.562105357646942139e-01 2.532781846821308136e-02 9.242025762796401978e-02 -3.506398573517799377e-02 -1.526850014925003052e-01 3.933762311935424805e-01 -7.991101592779159546e-02 2.145372927188873291e-01 -2.659858167171478271e-01 -5.608142167329788208e-02 5.246968194842338562e-02 -1.593430787324905396e-01 -1.069569438695907593e-01 2.716888487339019775e-01 1.556407064199447632e-01 -2.293034829199314117e-02 -4.397991672158241272e-02 -4.652936756610870361e-01 3.503973782062530518e-01 -2.829980552196502686e-01 1.057939305901527405e-01 2.457843907177448273e-02
3.101524114608764648e-01 9.729585051536560059e-02 -1.069250404834747314e-01 2.787623703479766846e-01 -1.152153983712196350e-01 -1.537760198116302490e-01 1.090187802910804749e-01 -2.433878183364868164e-01 -8.072706311941146851e-02 8.258061110973358154e-02 7.267202436923980713e-02 5.426615476608276367e-02 -2.119699865579605103e-01 1.295036524534225464e-01 -1.651974618434906006e-01 2.967736124992370605e-01 -1.467255800962448120e-01 5.381260439753532410e-02 -1.686541438102722168e-01 8.639516681432723999e-02 7.364904880523681641e-02 1.957513988018035889e-01 -2.554033994674682617e-01 8.398768305778503418e-02 5.065865814685821533e-02 5.391789600253105164e-02 -1.824703067541122437e-01 -2.297635972499847412e-01 1.045612916350364685e-01 3.181205689907073975e-01 -1.251447293907403946e-02 3.439663648605346680e-01
-8.779489994049072266e-02 1.280783414840698242e-01 -2.351007014513015747e-01 -1.370533257722854614e-01 -3.542800992727279663e-02 -2.159472852945327759e-01 2.737356349825859070e-02 -9.978599101305007935e-02 7.229820638895034790e-02 1.323715001344680786e-01 -9.447357803583145142e-02 1.637834310531616211e-01 -8.222553879022598267e-02 -1.840948313474655151e-01 -1.103335171937942505e-01 7.382435351610183716e-02 -5.045392513275146484e-01 1.718451082706451416e-01 -1.750100776553153992e-02 -2.052983343601226807e-01 3.508486552163958549e-03 8.588153868913650513e-03 -3.551700711250305176e-02 1.473713517189025879e-01 -3.070351295173168182e-02 8.381279557943344116e-02 -1.214206442236900330e-01 -1.382357180118560791e-01 3.506617546081542969e-01 -1.996043473482131958e-01 4.095981419086456299e-01 6.675618886947631836e-02
-9.631846100091934204e-02 -5.110184475779533386e-02 -1.643439978361129761e-01 1.430857181549072266e-01 2.077640742063522339e-01 7.310926914215087891e-02 -7.943049818277359009e-02 2.195351943373680115e-02 -1.058910861611366272e-01 -2.123935334384441376e-02 5.747785791754722595e-02 -5.640546232461929321e-02 4.533961042761802673e-02 6.069173105061054230e-03 -3.480850458145141602e-01 2.938265204429626465e-01 -3.654402494430541992e-01 3.408653661608695984e-02 -1.551191061735153198e-01 3.722773492336273193e-01 -7.716543227434158325e-02 4.054794833064079285e-02 2.617477476596832275e-01 -1.076515205204486847e-02 7.996397465467453003e-02 -1.352347135543823242e-01 -2.299168556928634644e-01 -3.038481175899505615e-01 3.274433314800262451e-01 -8.135049790143966675e-02 -5.753337405622005463e-03 -1.619713753461837769e-02
1.057653278112411499e-01 1.627102941274642944e-01 -2.736287415027618408e-01 1.286564469337463379e-01 -2.316446155309677124e-01 -7.418894022703170776e-02 1.443881541490554810e-01 -1.030233725905418396e-01 -2.098187804222106934e-01 1.320565044879913330e-01 9.647458046674728394e-02 -1.247009634971618652e-01 1.523990035057067871e-01 -9.970451705157756805e-03 -4.423833265900611877e-02 1.942074000835418701e-01 -3.647931814193725586e-01 1.458394061774015427e-02 -3.495466113090515137e-01 -6.339944154024124146e-02 1.093433499336242676e-01 7.882840931415557861e-02 -8.441860228776931763e-02 1.428495198488235474e-01 9.714603424072265625e-02 -1.125416755676269531e-01 -3.181400299072265625e-01 -3.160432875156402588e-01 1.040654554963111877e-01 -2.265239208936691284e-01 1.053776964545249939e-01 1.712664365768432617e-01
2.447263337671756744e-03 -2.392992377281188965e-01 -5.077023804187774658e-02 -6.704388558864593506e-02 6.553298979997634888e-02 -2.288667559623718262e-01 -1.640551537275314331e-01 -1.847534477710723877e-01 -2.682190574705600739e-02 1.558448076248168945e-01 6.680624932050704956e-02 4.716122150421142578e-02 -9.078612923622131348e-02 1.073360964655876160e-01 -8.191683143377304077e-02 -8.944472670555114746e-02 -3.047490417957305908e-01 2.719054222106933594e-01 -3.856808543205261230e-01 3.754867985844612122e-02 2.108878642320632935e-01 -1.694509238004684448e-01 -2.207242995500564575e-01 1.246207486838102341e-02 -6.323013454675674438e-02 6.205455586314201355e-02 4.686531126499176025e-01 -8.037952333688735962e-02 2.430474460124969482e-01 1.140959709882736206e-01 5.253094062209129333e-02 6.281577050685882568e-02
-5.970046296715736389e-02 2.072259038686752319e-01 -2.685784399509429932e-01 2.471539676189422607e-01 1.289373934268951416e-01 -1.245526522397994995e-01 -3.357832133769989014e-01 -1.352693885564804077e-01 2.314384430646896362e-01 -3.099637664854526520e-02 4.979645460844039917e-02 -6.398667395114898682e-02 5.310379341244697571e-02 -8.297883719205856323e-02 -1.773905903100967407e-01 -9.717314690351486206e-02 -3.752087354660034180e-01 3.583002984523773193e-01 -1.065231412649154663e-01 -9.948292374610900879e-02 1.458764821290969849e-01 1.351952701807022095e-01 -5.566969513893127441e-02 -3.099018521606922150e-02 2.415662556886672974e-01 2.206827551126480103e-01 2.452581971883773804e-01 -1.613379716873168945e-01 2.405531331896781921e-02 -6.327775865793228149e-02 -3.075330331921577454e-02 1.121893227100372314e-01
2.473734915256500244e-01 1.964207440614700317e-01 -2.056961208581924438e-01 1.535227149724960327e-01 2.722720503807067871e-01 -1.227221861481666565e-01 7.601138204336166382e-02 -5.999699234962463379e-02 1.783843897283077240e-02 -8.587601780891418457e-02 1.234927996993064880e-01 5.941769853234291077e-02 -2.033932507038116455e-02 3.707994520664215088e-02 -1.332820802927017212e-01 -2.362560629844665527e-01 -3.793166279792785645e-01 2.000829018652439117e-02 -1.671233922243118286e-01 -2.208826541900634766e-01 3.763781189918518066e-01 -1.395525932312011719e-01 -5.260118842124938965e-02 1.181176155805587769e-01 8.900277316570281982e-02 -1.703792065382003784e-02 5.567449331283569336e-02 -2.899544537067413330e-01 2.810574471950531006e-01 2.115788608789443970e-01 -3.546974435448646545e-02 -1.211393475532531738e-01
1.937399059534072876e-01 3.813889250159263611e-02 5.992104858160018921e-02 1.578781008720397949e-01 1.348547544330358505e-02 8.049592375755310059e-02 7.602012902498245239e-02 -1.453679203987121582e-01 -7.621407508850097656e-02 -5.109488591551780701e-02 1.793416738510131836e-01 -2.166437804698944092e-01 9.899048507213592529e-02 -1.871280372142791748e-01 -1.148587763309478760e-01 2.165504395961761475e-01 -3.057005107402801514e-01 2.746382355690002441e-01 -3.687102198600769043e-01 -1.272603571414947510e-01 -1.227156966924667358e-01 -2.897916734218597412e-02 -6.308141350746154785e-02 3.103339374065399170e-01 2.595457993447780609e-02 -1.314792931079864502e-01 -2.776966392993927002e-01 -3.061537742614746094e-01 2.252941280603408813e-01 -7.408102601766586304e-02 1.543380171060562134e-01 -2.058247104287147522e-02
-5.092240497469902039e-02 -1.304625570774078369e-01 -2.080907672643661499e-01 -2.747846953570842743e-02 2.505138218402862549e-01 -1.186020672321319580e-01 -1.607175469398498535e-01 7.957897335290908813e-02 -1.963264495134353638e-01 -1.888333261013031006e-01 2.894355654716491699e-01 -1.140944734215736389e-01 -2.305734604597091675e-01 1.098547652363777161e-01 6.253387313336133957e-03 6.098818778991699219e-02 -4.575046002864837646e-01 1.505180448293685913e-01 -1.871948689222335815e-01 1.042707487940788269e-01 -7.508767396211624146e-02 -1.141565293073654175e-01 -9.683404862880706787e-02 1.714921593666076660e-01 2.268819361925125122e-01 9.132660925388336182e-03 -1.304690986871719360e-01 -2.416586726903915405e-01 1.190770119428634644e-01 1.277974694967269897e-01 2.639773488044738770e-01 1.576304882764816284e-01
3.226283490657806396e-01 -8.443067781627178192e-03 -7.611951977014541626e-02 -3.370385384187102318e-03 -1.223301589488983154e-01 -8.914957195520401001e-02 -1.514805294573307037e-02 -1.738816797733306885e-01 4.258228093385696411e-02 1.183659136295318604e-01 2.922778427600860596e-01 1.490354835987091064e-01 2.608196809887886047e-02 -1.128737330436706543e-01 -1.395814418792724609e-01 1.208828166127204895e-01 -2.138680219650268555e-01 2.058813720941543579e-01 -4.650313034653663635e-02 1.240733861923217773e-01 -2.673913538455963135e-02 2.932609021663665771e-01 -4.352697730064392090e-01 1.633003652095794678e-01 2.614587247371673584e-01 8.356882631778717041e-02 -1.488772183656692505e-01 -1.635295450687408447e-01 1.988708823919296265e-01 1.840058863162994385e-01 -2.082320302724838257e-01 -1.270162761211395264e-01
1.986059248447418213e-01 8.815130591392517090e-02 -1.769290119409561157e-01 -1.436459645628929138e-02 -1.099438741803169250e-01 1.244234964251518250e-01 -2.008134424686431885e-01 -2.686800956726074219e-01 7.967429608106613159e-02 6.696157902479171753e-02 -1.721789389848709106e-01 2.736142575740814209e-01 -3.515911698341369629e-01 -3.167993575334548950e-02 -1.434891372919082642e-01 -2.842849120497703552e-02 -4.546483457088470459e-01 2.469456642866134644e-01 -1.257244199514389038e-01 -3.877429990097880363e-03 -1.693298225291073322e-03 -5.332072451710700989e-02 -2.652772702276706696e-03 -3.195103630423545837e-02 2.172144502401351929e-01 3.106651306152343750e-01 5.303553864359855652e-02 -2.016729712486267090e-01 7.463322579860687256e-02 -1.585863232612609863e-01 -1.007584631443023682e-01 6.631061434745788574e-02
-5.088489502668380737e-02 -8.286249637603759766e-02 1.572290435433387756e-03 5.492982640862464905e-02 1.851024776697158813e-01 -1.368201971054077148e-01 -1.329956017434597015e-02 1.721893250942230225e-01 1.187363564968109131e-01 -9.216957539319992065e-02 2.749220430850982666e-01 -9.446670301258563995e-03 2.627283632755279541e-01 -1.176750436425209045e-01 1.457613259553909302e-01 2.645308673381805420e-01 -1.423416584730148315e-01 9.603244811296463013e-02 -3.432272672653198242e-01 -1.339464485645294189e-01 1.077745929360389709e-01 4.439703226089477539e-01 -1.965581327676773071e-01 -3.642883850261569023e-03 1.240587830543518066e-01 1.195207089185714722e-01 -7.732127606868743896e-02 -2.751250267028808594e-01 2.441349774599075317e-01 -1.612087637186050415e-01 1.464509069919586182e-01 -3.694569319486618042e-02
4.974697157740592957e-02 9.736755490303039551e-02 1.490201950073242188e-01 -2.847052551805973053e-02 -2.101641297340393066e-01 9.017834067344665527e-02 -5.608567595481872559e-02 1.494517177343368530e-02 1.374522149562835693e-01 -2.116082608699798584e-01 2.898735110647976398e-04 -2.642109990119934082e-01 -5.145518109202384949e-02 -8.207774162292480469e-02 1.884211748838424683e-01 -7.952484302222728729e-03 -4.507344663143157959e-01 -2.000272721052169800e-01 -4.932752251625061035e-01 -4.915787279605865479e-02 8.124849945306777954e-02 1.190215647220611572e-01 7.872603833675384521e-02 1.158828437328338623e-01 5.672632530331611633e-02 1.540188789367675781e-01 -1.611320972442626953e-01 -1.798938512802124023e-01 9.964553266763687134e-02 -9.638359397649765015e-02 9.482963383197784424e-02 2.968973219394683838e-01
4.505637660622596741e-02 -5.237391591072082520e-02 -3.427808284759521484e-01 2.427197694778442383e-01 -8.642049133777618408e-02 -1.662130653858184814e-01 -1.350241601467132568e-01 -1.135506629943847656e-01 -2.044976688921451569e-02 -8.575393259525299072e-02 1.011991724371910095e-01 2.000378370285034180e-01 -1.878492683172225952e-01 -3.923252522945404053e-01 1.277196258306503296e-01 -8.479382842779159546e-02 -3.831117451190948486e-01 -1.117289587855339050e-01 -1.200230866670608521e-01 6.878460198640823364e-02 -2.369615808129310608e-02 2.165241688489913940e-01 -1.200601011514663696e-01 -3.361025825142860413e-02 -1.531108468770980835e-01 -5.519407615065574646e-02 1.989711523056030273e-01 -3.170154392719268799e-01 2.250868231058120728e-01 1.276067830622196198e-02 1.517669707536697388e-01 -6.074056029319763184e-03
-4.457288421690464020e-03 -1.680376827716827393e-01 -2.997296154499053955e-01 -7.508902251720428467e-02 1.580287516117095947e-01 -3.229601308703422546e-02 -1.085017062723636627e-02 -1.082390397787094116e-01 -8.053018152713775635e-02 7.776440680027008057e-02 -1.002777274698019028e-02 2.037249505519866943e-01 -7.708118110895156860e-02 -3.022645786404609680e-02 -1.950592547655105591e-01 -1.434587687253952026e-01 -4.714665710926055908e-01 2.128814756870269775e-01 -3.706800341606140137e-01 -6.639961153268814087e-03 1.987260729074478149e-01 -1.530316472053527832e-01 -1.250061243772506714e-01 1.413695663213729858e-01 1.141993254423141479e-01 -1.138698831200599670e-01 2.944787442684173584e-01 -2.409822791814804077e-01 1.744108833372592926e-02 -2.019492834806442261e-01 -4.723394662141799927e-02 -3.332713246345520020e-02
1.610872745513916016e-01 -4.156268015503883362e-02 -1.463693827390670776e-01 6.794639676809310913e-02 -1.729695051908493042e-01 -9.407549351453781128e-02 -6.428442895412445068e-02 -6.088636070489883423e-02 -1.829079687595367432e-01 -1.940567940473556519e-01 1.875096857547760010e-01 2.827429473400115967e-01 1.240294426679611206e-01 1.670877337455749512e-01 -1.150569021701812744e-01 5.310781672596931458e-02 -3.134549856185913086e-01 1.220259815454483032e-02 -1.089255064725875854e-01 1.723065227270126343e-01 2.580392956733703613e-01 1.346240285784006119e-02 6.306933611631393433e-02 -1.466206759214401245e-01 1.313465237617492676e-01 3.650085926055908203e-01 -5.296787247061729431e-02 -4.817947000265121460e-02 1.566252261400222778e-01 -1.520170867443084717e-01 4.869327880442142487e-03 4.675735831260681152e-01
1.673600077629089355e-01 8.706387132406234741e-02 -4.098985195159912109e-01 3.398898616433143616e-02 -3.525747656822204590e-01 -6.444162875413894653e-02 4.549398273229598999e-02 -6.173051078803837299e-04 -1.366416215896606445e-01 6.457267794758081436e-03 -3.700801730155944824e-02 -1.394203603267669678e-01 4.941695183515548706e-02 -1.140404790639877319e-01 -1.197001934051513672e-01 1.882516145706176758e-01 -2.149628549814224243e-01 3.985856473445892334e-02 -4.396619200706481934e-01 1.069110035896301270e-01 -1.146715208888053894e-01 1.365931006148457527e-03 4.729312658309936523e-02 9.383638948202133179e-02 3.912249580025672913e-02 3.311401307582855225e-01 -1.896974742412567139e-01 -2.266604155302047729e-01 6.610875576734542847e-02 -1.350407674908638000e-02 -2.151532098650932312e-02 2.822918295860290527e-01
-2.999810315668582916e-02 1.986743807792663574e-01 -7.225921750068664551e-02 4.704920202493667603e-02 -1.758097559213638306e-01 -9.087510406970977783e-02 -7.858830504119396210e-03 3.869546949863433838e-02 1.834694743156433105e-01 1.291002035140991211e-01 3.137665092945098877e-01 -3.229264914989471436e-02 -2.753120660781860352e-01 1.195333302021026611e-01 -9.544463455677032471e-02 -2.551464829593896866e-03 5.707284808158874512e-02 7.222265005111694336e-02 -4.767937958240509033e-01 2.500789426267147064e-02 2.641397416591644287e-01 -5.151632055640220642e-02 4.022569581866264343e-02 -1.422016918659210205e-01 3.169262781739234924e-02 2.253426238894462585e-02 2.199389040470123291e-02 -5.243849158287048340e-01 1.996382474899291992e-01 7.623782730661332607e-04 -3.296309337019920349e-02 1.176161319017410278e-01
1.661564409732818604e-01 -1.713229529559612274e-02 -2.942421473562717438e-03 3.457621335983276367e-01 1.549860090017318726e-01 1.625100672245025635e-01 -3.376879915595054626e-02 -3.213970735669136047e-02 -4.569653421640396118e-02 -1.630559563636779785e-01 6.992939859628677368e-02 -2.694872915744781494e-01 -1.898299753665924072e-01 -2.255620062351226807e-01 2.007756531238555908e-01 4.528493154793977737e-03 -3.966179490089416504e-01 2.910435013473033905e-02 -1.256178021430969238e-01 -1.283879280090332031e-01 2.122674733400344849e-01 -1.302980631589889526e-01 -7.645995169878005981e-02 -1.051163747906684875e-01 8.631816133856773376e-03 -7.798428833484649658e-02 8.885263651609420776e-02 -3.543861508369445801e-01 2.178347706794738770e-01 -8.496321737766265869e-02 -1.533060222864151001e-01 2.816742956638336182e-01
4.238467514514923096e-01 -1.660798303782939911e-02 -2.379727214574813843e-01 2.659139037132263184e-01 3.225848451256752014e-02 1.817377507686614990e-01 -1.381416320800781250e-01 2.318428643047809601e-02 -1.221222952008247375e-01 -1.010180935263633728e-01 1.722885966300964355e-01 -8.022249490022659302e-02 1.519293487071990967e-01 1.712014824151992798e-01 -2.262665927410125732e-01 -7.773051410913467407e-02 -2.892495393753051758e-01 -1.175574883818626404e-01 -2.137426733970642090e-01 5.856211483478546143e-02 2.983091473579406738e-01 -1.135172247886657715e-01 -6.572039425373077393e-02 3.361361846327781677e-02 -9.772749990224838257e-02 1.829534322023391724e-01 -1.470821052789688110e-01 -1.571637988090515137e-01 9.090242534875869751e-02 -3.485947847366333008e-02 2.709125578403472900e-01 2.050027102231979370e-01
1.132269483059644699e-02 1.754496097564697266e-01 1.544574648141860962e-01 3.391178548336029053e-01 1.028346344828605652e-01 -2.296213358640670776e-01 -9.521544724702835083e-02 1.452567726373672485e-01 1.079884991049766541e-01 1.182077527046203613e-01 2.181390374898910522e-01 -1.744697242975234985e-01 1.514242142438888550e-01 -1.619307845830917358e-01 -8.786766231060028076e-02 -4.246002808213233948e-02 -1.351083517074584961e-01 -2.020072340965270996e-01 -2.493771612644195557e-01 -3.696243837475776672e-02 2.656780183315277100e-01 2.135801687836647034e-02 -2.002590596675872803e-01 2.258850261569023132e-02 -9.899465739727020264e-02 3.501896560192108154e-01 -1.696790009737014771e-01 -8.053606748580932617e-02 3.729611635208129883e-01 -1.072369962930679321e-01 -9.481333196163177490e-02 -1.134066879749298096e-01
1.942347884178161621e-01 -1.354454457759857178e-02 3.555829869583249092e-03 1.465549468994140625e-01 -1.997562199831008911e-01 1.024764031171798706e-01 8.948288857936859131e-03 -3.142503499984741211e-01 -1.647217869758605957e-01 1.816722750663757324e-01 -2.122118324041366577e-01 -2.517649158835411072e-02 9.276403486728668213e-02 -3.074203617870807648e-02 -1.417632400989532471e-01 7.603947818279266357e-02 -3.416614532470703125e-01 1.455640740459784865e-04 -1.856384873390197754e-01 5.800266936421394348e-02 -3.000800907611846924e-01 -2.113981246948242188e-01 -2.811238765716552734e-01 8.610520511865615845e-02 1.991425603628158569e-01 -1.056302990764379501e-02 -1.291410624980926514e-01 -2.305181622505187988e-01 2.435766011476516724e-01 -9.096273034811019897e-02 3.099119961261749268e-01 -3.392853587865829468e-02
1.258730292320251465e-01 3.393345698714256287e-02 -2.165561616420745850e-01 3.187916278839111328e-01 -2.163135632872581482e-02 2.691440582275390625e-01 -1.022528111934661865e-01 -1.027057413011789322e-02 -1.522751450538635254e-01 -3.855494037270545959e-02 1.136836111545562744e-01 1.072543859481811523e-01 -1.578777879476547241e-01 3.075865656137466431e-02 -1.154058519750833511e-02 3.047305941581726074e-01 -4.504162669181823730e-01 2.736341394484043121e-02 -3.093479871749877930e-01 -9.508336661383509636e-04 8.563578873872756958e-02 1.017834022641181946e-01 -7.522854954004287720e-02 -1.313253045082092285e-01 1.077843233942985535e-01 2.891468405723571777e-01 2.193703800439834595e-01 1.794937402009963989e-01 1.403342634439468384e-01 1.569053232669830322e-01 1.518348902463912964e-01 1.392968092113733292e-02
9.324910491704940796e-02 -3.004439407959580421e-03 -5.568347871303558350e-02 4.932015761733055115e-02 2.103133797645568848e-01 -5.456887185573577881e-02 2.218679711222648621e-02 2.719390690326690674e-01 -1.187120825052261353e-01 1.376586407423019409e-01 1.639040410518646240e-01 1.326339244842529297e-01 -3.137226402759552002e-02 -1.730908304452896118e-01 -2.293405383825302124e-01 8.832190185785293579e-02 -6.186535358428955078e-01 -2.968498766422271729e-01 -1.546641141176223755e-01 -5.861456040292978287e-03 -8.019951730966567993e-02 2.188229858875274658e-01 -1.151809170842170715e-01 1.286496520042419434e-01 6.391849368810653687e-03 1.832515448331832886e-01 3.193746507167816162e-02 -1.449292898178100586e-01 8.787981420755386353e-02 -1.930139809846878052e-01 -1.164755374193191528e-01 -4.624051973223686218e-02
2.842383980751037598e-01 1.716400086879730225e-01 -9.717754274606704712e-02 -2.186825871467590332e-01 -1.363823860883712769e-01 1.904176324605941772e-01 4.724241420626640320e-02 -1.243538558483123779e-01 -1.967147225514054298e-03 -1.499228365719318390e-02 -3.448176011443138123e-02 5.071054399013519287e-02 -1.905680298805236816e-01 -1.048846468329429626e-01 1.488065123558044434e-01 -6.991512328386306763e-02 -3.735373616218566895e-01 2.217127084732055664e-01 -2.736101448535919189e-01 -2.044796049594879150e-01 -5.102793127298355103e-02 1.129932850599288940e-01 2.017549425363540649e-02 -1.552738845348358154e-01 1.299876421689987183e-01 1.108954176306724548e-01 1.115199252963066101e-01 -4.798965454101562500e-01 1.947244852781295776e-01 -3.570360317826271057e-02 4.804809018969535828e-02 1.513535380363464355e-01
-1.307474169880151749e-02 1.505391299724578857e-01 -2.524420619010925293e-01 2.450760602951049805e-01 7.899294048547744751e-02 5.280891060829162598e-02 -9.162890911102294922e-02 7.489460706710815430e-02 -7.386254519224166870e-02 -1.889349073171615601e-01 1.802852749824523926e-01 -9.129510074853897095e-02 -7.859042286872863770e-02 4.553840309381484985e-02 -8.567693084478378296e-02 -2.116947472095489502e-01 -3.548729047179222107e-02 4.869116097688674927e-02 -2.457566112279891968e-01 -1.855877190828323364e-01 -2.126817964017391205e-02 -1.751995086669921875e-01 -2.443172782659530640e-01 -1.278689652681350708e-01 2.124164253473281860e-01 9.766631573438644409e-02 4.357268288731575012e-02 -4.910504519939422607e-01 3.175240457057952881e-01 3.952085971832275391e-02 1.687744557857513428e-01 2.318067401647567749e-01
5.199682340025901794e-02 1.026841998100280762e-02 -7.952822744846343994e-02 1.609065532684326172e-01 1.984753608703613281e-01 4.129084199666976929e-02 -1.236275210976600647e-01 -9.206514805555343628e-02 -5.604614503681659698e-03 -2.921340055763721466e-03 -1.671886886470019817e-03 2.518938183784484863e-01 8.944667130708694458e-02 -1.853078007698059082e-01 -1.482916176319122314e-01 -2.515852451324462891e-01 -3.999322056770324707e-01 1.734558492898941040e-01 -3.345986604690551758e-01 -1.242870166897773743e-01 4.061846435070037842e-02 -2.607341110706329346e-01 -1.422530412673950195e-01 1.257137954235076904e-01 1.902338266372680664e-01 -2.232901006937026978e-01 4.506820812821388245e-02 -1.173924207687377930e-01 3.424258232116699219e-01 5.281517654657363892e-02 1.647516041994094849e-01 -1.919482350349426270e-01
1.046708226203918457e-01 -2.258726209402084351e-01 1.187618598341941833e-01 8.584018051624298096e-02 -1.678357422351837158e-01 -1.200618669390678406e-01 -4.548240453004837036e-02 -1.621895730495452881e-01 2.088368237018585205e-01 2.185305813327431679e-03 1.254085749387741089e-01 -8.230552822351455688e-02 -1.075537353754043579e-01 1.498789787292480469e-01 -8.389181643724441528e-02 -1.277411580085754395e-01 -5.588494539260864258e-01 1.140564456582069397e-01 -3.236175701022148132e-02 -3.234180435538291931e-02 3.625832200050354004e-01 -6.169484928250312805e-02 -3.519287332892417908e-02 2.104355581104755402e-02 -2.009309269487857819e-02 3.051531501114368439e-02 2.905217111110687256e-01 -1.346418261528015137e-01 3.617732822895050049e-01 -6.174099445343017578e-02 1.103963777422904968e-01 -8.351119607686996460e-02
-8.730911463499069214e-02 -2.779941074550151825e-02 -3.026934862136840820e-01 1.435432434082031250e-01 2.265729196369647980e-02 -1.682528108358383179e-02 8.832302689552307129e-02 1.533126980066299438e-01 4.565399512648582458e-02 -1.533106267452239990e-01 2.702251672744750977e-01 -6.321742665022611618e-03 5.120452120900154114e-02 2.847255580127239227e-02 -7.192711532115936279e-02 -3.719186037778854370e-02 -4.171660244464874268e-01 -3.050749897956848145e-01 -9.348221123218536377e-02 -1.588275879621505737e-01 4.461416900157928467e-01 2.406062372028827667e-02 -6.207664310932159424e-02 5.087564885616302490e-02 1.044094413518905640e-01 1.392111778259277344e-01 -9.956975467503070831e-03 7.473856955766677856e-02 2.028978765010833740e-01 1.231140270829200745e-01 1.375117748975753784e-01 3.468545973300933838e-01
1.214931607246398926e-01 9.057293087244033813e-02 8.262616395950317383e-02 -4.672758653759956360e-02 2.180105000734329224e-01 -1.779436171054840088e-01 -1.965486258268356323e-01 -1.654226928949356079e-01 1.910921186208724976e-02 -5.760205164551734924e-02 -1.576382368803024292e-01 3.427338972687721252e-02 2.067830860614776611e-01 -3.417033851146697998e-01 -2.712736129760742188e-01 4.235962629318237305e-01 -2.744019925594329834e-01 2.198139764368534088e-02 -2.289571166038513184e-01 -5.168836936354637146e-02 2.984250336885452271e-02 6.659481674432754517e-02 -9.305959939956665039e-02 -1.960325799882411957e-02 7.765600830316543579e-02 8.149781078100204468e-02 7.443445920944213867e-02 -3.042717576026916504e-01 1.783860623836517334e-01 -2.449374347925186157e-01 1.449072062969207764e-01 1.083279326558113098e-01
1.985576599836349487e-01 1.090097427368164062e-01 -4.293832182884216309e-02 6.190729141235351562e-02 -1.767060309648513794e-01 -2.084513902664184570e-01 -3.129542246460914612e-02 1.024291664361953735e-01 -1.892857104539871216e-01 1.497069448232650757e-01 -2.773913443088531494e-01 1.926780045032501221e-01 1.146636232733726501e-01 4.866024479269981384e-02 -1.295686066150665283e-01 2.383428439497947693e-02 -3.436010479927062988e-01 2.393018081784248352e-02 -2.467544078826904297e-01 -4.008366726338863373e-03 1.419747322797775269e-01 -2.630873024463653564e-01 -8.043097704648971558e-02 -1.030249819159507751e-01 3.650358617305755615e-01 2.786561548709869385e-01 -1.047439426183700562e-01 -6.979779899120330811e-02 -1.072597727179527283e-01 -2.357009798288345337e-01 7.555627077817916870e-02 2.572516798973083496e-01
2.621928155422210693e-01 -2.139133214950561523e-01 -2.396452426910400391e-01 -1.846887171268463135e-02 -3.421030240133404732e-03 -1.413891315460205078e-01 -7.155487686395645142e-02 -2.884239852428436279e-01 3.290346637368202209e-02 1.840178668498992920e-01 1.539081186056137085e-01 -7.421319931745529175e-02 -5.206951126456260681e-02 -1.034412756562232971e-01 -2.427919059991836548e-01 -5.161229148507118225e-02 -3.584215641021728516e-01 1.268475595861673355e-02 9.010459482669830322e-02 -5.778468772768974304e-02 1.193994358181953430e-01 -2.215810716152191162e-01 -2.424399256706237793e-01 1.762029677629470825e-01 7.874488085508346558e-02 9.653912484645843506e-02 2.413270622491836548e-01 -1.837414205074310303e-01 3.824036419391632080e-01 -1.042608395218849182e-01 1.494336724281311035e-01 5.747542716562747955e-03
-2.132938206195831299e-01 2.054107040166854858e-01 -1.029949262738227844e-01 1.213403120636940002e-01 5.910745635628700256e-02 4.885508120059967041e-02 -1.275971829891204834e-01 -2.145066708326339722e-01 1.501130759716033936e-01 1.326770186424255371e-01 2.235691063106060028e-02 -2.591354548931121826e-01 -1.492374092340469360e-01 -3.079160815104842186e-03 -3.148714303970336914e-01 -8.013048768043518066e-02 -3.116151392459869385e-01 8.305186405777931213e-03 -3.408067226409912109e-01 2.383645325899124146e-01 3.044022619724273682e-01 3.620063140988349915e-02 -9.276252985000610352e-02 1.387975662946701050e-01 4.147651419043540955e-02 1.765193045139312744e-01 2.520954012870788574e-01 -1.585265100002288818e-01 -6.386725232005119324e-03 1.048693135380744934e-01 2.350928783416748047e-01 -5.763524398207664490e-02
4.022453725337982178e-02 1.225353032350540161e-01 -2.391753494739532471e-01 -2.909154258668422699e-02 -4.453504458069801331e-02 -2.585990130901336670e-01 -1.122617572546005249e-01 -2.367216497659683228e-01 -8.530318737030029297e-02 1.149793528020381927e-02 -7.168280892074108124e-03 2.139367163181304932e-01 -5.304438993334770203e-02 1.196335814893245697e-02 -8.267260342836380005e-02 -1.967594623565673828e-01 -1.970228403806686401e-01 -7.593264430761337280e-02 -3.583630323410034180e-01 3.523225188255310059e-01 4.856574535369873047e-02 -2.802808582782745361e-01 1.218322366476058960e-01 2.558454871177673340e-01 1.034774631261825562e-01 2.203601598739624023e-01 -2.788392901420593262e-01 -1.602286696434020996e-01 1.335793137550354004e-01 5.711096152663230896e-02 -8.567680418491363525e-02 1.912924796342849731e-01
-8.861425518989562988e-02 5.442189797759056091e-02 -1.584152430295944214e-01 -1.465302407741546631e-01 4.828947037458419800e-02 1.732614077627658844e-02 -5.497557297348976135e-02 -3.901920914649963379e-01 2.129337936639785767e-01 7.826314307749271393e-03 -1.446258462965488434e-02 1.564408689737319946e-01 -1.479775756597518921e-01 1.068770792335271835e-02 -9.350800514221191406e-02 -1.137481704354286194e-01 -5.035231709480285645e-01 2.431558966636657715e-01 -2.437177747488021851e-01 -1.897615641355514526e-01 -5.985301360487937927e-02 3.618338704109191895e-02 -8.663053810596466064e-02 -3.252294287085533142e-02 1.322325766086578369e-01 7.372315227985382080e-02 2.050448805093765259e-01 -2.816504836082458496e-01 3.147963881492614746e-01 2.888838574290275574e-02 2.279933542013168335e-02 -6.834995001554489136e-02
4.703931137919425964e-02 9.596120798960328102e-04 -1.161674931645393372e-01 2.429466545581817627e-01 6.190306320786476135e-02 -3.154643625020980835e-02 8.701099455356597900e-02 4.058853909373283386e-02 -1.294571906328201294e-01 -1.676178574562072754e-01 -2.879892662167549133e-02 1.464889049530029297e-01 -1.121457666158676147e-01 -7.202063500881195068e-02 -1.500292774289846420e-02 1.047647744417190552e-01 -4.999777674674987793e-01 1.641732752323150635e-01 -3.946794271469116211e-01 1.554585993289947510e-01 1.336522251367568970e-01 -1.983229517936706543e-01 1.661634445190429688e-01 2.107702642679214478e-01 8.119626343250274658e-02 -1.919179707765579224e-01 1.116632372140884399e-01 -2.041315734386444092e-01 1.083653345704078674e-01 -2.202109694480895996e-01 2.665175795555114746e-01 -1.359148696064949036e-02
1.817108988761901855e-01 8.332677185535430908e-02 -2.330049872398376465e-01 -1.314364969730377197e-01 -1.057970523834228516e-01 2.535001002252101898e-02 -4.133335780352354050e-03 -2.600081562995910645e-01 6.041090190410614014e-02 -4.664798080921173096e-02 1.844947338104248047e-01 -6.049680337309837341e-02 -3.225632905960083008e-01 1.525494605302810669e-01 -3.307789936661720276e-02 -1.835226118564605713e-01 -4.410270750522613525e-01 2.312643527984619141e-01 -3.554536998271942139e-01 -1.725564002990722656e-01 1.432582885026931763e-01 -2.674921415746212006e-02 1.052736937999725342e-01 3.435475379228591919e-02 1.532392054796218872e-01 5.441025272011756897e-02 -7.687642425298690796e-02 -3.040455281734466553e-01 1.393814533948898315e-01 1.699015498161315918e-02 -1.335462629795074463e-01 5.863430351018905640e-02
2.788683176040649414e-01 -3.678002953529357910e-02 1.901474408805370331e-02 1.811199784278869629e-01 -2.817268073558807373e-01 1.654395610094070435e-01 -8.066038042306900024e-02 -1.305438429117202759e-01 -1.829796284437179565e-01 8.545347303152084351e-02 -7.461854070425033569e-02 -1.593256145715713501e-01 1.219841837882995605e-01 1.281003206968307495e-01 -3.542706370353698730e-02 2.164443433284759521e-01 -2.329091876745223999e-01 -3.194442391395568848e-02 -3.397584855556488037e-01 -1.824810542166233063e-02 -2.162891998887062073e-02 -1.273751556873321533e-01 -3.129194080829620361e-01 1.054599434137344360e-01 -2.381978183984756470e-02 -7.591720670461654663e-02 -2.794706821441650391e-02 -4.191744327545166016e-01 2.762025594711303711e-01 -5.268758162856101990e-03 2.222325801849365234e-01 3.171220049262046814e-02
1.004842482507228851e-02 3.988054767251014709e-02 -2.365577667951583862e-01 3.602054715156555176e-01 4.151491448283195496e-02 -1.458148807287216187e-01 -1.003640443086624146e-01 6.160636618733406067e-02 -1.496022194623947144e-01 -1.860359460115432739e-01 -1.801206022500991821e-01 -2.242466062307357788e-01 -2.313167005777359009e-01 -8.649030327796936035e-02 1.136117801070213318e-01 1.316901147365570068e-01 -4.428401291370391846e-01 2.559289336204528809e-01 -1.627260595560073853e-01 1.974066644906997681e-01 1.255295723676681519e-01 -4.480627551674842834e-02 -4.432214796543121338e-02 -8.829777128994464874e-03 2.851008176803588867e-01 2.436765134334564209e-01 9.777707606554031372e-02 4.583865776658058167e-02 1.113741621375083923e-01 1.379698365926742554e-01 -6.258913129568099976e-02 1.012218222022056580e-01
1.179485172033309937e-01 6.811264157295227051e-02 5.916689988225698471e-03 8.957227319478988647e-02 -2.852972447872161865e-01 2.096666544675827026e-01 5.369868874549865723e-02 -8.991674333810806274e-02 -2.226319611072540283e-01 -4.110198467969894409e-02 -8.343408256769180298e-02 -1.282940208911895752e-01 3.028871715068817139e-01 -1.045843288302421570e-01 -1.104206219315528870e-01 2.581688165664672852e-01 -3.035089075565338135e-01 1.326504722237586975e-02 -1.321478486061096191e-01 -1.285396665334701538e-01 3.802615776658058167e-02 -5.116377770900726318e-02 -7.263279706239700317e-02 1.808659434318542480e-01 2.897190451622009277e-01 -8.235099166631698608e-02 1.150618642568588257e-01 -4.456350803375244141e-01 2.263141721487045288e-01 5.879951268434524536e-02 1.897070407867431641e-01 1.390190273523330688e-01
-6.855934858322143555e-02 1.717993617057800293e-01 7.131659239530563354e-02 -1.082228403538465500e-02 -2.546223439276218414e-02 -1.172376144677400589e-02 -8.465292863547801971e-03 -1.922187656164169312e-01 8.089134097099304199e-02 -1.525498032569885254e-01 2.075293809175491333e-01 2.588246576488018036e-02 3.694779938086867332e-03 -6.989030539989471436e-02 -2.089314013719558716e-01 2.651098072528839111e-01 -2.282717376947402954e-01 2.350187003612518311e-01 -2.266966700553894043e-01 -7.103051990270614624e-02 -2.056325227022171021e-02 -1.118163913488388062e-01 -1.649242639541625977e-01 4.019922912120819092e-01 1.888585239648818970e-01 -4.875923693180084229e-02 -2.540746890008449554e-02 -2.242664992809295654e-01 3.561021685600280762e-01 -2.961581051349639893e-01 2.394272685050964355e-01 6.369452178478240967e-02
1.317593753337860107e-01 4.128072783350944519e-02 -1.041922420263290405e-01 3.492127656936645508e-01 1.713395118713378906e-01 7.706895936280488968e-03 -2.217326760292053223e-01 -1.332483440637588501e-01 2.480119764804840088e-01 -9.571918286383152008e-03 -3.147926181554794312e-02 -8.557797223329544067e-02 -7.321338355541229248e-02 1.242461651563644409e-01 -7.112981379032135010e-02 1.420607417821884155e-01 -3.923030793666839600e-01 3.154256045818328857e-01 1.032440885901451111e-01 4.532012343406677246e-02 -1.295617315918207169e-02 1.552849113941192627e-01 -9.772569686174392700e-02 -7.607699930667877197e-02 1.008847057819366455e-01 2.442013174295425415e-01 2.575356364250183105e-01 -3.281910121440887451e-01 2.520232796669006348e-01 1.058352142572402954e-01 8.794770110398530960e-04 1.074590086936950684e-01
1.945244073867797852e-01 1.517612934112548828e-01 1.978659071028232574e-02 1.092790737748146057e-01 -1.184150725603103638e-01 -1.617329269647598267e-01 -8.385924622416496277e-03 -4.036810100078582764e-01 9.480436891317367554e-02 -1.644939035177230835e-01 1.170977950096130371e-01 -8.623348176479339600e-02 -4.396734014153480530e-02 -7.396496832370758057e-02 2.234863936901092529e-01 -8.549717813730239868e-02 -2.717138528823852539e-01 -1.184650212526321411e-01 -2.381950467824935913e-01 3.621411044150590897e-03 1.008393466472625732e-01 -3.793883696198463440e-02 2.487596310675144196e-02 3.145039826631546021e-02 4.247218668460845947e-01 -1.183295547962188721e-01 -1.023034006357192993e-01 -1.187389716506004333e-01 2.548980712890625000e-01 4.121709987521171570e-02 1.660690009593963623e-01 3.615221679210662842e-01
-1.139290779829025269e-01 -9.588824212551116943e-02 2.189400792121887207e-01 2.938529849052429199e-01 9.739629924297332764e-02 3.255119919776916504e-02 -1.873414963483810425e-01 -1.070730239152908325e-01 -1.237970516085624695e-01 -1.234142761677503586e-02 3.003950789570808411e-02 3.472755849361419678e-01 6.080581620335578918e-02 7.352050393819808960e-02 -6.748529523611068726e-02 1.549580246210098267e-01 -5.506919622421264648e-01 2.328314632177352905e-01 -1.305162906646728516e-01 -1.446886360645294189e-01 6.586045771837234497e-02 -5.785631388425827026e-02 -5.549855530261993408e-02 7.957837730646133423e-02 -1.019026041030883789e-01 1.106176450848579407e-01 2.576021850109100342e-01 -1.655364185571670532e-01 4.044926725327968597e-03 -2.474702149629592896e-02 2.075715512037277222e-01 1.978613436222076416e-01
-5.393160507082939148e-02 -1.857793889939785004e-02 -6.251746416091918945e-02 2.612263895571231842e-02 2.613054811954498291e-01 3.276458708569407463e-03 -7.647214829921722412e-02 -8.507484942674636841e-02 -3.772818744182586670e-01 -2.804995477199554443e-01 1.986580044031143188e-01 1.227714419364929199e-01 -3.259921446442604065e-02 -2.016041874885559082e-01 -2.140134572982788086e-01 -2.093331217765808105e-01 -4.615488350391387939e-01 1.349774301052093506e-01 -1.860218346118927002e-01 -1.983688473701477051e-01 3.241927325725555420e-01 -3.523273766040802002e-02 -8.461131155490875244e-02 5.144818127155303955e-02 1.153673678636550903e-01 5.699692666530609131e-02 -1.277974098920822144e-01 -2.012265473604202271e-01 6.386967003345489502e-02 5.650589987635612488e-02 -4.338358715176582336e-02 2.009868156164884567e-03
4.387624934315681458e-02 -3.095574975013732910e-01 -5.724444985389709473e-02 1.753851175308227539e-01 4.638061299920082092e-02 -1.450358629226684570e-01 -2.140465825796127319e-01 -1.201164200901985168e-01 -5.615933984518051147e-02 -1.112755686044692993e-01 -1.426694989204406738e-01 -3.429930284619331360e-02 4.543499648571014404e-02 -2.769185304641723633e-01 1.384312361478805542e-01 1.066358312964439392e-01 -3.631008267402648926e-01 7.818315923213958740e-02 3.109142999164760113e-04 1.276766657829284668e-01 2.359857857227325439e-01 -2.079711556434631348e-01 -3.360843062400817871e-01 -2.312463223934173584e-01 2.433457374572753906e-01 1.131896451115608215e-01 1.115687191486358643e-01 -2.028382420539855957e-01 2.242859005928039551e-01 1.381308883428573608e-01 -1.512905210256576538e-01 3.023021854460239410e-02
5.750242248177528381e-02 -1.616055071353912354e-01 -6.762446463108062744e-02 1.745288521051406860e-01 -9.286243468523025513e-02 -1.823772937059402466e-01 -1.298442631959915161e-01 -1.345030367374420166e-01 2.942147254943847656e-01 1.279718279838562012e-01 4.385675117373466492e-02 1.726839691400527954e-01 -8.334989659488201141e-03 -1.234941035509109497e-01 -1.181437596678733826e-01 -2.679917216300964355e-01 -4.361467361450195312e-01 1.338357627391815186e-01 -2.855297029018402100e-01 8.177119493484497070e-02 2.344601601362228394e-01 -7.913648337125778198e-02 -2.167221531271934509e-02 4.534205049276351929e-02 -1.408281177282333374e-01 -1.024978421628475189e-02 3.792862892150878906e-01 -1.566380262374877930e-01 2.249281853437423706e-01 4.307615011930465698e-02 1.301945298910140991e-01 -7.133531570434570312e-02
3.252747058868408203e-01 1.657927036285400391e-01 -1.855611205101013184e-01 1.061961278319358826e-01 -1.646764278411865234e-01 7.850357890129089355e-02 3.937747702002525330e-02 -3.207812607288360596e-01 4.884837567806243896e-02 5.093937367200851440e-02 -1.120173111557960510e-01 -1.256049424409866333e-01 -1.249172911047935486e-01 -6.425441056489944458e-02 -2.330390959978103638e-01 1.151304244995117188e-01 -1.533605754375457764e-01 -6.254152953624725342e-02 -4.972648620605468750e-01 -8.109304308891296387e-02 5.869596824049949646e-02 1.868251524865627289e-02 -3.633783161640167236e-01 1.325909346342086792e-01 4.399480670690536499e-02 4.221998900175094604e-02 -1.101025640964508057e-01 -1.144552975893020630e-01 -3.695253655314445496e-02 1.004549264907836914e-01 -1.150000616908073425e-01 2.726638615131378174e-01
1.159221380949020386e-01 2.387229949235916138e-01 1.627328246831893921e-01 6.490743905305862427e-02 -1.903926581144332886e-01 -5.321082472801208496e-02 1.732722222805023193e-01 -1.311727613210678101e-01 8.283192664384841919e-02 -1.473618149757385254e-01 2.143933624029159546e-01 -1.704449504613876343e-01 2.090617083013057709e-02 -1.261520087718963623e-01 2.782497406005859375e-01 -6.260294467210769653e-02 -3.901157677173614502e-01 8.655020035803318024e-03 -1.886394768953323364e-01 -1.086190268397331238e-01 6.983166188001632690e-02 1.890653669834136963e-01 -3.168731927871704102e-02 1.122084856033325195e-01 1.707129925489425659e-01 1.292984932661056519e-01 -1.747271269559860229e-01 -2.352780848741531372e-01 2.156566232442855835e-01 -1.796655058860778809e-01 2.109869867563247681e-01 3.199494183063507080e-01
1.736890673637390137e-01 -2.661129273474216461e-02 -2.219251841306686401e-01 1.772477477788925171e-01 -2.109002554789185524e-03 1.507343947887420654e-01 8.557261899113655090e-03 5.788162723183631897e-02 -6.130949035286903381e-02 -9.475884586572647095e-02 3.242407441139221191e-01 -8.712045848369598389e-03 1.093214526772499084e-01 1.745754778385162354e-01 -1.004699766635894775e-01 3.259499073028564453e-01 -4.427984058856964111e-01 1.597003340721130371e-01 -2.393258064985275269e-01 1.046604588627815247e-01 1.524213105440139771e-01 -3.261804580688476562e-02 -8.887045085430145264e-02 -1.159374862909317017e-01 3.254717290401458740e-01 -9.215471893548965454e-02 2.022951841354370117e-01 -2.993315272033214569e-02 1.563270539045333862e-01 -2.098486721515655518e-01 -4.233537241816520691e-02 -1.537684202194213867e-01
1.373293548822402954e-01 2.446201294660568237e-01 2.525029517710208893e-02 2.757282257080078125e-01 8.789609186351299286e-03 -3.436505794525146484e-01 3.615183755755424500e-02 -5.624245107173919678e-02 -2.485652416944503784e-01 -3.650511056184768677e-02 2.198592573404312134e-01 2.711025476455688477e-01 -2.641317248344421387e-01 2.241710573434829712e-01 -5.047442018985748291e-02 7.439047098159790039e-02 -3.652987182140350342e-01 4.799159988760948181e-02 -1.735294461250305176e-01 2.590444087982177734e-01 -1.324208825826644897e-01 -1.710005998611450195e-01 6.217151507735252380e-02 9.324239194393157959e-02 2.768470533192157745e-02 1.722964346408843994e-01 -1.479160636663436890e-01 -9.202694147825241089e-02 1.799728125333786011e-01 1.469340026378631592e-01 -3.703682869672775269e-02 -2.218032255768775940e-02
9.707237780094146729e-02 7.754549384117126465e-02 -1.966253817081451416e-01 3.223668336868286133e-01 1.569778323173522949e-01 2.300935238599777222e-02 -1.099681407213211060e-01 9.100808948278427124e-02 -6.930776685476303101e-02 -2.387543171644210815e-01 2.704018354415893555e-01 -1.050030887126922607e-01 -1.993098258972167969e-01 1.524830609560012817e-01 -4.214411973953247070e-02 1.736341863870620728e-01 -1.638531088829040527e-01 5.714419484138488770e-02 -2.851044237613677979e-01 -1.658718883991241455e-01 5.209415033459663391e-02 -2.367275059223175049e-01 -1.454233825206756592e-01 -7.827854901552200317e-02 1.765111386775970459e-01 1.066656559705734253e-01 -4.555343184620141983e-03 -4.179665744304656982e-01 1.680486053228378296e-01 1.599150300025939941e-01 1.989623308181762695e-01 1.414007693529129028e-01
1.560394614934921265e-01 -2.718878984451293945e-01 -1.990952938795089722e-01 1.755225956439971924e-01 3.516264632344245911e-02 -2.449240237474441528e-01 3.263486549258232117e-02 -2.760451734066009521e-01 4.039071872830390930e-02 1.694449335336685181e-01 -5.456532910466194153e-02 3.585755825042724609e-03 2.799602225422859192e-02 3.667563945055007935e-02 -1.043088734149932861e-01 -5.421744659543037415e-02 -3.952834606170654297e-01 3.528864979743957520e-01 -2.778013050556182861e-01 -1.276932060718536377e-01 3.588646650314331055e-02 7.134539633989334106e-02 -1.019012406468391418e-01 8.503577113151550293e-02 2.595429541543126106e-03 2.240164279937744141e-01 2.579263448715209961e-01 -1.447615176439285278e-01 3.742127865552902222e-02 -8.665506541728973389e-02 2.696550488471984863e-01 1.611340790987014771e-01
1.118681877851486206e-01 -1.073359418660402298e-02 -1.756245344877243042e-01 3.438609838485717773e-02 2.359215170145034790e-01 -2.359482198953628540e-01 5.211793631315231323e-02 -2.586533129215240479e-01 -9.831964969635009766e-02 2.335702255368232727e-02 -1.232426892966032028e-02 9.593622386455535889e-02 -3.726432323455810547e-01 -6.327936798334121704e-02 -9.409277886152267456e-02 2.916815504431724548e-02 -1.383314281702041626e-01 6.004813313484191895e-02 -3.246620893478393555e-01 -5.239357706159353256e-03 2.723907530307769775e-01 8.573635667562484741e-02 -2.319179475307464600e-03 -1.975662074983119965e-02 -1.809585466980934143e-02 7.319487631320953369e-02 1.622553020715713501e-01 -3.214268088340759277e-01 1.762972176074981689e-01 -1.296422630548477173e-01 -1.575496941804885864e-01 4.290711283683776855e-01
2.208211645483970642e-02 -2.111308649182319641e-02 1.330214738845825195e-01 -4.867301788181066513e-03 -8.004840463399887085e-02 -2.233106493949890137e-01 -2.002540975809097290e-01 1.523205451667308807e-02 -2.853188849985599518e-02 -7.549245655536651611e-02 1.613986194133758545e-01 -2.059208042919635773e-02 8.479598909616470337e-02 -7.125420123338699341e-02 -2.508744597434997559e-01 3.478148877620697021e-01 -1.603106409311294556e-01 1.921900361776351929e-01 -2.805109620094299316e-01 -1.033816710114479065e-01 2.690497338771820068e-01 -9.353601187467575073e-02 -1.385202854871749878e-01 4.977562129497528076e-01 1.091453284025192261e-01 5.188151448965072632e-02 1.743461564183235168e-02 -2.409801334142684937e-01 2.352217584848403931e-01 -1.250274926424026489e-01 8.939928561449050903e-02 5.951435118913650513e-02
1.754275858402252197e-01 -1.636272817850112915e-01 -3.095301091670989990e-01 5.610054358839988708e-02 2.644447684288024902e-01 -1.341018229722976685e-01 1.531441658735275269e-01 -1.873381435871124268e-01 1.159599497914314270e-01 3.828380629420280457e-02 1.015501916408538818e-01 4.255025181919336319e-03 -1.598804593086242676e-01 -5.626276135444641113e-02 -3.406078815460205078e-01 -3.920210152864456177e-02 -3.636303842067718506e-01 1.257716268301010132e-01 -2.003945559263229370e-01 -7.715383917093276978e-02 4.561924189329147339e-02 -2.490498125553131104e-01 -3.504238426685333252e-01 -1.210830807685852051e-01 6.718911975622177124e-02 9.827868640422821045e-02 1.442542970180511475e-01 -9.483341872692108154e-02 1.418446153402328491e-01 -1.304178684949874878e-01 -1.016704663634300232e-01 1.958284825086593628e-01
7.367682456970214844e-02 2.621049880981445312e-01 1.384477019309997559e-01 5.880909413099288940e-02 -4.858450964093208313e-02 -7.420085370540618896e-02 -1.288985610008239746e-01 -1.510839462280273438e-01 -1.464243326336145401e-02 1.859892606735229492e-01 8.955422788858413696e-02 4.608697444200515747e-02 7.587064802646636963e-02 -1.344981044530868530e-01 -1.949368566274642944e-01 2.801802456378936768e-01 -3.682371601462364197e-02 1.843958348035812378e-01 -3.700574040412902832e-01 -1.446424275636672974e-01 1.305117905139923096e-01 -1.652559787034988403e-01 -8.845053613185882568e-02 4.000940918922424316e-01 8.784510195255279541e-02 1.236903965473175049e-01 -4.881755635142326355e-02 -3.593268990516662598e-01 3.092316389083862305e-01 -1.160695552825927734e-01 -1.717658154666423798e-02 3.565714135766029358e-02
1.959880590438842773e-01 1.053857207298278809e-01 1.711654812097549438e-01 -4.622269049286842346e-02 6.337766349315643311e-02 -2.094591706991195679e-01 1.677594631910324097e-01 -1.565014868974685669e-01 1.339521910995244980e-02 -4.851208534091711044e-03 2.887967415153980255e-02 1.053753048181533813e-01 -7.804449647665023804e-02 7.223531138151884079e-03 -1.446659415960311890e-01 2.963322103023529053e-01 -4.591951072216033936e-01 5.640453845262527466e-02 -2.871455550193786621e-01 -6.450320035219192505e-02 2.946929931640625000e-01 -1.449898481369018555e-01 -5.714181438088417053e-02 -6.448171287775039673e-02 -2.833683490753173828e-01 6.867153197526931763e-02 9.029210358858108521e-02 -2.231722027063369751e-01 1.642029285430908203e-01 -2.762860357761383057e-01 1.709289699792861938e-01 8.268426172435283661e-03
1.807234436273574829e-01 -3.232456743717193604e-01 -3.526157466694712639e-03 -4.725265130400657654e-02 2.746051875874400139e-03 1.234968602657318115e-01 1.176515519618988037e-01 1.160045266151428223e-01 2.700550854206085205e-02 5.729801952838897705e-02 7.151138037443161011e-02 2.281609028577804565e-01 -2.083760648965835571e-01 6.100296229124069214e-02 -2.648663520812988281e-01 2.487575560808181763e-01 -3.130107820034027100e-01 8.080015331506729126e-02 -3.580892384052276611e-01 -4.787776246666908264e-02 -8.019206114113330841e-03 -3.291865810751914978e-02 -1.879502832889556885e-01 -5.083230510354042053e-02 1.115362569689750671e-01 -1.337599605321884155e-01 1.849065423011779785e-01 -2.035806328058242798e-01 1.131927743554115295e-01 -3.749470785260200500e-02 2.309437245130538940e-01 3.606734573841094971e-01
7.030761241912841797e-02 2.765537798404693604e-01 1.630459725856781006e-01 1.678219586610794067e-01 -7.245574146509170532e-02 -6.673816591501235962e-02 -2.674369513988494873e-01 -1.761998832225799561e-01 -2.044187039136886597e-01 -2.270339801907539368e-02 1.276082247495651245e-01 -7.771395891904830933e-02 -2.532294094562530518e-01 7.913971319794654846e-03 -9.564183652400970459e-02 4.277042578905820847e-03 -2.116093933582305908e-01 1.632142961025238037e-01 -3.012070953845977783e-01 -4.299362376332283020e-02 -1.417432576417922974e-01 -2.138898223638534546e-01 7.173062860965728760e-02 -1.386803537607192993e-01 3.086339235305786133e-01 1.999106258153915405e-01 -2.494521290063858032e-01 -2.718015611171722412e-01 2.335531115531921387e-01 1.448907703161239624e-01 -6.751833856105804443e-02 -8.913371711969375610e-02
-3.058762550354003906e-01 1.666547358036041260e-01 1.304328292608261108e-01 -4.703319072723388672e-02 5.956396460533142090e-02 -4.887385666370391846e-02 1.230823844671249390e-01 1.139493286609649658e-01 -1.739746704697608948e-02 -6.609246134757995605e-02 1.943183690309524536e-01 -7.784343510866165161e-02 1.748816668987274170e-01 -1.558571308851242065e-01 5.620973929762840271e-02 -6.617578119039535522e-02 -1.482123583555221558e-01 4.739757254719734192e-02 -4.510476589202880859e-01 2.274785339832305908e-01 1.154420077800750732e-01 1.311536729335784912e-01 -1.424715965986251831e-01 6.477366387844085693e-02 1.581583321094512939e-01 3.976712375879287720e-02 -8.479805290699005127e-02 -2.909539639949798584e-01 3.701537251472473145e-01 -2.066208869218826294e-01 2.813248336315155029e-01 -5.245118588209152222e-02
1.784611046314239502e-01 1.090257912874221802e-01 -3.111877739429473877e-01 1.896337866783142090e-01 1.026607379317283630e-01 -5.334079638123512268e-02 -4.228532314300537109e-03 -6.525341421365737915e-02 1.070939935743808746e-02 -1.281244009733200073e-01 1.375320851802825928e-01 5.816946923732757568e-02 9.807198494672775269e-02 5.806206539273262024e-02 3.933806437999010086e-04 -1.550563424825668335e-01 -3.290600180625915527e-01 -2.878552973270416260e-01 -5.032699108123779297e-01 -1.745269894599914551e-01 7.302554696798324585e-02 4.064238071441650391e-02 -1.482289191335439682e-02 -1.018117964267730713e-01 7.424274086952209473e-02 2.770580053329467773e-01 -4.550439771264791489e-03 1.936763674020767212e-01 6.453161686658859253e-02 5.380825698375701904e-02 1.247249636799097061e-02 3.323759436607360840e-01
7.801049202680587769e-02 -3.378129005432128906e-02 -1.238620579242706299e-01 8.946335315704345703e-02 1.822471916675567627e-01 -1.479007154703140259e-01 -9.184492379426956177e-02 1.745664328336715698e-02 -3.151678740978240967e-01 -2.454199343919754028e-01 2.873469144105911255e-03 1.542360037565231323e-01 4.014650359749794006e-02 -5.712777003645896912e-02 -3.766997158527374268e-01 -2.579982876777648926e-01 -5.195832252502441406e-01 2.613678760826587677e-02 -7.835870981216430664e-02 -1.504230797290802002e-01 1.231998205184936523e-01 -1.903596147894859314e-02 -1.816703379154205322e-01 -8.794932812452316284e-02 2.157361060380935669e-01 1.638510636985301971e-02 1.340402755886316299e-02 -1.932642161846160889e-01 1.986003071069717407e-01 3.940775245428085327e-02 5.924362689256668091e-02 1.560640484094619751e-01
2.104314416646957397e-01 9.055425226688385010e-02 -5.337708815932273865e-02 -9.966503828763961792e-02 -2.194940112531185150e-02 -6.438709050416946411e-02 2.497345581650733948e-02 -1.882836073637008667e-01 -1.103606447577476501e-02 -8.410099893808364868e-02 -4.888305068016052246e-02 -4.205875471234321594e-02 -1.738938316702842712e-02 -1.918759793043136597e-01 2.836419939994812012e-01 2.154316939413547516e-02 -4.263463318347930908e-01 -1.683392673730850220e-01 -2.025614082813262939e-01 -1.410015374422073364e-01 -9.682940319180488586e-03 3.369216620922088623e-01 2.088390290737152100e-02 4.615340847522020340e-03 2.752726674079895020e-01 6.170147098600864410e-04 -1.237182244658470154e-01 -2.681058049201965332e-01 2.902405560016632080e-01 -6.294392794370651245e-02 4.581828787922859192e-02 3.553773164749145508e-01
1.840212498791515827e-03 -6.512157618999481201e-02 -1.908021271228790283e-01 7.755135744810104370e-02 1.558306626975536346e-03 2.346034348011016846e-02 -4.928300529718399048e-02 -1.468938887119293213e-01 -8.528559654951095581e-02 3.966587036848068237e-02 6.937102973461151123e-02 7.960420846939086914e-02 -2.609813511371612549e-01 -3.030962646007537842e-01 1.106068026274442673e-02 -1.318103969097137451e-01 -5.758683681488037109e-01 -1.084734052419662476e-01 -8.409635163843631744e-03 1.186928600072860718e-01 -1.421430613845586777e-02 1.568766236305236816e-01 -1.583162993192672729e-01 -1.195015967823565006e-03 -3.342182338237762451e-01 8.906266093254089355e-02 4.778372123837471008e-02 -2.948562502861022949e-01 2.730832695960998535e-01 -1.084415689110755920e-01 1.440162360668182373e-01 8.914109319448471069e-02
2.688475549221038818e-01 3.674654057249426842e-03 -3.328379942104220390e-03 -6.056411564350128174e-02 -3.810342401266098022e-02 -1.189658045768737793e-01 -2.258849740028381348e-01 -2.002418227493762970e-02 2.573155462741851807e-01 7.041966915130615234e-02 2.007310390472412109e-01 3.149070739746093750e-01 -9.055854380130767822e-02 -1.496480964124202728e-02 -2.045312337577342987e-02 2.748858928680419922e-02 -3.177692294120788574e-01 1.380399167537689209e-01 -1.932108700275421143e-01 -4.437809437513351440e-02 8.063463121652603149e-02 1.282839924097061157e-01 -3.587400317192077637e-01 1.380299478769302368e-01 8.791588246822357178e-02 2.690057456493377686e-01 -1.181939616799354553e-01 -1.383717916905879974e-02 2.439149469137191772e-01 2.381355017423629761e-01 -2.493180632591247559e-01 1.847041398286819458e-01
1.006343364715576172e-01 -1.062176078557968140e-01 -1.713224500417709351e-01 7.769841700792312622e-02 -4.030169919133186340e-02 2.716676294803619385e-01 -2.138207899406552315e-03 1.861899495124816895e-01 1.805934868752956390e-02 -3.654305636882781982e-01 4.200037941336631775e-02 7.405010610818862915e-02 7.408531755208969116e-02 2.067372947931289673e-01 -1.975519359111785889e-01 -7.288900762796401978e-02 -5.377152562141418457e-01 -1.333235502243041992e-01 -2.088612765073776245e-01 -7.564033567905426025e-02 8.697936683893203735e-02 -1.040625385940074921e-02 -1.142482236027717590e-01 6.048668548464775085e-02 -2.780365347862243652e-01 1.831886023283004761e-01 -5.556825548410415649e-02 -1.343641877174377441e-01 1.068652272224426270e-01 8.955141901969909668e-02 1.981148570775985718e-01 1.675899773836135864e-01
5.679248366504907608e-03 6.453788280487060547e-02 -1.644039899110794067e-01 3.331366777420043945e-01 -1.328940540552139282e-01 7.325696200132369995e-02 -2.909973859786987305e-01 -1.332515776157379150e-01 3.000364303588867188e-01 8.126623183488845825e-02 -9.620506316423416138e-02 -1.880354061722755432e-02 2.508779056370258331e-02 3.125251829624176025e-02 -4.079428687691688538e-02 1.663800179958343506e-01 -4.582084417343139648e-01 2.808500826358795166e-01 5.174580961465835571e-02 -2.272133901715278625e-02 1.458574086427688599e-01 7.920128852128982544e-02 -1.348514109849929810e-01 -1.680720597505569458e-01 -2.723001688718795776e-02 2.042742371559143066e-01 2.709836661815643311e-01 -3.027216196060180664e-01 1.198880523443222046e-01 -1.987204141914844513e-02 -5.179473385214805603e-02 6.437969207763671875e-02
3.547789156436920166e-01 7.318194210529327393e-02 -3.109740912914276123e-01 3.479041457176208496e-01 -2.769442200660705566e-01 -2.413571327924728394e-01 -5.879416316747665405e-02 -1.559470146894454956e-01 -4.120771959424018860e-02 -2.224161326885223389e-01 1.660764366388320923e-01 -5.331553984433412552e-03 2.870463393628597260e-02 1.890666224062442780e-02 1.217977423220872879e-02 -3.573054820299148560e-02 -8.947252482175827026e-02 -2.466328442096710205e-02 -3.798016309738159180e-01 -9.765309095382690430e-02 9.678909927606582642e-02 -4.160560294985771179e-02 -2.053884267807006836e-01 1.210935935378074646e-01 1.027710735797882080e-01 -7.688917219638824463e-02 -6.786364316940307617e-02 -3.248893916606903076e-01 1.279012411832809448e-01 3.760102391242980957e-02 -7.678628712892532349e-02 1.620984673500061035e-01
8.170299977064132690e-02 -1.441546827554702759e-01 -2.255273014307022095e-01 2.129410654306411743e-01 -1.621524989604949951e-01 -1.953433156013488770e-01 -5.727971345186233521e-02 -1.756986975669860840e-01 -2.140196114778518677e-01 2.059497684240341187e-01 -1.195897459983825684e-01 1.018017064779996872e-02 2.157860994338989258e-02 -1.348479688167572021e-01 -2.864620387554168701e-01 1.495339423418045044e-01 -3.041916489601135254e-01 9.059421718120574951e-03 -1.392842382192611694e-01 -1.879829764366149902e-01 1.939115971326828003e-01 1.434887498617172241e-01 -4.657224565744400024e-02 1.202174425125122070e-01 2.052278816699981689e-01 -9.774306416511535645e-02 -1.955887079238891602e-01 -1.985016614198684692e-01 4.220693185925483704e-02 2.504174113273620605e-01 -1.712893694639205933e-01 3.266707360744476318e-01
1.036676988005638123e-01 -4.758044704794883728e-02 -1.765558570623397827e-01 6.750735640525817871e-02 6.843210756778717041e-02 -2.825731635093688965e-01 9.069129824638366699e-02 1.478947550058364868e-01 1.439296454191207886e-01 2.462852448225021362e-01 1.061116605997085571e-01 5.112746730446815491e-03 -2.068023569881916046e-02 1.633822321891784668e-01 -1.468623578548431396e-01 -1.062586233019828796e-01 -3.250706195831298828e-01 2.744621038436889648e-01 -3.063567876815795898e-01 -5.067944154143333435e-02 1.466777622699737549e-01 3.486862480640411377e-01 3.584358841180801392e-02 1.421460062265396118e-01 1.930678496137261391e-03 -6.685140728950500488e-02 1.930084526538848877e-01 -2.945998311042785645e-01 2.015901803970336914e-01 1.861507147550582886e-01 -8.603781461715698242e-02 1.754291653633117676e-01
6.041532754898071289e-02 -5.432580411434173584e-02 -1.983042359352111816e-01 2.635474503040313721e-01 -3.758282363414764404e-01 -1.598620712757110596e-01 2.425116896629333496e-01 -8.847578614950180054e-02 1.209160089492797852e-01 -1.962034702301025391e-01 8.792567253112792969e-02 4.561564419418573380e-03 3.943151980638504028e-02 -2.352312505245208740e-01 -7.188338041305541992e-02 1.405108422040939331e-01 -2.007266730070114136e-01 9.736599028110504150e-02 -1.427216380834579468e-01 1.982440948486328125e-01 -4.616055637598037720e-02 -3.084606677293777466e-02 5.985078588128089905e-02 -1.077116951346397400e-01 1.984369307756423950e-01 1.591852903366088867e-01 -1.870046854019165039e-01 -4.799107909202575684e-01 -5.450664553791284561e-03 -9.948142804205417633e-03 -2.012958973646163940e-01 1.007387265563011169e-01
-5.315112322568893433e-02 -6.485867500305175781e-02 -2.912091910839080811e-01 5.556682497262954712e-02 -4.570718705654144287e-01 -2.716782391071319580e-01 3.865980356931686401e-02 6.902886927127838135e-02 -1.185188069939613342e-01 -1.244117319583892822e-02 1.766964942216873169e-01 -4.279385134577751160e-02 7.746080309152603149e-02 -1.090383157134056091e-01 -5.236809700727462769e-02 1.401444971561431885e-01 -2.020577043294906616e-01 6.705633550882339478e-02 -2.891560792922973633e-01 1.208369713276624680e-02 -1.483236551284790039e-01 -8.588041365146636963e-02 -1.028837710618972778e-01 3.567239642143249512e-02 -4.786500334739685059e-02 2.628772854804992676e-01 1.077464297413825989e-01 -3.321592807769775391e-01 2.237830124795436859e-02 1.173326596617698669e-01 4.816174879670143127e-02 3.851384818553924561e-01
1.942326277494430542e-01 1.703723222017288208e-01 -9.423168748617172241e-02 2.235547900199890137e-01 -4.753717780113220215e-01 -1.686021089553833008e-01 -4.646973684430122375e-03 1.645271293818950653e-02 -2.792852222919464111e-01 -1.139549165964126587e-02 -1.696529053151607513e-02 5.532032996416091919e-02 1.786634176969528198e-01 -1.723961979150772095e-01 -1.840881258249282837e-01 -9.734638035297393799e-02 -1.172147691249847412e-01 6.689600646495819092e-02 -3.616078794002532959e-01 -8.924917876720428467e-02 7.136382907629013062e-02 -9.919314831495285034e-02 4.269934818148612976e-02 4.971878975629806519e-02 1.262460201978683472e-01 1.818482875823974609e-01 1.346417963504791260e-01 -3.565451204776763916e-01 -8.775699883699417114e-03 3.891716245561838150e-03 -3.571591526269912720e-02 2.478197216987609863e-01
7.420859485864639282e-02 -6.840901076793670654e-02 1.474656760692596436e-01 7.477202266454696655e-02 2.363020777702331543e-01 -6.877719610929489136e-02 -6.363391876220703125e-02 -9.387147426605224609e-02 -2.462727874517440796e-01 -1.377578973770141602e-01 -2.909048087894916534e-02 -5.679292604327201843e-02 -4.757997021079063416e-02 -4.574588313698768616e-02 -3.659000098705291748e-01 -1.399983018636703491e-01 -5.036951899528503418e-01 1.716054826974868774e-01 -1.386744081974029541e-01 -1.568958610296249390e-01 6.836322695016860962e-02 -6.529603153467178345e-02 -3.776213526725769043e-02 -8.967089653015136719e-02 1.747348904609680176e-01 1.260509043931961060e-01 -2.085222452878952026e-01 -2.246001213788986206e-01 2.054015845060348511e-01 2.959201037883758545e-01 9.508223831653594971e-02 1.515016406774520874e-01
9.371120482683181763e-02 -1.126657240092754364e-02 -1.613933295011520386e-01 2.839120030403137207e-01 -8.083742111921310425e-02 -1.094705536961555481e-01 -9.989538043737411499e-02 -3.119030594825744629e-01 -1.342506557703018188e-01 8.127849549055099487e-02 1.322335749864578247e-01 7.159652560949325562e-02 -2.290612012147903442e-01 -1.908329576253890991e-01 1.737893223762512207e-01 -3.329534083604812622e-02 -4.656400084495544434e-01 -7.802958041429519653e-02 -5.738855898380279541e-02 9.370116889476776123e-02 -8.110304176807403564e-02 8.804849535226821899e-02 -2.080194801092147827e-01 -1.684452146291732788e-01 -1.470490247011184692e-01 7.318275421857833862e-02 2.123472988605499268e-01 -2.528769075870513916e-01 2.333264797925949097e-01 -2.042063027620315552e-01 1.946174353361129761e-01 1.497618295252323151e-02
1.917067468166351318e-01 3.690620139241218567e-02 -1.787202209234237671e-01 1.968755275011062622e-01 4.935123026371002197e-02 -3.846818581223487854e-02 -3.286961615085601807e-01 -3.368530869483947754e-01 2.217669636011123657e-01 -1.679639518260955811e-01 8.808733522891998291e-02 -9.888047724962234497e-02 -5.488492920994758606e-02 1.325617730617523193e-01 -1.854712665081024170e-01 2.852829359471797943e-02 -1.815677881240844727e-01 4.171817377209663391e-02 -3.238556683063507080e-01 -2.989530861377716064e-01 2.308576554059982300e-01 -1.814169287681579590e-01 -2.977428138256072998e-01 -7.800842821598052979e-02 -1.477337907999753952e-02 8.717536181211471558e-02 3.486891835927963257e-02 -1.933656483888626099e-01 1.832753419876098633e-01 1.491496562957763672e-01 4.632072150707244873e-02 2.683757804334163666e-02
1.269595474004745483e-01 5.165351182222366333e-02 -2.787944972515106201e-01 5.818010121583938599e-02 -1.617099344730377197e-01 -1.349213421344757080e-01 4.144887998700141907e-02 -2.217898517847061157e-01 -1.138642281293869019e-01 -9.315076284110546112e-03 1.971316933631896973e-01 -3.054527007043361664e-02 -1.453007012605667114e-01 -2.122666984796524048e-01 -3.103675246238708496e-01 1.090854033827781677e-01 -3.408956825733184814e-01 -1.842992752790451050e-02 1.985790133476257324e-01 -2.211886197328567505e-01 1.572475433349609375e-01 -1.076655909419059753e-01 -2.073794007301330566e-01 8.655709028244018555e-02 9.116755425930023193e-02 1.080734729766845703e-01 2.097773551940917969e-01 -3.929284512996673584e-01 2.149044424295425415e-01 4.100699350237846375e-02 9.528169035911560059e-02 1.026501283049583435e-01
-2.420444488525390625e-01 -1.926891505718231201e-02 1.084998175501823425e-01 3.286368846893310547e-01 -3.950281068682670593e-02 -1.786122918128967285e-01 -3.641076013445854187e-02 -1.003944575786590576e-01 9.610988199710845947e-02 1.356565654277801514e-01 9.256231784820556641e-02 -1.058278530836105347e-01 2.189868986606597900e-01 -1.242022868245840073e-02 -5.109326168894767761e-02 1.739228516817092896e-02 -5.186215639114379883e-01 2.648014761507511139e-02 -2.414767295122146606e-01 4.296159744262695312e-01 1.929821968078613281e-01 -9.552200883626937866e-02 9.738063812255859375e-02 2.160179801285266876e-02 -6.275474280118942261e-02 2.942719031125307083e-03 1.456536501646041870e-01 -2.062658667564392090e-01 5.964181199669837952e-02 1.330593973398208618e-01 1.393671929836273193e-01 2.668816410005092621e-02
1.339537501335144043e-01 7.897992432117462158e-02 -6.354638189077377319e-02 2.111476957798004150e-01 -3.725141286849975586e-02 1.347734183073043823e-01 -1.716706007719039917e-01 -1.604226231575012207e-01 -1.725523769855499268e-01 -1.225796341896057129e-01 9.497942030429840088e-02 5.241750925779342651e-02 9.904503077268600464e-02 1.160302087664604187e-01 -2.990469932556152344e-01 -1.965580433607101440e-01 -4.917307198047637939e-01 -1.447014883160591125e-02 8.433841913938522339e-02 1.612748801708221436e-01 2.186212390661239624e-01 -1.674600243568420410e-01 -1.751508563756942749e-01 9.173104166984558105e-02 -2.694651857018470764e-02 3.355046808719635010e-01 -1.093178018927574158e-01 -1.236176192760467529e-01 -5.239653587341308594e-02 2.300392091274261475e-02 2.886683046817779541e-01 1.653684973716735840e-01
2.503522336483001709e-01 -5.772825703024864197e-02 -2.367057055234909058e-01 2.268006801605224609e-01 4.159050434827804565e-02 1.520199775695800781e-01 4.982419312000274658e-02 6.840591877698898315e-02 -1.395867555402219296e-03 -2.052084654569625854e-01 2.275168150663375854e-02 -8.345394395291805267e-03 -5.703612416982650757e-02 -6.074498221278190613e-02 -9.859197586774826050e-02 2.665363550186157227e-01 -5.697984099388122559e-01 -4.617048054933547974e-02 -6.619313359260559082e-02 2.374417334794998169e-01 6.879254430532455444e-02 1.003983542323112488e-01 1.051149144768714905e-01 -5.472513381391763687e-03 2.227793782949447632e-01 1.956769675016403198e-01 9.982734918594360352e-02 1.780775636434555054e-01 2.872519791126251221e-01 2.421232126653194427e-02 1.946185827255249023e-01 -9.465958923101425171e-03
2.308287844061851501e-02 1.055275276303291321e-01 1.433557122945785522e-01 -3.521482273936271667e-02 -7.895164191722869873e-02 4.217702522873878479e-02 -4.284074902534484863e-02 -7.015405595302581787e-02 1.088196337223052979e-01 -7.606136053800582886e-02 2.469296306371688843e-01 -9.869317710399627686e-02 5.746654048562049866e-02 -1.145235225558280945e-01 -2.732994258403778076e-01 3.659273386001586914e-01 -1.771015524864196777e-01 2.147536277770996094e-01 -2.854247093200683594e-01 -7.089862227439880371e-02 2.361303865909576416e-01 -1.839753836393356323e-01 -2.842175662517547607e-01 2.078206092119216919e-01 1.524861454963684082e-01 1.177755370736122131e-02 -1.197195127606391907e-01 -3.237462341785430908e-01 2.509444952011108398e-01 -2.135516107082366943e-01 8.611612021923065186e-02 -4.833331331610679626e-02
1.203778982162475586e-01 1.009522974491119385e-01 -4.405249059200286865e-01 1.529592275619506836e-01 -2.361037582159042358e-01 -1.805007308721542358e-01 -1.837015748023986816e-01 1.021017730236053467e-01 -1.536901923827826977e-03 6.226489692926406860e-02 2.721487730741500854e-02 -1.420468986034393311e-01 8.831026405096054077e-02 -3.253953158855438232e-01 -1.653394661843776703e-02 1.761275976896286011e-01 -1.817497313022613525e-01 -1.101722046732902527e-01 -3.041629791259765625e-01 1.768232695758342743e-02 -1.839978434145450592e-02 -1.806816160678863525e-01 -3.392588719725608826e-02 8.586453646421432495e-02 7.656054943799972534e-02 2.878849804401397705e-01 -7.543689757585525513e-02 -3.964972198009490967e-01 -3.398308902978897095e-02 -5.450300127267837524e-02 2.721961028873920441e-02 1.399179548025131226e-01
1.189834848046302795e-01 -1.554656773805618286e-01 -8.649674057960510254e-02 9.294330328702926636e-02 -1.238334327936172485e-01 -7.977248728275299072e-02 -3.366218507289886475e-01 -1.122669354081153870e-01 1.812745332717895508e-01 -4.194381088018417358e-02 2.852829992771148682e-01 2.511773109436035156e-01 -1.453564614057540894e-01 2.952810823917388916e-01 7.349523156881332397e-02 -1.445448398590087891e-02 -2.450571209192276001e-01 2.175025343894958496e-01 -1.990349590778350830e-01 -4.905952955596148968e-04 -5.870822817087173462e-03 1.156530678272247314e-01 -3.425052464008331299e-01 -6.299883872270584106e-02 1.550239697098731995e-02 1.008808687329292297e-01 -6.011516228318214417e-02 -1.103009432554244995e-01 1.612722128629684448e-01 7.828119397163391113e-02 8.414287120103836060e-03 4.060067236423492432e-01
1.745042055845260620e-01 -1.248917635530233383e-02 -1.807210594415664673e-01 8.859567344188690186e-02 -8.854904770851135254e-02 -3.082957863807678223e-01 1.914457976818084717e-02 -1.739634573459625244e-01 -9.634782560169696808e-03 7.016847282648086548e-02 5.256380140781402588e-02 1.865552514791488647e-01 1.249554827809333801e-01 5.420611426234245300e-02 -1.645520031452178955e-01 -1.980718374252319336e-01 -3.552341163158416748e-01 -1.581615060567855835e-01 -2.144531160593032837e-01 1.385259777307510376e-01 -8.713709563016891479e-02 -3.722756505012512207e-01 -6.921303272247314453e-02 1.313462555408477783e-01 -9.530151635408401489e-02 2.002093344926834106e-01 -1.557022482156753540e-01 -3.085402846336364746e-01 -4.797355830669403076e-02 -5.701564997434616089e-02 -1.786330342292785645e-01 2.779263556003570557e-01
1.559284627437591553e-01 -1.124092116951942444e-01 -2.514432072639465332e-01 9.461411088705062866e-02 -1.918638199567794800e-01 -9.517542272806167603e-02 -5.044760182499885559e-02 -2.329844981431961060e-01 -4.501934349536895752e-02 1.112656593322753906e-01 -1.353676915168762207e-01 2.312791999429464340e-03 -1.002647727727890015e-01 5.029850825667381287e-02 -1.956909000873565674e-01 2.224859744310379028e-01 -1.696498245000839233e-01 -1.097054928541183472e-01 -2.765277922153472900e-01 5.320912227034568787e-02 8.613087981939315796e-02 1.597933471202850342e-01 -2.033366411924362183e-01 -2.024320140480995178e-02 2.029611766338348389e-01 1.402719505131244659e-02 -1.745495498180389404e-01 -2.892362177371978760e-01 1.892247051000595093e-01 3.548200428485870361e-01 -1.192213594913482666e-01 3.588990867137908936e-01
1.987763196229934692e-01 1.132791265845298767e-01 -4.851697757840156555e-02 2.616466283798217773e-01 -1.338498592376708984e-01 -7.330562919378280640e-02 -3.038264624774456024e-02 1.688585057854652405e-02 -7.762983441352844238e-02 -8.655682951211929321e-02 1.524955183267593384e-01 2.085718698799610138e-02 7.455320097506046295e-03 3.015398383140563965e-01 -2.885580062866210938e-01 -1.046854630112648010e-01 -1.410482376813888550e-01 1.504013687372207642e-01 -2.120070159435272217e-02 -1.346984058618545532e-01 2.542695105075836182e-01 1.698686368763446808e-02 -2.583070099353790283e-01 -2.799455076456069946e-02 3.794897496700286865e-01 7.618150860071182251e-02 -6.700648367404937744e-02 -2.833420932292938232e-01 2.717868983745574951e-01 2.699573040008544922e-01 3.463552519679069519e-02 2.320362776517868042e-01
8.100770413875579834e-02 1.681772992014884949e-02 9.530354291200637817e-02 9.318421781063079834e-02 -4.859057068824768066e-02 -9.255511313676834106e-02 -7.412108033895492554e-02 -1.041609719395637512e-01 4.159797355532646179e-02 2.391576953232288361e-02 3.326938748359680176e-01 -8.787968195974826813e-03 2.555935382843017578e-01 -1.143610700964927673e-01 -3.336413204669952393e-02 2.592160403728485107e-01 -1.513771563768386841e-01 1.434253752231597900e-01 -3.704281449317932129e-01 -3.171428665518760681e-02 1.585790961980819702e-01 -1.044524461030960083e-01 -1.994290500879287720e-01 2.828863561153411865e-01 3.839331865310668945e-02 -8.934295922517776489e-02 3.040940500795841217e-02 -3.425274789333343506e-01 2.585224807262420654e-01 -3.860213160514831543e-01 -5.238004773855209351e-02 -6.694423407316207886e-02
2.472577616572380066e-02 -4.999340325593948364e-02 -2.321565449237823486e-01 2.104004770517349243e-01 -2.028592675924301147e-01 -3.329605236649513245e-02 -2.585505843162536621e-01 -3.053746223449707031e-01 -7.718714326620101929e-02 1.260214000940322876e-01 1.431793421506881714e-01 -1.728432439267635345e-02 -1.857607066631317139e-01 9.350219368934631348e-02 -1.236300542950630188e-01 1.158425137400627136e-01 -1.856515742838382721e-02 -7.209753990173339844e-02 -1.519857645034790039e-01 3.223584033548831940e-03 2.506316602230072021e-01 2.053840905427932739e-01 -4.129140973091125488e-01 9.629562497138977051e-02 4.545183107256889343e-02 3.713910877704620361e-01 -1.093421131372451782e-01 -2.026907354593276978e-01 1.311688274145126343e-01 -1.034564077854156494e-01 -1.158563643693923950e-01 1.843356490135192871e-01
4.970886558294296265e-02 1.547091007232666016e-01 -7.063937187194824219e-02 -7.173406332731246948e-02 -1.471655815839767456e-01 -2.520439326763153076e-01 1.599474549293518066e-01 1.897297613322734833e-02 -7.985022664070129395e-02 -9.275132417678833008e-02 6.565016508102416992e-02 -2.440713113173842430e-03 1.129655726253986359e-02 -6.447928398847579956e-02 -3.031524121761322021e-01 -1.123583987355232239e-01 -3.596698641777038574e-01 2.692358791828155518e-01 -1.706366389989852905e-01 -6.613624840974807739e-02 1.245378106832504272e-01 -1.644136756658554077e-01 -2.534220218658447266e-01 1.761599183082580566e-01 -1.213688999414443970e-01 1.626867055892944336e-01 3.075224459171295166e-01 -7.940602302551269531e-02 4.021858572959899902e-01 2.160757333040237427e-01 -2.142349071800708771e-02 -1.068219728767871857e-02
5.401307344436645508e-02 -3.010692894458770752e-01 -5.164305679500102997e-03 2.487938404083251953e-01 1.566839516162872314e-01 1.407277137041091919e-01 -2.924490869045257568e-01 7.831578701734542847e-02 -9.838630259037017822e-02 -3.285385295748710632e-02 2.641282379627227783e-01 6.813719868659973145e-02 -9.047325700521469116e-02 4.065253958106040955e-02 -2.264250218868255615e-01 1.557494550943374634e-01 -2.718044817447662354e-01 -1.115934476256370544e-01 -3.484370112419128418e-01 -1.095625758171081543e-01 -2.503212913870811462e-02 -1.870352476835250854e-01 6.951729208230972290e-02 1.210602447390556335e-01 7.768715173006057739e-02 -1.161533966660499573e-01 -1.259648352861404419e-01 -3.664079904556274414e-01 1.826561540365219116e-01 2.083875425159931183e-02 1.599158197641372681e-01 1.846923083066940308e-01
-7.652769237756729126e-02 1.731394380331039429e-01 1.841569691896438599e-01 -1.729242652654647827e-01 2.673938870429992676e-02 -1.724711060523986816e-01 1.486741453409194946e-01 3.414704278111457825e-02 1.205398887395858765e-01 4.503179714083671570e-02 3.455226421356201172e-01 1.625372320413589478e-01 -4.311595112085342407e-02 -1.338486373424530029e-01 2.011352684348821640e-03 2.505677938461303711e-01 -3.342374265193939209e-01 1.079277470707893372e-01 -2.955941855907440186e-01 -5.811735522001981735e-03 1.476892083883285522e-01 4.116104915738105774e-02 -3.961819112300872803e-01 -1.251683384180068970e-01 -1.307114511728286743e-01 3.453310132026672363e-01 3.728526085615158081e-02 -4.492620751261711121e-02 1.560625284910202026e-01 -3.585006296634674072e-02 1.709732413291931152e-01 1.293145492672920227e-02
-1.893027275800704956e-01 -3.641686961054801941e-02 2.144206315279006958e-02 3.872539699077606201e-01 -9.062150120735168457e-02 6.254422664642333984e-02 -5.987181141972541809e-02 2.208728156983852386e-02 1.188929155468940735e-01 3.779355585575103760e-01 2.146175876259803772e-02 -1.910552233457565308e-01 -9.739074110984802246e-02 1.873209476470947266e-01 -1.389132738113403320e-01 -1.091716997325420380e-02 -3.051842749118804932e-01 2.023386210203170776e-01 -2.706429660320281982e-01 2.092767953872680664e-01 7.662995159626007080e-02 1.104211583733558655e-01 8.208541572093963623e-02 1.583702415227890015e-01 -3.439554572105407715e-02 1.559335291385650635e-01 2.046522051095962524e-01 -1.789961457252502441e-01 1.788129508495330811e-01 2.038901299238204956e-01 -1.279652565717697144e-01 2.189638614654541016e-01
9.560872614383697510e-02 -3.803973644971847534e-02 -4.990267381072044373e-02 2.499028146266937256e-01 -6.024573370814323425e-02 -1.982611864805221558e-01 -6.062993779778480530e-02 -2.403957694768905640e-01 -2.453026175498962402e-01 -1.100298576056957245e-02 1.373903825879096985e-02 -1.744851842522621155e-02 -1.160372719168663025e-01 -1.118785217404365540e-01 6.747747212648391724e-02 -4.628427699208259583e-02 -5.401889681816101074e-01 -2.174771279096603394e-01 -4.671791195869445801e-02 -9.446160495281219482e-02 2.360076270997524261e-02 1.183567047119140625e-01 -1.939899921417236328e-01 -5.771204084157943726e-02 -1.293583661317825317e-01 7.800656557083129883e-02 1.878292113542556763e-01 -4.220162928104400635e-01 1.816519796848297119e-01 -4.469651356339454651e-02 2.148226648569107056e-01 -5.939929187297821045e-02
5.867120623588562012e-02 -4.038570448756217957e-02 -3.332204222679138184e-01 -3.048411756753921509e-02 3.106387145817279816e-02 -1.735026836395263672e-01 8.388771116733551025e-02 4.690514877438545227e-02 -1.048536151647567749e-01 -8.249833434820175171e-02 2.956123650074005127e-01 -1.336701363325119019e-01 -2.582755088806152344e-01 1.653008759021759033e-01 -7.924196869134902954e-02 -1.125132143497467041e-01 -1.908801347017288208e-01 2.809457182884216309e-01 -2.701459825038909912e-01 2.260748110711574554e-02 1.007236167788505554e-01 -3.281955793499946594e-02 -2.899517714977264404e-01 -1.510468423366546631e-01 -8.702058345079421997e-03 5.586316064000129700e-02 1.133675426244735718e-01 -1.365742236375808716e-01 4.588350355625152588e-01 1.947804689407348633e-01 1.165492683649063110e-01 5.397481843829154968e-02
1.341431140899658203e-01 -5.228450521826744080e-02 -1.032920926809310913e-01 1.949074417352676392e-01 -2.164324373006820679e-01 4.361982271075248718e-02 -2.277022004127502441e-01 -6.789997220039367676e-02 -2.970316447317600250e-02 9.278314560651779175e-02 2.952796816825866699e-01 2.377345860004425049e-01 -8.373331278562545776e-02 4.768073186278343201e-02 -1.226585656404495239e-01 2.843351066112518311e-01 -3.471077680587768555e-01 2.122066318988800049e-01 -2.646229267120361328e-01 -4.362250119447708130e-02 -3.340323269367218018e-01 -2.012779861688613892e-01 -2.078167647123336792e-01 -2.434498444199562073e-02 1.498183310031890869e-01 -6.744040548801422119e-02 -8.775918185710906982e-02 -1.234211400151252747e-01 2.430146932601928711e-01 -5.585893243551254272e-02 -4.591087624430656433e-02 -1.396685242652893066e-01
-4.120426252484321594e-02 1.022177785634994507e-01 7.886017858982086182e-02 -7.869566231966018677e-02 9.495407342910766602e-02 -7.211437821388244629e-02 -7.975596189498901367e-02 6.246225908398628235e-02 9.331174939870834351e-02 -1.390466392040252686e-01 -2.336140908300876617e-02 -5.197034683078527451e-03 1.770027130842208862e-01 -1.612866818904876709e-01 -1.395821124315261841e-01 3.347137868404388428e-01 -3.219519257545471191e-01 4.963637515902519226e-02 -1.534490138292312622e-01 -2.496788054704666138e-01 3.617152199149131775e-02 -3.327552378177642822e-01 -1.697594970464706421e-01 3.590252622961997986e-02 2.277146577835083008e-01 1.846981346607208252e-01 -2.489426285028457642e-01 -2.448814362287521362e-01 2.863725125789642334e-01 -2.591223418712615967e-01 1.227201744914054871e-01 1.649960875511169434e-01
5.624316167086362839e-03 -1.985673904418945312e-01 8.947008103132247925e-02 3.564431071281433105e-01 -1.736790537834167480e-01 -1.501403003931045532e-01 -2.127385586500167847e-01 -2.857019565999507904e-02 2.186305969953536987e-01 -1.956283487379550934e-02 1.315877735614776611e-01 3.174712359905242920e-01 -3.226340562105178833e-02 6.829088181257247925e-02 -4.123828932642936707e-02 9.714574366807937622e-02 -1.512312740087509155e-01 8.641386032104492188e-02 -2.484433352947235107e-01 1.770174950361251831e-01 1.351200491189956665e-01 1.917962916195392609e-03 -2.642678022384643555e-01 -2.058329060673713684e-02 4.231350123882293701e-01 9.787319600582122803e-02 -6.769246608018875122e-02 -3.078207075595855713e-01 -5.797390267252922058e-02 1.546806395053863525e-01 -1.256131529808044434e-01 2.511570043861865997e-02
2.226317524909973145e-01 6.540976464748382568e-02 -1.791030764579772949e-01 -9.742904454469680786e-02 2.706762216985225677e-02 -7.637267559766769409e-02 -5.150267854332923889e-02 -3.643746972084045410e-01 -8.577062748372554779e-03 4.170167073607444763e-02 -9.872364997863769531e-02 1.998479962348937988e-01 -2.289605289697647095e-01 1.799598336219787598e-01 -2.311045676469802856e-01 -7.820989191532135010e-02 -4.447192847728729248e-01 8.531868457794189453e-02 -3.263907507061958313e-02 -9.651580825448036194e-03 -1.062595751136541367e-02 -1.554446853697299957e-02 6.595778465270996094e-02 -7.858553528785705566e-02 2.203458994626998901e-01 2.423061728477478027e-01 5.741376057267189026e-02 -3.340632915496826172e-01 3.299262225627899170e-01 6.599058955907821655e-02 -5.336419492959976196e-02 -1.070506945252418518e-01
-6.599418073892593384e-02 8.231426030397415161e-02 -6.566188763827085495e-03 -4.364943876862525940e-02 2.084890007972717285e-01 -1.785690784454345703e-01 -2.343915998935699463e-01 -1.473632268607616425e-02 8.929701149463653564e-02 -3.794239088892936707e-02 -9.521301835775375366e-02 2.014743983745574951e-01 -8.241380006074905396e-02 -1.815137118101119995e-01 -3.994661569595336914e-01 -2.104754000902175903e-01 -3.957306742668151855e-01 2.179862558841705322e-01 -1.669235080480575562e-01 3.259074687957763672e-02 1.038540080189704895e-01 -1.220627874135971069e-01 -2.150537669658660889e-01 -1.538061201572418213e-01 -2.904112264513969421e-02 -5.189601331949234009e-02 1.517263948917388916e-01 -3.132438063621520996e-01 2.965656816959381104e-01 1.658361963927745819e-02 -7.216677814722061157e-02 8.352796733379364014e-02
2.486903518438339233e-01 1.023057326674461365e-01 -1.731508225202560425e-01 -9.526298195123672485e-02 -7.378404587507247925e-02 -2.204690724611282349e-01 1.333223283290863037e-01 -1.924428790807723999e-01 2.043292373418807983e-01 -1.179154515266418457e-01 -7.636100053787231445e-02 -1.592919379472732544e-01 -2.103122025728225708e-01 -2.173157930374145508e-01 -1.737246215343475342e-01 -1.480871438980102539e-01 -2.516272068023681641e-01 1.453950069844722748e-02 -2.856391668319702148e-01 4.856990650296211243e-02 2.842892706394195557e-02 -1.437848955392837524e-01 4.512976482510566711e-02 -8.351998776197433472e-02 -4.255421459674835205e-02 -2.216514199972152710e-02 2.062364015728235245e-03 -3.096334934234619141e-01 4.564583003520965576e-01 -1.177500933408737183e-01 2.191360294818878174e-01 -5.434799939393997192e-02
1.761031746864318848e-01 -5.481114611029624939e-02 4.373054578900337219e-02 2.802664935588836670e-01 -1.736158281564712524e-01 -8.962221443653106689e-02 -9.938968718051910400e-02 -2.004424482583999634e-01 -8.680892735719680786e-02 -1.101318299770355225e-01 6.431815028190612793e-02 -1.748410463333129883e-01 -4.029367491602897644e-02 2.700834572315216064e-01 -1.298359036445617676e-01 1.818251013755798340e-01 -5.085466504096984863e-01 1.587831974029541016e-01 -8.661644905805587769e-02 -8.343904465436935425e-02 -1.334804147481918335e-01 1.169566288590431213e-01 -2.717827558517456055e-01 4.394404217600822449e-02 1.005414202809333801e-01 9.265759959816932678e-03 1.112967580556869507e-01 -2.011078596115112305e-01 7.766482979059219360e-02 -1.323199421167373657e-01 -3.404552936553955078e-01 1.018287986516952515e-01
1.164249703288078308e-01 2.468050569295883179e-01 -1.469306200742721558e-01 1.698776483535766602e-01 -6.503628194332122803e-02 1.224525868892669678e-01 8.493775129318237305e-02 6.009008362889289856e-02 -1.022949814796447754e-01 -2.139684259891510010e-01 5.332968756556510925e-02 -3.813484683632850647e-02 -2.628375543281435966e-03 1.233624443411827087e-01 -2.276829630136489868e-02 -4.792501218616962433e-03 -1.522208601236343384e-01 5.640327557921409607e-02 -3.806223571300506592e-01 -1.011343300342559814e-01 -2.579238452017307281e-02 -2.543905079364776611e-01 -3.437710404396057129e-01 1.198422312736511230e-01 9.168591350317001343e-02 2.527371644973754883e-01 -2.392121404409408569e-02 -4.474721848964691162e-01 -1.423030942678451538e-01 1.971407830715179443e-01 3.741380572319030762e-02 2.361129373311996460e-01
1.144189536571502686e-01 1.401420217007398605e-02 -1.763110863976180553e-03 1.429450809955596924e-01 7.477696239948272705e-02 -1.437954753637313843e-01 3.368087857961654663e-02 2.655574679374694824e-02 1.078574284911155701e-01 1.674250513315200806e-01 1.922819018363952637e-01 9.028218686580657959e-02 2.746264934539794922e-01 8.398416638374328613e-02 8.254037052392959595e-02 3.530913293361663818e-01 -3.559660613536834717e-01 -5.049364641308784485e-02 -2.871981859207153320e-01 -2.270921133458614349e-02 -1.551692783832550049e-01 -1.114301159977912903e-01 -5.503641441464424133e-02 2.370814681053161621e-01 1.864096522331237793e-01 3.602055832743644714e-02 -1.758548766374588013e-01 -2.832631468772888184e-01 1.949415355920791626e-01 -3.764548897743225098e-01 -5.850933375768363476e-04 6.707953661680221558e-02
3.540529906749725342e-01 8.425100892782211304e-02 -2.085884958505630493e-01 -1.001841621473431587e-03 -9.876325726509094238e-02 4.216451570391654968e-02 5.252258479595184326e-02 -4.639975354075431824e-02 1.808749325573444366e-02 -7.328612357378005981e-02 4.653112217783927917e-02 7.788029313087463379e-02 2.800044789910316467e-02 -1.530296355485916138e-01 4.511946812272071838e-02 4.847665727138519287e-01 -4.344618022441864014e-01 2.206463217735290527e-01 -3.297557532787322998e-01 8.942492306232452393e-02 -1.269916817545890808e-02 -1.908519268035888672e-01 6.354423239827156067e-03 1.504708677530288696e-01 -7.477699778974056244e-03 5.430228635668754578e-02 7.325983792543411255e-02 -1.998460590839385986e-01 3.247026726603507996e-02 7.399196922779083252e-02 1.750806570053100586e-01 1.830079406499862671e-01
1.256737951189279556e-02 3.088906705379486084e-01 -9.696304798126220703e-02 2.664368413388729095e-02 6.993381679058074951e-02 -1.015096455812454224e-01 -6.534588336944580078e-02 3.744064643979072571e-02 1.064618602395057678e-01 -1.638986915349960327e-01 2.220443338155746460e-01 -2.860822342336177826e-02 -6.325690448284149170e-02 -2.654649913311004639e-01 -2.507517337799072266e-01 -1.143871322274208069e-01 -4.702067971229553223e-01 9.326579980552196503e-03 -5.032737553119659424e-02 1.548545509576797485e-01 -1.953000128269195557e-01 4.614067450165748596e-02 -3.193891048431396484e-01 1.950603276491165161e-01 1.382024735212326050e-01 -1.177325099706649780e-01 2.187123894691467285e-02 -6.950757652521133423e-02 3.052578866481781006e-01 5.333060026168823242e-02 -2.656345665454864502e-01 4.260555654764175415e-02
5.392625182867050171e-02 -1.223810613155364990e-01 6.053723394870758057e-02 3.210321962833404541e-01 -3.518430888652801514e-02 2.108216751366853714e-03 -2.455570846796035767e-01 -8.045949041843414307e-02 6.563726067543029785e-02 -4.932424053549766541e-02 1.123560518026351929e-01 7.936502993106842041e-02 1.983984112739562988e-01 2.097750306129455566e-01 -2.489927858114242554e-01 -1.963939666748046875e-01 -2.887513935565948486e-01 -1.074043065309524536e-01 -7.020652294158935547e-02 -3.323796018958091736e-02 3.785187844187021255e-03 1.323430687189102173e-01 6.784570217132568359e-02 6.648340076208114624e-02 1.288058012723922729e-01 4.036633968353271484e-01 5.297900363802909851e-02 1.216833014041185379e-02 2.668411731719970703e-01 1.233284175395965576e-01 1.481378227472305298e-01 4.235880672931671143e-01
4.725137352943420410e-02 1.057197302579879761e-01 1.892838627099990845e-03 2.034706920385360718e-01 -2.851983997970819473e-03 -1.605305820703506470e-01 2.393796294927597046e-01 4.397770017385482788e-02 -4.923011735081672668e-02 -1.345528513193130493e-01 4.248744994401931763e-02 -1.392050981521606445e-01 -2.784940898418426514e-01 -7.588085532188415527e-02 -2.001640200614929199e-01 -8.095860481262207031e-02 -2.241783589124679565e-01 2.897513508796691895e-01 -1.461664736270904541e-01 -1.791722141206264496e-02 1.433819234371185303e-01 -1.095216423273086548e-01 -1.717661470174789429e-01 -1.131897494196891785e-01 5.914377048611640930e-02 1.113134548068046570e-01 1.385707855224609375e-01 -2.003539204597473145e-01 5.649152994155883789e-01 2.477811425924301147e-01 2.907351031899452209e-02 3.398925438523292542e-02
1.977328956127166748e-01 -1.211260780692100525e-01 1.986370794475078583e-02 2.643696367740631104e-01 9.061229974031448364e-02 -3.437492549419403076e-01 1.116208732128143311e-01 -9.335733950138092041e-02 -1.700378805398941040e-01 -4.675319418311119080e-02 7.903557270765304565e-02 2.004329115152359009e-02 2.452948689460754395e-02 -2.555992603302001953e-01 -2.556730806827545166e-01 2.467615343630313873e-02 1.216653585433959961e-01 5.595164746046066284e-02 -4.800169169902801514e-01 -5.720151960849761963e-02 9.751448035240173340e-02 4.363056272268295288e-03 -2.646817564964294434e-01 -1.438287347555160522e-01 2.484183907508850098e-01 7.885444909334182739e-02 3.732769936323165894e-02 -2.515954375267028809e-01 8.832503855228424072e-02 -2.227192558348178864e-02 -2.748135104775428772e-02 2.552832067012786865e-01
-2.942528016865253448e-02 8.000437915325164795e-02 -3.693156689405441284e-02 -7.186791300773620605e-02 3.471180796623229980e-01 -2.244703285396099091e-02 2.840943038463592529e-01 -2.571677789092063904e-02 1.762849390506744385e-01 -1.510184071958065033e-02 -3.024567663669586182e-02 -3.161329403519630432e-02 2.177839130163192749e-01 -1.563691198825836182e-01 -1.142827346920967102e-01 2.339296638965606689e-01 -2.807024717330932617e-01 -5.054005235433578491e-02 -2.857693433761596680e-01 -9.777723997831344604e-02 1.293076872825622559e-01 1.105516329407691956e-01 -3.153717517852783203e-01 -1.183213666081428528e-03 9.814773499965667725e-02 2.762241065502166748e-01 7.240296155214309692e-02 -2.091614454984664917e-01 2.577533423900604248e-01 -2.775474190711975098e-01 -1.448226743377745152e-03 1.777217090129852295e-01
1.312909089028835297e-02 9.765581786632537842e-02 -7.553437352180480957e-02 4.823001567274332047e-03 5.279809609055519104e-02 7.228376716375350952e-02 -1.644168607890605927e-02 -2.180821150541305542e-01 4.306818172335624695e-02 -1.984459608793258667e-01 5.020454898476600647e-02 9.218978136777877808e-02 1.322720795869827271e-01 -7.025065273046493530e-02 -2.098522037267684937e-01 4.194085597991943359e-01 -1.837304979562759399e-01 8.657189086079597473e-03 -4.012912511825561523e-01 -1.232765391469001770e-01 -1.245018169283866882e-01 -1.075071096420288086e-01 -1.386509239673614502e-01 1.932616233825683594e-01 -2.695365995168685913e-02 3.135478496551513672e-01 3.729686141014099121e-02 -3.216762542724609375e-01 7.596226781606674194e-02 -3.469715118408203125e-01 9.912230074405670166e-02 -2.248327247798442841e-02
-1.401284337043762207e-01 -6.449322402477264404e-02 3.994141817092895508e-01 1.599872112274169922e-01 4.801996797323226929e-02 -2.275654524564743042e-01 -4.734081774950027466e-02 -6.528467684984207153e-02 1.577858068048954010e-02 -1.348498165607452393e-01 8.629242330789566040e-02 -1.164723336696624756e-01 2.187439203262329102e-01 -6.761074066162109375e-03 -1.727236062288284302e-01 -1.698918640613555908e-02 -2.588876485824584961e-01 -1.288638710975646973e-01 -2.761007249355316162e-01 4.005610942840576172e-02 1.669938117265701294e-01 9.644798189401626587e-02 -5.206280574202537537e-02 6.536612636409699917e-04 5.733366683125495911e-02 3.449098765850067139e-01 -1.649447083473205566e-01 -2.351843714714050293e-01 3.369708657264709473e-01 -1.238092854619026184e-01 2.378073483705520630e-01 -1.464781463146209717e-01
-2.038427591323852539e-01 -1.874689608812332153e-01 6.220445781946182251e-02 2.095949947834014893e-01 -1.553924828767776489e-01 -8.035030215978622437e-02 5.806666612625122070e-02 -1.903617680072784424e-01 2.125339508056640625e-01 4.664785414934158325e-02 -2.254841150715947151e-03 3.587533831596374512e-01 1.040932759642601013e-01 -1.045740917325019836e-01 1.302003115415573120e-01 1.098931357264518738e-01 -2.094385623931884766e-01 1.591474711894989014e-01 -1.348898410797119141e-01 2.133846133947372437e-01 -7.839546352624893188e-02 4.120369441807270050e-03 -3.060361742973327637e-01 9.602107107639312744e-02 3.249147534370422363e-01 8.346419036388397217e-02 -1.534007340669631958e-01 -2.156233936548233032e-01 8.428356796503067017e-02 1.929742395877838135e-01 -8.143448084592819214e-02 3.208410143852233887e-01
2.307307161390781403e-02 -7.449844852089881897e-03 -6.239351630210876465e-02 9.246578440070152283e-03 -6.337416172027587891e-02 -9.106533974409103394e-02 -4.364892840385437012e-01 2.139315009117126465e-02 -1.028299704194068909e-02 -1.348671168088912964e-01 5.619044229388237000e-02 -7.253407686948776245e-02 -2.045799642801284790e-01 1.598253697156906128e-01 -1.211471185088157654e-01 -4.922055080533027649e-02 -3.258152902126312256e-01 4.310749471187591553e-03 -6.108539178967475891e-03 4.350122809410095215e-02 -1.764073669910430908e-01 1.398531496524810791e-01 -2.412346303462982178e-01 -1.764299534261226654e-02 1.605977714061737061e-01 1.099211275577545166e-01 2.129269093275070190e-01 -4.723652005195617676e-01 4.473157692700624466e-03 -7.372364401817321777e-02 3.798575401306152344e-01 8.693823963403701782e-02
7.662725448608398438e-02 -1.035882085561752319e-01 -2.695695757865905762e-01 1.861383020877838135e-01 -3.220827281475067139e-01 -3.432283401489257812e-01 -9.589935652911663055e-03 -1.418279260396957397e-01 -1.719241887331008911e-01 3.777296468615531921e-02 5.309505388140678406e-02 -7.456801086664199829e-02 1.649925112724304199e-01 1.480872929096221924e-01 -1.140412539243698120e-01 -1.281078532338142395e-02 -3.845346271991729736e-01 -1.681789308786392212e-01 -4.446231424808502197e-01 7.016332820057868958e-03 7.973320037126541138e-02 2.695153467357158661e-02 -3.749753907322883606e-02 -1.683060079813003540e-01 8.830083906650543213e-02 -6.640984863042831421e-02 -1.609989702701568604e-01 -1.931739002466201782e-01 2.277208119630813599e-02 1.214330866932868958e-01 -5.855385586619377136e-02 1.667404770851135254e-01
1.862321346998214722e-01 8.291390538215637207e-02 -2.049687206745147705e-01 1.521563977003097534e-01 -1.764613389968872070e-01 -7.496223598718643188e-02 9.324344247579574585e-02 -1.112968847155570984e-01 -2.046524919569492340e-02 -4.503894597291946411e-02 3.007466346025466919e-02 -1.615305989980697632e-01 -4.106083512306213379e-02 1.002753600478172302e-01 1.211908063851296902e-03 2.625051438808441162e-01 -4.237595796585083008e-01 1.115790382027626038e-01 -4.106164276599884033e-01 -1.233591362833976746e-01 7.885745167732238770e-02 -3.021467663347721100e-02 -4.460823163390159607e-02 2.838596105575561523e-01 5.874735489487648010e-02 -9.770439565181732178e-02 -1.793490648269653320e-01 -3.278236091136932373e-01 7.200028747320175171e-02 -1.687100380659103394e-01 1.237476393580436707e-01 2.412655204534530640e-01
-2.788379322737455368e-03 -1.371793597936630249e-01 -2.535398602485656738e-01 3.344275057315826416e-01 -1.144376173615455627e-01 4.957197234034538269e-02 -2.304503321647644043e-01 -8.034779131412506104e-02 4.602450504899024963e-02 -1.400651633739471436e-01 -3.417152538895606995e-02 7.004074007272720337e-02 -8.246412873268127441e-02 -1.865394115447998047e-01 1.174364238977432251e-01 3.534846752882003784e-02 -4.077346324920654297e-01 -6.116155907511711121e-02 -8.273665606975555420e-02 1.668210178613662720e-01 1.646033674478530884e-02 -1.008527651429176331e-01 -1.794479638338088989e-01 -1.220863237977027893e-01 -2.544511109590530396e-02 -1.707484275102615356e-01 -6.342595815658569336e-02 -2.434031963348388672e-01 3.088924586772918701e-01 7.709327340126037598e-02 -3.315536379814147949e-01 2.809223830699920654e-01
-5.073580890893936157e-02 1.744307130575180054e-01 2.459287457168102264e-02 2.013924270868301392e-01 -2.917714118957519531e-01 -5.068945139646530151e-02 -1.194748878479003906e-01 -1.199785917997360229e-01 -8.822550624608993530e-02 -2.168888598680496216e-01 3.097880482673645020e-01 -1.165800392627716064e-01 -1.243779435753822327e-02 8.453938364982604980e-02 -2.933492660522460938e-01 -5.726061016321182251e-02 -4.610155820846557617e-01 -4.700464755296707153e-02 -3.350961953401565552e-02 2.299894243478775024e-01 5.503652244806289673e-02 -1.775889843702316284e-01 4.178101569414138794e-02 1.258168965578079224e-01 5.602537840604782104e-02 -5.842451751232147217e-02 -1.656835377216339111e-01 -2.156599164009094238e-01 1.970975399017333984e-01 -1.170908659696578979e-02 -3.087754547595977783e-01 -1.127122342586517334e-01
2.579232752323150635e-01 -3.418814856559038162e-03 -1.015612930059432983e-01 1.443133056163787842e-01 -2.711889743804931641e-01 1.920127868652343750e-01 -1.867884397506713867e-01 -2.123147398233413696e-01 -2.187416851520538330e-01 9.633981436491012573e-02 -9.294524788856506348e-02 1.179358288645744324e-01 1.008215919137001038e-01 -8.515792898833751678e-03 -3.234391659498214722e-02 1.337581127882003784e-01 -2.941744625568389893e-01 9.269946167478337884e-05 -2.906074523925781250e-01 1.419380400329828262e-02 -9.077096730470657349e-02 -7.690051943063735962e-02 -1.193282678723335266e-01 1.529591977596282959e-01 5.757938697934150696e-02 -1.233699023723602295e-01 -3.350453823804855347e-02 -4.517602622509002686e-01 3.119010031223297119e-01 -8.027814328670501709e-02 2.265898734331130981e-01 -3.598061949014663696e-02
-3.974669054150581360e-02 -1.302123367786407471e-01 -2.250576466321945190e-01 2.900626659393310547e-01 9.654634445905685425e-02 -3.104265928268432617e-01 6.453116983175277710e-02 3.308330476284027100e-02 1.633293740451335907e-02 -1.399444043636322021e-01 8.242166042327880859e-02 4.592356085777282715e-02 1.344916075468063354e-01 -1.176943555474281311e-01 -5.137944221496582031e-02 -2.614190876483917236e-01 -1.640984416007995605e-01 1.441840380430221558e-01 -1.900902241468429565e-01 -2.633334696292877197e-01 1.705415546894073486e-02 -1.738788485527038574e-01 -8.401108533143997192e-02 9.029819071292877197e-02 1.973258852958679199e-01 3.863728791475296021e-02 -1.305358856916427612e-02 -2.704428136348724365e-01 2.797298431396484375e-01 -1.615528911352157593e-01 3.549426198005676270e-01 2.470927983522415161e-01
1.657679826021194458e-01 -1.425422132015228271e-01 -1.616590321063995361e-01 2.310054153203964233e-01 -1.372577100992202759e-01 3.933798894286155701e-02 -7.731480151414871216e-02 -3.409583568572998047e-01 -2.162016481161117554e-01 -6.196778267621994019e-02 -1.695420444011688232e-01 -6.320893019437789917e-02 -1.402046252042055130e-02 1.504340916872024536e-01 -1.023782119154930115e-01 1.758381277322769165e-01 -2.797801494598388672e-01 -8.611528575420379639e-02 -1.947477906942367554e-01 9.353476017713546753e-02 -1.153296828269958496e-01 -1.910097450017929077e-01 -1.817581802606582642e-01 3.174576759338378906e-01 1.449893712997436523e-01 -9.543278813362121582e-02 -1.765713095664978027e-01 -3.384410440921783447e-01 2.303032428026199341e-01 -7.736706733703613281e-02 1.761639267206192017e-01 -2.570302225649356842e-02
3.193614780902862549e-01 -7.399435620754957199e-03 -4.966449737548828125e-02 -1.681120879948139191e-02 -1.841880977153778076e-01 6.095176935195922852e-02 -2.030541896820068359e-01 1.722765117883682251e-01 1.594422571361064911e-02 -8.269312977790832520e-02 3.577228486537933350e-01 -4.330173507332801819e-02 8.902734518051147461e-02 7.977704703807830811e-02 1.205874886363744736e-02 4.530381783843040466e-02 -2.774456441402435303e-01 1.602388769388198853e-01 -7.761165499687194824e-02 -4.995847120881080627e-02 9.371795505285263062e-02 1.160803139209747314e-01 -1.173373982310295105e-01 6.783106923103332520e-02 1.210993155837059021e-01 1.770346313714981079e-01 -1.464126110076904297e-01 -2.988851368427276611e-01 3.579209446907043457e-01 -2.092716693878173828e-01 -3.905204534530639648e-01 1.581983827054500580e-02
-1.577448993921279907e-01 6.629749666899442673e-03 -1.613005101680755615e-01 -2.622121013700962067e-02 4.752023611217737198e-03 1.797075718641281128e-01 -7.283122837543487549e-02 -5.548261106014251709e-03 1.851235926151275635e-01 -2.614623308181762695e-01 1.131349951028823853e-01 -5.294986069202423096e-02 2.321322709321975708e-01 -1.336509138345718384e-01 5.023572221398353577e-02 -4.229719191789627075e-02 -3.814235031604766846e-01 -2.601557075977325439e-01 -2.152089029550552368e-01 -3.138427063822746277e-02 1.744026392698287964e-01 -1.131843999028205872e-01 -2.413921207189559937e-01 -1.879587471485137939e-01 2.407459169626235962e-01 1.996083855628967285e-01 -7.828561961650848389e-02 2.439675293862819672e-02 1.513336002826690674e-01 -3.020593523979187012e-02 1.065612360835075378e-01 4.235937893390655518e-01
3.809381648898124695e-02 -2.581149339675903320e-03 1.045199856162071228e-01 2.046075612306594849e-01 -2.019109390676021576e-02 -9.958309680223464966e-02 -2.973776161670684814e-01 -1.453006863594055176e-01 2.916702926158905029e-01 3.996249288320541382e-03 1.876648217439651489e-01 9.137260168790817261e-02 -1.461959332227706909e-01 -4.414993152022361755e-02 -4.148383736610412598e-01 4.165177792310714722e-02 -2.795847654342651367e-01 2.545107603073120117e-01 -9.966388344764709473e-03 -1.288542747497558594e-01 1.090811681933701038e-03 1.984305530786514282e-01 5.237713083624839783e-02 -2.264032326638698578e-02 2.269314825534820557e-01 3.594858348369598389e-01 1.665921062231063843e-01 -2.347904443740844727e-01 1.484681218862533569e-01 1.014557927846908569e-01 -4.907509777694940567e-03 4.283642396330833435e-02
2.184718847274780273e-01 7.729060202836990356e-02 1.576840728521347046e-01 3.173457086086273193e-01 -3.396933376789093018e-01 -9.397096931934356689e-02 -1.882538315840065479e-03 2.979612350463867188e-01 7.644166238605976105e-03 -7.314237952232360840e-02 8.154082298278808594e-02 9.905438870191574097e-02 7.424867898225784302e-02 -7.508696615695953369e-02 1.180346831679344177e-01 6.726273894309997559e-02 -3.912341892719268799e-01 -2.548217475414276123e-01 -1.498449891805648804e-01 1.329782456159591675e-01 6.203775759786367416e-03 -4.847001284360885620e-03 -4.416243359446525574e-02 1.133390814065933228e-01 1.946645528078079224e-01 4.449918866157531738e-02 4.513449501246213913e-03 -3.491530716419219971e-01 -1.401960104703903198e-02 1.597627103328704834e-01 1.484022140502929688e-01 2.714794874191284180e-01
3.076307103037834167e-02 -8.244419097900390625e-02 -2.601948976516723633e-01 1.041993349790573120e-01 -5.736654624342918396e-02 7.272250950336456299e-02 -2.689646091312170029e-03 -2.190489917993545532e-01 -4.075161814689636230e-01 2.712324261665344238e-01 1.603575497865676880e-01 -1.331477314233779907e-01 -7.069081813097000122e-02 2.806547284126281738e-01 -5.388686433434486389e-02 2.312587499618530273e-01 -1.037710085511207581e-01 -7.302584499120712280e-02 -3.145546615123748779e-01 1.932344436645507812e-01 1.688791066408157349e-01 8.843482472002506256e-03 -3.545963764190673828e-01 7.878621667623519897e-02 1.327339708805084229e-01 8.544421195983886719e-02 6.450226157903671265e-02 -1.239565685391426086e-01 1.156302392482757568e-01 -7.784698158502578735e-02 -7.651137188076972961e-03 2.388243675231933594e-01
-1.891890354454517365e-02 -1.394198089838027954e-01 -4.602694883942604065e-02 2.564485967159271240e-01 2.474310845136642456e-01 5.467551946640014648e-02 -3.644471466541290283e-01 6.656681001186370850e-02 -4.525418579578399658e-02 1.416283473372459412e-02 9.520904719829559326e-02 -2.129376679658889771e-01 -3.950611874461174011e-02 1.689383643679320812e-03 -3.308068513870239258e-01 6.696810573339462280e-02 -1.437567323446273804e-01 -8.021298795938491821e-02 -2.168737798929214478e-01 -1.046424824744462967e-02 2.153562009334564209e-02 -2.218495756387710571e-01 -1.321718841791152954e-01 2.208623588085174561e-01 4.899132624268531799e-02 -2.167751640081405640e-02 8.865841478109359741e-02 -1.049153208732604980e-01 3.211924135684967041e-01 -5.283713713288307190e-02 3.131439983844757080e-01 3.504153192043304443e-01
4.426874965429306030e-02 1.198429986834526062e-02 2.114377729594707489e-02 -2.279444225132465363e-02 2.205551564693450928e-01 1.629960387945175171e-01 -1.845212131738662720e-01 2.297831326723098755e-01 -4.524076730012893677e-02 -1.132738739252090454e-01 -1.435633283108472824e-03 -2.285476624965667725e-01 7.909341715276241302e-03 5.571721494197845459e-02 -1.798106729984283447e-01 2.339386343955993652e-01 -2.976450920104980469e-01 1.293736398220062256e-01 -2.954115271568298340e-01 -1.432270556688308716e-02 -1.927517205476760864e-01 -1.414808630943298340e-01 -9.862742573022842407e-02 3.122157752513885498e-01 6.937915831804275513e-02 6.880381703376770020e-02 7.434844225645065308e-02 -3.555095493793487549e-01 1.885452419519424438e-01 -2.133287489414215088e-01 1.132857128977775574e-01 2.915403246879577637e-01
-3.637363761663436890e-02 5.568375810980796814e-03 -2.425760924816131592e-01 1.436341553926467896e-01 7.565524429082870483e-02 3.186096996068954468e-02 -5.516901984810829163e-02 -3.102997085079550743e-03 4.065317288041114807e-02 -2.788130939006805420e-01 -1.398299485445022583e-01 -1.754712462425231934e-01 1.152936741709709167e-02 1.365321427583694458e-01 -1.715466380119323730e-01 2.527220547199249268e-01 -2.070501595735549927e-01 1.987762302160263062e-01 -3.127257823944091797e-01 -1.080171540379524231e-01 -9.298297017812728882e-02 -2.490846961736679077e-01 -7.291209697723388672e-02 3.075532019138336182e-01 1.785102039575576782e-01 1.773831546306610107e-01 9.400147944688796997e-03 -2.522311508655548096e-01 1.857498586177825928e-01 2.725146412849426270e-01 2.074750661849975586e-01 1.621221899986267090e-01
1.420508790761232376e-02 -1.698272228240966797e-01 -2.280179262161254883e-01 1.466057151556015015e-01 -1.384286731481552124e-01 2.782474160194396973e-01 -2.389547079801559448e-01 1.701360568404197693e-02 -1.685047894716262817e-01 1.604764312505722046e-01 6.224654614925384521e-02 -7.115536369383335114e-03 2.156883180141448975e-01 -2.873500585556030273e-01 1.062745526432991028e-01 5.316988006234169006e-02 -4.277875423431396484e-01 7.373876869678497314e-02 1.151721775531768799e-01 9.195891022682189941e-02 -4.246332496404647827e-02 -3.603514656424522400e-02 -3.727523982524871826e-01 -4.109026864171028137e-02 2.377809882164001465e-01 8.765377849340438843e-02 -9.653749316930770874e-02 -1.464753746986389160e-01 2.869850397109985352e-01 8.552480489015579224e-03 1.038095355033874512e-01 1.055131480097770691e-02
-6.452657282352447510e-02 4.345007613301277161e-02 -7.561410963535308838e-02 -3.991293162107467651e-02 1.926312297582626343e-01 -5.416577309370040894e-02 8.689592778682708740e-02 7.139023393392562866e-02 -5.143833532929420471e-02 7.504744082689285278e-02 3.480567783117294312e-02 1.738043278455734253e-01 6.087564677000045776e-02 -3.069424331188201904e-01 -2.864899933338165283e-01 2.666490972042083740e-01 -5.119370818138122559e-01 -1.820015013217926025e-01 -2.728779315948486328e-01 -1.085333228111267090e-01 2.380288951098918915e-02 8.832366019487380981e-02 -1.978022158145904541e-01 1.032235100865364075e-01 2.702089026570320129e-02 1.881597787141799927e-01 -7.892496883869171143e-03 -1.529173105955123901e-01 2.611322999000549316e-01 -1.699082702398300171e-01 -1.913687288761138916e-01 -1.014839559793472290e-01
-7.790971547365188599e-02 2.083518505096435547e-01 -1.454471796751022339e-01 4.839717969298362732e-02 2.599692344665527344e-02 1.863175928592681885e-01 -2.472574114799499512e-01 2.395389378070831299e-01 3.401416912674903870e-02 9.173687547445297241e-02 2.574782669544219971e-01 -2.321250364184379578e-02 -4.521195963025093079e-02 -1.239554118365049362e-02 8.115217206068336964e-04 1.617942750453948975e-01 -3.699105381965637207e-01 1.594437360763549805e-01 -2.389532178640365601e-01 1.172257512807846069e-01 1.738158464431762695e-01 -4.795845970511436462e-02 1.562917530536651611e-01 2.488574236631393433e-01 2.496042996644973755e-01 4.714718833565711975e-02 3.099238276481628418e-01 -1.853877753019332886e-01 2.142310738563537598e-01 -1.945456862449645996e-01 1.775036454200744629e-01 -7.856211066246032715e-02
8.123398572206497192e-02 2.438629567623138428e-01 -1.951708644628524780e-02 9.880414605140686035e-02 1.625301390886306763e-01 -1.013832241296768188e-01 -2.097065597772598267e-01 1.000383868813514709e-01 -7.546450197696685791e-02 2.008997350931167603e-01 2.660279870033264160e-01 -9.037322551012039185e-02 6.357357650995254517e-02 -2.104682028293609619e-01 -1.532042920589447021e-01 -1.316615194082260132e-01 -2.574018239974975586e-01 -7.904611527919769287e-02 -5.687792226672172546e-02 2.080660164356231689e-01 -7.757075130939483643e-03 8.534697443246841431e-02 -1.620849668979644775e-01 4.047940298914909363e-02 3.850232660770416260e-01 1.148469597101211548e-01 -4.689997062087059021e-02 -6.682197004556655884e-02 3.357746601104736328e-01 -9.000805020332336426e-02 -3.151643872261047363e-01 2.764310240745544434e-01
-1.906164437532424927e-01 -5.660334601998329163e-02 -1.026688367128372192e-01 -8.830621838569641113e-02 1.951279491186141968e-01 9.653935581445693970e-02 -1.465728133916854858e-01 -8.075866103172302246e-02 1.936655640602111816e-01 3.192231357097625732e-01 2.043155431747436523e-01 -2.026489078998565674e-01 -4.683963209390640259e-02 -2.115359529852867126e-03 -6.095909327268600464e-02 -1.454118639230728149e-01 -3.001569509506225586e-01 5.467769876122474670e-02 -4.211584925651550293e-01 3.271238803863525391e-01 1.851224899291992188e-01 5.324777215719223022e-02 -1.045005917549133301e-01 7.605092227458953857e-02 4.514760524034500122e-02 1.545100510120391846e-01 7.433769851922988892e-02 -3.060682415962219238e-01 -1.700826361775398254e-02 1.584597378969192505e-01 1.887934505939483643e-01 -2.604468259960412979e-03
1.897008717060089111e-01 -1.923515647649765015e-01 1.402916759252548218e-01 -8.702850900590419769e-03 -2.412942200899124146e-01 1.013167127966880798e-01 1.020797416567802429e-01 -1.492057442665100098e-01 -8.862644433975219727e-02 -8.966014534235000610e-02 1.298090815544128418e-02 -2.572495639324188232e-01 1.078888252377510071e-01 -1.006605476140975952e-01 -5.642266944050788879e-02 2.113054841756820679e-01 -2.444023191928863525e-01 -1.066655516624450684e-01 -3.637515604496002197e-01 2.410172224044799805e-01 -8.899234980344772339e-02 -2.802828550338745117e-01 -1.717100888490676880e-01 1.237610355019569397e-01 9.279161691665649414e-02 -1.191592812538146973e-01 -1.724539324641227722e-02 -4.180906414985656738e-01 1.825911849737167358e-01 8.780774474143981934e-02 1.441536247730255127e-01 -4.135844483971595764e-02
1.712892055511474609e-01 -2.757013030350208282e-02 -1.932452060282230377e-02 1.558544486761093140e-01 -2.289269566535949707e-01 4.154895618557929993e-02 -1.968158930540084839e-01 -2.928512394428253174e-01 -2.436810284852981567e-01 5.761112086474895477e-03 -1.976361274719238281e-01 5.348742008209228516e-02 5.482594668865203857e-02 9.652739018201828003e-02 -1.935687214136123657e-01 1.751341372728347778e-01 -1.971851289272308350e-01 -1.537512242794036865e-01 -2.445940375328063965e-01 -3.356641158461570740e-02 7.593520451337099075e-03 -1.603923588991165161e-01 -1.120963022112846375e-01 3.332725539803504944e-02 1.672470867633819580e-01 2.021631039679050446e-02 -7.997203618288040161e-02 -5.164439678192138672e-01 1.487033516168594360e-01 -1.478365808725357056e-01 2.727773189544677734e-01 4.477632790803909302e-02
1.640522778034210205e-01 3.064130805432796478e-02 1.114995628595352173e-01 2.669796347618103027e-01 -3.318610191345214844e-01 -1.149122118949890137e-01 2.149876207113265991e-01 1.126583963632583618e-01 1.234634667634963989e-01 -2.540813758969306946e-02 2.045968919992446899e-01 1.957400590181350708e-01 6.281558889895677567e-03 -3.573208674788475037e-02 1.176591813564300537e-01 7.430032640695571899e-02 -4.306647181510925293e-01 -3.040522634983062744e-01 -1.743690520524978638e-01 2.052535712718963623e-01 4.883716255426406860e-02 8.094262331724166870e-03 -1.113647595047950745e-01 -1.125231832265853882e-01 1.420685797929763794e-01 -1.193334627896547318e-02 -2.432066053152084351e-01 -2.750613689422607422e-01 7.494270056486129761e-02 9.364166855812072754e-02 1.297075003385543823e-01 1.585406661033630371e-01
1.957275420427322388e-01 -1.337062865495681763e-01 -1.889138668775558472e-01 1.393975168466567993e-01 -2.791426703333854675e-02 -2.345704883337020874e-01 -8.233553916215896606e-02 -2.209180891513824463e-01 -1.057941541075706482e-01 1.781637407839298248e-02 -1.483027637004852295e-02 -6.842620670795440674e-02 -1.164231542497873306e-02 1.082818284630775452e-01 -2.021553367376327515e-01 -5.422971025109291077e-02 -4.201621115207672119e-01 3.503286540508270264e-01 -1.646736711263656616e-01 -1.610673367977142334e-01 -7.777140941470861435e-03 8.024893701076507568e-02 -8.625352382659912109e-02 9.380472451448440552e-02 1.724309176206588745e-01 2.135310173034667969e-01 3.431028127670288086e-01 -1.505685597658157349e-01 1.368757896125316620e-02 -1.967605650424957275e-01 2.664805352687835693e-01 6.729555875062942505e-02
1.640324741601943970e-01 1.453553289175033569e-01 -2.262669056653976440e-01 4.698510095477104187e-02 1.358535606414079666e-02 -1.143203452229499817e-01 -1.532641351222991943e-01 -2.806695401668548584e-01 1.674321442842483521e-01 -9.187721647322177887e-03 -4.734120890498161316e-02 2.324711531400680542e-01 -3.198622763156890869e-01 -3.154794126749038696e-02 1.508241295814514160e-01 -1.662830822169780731e-02 -4.202400445938110352e-01 7.783462852239608765e-02 -2.254611998796463013e-01 -1.541595458984375000e-01 6.798085570335388184e-02 3.736428916454315186e-02 8.313304930925369263e-02 -7.893075048923492432e-02 1.458036750555038452e-01 1.795277446508407593e-01 2.223348990082740784e-02 -2.205917388200759888e-01 3.789371550083160400e-01 -1.102920547127723694e-01 -1.503357142210006714e-01 -1.220222339034080505e-01
1.723085045814514160e-01 1.556077301502227783e-01 1.113405525684356689e-01 1.712922155857086182e-01 -3.622044622898101807e-01 -1.888748556375503540e-01 1.232835426926612854e-01 -1.001551840454339981e-02 -1.764421015977859497e-01 2.736011445522308350e-01 -1.199989467859268188e-01 -1.389928720891475677e-02 1.164056956768035889e-01 -1.842298358678817749e-01 5.887951701879501343e-02 -9.332855790853500366e-02 -2.920158579945564270e-02 -1.182169374078512192e-02 -3.067623078823089600e-01 -1.018930897116661072e-01 1.083626225590705872e-01 -2.036250829696655273e-01 -9.928626939654350281e-03 1.806670725345611572e-01 1.693638712167739868e-01 2.094580233097076416e-01 -1.001913994550704956e-01 -2.372506707906723022e-01 2.229233384132385254e-01 5.676241219043731689e-02 -1.222088709473609924e-01 3.791911602020263672e-01
-1.315143555402755737e-01 1.330769620835781097e-02 -9.942851215600967407e-02 1.413407027721405029e-01 5.503667891025543213e-02 3.186995685100555420e-01 5.107181146740913391e-03 -2.772321738302707672e-02 -4.493508115410804749e-02 1.015614718198776245e-01 -2.327227294445037842e-01 -1.474352926015853882e-01 -4.274366796016693115e-02 -3.631870448589324951e-02 1.205919869244098663e-02 2.942519485950469971e-01 -3.127174377441406250e-01 2.205359786748886108e-01 -1.480012983083724976e-01 7.086040917783975601e-03 1.627040356397628784e-01 -2.707274854183197021e-01 -4.349196329712867737e-02 1.492024064064025879e-01 3.027608692646026611e-01 9.858115017414093018e-02 -1.715974323451519012e-02 -2.175138741731643677e-01 2.771714627742767334e-01 1.369268149137496948e-01 3.061692416667938232e-01 1.963679492473602295e-01
-1.091454923152923584e-01 1.663441210985183716e-02 7.090503722429275513e-02 -1.990830525755882263e-02 -1.916522085666656494e-01 1.032612770795822144e-01 2.729853056371212006e-02 -4.577508941292762756e-02 -2.383212149143218994e-01 4.332162439823150635e-03 1.269080489873886108e-01 -3.004947677254676819e-02 -1.136145517230033875e-01 1.466997414827346802e-01 -2.210158407688140869e-01 -1.156522035598754883e-01 -4.548359215259552002e-01 1.511067301034927368e-01 -6.987733393907546997e-02 2.736632823944091797e-01 7.443968951702117920e-02 -2.388952374458312988e-01 -1.012267321348190308e-01 3.290156126022338867e-01 6.676947325468063354e-02 4.650619328022003174e-01 -5.445447564125061035e-02 -3.857129067182540894e-02 1.497511118650436401e-01 -4.735956341028213501e-02 -6.003074347972869873e-02 1.327269375324249268e-01
1.345796231180429459e-02 -3.002327308058738708e-02 -1.673334985971450806e-01 1.428291648626327515e-01 1.701321899890899658e-01 3.820925056934356689e-01 -2.765214741230010986e-01 5.264801904559135437e-02 -9.980456531047821045e-02 -5.205888673663139343e-02 -1.635417528450489044e-02 1.184611767530441284e-01 -1.983164995908737183e-01 -3.843754157423973083e-02 1.949294097721576691e-02 1.665857583284378052e-01 -4.228218495845794678e-01 6.640848517417907715e-02 -1.602701656520366669e-02 4.952148720622062683e-02 1.820228844881057739e-01 3.143939748406410217e-02 1.558931916952133179e-01 1.544027924537658691e-01 3.353157341480255127e-01 1.312599750235676765e-03 1.331228297203779221e-02 -3.473141193389892578e-01 2.311082482337951660e-01 3.839790448546409607e-02 2.094023674726486206e-01 1.712735928595066071e-02
-1.480776257812976837e-02 3.266193270683288574e-01 -4.710438102483749390e-02 2.421772181987762451e-01 1.593469530344009399e-01 7.193561643362045288e-02 -7.227232307195663452e-02 1.735733449459075928e-01 -4.709330797195434570e-01 3.205781057476997375e-02 1.437519639730453491e-01 -2.338283881545066833e-02 3.861708194017410278e-02 3.977903723716735840e-02 -3.083355724811553955e-01 2.541975378990173340e-01 -3.170619308948516846e-01 1.180598288774490356e-01 -1.712253987789154053e-01 -9.966187179088592529e-02 1.579197123646736145e-02 9.431568533182144165e-02 -1.197399199008941650e-01 -9.344813972711563110e-02 -9.591639973223209381e-03 1.483603566884994507e-01 1.095658540725708008e-01 -2.724390923976898193e-01 -7.243360392749309540e-03 -2.377699762582778931e-01 5.259863659739494324e-02 7.694531232118606567e-02
-1.406764984130859375e-01 8.188030868768692017e-02 -2.906638085842132568e-01 1.743819862604141235e-01 -3.470076771918684244e-04 -2.212389111518859863e-01 9.100844152271747589e-03 1.651808805763721466e-02 -1.124016717076301575e-01 -2.636989019811153412e-02 -2.151026278734207153e-01 -7.755526155233383179e-02 -1.665456965565681458e-02 -6.835829000920057297e-03 -3.651513457298278809e-01 -2.139250934123992920e-01 -2.098006159067153931e-01 3.357211947441101074e-01 -3.273988664150238037e-01 -5.380311980843544006e-02 2.332112342119216919e-01 -1.250883787870407104e-01 -6.171217933297157288e-02 6.268552690744400024e-02 1.594500541687011719e-01 2.368544191122055054e-01 1.341463178396224976e-01 -2.813665866851806641e-01 1.614408940076828003e-01 5.419880896806716919e-02 4.844546690583229065e-02 -9.826020896434783936e-02
-1.405505090951919556e-01 9.683763235807418823e-02 6.209191866219043732e-03 1.540454477071762085e-02 5.831649061292409897e-03 -2.815116941928863525e-01 6.958370655775070190e-02 1.481495946645736694e-01 -1.210674718022346497e-01 -4.336553439497947693e-02 -1.158804148435592651e-01 -4.155510291457176208e-02 -3.221800625324249268e-01 1.407526135444641113e-01 -2.001533657312393188e-01 -1.303629428148269653e-01 -2.144183367490768433e-01 1.697489619255065918e-01 -2.331793904304504395e-01 -1.333764791488647461e-01 7.888129353523254395e-02 4.560315608978271484e-02 -2.610085010528564453e-01 1.068633049726486206e-01 -5.041995272040367126e-02 1.886501759290695190e-01 2.646875977516174316e-01 -3.372960090637207031e-01 4.069373905658721924e-01 4.250177741050720215e-02 -1.549085378646850586e-01 6.324357539415359497e-02
-1.968267709016799927e-01 -1.093378886580467224e-01 -6.768131256103515625e-02 1.641068607568740845e-01 -9.854914993047714233e-02 -1.855267211794853210e-02 -6.723620928823947906e-03 -2.230243533849716187e-01 -2.490719705820083618e-01 5.770239233970642090e-02 1.875710934400558472e-01 1.548113673925399780e-01 9.186153113842010498e-02 1.958759278059005737e-01 -2.383878529071807861e-01 -3.118689358234405518e-01 -2.904200553894042969e-01 1.775341480970382690e-02 -1.809372603893280029e-01 1.072416156530380249e-01 2.822795808315277100e-01 -2.895572781562805176e-01 3.843781724572181702e-02 1.467398554086685181e-01 3.115136623382568359e-01 2.259461879730224609e-01 -1.742721535265445709e-02 -5.239766091108322144e-02 9.964036941528320312e-02 1.751132905483245850e-01 -2.770333550870418549e-02 1.568550020456314087e-01
-2.150913886725902557e-02 6.931836158037185669e-02 -7.683719694614410400e-02 -9.697243804112076759e-04 -3.362835943698883057e-02 -1.268237084150314331e-01 -4.216013848781585693e-02 -1.676619499921798706e-01 -1.141502633690834045e-01 -8.614960312843322754e-02 8.378940075635910034e-02 6.257852166891098022e-02 7.399984449148178101e-02 2.647736072540283203e-01 -2.630471289157867432e-01 -3.393884897232055664e-01 -1.425457894802093506e-01 5.917182564735412598e-02 -1.975798159837722778e-01 -1.016513556241989136e-01 2.425829470157623291e-01 -1.810360103845596313e-01 -2.133708000183105469e-01 -7.095927745103836060e-02 1.708684712648391724e-01 3.588902354240417480e-01 2.342168390750885010e-01 -3.123434782028198242e-01 3.198305964469909668e-01 1.346470713615417480e-01 -5.877451226115226746e-02 -2.668056264519691467e-02
3.299475088715553284e-02 1.404874958097934723e-02 7.835657894611358643e-02 6.700385361909866333e-02 -2.377725839614868164e-01 -2.013568878173828125e-01 -3.685338497161865234e-01 -1.735796481370925903e-01 -3.064524568617343903e-02 1.508549880236387253e-02 2.173707187175750732e-01 3.285683318972587585e-02 -3.367285430431365967e-01 -1.485948264598846436e-01 -2.256298810243606567e-01 -2.715748362243175507e-02 -2.506373226642608643e-01 1.586097627878189087e-01 -9.208200126886367798e-02 -7.271365076303482056e-02 -1.191723570227622986e-01 -1.648310273885726929e-01 5.439501628279685974e-02 1.894524786621332169e-03 3.496614396572113037e-01 2.188765406608581543e-01 -1.877411901950836182e-01 -2.273122072219848633e-01 2.552725970745086670e-01 7.596257328987121582e-02 -1.164721846580505371e-01 2.799806930124759674e-02
3.349380195140838623e-02 1.843708157539367676e-01 4.183787107467651367e-02 7.590595632791519165e-02 -3.053867630660533905e-02 -1.414832323789596558e-01 -4.186418056488037109e-01 -2.763763442635536194e-02 1.409427523612976074e-01 -3.571663051843643188e-02 1.803924292325973511e-01 1.873722523450851440e-01 -1.669607311487197876e-01 3.629130870103836060e-02 -2.171943932771682739e-01 -3.669987991452217102e-02 -2.948765754699707031e-01 -8.012048201635479927e-04 -1.794541180133819580e-01 3.321274816989898682e-01 7.200998812913894653e-02 2.403503954410552979e-01 -2.880217730998992920e-01 -4.128559492528438568e-03 1.292313486337661743e-01 2.293743006885051727e-02 9.834316372871398926e-02 -4.464097693562507629e-02 2.833165824413299561e-01 6.872967630624771118e-02 -8.713188767433166504e-02 3.114919960498809814e-01
1.163876727223396301e-01 7.541643455624580383e-03 -8.223523199558258057e-02 6.470364984124898911e-03 1.317486464977264404e-01 -6.181928515434265137e-02 -2.556433975696563721e-01 -1.719277799129486084e-01 -5.353704467415809631e-02 -1.216021180152893066e-01 2.985675632953643799e-01 -9.515185654163360596e-02 -1.137562934309244156e-02 1.664764285087585449e-01 -1.907368451356887817e-01 -5.459752678871154785e-02 -2.807092070579528809e-01 1.008620038628578186e-01 -2.228342741727828979e-01 -1.910238415002822876e-01 1.900154352188110352e-01 -1.036306172609329224e-01 -3.603635132312774658e-01 -1.511296927928924561e-01 3.010652773082256317e-02 -1.253801677376031876e-02 -9.930278360843658447e-02 -3.077273368835449219e-01 2.165422290563583374e-01 3.094754219055175781e-01 1.432441025972366333e-01 1.922939270734786987e-01
-6.240823864936828613e-02 -2.583199441432952881e-01 1.661798208951950073e-01 1.954686194658279419e-01 3.742362931370735168e-02 -1.029933616518974304e-01 3.152557089924812317e-02 -1.071002855896949768e-01 2.754457294940948486e-01 4.771440103650093079e-02 6.737354397773742676e-02 9.158530086278915405e-02 -8.361816406250000000e-02 -3.494506701827049255e-02 -1.821690648794174194e-01 5.924005061388015747e-02 -5.600209236145019531e-01 7.741168141365051270e-02 -3.404818475246429443e-01 1.557159423828125000e-01 1.216630786657333374e-01 -6.667678803205490112e-02 -1.303067058324813843e-01 -5.989310797303915024e-03 -2.581926584243774414e-01 2.956317970529198647e-03 2.353447079658508301e-01 -1.920426338911056519e-01 -1.356428861618041992e-01 1.127056926488876343e-01 1.011708751320838928e-01 8.225691318511962891e-02
7.383911311626434326e-02 -9.859190136194229126e-02 1.662191003561019897e-01 2.958030402660369873e-01 -1.687119752168655396e-01 -5.201584473252296448e-02 8.735260926187038422e-03 -8.016248047351837158e-02 2.947403192520141602e-01 1.045394837856292725e-01 -9.036180377006530762e-02 1.596238017082214355e-01 -2.770183607935905457e-02 5.994292721152305603e-02 1.073003262281417847e-01 -7.964353263378143311e-02 -2.147318720817565918e-01 -3.439962267875671387e-01 -1.904739439487457275e-01 1.641555279493331909e-01 2.540578544139862061e-01 -1.935313106514513493e-03 -8.310078084468841553e-02 1.421997100114822388e-01 2.832039892673492432e-01 -1.765067726373672485e-01 3.280408307909965515e-02 2.293623238801956177e-02 4.667197167873382568e-01 8.099744468927383423e-02 -1.400792002677917480e-01 4.525090381503105164e-02
-2.598152160644531250e-01 1.676487922668457031e-01 -1.742456480860710144e-02 -1.617467552423477173e-01 2.355396151542663574e-01 -7.351989299058914185e-02 2.150638848543167114e-01 1.026070192456245422e-01 -4.297013580799102783e-02 2.442381083965301514e-01 5.732557270675897598e-03 5.248211696743965149e-02 9.249474853277206421e-03 -1.106382310390472412e-01 -9.590742737054824829e-02 1.601063460111618042e-01 -4.797821044921875000e-01 -4.369460791349411011e-02 -3.791006207466125488e-01 1.197317987680435181e-02 1.095102876424789429e-01 8.858042955398559570e-02 -1.974491477012634277e-01 -3.145747631788253784e-02 4.659028723835945129e-02 3.395057320594787598e-01 -1.525358203798532486e-02 -1.266057491302490234e-01 2.250917851924896240e-01 -1.284443438053131104e-01 -1.008586436510086060e-01 4.479235410690307617e-02
-2.528238669037818909e-02 2.090992629528045654e-01 -1.179131027311086655e-02 1.038997024297714233e-01 -1.013213396072387695e-01 -1.531742513179779053e-01 1.287012696266174316e-01 -1.181607916951179504e-01 6.157790869474411011e-02 -1.909607946872711182e-01 1.806081682443618774e-01 9.339157491922378540e-03 -2.566970586776733398e-01 7.422755658626556396e-02 -1.883151978254318237e-01 -1.437483429908752441e-01 -2.163084894418716431e-01 2.102186381816864014e-01 -2.264131605625152588e-01 6.238208338618278503e-02 1.732811778783798218e-01 -1.137770935893058777e-01 -3.166946470737457275e-01 -1.613871753215789795e-02 -9.003917127847671509e-02 1.714734584093093872e-01 4.394900202751159668e-01 -1.573122143745422363e-01 3.489923775196075439e-01 1.011588722467422485e-01 5.236164107918739319e-02 1.065514050424098969e-02
2.052243202924728394e-01 -8.283098042011260986e-02 -1.086627766489982605e-01 2.924869656562805176e-01 1.149883046746253967e-01 -2.047150284051895142e-01 1.660068482160568237e-01 2.247321456670761108e-01 -1.443776935338973999e-01 -7.961706072092056274e-02 -8.876236155629158020e-03 3.256003260612487793e-01 1.138138845562934875e-01 -1.507411599159240723e-01 -3.947286307811737061e-02 1.181070506572723389e-01 -3.314358890056610107e-01 5.411440134048461914e-02 -4.042727649211883545e-01 3.810994699597358704e-02 -4.896689672023057938e-03 -1.063701212406158447e-01 2.257636487483978271e-01 7.472404744476079941e-03 1.412528306245803833e-01 -1.199841946363449097e-01 4.988224431872367859e-02 -1.534932404756546021e-01 2.470757216215133667e-01 -3.283344581723213196e-02 2.710145115852355957e-01 -3.070390783250331879e-03
-7.426602393388748169e-02 1.551205515861511230e-01 -3.471811488270759583e-02 1.342016160488128662e-01 7.081022858619689941e-02 3.043862991034984589e-02 -6.871744990348815918e-02 -4.706001654267311096e-02 -2.072447538375854492e-01 -3.205025196075439453e-02 -7.215881347656250000e-02 9.567899256944656372e-02 5.268918350338935852e-02 1.346371769905090332e-01 -3.708812296390533447e-01 -3.363816440105438232e-02 -2.514997124671936035e-01 2.673609852790832520e-01 -2.295646816492080688e-01 -2.708647586405277252e-02 2.667308449745178223e-01 -1.610443741083145142e-01 -2.198495157063007355e-02 1.429485827684402466e-01 9.264007955789566040e-02 8.743155002593994141e-02 3.430747091770172119e-01 -2.803273200988769531e-01 3.846994340419769287e-01 1.724414080381393433e-01 -1.078459247946739197e-01 -1.112039089202880859e-01
-2.363217994570732117e-02 1.066301614046096802e-01 -5.806504189968109131e-02 1.606183052062988281e-01 -3.147325515747070312e-01 1.621037274599075317e-01 -2.089112699031829834e-01 -1.720899790525436401e-01 -1.787410080432891846e-01 3.674824908375740051e-02 -1.837787777185440063e-01 -2.731852605938911438e-02 1.340014487504959106e-01 4.430728405714035034e-02 -1.061100736260414124e-01 2.017480134963989258e-01 -2.929133474826812744e-01 3.609666228294372559e-02 -3.217685222625732422e-01 -4.947376996278762817e-02 -9.070336818695068359e-02 -2.584801614284515381e-02 -1.662718206644058228e-01 1.052347421646118164e-01 3.411478549242019653e-02 -1.196373850107192993e-01 -2.808530628681182861e-01 -3.928487002849578857e-01 3.520436286926269531e-01 -1.064839889295399189e-03 2.092227526009082794e-02 8.275863528251647949e-02
-1.505417376756668091e-01 4.993191659450531006e-01 3.882900578901171684e-03 3.375034928321838379e-01 3.299493342638015747e-02 -4.996788688004016876e-03 -4.507080465555191040e-02 -6.596783548593521118e-02 -7.782541215419769287e-02 -1.873651519417762756e-02 8.597888983786106110e-03 2.942080795764923096e-02 -1.638154238462448120e-01 -1.049631610512733459e-01 -1.711297184228897095e-01 -1.276867687702178955e-01 -2.795296907424926758e-01 -1.468106545507907867e-02 -4.036478996276855469e-01 -2.715805768966674805e-01 1.140603721141815186e-01 -6.902667880058288574e-02 -2.461285591125488281e-01 -4.557946324348449707e-02 6.576769053936004639e-02 -1.085141450166702271e-01 -7.491580396890640259e-02 -2.942015528678894043e-01 -8.045434206724166870e-02 -7.335898280143737793e-02 -1.591101987287402153e-03 1.455448102205991745e-02
-6.041527166962623596e-02 -1.264083548448979855e-03 2.630668282508850098e-01 1.493286341428756714e-01 4.382041096687316895e-02 -2.746736705303192139e-01 -8.686209470033645630e-02 1.105682924389839172e-01 -5.236978456377983093e-02 1.307926177978515625e-01 -1.054095551371574402e-01 -2.088431715965270996e-01 2.696553766727447510e-01 -1.384758353233337402e-01 -1.351837664842605591e-01 9.605341404676437378e-02 -2.868726849555969238e-01 -1.627686768770217896e-01 -1.390428096055984497e-01 1.296745836734771729e-01 2.852635979652404785e-01 1.472240239381790161e-01 -2.219227999448776245e-01 5.557075515389442444e-02 1.277045011520385742e-01 2.117531448602676392e-01 -2.481448948383331299e-01 -1.657471209764480591e-01 3.750385046005249023e-01 3.210116550326347351e-02 1.448751986026763916e-01 -2.340135723352432251e-02
2.234293669462203979e-01 -1.199532821774482727e-01 5.704308301210403442e-02 2.021304816007614136e-01 -1.774827092885971069e-01 -2.040047943592071533e-01 -1.198207959532737732e-01 -1.658219397068023682e-01 8.383657783269882202e-02 4.632936418056488037e-02 2.037845551967620850e-01 -6.619649007916450500e-03 -1.568113453686237335e-02 -1.227504806593060493e-03 -3.333826065063476562e-01 -1.288382560014724731e-01 -1.252889633178710938e-01 2.379957437515258789e-01 -3.710026144981384277e-01 -1.618896126747131348e-01 1.057632789015769958e-01 1.151438504457473755e-01 -3.412096202373504639e-01 -1.824364066123962402e-02 2.644825279712677002e-01 -4.703574255108833313e-02 -8.546311408281326294e-02 -2.057044059038162231e-01 -2.017915621399879456e-02 7.130762934684753418e-02 1.691134572029113770e-01 2.541774213314056396e-01
-9.839496016502380371e-02 1.459909528493881226e-01 1.056010648608207703e-01 3.846162855625152588e-01 7.901291549205780029e-02 -1.685331314802169800e-01 1.086143404245376587e-01 1.624243110418319702e-01 -1.437812447547912598e-01 1.202998235821723938e-01 1.142684668302536011e-01 -1.116470247507095337e-01 -1.071121692657470703e-01 -2.385745756328105927e-02 -4.472392201423645020e-01 -4.728992655873298645e-02 -4.019888341426849365e-01 -1.395610123872756958e-01 -2.157258242368698120e-01 -1.505766361951828003e-01 -1.135104000568389893e-01 -2.361851371824741364e-02 -1.158036217093467712e-01 9.132222831249237061e-02 1.590493470430374146e-01 -1.056421101093292236e-01 2.015298232436180115e-03 -3.320669829845428467e-01 -1.235124543309211731e-01 -5.442574992775917053e-02 1.910904794931411743e-02 1.064963713288307190e-01
9.063433855772018433e-03 -2.222863435745239258e-01 2.761240303516387939e-02 1.895088851451873779e-01 -1.839708536863327026e-01 -1.502023041248321533e-01 -2.659086883068084717e-01 -1.378919333219528198e-01 -1.448118835687637329e-01 -1.396521776914596558e-01 -7.257181219756603241e-03 2.278334349393844604e-01 5.822385102510452271e-02 -9.774611890316009521e-02 -1.094523593783378601e-01 4.634781926870346069e-02 -2.550475597381591797e-01 1.862204372882843018e-01 7.106083631515502930e-02 2.938652038574218750e-01 -7.870094478130340576e-02 1.431192159652709961e-01 -2.807242870330810547e-01 3.284798562526702881e-01 2.625308930873870850e-01 2.338536381721496582e-01 5.885683000087738037e-02 -2.121614962816238403e-01 6.083630025386810303e-02 2.476373761892318726e-01 3.169753402471542358e-02 7.459265738725662231e-02
3.759675920009613037e-01 2.487114369869232178e-01 -9.815115481615066528e-02 9.121276438236236572e-02 -1.191928610205650330e-01 9.823087602853775024e-02 5.955833569169044495e-02 6.325551867485046387e-02 1.298060989938676357e-03 -5.197232589125633240e-02 1.089959740638732910e-01 -2.643569838255643845e-03 1.432931423187255859e-01 9.440035372972488403e-02 -1.782570630311965942e-01 -1.297449320554733276e-01 -1.806577146053314209e-01 5.588132515549659729e-02 -2.636646032333374023e-01 3.337378501892089844e-01 -2.185640931129455566e-01 -1.435368359088897705e-01 -3.230201005935668945e-01 2.902501225471496582e-01 4.770477116107940674e-02 5.236474797129631042e-02 1.274149268865585327e-01 -1.288020461797714233e-01 2.166834473609924316e-01 -1.498874425888061523e-01 -1.598082184791564941e-01 2.199319750070571899e-01
2.302550971508026123e-01 1.071062907576560974e-01 -9.049098938703536987e-02 6.976861506700515747e-03 -3.871470317244529724e-02 -2.966816127300262451e-01 4.373617842793464661e-02 -1.014482453465461731e-01 6.509101483970880508e-03 -5.282140523195266724e-02 8.312927186489105225e-02 -2.122753113508224487e-01 -2.220563292503356934e-01 -2.248966842889785767e-01 1.048315465450286865e-01 -1.941923946142196655e-01 -2.904342412948608398e-01 -1.821771562099456787e-01 -9.601623564958572388e-02 1.301442682743072510e-01 2.542687058448791504e-01 9.634754806756973267e-02 -1.442523300647735596e-01 -4.091886337846517563e-03 -1.653973907232284546e-01 1.571544855833053589e-01 1.736591309309005737e-01 -1.886884719133377075e-01 4.723291993141174316e-01 1.975108832120895386e-01 6.122080236673355103e-02 5.674208048731088638e-03
2.122175693511962891e-01 2.381469309329986572e-01 -1.244852617383003235e-01 2.021895498037338257e-01 -1.085142120718955994e-01 -1.030507013201713562e-01 -1.523267179727554321e-01 -5.460217222571372986e-02 2.529847919940948486e-01 1.647339612245559692e-01 1.722675859928131104e-01 -1.734519749879837036e-01 -9.427320212125778198e-02 1.800983585417270660e-02 -1.906166523694992065e-01 -1.428669393062591553e-01 -3.159140944480895996e-01 9.585028141736984253e-02 -1.509363204240798950e-01 1.920299828052520752e-01 -9.593088179826736450e-02 3.604483604431152344e-02 -2.165707945823669434e-01 5.331933498382568359e-02 4.558048844337463379e-01 -2.683200128376483917e-02 -5.912335589528083801e-02 -4.934559389948844910e-02 2.047583609819412231e-01 2.392932027578353882e-02 -1.200811117887496948e-01 2.760696411132812500e-01
-5.493318289518356323e-02 2.666050791740417480e-01 2.530443370342254639e-01 1.853547804057598114e-02 4.496015980839729309e-02 -2.876226902008056641e-01 -2.974060736596584320e-02 8.647843450307846069e-02 5.508445948362350464e-02 1.109303683042526245e-01 4.671122878789901733e-02 3.201348483562469482e-01 6.231769919395446777e-02 -7.130830548703670502e-03 6.863853335380554199e-02 9.798362106084823608e-02 -2.674902379512786865e-01 -7.037419825792312622e-02 -2.297560572624206543e-01 7.765569537878036499e-02 1.706203967332839966e-01 1.389434784650802612e-01 -2.452000826597213745e-01 1.546813696622848511e-01 9.195060282945632935e-02 3.201304376125335693e-01 4.512596502900123596e-02 -1.622182577848434448e-01 3.502840697765350342e-01 -1.232315152883529663e-01 1.841185241937637329e-01 -2.264984101057052612e-01
9.670687466859817505e-02 2.576988935470581055e-01 2.015605755150318146e-02 1.777074933052062988e-01 2.424709498882293701e-01 7.175134122371673584e-02 -1.093592271208763123e-01 6.875513494014739990e-02 4.013666510581970215e-02 1.264465898275375366e-01 1.070747524499893188e-01 -1.159343570470809937e-01 1.038750410079956055e-01 -1.598138362169265747e-02 -2.719074785709381104e-01 3.239267170429229736e-01 -1.970263421535491943e-01 1.359856128692626953e-01 -3.937214612960815430e-01 -1.939692199230194092e-01 9.871434420347213745e-02 -1.180879324674606323e-01 -1.827617585659027100e-01 3.347697854042053223e-02 7.798682898283004761e-02 -1.550691425800323486e-01 -2.891060896217823029e-02 -2.764734327793121338e-01 3.045547902584075928e-01 -1.508778184652328491e-01 1.645896285772323608e-01 1.450494825839996338e-01
1.591591686010360718e-01 -2.867130097001791000e-03 -2.047289460897445679e-01 1.612657904624938965e-01 2.081129699945449829e-01 -1.501467972993850708e-01 5.703194066882133484e-02 1.904572732746601105e-02 -6.618799269199371338e-02 1.042084842920303345e-01 1.074811965227127075e-01 3.241411149501800537e-01 -5.284626409411430359e-02 -1.466744244098663330e-01 -2.978842854499816895e-01 1.155979707837104797e-01 -4.267965853214263916e-01 -8.861023001372814178e-03 -1.855384558439254761e-01 1.173854805529117584e-02 -1.415058318525552750e-02 -1.331961601972579956e-01 1.592306494712829590e-01 -7.116778194904327393e-02 -1.619694530963897705e-01 2.575353682041168213e-01 -1.261138916015625000e-01 -1.616078615188598633e-01 1.116578578948974609e-01 -1.126091703772544861e-01 3.617361485958099365e-01 -1.525342613458633423e-01
2.368763983249664307e-01 4.015724360942840576e-01 7.853744179010391235e-02 5.732712522149085999e-02 4.682102054357528687e-02 -1.815727166831493378e-02 -1.757203191518783569e-01 -2.303489595651626587e-01 -3.392030671238899231e-02 -1.050634458661079407e-01 1.163277868181467056e-02 5.979099124670028687e-02 1.583166234195232391e-02 -8.569891005754470825e-02 -1.522327661514282227e-01 -1.139323934912681580e-01 -2.223880738019943237e-01 -8.792778849601745605e-02 -4.126085638999938965e-01 2.632600963115692139e-01 -7.419128715991973877e-02 -4.807682335376739502e-02 -2.819472551345825195e-01 1.987005025148391724e-01 8.475445210933685303e-03 -8.798642456531524658e-02 1.290428489446640015e-01 -7.504080981016159058e-02 1.115361377596855164e-01 -6.367553025484085083e-03 -2.187139987945556641e-01 3.363338112831115723e-01
1.478600651025772095e-01 8.932891488075256348e-02 1.813609339296817780e-02 7.460117340087890625e-02 -3.065376542508602142e-02 -5.749173928052186966e-03 5.127592012286186218e-02 -1.982577294111251831e-01 -4.747992008924484253e-02 2.828739769756793976e-02 -3.782113268971443176e-02 6.755750626325607300e-02 1.492282003164291382e-01 -9.062934666872024536e-02 -1.352971047163009644e-02 4.056063294410705566e-01 -4.712630510330200195e-01 2.270350605249404907e-01 -4.188497364521026611e-01 -1.602218747138977051e-01 -6.173889711499214172e-02 -7.391048967838287354e-02 3.668040153570473194e-04 2.100911438465118408e-01 4.146647080779075623e-02 -8.441162854433059692e-02 -3.545875474810600281e-02 -2.895389497280120850e-01 8.498075604438781738e-02 -1.236753165721893311e-01 2.552790045738220215e-01 8.574253320693969727e-02
8.774024993181228638e-02 2.125330269336700439e-01 -1.639623790979385376e-01 2.392527908086776733e-01 -4.528723284602165222e-02 1.328375488519668579e-01 -2.025109250098466873e-03 -6.817963719367980957e-02 -9.390327334403991699e-02 -5.795864760875701904e-02 1.119938269257545471e-01 -3.480665087699890137e-01 7.623502518981695175e-03 -9.930387884378433228e-02 -9.487183392047882080e-02 9.132400155067443848e-02 -4.358573257923126221e-01 8.494875580072402954e-02 -4.197758436203002930e-01 2.632332146167755127e-01 -1.264710873365402222e-01 6.725604087114334106e-02 -3.093728097155690193e-03 -2.400603145360946655e-01 1.203261315822601318e-01 7.072560489177703857e-02 3.216527104377746582e-01 -3.960130736231803894e-03 8.375347405672073364e-02 4.181255400180816650e-02 4.338596016168594360e-02 -1.052442491054534912e-01
-6.237468123435974121e-02 -9.873636811971664429e-02 -1.549898982048034668e-01 1.145168468356132507e-01 -3.592929244041442871e-01 -4.117567539215087891e-01 -7.437071204185485840e-02 -5.405766516923904419e-02 -2.697179652750492096e-02 -1.426493972539901733e-01 -3.873553127050399780e-02 3.589051216840744019e-02 -4.752240329980850220e-02 -2.675238065421581268e-02 -1.006071865558624268e-01 1.030890643596649170e-01 -3.444549143314361572e-01 -1.503350883722305298e-01 -3.169679641723632812e-01 -3.743288293480873108e-02 1.547196507453918457e-01 8.511582762002944946e-02 -1.269804686307907104e-01 -1.508532315492630005e-01 3.156417235732078552e-02 2.989123202860355377e-02 -2.633339464664459229e-01 -2.036712914705276489e-01 9.027490019798278809e-02 3.330259323120117188e-01 -1.680001243948936462e-02 2.220591604709625244e-01
1.014927029609680176e-01 -9.184777736663818359e-02 -2.069759070873260498e-01 3.775585293769836426e-01 5.038886889815330505e-02 -7.582801580429077148e-02 -1.156118959188461304e-01 1.658157110214233398e-01 -8.425584994256496429e-03 3.596994094550609589e-03 1.834430545568466187e-01 -1.366934180259704590e-01 -3.118002414703369141e-02 2.126827463507652283e-02 1.212731599807739258e-01 2.319585978984832764e-01 -4.391140639781951904e-01 7.946433871984481812e-02 -1.326686888933181763e-01 1.573328524827957153e-01 1.289283782243728638e-01 -3.805595040321350098e-01 -1.293305456638336182e-01 -1.134412586688995361e-01 8.602565526962280273e-02 -4.904592037200927734e-02 -1.663376241922378540e-01 3.098458610475063324e-02 2.903715670108795166e-01 3.762653470039367676e-02 9.666206687688827515e-02 2.415039688348770142e-01
1.427922844886779785e-01 -1.651298999786376953e-01 -1.152961477637290955e-01 2.525325417518615723e-01 1.254257410764694214e-01 -1.977020800113677979e-01 -5.575339868664741516e-02 -2.746960520744323730e-02 -1.619170159101486206e-01 -3.079648595303297043e-03 -7.985311560332775116e-03 2.711849473416805267e-02 1.798003911972045898e-01 1.056363657116889954e-01 -5.835447087883949280e-02 -1.364238709211349487e-01 -3.185147047042846680e-01 3.955217003822326660e-01 -1.588331013917922974e-01 -1.114537268877029419e-01 1.395109444856643677e-01 -2.164988815784454346e-01 -8.344292640686035156e-02 8.847164362668991089e-02 9.342515468597412109e-02 3.642610013484954834e-01 6.448958069086074829e-02 -2.198668122291564941e-01 1.549672931432723999e-01 -1.325860917568206787e-01 3.273862898349761963e-01 -6.864333152770996094e-02
1.812271773815155029e-01 5.515255406498908997e-02 1.128924563527107239e-01 3.342224061489105225e-01 -2.166056931018829346e-01 -9.428386390209197998e-02 -1.748680174350738525e-01 4.957998171448707581e-02 3.094021677970886230e-01 6.135908886790275574e-02 3.191160559654235840e-01 -1.846035867929458618e-01 2.359662801027297974e-01 1.649685353040695190e-01 -1.523833125829696655e-01 -4.584552720189094543e-02 -4.503077268600463867e-01 -7.008256763219833374e-02 -4.005945101380348206e-02 2.301151119172573090e-02 1.303260177373886108e-01 1.000708714127540588e-02 -5.644668638706207275e-02 -1.972189247608184814e-01 1.216811090707778931e-01 2.837363258004188538e-02 1.205314546823501587e-01 -1.898087561130523682e-01 3.886958584189414978e-02 -4.392807558178901672e-02 1.154407709836959839e-01 2.351014167070388794e-01
2.128790318965911865e-01 1.007097400724887848e-02 5.598172172904014587e-02 2.454416900873184204e-01 -1.831862777471542358e-01 1.936767548322677612e-01 -4.323391616344451904e-02 -2.779757380485534668e-01 1.796552538871765137e-02 3.248131275177001953e-02 -2.902215719223022461e-01 -7.885770499706268311e-02 -9.773029945790767670e-03 1.075512822717428207e-02 -1.460702568292617798e-01 2.846768796443939209e-01 -2.695491611957550049e-01 -5.379667878150939941e-02 -2.442957311868667603e-01 4.294838383793830872e-02 -1.389744281768798828e-01 -1.510637551546096802e-01 -1.670391857624053955e-01 2.021855115890502930e-01 1.410015672445297241e-01 -7.989352941513061523e-02 7.270027697086334229e-02 -2.650736868381500244e-01 3.523472845554351807e-01 -3.052164055407047272e-02 2.668766081333160400e-01 2.182685211300849915e-02
1.352780610322952271e-01 -1.490464061498641968e-01 -3.249255418777465820e-01 6.124351546168327332e-02 -4.397491216659545898e-01 -2.740635573863983154e-01 5.286005139350891113e-02 -1.471915096044540405e-01 2.688376232981681824e-02 5.152120254933834076e-03 -7.692230492830276489e-02 1.161903142929077148e-01 3.241651877760887146e-02 -1.304285824298858643e-01 -1.910091340541839600e-01 -4.730426520109176636e-02 -2.451612353324890137e-01 -3.389186784625053406e-02 -4.261027276515960693e-01 -9.246233850717544556e-02 1.342148035764694214e-01 5.418767407536506653e-02 3.931348025798797607e-02 -1.172988340258598328e-01 -6.255992688238620758e-03 8.918198943138122559e-02 -6.918899714946746826e-02 -1.452549993991851807e-01 1.049639731645584106e-01 1.306773275136947632e-01 -4.175947979092597961e-02 3.590548038482666016e-01
1.570863882079720497e-03 5.466373637318611145e-03 -1.251052618026733398e-01 1.997232586145401001e-01 1.457640528678894043e-01 4.614169895648956299e-02 -3.019093908369541168e-02 7.624004036188125610e-02 2.247388213872909546e-01 -1.917313486337661743e-01 2.637164294719696045e-01 -2.044364362955093384e-01 1.292499899864196777e-01 2.632944285869598389e-01 -2.837346792221069336e-01 -1.690483540296554565e-01 -4.932965040206909180e-01 1.548755317926406860e-01 -7.319441437721252441e-02 2.406880557537078857e-01 1.706387549638748169e-01 -9.464190900325775146e-02 -3.664212673902511597e-02 3.955043479800224304e-02 -4.876847937703132629e-02 1.190113648772239685e-01 -4.533446952700614929e-02 -1.316726207733154297e-01 1.884731054306030273e-01 2.554623596370220184e-02 1.119061857461929321e-01 2.537227571010589600e-01
1.568937450647354126e-01 -1.353748589754104614e-01 -9.967711754143238068e-03 1.548381894826889038e-01 8.218587934970855713e-02 -1.354701519012451172e-01 -2.194225192070007324e-01 -3.261507153511047363e-01 -3.577478229999542236e-02 -7.794138044118881226e-02 -1.299432963132858276e-01 1.644984632730484009e-01 -5.689686909317970276e-02 6.977240741252899170e-02 4.510108008980751038e-02 -1.647881865501403809e-01 -3.494715988636016846e-01 4.504475593566894531e-01 8.406477421522140503e-02 1.382935792207717896e-01 2.648213803768157959e-01 -3.528977558016777039e-02 -8.899465203285217285e-02 -4.256339371204376221e-02 1.201368570327758789e-01 2.048410028219223022e-01 6.855061650276184082e-02 -3.103360831737518311e-01 2.338606566190719604e-01 -3.124089539051055908e-02 -2.628879435360431671e-02 1.366422325372695923e-01
-2.342721670866012573e-01 -2.746117115020751953e-01 6.232705339789390564e-02 -3.559987992048263550e-02 -3.520420566201210022e-02 -1.830911613069474697e-03 3.182668611407279968e-02 -2.960028648376464844e-01 -2.044542692601680756e-02 3.801465779542922974e-02 1.523947864770889282e-01 4.887274280190467834e-02 -8.221384137868881226e-03 7.098857313394546509e-02 -2.118528336286544800e-01 2.151771634817123413e-02 -3.006712198257446289e-01 3.400870412588119507e-02 -3.007330894470214844e-01 1.403961032629013062e-01 1.985532194375991821e-01 2.264169417321681976e-02 -2.898938655853271484e-01 1.547760888934135437e-02 -3.427402302622795105e-02 -1.887955702841281891e-02 3.710009753704071045e-01 -3.764426112174987793e-01 4.406804218888282776e-03 8.850722014904022217e-02 2.850629687309265137e-01 -2.883085981011390686e-02
3.475588560104370117e-02 2.014837563037872314e-01 3.340974822640419006e-02 5.266812629997730255e-03 -2.881682813167572021e-01 9.267068654298782349e-02 -3.189050257205963135e-01 6.362881511449813843e-02 6.961467117071151733e-02 -2.453368529677391052e-02 1.675524860620498657e-01 1.427687853574752808e-01 -1.279997527599334717e-01 -1.280211657285690308e-01 -3.897142037749290466e-02 -1.058656349778175354e-02 -5.246405601501464844e-01 1.014747992157936096e-01 -2.983524501323699951e-01 2.600183784961700439e-01 2.018164545297622681e-01 -5.707549303770065308e-02 5.172394216060638428e-02 1.668782681226730347e-01 -1.497432775795459747e-02 6.082124076783657074e-03 -4.334778711199760437e-02 -1.296787429600954056e-02 2.315608412027359009e-01 1.915276199579238892e-01 -9.697583317756652832e-02 -2.294986099004745483e-01
1.786868870258331299e-01 -2.422166019678115845e-01 -3.668641671538352966e-02 2.342935055494308472e-01 -1.253240555524826050e-01 -2.854762971401214600e-01 1.779796630144119263e-01 -6.739452946931123734e-03 -8.590877801179885864e-02 -9.006936848163604736e-02 5.230987071990966797e-02 4.335656017065048218e-02 3.021074645221233368e-02 -2.295643649995326996e-02 3.373678326606750488e-01 -1.974226832389831543e-01 -3.546752631664276123e-01 -5.610166490077972412e-02 -2.928268723189830780e-02 -9.222362935543060303e-02 6.333524733781814575e-02 -8.127421140670776367e-02 -1.902579218149185181e-01 -2.949229478836059570e-01 1.503806114196777344e-01 1.500639468431472778e-01 1.244979426264762878e-01 -2.916468083858489990e-01 2.773921489715576172e-01 1.097083911299705505e-01 4.611443728208541870e-02 2.024778425693511963e-01
-1.153983324766159058e-01 1.340640895068645477e-02 -9.583867341279983521e-02 1.447076350450515747e-01 1.325595527887344360e-01 -7.810091972351074219e-02 -3.667672723531723022e-02 7.882289588451385498e-02 -1.173233836889266968e-01 -1.953346580266952515e-01 1.580659896135330200e-01 4.187534563243389130e-03 -7.989072054624557495e-02 4.628000780940055847e-02 -2.646442353725433350e-01 -2.277671694755554199e-01 -1.080670133233070374e-01 1.763066947460174561e-01 -4.114291965961456299e-01 -4.602934420108795166e-02 6.713099032640457153e-02 -1.137182638049125671e-01 -4.045146331191062927e-02 -1.766990683972835541e-02 9.960184805095195770e-03 2.996270954608917236e-01 2.933203279972076416e-01 -3.370143771171569824e-01 3.638588190078735352e-01 2.174902111291885376e-01 2.229433506727218628e-02 -1.206689253449440002e-01
3.314047157764434814e-01 7.385100424289703369e-02 1.555293099954724312e-03 1.200710013508796692e-01 -1.594945043325424194e-01 -2.730648592114448547e-02 -1.523775607347488403e-01 -2.630031406879425049e-01 5.673697590827941895e-02 6.079685688018798828e-02 3.123523294925689697e-01 2.701551318168640137e-01 -4.471408575773239136e-02 -3.431391716003417969e-02 1.834065467119216919e-02 -2.165115252137184143e-02 -3.269786834716796875e-01 8.138021826744079590e-02 -1.100364401936531067e-01 -1.479208916425704956e-01 -2.447112202644348145e-01 -3.118383511900901794e-02 -3.791893124580383301e-01 1.157629936933517456e-01 1.151559576392173767e-01 1.880658417940139771e-01 -1.907318830490112305e-01 -7.633579522371292114e-02 2.365450114011764526e-01 2.348816245794296265e-01 -5.020228400826454163e-02 -1.523184310644865036e-02
-1.905265077948570251e-02 8.808042854070663452e-02 -2.875778675079345703e-01 3.275745213031768799e-01 -1.432432234287261963e-01 2.753552608191967010e-02 -1.115526333451271057e-01 -8.351775258779525757e-02 2.129667997360229492e-01 7.833958417177200317e-02 3.712398931384086609e-02 -1.768581420183181763e-01 1.061061397194862366e-01 -2.571560442447662354e-02 9.152036160230636597e-02 1.132473200559616089e-01 -4.359467327594757080e-01 3.219752013683319092e-01 6.208097934722900391e-02 7.137321401387453079e-03 1.177727133035659790e-01 1.998460888862609863e-01 -6.883976608514785767e-02 -1.291386485099792480e-01 1.613071858882904053e-01 2.314624488353729248e-01 6.004495918750762939e-02 -4.081593751907348633e-01 1.061163842678070068e-01 -4.865536466240882874e-02 -8.193656057119369507e-02 3.039584867656230927e-02
-7.874930649995803833e-02 -7.339318841695785522e-02 -2.251219749450683594e-01 6.848663836717605591e-02 -1.447115689516067505e-01 8.232842385768890381e-02 1.873317360877990723e-01 -1.616536825895309448e-01 2.097724676132202148e-01 -1.523058563470840454e-01 -7.139155268669128418e-02 6.013628467917442322e-02 -1.416124254465103149e-01 1.394118964672088623e-01 -2.587253451347351074e-01 -1.486297398805618286e-01 -2.482572346925735474e-01 1.120759621262550354e-01 -1.706326007843017578e-01 -3.098860383033752441e-02 1.793156862258911133e-01 1.464740186929702759e-01 -9.496852755546569824e-02 9.341189265251159668e-02 1.215224899351596832e-02 1.494346708059310913e-01 9.387759864330291748e-02 -1.264152675867080688e-01 5.757719278335571289e-01 2.708694338798522949e-01 -5.929461866617202759e-02 9.148494154214859009e-02
3.073106333613395691e-02 7.332527637481689453e-02 1.932431459426879883e-01 2.967646718025207520e-01 -1.993114501237869263e-01 -1.294846981763839722e-01 -2.823641598224639893e-01 -1.224627047777175903e-01 -1.594798415899276733e-01 2.517939507961273193e-01 3.259698152542114258e-01 1.336033083498477936e-02 3.284647166728973389e-01 -2.158905267715454102e-01 1.158479005098342896e-01 -1.049717143177986145e-01 -3.119853138923645020e-01 -3.436718508601188660e-02 -1.381810903549194336e-01 8.898461610078811646e-02 -7.080838084220886230e-02 9.104670956730842590e-03 9.141116589307785034e-02 1.163403615355491638e-01 2.969588935375213623e-01 6.468999385833740234e-02 -5.344312638044357300e-03 -1.186343356966972351e-01 1.204849183559417725e-01 3.730073198676109314e-02 9.036045521497726440e-02 2.445021867752075195e-01
4.050542041659355164e-02 1.388020217418670654e-01 -1.410442739725112915e-01 2.611273527145385742e-01 2.720176428556442261e-02 -1.843358874320983887e-01 1.354200541973114014e-01 1.268535107374191284e-01 -7.560953497886657715e-02 -1.623450219631195068e-01 9.893412888050079346e-02 6.918508559465408325e-02 -2.465428858995437622e-01 -3.954550996422767639e-02 -1.446297913789749146e-01 -2.463827468454837799e-02 -3.768616616725921631e-01 2.180562466382980347e-01 -2.590205669403076172e-01 -1.533681899309158325e-01 1.837460547685623169e-01 -1.333280950784683228e-01 -1.468323618173599243e-01 -1.038222685456275940e-01 1.533837914466857910e-01 1.239242777228355408e-01 2.186902761459350586e-01 -5.166961345821619034e-03 3.769684433937072754e-01 2.470985054969787598e-01 5.674134567379951477e-02 -1.848246157169342041e-01
-4.128149151802062988e-02 -9.463388472795486450e-02 5.530434846878051758e-02 6.532978266477584839e-02 8.751182258129119873e-02 -3.221967443823814392e-02 -1.770348474383354187e-02 1.005111038684844971e-01 8.749514818191528320e-03 -1.954720020294189453e-01 -6.001413986086845398e-02 6.598091125488281250e-02 -1.511905491352081299e-01 1.057527586817741394e-01 -4.286263585090637207e-01 -1.958810836076736450e-01 -4.094291329383850098e-01 2.407465726137161255e-01 -2.883511781692504883e-01 -4.978424403816461563e-03 1.108221858739852905e-01 -1.289345175027847290e-01 8.855921030044555664e-02 -3.333094716072082520e-02 -6.344363093376159668e-02 1.658709906041622162e-02 -2.266278024762868881e-03 -4.071120023727416992e-01 3.581090569496154785e-01 1.288618240505456924e-02 -1.176899969577789307e-01 4.002190381288528442e-02
2.688339650630950928e-01 3.430333733558654785e-01 -1.972233653068542480e-01 2.268368303775787354e-01 -1.505403313785791397e-02 -1.064082384109497070e-01 -1.660389006137847900e-01 -5.531401187181472778e-02 -1.305753439664840698e-01 -3.079254180192947388e-02 2.075579315423965454e-01 1.379176788032054901e-02 -3.810788318514823914e-02 -1.062652990221977234e-01 -2.645915448665618896e-01 -5.540257319808006287e-02 -3.455553054809570312e-01 2.172465808689594269e-02 -1.526221036911010742e-01 2.576775550842285156e-01 -1.282473951578140259e-01 1.408678442239761353e-01 -1.729279309511184692e-01 1.175200641155242920e-01 2.601026892662048340e-01 -2.222539633512496948e-01 2.368659898638725281e-02 -4.840882029384374619e-03 2.996359765529632568e-01 -1.665377765893936157e-01 3.991886600852012634e-02 6.413133442401885986e-02
-9.575197100639343262e-02 6.799092888832092285e-02 -8.584909141063690186e-03 -3.397475928068161011e-02 2.952080070972442627e-01 8.781270682811737061e-02 1.951790899038314819e-01 1.366463005542755127e-01 1.614120602607727051e-01 -1.103184446692466736e-01 2.199795283377170563e-02 9.545743465423583984e-02 2.723842263221740723e-01 -3.420924842357635498e-01 -2.157299518585205078e-01 5.570317804813385010e-02 -4.111633002758026123e-01 -1.014995649456977844e-01 -3.691765964031219482e-01 1.399222761392593384e-01 1.007506996393203735e-02 1.999996230006217957e-02 -2.937526702880859375e-01 -2.640769630670547485e-02 2.704246668145060539e-03 1.752735227346420288e-01 -5.030147358775138855e-02 -3.217357397079467773e-02 2.654431164264678955e-01 -9.460059553384780884e-02 -6.116806343197822571e-02 -6.716465950012207031e-02
2.360332012176513672e-01 -2.770756930112838745e-02 7.625028491020202637e-02 1.674336642026901245e-01 2.005890756845474243e-01 2.779598906636238098e-02 1.436216384172439575e-01 1.075973510742187500e-01 -1.798063516616821289e-01 -4.423812031745910645e-02 -2.629951387643814087e-02 2.152580469846725464e-01 2.197146713733673096e-01 -2.150572091341018677e-01 -7.624669373035430908e-02 1.264503747224807739e-01 -5.862947702407836914e-01 -1.410781294107437134e-01 -2.066178470849990845e-01 6.348928064107894897e-02 8.885636925697326660e-02 -1.037188768386840820e-01 6.209604814648628235e-02 2.380606979131698608e-01 1.136478856205940247e-01 6.675612926483154297e-02 1.641574651002883911e-01 -1.870264858007431030e-01 -2.614374458789825439e-02 -7.876659929752349854e-02 2.472553998231887817e-01 4.412387311458587646e-02
5.566298961639404297e-02 -2.324518710374832153e-01 -2.155826985836029053e-01 4.552748985588550568e-03 5.797598138451576233e-02 1.273208856582641602e-01 -3.935576416552066803e-03 1.630011647939682007e-01 -2.589666247367858887e-01 2.490717545151710510e-02 -7.859118282794952393e-03 1.870850473642349243e-01 1.224764361977577209e-01 -6.418114900588989258e-02 1.202421961352229118e-03 2.804121673107147217e-01 -3.954680263996124268e-01 2.093686014413833618e-01 -2.318566143512725830e-01 -2.787940576672554016e-02 1.854359060525894165e-01 -6.975390762090682983e-02 -3.065693676471710205e-01 -2.334082573652267456e-01 1.504477560520172119e-01 1.098924968391656876e-02 2.622226774692535400e-01 -1.857930123805999756e-01 -3.674553334712982178e-02 -6.853152811527252197e-02 1.472018212080001831e-01 2.312671244144439697e-01
-4.399630427360534668e-02 3.225228190422058105e-02 2.330451756715774536e-01 -2.359040081501007080e-02 1.346989274024963379e-01 -5.338650196790695190e-02 1.314678043127059937e-01 -9.248671121895313263e-03 -1.873469166457653046e-02 -3.877597302198410034e-02 1.550559103488922119e-01 9.166319668292999268e-02 6.670048832893371582e-02 -1.299773603677749634e-01 -1.321303546428680420e-01 1.036272346973419189e-01 -1.774722188711166382e-01 -1.204752251505851746e-01 -3.017053902149200439e-01 2.380921319127082825e-02 3.257943093776702881e-01 2.249427437782287598e-01 -1.959231793880462646e-01 -6.189476326107978821e-02 2.784943878650665283e-01 3.553131222724914551e-01 2.061645872890949249e-02 -1.513393819332122803e-01 3.799371123313903809e-01 -1.054329276084899902e-01 2.643505334854125977e-01 -1.758089810609817505e-01
3.553031012415885925e-02 7.736207544803619385e-02 -2.442377209663391113e-01 -8.218696713447570801e-02 -3.764609619975090027e-02 6.655950099229812622e-02 6.449344009160995483e-02 6.949345767498016357e-02 -8.368244022130966187e-02 5.561773478984832764e-02 1.725888401269912720e-01 1.198317110538482666e-02 -6.339847296476364136e-02 1.143839582800865173e-01 -3.901214897632598877e-02 1.399865746498107910e-02 -2.732126712799072266e-01 1.588319092988967896e-01 -4.267157316207885742e-01 -2.417990118265151978e-01 8.690041303634643555e-02 -2.437757700681686401e-01 6.511453539133071899e-02 1.872240453958511353e-01 1.729463636875152588e-01 -2.267349213361740112e-01 -1.125599369406700134e-01 -3.563041687011718750e-01 2.313746064901351929e-01 5.596334487199783325e-02 1.509141474962234497e-01 3.249351382255554199e-01
2.620476782321929932e-01 -1.408399790525436401e-01 -5.958502739667892456e-02 1.607770621776580811e-01 8.692385628819465637e-03 -8.530141413211822510e-02 1.638550013303756714e-01 -1.165416240692138672e-01 -6.948885321617126465e-02 5.087803583592176437e-03 -1.342654079198837280e-01 -3.423780202865600586e-02 -1.893548816442489624e-01 3.337955847382545471e-02 -1.970147490501403809e-01 3.317891433835029602e-02 -3.974888920783996582e-01 2.031424343585968018e-01 -4.155964553356170654e-01 -2.143422886729240417e-02 3.429749011993408203e-01 1.083019524812698364e-01 -9.712743014097213745e-02 1.118842586874961853e-01 3.631235957145690918e-01 2.764833159744739532e-02 5.766479671001434326e-02 -8.235796540975570679e-02 -1.393702626228332520e-01 6.995257735252380371e-02 -1.803805679082870483e-01 1.001563966274261475e-01
3.406497836112976074e-01 -1.676172576844692230e-02 7.757583260536193848e-02 1.385022699832916260e-01 -3.643785044550895691e-02 -2.211311459541320801e-02 -2.091449350118637085e-01 4.929304122924804688e-02 2.031211555004119873e-01 -9.227150119841098785e-03 1.123476997017860413e-01 2.525994181632995605e-01 -6.972179561853408813e-02 1.153653487563133240e-01 -1.500762850046157837e-01 1.131519004702568054e-01 -1.230683624744415283e-01 4.564086347818374634e-02 -1.246316879987716675e-01 -2.066885381937026978e-01 1.374358534812927246e-01 1.250229775905609131e-01 -3.596141338348388672e-01 2.294069528579711914e-01 2.791057825088500977e-01 2.499920129776000977e-01 -4.412950202822685242e-02 -1.537932008504867554e-01 3.040815293788909912e-01 1.741522699594497681e-01 -1.073299944400787354e-01 2.166975587606430054e-01
1.715753525495529175e-01 1.545492559671401978e-01 -1.858910471200942993e-01 1.286007761955261230e-01 -3.982675075531005859e-02 -6.415333482436835766e-04 1.753197424113750458e-02 -2.647098600864410400e-01 -8.666355907917022705e-02 -9.747516363859176636e-02 -3.060309775173664093e-02 1.396954953670501709e-01 1.100414469838142395e-01 -2.266347855329513550e-01 -7.060069590806961060e-02 4.711105823516845703e-01 -4.158112704753875732e-01 8.794197440147399902e-02 -3.310760557651519775e-01 -5.015685036778450012e-02 1.845959573984146118e-01 -1.857912838459014893e-01 5.033702775835990906e-02 -9.965573251247406006e-02 -9.415879100561141968e-02 1.062302440404891968e-01 1.461745053529739380e-02 -2.550936043262481689e-01 -2.845521457493305206e-02 9.406398236751556396e-02 1.607879102230072021e-01 -3.138968721032142639e-02
1.341903358697891235e-01 -1.909176558256149292e-01 8.771792799234390259e-02 3.785703182220458984e-01 -9.986209869384765625e-02 -4.141321033239364624e-02 9.190092235803604126e-02 7.517270743846893311e-02 1.174696758389472961e-01 -4.953540489077568054e-02 3.497258946299552917e-02 8.772206306457519531e-02 -1.217787042260169983e-01 -1.741377264261245728e-01 1.625776886940002441e-01 1.324536502361297607e-01 -2.279371768236160278e-01 -2.879022657871246338e-01 7.957205176353454590e-02 2.810686230659484863e-01 1.597748547792434692e-01 -6.036130711436271667e-02 -2.676412649452686310e-02 4.125770181417465210e-02 2.162389308214187622e-01 2.114741057157516479e-01 2.061303406953811646e-01 -3.596567511558532715e-01 2.420388460159301758e-01 5.762466415762901306e-02 7.064489275217056274e-02 2.691971659660339355e-01
9.667727351188659668e-02 -1.226851791143417358e-01 -1.447233110666275024e-01 5.099809914827346802e-02 5.630691349506378174e-02 -3.336078673601150513e-02 3.543461859226226807e-02 -2.125425189733505249e-01 -8.400083333253860474e-02 1.177489832043647766e-01 4.737695753574371338e-01 8.134011179208755493e-03 1.341157406568527222e-01 -4.788271337747573853e-02 -9.004181250929832458e-03 -2.040001899003982544e-01 -3.654377460479736328e-01 -1.627754271030426025e-01 -2.994377017021179199e-01 3.312133252620697021e-01 -1.265386343002319336e-01 -1.443768739700317383e-01 1.020962223410606384e-01 2.287251800298690796e-01 -5.325531214475631714e-02 1.141389016993343830e-03 1.813316904008388519e-02 -1.556181013584136963e-01 7.790251076221466064e-02 2.088315337896347046e-01 -8.761332184076309204e-02 2.240117490291595459e-01
-2.112508937716484070e-02 -5.892436547583201900e-06 -3.265858888626098633e-01 2.693551778793334961e-01 1.493098586797714233e-01 -6.002523005008697510e-02 -2.129072695970535278e-01 -1.417168974876403809e-01 -1.033400371670722961e-01 -7.983242720365524292e-02 -2.783383429050445557e-01 2.208778820931911469e-02 2.979294955730438232e-02 -9.298980981111526489e-02 1.725275516510009766e-01 -1.911240369081497192e-01 -3.765387535095214844e-01 9.292948991060256958e-02 -2.045575380325317383e-01 2.553650438785552979e-01 -5.031795427203178406e-02 -1.527316309511661530e-02 -1.602043509483337402e-01 -7.493937760591506958e-02 3.645887970924377441e-02 3.909812122583389282e-02 -8.199714124202728271e-02 -3.007870912551879883e-01 2.805866599082946777e-01 -2.087729275226593018e-01 -2.086450308561325073e-01 2.777001447975635529e-02
1.092870086431503296e-01 7.393524795770645142e-02 -1.878129392862319946e-01 1.745008379220962524e-01 -2.220824360847473145e-02 -4.523622095584869385e-01 -1.366267204284667969e-01 -4.318452626466751099e-02 -5.609058588743209839e-02 -1.528159528970718384e-01 -5.616018921136856079e-02 -1.144745424389839172e-01 -1.682613044977188110e-01 1.468593478202819824e-01 -8.829715847969055176e-02 9.167367964982986450e-02 -3.669915795326232910e-01 -3.161151111125946045e-01 -2.423313856124877930e-01 -1.129901558160781860e-01 1.667155325412750244e-01 1.965571343898773193e-01 -3.005682528018951416e-01 -6.386160850524902344e-02 1.269403994083404541e-01 -3.695143852382898331e-03 4.770085960626602173e-02 -1.466755121946334839e-01 1.292597353458404541e-01 1.997784376144409180e-01 -1.172824949026107788e-01 7.161998003721237183e-02
5.667608231306076050e-02 1.066336631774902344e-01 -1.002305280417203903e-02 2.281584143638610840e-01 -9.143926948308944702e-02 -1.053047627210617065e-01 2.804403565824031830e-02 -2.784215286374092102e-02 -1.682188063859939575e-01 -3.450956046581268311e-01 7.448478043079376221e-02 1.881329119205474854e-01 5.849753692746162415e-02 -1.227818150073289871e-02 -2.894965559244155884e-02 1.473307347623631358e-04 -3.216973841190338135e-01 7.506349682807922363e-02 -3.263566493988037109e-01 2.705223262310028076e-01 1.399800330400466919e-01 -1.813909858465194702e-01 -1.032175719738006592e-01 1.900318413972854614e-01 1.198384314775466919e-01 7.068459689617156982e-02 -1.573344320058822632e-01 2.699859142303466797e-01 2.996027767658233643e-01 3.106242977082729340e-02 -1.269310265779495239e-01 3.280046880245208740e-01
-4.027255624532699585e-02 -1.035220474004745483e-01 -1.598950475454330444e-01 7.620162516832351685e-02 2.831393480300903320e-01 -2.698829583823680878e-02 1.290739774703979492e-01 9.905780851840972900e-02 -4.077800735831260681e-02 2.122836373746395111e-02 2.142729759216308594e-01 1.640070080757141113e-01 3.051981516182422638e-02 -2.671585083007812500e-01 -2.798101603984832764e-01 2.122873514890670776e-01 -4.666500389575958252e-01 -1.707873344421386719e-01 -3.102275729179382324e-01 1.674313098192214966e-03 -2.193507179617881775e-02 1.996850222349166870e-01 -5.128044262528419495e-02 9.065669775009155273e-02 -8.169915527105331421e-02 2.149942666292190552e-01 3.879086347296833992e-03 -1.121102571487426758e-01 1.808684021234512329e-01 -1.993755847215652466e-01 -2.083896100521087646e-01 -5.079970136284828186e-02
8.834721893072128296e-02 -8.064702153205871582e-02 -1.746104098856449127e-02 3.980434238910675049e-01 -1.639578640460968018e-01 3.999733179807662964e-02 1.350621040910482407e-02 -3.861613199114799500e-02 -2.047906070947647095e-02 -2.844409346580505371e-01 -5.500243604183197021e-02 2.613194286823272705e-01 -2.127024829387664795e-01 1.029185801744461060e-01 -2.800438180565834045e-02 -9.439226239919662476e-02 -3.463603258132934570e-01 1.103134546428918839e-02 -1.600017696619033813e-01 1.134499311447143555e-01 1.032631471753120422e-01 1.030942648649215698e-01 -4.142007827758789062e-01 2.239138586446642876e-03 1.962254047393798828e-01 1.482133865356445312e-01 6.537252664566040039e-02 -3.624675571918487549e-01 -9.381555020809173584e-02 1.145055517554283142e-02 -1.142420396208763123e-01 9.536644071340560913e-02
1.723721623420715332e-01 4.313124343752861023e-02 8.672467619180679321e-02 2.791848182678222656e-01 2.906984090805053711e-01 -1.266629993915557861e-01 -1.342451125383377075e-01 1.210462767630815506e-02 5.154265835881233215e-02 2.025098353624343872e-02 -4.423113912343978882e-02 1.477523297071456909e-01 7.758982479572296143e-02 2.124282158911228180e-02 -3.396541476249694824e-01 -6.145517900586128235e-02 -4.149233996868133545e-01 2.969751060009002686e-01 -2.627233266830444336e-01 -1.322367191314697266e-01 1.218251883983612061e-01 -1.425718069076538086e-01 -1.585349440574645996e-01 -2.217755094170570374e-02 5.422978475689888000e-02 -7.652802765369415283e-02 5.432406440377235413e-02 -1.294302791357040405e-01 3.305324614048004150e-01 2.387305349111557007e-01 2.671234682202339172e-02 -9.306189417839050293e-02
-6.231380999088287354e-02 -7.150343805551528931e-02 -2.327571809291839600e-01 8.351302146911621094e-02 -2.206850349903106689e-01 2.287230193614959717e-01 7.769907824695110321e-03 -2.851628065109252930e-01 -1.999714821577072144e-01 7.506557274609804153e-03 1.989502757787704468e-01 2.501463890075683594e-02 6.175979040563106537e-03 -1.094701141119003296e-01 2.526764571666717529e-02 -5.913725867867469788e-02 -4.353662729263305664e-01 1.318472176790237427e-01 9.271439164876937866e-02 -1.577788442373275757e-01 5.487099662423133850e-02 2.520872056484222412e-01 9.025466442108154297e-02 1.559436507523059845e-02 7.400113344192504883e-02 6.700745224952697754e-02 2.688170969486236572e-01 -2.692593932151794434e-01 3.798722326755523682e-01 -1.679209321737289429e-01 1.025583781301975250e-02 9.137677401304244995e-02
-4.437134042382240295e-02 -6.464437395334243774e-02 1.800384186208248138e-02 9.639993309974670410e-02 1.598904728889465332e-01 -2.022233605384826660e-01 4.542829096317291260e-02 -3.129841685295104980e-01 -1.908888109028339386e-02 8.915612101554870605e-02 -2.471014484763145447e-02 -8.082408457994461060e-02 3.469922021031379700e-02 1.571534574031829834e-02 2.054332941770553589e-02 -7.202127575874328613e-02 -1.119386777281761169e-01 2.320785522460937500e-01 -6.074373126029968262e-01 -3.201323747634887695e-02 2.366842627525329590e-01 7.643031328916549683e-02 2.627583965659141541e-02 -5.793002247810363770e-02 1.979087442159652710e-01 1.767608225345611572e-01 3.557802736759185791e-01 -1.684166640043258667e-01 9.350311756134033203e-02 2.909918874502182007e-02 -9.087963262572884560e-04 2.408056408166885376e-01
-6.397237628698348999e-02 1.853958070278167725e-01 -1.602149195969104767e-02 -1.245892047882080078e-01 -3.292883038520812988e-01 1.597872078418731689e-01 -1.243639290332794189e-01 -3.739728778600692749e-02 -6.946002691984176636e-02 -4.437011480331420898e-02 1.506976336240768433e-01 4.079841077327728271e-02 1.242588087916374207e-01 4.796149581670761108e-02 8.958648890256881714e-03 -1.354070305824279785e-01 -6.045970916748046875e-01 5.400118231773376465e-02 -2.917520105838775635e-01 9.892894327640533447e-02 -2.296180278062820435e-02 -1.322838217020034790e-01 -3.446072340011596680e-02 1.239313483238220215e-01 2.812836170196533203e-01 6.495776120573282242e-03 1.006306335330009460e-01 -4.888485372066497803e-02 1.587055921554565430e-01 1.094384267926216125e-01 -2.728486061096191406e-01 -1.624294370412826538e-01
-1.992080509662628174e-01 -1.302491277456283569e-01 -9.991734474897384644e-02 -1.108108311891555786e-01 4.018228966742753983e-03 -1.735987812280654907e-01 -3.577156960964202881e-01 2.710167877376079559e-02 -2.467156201601028442e-01 -1.617648452520370483e-01 4.321683570742607117e-02 -1.598612219095230103e-01 -2.330606877803802490e-01 -1.506033986806869507e-01 -1.716997325420379639e-01 2.083865702152252197e-01 -2.272141128778457642e-01 6.059463694691658020e-02 -1.747158467769622803e-01 5.326961632817983627e-03 1.004274375736713409e-02 -1.308488547801971436e-01 7.862381637096405029e-02 7.604136597365140915e-03 3.580659031867980957e-01 2.096272408962249756e-01 -1.857912391424179077e-01 -3.031637370586395264e-01 2.744016945362091064e-01 9.906139969825744629e-02 6.832463294267654419e-02 -1.428725384175777435e-02
3.069893456995487213e-02 2.679553925991058350e-01 -7.401862740516662598e-02 3.341149389743804932e-01 -1.437307447195053101e-01 1.891981661319732666e-01 -3.039816915988922119e-01 4.926019906997680664e-02 1.420958489179611206e-01 -1.014667153358459473e-01 2.453596293926239014e-01 6.710629165172576904e-02 -1.271559298038482666e-01 -2.368051558732986450e-01 -7.376546412706375122e-02 -1.811618953943252563e-01 -4.323998093605041504e-01 8.738208562135696411e-03 -1.830245405435562134e-01 3.983521834015846252e-02 -1.404332220554351807e-01 3.589186444878578186e-02 -1.802838593721389771e-01 6.283257901668548584e-02 2.454705983400344849e-01 -2.169839851558208466e-02 2.289786376059055328e-02 1.036558151245117188e-01 2.771292328834533691e-01 -1.360408663749694824e-01 -6.277978420257568359e-02 4.824132844805717468e-02
5.641821026802062988e-02 1.648042798042297363e-01 2.305110171437263489e-02 1.809285879135131836e-01 4.766908288002014160e-02 -5.022041872143745422e-02 -7.599350810050964355e-02 -1.850510090589523315e-01 2.461711019277572632e-01 -1.439836323261260986e-01 3.271000981330871582e-01 -1.378863304853439331e-01 1.747982054948806763e-01 6.215501204133033752e-02 -3.715924322605133057e-01 -4.477838799357414246e-02 -1.791813224554061890e-01 2.566124685108661652e-02 -1.526672989130020142e-01 3.506820201873779297e-01 1.464456766843795776e-01 1.824590563774108887e-02 -3.406037390232086182e-02 -1.270780265331268311e-01 1.510336101055145264e-01 1.046931892633438110e-01 2.366126477718353271e-01 -3.461943268775939941e-01 1.465311348438262939e-01 -9.330134093761444092e-02 -1.356744468212127686e-01 1.827692985534667969e-01
-6.065909285098314285e-03 -1.760438531637191772e-01 7.329120486974716187e-02 1.912625432014465332e-01 -1.726154386997222900e-01 -3.099242746829986572e-01 4.408487305045127869e-02 1.707197912037372589e-02 1.133711561560630798e-01 2.804058976471424103e-02 -2.214196771383285522e-01 1.481485217809677124e-01 -6.974498182535171509e-02 1.956364959478378296e-01 -4.545911774039268494e-02 -1.829394996166229248e-01 -4.835016727447509766e-01 2.387578934431076050e-01 -1.514069270342588425e-02 1.264864020049571991e-02 1.662695854902267456e-01 1.774233728647232056e-01 -2.924900352954864502e-01 1.568768173456192017e-01 1.332933604717254639e-01 1.686234772205352783e-01 1.545725762844085693e-01 -2.327944487333297729e-01 1.708823740482330322e-01 1.368542611598968506e-01 -5.167458951473236084e-02 -1.757061108946800232e-02
1.004770398139953613e-02 -3.004471957683563232e-01 -2.236832678318023682e-02 1.327673047780990601e-01 -2.363358736038208008e-01 4.702593013644218445e-02 -1.247854605317115784e-01 -1.108308658003807068e-01 -3.756926655769348145e-01 -5.040061846375465393e-02 -1.382260001264512539e-03 -2.332626432180404663e-01 -8.034157007932662964e-02 -3.636081516742706299e-01 1.008143648505210876e-01 -8.202479779720306396e-02 -4.253667294979095459e-01 6.350506097078323364e-02 -1.190955266356468201e-01 1.672624200582504272e-01 4.034544527530670166e-02 2.178373187780380249e-02 -1.428305357694625854e-01 -1.701062172651290894e-01 3.959532827138900757e-02 5.314479395747184753e-02 5.163061618804931641e-02 -1.443729102611541748e-01 3.637848496437072754e-01 -5.609032139182090759e-02 -7.891643047332763672e-02 6.117502227425575256e-02
-1.175239011645317078e-01 -8.109667897224426270e-02 1.566045582294464111e-01 1.172944903373718262e-01 -5.111742764711380005e-02 -8.154586888849735260e-03 3.455355018377304077e-02 -3.284300565719604492e-01 1.053468808531761169e-01 2.118438035249710083e-01 -2.695399895310401917e-02 1.031066775321960449e-01 -4.546493291854858398e-02 1.497251093387603760e-01 -9.021888673305511475e-02 -1.212064996361732483e-01 -1.369764655828475952e-01 1.513231098651885986e-01 -5.459604263305664062e-01 2.129930108785629272e-01 1.497353762388229370e-01 -3.203139826655387878e-02 -4.306408762931823730e-02 1.053699105978012085e-02 2.940756380558013916e-01 -9.149220772087574005e-03 1.846583783626556396e-01 -2.256695181131362915e-01 1.266966760158538818e-02 -1.298683136701583862e-01 2.499998062849044800e-01 2.308942973613739014e-01
5.183872953057289124e-02 1.627466827630996704e-01 -2.921338081359863281e-01 1.966784447431564331e-01 -3.941439390182495117e-01 -7.836209237575531006e-02 8.022435009479522705e-02 2.438591979444026947e-02 -1.999829262495040894e-01 1.591773927211761475e-01 9.075337648391723633e-02 -3.414912894368171692e-02 1.123281940817832947e-01 -2.010626159608364105e-02 5.514523014426231384e-02 8.764231204986572266e-02 -3.574261665344238281e-01 5.365019291639328003e-02 -3.852452635765075684e-01 -8.692912757396697998e-02 2.993246540427207947e-02 1.461657732725143433e-01 4.580278694629669189e-02 1.247680708765983582e-01 4.637319967150688171e-02 -1.951482519507408142e-02 -2.570629417896270752e-01 -2.837813496589660645e-01 1.283095329999923706e-01 1.219389087054878473e-04 1.959407031536102295e-01 2.219812572002410889e-01
-4.777195304632186890e-02 2.733448147773742676e-01 2.639414966106414795e-01 3.213847279548645020e-01 2.535160072147846222e-02 -2.686116993427276611e-01 -2.867570705711841583e-02 1.303193811327219009e-02 8.866049349308013916e-02 8.765616267919540405e-02 -3.959969431161880493e-02 -8.279793709516525269e-02 2.992030382156372070e-01 6.457674503326416016e-02 -7.614750415086746216e-02 2.297342941164970398e-02 -3.433248400688171387e-01 1.520333066582679749e-02 -2.139558941125869751e-01 -6.157485023140907288e-02 1.750193685293197632e-01 -4.607610031962394714e-02 -2.244215905666351318e-01 1.354293227195739746e-01 -1.494655199348926544e-02 3.556606173515319824e-01 -1.594060063362121582e-01 -2.087550051510334015e-02 2.957236468791961670e-01 1.632179319858551025e-01 8.446077257394790649e-02 -9.669973701238632202e-02
-1.575440317392349243e-01 -1.629588454961776733e-01 1.365712471306324005e-02 4.011719822883605957e-01 -3.076784908771514893e-01 -5.252416059374809265e-02 -8.269926160573959351e-02 9.717503190040588379e-02 -1.597449183464050293e-01 -2.770051658153533936e-01 2.545606195926666260e-01 1.073318421840667725e-01 -6.930588930845260620e-02 -1.317687332630157471e-01 2.771936953067779541e-01 6.656806915998458862e-02 -3.271882534027099609e-01 -2.222369890660047531e-03 -8.947358280420303345e-02 -5.340130534023046494e-03 1.872153133153915405e-01 1.082489937543869019e-01 -1.376786977052688599e-01 -3.669792786240577698e-02 7.129309326410293579e-02 1.153095215559005737e-01 5.189171433448791504e-02 -4.153832793235778809e-01 3.649011254310607910e-02 3.698557242751121521e-02 -3.955524042248725891e-02 1.083811223506927490e-01
3.915086016058921814e-02 1.018704846501350403e-01 1.959923356771469116e-01 -1.850519478321075439e-01 -7.665858417749404907e-02 -1.343578100204467773e-01 -1.341621279716491699e-01 -6.344625353813171387e-02 -3.091074526309967041e-02 -9.679701924324035645e-02 2.695855200290679932e-01 1.698106527328491211e-01 -2.204326540231704712e-02 2.582774683833122253e-02 -1.111540347337722778e-01 -1.206730604171752930e-01 -5.896993875503540039e-01 1.952708661556243896e-01 -3.286605933681130409e-04 2.938817441463470459e-01 2.207912653684616089e-01 -1.172537952661514282e-01 -1.466016173362731934e-01 2.916535548865795135e-02 1.720986068248748779e-01 1.976849138736724854e-01 -9.308717399835586548e-02 -1.890855878591537476e-01 -4.893032833933830261e-02 1.590502560138702393e-01 -1.779722124338150024e-01 -2.840450732037425041e-03
-1.341165453195571899e-01 -1.042986847460269928e-02 -6.162758916616439819e-03 1.459909509867429733e-02 2.281218767166137695e-01 -2.961795218288898468e-02 -8.153912425041198730e-02 6.620569527149200439e-02 -1.294116973876953125e-01 -1.730230003595352173e-01 1.791182160377502441e-01 -1.261738315224647522e-02 -8.516175299882888794e-02 -2.924437820911407471e-01 -3.566589653491973877e-01 -1.871865391731262207e-01 -3.984938859939575195e-01 4.618874937295913696e-02 -1.309247761964797974e-01 -3.970720805227756500e-03 -1.718014851212501526e-02 -1.162859350442886353e-01 -2.660909295082092285e-01 -1.696636714041233063e-02 3.547179698944091797e-02 7.409054040908813477e-02 7.646384090185165405e-02 -4.126568138599395752e-01 2.172695286571979523e-02 3.322776257991790771e-01 2.772554010152816772e-02 1.619575917720794678e-01
7.667115330696105957e-02 2.494288086891174316e-01 -3.624017536640167236e-01 1.898544281721115112e-01 -1.757152527570724487e-01 6.218579038977622986e-02 -4.314282536506652832e-02 -1.959256082773208618e-01 -1.832433342933654785e-01 1.013167295604944229e-02 -1.743823140859603882e-01 -1.048006638884544373e-01 1.130946651101112366e-01 -8.060407824814319611e-03 1.139405891299247742e-01 2.147277891635894775e-01 -4.658434092998504639e-01 7.630150020122528076e-02 -1.814483702182769775e-01 6.536583602428436279e-02 3.848921135067939758e-02 -2.518462762236595154e-02 -1.099325343966484070e-01 1.875172704458236694e-01 -2.530919760465621948e-02 -2.537447959184646606e-02 -1.769833713769912720e-01 -3.304751515388488770e-01 1.561689525842666626e-01 1.017081961035728455e-01 2.260291129350662231e-01 7.403609901666641235e-02
1.754212081432342529e-01 1.656289845705032349e-01 -8.137952536344528198e-02 1.118185967206954956e-01 -2.038505971431732178e-01 3.495564162731170654e-01 1.688603498041629791e-02 -9.896527975797653198e-02 -2.586388029158115387e-02 -2.453809529542922974e-01 1.914416812360286713e-02 -1.420728415250778198e-01 3.724452108144760132e-02 -8.116322010755538940e-02 -1.171292662620544434e-01 1.728089004755020142e-01 -3.657226264476776123e-01 1.714630275964736938e-01 -1.697664856910705566e-01 -6.778366118669509888e-02 5.855166912078857422e-02 9.368419647216796875e-02 -1.857737004756927490e-01 3.763297498226165771e-01 9.731748723424971104e-04 -2.538385055959224701e-02 -8.216342329978942871e-02 -4.068883359432220459e-01 1.829520463943481445e-01 -9.857799857854843140e-02 9.819724410772323608e-02 -7.183858007192611694e-02
1.168459281325340271e-01 -7.913741469383239746e-02 -1.954087316989898682e-01 -6.080039590597152710e-02 -2.290397137403488159e-01 -1.255951225757598877e-01 -3.131466731429100037e-02 -2.125753462314605713e-01 3.969344869256019592e-02 -1.198469102382659912e-02 1.983398646116256714e-01 -2.884354256093502045e-02 -8.992321044206619263e-02 -3.078642189502716064e-01 -1.066362485289573669e-01 -3.122547268867492676e-02 -2.472591996192932129e-01 -3.001285344362258911e-02 2.413400709629058838e-01 -7.638134807348251343e-02 8.242557197809219360e-02 -3.548609092831611633e-02 -1.520772576332092285e-01 -1.041811034083366394e-01 1.218157634139060974e-02 2.159551531076431274e-01 1.028803139925003052e-01 -3.853303492069244385e-01 4.917288422584533691e-01 -1.698717027902603149e-01 1.141481623053550720e-01 9.494360536336898804e-02
7.269576936960220337e-02 1.533097028732299805e-01 2.321688532829284668e-01 3.027949035167694092e-01 3.584929183125495911e-02 -2.172932326793670654e-01 -8.873791992664337158e-02 -1.403379626572132111e-02 4.800838651135563850e-04 1.310437023639678955e-01 1.136493980884552002e-01 -2.141516208648681641e-01 2.551137506961822510e-01 -1.307096183300018311e-01 1.035834401845932007e-01 1.768550835549831390e-02 -2.477832585573196411e-01 -2.138306349515914917e-01 -1.669426560401916504e-01 -1.860556453466415405e-01 5.833414942026138306e-02 1.904540136456489563e-02 -1.040792539715766907e-01 6.954543292522430420e-02 -9.076348692178726196e-02 4.240736365318298340e-01 -6.902878731489181519e-02 -1.781796514987945557e-01 4.093181192874908447e-01 8.471288532018661499e-02 5.489806458353996277e-02 -9.235378354787826538e-02
-3.611279651522636414e-03 4.512961208820343018e-02 -2.852754890918731689e-01 2.207096815109252930e-01 -3.022879064083099365e-01 8.616511523723602295e-02 -2.298857457935810089e-02 -8.273367583751678467e-02 -2.410253435373306274e-01 9.998867660760879517e-02 -7.364246994256973267e-03 -1.102377995848655701e-01 -5.559465661644935608e-02 -1.343833953142166138e-01 -4.882650077342987061e-02 2.934293746948242188e-01 -3.226180672645568848e-01 -2.901543863117694855e-02 -2.802702784538269043e-01 4.973616451025009155e-02 1.290285438299179077e-01 -6.081404909491539001e-02 -1.221658363938331604e-01 1.181704550981521606e-01 -9.913132339715957642e-02 -1.729742139577865601e-01 -2.210735678672790527e-01 -3.101896047592163086e-01 2.184893190860748291e-01 -7.862523943185806274e-02 2.449716776609420776e-01 1.944065093994140625e-01
-1.074964180588722229e-01 1.244572252035140991e-01 -1.556609757244586945e-02 3.864876180887222290e-02 -1.396034955978393555e-01 -1.059910506010055542e-01 -2.666157782077789307e-01 -1.161064431071281433e-01 -2.386039942502975464e-01 -9.354757517576217651e-02 1.659626364707946777e-01 8.005164563655853271e-03 -3.126510083675384521e-01 -2.919120788574218750e-01 -2.075375765562057495e-01 7.339420169591903687e-02 -2.119134515523910522e-01 1.281629502773284912e-01 -1.970697939395904541e-01 1.297488249838352203e-02 -6.373857706785202026e-02 -2.137362957000732422e-02 1.650900691747665405e-01 9.502715617418289185e-02 4.430934786796569824e-01 2.444620430469512939e-01 -9.728404134511947632e-02 -3.056787848472595215e-01 1.378840953111648560e-01 6.075000762939453125e-02 7.445456832647323608e-02 -5.322405323386192322e-02
1.823079437017440796e-01 1.552532892674207687e-02 1.056946441531181335e-01 1.228418201208114624e-01 -1.433605402708053589e-01 5.236595869064331055e-03 -3.594817221164703369e-01 1.090787872672080994e-01 -3.971569612622261047e-02 -2.440530955791473389e-01 2.468557357788085938e-01 7.238120585680007935e-02 1.912457793951034546e-01 8.415056765079498291e-02 -6.343096494674682617e-02 -7.670883089303970337e-02 -4.020481705665588379e-01 -2.447234466671943665e-02 -6.215629726648330688e-02 2.366121709346771240e-01 1.348117738962173462e-01 -7.087871432304382324e-02 -3.615615665912628174e-01 1.406734138727188110e-01 2.167159914970397949e-01 2.605073750019073486e-01 1.806585341691970825e-01 -1.376966089010238647e-01 -9.954416006803512573e-02 -9.278325363993644714e-03 1.040449216961860657e-01 1.209296882152557373e-01
3.455038964748382568e-01 -7.065597921609878540e-02 -1.202115323394536972e-03 1.941998451948165894e-01 5.757094919681549072e-02 -2.259077578783035278e-01 -2.356967031955718994e-01 4.315138503443449736e-04 8.622494339942932129e-02 1.580397337675094604e-01 1.456129103899002075e-01 2.624766826629638672e-01 -1.482921540737152100e-01 1.011782214045524597e-01 -3.660950809717178345e-02 1.672454029321670532e-01 -2.688877284526824951e-01 1.029457598924636841e-01 -2.120094001293182373e-01 -2.129256725311279297e-03 1.520033776760101318e-01 1.482162624597549438e-01 -4.371234178543090820e-01 3.719535097479820251e-02 2.861260771751403809e-01 1.558395326137542725e-01 -7.888195663690567017e-02 -8.589784614741802216e-03 1.412808597087860107e-01 6.826570630073547363e-02 -1.402504295110702515e-01 1.478015184402465820e-01
-1.280878903344273567e-03 -1.363242566585540771e-01 -1.006609275937080383e-01 1.224978342652320862e-01 2.803624570369720459e-01 -2.782707847654819489e-02 -1.122766286134719849e-01 -1.276682466268539429e-01 -1.212445721030235291e-01 -3.786623477935791016e-01 1.425453871488571167e-01 1.023205220699310303e-01 -1.007377132773399353e-01 -1.509224176406860352e-01 -3.322376012802124023e-01 -3.444332182407379150e-01 -3.746268153190612793e-01 2.602030523121356964e-02 -1.914942562580108643e-01 -4.191510751843452454e-02 1.990741938352584839e-01 5.772184580564498901e-02 -1.256288141012191772e-01 7.607073336839675903e-02 1.046612039208412170e-01 -6.423348933458328247e-02 -2.692780829966068268e-02 -2.884943187236785889e-01 2.093061208724975586e-01 -1.457166508771479130e-03 -6.476717535406351089e-04 1.017396748065948486e-01
3.754960745573043823e-02 3.047272264957427979e-01 -2.237387448549270630e-01 3.398215174674987793e-01 -1.429730057716369629e-01 -4.508182033896446228e-02 -7.818243652582168579e-02 1.760207712650299072e-01 -1.193144917488098145e-01 -1.760547608137130737e-01 5.839759483933448792e-02 -1.436713803559541702e-02 -2.115374989807605743e-02 1.791860349476337433e-02 1.192484274506568909e-01 -1.427735835313796997e-01 -1.344960629940032959e-01 1.912488639354705811e-01 -2.393843382596969604e-01 8.038241416215896606e-02 8.179577440023422241e-02 -9.683670103549957275e-02 -2.901836335659027100e-01 2.603203952312469482e-01 2.246689423918724060e-02 1.013004779815673828e-01 -5.215336009860038757e-02 -3.229826688766479492e-01 7.264921069145202637e-02 2.167633175849914551e-01 -1.086849272251129150e-01 3.578400611877441406e-01
5.556381493806838989e-02 -1.389006972312927246e-01 -1.115437317639589310e-02 2.455075681209564209e-01 -5.626681074500083923e-02 -2.477504909038543701e-01 7.992002367973327637e-02 -2.580701410770416260e-01 1.665683686733245850e-01 -2.642703428864479065e-02 -9.460386936552822590e-04 1.136573310941457748e-02 2.677928714547306299e-04 -2.200019508600234985e-01 -5.953132640570402145e-03 7.405088841915130615e-02 -4.928300082683563232e-01 1.340109258890151978e-01 -1.514977663755416870e-01 -7.763581722974777222e-02 2.072372436523437500e-01 -2.234282344579696655e-01 1.814378350973129272e-01 -1.484312303364276886e-02 -1.629725098609924316e-01 -3.647079691290855408e-02 1.985251903533935547e-01 -2.111744433641433716e-01 2.746950387954711914e-01 -2.326166182756423950e-01 1.076030880212783813e-01 1.682967245578765869e-01
-1.508076339960098267e-01 -3.793203532695770264e-01 -1.132105812430381775e-01 2.119404971599578857e-01 -1.519396342337131500e-02 2.392430789768695831e-02 9.328687936067581177e-02 3.588655032217502594e-03 -7.759835571050643921e-02 -1.961186230182647705e-01 2.076615095138549805e-01 1.808051019906997681e-01 -7.659953832626342773e-02 1.478167157620191574e-02 9.103264659643173218e-02 -3.996409475803375244e-02 -3.500946164131164551e-01 1.450185775756835938e-01 -9.204225242137908936e-02 1.077451556921005249e-01 -5.457959137856960297e-03 1.251125186681747437e-01 -3.374722301959991455e-01 -8.342044055461883545e-02 3.185480833053588867e-01 2.304862439632415771e-01 3.804533183574676514e-02 -3.533145785331726074e-01 6.088500376790761948e-03 1.931389719247817993e-01 -2.521224319934844971e-02 1.038930416107177734e-01
-8.365007489919662476e-02 -2.627673326060175896e-03 -1.524082869291305542e-01 -1.092336177825927734e-01 -9.742350131273269653e-02 -1.930827274918556213e-02 1.506004184484481812e-01 -1.204270720481872559e-01 -1.500506550073623657e-01 7.337660342454910278e-02 -1.746181100606918335e-01 -3.906993567943572998e-02 9.752644598484039307e-02 8.832314610481262207e-02 -2.512962929904460907e-02 -2.326746657490730286e-02 -4.160205423831939697e-01 -3.299074470996856689e-01 -1.453180015087127686e-01 7.287779357284307480e-03 1.019467972218990326e-02 -2.341405749320983887e-01 -1.209560409188270569e-01 1.411718428134918213e-01 1.934283822774887085e-01 5.697655677795410156e-02 -3.057078421115875244e-01 -2.688893675804138184e-01 1.766764670610427856e-01 1.202102303504943848e-01 -8.760385960340499878e-02 4.243331253528594971e-01
-2.052403837442398071e-01 4.702752828598022461e-02 -4.037785530090332031e-02 1.910558938980102539e-01 8.481440693140029907e-02 -1.288294345140457153e-01 -5.118090286850929260e-02 -3.703062236309051514e-02 -7.914365082979202271e-02 -6.744375079870223999e-02 1.388910263776779175e-01 -1.757154017686843872e-01 -8.973603695631027222e-02 -2.287612259387969971e-01 -7.284298539161682129e-02 -8.317358791828155518e-02 -2.346839942038059235e-02 2.177922874689102173e-01 -5.954670906066894531e-01 3.138987421989440918e-01 1.191242560744285583e-01 2.573726475238800049e-01 3.496340662240982056e-02 2.872622013092041016e-01 4.414680227637290955e-02 8.728815615177154541e-02 1.033391207456588745e-01 -1.649800837039947510e-01 1.243156790733337402e-01 7.477279007434844971e-02 1.496010273694992065e-01 -1.136860810220241547e-03
-1.812271773815155029e-01 1.185486689209938049e-01 2.109412848949432373e-01 2.654580175876617432e-01 7.654379308223724365e-02 -2.596225738525390625e-01 3.896462917327880859e-02 -1.296988725662231445e-01 1.930531859397888184e-01 2.348707020282745361e-01 3.370770066976547241e-02 -2.614247798919677734e-01 2.246304303407669067e-01 -1.069822758436203003e-01 -7.101330161094665527e-02 1.518583446741104126e-01 -2.707278430461883545e-01 -9.865171276032924652e-03 -2.327147573232650757e-01 1.464403718709945679e-01 3.128928244113922119e-01 1.578957960009574890e-02 -1.519801616668701172e-01 1.889792978763580322e-01 -2.953339554369449615e-02 3.334075212478637695e-01 8.684164285659790039e-02 -2.550259605050086975e-02 2.023531645536422729e-01 6.732176244258880615e-02 1.222036406397819519e-01 8.957385271787643433e-02
2.080187015235424042e-02 4.788753390312194824e-02 -4.138823449611663818e-01 -2.536367066204547882e-02 -3.796591758728027344e-01 -1.661425530910491943e-01 -3.071630187332630157e-02 -4.130026791244745255e-03 -4.998126626014709473e-02 -2.407035045325756073e-02 2.762298583984375000e-01 -2.023914158344268799e-01 1.705110222101211548e-01 -7.069021463394165039e-02 -6.640774011611938477e-02 1.683098375797271729e-01 -1.381949484348297119e-01 9.202412515878677368e-02 -2.413212507963180542e-01 1.123912706971168518e-01 8.091503381729125977e-02 -1.388631910085678101e-01 -1.123226806521415710e-01 2.255164980888366699e-01 5.073450878262519836e-02 3.232133090496063232e-01 -1.368847340345382690e-01 -2.183047086000442505e-01 6.128127127885818481e-02 -5.855792015790939331e-02 1.847819685935974121e-01 2.509439289569854736e-01
1.776805371046066284e-01 3.850897252559661865e-01 1.469762474298477173e-01 7.874202728271484375e-02 -4.032876715064048767e-02 -1.703022420406341553e-01 -2.264544814825057983e-01 -2.785971760749816895e-01 1.760758161544799805e-01 -3.673106804490089417e-02 1.092487052083015442e-01 -1.114232465624809265e-01 2.268770523369312286e-02 -2.116476297378540039e-01 -1.608945876359939575e-01 1.089985147118568420e-01 -3.616196513175964355e-01 -1.557575762271881104e-01 -6.487058848142623901e-02 2.666300237178802490e-01 -8.739455044269561768e-02 3.654207801446318626e-03 -9.468567371368408203e-02 1.125800684094429016e-01 3.217228353023529053e-01 1.543147414922714233e-01 -1.078321188688278198e-01 -4.456458240747451782e-02 1.379212290048599243e-01 2.122260928153991699e-01 -4.654019325971603394e-02 1.620070040225982666e-01
5.592396855354309082e-02 -1.145503073930740356e-01 -1.919280439615249634e-01 1.972868293523788452e-01 1.173367351293563843e-02 1.471898406744003296e-01 -1.419916450977325439e-01 1.358966529369354248e-01 -3.612597286701202393e-01 2.960574068129062653e-02 2.184725701808929443e-01 -1.420021057128906250e-01 -2.660504251252859831e-04 -2.674479186534881592e-01 -4.816008731722831726e-02 1.345942616462707520e-01 -3.649658858776092529e-01 2.175166271626949310e-02 -3.155808746814727783e-01 3.178797066211700439e-01 -4.318316280841827393e-02 6.106982752680778503e-02 -6.694591045379638672e-02 -3.880012407898902893e-02 2.700368463993072510e-01 -1.477628499269485474e-01 1.744334399700164795e-01 -1.718866676092147827e-01 9.326105564832687378e-02 -1.462155878543853760e-01 1.245852261781692505e-01 -1.004953458905220032e-01
8.529499918222427368e-02 1.574338227510452271e-01 2.480195611715316772e-01 -5.737281218171119690e-02 3.409766126424074173e-03 3.835431532934308052e-03 -1.534807235002517700e-01 -2.057996392250061035e-02 -2.821468561887741089e-02 1.894512176513671875e-01 1.455598771572113037e-01 1.671345680952072144e-01 -2.148447334766387939e-01 7.203260809183120728e-02 -2.450291663408279419e-01 -1.581878364086151123e-01 -2.762627899646759033e-01 1.115993037819862366e-01 -1.049801260232925415e-01 7.101393491029739380e-02 1.582659482955932617e-01 1.327176541090011597e-01 -3.256846070289611816e-01 1.537164896726608276e-01 3.402281403541564941e-01 3.196576535701751709e-01 9.776677191257476807e-02 -9.357441216707229614e-02 1.941643804311752319e-01 2.321576140820980072e-02 -1.375355869531631470e-01 2.937731444835662842e-01
1.177755417302250862e-03 1.324375122785568237e-01 -1.246032025665044785e-02 -1.550812572240829468e-01 3.289637854322791100e-03 2.036903053522109985e-01 7.184437662363052368e-02 3.518169000744819641e-02 6.971126794815063477e-02 3.253608569502830505e-02 4.209602996706962585e-02 3.950694799423217773e-01 -1.284874379634857178e-01 -2.433247417211532593e-01 -1.139550060033798218e-01 2.745705544948577881e-01 -1.641637384891510010e-01 1.804062724113464355e-01 -4.781288802623748779e-01 1.826913952827453613e-01 -5.906884372234344482e-02 -1.496767252683639526e-01 -8.669856935739517212e-02 1.899121254682540894e-01 2.087300121784210205e-01 5.602826923131942749e-02 1.563692986965179443e-01 -1.721957176923751831e-01 2.455564737319946289e-01 -1.409560292959213257e-01 -9.162557870149612427e-02 -4.653652012348175049e-02
-5.932183563709259033e-02 1.552928891032934189e-02 1.119544655084609985e-01 1.198478415608406067e-01 1.942238807678222656e-01 -1.716157197952270508e-01 -6.906153261661529541e-02 1.042345315217971802e-01 -1.677951812744140625e-01 1.543082743883132935e-01 1.065269634127616882e-01 4.873652011156082153e-02 4.858762621879577637e-01 -1.380514949560165405e-01 -9.053797274827957153e-02 1.149253696203231812e-01 -4.198203980922698975e-01 -2.033676207065582275e-01 -2.858171164989471436e-01 6.209932640194892883e-02 1.939034759998321533e-01 1.237188875675201416e-01 2.265384048223495483e-02 2.428398430347442627e-01 2.273176610469818115e-02 -1.252409908920526505e-02 -1.727498024702072144e-01 -2.534447908401489258e-01 2.450784482061862946e-02 -9.939893335103988647e-02 -5.120632052421569824e-02 1.445929259061813354e-01
1.571259647607803345e-01 -5.057562142610549927e-02 2.824256010353565216e-02 -5.864178389310836792e-02 -1.672353297472000122e-01 -1.033866405487060547e-01 -7.564915716648101807e-02 -2.686641216278076172e-01 2.031658031046390533e-02 -2.069800347089767456e-01 2.468910515308380127e-01 -7.946536689996719360e-02 -2.486779168248176575e-02 -7.722856104373931885e-02 3.795343637466430664e-01 6.015617027878761292e-02 -4.748026728630065918e-01 -8.519223332405090332e-02 -1.819080859422683716e-01 1.027778238058090210e-01 2.489260435104370117e-01 1.291720867156982422e-01 1.674927771091461182e-02 7.043838500976562500e-02 1.255486905574798584e-01 1.795155704021453857e-01 -2.334865741431713104e-02 -3.339747786521911621e-01 3.286875411868095398e-02 -5.004291981458663940e-02 2.513297498226165771e-01 -1.102810353040695190e-02
-1.010526809841394424e-02 2.243540994822978973e-02 2.946419827640056610e-02 -7.679963856935501099e-02 2.586333081126213074e-02 -8.889264613389968872e-02 -1.440930962562561035e-01 1.036353260278701782e-01 -8.119533210992813110e-02 -1.046648249030113220e-01 1.944990456104278564e-01 -9.462279081344604492e-02 2.521574310958385468e-02 -1.080962121486663818e-01 -9.036875516176223755e-02 2.886372804641723633e-01 -2.346419245004653931e-01 2.134353220462799072e-01 -2.914561629295349121e-01 -5.457299202680587769e-02 -1.900416240096092224e-02 -3.450440764427185059e-01 -5.254558473825454712e-02 1.370119452476501465e-01 1.708595603704452515e-01 2.243638485670089722e-01 -1.650820374488830566e-01 -3.523708879947662354e-01 1.874702572822570801e-01 -4.101590812206268311e-01 1.093783676624298096e-01 9.300614148378372192e-02
1.659901291131973267e-01 3.729168325662612915e-02 -2.215710468590259552e-02 1.624890267848968506e-01 -2.117439955472946167e-01 8.581335842609405518e-02 1.904350668191909790e-01 -7.689442485570907593e-02 -8.478040993213653564e-02 -8.795776963233947754e-02 1.853746026754379272e-01 -1.146793961524963379e-01 8.195187896490097046e-02 -3.210194036364555359e-02 1.027500815689563751e-02 1.805505901575088501e-01 -3.364708125591278076e-01 2.991226911544799805e-01 -3.744822740554809570e-01 1.584947556257247925e-01 9.705209732055664062e-02 -4.701526369899511337e-03 -1.645885109901428223e-01 -3.125635981559753418e-01 1.756557077169418335e-01 9.488765895366668701e-02 1.224135309457778931e-01 1.387671232223510742e-01 3.611160516738891602e-01 5.830743908882141113e-02 1.258986741304397583e-01 -1.444612741470336914e-01
1.672165095806121826e-02 3.308812156319618225e-02 -2.058995217084884644e-01 1.820400357246398926e-01 -4.622185975313186646e-02 -1.717750281095504761e-01 -1.591155380010604858e-01 -1.801194548606872559e-01 -3.284240886569023132e-02 9.432231634855270386e-02 1.466662883758544922e-01 -4.243396688252687454e-03 -1.311142444610595703e-01 -1.872888058423995972e-01 8.963864296674728394e-02 -1.524851769208908081e-01 -5.030173063278198242e-01 -6.204020977020263672e-02 7.540945708751678467e-02 -2.348193898797035217e-02 1.313086599111557007e-01 2.189603000879287720e-01 -1.249032765626907349e-01 -5.673713237047195435e-02 -1.881630718708038330e-01 2.302887737751007080e-01 2.784945070743560791e-01 -3.122346699237823486e-01 2.243882119655609131e-01 3.124846890568733215e-02 1.835517287254333496e-01 1.516727209091186523e-01
1.938960105180740356e-01 -3.997493162751197815e-02 9.153018146753311157e-02 1.039788126945495605e-01 2.774913907051086426e-01 -1.431683301925659180e-01 1.380930747836828232e-02 -1.522114574909210205e-01 4.991575330495834351e-02 -3.552659973502159119e-02 -1.706529557704925537e-01 -4.424484912306070328e-03 8.871453255414962769e-02 -3.061530888080596924e-01 -3.712356388568878174e-01 3.164420723915100098e-01 -3.017629086971282959e-01 1.196832954883575439e-02 -1.281292289495468140e-01 1.008314937353134155e-01 -1.583093553781509399e-01 4.143720492720603943e-02 -2.236066609621047974e-01 2.113070338964462280e-01 -6.202376261353492737e-02 1.443923711776733398e-01 -2.184765227138996124e-02 -3.072807788848876953e-01 2.102043777704238892e-01 -1.718336045742034912e-01 -1.196288391947746277e-01 -3.841817751526832581e-02
1.642516404390335083e-01 -9.103129804134368896e-02 -1.983098089694976807e-01 2.246521115303039551e-01 1.691105514764785767e-01 3.896170482039451599e-02 9.583427011966705322e-02 2.182113826274871826e-01 3.580478951334953308e-02 1.105828769505023956e-02 2.600962221622467041e-01 -2.178134769201278687e-01 -2.077840566635131836e-01 -1.416330691426992416e-02 2.159631345421075821e-03 3.838568180799484253e-02 -1.960416436195373535e-01 -4.964379966259002686e-02 -1.926448941230773926e-01 -2.237773984670639038e-01 6.726301461458206177e-02 -1.671862453222274780e-01 -2.075767368078231812e-01 1.491639204323291779e-02 1.524925529956817627e-01 -2.021631971001625061e-02 -1.327921301126480103e-01 -3.299985826015472412e-01 3.926641643047332764e-01 2.313840836286544800e-01 1.783794760704040527e-01 1.818311512470245361e-01
9.101090580224990845e-02 -2.141198515892028809e-02 -2.152034938335418701e-01 1.580773591995239258e-01 -9.276978671550750732e-02 -2.428258806467056274e-01 1.868487000465393066e-01 -2.230811715126037598e-01 1.304037272930145264e-01 2.376056835055351257e-02 1.154966931790113449e-02 -1.220488771796226501e-01 -7.432558387517929077e-02 2.982222288846969604e-02 -1.997767090797424316e-01 -1.067158356308937073e-01 -2.005138695240020752e-01 1.432035118341445923e-01 -4.460808634757995605e-01 -2.425439804792404175e-01 7.164175808429718018e-02 -2.628366947174072266e-01 -3.878994882106781006e-01 -1.406278312206268311e-01 1.330699920654296875e-01 8.370769768953323364e-02 -4.668042063713073730e-02 -9.217972308397293091e-02 4.199764132499694824e-02 -1.160480454564094543e-01 1.248726993799209595e-01 2.195359021425247192e-01
-8.067672699689865112e-02 1.057377364486455917e-02 -1.116173639893531799e-01 3.077143058180809021e-02 2.110528200864791870e-01 1.066425070166587830e-01 -3.231140971183776855e-01 -1.101459339261054993e-01 9.304168075323104858e-02 1.386337131261825562e-01 2.005889862775802612e-01 -1.401432305574417114e-01 -1.125690899789333344e-02 1.023561321198940277e-02 -9.440158307552337646e-02 2.899745702743530273e-01 -1.364616006612777710e-01 5.073853209614753723e-02 -3.608761727809906006e-01 -1.373479366302490234e-01 3.853473812341690063e-02 -1.595889031887054443e-01 -3.070035874843597412e-01 -1.331672966480255127e-01 1.892862617969512939e-01 -4.427894204854965210e-02 4.221431910991668701e-02 -1.029362678527832031e-01 2.915751636028289795e-01 3.141437768936157227e-01 2.320836186408996582e-01 1.719862520694732666e-01
-6.115210428833961487e-02 -2.198271006345748901e-01 -2.577634453773498535e-01 -1.227799803018569946e-01 1.176416501402854919e-01 -1.076984703540802002e-01 1.158716008067131042e-01 -1.208200901746749878e-01 4.139271378517150879e-02 2.892117761075496674e-02 8.865586668252944946e-02 2.326328009366989136e-01 9.425938129425048828e-02 6.960794795304536819e-03 -2.651715874671936035e-01 1.820156872272491455e-01 -2.442866265773773193e-01 -4.595336690545082092e-02 -4.401736855506896973e-01 -1.171888783574104309e-03 6.769385188817977905e-02 -1.814944893121719360e-01 -1.947820633649826050e-01 8.140826970338821411e-02 1.005706712603569031e-01 -1.478491425514221191e-01 2.877500951290130615e-01 -1.794635355472564697e-01 6.864373385906219482e-02 4.144697263836860657e-02 2.011557966470718384e-01 3.233329951763153076e-01
1.921765059232711792e-01 3.534097597002983093e-02 1.466671228408813477e-01 1.617835462093353271e-01 -2.920993268489837646e-01 -1.510800123214721680e-01 -8.211608231067657471e-02 -9.476865828037261963e-02 1.779800355434417725e-01 1.077607050538063049e-01 2.578163743019104004e-01 -3.682491928339004517e-02 3.904972970485687256e-01 -3.235737979412078857e-01 -7.142876833677291870e-02 -3.490241616964340210e-02 -3.021397292613983154e-01 -2.840516865253448486e-01 -2.950434088706970215e-01 -5.726150423288345337e-02 1.116552427411079407e-01 -1.150808185338973999e-01 1.204355806112289429e-01 -1.071280539035797119e-01 5.406355112791061401e-02 2.143727540969848633e-01 4.286334291100502014e-02 -5.912088602781295776e-02 1.711396872997283936e-01 -1.093162074685096741e-01 -2.047242037951946259e-02 -7.599849253892898560e-02
-5.399953573942184448e-02 -1.985258162021636963e-01 3.681926056742668152e-02 2.871177494525909424e-01 -1.982841640710830688e-01 5.151252821087837219e-02 1.215716600418090820e-01 -1.145396456122398376e-01 1.462238579988479614e-01 -2.840361595153808594e-01 1.459021270275115967e-01 2.410478442907333374e-01 -2.420491911470890045e-02 -7.962562888860702515e-02 5.574121698737144470e-02 -9.953524172306060791e-02 -3.114750385284423828e-01 1.185706257820129395e-01 -1.022026985883712769e-01 1.448518782854080200e-01 6.138551235198974609e-02 1.805136948823928833e-01 -3.233044445514678955e-01 1.428295969963073730e-01 1.056066304445266724e-01 2.104661613702774048e-01 -5.611812323331832886e-02 -3.594656586647033691e-01 -5.440002679824829102e-02 1.679660379886627197e-02 -2.584825754165649414e-01 2.024087905883789062e-01
1.019122824072837830e-01 -1.570537090301513672e-01 -6.947249919176101685e-02 1.335839629173278809e-01 1.096295937895774841e-01 -2.835076767951250076e-03 6.269934028387069702e-02 -7.476465404033660889e-02 1.479133218526840210e-01 2.716563344001770020e-01 3.033828437328338623e-01 -2.227092385292053223e-01 -1.698221080005168915e-02 1.823704391717910767e-01 -1.829654574394226074e-01 -4.546326119452714920e-03 -1.841630972921848297e-02 2.871126309037208557e-02 -4.474303126335144043e-01 2.882991135120391846e-01 2.242751121520996094e-01 9.197199344635009766e-02 -7.458612322807312012e-02 3.315370902419090271e-02 -7.870556414127349854e-02 4.847241938114166260e-02 2.440023869276046753e-01 -3.360270857810974121e-01 2.411764413118362427e-01 1.629363447427749634e-01 1.111221686005592346e-02 -2.532595954835414886e-02
5.094765871763229370e-02 -1.737076640129089355e-01 -2.631826698780059814e-01 1.545855253934860229e-01 7.423018664121627808e-02 -9.663444757461547852e-02 -1.969610899686813354e-01 -2.091431766748428345e-01 2.307411469519138336e-02 2.724486589431762695e-02 -1.182793676853179932e-01 3.428808227181434631e-02 -4.235983639955520630e-02 -6.572036445140838623e-02 5.476590991020202637e-02 -2.035167999565601349e-02 -3.526510298252105713e-01 2.852279245853424072e-01 -1.527838557958602905e-01 3.126338422298431396e-01 -1.819259971380233765e-01 -1.513901501893997192e-01 -2.829207181930541992e-01 -1.111606582999229431e-01 2.131265215575695038e-02 2.014952749013900757e-01 -1.004870049655437469e-02 -2.122611105442047119e-01 1.886474043130874634e-01 -2.622698545455932617e-01 -2.736950814723968506e-01 1.000400781631469727e-01
5.575066898018121719e-03 2.385360933840274811e-02 -1.940174996852874756e-01 1.802680343389511108e-01 -4.627853929996490479e-01 -2.296313047409057617e-01 2.797417715191841125e-02 1.055632382631301880e-01 -7.057902961969375610e-02 9.411655366420745850e-02 1.429533809423446655e-01 1.446303725242614746e-01 1.402246356010437012e-01 -4.319300875067710876e-02 -7.261462509632110596e-02 2.576264366507530212e-02 -1.651071012020111084e-01 -1.629410535097122192e-01 -3.149288892745971680e-01 -1.192651987075805664e-01 -2.630070969462394714e-02 -1.447814553976058960e-01 -2.437369078397750854e-01 -1.757432520389556885e-01 1.207088306546211243e-01 3.868994116783142090e-01 5.187460780143737793e-02 -2.210514098405838013e-01 -2.022313140332698822e-02 -5.528228729963302612e-02 1.084689050912857056e-01 2.399311363697052002e-01
1.761348843574523926e-01 1.083737611770629883e-01 5.773202329874038696e-02 -9.145190566778182983e-02 -4.773397743701934814e-02 -5.911504384130239487e-03 5.985318869352340698e-02 -1.131125837564468384e-01 -2.002623230218887329e-01 6.249348819255828857e-02 1.595188081264495850e-01 -1.323483139276504517e-01 1.773823052644729614e-01 -1.110364645719528198e-01 -2.554891407489776611e-01 3.555216789245605469e-01 -2.487137019634246826e-01 -1.186002865433692932e-01 -3.543645143508911133e-01 1.323380917310714722e-01 -4.954748228192329407e-02 -8.441396057605743408e-02 -1.313654631376266479e-01 2.076257467269897461e-01 -5.448511987924575806e-02 -4.604646936058998108e-03 -2.458913773298263550e-01 -4.524960517883300781e-01 1.598495990037918091e-01 -8.050020784139633179e-03 1.338254213333129883e-01 -6.098438054323196411e-02
-3.143152222037315369e-02 -2.035454474389553070e-02 -1.701533347368240356e-01 1.949375867843627930e-01 -1.810939460992813110e-01 -7.835821062326431274e-02 -4.515007603913545609e-03 -1.555423736572265625e-01 1.825516372919082642e-01 5.396555177867412567e-03 -4.782943520694971085e-03 1.459536701440811157e-01 -2.389099746942520142e-01 1.675818562507629395e-01 -2.815379202365875244e-01 -6.525493413209915161e-02 -3.968218863010406494e-01 5.200681462883949280e-02 -1.718712449073791504e-01 -6.976054608821868896e-02 1.581071466207504272e-01 1.697956956923007965e-02 -2.504061460494995117e-01 -2.371088117361068726e-01 -1.533353924751281738e-01 1.250733435153961182e-01 1.420758813619613647e-01 -1.859608478844165802e-02 4.457894563674926758e-01 2.037338018417358398e-01 -6.782823055982589722e-02 4.268152266740798950e-02
-7.538617402315139771e-02 3.334575518965721130e-02 1.909937560558319092e-01 1.846326142549514771e-02 1.723225116729736328e-01 -6.464900076389312744e-02 9.582889825105667114e-02 1.643703319132328033e-02 2.588711120188236237e-02 1.142156645655632019e-01 2.264213860034942627e-01 2.083714008331298828e-01 -2.172587253153324127e-02 -3.307040408253669739e-02 -1.892774403095245361e-01 9.421453624963760376e-02 -1.698272228240966797e-01 -2.414278239011764526e-01 -2.312461435794830322e-01 3.084086067974567413e-02 3.374960124492645264e-01 1.843802630901336670e-01 -2.519986629486083984e-01 -8.948814123868942261e-02 2.437537014484405518e-01 2.572922706604003906e-01 -3.916944935917854309e-02 -1.850921213626861572e-01 4.129164516925811768e-01 -1.325087100267410278e-01 1.954611688852310181e-01 -9.874749928712844849e-02
-3.328005596995353699e-02 3.105662465095520020e-01 1.231623366475105286e-01 2.814470529556274414e-01 9.976643323898315430e-02 -5.840105190873146057e-02 -4.747985675930976868e-02 5.261724442243576050e-02 -2.588655054569244385e-01 3.869459778070449829e-02 9.421101212501525879e-02 1.514631211757659912e-01 -2.260965555906295776e-01 -1.438346225768327713e-02 -2.557626366615295410e-01 -3.383226096630096436e-01 -3.030095398426055908e-01 1.450968906283378601e-02 -2.068993151187896729e-01 -2.645326852798461914e-01 5.518792569637298584e-02 -3.265910968184471130e-02 -1.509167850017547607e-01 -5.680128559470176697e-02 2.589297294616699219e-01 2.670233249664306641e-01 3.692347928881645203e-02 -1.794473230838775635e-01 1.274005230516195297e-02 7.268335670232772827e-02 2.041065245866775513e-01 6.483779847621917725e-02
-4.470754042267799377e-02 1.242081634700298309e-02 -7.834537327289581299e-02 1.870228648185729980e-01 3.804208338260650635e-01 -6.928583234548568726e-02 3.737216070294380188e-02 3.063550591468811035e-02 5.662876367568969727e-02 -1.367928087711334229e-01 3.916059434413909912e-02 1.085545495152473450e-01 -5.890598148107528687e-02 -6.598086655139923096e-02 -3.489712178707122803e-01 -8.597289770841598511e-02 -4.560027420520782471e-01 4.195192828774452209e-03 -2.043323218822479248e-01 -1.355054080486297607e-01 1.514729112386703491e-01 -5.790437012910842896e-02 -2.883413247764110565e-02 -9.880188852548599243e-02 1.032294109463691711e-01 8.668205142021179199e-02 1.645595133304595947e-01 -4.078432023525238037e-01 8.382105082273483276e-02 2.230862528085708618e-01 -3.487363830208778381e-02 2.410145550966262817e-01
2.029205113649368286e-01 -8.379922062158584595e-02 -3.587734699249267578e-02 -3.699616715312004089e-02 -4.277712665498256683e-03 -7.588245719671249390e-02 -9.522351622581481934e-02 -2.545588314533233643e-01 1.014586538076400757e-01 5.288864672183990479e-02 -1.243875250220298767e-01 -4.580941423773765564e-02 -1.090887710452079773e-01 -3.863595426082611084e-02 -1.013156324625015259e-01 -5.682642757892608643e-02 -1.984473913908004761e-01 8.828607946634292603e-02 -3.426416814327239990e-01 -1.013258844614028931e-01 2.974011898040771484e-01 1.609830558300018311e-01 -2.592843025922775269e-02 2.767175901681184769e-03 1.721971035003662109e-01 1.644864380359649658e-01 2.181235253810882568e-01 -3.400191962718963623e-01 1.168886497616767883e-01 -3.537820279598236084e-01 -1.348055750131607056e-01 3.810080289840698242e-01
6.625247001647949219e-02 2.481113076210021973e-01 -1.660066992044448853e-01 1.940502822399139404e-01 -1.397192627191543579e-01 -6.904548406600952148e-02 -9.103313088417053223e-02 -1.257489621639251709e-01 -8.727604895830154419e-02 -1.519037336111068726e-01 1.266175508499145508e-01 1.589747816324234009e-01 2.964923977851867676e-01 8.227550238370895386e-02 1.203395798802375793e-01 1.705988943576812744e-01 -3.639799058437347412e-01 1.740069687366485596e-01 -7.460794597864151001e-02 3.924968838691711426e-01 6.448014825582504272e-02 -1.532030105590820312e-01 -1.106801703572273254e-01 1.898028552532196045e-01 2.129931151866912842e-01 1.067869132384657860e-03 8.329100906848907471e-02 -2.338198721408843994e-01 1.227018386125564575e-01 1.936989128589630127e-01 1.390975713729858398e-02 2.283874452114105225e-01
6.782182026654481888e-03 -7.597393542528152466e-02 -2.105394005775451660e-01 1.616248041391372681e-01 2.483704686164855957e-02 4.947710037231445312e-02 -1.466079801321029663e-01 -3.270187973976135254e-01 -1.545157730579376221e-01 -1.582361757755279541e-01 -1.921409927308559418e-02 -5.336861684918403625e-02 1.717395633459091187e-01 -2.713368833065032959e-01 2.103490978479385376e-01 6.906808912754058838e-02 -1.492598801851272583e-01 1.035573258996009827e-01 -5.802509933710098267e-02 1.417098939418792725e-01 2.338536456227302551e-02 1.282663345336914062e-01 -2.852708995342254639e-01 -1.013935506343841553e-01 -1.556240767240524292e-01 7.506813853979110718e-02 4.006791859865188599e-02 -2.645885646343231201e-01 5.018575787544250488e-01 -6.080438569188117981e-02 1.257307231426239014e-01 2.236571609973907471e-01
-3.061987226828932762e-03 -1.395730860531330109e-02 -1.277158875018358231e-02 1.041181460022926331e-01 4.375668242573738098e-02 -1.964751631021499634e-01 -9.883049130439758301e-02 -2.361325733363628387e-02 -5.399188771843910217e-02 2.559736073017120361e-01 -1.724196225404739380e-01 -3.044430352747440338e-02 7.921271026134490967e-02 7.792922854423522949e-02 -2.957785427570343018e-01 -2.564525902271270752e-01 -5.210085511207580566e-01 1.364805996417999268e-01 -1.894252300262451172e-01 -7.294783368706703186e-03 1.636876314878463745e-01 1.118235662579536438e-02 -6.376090645790100098e-02 -1.490118801593780518e-01 1.986416988074779510e-02 4.964508116245269775e-02 1.654439866542816162e-01 -1.979961544275283813e-01 2.624632418155670166e-02 -1.517758369445800781e-01 2.043243795633316040e-01 3.989349603652954102e-01
2.264163456857204437e-02 -4.172645881772041321e-02 -3.295174539089202881e-01 1.303952783346176147e-01 1.181033346801996231e-02 -1.408908218145370483e-01 -1.289530843496322632e-01 1.502573341131210327e-01 -7.204822450876235962e-02 -6.144726648926734924e-02 8.760048449039459229e-02 4.220436327159404755e-03 2.797033488750457764e-01 -1.342449337244033813e-01 -1.478640288114547729e-01 3.544465303421020508e-01 -3.512250781059265137e-01 8.649657666683197021e-02 -3.678506016731262207e-01 1.701778173446655273e-01 -8.155113458633422852e-02 -1.536630690097808838e-01 1.665173470973968506e-01 -1.122456137090921402e-02 -1.661380566656589508e-02 -9.141024947166442871e-02 -3.941546380519866943e-02 -2.576588988304138184e-01 1.829420179128646851e-01 -1.623222529888153076e-01 2.328302413225173950e-01 9.340036660432815552e-02
2.974294358864426613e-03 -5.921412259340286255e-02 7.517819106578826904e-02 1.439687013626098633e-01 -2.523753046989440918e-01 -1.961690336465835571e-01 2.652231156826019287e-01 1.682448238134384155e-01 -4.087457805871963501e-02 -1.076581701636314392e-01 1.700980514287948608e-01 2.076257765293121338e-01 -2.268794029951095581e-01 -1.542809158563613892e-01 4.203776642680168152e-02 3.157645463943481445e-02 -2.166826725006103516e-01 5.259070172905921936e-02 -2.021434605121612549e-01 9.975447505712509155e-02 -1.244558021426200867e-01 2.039641737937927246e-01 7.350947707891464233e-02 3.569447398185729980e-01 2.677293717861175537e-01 2.998026907444000244e-01 5.324969068169593811e-02 -2.324184924364089966e-01 1.496397107839584351e-01 4.679538682103157043e-02 -7.605981826782226562e-02 2.583048939704895020e-01
9.637931734323501587e-02 1.283364649862051010e-02 -7.783404737710952759e-02 9.029292315244674683e-02 -1.125467382371425629e-02 3.930880129337310791e-02 -3.132226765155792236e-01 5.207968130707740784e-02 -1.018803343176841736e-01 -2.393883317708969116e-01 3.869506418704986572e-01 -2.025299519300460815e-01 9.718055278062820435e-02 -1.245483104139566422e-02 -3.265543282032012939e-01 -5.265639349818229675e-02 -2.749330997467041016e-01 5.973820015788078308e-02 -1.678792238235473633e-01 3.223921731114387512e-02 1.698457002639770508e-01 -9.228298068046569824e-02 -1.936874836683273315e-01 -1.754323840141296387e-01 -8.440577238798141479e-02 7.507822662591934204e-02 -2.033204883337020874e-01 -2.099122852087020874e-01 1.915137618780136108e-01 1.420060992240905762e-01 2.540724575519561768e-01 2.506064176559448242e-01
1.073145493865013123e-01 1.301074866205453873e-02 -1.302293986082077026e-01 1.408342868089675903e-01 -5.795913189649581909e-02 -3.334246203303337097e-02 1.747784391045570374e-02 -1.398869007825851440e-01 -1.059735100716352463e-02 2.688029594719409943e-02 1.674340814352035522e-01 5.981184542179107666e-03 -1.223793923854827881e-01 -3.170114457607269287e-01 1.695468127727508545e-01 -1.867208778858184814e-01 -3.539022207260131836e-01 -1.446373760700225830e-01 -1.662090867757797241e-01 2.904695086181163788e-02 -7.808618992567062378e-02 2.109725922346115112e-01 -2.810415029525756836e-01 8.013161132112145424e-04 -2.548325657844543457e-01 -5.703311786055564880e-02 2.975800335407257080e-01 -2.869125902652740479e-01 3.701790273189544678e-01 -9.832944720983505249e-02 1.696139574050903320e-01 2.059005573391914368e-02
1.256295572966337204e-02 -1.150915175676345825e-01 -2.185930311679840088e-01 3.533539175987243652e-01 7.489820569753646851e-02 1.544642820954322815e-02 -9.107374399900436401e-02 -5.805738270282745361e-02 -4.377105832099914551e-02 -1.080645620822906494e-02 -1.756617724895477295e-01 -2.037101611495018005e-02 -1.030649021267890930e-01 -1.517077237367630005e-01 2.488467544317245483e-01 -2.071265429258346558e-01 -4.120704531669616699e-01 -1.802607439458370209e-02 -1.342378556728363037e-01 2.757129967212677002e-01 -1.593210846185684204e-01 -9.590512141585350037e-03 -2.782380282878875732e-01 -2.105167955160140991e-01 1.045955568552017212e-01 1.000002920627593994e-01 8.049727231264114380e-02 -2.494683116674423218e-01 2.862505614757537842e-01 -7.483674585819244385e-02 -1.080537065863609314e-01 1.562977880239486694e-01
1.626638881862163544e-02 -9.571777284145355225e-02 9.730302542448043823e-02 4.474909007549285889e-01 -2.178876399993896484e-01 1.393878161907196045e-01 -4.636813886463642120e-03 -7.007507234811782837e-02 5.545792728662490845e-02 9.531007707118988037e-02 5.144245177507400513e-02 8.625043928623199463e-02 -3.267083168029785156e-01 -5.541035160422325134e-02 2.106686681509017944e-01 3.380169719457626343e-02 -3.288210332393646240e-01 -1.665102988481521606e-01 -1.251592040061950684e-01 1.780368089675903320e-01 1.207743659615516663e-01 -1.455775052309036255e-01 -1.209491640329360962e-01 -1.597843617200851440e-01 -9.332484006881713867e-02 2.032397091388702393e-01 6.086624413728713989e-02 -2.320662289857864380e-01 3.336969017982482910e-01 -6.820596009492874146e-02 -3.261382132768630981e-02 2.182876318693161011e-01
1.482000648975372314e-01 -1.728741079568862915e-02 -4.134539887309074402e-02 1.740371286869049072e-01 8.475197106599807739e-02 7.329990714788436890e-02 4.828139394521713257e-02 -2.141536027193069458e-01 -7.622914388775825500e-03 1.071794610470533371e-02 1.161208450794219971e-01 -9.435364045202732086e-03 1.879903525114059448e-01 6.651668995618820190e-02 -5.679205432534217834e-02 -3.009939491748809814e-01 -4.406391382217407227e-01 1.480455845594406128e-01 1.147029735147953033e-02 1.675789803266525269e-02 1.368811279535293579e-01 -1.974895149469375610e-01 -3.709381818771362305e-01 -1.277699768543243408e-01 1.635416448116302490e-01 2.151079475879669189e-01 3.011126220226287842e-01 -1.401817351579666138e-01 1.851985603570938110e-01 2.481143772602081299e-01 -1.020631194114685059e-01 1.410412043333053589e-01
-1.207744702696800232e-01 -5.261863023042678833e-02 7.004280388355255127e-02 1.160340681672096252e-01 2.393639646470546722e-03 9.696368128061294556e-02 -4.054151773452758789e-01 -1.077407002449035645e-01 -3.506752848625183105e-01 -1.069157291203737259e-02 9.663473814725875854e-02 -5.947443842887878418e-02 -3.648303747177124023e-01 -8.377142250537872314e-03 -2.272209897637367249e-02 2.316697239875793457e-01 -3.581682741641998291e-01 1.285968422889709473e-01 -1.931497752666473389e-01 -2.074504969641566277e-03 -9.157582372426986694e-02 -1.451290249824523926e-01 8.800442330539226532e-03 -2.885827980935573578e-02 1.784920096397399902e-01 2.397816032171249390e-01 -1.084527447819709778e-01 -2.906439304351806641e-01 1.670984923839569092e-01 1.158812269568443298e-01 1.093892380595207214e-01 -6.463719159364700317e-02
1.327609717845916748e-01 2.193872444331645966e-02 2.138591259717941284e-01 -9.054521098732948303e-03 -4.505550861358642578e-02 5.318693816661834717e-02 1.626883447170257568e-02 -1.387356519699096680e-01 2.782669151201844215e-03 2.437451854348182678e-02 1.481356471776962280e-01 -3.750666603446006775e-02 3.309892714023590088e-01 -1.680251806974411011e-01 -1.510983854532241821e-01 4.004906713962554932e-01 -2.623536288738250732e-01 7.825393974781036377e-02 -2.781163156032562256e-01 2.197929890826344490e-03 2.067407406866550446e-02 -1.592480540275573730e-01 -1.070873811841011047e-01 2.604704797267913818e-01 4.699566587805747986e-02 -4.287904128432273865e-02 1.877753436565399170e-02 -3.946163654327392578e-01 2.862927317619323730e-01 -1.521644443273544312e-01 2.084309011697769165e-01 2.553971298038959503e-02
1.436770334839820862e-02 -3.125901520252227783e-01 -2.545895278453826904e-01 7.509385049343109131e-02 -4.520348156802356243e-04 5.369945243000984192e-02 7.264153659343719482e-02 -3.935616612434387207e-01 -2.390325665473937988e-01 -1.389678120613098145e-01 1.070418208837509155e-01 -7.845963537693023682e-02 -5.819416791200637817e-02 1.000891849398612976e-01 2.781850099563598633e-01 3.698495216667652130e-03 -2.738521397113800049e-01 9.526777267456054688e-02 -1.111487671732902527e-01 -8.369378000497817993e-02 1.054608896374702454e-01 -8.120418526232242584e-03 1.363220959901809692e-01 1.971934288740158081e-01 2.920210659503936768e-01 1.805119961500167847e-01 6.515303999185562134e-02 -3.084285259246826172e-01 2.581645548343658447e-01 7.608295232057571411e-02 -1.470124442130327225e-02 1.474212110042572021e-01
6.245593354105949402e-02 1.336549520492553711e-01 -7.034466415643692017e-02 8.144418150186538696e-02 -1.174236275255680084e-02 -1.608181148767471313e-01 -1.761593297123908997e-02 1.465617716312408447e-01 -1.068278849124908447e-01 -3.815260902047157288e-02 1.729518622159957886e-01 6.987939029932022095e-02 -1.004601866006851196e-01 -3.757758438587188721e-02 -2.116442024707794189e-01 1.132297515869140625e-01 -4.342508912086486816e-01 -7.239815592765808105e-02 -8.749067783355712891e-02 2.207345366477966309e-01 -1.168765947222709656e-01 -2.153415828943252563e-01 -3.931429684162139893e-01 1.766542047262191772e-01 3.169948160648345947e-01 -7.640787214040756226e-02 -8.953622728586196899e-02 1.350119560956954956e-01 1.796944588422775269e-01 -1.319612655788660049e-02 -7.384712249040603638e-02 3.682400286197662354e-01
1.674177497625350952e-01 1.967280730605125427e-02 -3.492271900177001953e-01 2.131538540124893188e-01 -2.760742306709289551e-01 -2.145709097385406494e-01 -3.016329742968082428e-02 -2.885699830949306488e-02 -1.423083990812301636e-01 -2.063814252614974976e-01 5.385227128863334656e-02 1.294189542531967163e-01 7.426816970109939575e-02 7.614511065185070038e-03 1.293294876813888550e-01 -1.825038157403469086e-02 -4.646371304988861084e-02 -3.742310777306556702e-02 -4.144701957702636719e-01 -1.293484717607498169e-01 7.381965219974517822e-02 -9.394465386867523193e-02 -1.955346018075942993e-01 1.412820219993591309e-01 2.712375223636627197e-01 1.023759394884109497e-01 2.582100406289100647e-02 -3.038625121116638184e-01 1.204907074570655823e-01 -8.244490623474121094e-02 -2.899022996425628662e-01 1.676576435565948486e-01
-5.105340108275413513e-02 -1.058565378189086914e-01 -1.849621087312698364e-01 1.162279769778251648e-01 -3.509841859340667725e-02 1.963459327816963196e-02 7.500664144754409790e-02 -5.557743459939956665e-02 -1.227343827486038208e-01 3.826803760603070259e-03 -2.316458672285079956e-01 6.846007704734802246e-02 3.880452811717987061e-01 -3.108495473861694336e-02 -1.541875451803207397e-01 1.022256389260292053e-01 -2.869017720222473145e-01 1.624096482992172241e-01 -2.732996940612792969e-01 -1.715494692325592041e-02 5.201535299420356750e-02 1.172766312956809998e-01 1.956212669610977173e-01 2.498715370893478394e-01 3.659728467464447021e-01 1.689399182796478271e-01 1.941898465156555176e-02 -1.104989200830459595e-01 1.763369143009185791e-01 2.093747556209564209e-01 3.422488272190093994e-01 3.116987273097038269e-02
2.972089052200317383e-01 9.134849160909652710e-02 -1.558214724063873291e-01 -3.418865427374839783e-02 -1.233977749943733215e-01 -1.010555922985076904e-01 8.242952078580856323e-02 5.385370925068855286e-02 2.333111464977264404e-01 -1.213161870837211609e-01 -1.272730678319931030e-01 -8.965299278497695923e-02 -2.417836189270019531e-01 -4.302595555782318115e-02 -1.103892549872398376e-01 -1.673939675092697144e-01 -4.989939630031585693e-01 -1.196994353085756302e-02 -2.046506106853485107e-01 -8.654495328664779663e-02 2.375343143939971924e-01 -1.449105888605117798e-01 8.042814582586288452e-02 4.703425243496894836e-02 1.763052679598331451e-02 -3.529232693836092949e-03 5.695180594921112061e-02 -2.856605052947998047e-01 3.345084190368652344e-01 -1.929017454385757446e-01 1.222318783402442932e-01 -1.224958971142768860e-01
-9.074172936379909515e-03 1.478082835674285889e-01 -8.177500218152999878e-02 -6.697201728820800781e-02 -2.048290669918060303e-01 -6.343825720250606537e-03 1.051011905074119568e-01 1.733241789042949677e-02 -3.307383656501770020e-01 -1.428984701633453369e-01 9.039146825671195984e-03 2.442558407783508301e-01 -1.605928093194961548e-01 -3.487228602170944214e-02 -1.552207320928573608e-01 -6.118311733007431030e-02 -2.168653756380081177e-01 -4.442496225237846375e-03 -3.305827677249908447e-01 3.570058345794677734e-01 2.889504730701446533e-01 -3.563107252120971680e-01 -8.290528506040573120e-02 1.165423169732093811e-01 1.462434828281402588e-01 2.080848664045333862e-01 -8.499164879322052002e-02 -4.274982586503028870e-02 2.154518663883209229e-01 1.489066984504461288e-02 -1.302887648344039917e-01 1.308250427246093750e-01
1.170061379671096802e-01 1.087950021028518677e-01 -6.516604870557785034e-02 5.089476704597473145e-02 -3.667113557457923889e-02 7.372223585844039917e-02 -2.521192282438278198e-02 4.780914634466171265e-02 1.456752270460128784e-01 1.291771978139877319e-01 -1.374341398477554321e-01 1.624986156821250916e-02 1.409479975700378418e-01 -1.986680626869201660e-01 -3.081859052181243896e-01 -1.582628935575485229e-01 -5.139097571372985840e-01 1.520748250186443329e-02 -1.654768288135528564e-01 -1.596256941556930542e-01 2.320247590541839600e-01 -1.177427619695663452e-01 -2.085966318845748901e-01 6.287151575088500977e-02 2.981142606586217880e-04 -7.385040074586868286e-02 3.446651697158813477e-01 -1.462681293487548828e-01 3.298086524009704590e-01 1.575252562761306763e-01 -9.393099695444107056e-02 -3.314796835184097290e-02
-1.510247439146041870e-01 -2.887521684169769287e-02 -1.165148913860321045e-01 7.030343264341354370e-02 -3.740277886390686035e-01 -3.887372314929962158e-01 -1.152670830488204956e-01 -1.233211457729339600e-01 -5.232979357242584229e-02 -1.138310134410858154e-01 -3.388473764061927795e-02 3.309856355190277100e-02 1.225329786539077759e-01 4.553614708129316568e-04 -9.860724955797195435e-02 1.605575382709503174e-01 -3.174290060997009277e-01 -1.282691061496734619e-01 -4.656032621860504150e-01 -8.288698643445968628e-02 -1.148136481642723083e-01 -7.338736951351165771e-02 -2.318123131990432739e-01 -1.247260645031929016e-01 -6.617290526628494263e-02 1.595635563135147095e-01 -1.304725408554077148e-01 -1.856171637773513794e-01 -7.946852594614028931e-03 1.550820320844650269e-01 9.992802515625953674e-03 1.887152493000030518e-01
7.945860922336578369e-02 -3.219285979866981506e-02 -1.694850176572799683e-01 8.867272734642028809e-02 -3.084207512438297272e-02 -2.329696267843246460e-01 -1.239992585033178329e-02 2.722628712654113770e-01 6.704965233802795410e-02 -8.698401600122451782e-02 -6.487698107957839966e-02 -1.278649419546127319e-01 -6.385669857263565063e-02 2.417205125093460083e-01 7.517914287745952606e-03 -1.420992165803909302e-01 -2.595831453800201416e-01 2.294337600469589233e-01 -4.887719154357910156e-01 -2.092846632003784180e-01 1.592377871274948120e-01 7.889735512435436249e-03 -9.337048046290874481e-03 5.473097041249275208e-02 1.829619985073804855e-03 2.400146871805191040e-01 -1.290098130702972412e-01 -2.469557523727416992e-01 2.433286905288696289e-01 1.041494011878967285e-01 -2.650485634803771973e-01 6.639951467514038086e-02
2.697315216064453125e-01 -2.047142013907432556e-02 -1.558056175708770752e-01 9.059936553239822388e-02 -4.255508258938789368e-02 -2.465915530920028687e-01 1.971863396465778351e-02 -1.105702072381973267e-01 1.549545377492904663e-01 -1.677762158215045929e-02 -2.062380909919738770e-01 -6.280852854251861572e-02 -2.644394934177398682e-01 -4.221526160836219788e-02 -1.005959361791610718e-01 -1.219807416200637817e-01 -4.844053387641906738e-01 1.988250613212585449e-01 -1.326654851436614990e-01 7.882703095674514771e-02 2.696178853511810303e-01 3.998523205518722534e-02 3.609205037355422974e-02 -1.154579669237136841e-01 5.722225084900856018e-02 -1.856181956827640533e-02 2.041572034358978271e-01 -3.052870035171508789e-01 3.129392564296722412e-01 -1.328738289885222912e-03 1.536935567855834961e-01 -6.822986155748367310e-02
1.487071160227060318e-02 1.183749288320541382e-01 1.928195804357528687e-01 3.706631436944007874e-02 2.141802161931991577e-01 -1.531457602977752686e-01 -4.378151148557662964e-02 -7.005397975444793701e-02 -3.413654118776321411e-02 -2.657932043075561523e-02 -8.498037606477737427e-02 -3.457386791706085205e-02 2.697173953056335449e-01 -3.732467889785766602e-01 -2.055943608283996582e-01 3.675383329391479492e-01 -2.761052548885345459e-01 1.172467395663261414e-01 -2.632218003273010254e-01 -1.254907399415969849e-01 4.363670945167541504e-02 -3.681506495922803879e-03 -2.041033953428268433e-01 1.770711094141006470e-01 2.664697356522083282e-03 9.957820922136306763e-02 5.845351144671440125e-02 -2.699680924415588379e-01 2.237206697463989258e-01 -2.750463485717773438e-01 2.828808128833770752e-02 9.322059154510498047e-02
1.485019177198410034e-01 8.360528200864791870e-02 -2.673537135124206543e-01 4.505903646349906921e-02 -1.939880996942520142e-01 -8.136693388223648071e-02 -1.172250956296920776e-01 -1.351552307605743408e-01 -3.530382737517356873e-02 1.261520683765411377e-01 2.376587688922882080e-01 -1.214331388473510742e-01 -2.416898310184478760e-01 -3.335576951503753662e-01 -4.958991706371307373e-02 4.092955961823463440e-02 -3.997841775417327881e-01 -1.294178366661071777e-01 1.134547889232635498e-01 3.831133618950843811e-02 2.563531696796417236e-01 -5.909024178981781006e-02 -1.792499274015426636e-01 -1.941675879061222076e-02 4.333362355828285217e-02 3.575777634978294373e-02 1.921475082635879517e-01 -2.639810740947723389e-01 3.168177306652069092e-01 -1.453493386507034302e-01 1.872653514146804810e-01 -5.239613819867372513e-03
1.216584071516990662e-01 2.890000678598880768e-02 -7.592215389013290405e-02 3.943803608417510986e-01 -2.866087853908538818e-01 1.447896957397460938e-01 -6.232387199997901917e-02 -1.155708059668540955e-01 -4.017945006489753723e-02 8.176481723785400391e-02 2.322634756565093994e-01 -1.580996364355087280e-01 -2.459764331579208374e-01 8.052946627140045166e-02 -4.786980524659156799e-02 2.184475511312484741e-01 -3.151786625385284424e-01 1.096900999546051025e-01 -1.187653169035911560e-01 -1.703149974346160889e-01 -4.475934430956840515e-02 2.269392088055610657e-02 -2.129664868116378784e-01 2.098777294158935547e-01 2.218513488769531250e-01 9.886976331472396851e-03 6.862996518611907959e-02 -2.800690233707427979e-01 1.691897660493850708e-01 -3.417686372995376587e-02 -2.689314782619476318e-01 1.322390586137771606e-01
-1.612700670957565308e-01 -1.073033828288316727e-02 -1.067437529563903809e-01 2.012271285057067871e-01 7.624824531376361847e-03 1.151888817548751831e-01 -1.660210490226745605e-01 6.556952744722366333e-02 -4.591367766261100769e-02 -1.104744151234626770e-01 -1.015591248869895935e-01 1.994834244251251221e-01 -8.068758994340896606e-02 5.868818238377571106e-02 -3.530009686946868896e-01 -3.004529476165771484e-01 -3.822266459465026855e-01 3.268303871154785156e-01 -3.292361199855804443e-01 9.733882732689380646e-03 -3.906574472784996033e-02 -1.258645802736282349e-01 -4.906411841511726379e-02 -3.618821501731872559e-02 1.317473798990249634e-01 -1.823381520807743073e-02 8.229327201843261719e-02 -2.853310108184814453e-01 2.326337099075317383e-01 -3.186339139938354492e-02 -3.620592877268791199e-02 2.067184597253799438e-01
-1.953074634075164795e-01 1.150349993258714676e-02 -7.021173834800720215e-02 9.259062260389328003e-02 4.449675083160400391e-01 -1.516226977109909058e-01 -6.906249374151229858e-02 -7.952668517827987671e-02 1.739046275615692139e-01 -5.275034531950950623e-02 -1.245684642344713211e-02 -1.037834957242012024e-01 -1.438496410846710205e-01 1.646402478218078613e-01 -1.280876547098159790e-01 7.014145702123641968e-02 -3.566258549690246582e-01 1.181900203227996826e-01 -1.923502683639526367e-01 3.048491179943084717e-01 2.269211858510971069e-01 1.681489287875592709e-03 7.583278417587280273e-02 1.243557706475257874e-01 2.096760421991348267e-01 6.343701481819152832e-02 1.786619424819946289e-01 -3.860929012298583984e-01 1.243361532688140869e-01 8.234115689992904663e-02 7.506701350212097168e-02 -4.918494075536727905e-02
1.240920871496200562e-01 -1.779408007860183716e-02 1.943174004554748535e-01 -1.236435323953628540e-01 1.660477668046951294e-01 -2.583109736442565918e-01 8.015452325344085693e-02 -9.029743075370788574e-02 1.545198261737823486e-01 -6.308128684759140015e-02 -9.434299916028976440e-02 -7.004924118518829346e-02 1.593356430530548096e-01 -2.128408104181289673e-01 -2.174610942602157593e-01 2.563181519508361816e-01 -4.008273780345916748e-01 7.609735429286956787e-02 -4.253576993942260742e-01 -8.479273319244384766e-02 1.535623893141746521e-02 1.447124592959880829e-02 5.482571944594383240e-02 1.381572932004928589e-01 5.977482721209526062e-02 1.562550216913223267e-01 5.405638366937637329e-02 -2.004986554384231567e-01 1.941640228033065796e-01 -2.123529165983200073e-01 2.448231279850006104e-01 -7.790376245975494385e-02
6.666854023933410645e-02 -3.672743737697601318e-01 -1.005823165178298950e-01 4.299705028533935547e-01 5.771383643150329590e-02 -7.909766584634780884e-02 -1.962045431137084961e-01 -1.022785678505897522e-01 -1.473476439714431763e-01 -3.730128705501556396e-02 1.267404481768608093e-02 -2.888411469757556915e-02 -3.911520168185234070e-02 -1.167078986763954163e-01 3.778560459613800049e-01 7.185017224401235580e-03 -4.903974533081054688e-01 6.607848405838012695e-02 -8.030666410923004150e-02 4.693677648901939392e-02 6.349686533212661743e-02 5.490757524967193604e-02 -2.264286875724792480e-01 3.502208273857831955e-03 -1.538911648094654083e-02 6.109184026718139648e-02 8.375258184969425201e-03 -2.361735850572586060e-01 1.209700033068656921e-01 1.507050096988677979e-01 -1.616465486586093903e-02 1.256676614284515381e-01
-1.128987520933151245e-01 -3.464639186859130859e-02 -7.401801645755767822e-02 -4.314946010708808899e-03 2.890681661665439606e-02 -1.454181224107742310e-02 -1.037637218832969666e-01 1.109202802181243896e-01 -4.011891782283782959e-02 -5.387523211538791656e-03 2.887216024100780487e-02 3.146764263510704041e-02 -1.989736557006835938e-01 2.371097654104232788e-01 -3.696920871734619141e-01 -2.381264716386795044e-01 -2.653478980064392090e-01 1.875760108232498169e-01 -2.896695733070373535e-01 6.394544243812561035e-02 7.324746996164321899e-02 -1.545666009187698364e-01 1.001155376434326172e-01 -5.969712883234024048e-02 1.984401643276214600e-01 1.395579278469085693e-01 2.072254568338394165e-01 -3.849196434020996094e-01 4.026252329349517822e-01 -6.953956186771392822e-02 -7.405724376440048218e-02 7.047152519226074219e-02
2.081680595874786377e-01 -1.609392091631889343e-02 -5.552759394049644470e-02 1.814794540405273438e-01 -3.318611979484558105e-01 1.588015109300613403e-01 -2.241498976945877075e-02 -2.793404757976531982e-01 -8.303142338991165161e-02 5.975597351789474487e-02 -5.503228399902582169e-03 -1.146476790308952332e-01 2.307761013507843018e-01 5.795835331082344055e-02 -4.781057685613632202e-02 1.535446047782897949e-01 -2.002076804637908936e-01 -1.062557753175497055e-02 -3.201408088207244873e-01 -1.650434802286326885e-03 -1.430407166481018066e-01 -2.988203428685665131e-02 -1.004721224308013916e-01 1.295756995677947998e-01 -1.873893197625875473e-03 4.787166044116020203e-02 -1.779403984546661377e-01 -3.923036456108093262e-01 3.984565138816833496e-01 -5.531559139490127563e-02 2.285873740911483765e-01 -8.672408759593963623e-02
2.701187133789062500e-02 3.086218796670436859e-02 3.141223192214965820e-01 1.254589110612869263e-01 1.884412467479705811e-01 -1.463074386119842529e-01 1.304177045822143555e-01 -1.556932926177978516e-01 9.157057106494903564e-02 -1.540388166904449463e-02 -2.444089390337467194e-02 -2.558756172657012939e-01 4.331989884376525879e-01 -1.248859912157058716e-01 -1.734440177679061890e-01 -3.297650068998336792e-02 -4.620177149772644043e-01 -9.432205930352210999e-03 -2.192272245883941650e-01 2.213251143693923950e-01 -5.065040662884712219e-02 -1.328477822244167328e-02 -1.758303344249725342e-01 2.349358946084976196e-01 5.816994607448577881e-02 7.610154896974563599e-02 1.779475659132003784e-01 -4.096504673361778259e-02 4.666963219642639160e-02 8.855055272579193115e-02 8.345593512058258057e-02 1.329250186681747437e-01
1.973779648542404175e-01 -1.527223438024520874e-01 -4.075499996542930603e-02 2.011210322380065918e-01 -4.157480224967002869e-02 -9.242877364158630371e-03 -8.236818015575408936e-02 -4.081796407699584961e-01 -8.445502072572708130e-02 -1.965919323265552521e-02 -1.153967380523681641e-01 4.507512599229812622e-02 -1.172249987721443176e-01 4.220479354262351990e-02 -3.083696961402893066e-01 5.232381075620651245e-02 -2.683063447475433350e-01 8.811409026384353638e-02 -3.164972364902496338e-01 1.762428283691406250e-01 1.700729727745056152e-01 -3.155972063541412354e-02 -3.946573287248611450e-02 1.713541448116302490e-01 3.433299958705902100e-01 4.347648099064826965e-02 -5.321519076824188232e-02 -6.500114500522613525e-02 -1.234464794397354126e-01 2.793256938457489014e-01 -4.111482575535774231e-02 3.009617328643798828e-01
7.639364153146743774e-02 -1.131777018308639526e-01 -3.025021217763423920e-02 1.835939735174179077e-01 1.761526614427566528e-01 -7.210210710763931274e-02 -1.801805794239044189e-01 4.019324481487274170e-02 -1.417601406574249268e-01 -3.322194218635559082e-01 1.363310813903808594e-01 6.030071154236793518e-02 -1.030105873942375183e-01 -1.968788504600524902e-01 -4.332722127437591553e-01 -2.337139397859573364e-01 -4.079663157463073730e-01 1.667476296424865723e-01 -2.829698026180267334e-01 -1.062150001525878906e-01 1.703363060951232910e-01 9.301397204399108887e-02 -8.765532821416854858e-02 -1.261088550090789795e-01 5.875504389405250549e-02 2.879025973379611969e-02 -9.598118066787719727e-02 -9.016487747430801392e-02 1.951994001865386963e-01 9.281541407108306885e-02 -1.544786151498556137e-02 1.288001537322998047e-01
3.268473446369171143e-01 5.051435530185699463e-02 1.806004345417022705e-01 -1.141336485743522644e-01 -6.265915930271148682e-02 -1.935300230979919434e-01 -2.539734244346618652e-01 5.585226230323314667e-03 4.347550123929977417e-02 1.723157316446304321e-01 1.304731965065002441e-01 2.007222622632980347e-01 -9.404692798852920532e-03 7.532795518636703491e-02 -1.237154901027679443e-01 -5.792797356843948364e-02 -2.958697378635406494e-01 1.198164746165275574e-01 -1.197320744395256042e-01 -5.358371883630752563e-02 1.096377223730087280e-01 2.739155292510986328e-01 -4.051542282104492188e-01 1.467346400022506714e-01 2.449580579996109009e-01 2.137742042541503906e-01 8.511298149824142456e-02 -1.037479862570762634e-01 2.486594319343566895e-01 1.374825835227966309e-01 -8.416583389043807983e-02 1.496033370494842529e-01
-1.823934465646743774e-01 7.551990449428558350e-02 2.916629314422607422e-01 1.696347594261169434e-01 9.210810810327529907e-02 -1.767887026071548462e-01 -3.031501173973083496e-02 4.578379169106483459e-02 3.596238093450665474e-03 1.215803995728492737e-01 -3.789738519117236137e-03 -1.937141567468643188e-01 1.920169740915298462e-01 -1.411221772432327271e-01 7.365765422582626343e-02 -4.011461511254310608e-02 -1.514623612165451050e-01 -8.901820331811904907e-02 -4.019410014152526855e-01 2.933541834354400635e-01 4.374580085277557373e-02 1.135298889130353928e-02 -1.584420651197433472e-01 1.147590428590774536e-01 1.198151707649230957e-01 3.388704657554626465e-01 -1.390195190906524658e-01 -2.114049941301345825e-01 3.748966455459594727e-01 8.613266050815582275e-03 1.435894370079040527e-01 -1.226232796907424927e-01
2.461128979921340942e-01 -2.364367246627807617e-02 -1.771482676267623901e-01 1.570886522531509399e-01 -2.707414031028747559e-01 1.160341352224349976e-01 -5.237199738621711731e-02 2.023323923349380493e-01 2.640438266098499298e-02 -1.967912465333938599e-01 1.187442094087600708e-01 1.421107053756713867e-01 4.707186669111251831e-02 3.111161477863788605e-02 -1.059343218803405762e-01 2.351872920989990234e-01 -2.261207401752471924e-01 8.904673904180526733e-02 -3.923886120319366455e-01 -4.124750569462776184e-02 1.647189259529113770e-01 1.010518074035644531e-01 1.352654956281185150e-02 -9.067007154226303101e-02 3.506401479244232178e-01 1.333761811256408691e-01 2.124777287244796753e-01 6.051837652921676636e-02 3.057041764259338379e-01 -1.277545839548110962e-01 1.461255997419357300e-01 -1.666512638330459595e-01
-1.342699676752090454e-01 -2.561147212982177734e-01 -8.606394380331039429e-02 2.040219306945800781e-01 7.270038127899169922e-03 -1.095294207334518433e-01 -1.915150880813598633e-01 -2.444735318422317505e-01 3.795556724071502686e-02 -1.111485064029693604e-01 -2.102967202663421631e-01 -1.067727897316217422e-02 4.357543215155601501e-02 -1.973600536584854126e-01 1.693910211324691772e-01 -1.024093665182590485e-02 -3.637682795524597168e-01 2.338812649250030518e-01 -1.483924090862274170e-01 5.222434550523757935e-02 1.633381545543670654e-01 -8.275514841079711914e-02 -2.714939713478088379e-01 -1.346841305494308472e-01 2.699507474899291992e-01 1.531260013580322266e-01 1.737679392099380493e-01 -1.128006651997566223e-01 1.777456849813461304e-01 3.057396113872528076e-01 -8.955466002225875854e-02 1.469217836856842041e-01
1.122085601091384888e-01 -1.546830590814352036e-02 1.036129370331764221e-01 -1.303837746381759644e-01 4.107672348618507385e-02 2.570152282714843750e-01 -9.696830064058303833e-02 -2.670991420745849609e-01 -2.574697434902191162e-01 -2.607573196291923523e-02 2.525567412376403809e-01 -1.336157470941543579e-01 1.952839493751525879e-01 -6.651007384061813354e-02 -1.170610636472702026e-01 7.048496603965759277e-02 -2.350971400737762451e-01 4.722743481397628784e-02 -3.826593458652496338e-01 -2.211537957191467285e-01 2.253875732421875000e-01 4.346302524209022522e-02 7.568245381116867065e-02 3.567670285701751709e-01 9.184102714061737061e-02 3.804417699575424194e-02 -4.282249510288238525e-02 -1.176074668765068054e-01 3.590981066226959229e-01 -6.793200969696044922e-02 -4.061373695731163025e-02 4.249002411961555481e-02
5.481651797890663147e-02 1.768057644367218018e-01 -2.096357755362987518e-02 5.469559505581855774e-02 -1.271152636036276817e-03 -1.108862012624740601e-01 -3.668671101331710815e-02 -1.609932631254196167e-01 -1.507236659526824951e-01 7.565347105264663696e-02 1.988349705934524536e-01 -3.453569114208221436e-01 -1.071709953248500824e-02 -5.049951747059822083e-02 1.435154397040605545e-02 -1.532746385782957077e-02 -1.747261285781860352e-01 -9.073293209075927734e-02 -4.561710655689239502e-01 8.424955606460571289e-02 8.553113043308258057e-02 2.759444117546081543e-01 -6.692580878734588623e-02 4.286495447158813477e-01 -6.853334605693817139e-02 3.382923826575279236e-02 1.029513925313949585e-01 -1.231799051165580750e-01 2.490676641464233398e-01 -7.796403765678405762e-02 3.131233155727386475e-01 9.477929025888442993e-02
2.314493060111999512e-02 -7.115273922681808472e-02 -2.697587609291076660e-01 -6.967213004827499390e-02 -1.534053683280944824e-01 -4.903772845864295959e-02 -1.224934980273246765e-01 2.465535253286361694e-01 2.813144028186798096e-01 -1.107928901910781860e-01 2.411232516169548035e-02 -5.168643547222018242e-04 2.965895235538482666e-01 -1.791596710681915283e-01 -1.789743006229400635e-01 2.462791651487350464e-01 -2.873006463050842285e-01 -7.056188583374023438e-02 -3.441701829433441162e-01 1.515949666500091553e-01 -1.337329447269439697e-01 7.646059244871139526e-02 1.732565164566040039e-01 1.106439158320426941e-01 -3.941007331013679504e-02 5.460043251514434814e-02 -7.540260907262563705e-03 -3.448434770107269287e-01 2.062330991029739380e-01 -6.956595927476882935e-02 -1.294544190168380737e-01 1.664920747280120850e-01
2.066641598939895630e-01 2.496501952409744263e-01 5.896694213151931763e-02 -5.049540102481842041e-02 -4.029418155550956726e-02 -2.769027277827262878e-02 -1.461248993873596191e-01 6.289738416671752930e-02 1.004078164696693420e-01 -7.086928188800811768e-02 3.361920714378356934e-01 -1.501863449811935425e-01 6.593546271324157715e-02 -8.160768449306488037e-02 -3.023295700550079346e-01 -2.177374996244907379e-02 -4.063625931739807129e-01 -2.247152775526046753e-01 -1.867023557424545288e-01 3.210483789443969727e-01 -1.327771842479705811e-01 2.092895358800888062e-01 -2.218644320964813232e-01 1.817107796669006348e-01 8.568187057971954346e-02 2.353225648403167725e-01 7.597041130065917969e-02 -5.745086818933486938e-02 1.034931614995002747e-01 1.312987059354782104e-01 -4.543633386492729187e-02 9.291038662195205688e-02
-1.664584130048751831e-01 -9.172610938549041748e-02 2.467059530317783356e-02 6.001068279147148132e-02 -5.452230945229530334e-02 -2.059448659420013428e-01 1.192056983709335327e-01 1.478054076433181763e-01 8.939786255359649658e-02 6.884025037288665771e-02 1.807378083467483521e-01 1.259085386991500854e-01 7.442551851272583008e-02 6.970168650150299072e-02 -2.144659161567687988e-01 -2.732146903872489929e-02 -5.482322573661804199e-01 1.086913123726844788e-01 -2.904656231403350830e-01 8.904036134481430054e-02 2.330375611782073975e-01 -1.060585454106330872e-01 -1.262700855731964111e-01 -4.132821038365364075e-02 -3.299006223678588867e-01 -2.969534322619438171e-02 1.853216141462326050e-01 -2.355604320764541626e-01 -5.073964595794677734e-02 6.511060893535614014e-02 2.288571596145629883e-01 1.149762049317359924e-01
4.200604185461997986e-02 -1.520037800073623657e-01 9.364342689514160156e-02 1.251025050878524780e-01 9.389236569404602051e-02 -7.075114548206329346e-02 2.641194872558116913e-02 -1.984752565622329712e-01 -1.011140942573547363e-01 -2.626246511936187744e-01 2.806475758552551270e-02 5.485260859131813049e-02 -1.418331563472747803e-01 -2.679646909236907959e-01 -3.726788163185119629e-01 -2.602763772010803223e-01 -4.623775780200958252e-01 1.576162576675415039e-01 -1.501353383064270020e-01 7.388237863779067993e-02 -8.562275767326354980e-02 3.385449573397636414e-02 -1.516725961118936539e-02 -1.787411570549011230e-01 2.257575094699859619e-01 1.997105628252029419e-01 -2.421082705259323120e-01 -1.181623712182044983e-01 4.710625484585762024e-02 -4.351525381207466125e-02 -1.724967807531356812e-01 1.032649576663970947e-01
2.447183877229690552e-01 8.356819301843643188e-02 -1.024940758943557739e-01 -4.784573987126350403e-02 -3.013290166854858398e-01 -1.908151209354400635e-01 -1.104947179555892944e-01 -1.765149980783462524e-01 -1.490525752305984497e-01 -5.728868022561073303e-02 1.467573195695877075e-01 3.589761629700660706e-02 3.444739580154418945e-01 1.125898882746696472e-01 1.432829499244689941e-01 7.742325216531753540e-02 -2.495439499616622925e-01 -1.274458020925521851e-01 -2.306407839059829712e-01 2.230395972728729248e-01 -8.354064077138900757e-02 -1.426453888416290283e-02 -1.753282845020294189e-01 -1.660947948694229126e-01 1.839250773191452026e-01 3.810357749462127686e-01 1.226168423891067505e-01 -1.784421056509017944e-01 4.196841642260551453e-02 9.005510061979293823e-02 2.284148037433624268e-01 9.309428185224533081e-02
-2.451605163514614105e-02 5.999987944960594177e-02 -2.223792970180511475e-01 1.280357837677001953e-01 -3.391279876232147217e-01 -4.631477966904640198e-02 -9.505727328360080719e-03 -1.181624014861881733e-03 1.429682672023773193e-01 3.321166634559631348e-01 1.557615101337432861e-01 -1.273854970932006836e-01 -1.641533523797988892e-02 2.433203458786010742e-01 -1.906456202268600464e-01 -1.427085548639297485e-01 -1.839588433504104614e-01 7.137206196784973145e-02 -3.838525414466857910e-01 1.839412897825241089e-01 -1.037696897983551025e-01 -8.504411578178405762e-02 -2.051873318850994110e-02 1.741821169853210449e-01 -2.107020094990730286e-02 -7.401449978351593018e-02 6.738139688968658447e-02 -3.474680781364440918e-01 1.162456572055816650e-01 -8.685052394866943359e-02 -1.547032892704010010e-01 2.832566201686859131e-01
1.522226780652999878e-01 -1.072177737951278687e-01 -2.241410464048385620e-01 8.835428953170776367e-02 -2.524330615997314453e-01 6.572717428207397461e-02 -1.671452969312667847e-01 -2.302675396203994751e-01 5.146094784140586853e-02 3.706542402505874634e-02 2.360944300889968872e-01 5.518793314695358276e-02 -2.258130908012390137e-01 -1.654074490070343018e-01 1.924878731369972229e-02 -8.561438880860805511e-03 -3.910426199436187744e-01 1.134826913475990295e-01 -1.488094180822372437e-01 -1.043359786272048950e-01 -4.901919513940811157e-02 -7.361540198326110840e-02 -3.399469256401062012e-01 6.873469799757003784e-02 1.360312104225158691e-01 6.658203899860382080e-02 -2.492838948965072632e-01 3.617352992296218872e-02 3.528468012809753418e-01 1.808420717716217041e-01 -2.148223370313644409e-01 2.238082000985741615e-03
-6.323929131031036377e-02 -1.934077292680740356e-01 -5.378745868802070618e-02 1.089057251811027527e-01 2.025187611579895020e-01 -6.841302663087844849e-02 -1.733738230541348457e-03 1.375863105058670044e-01 -1.037304252386093140e-01 2.606681287288665771e-01 -5.660735815763473511e-02 1.604266315698623657e-01 4.558772593736648560e-02 -2.181305140256881714e-01 -2.624284923076629639e-01 3.360017240047454834e-01 -3.555553853511810303e-01 -1.470687389373779297e-01 -2.790804207324981689e-01 2.597128972411155701e-02 3.360789641737937927e-02 1.522238999605178833e-01 -1.830694079399108887e-01 1.736593842506408691e-01 2.162936776876449585e-01 1.871225386857986450e-01 2.260283529758453369e-01 -1.673216521739959717e-01 5.819451063871383667e-02 -6.112279742956161499e-02 -2.391363829374313354e-01 1.909526996314525604e-02
-2.702975273132324219e-01 -5.138859525322914124e-02 -1.883240789175033569e-01 3.848006725311279297e-01 -2.873004972934722900e-02 7.558015733957290649e-02 7.582313567399978638e-02 -1.470356583595275879e-01 -1.909890919923782349e-01 -1.757015734910964966e-01 -1.608427464962005615e-01 -1.611659079790115356e-01 1.138610988855361938e-01 1.585663855075836182e-02 5.391533300280570984e-02 8.677218854427337646e-02 -1.377779990434646606e-01 1.485288590192794800e-01 -1.176064237952232361e-01 -3.057522326707839966e-02 -8.548575453460216522e-03 -1.314096301794052124e-01 -1.737130135297775269e-01 1.695307940244674683e-01 3.322053253650665283e-01 1.461574435234069824e-01 6.037154421210289001e-02 -4.366416037082672119e-01 1.216597259044647217e-01 2.562551200389862061e-01 1.088142022490501404e-01 1.166634857654571533e-01
-2.258843183517456055e-01 -1.193748228251934052e-02 1.752184182405471802e-01 6.702643632888793945e-02 1.427120119333267212e-01 -1.608510464429855347e-01 2.222080230712890625e-01 9.617856144905090332e-02 -3.692448884248733521e-02 1.363446712493896484e-01 7.962314039468765259e-02 1.852570623159408569e-01 -7.183464616537094116e-02 -1.561774313449859619e-01 -1.602442860603332520e-01 2.664943635463714600e-01 -2.782166600227355957e-01 2.278007939457893372e-02 -3.564731478691101074e-01 2.027810085564851761e-03 4.206441342830657959e-02 1.264321357011795044e-01 -1.522805392742156982e-01 5.785810574889183044e-02 8.653645217418670654e-02 4.095044136047363281e-01 -6.527055054903030396e-02 -1.601059734821319580e-02 3.818651437759399414e-01 -1.761750578880310059e-01 1.234126538038253784e-01 2.881811931729316711e-02
-1.434551924467086792e-02 3.582752868533134460e-02 -8.920925669372081757e-03 1.896662861108779907e-01 -2.105780541896820068e-01 -5.403483286499977112e-02 -1.566073894500732422e-01 7.922695577144622803e-02 -2.345826327800750732e-01 -3.450225889682769775e-01 4.006604477763175964e-02 2.282710224390029907e-01 -8.991441689431667328e-03 -1.623353660106658936e-01 -6.122582033276557922e-02 1.814231649041175842e-02 -2.023170590400695801e-01 1.670972816646099091e-02 -3.558660149574279785e-01 2.420375496149063110e-01 1.729690581560134888e-01 -2.991796135902404785e-01 -5.454790219664573669e-02 8.617556095123291016e-02 -3.928067535161972046e-02 6.321493536233901978e-02 -1.141267940402030945e-01 1.803619265556335449e-01 3.910080194473266602e-01 -1.109466776251792908e-01 1.453532185405492783e-02 2.309401333332061768e-01
-6.497230380773544312e-03 5.072194710373878479e-02 -1.130186840891838074e-01 1.660406142473220825e-01 -1.428902596235275269e-01 -1.766410917043685913e-01 -6.394319981336593628e-02 1.185619905591011047e-01 -1.060079783201217651e-01 -1.248679980635643005e-01 7.453739643096923828e-02 1.573828235268592834e-02 -5.496439337730407715e-02 -7.286270707845687866e-02 -1.216725260019302368e-01 -2.397215813398361206e-01 -2.458245158195495605e-01 2.843984067440032959e-01 -2.114138007164001465e-01 -3.212906420230865479e-02 2.205368429422378540e-01 -1.367773562669754028e-01 -2.645897269248962402e-01 1.422611773014068604e-01 8.255874365568161011e-02 1.701455116271972656e-01 3.941743373870849609e-01 -1.201426759362220764e-01 4.000144600868225098e-01 1.922379583120346069e-01 5.490244552493095398e-02 -1.544597744941711426e-01
4.489040747284889221e-02 2.290808260440826416e-01 1.839877516031265259e-01 1.210995167493820190e-01 -9.521490335464477539e-02 -3.729093587026000023e-03 -3.170369863510131836e-01 1.195975318551063538e-01 1.470815837383270264e-01 2.060277462005615234e-01 1.207320839166641235e-01 1.648166179656982422e-01 -1.035201996564865112e-01 -1.210678443312644958e-01 -2.096727490425109863e-01 -2.149909436702728271e-01 -2.872121930122375488e-01 -1.290329843759536743e-01 -1.373199820518493652e-01 2.074734568595886230e-01 4.750378802418708801e-02 7.713955640792846680e-02 -1.982062309980392456e-01 -1.838647574186325073e-01 3.415912687778472900e-01 6.186893582344055176e-02 -1.061223298311233521e-01 -2.049502581357955933e-01 3.274740576744079590e-01 6.235251948237419128e-02 -1.285401135683059692e-01 8.913765847682952881e-02
6.405774503946304321e-02 2.255240455269813538e-02 -8.495430462062358856e-03 7.992154359817504883e-02 -2.181719541549682617e-01 -2.361801452934741974e-02 -4.142451584339141846e-01 -1.243467852473258972e-01 -1.341090947389602661e-01 -1.898193061351776123e-01 2.354160696268081665e-01 2.360395342111587524e-01 2.536796033382415771e-01 5.692261829972267151e-02 -3.028775751590728760e-02 -2.356336079537868500e-02 -3.766348659992218018e-01 -1.086469888687133789e-01 -6.494005024433135986e-02 2.987406849861145020e-01 2.010458856821060181e-01 -2.335048839449882507e-02 -2.325135767459869385e-01 1.741730719804763794e-01 1.478390097618103027e-01 2.470169067382812500e-01 1.336588710546493530e-01 -1.438105106353759766e-01 -2.453071298077702522e-03 3.311646729707717896e-02 1.552772670984268188e-01 1.934338547289371490e-02
-3.711704909801483154e-02 1.315453350543975830e-01 2.526007592678070068e-01 9.786185622215270996e-02 1.279949992895126343e-01 -2.649860382080078125e-01 -1.641243249177932739e-01 6.327641755342483521e-02 3.516118275001645088e-03 1.324845105409622192e-01 -5.894722789525985718e-02 -2.452181577682495117e-01 1.830677539110183716e-01 9.035093709826469421e-03 -9.944450855255126953e-02 9.695846587419509888e-02 -3.077638149261474609e-01 -1.558914035558700562e-02 -2.825727760791778564e-01 1.703862547874450684e-01 2.921143174171447754e-01 1.713130436837673187e-02 -1.000209990888834000e-02 6.751348078250885010e-02 4.152247309684753418e-02 3.938814699649810791e-01 -1.825941205024719238e-01 -2.579175829887390137e-01 2.088939398527145386e-01 -1.733848266303539276e-02 1.934705674648284912e-01 -1.552950590848922729e-01
1.349101662635803223e-01 4.838082194328308105e-02 4.459693096578121185e-03 8.455329388380050659e-02 -7.973105460405349731e-02 6.099320016801357269e-03 -7.217092812061309814e-02 1.898414688184857368e-03 4.862576723098754883e-03 -3.465612605214118958e-02 1.648089140653610229e-01 -2.947502583265304565e-02 -2.196579799056053162e-02 -1.747803092002868652e-01 -2.390157282352447510e-01 -1.659051328897476196e-01 -1.095989048480987549e-01 2.815834581851959229e-01 -2.330843061208724976e-01 -7.380058616399765015e-02 2.242806702852249146e-01 -7.958548516035079956e-02 -3.771695196628570557e-01 6.811665743589401245e-02 5.757581442594528198e-02 2.010237723588943481e-01 4.244688749313354492e-01 -2.451010942459106445e-01 3.363619446754455566e-01 5.536228418350219727e-02 -1.449635718017816544e-02 -2.464691847562789917e-01
-1.352049708366394043e-01 1.517882943153381348e-01 1.493799686431884766e-01 -8.189260214567184448e-02 1.639586091041564941e-01 -5.899191275238990784e-02 2.882155776023864746e-01 -6.547418236732482910e-02 -9.227607399225234985e-02 1.659616529941558838e-01 -1.293954905122518539e-02 1.776505112648010254e-01 7.917046546936035156e-02 -1.228486374020576477e-01 -5.060575902462005615e-02 1.784012764692306519e-01 -3.713401556015014648e-01 -1.346498727798461914e-01 -3.576053977012634277e-01 4.607609659433364868e-02 1.895221881568431854e-02 1.273781657218933105e-01 -1.453815847635269165e-01 -7.841147482395172119e-02 -1.510878372937440872e-02 3.602101504802703857e-01 -6.017498299479484558e-02 -1.399354785680770874e-01 4.191277325153350830e-01 -1.655541211366653442e-01 1.108592934906482697e-02 -4.614732414484024048e-02
1.714798063039779663e-02 1.963354200124740601e-01 2.079779505729675293e-01 -1.694867014884948730e-02 1.486819833517074585e-01 -1.670583151280879974e-02 1.994440555572509766e-01 -2.459728717803955078e-02 8.161517232656478882e-02 1.817171275615692139e-01 8.193252980709075928e-02 -5.122558027505874634e-02 6.027694046497344971e-02 -4.145575687289237976e-03 -1.401135623455047607e-01 2.468846738338470459e-01 -1.935613304376602173e-01 8.741565048694610596e-02 -3.426550626754760742e-01 1.719138622283935547e-01 -9.105814993381500244e-02 -2.442759089171886444e-02 -2.014717459678649902e-01 1.226146221160888672e-01 1.258060038089752197e-01 4.830434918403625488e-01 8.999264799058437347e-03 -1.678512543439865112e-01 3.427263200283050537e-01 -1.565441340208053589e-01 7.614401727914810181e-02 -1.995698660612106323e-01
2.037508636713027954e-01 -1.581427901983261108e-01 3.736522048711776733e-02 2.558899819850921631e-01 5.648001283407211304e-02 -8.601889014244079590e-02 -1.211684271693229675e-01 -3.066353686153888702e-02 9.567816555500030518e-02 2.876046597957611084e-01 3.057282865047454834e-01 5.962893739342689514e-02 2.848511934280395508e-01 -3.025915622711181641e-01 9.007198363542556763e-02 2.123743742704391479e-01 -1.702419072389602661e-01 -1.842475831508636475e-01 -2.014488279819488525e-01 8.972065895795822144e-02 -7.364644110202789307e-02 -2.027191072702407837e-01 -3.092000633478164673e-02 8.280387520790100098e-02 1.161379218101501465e-01 3.051480054855346680e-01 -1.493858546018600464e-01 -1.332657933235168457e-01 2.221009731292724609e-01 8.490730077028274536e-02 2.837011776864528656e-02 2.359257638454437256e-01
1.576354056596755981e-01 -7.883998751640319824e-02 3.657834231853485107e-02 1.185465902090072632e-01 -2.745695114135742188e-01 2.834295667707920074e-02 2.117612510919570923e-01 1.320421881973743439e-02 -6.072976440191268921e-02 -5.341653898358345032e-02 9.325861930847167969e-02 1.097535043954849243e-01 5.469944700598716736e-02 1.841924339532852173e-02 -6.572291254997253418e-02 2.504432573914527893e-02 -2.840476930141448975e-01 -2.272856831550598145e-01 -5.858772993087768555e-02 2.024536430835723877e-01 3.214154541492462158e-01 7.132079452276229858e-02 -2.520528733730316162e-01 -2.771147154271602631e-02 3.381303250789642334e-01 1.579840928316116333e-01 -2.433611601591110229e-01 -3.896583616733551025e-01 3.933808207511901855e-02 1.365077309310436249e-02 -2.597606480121612549e-01 1.666103899478912354e-01
2.314224988222122192e-01 1.629338264465332031e-01 2.692576125264167786e-02 -1.250555515289306641e-01 -4.815779253840446472e-02 1.336456388235092163e-01 4.127831012010574341e-02 -1.190145835280418396e-01 -1.026264280080795288e-01 -2.053572982549667358e-01 -7.554616034030914307e-02 -7.517767697572708130e-02 2.106659673154354095e-02 -1.574399322271347046e-01 2.083948552608489990e-01 1.006767675280570984e-01 -4.245177507400512695e-01 -8.682074397802352905e-02 -3.089711964130401611e-01 -1.241726130247116089e-01 -5.323939025402069092e-02 2.365762889385223389e-01 -1.819527298212051392e-01 2.204947620630264282e-01 3.100416064262390137e-01 4.098232463002204895e-02 -1.155690029263496399e-01 -2.313158810138702393e-01 6.956990063190460205e-02 7.807414978742599487e-02 2.893410921096801758e-01 1.616802215576171875e-01
-1.261580288410186768e-01 1.981630027294158936e-01 -2.583245933055877686e-02 3.753384053707122803e-01 -1.171526964753866196e-02 1.855907738208770752e-01 -1.627057492733001709e-01 -8.646850287914276123e-02 1.094540730118751526e-01 2.553028464317321777e-01 -8.677010424435138702e-03 -5.421279743313789368e-02 2.187641113996505737e-01 4.341144487261772156e-02 6.814161688089370728e-02 7.836663722991943359e-02 -4.161998927593231201e-01 3.085102438926696777e-01 -1.538135409355163574e-01 1.586538553237915039e-01 3.185651078820228577e-02 1.154774278402328491e-01 -4.992451146245002747e-02 -5.074218660593032837e-02 1.444801241159439087e-01 2.044906616210937500e-01 9.367014467716217041e-02 -3.669888973236083984e-01 -5.749046057462692261e-02 2.173537164926528931e-01 2.637454122304916382e-02 7.350971573032438755e-04
-1.368455737829208374e-01 8.013472706079483032e-02 -2.074922621250152588e-01 2.884260714054107666e-01 -2.022379040718078613e-01 -3.549274802207946777e-02 -1.979016810655593872e-01 -1.203386783599853516e-01 -2.030993625521659851e-02 7.105051726102828979e-02 4.886086657643318176e-02 6.290154904127120972e-02 -1.164607554674148560e-01 -4.233642481267452240e-03 -1.992742270231246948e-01 3.623367846012115479e-02 -1.417275965213775635e-01 2.828347086906433105e-01 -1.783585846424102783e-01 -1.823066920042037964e-01 3.158894479274749756e-01 1.163370609283447266e-01 -4.296607971191406250e-01 1.606137603521347046e-01 2.160587757825851440e-01 -1.019581034779548645e-02 -1.396135836839675903e-01 -2.513417005538940430e-01 1.346907466650009155e-01 2.046145796775817871e-01 -8.960478752851486206e-02 7.132365368306636810e-03
-4.316626489162445068e-02 -2.454723715782165527e-01 3.846508264541625977e-02 3.270354866981506348e-02 4.222115874290466309e-02 -9.667077660560607910e-02 -1.150847822427749634e-01 1.836391389369964600e-01 8.251979015767574310e-04 -9.752289950847625732e-02 6.085290387272834778e-02 -8.744832128286361694e-02 8.638710528612136841e-02 2.349884063005447388e-01 -1.991363912820816040e-01 -3.548576682806015015e-02 -4.049391746520996094e-01 1.944420337677001953e-01 -4.394928514957427979e-01 -1.832253336906433105e-01 -9.201014786958694458e-02 -1.893762499094009399e-01 -3.956685587763786316e-02 3.383020311594009399e-02 1.966025913134217262e-03 -3.564257919788360596e-02 -1.385507881641387939e-01 -3.365569412708282471e-01 2.659378647804260254e-01 1.690944433212280273e-01 -2.039137035608291626e-01 5.089937150478363037e-02
-1.474197357892990112e-01 1.252534333616495132e-02 -3.080016076564788818e-01 1.012742072343826294e-01 1.439059898257255554e-02 -1.591784060001373291e-01 -9.286125749349594116e-02 3.466272354125976562e-02 4.616207778453826904e-01 6.650209426879882812e-02 1.077362298965454102e-01 4.981225938536226749e-04 -1.489625573158264160e-01 -4.845171049237251282e-02 -1.966474056243896484e-01 -1.421257406473159790e-01 -2.055538594722747803e-01 -1.733930408954620361e-02 -2.514702081680297852e-01 -1.144415214657783508e-01 3.446858525276184082e-01 -3.049464225769042969e-01 -7.424374669790267944e-02 5.128657072782516479e-02 1.201428994536399841e-01 1.116274669766426086e-01 -1.034285724163055420e-01 -1.514623314142227173e-01 3.338655233383178711e-01 4.661928117275238037e-02 3.074449114501476288e-02 1.055469661951065063e-01
5.582323297858238220e-03 1.526129804551601410e-02 -7.518819533288478851e-03 -1.057352945208549500e-01 2.890905141830444336e-01 1.138736009597778320e-01 -1.409881561994552612e-01 2.193289808928966522e-02 1.017177179455757141e-01 -3.272001743316650391e-01 2.998024225234985352e-01 2.002717405557632446e-01 -1.871844828128814697e-01 7.715054322034120560e-03 -5.038282647728919983e-02 -4.981163144111633301e-02 -2.312092185020446777e-01 9.590568393468856812e-02 -1.844804883003234863e-01 -5.757272616028785706e-02 8.152575045824050903e-02 1.290900725871324539e-02 -1.161775738000869751e-02 1.294715255498886108e-01 4.339886009693145752e-01 8.892567455768585205e-02 7.505682110786437988e-02 -3.737643063068389893e-01 1.741325408220291138e-01 8.569294959306716919e-02 2.228704243898391724e-01 1.773366779088973999e-01
-3.941873461008071899e-02 -1.862397044897079468e-01 2.039277553558349609e-01 1.983350366353988647e-01 -1.470727175474166870e-01 -4.464681260287761688e-03 5.715915933251380920e-02 2.879060432314872742e-02 8.789611980319023132e-03 5.988608300685882568e-02 3.903632983565330505e-02 7.899988442659378052e-02 3.575650453567504883e-01 -8.296899497509002686e-02 1.566485166549682617e-01 8.719715476036071777e-02 -4.833653569221496582e-01 -3.544591739773750305e-02 -4.800494313240051270e-01 1.455259919166564941e-01 -2.876835316419601440e-02 -1.328636109828948975e-01 1.284861192107200623e-02 -8.470472693443298340e-02 3.483761101961135864e-02 -5.899542570114135742e-02 1.302802562713623047e-01 -6.528089195489883423e-02 2.021721377968788147e-02 1.360166072845458984e-02 -2.395116239786148071e-01 2.873186469078063965e-01
9.633731842041015625e-02 -1.093235909938812256e-01 -2.652120217680931091e-02 2.175593376159667969e-01 2.357921004295349121e-02 -3.495239093899726868e-02 -1.992309242486953735e-01 -2.055236548185348511e-01 4.775998741388320923e-02 8.444655686616897583e-02 4.986597970128059387e-02 -8.608752489089965820e-02 1.975763961672782898e-02 -2.313700020313262939e-01 1.227491572499275208e-01 -2.120547145605087280e-01 -2.144585847854614258e-01 1.397784650325775146e-01 -2.656591236591339111e-01 4.323446154594421387e-01 -1.884913742542266846e-01 -1.800471693277359009e-01 -3.628557175397872925e-02 -1.102654337882995605e-01 1.210158839821815491e-01 2.100231796503067017e-01 -1.981414109468460083e-01 -1.896863281726837158e-01 3.466841876506805420e-01 8.941524475812911987e-02 -2.082123160362243652e-01 6.142894178628921509e-02
-2.411736398935317993e-01 -4.815563187003135681e-02 8.395218104124069214e-02 -1.380308568477630615e-01 -6.223926693201065063e-02 -1.630605906248092651e-01 1.340376213192939758e-02 -1.035883128643035889e-01 -2.010099142789840698e-01 2.841322449967265129e-03 -1.106179356575012207e-01 -6.845102459192276001e-02 2.830081433057785034e-02 2.922938391566276550e-02 3.734031319618225098e-02 -6.011403352022171021e-02 -4.503804147243499756e-01 -1.341965049505233765e-01 -1.335338205099105835e-01 1.721516400575637817e-01 3.570185303688049316e-01 -2.261274158954620361e-01 -2.466532886028289795e-01 8.200632780790328979e-02 2.609966695308685303e-01 1.042259782552719116e-01 -1.948322951793670654e-01 -1.409242749214172363e-01 1.225437372922897339e-01 -2.372033894062042236e-02 -8.882886916399002075e-02 3.650967180728912354e-01
5.571064725518226624e-02 2.397482469677925110e-02 -5.848632380366325378e-02 -1.818349212408065796e-02 1.239535585045814514e-02 -2.174148708581924438e-01 2.134409099817276001e-01 -1.084001436829566956e-01 -2.857605516910552979e-01 1.453422158956527710e-01 2.131037414073944092e-02 -9.461276233196258545e-02 -1.751427166163921356e-02 1.396280676126480103e-01 3.518355952110141516e-04 -6.591922789812088013e-02 -4.319036900997161865e-01 -3.264816105365753174e-02 -1.629395782947540283e-01 3.172278702259063721e-01 3.219828307628631592e-01 -3.430331349372863770e-01 -8.712888509035110474e-02 1.195216849446296692e-01 1.276375204324722290e-01 4.127196222543716431e-02 -2.174594253301620483e-01 -1.614844948053359985e-01 1.313639283180236816e-01 1.996212452650070190e-02 -1.784489899873733521e-01 2.294162213802337646e-01
1.015847548842430115e-01 1.770474016666412354e-01 -1.790674328804016113e-01 2.593507766723632812e-01 -4.236547052860260010e-01 2.368014901876449585e-01 2.959074266254901886e-02 -2.232880741357803345e-01 -1.025287955999374390e-01 -1.085373088717460632e-01 -1.133018210530281067e-01 -6.365104764699935913e-02 9.453997015953063965e-02 -3.817070275545120239e-02 -6.591580063104629517e-02 5.722067505121231079e-02 -3.000377714633941650e-01 2.127471379935741425e-02 -2.440399378538131714e-01 1.386201083660125732e-01 6.878216564655303955e-02 1.602013707160949707e-01 -1.617199927568435669e-01 2.238634675741195679e-01 -1.550723146647214890e-02 -9.605302661657333374e-02 -9.469877928495407104e-02 -2.456824481487274170e-01 3.329162597656250000e-01 9.680277854204177856e-02 2.001195847988128662e-01 2.374538965523242950e-02
-2.589128538966178894e-02 -1.406527906656265259e-01 -1.773148775100708008e-01 4.273051023483276367e-01 6.179411709308624268e-02 2.553674280643463135e-01 -4.160181060433387756e-02 3.733663121238350868e-03 -1.355784237384796143e-01 -2.394920140504837036e-01 -3.961064293980598450e-02 -1.625857204198837280e-01 -1.756884157657623291e-01 -1.019009947776794434e-01 -9.285628795623779297e-02 2.474753707647323608e-01 -1.203856766223907471e-01 -1.230176538228988647e-02 -2.384409606456756592e-01 -1.215591952204704285e-01 -2.609083615243434906e-02 -2.372734844684600830e-01 -1.169219836592674255e-01 -1.593729853630065918e-01 1.769577860832214355e-01 1.084517091512680054e-01 -1.217352822422981262e-01 -3.515297472476959229e-01 2.957039475440979004e-01 1.343300640583038330e-01 6.364686787128448486e-02 8.095198124647140503e-02
2.147483378648757935e-01 -1.641728281974792480e-01 -7.663237303495407104e-02 4.883387088775634766e-01 1.485418435186147690e-02 6.126979365944862366e-02 -8.689817786216735840e-02 -6.329913623631000519e-03 -6.651267409324645996e-02 -1.647678911685943604e-01 -1.087361723184585571e-01 -2.726889252662658691e-01 5.063296854496002197e-02 -9.588279575109481812e-02 1.023427993059158325e-01 1.557353287935256958e-01 -3.087786436080932617e-01 1.858112365007400513e-01 -2.466115653514862061e-01 2.204097062349319458e-01 -1.949789188802242279e-02 -7.510860264301300049e-02 -2.351910769939422607e-01 -7.748644053936004639e-02 2.115631997585296631e-01 2.930493950843811035e-01 -1.541635990142822266e-01 -4.919265210628509521e-02 9.137648344039916992e-02 1.285291314125061035e-01 -8.234975486993789673e-02 1.081432700157165527e-01
-1.757329329848289490e-02 1.378447115421295166e-01 -1.423631757497787476e-01 4.514358565211296082e-02 -6.196979433298110962e-02 -1.776372492313385010e-01 -5.360955744981765747e-02 -9.600645862519741058e-03 -2.244114689528942108e-02 -1.012704595923423767e-01 2.622615098953247070e-01 -8.125483989715576172e-02 -8.636990562081336975e-03 7.087665796279907227e-02 -8.989950269460678101e-02 -4.446026310324668884e-02 -3.119507431983947754e-01 -1.048408597707748413e-01 -3.090933859348297119e-01 -1.705623120069503784e-01 -9.130206704139709473e-02 -2.451877146959304810e-01 -1.573964953422546387e-01 3.789836168289184570e-02 1.426109671592712402e-01 2.073607780039310455e-02 -1.228811219334602356e-01 -3.771579265594482422e-01 3.773998096585273743e-02 5.054925680160522461e-01 1.939162164926528931e-01 1.358665078878402710e-01
1.400769203901290894e-01 3.435496985912322998e-01 -3.935728967189788818e-02 6.289731711149215698e-02 8.148275315761566162e-02 -8.615034818649291992e-02 -1.940036118030548096e-01 4.015391692519187927e-02 1.738967001438140869e-01 1.824842393398284912e-01 2.197435200214385986e-01 2.493613213300704956e-02 -3.807805851101875305e-02 -1.313839852809906006e-01 -3.403175175189971924e-01 -1.001408845186233521e-01 -3.976867198944091797e-01 1.528740972280502319e-01 -4.693396762013435364e-02 8.099208772182464600e-02 1.251040846109390259e-01 1.240502819418907166e-01 -3.207208514213562012e-01 -5.532757565379142761e-02 2.121606320142745972e-01 1.538598686456680298e-01 1.264621019363403320e-01 9.610153734683990479e-03 1.806114614009857178e-01 1.838730275630950928e-01 -6.325193494558334351e-02 2.531397342681884766e-01
1.043996289372444153e-01 1.240524500608444214e-01 -1.911147832870483398e-01 1.604406982660293579e-01 -3.585839867591857910e-01 -4.665524661540985107e-01 -1.049425005912780762e-01 5.443641915917396545e-02 -2.396150976419448853e-01 -5.395290255546569824e-02 5.054814741015434265e-02 -1.197912096977233887e-01 3.026464879512786865e-01 -1.403580605983734131e-01 -6.368501484394073486e-02 6.924623996019363403e-02 -1.662000566720962524e-01 1.404384374618530273e-01 -3.759135901927947998e-01 7.244684547185897827e-02 -6.282291375100612640e-03 -1.027277931571006775e-01 -2.433834671974182129e-01 -7.928979396820068359e-02 2.227375516667962074e-03 3.238338977098464966e-02 -5.109544470906257629e-02 -2.269916683435440063e-01 7.758431881666183472e-02 -1.205869317054748535e-01 -6.146229431033134460e-02 6.550297886133193970e-02
1.365965157747268677e-01 -1.774703562259674072e-01 1.012372896075248718e-01 1.915879100561141968e-01 -1.305897384881973267e-01 -9.196554124355316162e-02 -2.236114293336868286e-01 -6.833890080451965332e-02 -1.435679499991238117e-03 -1.587885767221450806e-01 1.603612154722213745e-01 4.476280137896537781e-02 7.086403667926788330e-02 5.494682863354682922e-02 -2.971877157688140869e-01 -7.097491994500160217e-03 -3.202157020568847656e-01 -5.324832722544670105e-02 -4.092311486601829529e-03 3.381689190864562988e-01 -2.152389660477638245e-02 1.280126124620437622e-01 -5.098160728812217712e-02 3.595892339944839478e-02 6.638833880424499512e-02 4.727202951908111572e-01 9.483239054679870605e-02 -7.549257576465606689e-02 1.390350162982940674e-01 -2.096925079822540283e-01 4.703981056809425354e-02 3.532566130161285400e-01
-1.170986443758010864e-01 1.313072592020034790e-01 2.030813992023468018e-01 6.469944119453430176e-02 3.759894520044326782e-02 -2.300241030752658844e-02 -1.044049784541130066e-01 5.378877371549606323e-02 -2.868102118372917175e-02 1.240092366933822632e-01 3.963372111320495605e-02 -1.450761109590530396e-01 3.476958572864532471e-01 -2.366081625223159790e-01 -6.607130914926528931e-02 -3.038401901721954346e-02 -3.419709503650665283e-01 1.169187016785144806e-02 -1.211195439100265503e-01 -7.707171142101287842e-02 2.572201490402221680e-01 2.025442868471145630e-01 -1.859993338584899902e-01 8.056186884641647339e-02 -2.019790187478065491e-02 4.370028674602508545e-01 -1.354158371686935425e-01 -1.698863357305526733e-01 3.381126224994659424e-01 5.820979177951812744e-02 1.756589561700820923e-01 -1.174409762024879456e-01
1.009482964873313904e-01 2.646819949150085449e-01 -6.305268965661525726e-03 4.362513497471809387e-02 6.610329449176788330e-02 -8.823221176862716675e-02 -2.566403523087501526e-02 3.150371834635734558e-02 -7.630167901515960693e-02 3.251262009143829346e-02 3.064760863780975342e-01 6.033385917544364929e-02 1.059605553746223450e-01 2.585802413523197174e-02 -3.359718024730682373e-01 -4.151098430156707764e-02 -3.648611903190612793e-01 -1.254842728376388550e-01 -1.932485997676849365e-01 3.522727787494659424e-01 -1.407055407762527466e-01 1.267710328102111816e-01 1.117505282163619995e-01 1.479246616363525391e-01 1.098509784787893295e-02 1.601652987301349640e-02 -3.404621407389640808e-02 -2.396394461393356323e-01 2.473391443490982056e-01 -2.301759831607341766e-02 -2.991009950637817383e-01 2.870187461376190186e-01
-2.907606773078441620e-02 9.339050203561782837e-02 2.681219577789306641e-02 3.252534270286560059e-01 -1.221513599157333374e-01 -2.435167320072650909e-02 -2.076576948165893555e-01 -4.117676913738250732e-01 -3.092248737812042236e-02 7.923644036054611206e-02 1.283319294452667236e-01 7.275620102882385254e-02 4.379782378673553467e-01 -2.435615807771682739e-01 1.253122985363006592e-01 -3.252775594592094421e-02 -3.170750141143798828e-01 -1.641006171703338623e-01 -2.890811562538146973e-01 1.045428141951560974e-01 1.376787852495908737e-02 -1.804434880614280701e-02 7.464291155338287354e-02 9.768384695053100586e-02 2.183943390846252441e-01 1.647545583546161652e-02 -6.619387865066528320e-02 -3.911492601037025452e-02 1.658508479595184326e-01 9.604022651910781860e-02 -1.114802807569503784e-01 1.349126994609832764e-01
6.646884232759475708e-02 -1.221344023942947388e-01 -5.382964015007019043e-02 2.260662466287612915e-01 -7.126713171601295471e-03 -2.600110881030559540e-02 -1.598087996244430542e-01 -2.310024201869964600e-01 -2.723315656185150146e-01 -5.054134875535964966e-02 1.452241837978363037e-01 2.959759160876274109e-02 -1.944264322519302368e-01 -1.844886839389801025e-01 -3.114116787910461426e-01 -2.359283566474914551e-01 -3.065986335277557373e-01 3.496279120445251465e-01 -8.719834685325622559e-02 9.556972235441207886e-02 1.627185344696044922e-01 1.927334219217300415e-01 -1.248609554022550583e-02 -1.724013537168502808e-01 2.534273862838745117e-01 1.378557980060577393e-01 -1.448439657688140869e-01 -1.984956711530685425e-01 1.292788535356521606e-01 1.802191883325576782e-01 -2.634524740278720856e-02 6.240487098693847656e-02
-1.866754591464996338e-01 1.648054718971252441e-01 1.638433486223220825e-01 9.910496324300765991e-02 2.279297113418579102e-01 -1.721770763397216797e-01 3.738275542855262756e-02 2.181996852159500122e-01 -3.250104188919067383e-02 3.733500093221664429e-02 3.136954829096794128e-02 1.565317511558532715e-01 6.032504513859748840e-02 -8.831433206796646118e-02 -3.154594078660011292e-02 8.724328875541687012e-02 -2.138507515192031860e-01 -1.287232786417007446e-01 -3.017506599426269531e-01 -5.305366218090057373e-02 2.388871014118194580e-01 1.715108156204223633e-01 -2.357020825147628784e-01 1.251896768808364868e-01 1.067626923322677612e-01 3.611524403095245361e-01 7.756205648183822632e-02 -2.648673951625823975e-01 3.471464812755584717e-01 -7.288549095392227173e-02 1.538957357406616211e-01 -2.033478766679763794e-01
1.477970331907272339e-01 -1.123160570859909058e-01 -1.791065745055675507e-02 2.838667035102844238e-01 -2.220009714365005493e-01 -2.504802942276000977e-01 -6.899482104927301407e-03 -1.819257438182830811e-01 4.029612988233566284e-02 -2.914092689752578735e-02 1.449687872081995010e-02 1.000452935695648193e-01 -1.083640754222869873e-01 1.073499545454978943e-01 -1.077895760536193848e-01 1.861459463834762573e-01 -2.439588457345962524e-01 -1.780952513217926025e-01 -1.261326968669891357e-01 1.316734403371810913e-01 1.702737212181091309e-01 2.188873142004013062e-01 -3.375377357006072998e-01 8.462783694267272949e-02 1.525328010320663452e-01 5.522610247135162354e-02 -2.563641965389251709e-01 -2.477494180202484131e-01 1.423098742961883545e-01 7.887344807386398315e-02 -2.632550001144409180e-01 2.925207912921905518e-01
-3.777118772268295288e-02 1.249180063605308533e-01 -2.283954024314880371e-01 3.876144886016845703e-01 -3.193097710609436035e-01 -2.529429495334625244e-01 2.383720129728317261e-01 -2.196208573877811432e-02 2.756528742611408234e-02 7.348890602588653564e-02 9.158089011907577515e-02 -7.540531223639845848e-04 5.740690976381301880e-02 -1.314089894294738770e-01 7.678289711475372314e-02 1.945641487836837769e-01 -2.846480309963226318e-01 -9.307362139225006104e-02 -2.310405820608139038e-01 8.526193350553512573e-02 -5.477233231067657471e-02 -6.475421041250228882e-02 -1.324341893196105957e-01 2.131659686565399170e-01 1.364909410476684570e-01 3.874349892139434814e-01 4.206856712698936462e-02 -9.030977636575698853e-02 -6.892013549804687500e-02 2.445286959409713745e-01 6.625984609127044678e-02 1.017356291413307190e-01
-8.775079250335693359e-02 6.064657121896743774e-02 5.574770271778106689e-02 5.887901782989501953e-02 1.399954129010438919e-02 -1.313630044460296631e-01 -2.684856653213500977e-01 -9.024995565414428711e-02 -2.705270051956176758e-01 -2.324646711349487305e-01 3.203513026237487793e-01 2.254095673561096191e-02 -2.391889393329620361e-01 8.827543817460536957e-03 -2.168650180101394653e-01 1.080048754811286926e-01 -3.213969469070434570e-01 -7.339698821306228638e-02 -1.999297589063644409e-01 5.814180523157119751e-02 -8.271340280771255493e-02 -1.633562147617340088e-01 9.473667293787002563e-02 -1.265479922294616699e-01 1.492775231599807739e-01 2.984202802181243896e-01 -2.277731895446777344e-01 -2.093012481927871704e-01 2.233170270919799805e-01 1.330914795398712158e-01 -2.062400579452514648e-01 1.016189828515052795e-01
2.868754230439662933e-02 4.005170986056327820e-02 3.240933418273925781e-01 3.349807560443878174e-01 -2.661133706569671631e-01 -4.246311262249946594e-02 -1.101742312312126160e-01 -1.103284209966659546e-01 1.226744428277015686e-01 1.111422702670097351e-01 1.302076876163482666e-01 -2.221815474331378937e-02 8.300993591547012329e-03 -5.552174896001815796e-02 -1.650270372629165649e-01 1.206574290990829468e-01 -3.509706854820251465e-01 1.320187300443649292e-01 -1.299911737442016602e-01 7.220729440450668335e-02 4.112209752202033997e-02 1.391043215990066528e-01 -4.205911755561828613e-01 8.924248814582824707e-02 2.882550843060016632e-02 -4.033773392438888550e-02 2.786003053188323975e-01 -2.005692273378372192e-01 3.346246853470802307e-02 -6.670365575700998306e-03 -3.216895461082458496e-01 5.052376072853803635e-03
4.779911786317825317e-02 2.550451271235942841e-02 -1.894305087625980377e-02 5.950723309069871902e-03 -3.227473199367523193e-01 2.109222561120986938e-01 -1.012120246887207031e-01 -1.479894965887069702e-01 1.026305705308914185e-01 -2.087658345699310303e-01 3.488427959382534027e-03 -1.483982615172863007e-02 1.551475375890731812e-01 -9.159407019615173340e-02 -1.294293254613876343e-02 1.512479633092880249e-01 -3.819204568862915039e-01 6.763102859258651733e-02 -2.475083768367767334e-01 -4.349777009338140488e-03 6.439129263162612915e-02 2.634889073669910431e-02 -4.065068066120147705e-01 2.948262691497802734e-01 5.261956527829170227e-02 -2.271148413419723511e-01 -2.068808116018772125e-02 -2.763085067272186279e-01 1.536643952131271362e-01 2.331103198230266571e-02 2.713322043418884277e-01 9.159924834966659546e-02
9.591192007064819336e-02 -2.066935598850250244e-01 3.195878118276596069e-02 3.356430828571319580e-01 1.873619407415390015e-01 -7.275849580764770508e-02 1.802261471748352051e-01 1.446885615587234497e-01 -3.869736567139625549e-02 -1.227036416530609131e-01 1.296472996473312378e-01 1.691712886095046997e-01 1.444524824619293213e-01 -3.001957572996616364e-02 -2.362497895956039429e-01 4.435544833540916443e-02 -4.031714200973510742e-01 3.125447630882263184e-01 -2.237754017114639282e-01 9.286573529243469238e-02 -8.762968331575393677e-02 8.389294147491455078e-02 1.993515342473983765e-01 1.639845520257949829e-01 1.212718486785888672e-01 -8.930335938930511475e-02 -6.304002553224563599e-02 -1.266594976186752319e-01 3.394791483879089355e-01 -1.072302982211112976e-01 1.651744842529296875e-01 -4.528811201453208923e-02
1.636065095663070679e-01 -9.141504764556884766e-02 -1.350121479481458664e-02 4.732275009155273438e-02 -9.758428670465946198e-03 5.439868569374084473e-02 1.060845926403999329e-01 -2.540344595909118652e-01 1.662972569465637207e-01 -1.108350828289985657e-01 3.549043238162994385e-01 -2.766462275758385658e-03 3.668305575847625732e-01 -2.336934953927993774e-01 3.786931931972503662e-02 1.047932505607604980e-01 -2.576309442520141602e-01 -2.847907245159149170e-01 -7.567889988422393799e-02 7.498291879892349243e-02 5.282281339168548584e-02 -2.807146906852722168e-01 2.542813681066036224e-02 -4.333289805799722672e-03 7.977896183729171753e-02 7.566483318805694580e-02 -7.375270873308181763e-02 -4.582456052303314209e-01 1.804395616054534912e-01 6.470602005720138550e-02 6.903794407844543457e-02 -7.746146619319915771e-02
2.043984085321426392e-01 -4.507986828684806824e-02 -2.633057832717895508e-01 -8.253610134124755859e-02 -1.043759360909461975e-01 1.427310053259134293e-02 4.544604569673538208e-02 -2.207829505205154419e-01 -1.975169032812118530e-01 -2.211022190749645233e-02 2.389494925737380981e-01 -2.181052863597869873e-01 -4.503932967782020569e-02 2.074439376592636108e-01 -8.222227543592453003e-02 1.190597712993621826e-01 -2.142048776149749756e-01 -2.313518971204757690e-01 -2.314192354679107666e-01 1.218701004981994629e-01 3.545995056629180908e-01 1.753132939338684082e-01 -3.031041026115417480e-01 1.370048969984054565e-01 1.183841284364461899e-02 1.427289247512817383e-01 -1.862918436527252197e-01 -2.181323766708374023e-01 7.944334298372268677e-02 1.591185480356216431e-01 -6.618605554103851318e-02 1.850171983242034912e-01
1.178071647882461548e-01 1.342932730913162231e-01 -8.123469538986682892e-03 4.913740605115890503e-02 8.753529936075210571e-02 -2.031935602426528931e-01 -1.446813791990280151e-01 3.545464947819709778e-02 -1.765974164009094238e-01 -1.875857114791870117e-01 1.871286146342754364e-02 1.620313227176666260e-01 -1.410093307495117188e-01 -3.562823310494422913e-02 -3.324682414531707764e-01 -3.118268549442291260e-01 -4.281456172466278076e-01 -1.830132305622100830e-02 -1.062634289264678955e-01 -1.612186580896377563e-01 1.467142403125762939e-01 -1.345578283071517944e-01 -2.044977694749832153e-01 6.288131326436996460e-02 1.888134330511093140e-01 -7.953332364559173584e-02 5.630660429596900940e-02 -2.513192296028137207e-01 2.695187926292419434e-01 1.772826761007308960e-01 1.545253396034240723e-01 1.731369644403457642e-01
2.553073763847351074e-01 -1.118630841374397278e-01 -1.096434518694877625e-01 7.483527064323425293e-02 1.907612010836601257e-02 -1.046027913689613342e-01 -2.578614354133605957e-01 -2.140748547390103340e-03 1.071285307407379150e-01 4.857937991619110107e-02 1.990776658058166504e-01 2.072782367467880249e-01 -8.990959078073501587e-02 6.524806469678878784e-02 -8.855330199003219604e-02 6.279659271240234375e-02 -2.446247190237045288e-01 1.249450668692588806e-01 -1.523917615413665771e-01 -1.185790672898292542e-01 8.749103546142578125e-02 1.453058570623397827e-01 -3.638624846935272217e-01 1.780740320682525635e-01 3.675374984741210938e-01 2.784864604473114014e-01 1.236314475536346436e-01 6.734987255185842514e-03 2.227870225906372070e-01 1.864031106233596802e-01 -1.286954134702682495e-01 2.679522931575775146e-01
1.618747115135192871e-01 -1.378692686557769775e-01 5.853978171944618225e-02 2.121975570917129517e-01 1.481176167726516724e-01 -6.365971267223358154e-02 7.256729900836944580e-02 -2.823087871074676514e-01 -4.198010638356208801e-02 1.433004736900329590e-01 1.527381688356399536e-01 2.190028727054595947e-01 7.891108840703964233e-02 1.416695266962051392e-01 2.847491204738616943e-01 1.134288609027862549e-01 -3.612387776374816895e-01 3.460095822811126709e-02 -3.932112753391265869e-01 3.353700637817382812e-01 9.050461649894714355e-02 -1.857154667377471924e-01 1.613174080848693848e-01 -1.438235342502593994e-01 -5.069483071565628052e-02 1.408893018960952759e-01 7.701829820871353149e-02 -2.020808011293411255e-01 1.179756894707679749e-01 5.551007110625505447e-03 9.682433307170867920e-02 2.938306704163551331e-02
-2.017892003059387207e-01 -8.399195969104766846e-02 -1.115467324852943420e-01 2.191102355718612671e-01 2.160926163196563721e-02 9.370670467615127563e-02 -2.873163521289825439e-01 5.386685580015182495e-02 -1.109209731221199036e-01 3.192882612347602844e-02 2.770132124423980713e-01 -5.439616739749908447e-02 -2.177153378725051880e-01 -1.709411591291427612e-01 -1.632721871137619019e-01 3.247521519660949707e-01 -7.914844155311584473e-02 2.709714472293853760e-01 -1.523288786411285400e-01 -9.473961591720581055e-02 9.561284631490707397e-02 -6.735459715127944946e-02 -2.150327861309051514e-01 -1.932497024536132812e-01 3.507589697837829590e-01 2.160289138555526733e-01 -1.174927130341529846e-01 -1.156930923461914062e-01 2.067151665687561035e-01 5.873692408204078674e-02 8.536422997713088989e-02 1.892693191766738892e-01
5.028895288705825806e-02 -8.386722207069396973e-02 1.137052178382873535e-01 1.844067275524139404e-01 1.871471852064132690e-01 1.482414603233337402e-01 -6.472253706306219101e-03 1.174335107207298279e-01 8.358594775199890137e-02 9.563664346933364868e-02 7.536385953426361084e-02 -1.803547888994216919e-01 -1.706686466932296753e-01 8.049001544713973999e-02 -1.549032330513000488e-01 -2.262636870145797729e-01 -2.505636513233184814e-01 1.534494608640670776e-01 -2.810464203357696533e-01 4.521372541785240173e-02 -4.851315543055534363e-02 -2.367072924971580505e-02 1.326392404735088348e-03 9.283348172903060913e-02 2.146561592817306519e-01 -1.711004525423049927e-01 7.790457457304000854e-02 -3.826207518577575684e-01 4.389921128749847412e-01 -1.965745240449905396e-01 1.835058629512786865e-02 2.629192769527435303e-01
1.722497679293155670e-02 2.506402321159839630e-03 -3.704578429460525513e-02 -1.235991939902305603e-01 9.314529597759246826e-02 2.373297363519668579e-01 -9.051673114299774170e-03 -2.458293884992599487e-01 3.525578184053301811e-03 -9.077405184507369995e-02 1.520036607980728149e-01 7.588363438844680786e-02 2.524366676807403564e-01 -1.423755288124084473e-02 -1.454417705535888672e-01 2.282864749431610107e-01 -3.115282952785491943e-01 1.816578209400177002e-01 -4.660998880863189697e-01 -1.066478416323661804e-01 1.709442734718322754e-01 1.317199319601058960e-01 5.132170021533966064e-02 1.637527346611022949e-01 -1.129539012908935547e-01 6.926614046096801758e-02 -2.578534483909606934e-01 -1.494600623846054077e-01 3.091789782047271729e-01 -8.890213444828987122e-03 5.553109105676412582e-03 2.155075073242187500e-01
1.879222542047500610e-01 1.745347082614898682e-01 -8.559987694025039673e-02 1.315666586160659790e-01 -1.792874634265899658e-01 9.548038244247436523e-02 -1.572275906801223755e-02 -2.011563777923583984e-01 -2.311893701553344727e-01 -1.012110263109207153e-01 -2.921399772167205811e-01 -7.760687172412872314e-02 -1.825326588004827499e-03 7.065897434949874878e-02 -5.863759294152259827e-02 9.301501512527465820e-02 -2.680048346519470215e-01 1.603085920214653015e-02 -2.255069613456726074e-01 -9.298197180032730103e-02 -5.447755381464958191e-02 2.870468655601143837e-03 -1.938017308712005615e-01 2.329659312963485718e-01 1.314389258623123169e-01 2.812400925904512405e-03 -4.293001443147659302e-02 -5.377532839775085449e-01 2.418770343065261841e-01 -1.610861271619796753e-01 1.897001564502716064e-01 1.819890737533569336e-02
-1.460765302181243896e-01 2.472796663641929626e-02 -7.277626544237136841e-02 6.285262852907180786e-02 5.958352982997894287e-02 -3.843110799789428711e-02 1.694113910198211670e-01 -5.266433581709861755e-02 3.917581588029861450e-02 1.343452334403991699e-01 -1.419222801923751831e-01 3.641675040125846863e-02 2.523364722728729248e-01 1.141643077135086060e-01 -2.921089716255664825e-02 6.965455412864685059e-02 -4.036919772624969482e-01 1.924340426921844482e-01 -1.241053417325019836e-01 3.089232742786407471e-01 1.226392537355422974e-01 -1.471704989671707153e-01 -1.808615326881408691e-01 -1.628932803869247437e-01 1.195587962865829468e-01 5.199205130338668823e-02 2.638552486896514893e-01 -2.702718079090118408e-01 3.946389257907867432e-02 3.047099411487579346e-01 -1.681711524724960327e-01 3.459903299808502197e-01
2.763636782765388489e-02 -2.754923105239868164e-01 -9.413939900696277618e-03 -6.281349807977676392e-02 1.161790788173675537e-01 -1.809222102165222168e-01 1.049256995320320129e-01 -7.568869739770889282e-02 5.552098900079727173e-02 1.552763134241104126e-01 2.929961681365966797e-01 -7.842490077018737793e-02 2.455579340457916260e-01 6.283365935087203979e-02 -2.078475989401340485e-02 3.086379468441009521e-01 -4.636563658714294434e-01 1.222640722990036011e-01 -2.257483899593353271e-01 1.132033020257949829e-01 1.953986648004502058e-04 1.593390405178070068e-01 -1.822575344704091549e-03 -7.822489738464355469e-02 5.556033179163932800e-02 1.009832546114921570e-01 -3.364369273185729980e-01 -1.399151980876922607e-01 2.590834498405456543e-01 -1.905599087476730347e-01 2.496363222599029541e-02 -4.341745749115943909e-02
-2.156963944435119629e-01 -1.079539209604263306e-01 4.517399892210960388e-02 -2.291478216648101807e-01 3.947359323501586914e-02 3.047121316194534302e-02 1.830911338329315186e-01 1.378220319747924805e-01 -1.302523165941238403e-01 -1.081572286784648895e-02 6.594613939523696899e-02 -1.427025049924850464e-01 2.176360636949539185e-01 -2.495395839214324951e-01 -1.685429215431213379e-01 1.830054968595504761e-01 -4.572525620460510254e-01 -6.400115042924880981e-02 -2.184879034757614136e-01 -1.626962795853614807e-02 6.996953394263982773e-03 1.076219603419303894e-01 -1.124141141772270203e-01 -8.500298112630844116e-02 9.022852778434753418e-02 4.184783101081848145e-01 3.302882239222526550e-02 -1.997893750667572021e-01 1.577779352664947510e-01 -1.573976725339889526e-01 -1.913989335298538208e-01 1.252752542495727539e-01
-1.909519881010055542e-01 6.851127743721008301e-02 1.086986437439918518e-01 1.731390506029129028e-01 -6.467115134000778198e-02 -1.509784311056137085e-01 -2.427437342703342438e-02 1.984376646578311920e-02 1.571256518363952637e-01 9.650035202503204346e-02 -7.501287758350372314e-02 -7.586867362260818481e-02 -1.129057817161083221e-02 1.790863722562789917e-01 -1.994081288576126099e-01 -2.803487479686737061e-01 -2.768878638744354248e-01 2.389054745435714722e-02 -3.120474517345428467e-01 1.242102831602096558e-01 1.365573257207870483e-01 4.668023064732551575e-02 -3.556115925312042236e-01 1.559556461870670319e-02 1.323804706335067749e-01 7.477776706218719482e-02 1.640645116567611694e-01 -1.767008304595947266e-01 1.252793669700622559e-01 2.961329519748687744e-01 3.010071627795696259e-02 4.123436510562896729e-01
8.288886398077011108e-02 2.626640908420085907e-02 -3.168575167655944824e-01 -2.863461151719093323e-02 -2.294307798147201538e-01 -3.139048218727111816e-01 1.881806850433349609e-01 2.889838814735412598e-02 -1.857011467218399048e-01 -5.437829997390508652e-03 1.698395609855651855e-01 8.272831141948699951e-02 1.729419082403182983e-01 2.825999259948730469e-02 1.218729559332132339e-02 9.372794628143310547e-02 -1.697586327791213989e-01 -1.072238534688949585e-01 -4.149414598941802979e-01 1.759869791567325592e-02 -1.185328364372253418e-01 -2.245020121335983276e-02 -2.805856764316558838e-01 -5.746675655245780945e-02 2.096027508378028870e-02 2.661231160163879395e-01 -2.544160373508930206e-02 -2.832333147525787354e-01 -2.988581545650959015e-02 1.477540582418441772e-01 1.437675654888153076e-01 2.984052300453186035e-01
1.491071879863739014e-01 -2.727137319743633270e-02 -2.182497456669807434e-02 -2.950424142181873322e-02 3.054509460926055908e-01 6.772521138191223145e-02 -1.739404499530792236e-01 5.842894315719604492e-02 2.706582192331552505e-03 3.496982157230377197e-02 -1.733748316764831543e-01 1.700233370065689087e-01 6.715879589319229126e-02 -1.429075002670288086e-02 -3.871795535087585449e-01 -1.349055469036102295e-01 -3.728684186935424805e-01 1.546134650707244873e-01 -2.657271623611450195e-01 -5.354065075516700745e-02 1.962919831275939941e-01 -9.557051584124565125e-03 -2.546346485614776611e-01 -1.084893047809600830e-01 4.018229618668556213e-02 -8.332934975624084473e-02 8.242432028055191040e-02 -3.263722658157348633e-01 3.083255589008331299e-01 1.465947180986404419e-01 -4.642530903220176697e-02 1.373893171548843384e-01
1.410533040761947632e-01 -4.148450493812561035e-02 -7.093587517738342285e-02 2.712050378322601318e-01 9.594324976205825806e-02 -2.476149797439575195e-01 -4.950732365250587463e-02 1.120502650737762451e-01 -2.618047781288623810e-02 -1.316047906875610352e-01 1.737261563539505005e-02 -1.929853111505508423e-02 -6.453635543584823608e-02 2.696396037936210632e-02 -1.981329470872879028e-01 -2.719349861145019531e-01 -3.859516084194183350e-01 1.502791047096252441e-01 -1.494681835174560547e-01 -1.339810490608215332e-01 7.942231744527816772e-02 -2.293798178434371948e-01 -6.768377870321273804e-02 -5.900133028626441956e-02 4.853174090385437012e-02 7.756375521421432495e-02 -2.644044458866119385e-01 -2.117145955562591553e-01 3.038382828235626221e-01 -2.244945317506790161e-01 2.829095125198364258e-01 2.298275083303451538e-01
-4.011334478855133057e-02 -6.282097101211547852e-02 7.166338711977005005e-02 1.717854465823620558e-04 2.369814962148666382e-01 -2.363409101963043213e-01 -7.820104062557220459e-02 -8.509913831949234009e-02 -1.085869297385215759e-01 -2.795659899711608887e-01 1.507333070039749146e-01 -6.409442424774169922e-02 -1.321806311607360840e-01 -7.772086560726165771e-02 -2.560044825077056885e-01 -3.263940513134002686e-01 -4.986573159694671631e-01 -1.019002031534910202e-02 -8.323814719915390015e-02 2.901030704379081726e-02 4.366856813430786133e-02 -6.171055510640144348e-02 7.292906753718852997e-03 1.737982779741287231e-01 1.429827958345413208e-01 7.773194462060928345e-02 -4.791044816374778748e-02 -1.093135774135589600e-01 3.272015750408172607e-01 3.266820013523101807e-01 4.794238880276679993e-02 4.748480767011642456e-02
9.839360415935516357e-02 3.133018314838409424e-01 -1.706482321023941040e-01 -1.724422574043273926e-01 2.036456316709518433e-01 -6.518521904945373535e-02 -4.917060956358909607e-02 -9.558005630970001221e-02 2.063515484333038330e-01 -7.224569469690322876e-02 5.608065426349639893e-02 2.479411661624908447e-01 7.176392525434494019e-02 -2.743862867355346680e-01 -8.623930066823959351e-02 2.724263072013854980e-01 -1.769271194934844971e-01 6.863530725240707397e-02 -3.838193714618682861e-01 1.819323003292083740e-01 3.108111396431922913e-02 -7.766887545585632324e-02 -1.408392786979675293e-01 1.098304018378257751e-01 2.092955410480499268e-01 2.994376048445701599e-02 -4.878444969654083252e-02 -3.345142006874084473e-01 6.599473208189010620e-02 -1.446252912282943726e-01 2.488265037536621094e-01 4.806609824299812317e-03
-4.570578411221504211e-02 -3.071660920977592468e-02 -2.800424396991729736e-01 9.976989030838012695e-02 -2.088768780231475830e-02 3.779570013284683228e-02 -1.568816602230072021e-01 -2.829537391662597656e-01 -2.494975365698337555e-02 -2.065233327448368073e-02 7.577716559171676636e-02 1.386995762586593628e-01 2.140904664993286133e-01 -8.448311686515808105e-02 2.548031806945800781e-01 4.708324745297431946e-02 -1.167497634887695312e-01 1.589166224002838135e-01 -1.834243535995483398e-01 1.408538818359375000e-01 6.184957176446914673e-02 4.504156485199928284e-02 -2.494498193264007568e-01 -3.734586015343666077e-02 -2.228410094976425171e-01 -3.296215832233428955e-02 8.381289988756179810e-02 -2.470965385437011719e-01 5.789166688919067383e-01 -1.883433945477008820e-02 1.370549052953720093e-01 1.447601020336151123e-01
2.261052429676055908e-01 -1.756289750337600708e-01 -2.213304042816162109e-01 1.172232180833816528e-01 -7.636196911334991455e-02 -1.808374673128128052e-01 1.016650274395942688e-01 -1.835140883922576904e-01 1.279430538415908813e-01 9.413009881973266602e-02 1.619226783514022827e-01 -3.866461291909217834e-02 -1.111936792731285095e-01 -4.237749800086021423e-02 -2.019571661949157715e-01 -1.194397453218698502e-02 -3.736915886402130127e-01 5.241663753986358643e-02 1.315153390169143677e-01 -5.079868435859680176e-02 -3.612959058955311775e-03 -1.252464056015014648e-01 -1.282011419534683228e-01 1.895523816347122192e-01 5.913592875003814697e-02 1.475013196468353271e-01 2.971411943435668945e-01 -3.069534897804260254e-01 3.521199822425842285e-01 -8.750380575656890869e-02 3.010174632072448730e-01 6.606006622314453125e-02
1.018898859620094299e-01 3.472124785184860229e-02 -1.189804971218109131e-01 1.755250543355941772e-01 1.276173591613769531e-01 2.926132082939147949e-02 -1.384112685918807983e-01 1.183304190635681152e-01 -2.474225461483001709e-01 2.035214900970458984e-01 4.842029884457588196e-02 -1.238526627421379089e-01 1.034198552370071411e-01 9.136506356298923492e-03 -1.185022816061973572e-01 1.762794256210327148e-01 -3.448855876922607422e-01 1.247985474765300751e-02 -3.749102354049682617e-01 1.308643519878387451e-01 -3.225751919671893120e-03 -5.821751058101654053e-02 6.265779584646224976e-02 -1.849620789289474487e-01 3.761057257652282715e-01 -1.946279853582382202e-01 1.546086966991424561e-01 -1.482614725828170776e-01 3.520332872867584229e-01 -1.460691820830106735e-02 1.827561110258102417e-01 -1.258687078952789307e-01
-2.246054075658321381e-02 2.352734506130218506e-01 1.889625489711761475e-01 8.941836655139923096e-02 -1.785809248685836792e-01 8.410315960645675659e-02 -1.599225848913192749e-01 -2.224270999431610107e-01 -8.969063311815261841e-02 -1.648044437170028687e-01 5.374095216393470764e-02 2.168665379285812378e-01 6.045338883996009827e-02 7.297317683696746826e-02 -1.639544069766998291e-01 2.115591764450073242e-01 -3.378631472587585449e-01 1.827700585126876831e-01 -7.111971825361251831e-02 -3.251012042164802551e-02 1.027382016181945801e-01 1.309423595666885376e-01 -3.697647750377655029e-01 1.258557438850402832e-01 1.825255751609802246e-01 1.962688267230987549e-01 9.143336117267608643e-02 -2.653183341026306152e-01 5.523579195141792297e-02 2.795477807521820068e-01 -2.331065088510513306e-01 -2.486919984221458435e-02
-1.654623895883560181e-01 8.225100487470626831e-02 -2.203098125755786896e-02 -9.071072563529014587e-03 2.025735229253768921e-01 7.516471296548843384e-02 2.059221118688583374e-01 2.580349147319793701e-02 -8.350817859172821045e-02 1.275682896375656128e-01 2.196553349494934082e-01 -4.590136930346488953e-02 1.497994512319564819e-01 -1.874972134828567505e-01 -5.324772745370864868e-02 1.397764682769775391e-01 -5.237569212913513184e-01 -1.833573877811431885e-01 -1.918091177940368652e-01 -1.733296737074851990e-02 1.096188202500343323e-01 1.774945259094238281e-01 -1.211054176092147827e-01 6.456042826175689697e-02 1.502787619829177856e-01 4.221086502075195312e-01 1.061489656567573547e-01 -1.110296845436096191e-01 1.024656444787979126e-01 -2.380553930997848511e-01 -1.269709616899490356e-01 8.324651420116424561e-02
-9.977407008409500122e-02 3.503708913922309875e-02 3.035824894905090332e-01 1.079083457589149475e-01 7.264082133769989014e-02 -1.980407536029815674e-01 -9.252996742725372314e-02 1.646199971437454224e-01 3.580703213810920715e-02 1.293938606977462769e-01 1.071716621518135071e-01 -1.773628294467926025e-01 1.907844096422195435e-01 5.283086001873016357e-02 2.137885242700576782e-02 5.381359159946441650e-02 -3.294807076454162598e-01 3.717953513842076063e-04 -1.459512114524841309e-01 1.046419367194175720e-01 3.430036604404449463e-01 -1.124526932835578918e-02 -8.627174049615859985e-02 9.529407322406768799e-02 -4.519664123654365540e-02 3.321310579776763916e-01 -1.516590267419815063e-01 -1.994343250989913940e-01 4.599008560180664062e-01 1.645205914974212646e-01 6.196508184075355530e-02 -9.320291131734848022e-02
-1.130843982100486755e-01 -1.732141897082328796e-02 -1.376391798257827759e-01 5.486135557293891907e-02 4.603144153952598572e-02 -4.978571087121963501e-02 4.990281164646148682e-02 9.775694459676742554e-02 -8.887039870023727417e-02 -1.905727572739124298e-02 7.145057618618011475e-02 8.241213113069534302e-02 5.477075651288032532e-02 8.001547306776046753e-02 -2.004565149545669556e-01 -5.752225965261459351e-02 -2.553729116916656494e-01 3.374073803424835205e-01 -3.418073952198028564e-01 -6.919937208294868469e-03 3.581142723560333252e-01 -1.334253102540969849e-01 -2.370491921901702881e-01 5.321426317095756531e-03 1.824404299259185791e-02 1.791629195213317871e-01 2.389272302389144897e-01 -1.878372132778167725e-01 3.481505513191223145e-01 2.121413499116897583e-01 -1.868696659803390503e-01 -2.260947078466415405e-01
-6.379777193069458008e-02 2.298590987920761108e-01 -7.443549484014511108e-02 -4.076676815748214722e-02 4.235964640974998474e-02 -1.098487898707389832e-01 -5.160378292202949524e-02 6.523799151182174683e-02 -1.077396273612976074e-01 -4.181590303778648376e-02 4.915481433272361755e-02 1.114349514245986938e-01 1.044711563736200333e-02 -7.444673776626586914e-02 -7.381020486354827881e-02 -2.324780821800231934e-01 -2.283790409564971924e-01 3.307291269302368164e-01 -2.037502378225326538e-01 -4.267031326889991760e-02 2.132273614406585693e-01 -9.093990921974182129e-02 -2.093254476785659790e-01 1.229388490319252014e-01 6.580348312854766846e-02 1.745964586734771729e-01 4.639842510223388672e-01 -3.110336065292358398e-01 3.623751997947692871e-01 1.466758400201797485e-01 -5.523864924907684326e-02 3.895077481865882874e-02
3.038545250892639160e-01 3.847172856330871582e-02 1.292014122009277344e-01 1.524164974689483643e-01 -8.135838061571121216e-02 -1.309107095003128052e-01 -3.052325546741485596e-01 1.991060376167297363e-01 6.961761415004730225e-02 -1.608796864748001099e-01 1.369123905897140503e-01 -1.358706802129745483e-01 -5.729069933295249939e-02 3.179509192705154419e-02 1.513261049985885620e-01 -5.541903898119926453e-02 -2.760616838932037354e-01 6.027558445930480957e-02 -1.761152297258377075e-01 -1.668561697006225586e-01 -1.056226789951324463e-01 1.322951167821884155e-01 -1.364415735006332397e-01 2.457191944122314453e-01 2.065295279026031494e-01 2.396214604377746582e-01 2.802136077661998570e-05 -2.678755223751068115e-01 3.125945627689361572e-01 -9.852551668882369995e-02 -2.585356831550598145e-01 -1.380442827939987183e-01
3.682264313101768494e-02 -9.399580210447311401e-02 -9.168768301606178284e-03 3.204452618956565857e-02 -1.608870476484298706e-01 2.357226461172103882e-01 -1.461513042449951172e-01 -2.194308787584304810e-01 -4.445788636803627014e-02 6.669054273515939713e-04 -3.387062847614288330e-01 2.064396999776363373e-02 -2.028406597673892975e-02 -1.960885524749755859e-01 -2.715268135070800781e-01 4.799466952681541443e-02 -3.836924731731414795e-01 -8.580871671438217163e-02 -3.076540231704711914e-01 1.878347396850585938e-01 -2.060144394636154175e-01 -1.218514423817396164e-02 -2.408799529075622559e-01 -1.676745712757110596e-01 3.940880894660949707e-01 -9.271692484617233276e-02 4.722109064459800720e-02 -9.251475334167480469e-02 1.137323975563049316e-01 -5.201548710465431213e-02 -4.224673286080360413e-02 1.897454634308815002e-02
1.279371827840805054e-01 -1.017251014709472656e-01 -1.285103559494018555e-01 1.240311264991760254e-01 -1.078191921114921570e-01 -2.700831182301044464e-02 -2.002901285886764526e-01 -6.551724858582019806e-03 -3.585927188396453857e-01 -2.178193628787994385e-01 -1.397383809089660645e-01 -1.918935328722000122e-01 3.192396834492683411e-02 -2.869588136672973633e-01 3.262983867898583412e-03 5.090688169002532959e-02 -3.435150682926177979e-01 2.184580415487289429e-01 -4.433476831763982773e-03 -3.149506822228431702e-02 -1.783139854669570923e-01 -1.071520447731018066e-01 -2.348597794771194458e-01 3.574874252080917358e-02 8.861331641674041748e-02 1.622408181428909302e-01 8.028226904571056366e-03 -3.837512060999870300e-02 4.837227761745452881e-01 -7.434296607971191406e-02 7.600229978561401367e-02 1.518757641315460205e-01
4.234196245670318604e-02 -3.270005062222480774e-02 2.215377241373062134e-01 -1.402808427810668945e-01 9.768005460500717163e-03 -1.284295767545700073e-01 9.170865267515182495e-02 -1.413547694683074951e-01 -9.576778113842010498e-02 4.023032728582620621e-03 3.475747406482696533e-01 2.662729024887084961e-01 -2.022348344326019287e-02 -8.331360667943954468e-02 -4.195805266499519348e-02 2.018851041793823242e-01 -2.655943036079406738e-01 5.756022408604621887e-02 -4.042825102806091309e-01 -1.869849115610122681e-02 4.238554090261459351e-02 5.797789990901947021e-02 -3.809171319007873535e-01 -2.227788046002388000e-02 -1.811825782060623169e-01 4.171002209186553955e-01 -5.558899790048599243e-02 -4.505632817745208740e-02 1.304832100868225098e-01 -1.148091703653335571e-01 4.582045972347259521e-02 -2.782071009278297424e-03
-1.113230213522911072e-01 1.345709413290023804e-01 2.325340956449508667e-01 -4.240847378969192505e-02 2.433644235134124756e-01 -6.983084138482809067e-03 -9.217417240142822266e-02 2.573085390031337738e-02 2.637344226241111755e-02 3.698842972517013550e-02 8.778898417949676514e-02 -4.280144348740577698e-02 1.594768315553665161e-01 -6.814295053482055664e-02 -5.986602976918220520e-02 4.685565829277038574e-02 -1.646232753992080688e-01 -1.040729880332946777e-01 -3.261022865772247314e-01 1.002175137400627136e-01 2.135835401713848114e-02 2.025990039110183716e-01 -1.377195715904235840e-01 1.970762461423873901e-01 1.337385326623916626e-01 3.190822899341583252e-01 -9.153594821691513062e-02 -3.490648865699768066e-01 4.162830710411071777e-01 -1.831574440002441406e-01 2.943447828292846680e-01 2.660198323428630829e-02
2.048453837633132935e-01 -9.031697176396846771e-03 -1.634824872016906738e-01 1.157366633415222168e-01 -3.880502656102180481e-02 -7.467675954103469849e-02 -1.416644603013992310e-01 -1.312565356492996216e-01 2.433706074953079224e-02 4.768018424510955811e-02 6.145756691694259644e-02 2.257775515317916870e-01 -2.526925690472126007e-02 3.416227549314498901e-02 -1.536567807197570801e-01 -1.382507532835006714e-01 -3.483966886997222900e-01 -1.935563683509826660e-01 -3.797801136970520020e-01 1.201745644211769104e-01 1.149735450744628906e-01 -1.534620970487594604e-01 -8.468485623598098755e-02 1.231667771935462952e-01 -6.768004968762397766e-03 3.893297016620635986e-01 -1.485685110092163086e-01 1.945824325084686279e-01 -2.821921929717063904e-02 -1.397829055786132812e-01 1.424568146467208862e-01 3.774787783622741699e-01
5.482767149806022644e-02 1.015953198075294495e-01 7.251191884279251099e-02 -5.294535681605339050e-02 -1.406873166561126709e-01 4.108118265867233276e-02 -1.110804006457328796e-01 -2.719450742006301880e-02 -3.407714962959289551e-01 1.278253346681594849e-01 1.175907775759696960e-01 1.294693946838378906e-01 -3.448403254151344299e-02 1.416263729333877563e-01 -1.004721671342849731e-01 -1.836100369691848755e-01 -3.084662854671478271e-01 1.162737235426902771e-01 -1.619229614734649658e-01 2.160224318504333496e-01 2.144295573234558105e-01 -2.682533860206604004e-01 7.010937482118606567e-02 1.616470515727996826e-01 9.030760824680328369e-02 4.514634013175964355e-01 -1.454834043979644775e-01 -1.107141599059104919e-01 3.610478043556213379e-01 5.617995932698249817e-02 -2.013618871569633484e-02 7.802257686853408813e-02
-4.963444918394088745e-02 1.779944896697998047e-01 -4.276268929243087769e-02 9.259574860334396362e-02 6.899213790893554688e-02 -7.123231887817382812e-02 5.796008929610252380e-02 1.066646352410316467e-01 -1.350151747465133667e-01 1.428665220737457275e-01 -9.936890006065368652e-02 2.581815421581268311e-01 -7.316782325506210327e-02 -8.684902638196945190e-02 -2.300322800874710083e-01 -1.268968880176544189e-01 -1.868474632501602173e-01 2.621049284934997559e-01 -2.827375829219818115e-01 -8.174117654561996460e-02 1.103842630982398987e-01 -9.616149961948394775e-02 -1.851155161857604980e-01 7.570848613977432251e-02 5.600070115178823471e-03 1.868313252925872803e-01 4.208858907222747803e-01 -2.899285852909088135e-01 3.713083863258361816e-01 3.736159205436706543e-02 -2.142588496208190918e-01 2.859220653772354126e-02
2.360203117132186890e-02 1.720763742923736572e-01 -2.237649261951446533e-02 1.813996136188507080e-01 -1.642400324344635010e-01 -2.100483328104019165e-02 4.515882954001426697e-02 1.365077495574951172e-01 -2.655049264430999756e-01 -8.033304661512374878e-02 1.742936968803405762e-01 2.446879595518112183e-01 6.901696324348449707e-02 -2.501890063285827637e-01 -1.281115859746932983e-01 5.495738983154296875e-02 -3.146390616893768311e-01 1.068339422345161438e-01 -1.449823528528213501e-01 4.183345437049865723e-01 1.568639725446701050e-01 -9.147116541862487793e-02 -7.640358060598373413e-02 5.654970183968544006e-02 -4.581770300865173340e-02 1.936277300119400024e-01 -1.901379376649856567e-01 9.909854829311370850e-02 2.440908551216125488e-01 -8.399192243814468384e-02 -5.262725800275802612e-02 3.618520200252532959e-01
4.894528165459632874e-02 1.814336180686950684e-01 -2.241934537887573242e-01 2.156701236963272095e-01 1.754480153322219849e-01 1.022725701332092285e-01 -2.114944756031036377e-01 4.833590239286422729e-02 -1.828156709671020508e-01 -1.480890959501266479e-01 -9.495934471487998962e-03 -6.862958520650863647e-02 9.160539507865905762e-02 -4.065527580678462982e-03 -8.341908454895019531e-02 7.674119621515274048e-02 -1.868953555822372437e-01 4.302420094609260559e-02 -3.055660128593444824e-01 -1.177513748407363892e-01 -6.976829376071691513e-03 -2.206618189811706543e-01 -6.202549859881401062e-02 2.897584438323974609e-01 2.037496715784072876e-01 2.987014129757881165e-02 -1.126564219594001770e-01 -4.780197143554687500e-01 5.276666954159736633e-02 2.116299122571945190e-01 1.036434993147850037e-01 2.751642763614654541e-01
2.580891549587249756e-01 4.302976280450820923e-02 9.592650085687637329e-02 2.459158748388290405e-01 1.224768534302711487e-02 3.065547905862331390e-02 7.343994081020355225e-02 -5.350146442651748657e-02 3.304897993803024292e-02 5.431345477700233459e-02 -5.779273435473442078e-02 3.022457659244537354e-01 1.084826514124870300e-02 -1.669154465198516846e-01 -7.355123758316040039e-02 -2.235688269138336182e-01 -4.481053948402404785e-01 2.677369415760040283e-01 -2.009878009557723999e-01 -2.293001115322113037e-01 2.329369336366653442e-01 -2.486068457365036011e-01 -1.281745582818984985e-01 -4.403539001941680908e-02 2.844427712261676788e-02 -5.243775993585586548e-02 -3.176731988787651062e-02 -1.279693096876144409e-01 3.719827532768249512e-01 -9.603527374565601349e-03 1.042003184556961060e-01 1.600374467670917511e-02
4.288056492805480957e-02 1.958167850971221924e-01 -8.248496800661087036e-02 1.601431146264076233e-02 -6.100144702941179276e-03 -8.990922570228576660e-02 -1.122639253735542297e-01 7.555600255727767944e-02 7.356051355600357056e-02 -1.157387495040893555e-01 4.361959993839263916e-01 1.808382868766784668e-01 -5.999338254332542419e-02 1.377458423376083374e-01 -2.510545849800109863e-01 -7.577025890350341797e-02 -2.841860353946685791e-01 1.334371790289878845e-02 -1.453119069337844849e-01 3.621655702590942383e-01 -9.768222272396087646e-02 -3.216407820582389832e-02 -2.088392376899719238e-01 1.045715585350990295e-01 2.133608758449554443e-01 1.352285444736480713e-01 1.248997375369071960e-01 5.324208177626132965e-03 3.515482842922210693e-01 -3.168063238263130188e-02 -2.251558601856231689e-01 2.003441601991653442e-01
1.919567286968231201e-01 -2.969592623412609100e-02 -1.163646131753921509e-01 4.644558578729629517e-02 3.291587829589843750e-01 -1.302669942378997803e-01 4.487150534987449646e-02 3.713117213919758797e-03 -8.953358978033065796e-02 -2.813524305820465088e-01 9.886266291141510010e-02 1.957625895738601685e-01 -8.142608404159545898e-02 -1.122641488909721375e-01 -2.356066554784774780e-01 -2.015367001295089722e-01 -1.864846050739288330e-01 4.000990092754364014e-02 -2.230438441038131714e-01 -6.551306694746017456e-02 2.104873955249786377e-01 2.333899885416030884e-01 -2.553962171077728271e-01 -2.451000176370143890e-02 9.859052300453186035e-02 1.464255899190902710e-02 7.289259135723114014e-02 -3.320398926734924316e-01 5.554744601249694824e-02 -7.133954763412475586e-02 2.820879518985748291e-01 3.167474865913391113e-01
-1.208414882421493530e-01 1.460366994142532349e-01 2.770467102527618408e-01 2.833603918552398682e-01 1.256821900606155396e-01 -4.022807627916336060e-02 5.151498317718505859e-02 -2.876240909099578857e-01 -8.672639727592468262e-02 -1.264145970344543457e-01 1.671856194734573364e-01 -2.100235521793365479e-01 2.377661764621734619e-01 -1.015611067414283752e-01 -9.897957742214202881e-02 -5.261835083365440369e-02 -1.382256001234054565e-01 1.201996356248855591e-01 -3.497246503829956055e-01 4.142589569091796875e-01 9.805081784725189209e-02 3.708845004439353943e-02 3.404201939702033997e-02 2.455830872058868408e-01 1.832253634929656982e-01 1.112400218844413757e-01 -7.181640714406967163e-02 -1.851634681224822998e-01 1.398307979106903076e-01 -1.275125294923782349e-01 7.745368778705596924e-02 4.603426158428192139e-02
-5.696646496653556824e-02 1.318337023258209229e-01 -2.854573726654052734e-01 2.511675357818603516e-01 -8.512220345437526703e-03 1.284552365541458130e-01 -1.233959272503852844e-01 5.683750286698341370e-02 2.036728113889694214e-01 -6.959500163793563843e-02 2.398361563682556152e-01 -2.176374197006225586e-01 1.689406782388687134e-01 8.751194179058074951e-02 -2.259172797203063965e-01 -1.683150380849838257e-01 -3.513312339782714844e-01 6.367389112710952759e-02 -1.615804433822631836e-01 2.692182362079620361e-01 3.248309493064880371e-01 -1.585840880870819092e-01 -3.259791806340217590e-02 -1.772826910018920898e-02 -5.146723613142967224e-02 1.989047378301620483e-01 4.545541480183601379e-03 -1.383791267871856689e-01 1.308261901140213013e-01 6.188264582306146622e-03 1.363430470228195190e-01 2.788399457931518555e-01
5.961386486887931824e-02 -2.003063261508941650e-01 -3.618347346782684326e-01 4.300193488597869873e-01 -5.052064079791307449e-03 -2.701019681990146637e-02 -2.569196224212646484e-01 -3.115188330411911011e-02 -1.189434826374053955e-01 -5.624479055404663086e-02 -1.949791908264160156e-01 -1.405674219131469727e-01 -1.726298592984676361e-02 1.357759442180395126e-02 6.244767084717750549e-02 6.404029577970504761e-02 -2.782330513000488281e-01 2.848093807697296143e-01 -2.186937928199768066e-01 1.482964605093002319e-01 1.860369443893432617e-01 -3.772296383976936340e-02 -7.550705224275588989e-02 1.361400336027145386e-01 1.000271588563919067e-01 8.721204847097396851e-02 2.545058727264404297e-01 -2.718564681708812714e-02 1.667997837066650391e-01 -2.057788968086242676e-01 1.766351759433746338e-01 1.267727762460708618e-01
8.755702525377273560e-02 5.687926337122917175e-02 -3.339481055736541748e-01 3.189028501510620117e-01 -2.444967627525329590e-01 -4.678074270486831665e-02 -1.020267605781555176e-01 -1.146574020385742188e-01 -1.284194290637969971e-01 -1.801595687866210938e-01 2.253824472427368164e-02 -4.711024463176727295e-02 -2.982187271118164062e-02 4.294190183281898499e-02 1.647475808858871460e-01 -1.951790302991867065e-01 -6.487037241458892822e-02 1.188417430967092514e-03 -4.287779033184051514e-01 -5.377376079559326172e-02 1.134519558399915695e-02 -9.036403149366378784e-03 -1.180596128106117249e-01 1.534050107002258301e-01 3.511761128902435303e-01 1.750092580914497375e-02 8.534629642963409424e-02 -3.427522480487823486e-01 1.328606158494949341e-01 -2.998634986579418182e-02 -1.694499552249908447e-01 2.154473513364791870e-01
1.401785761117935181e-01 -7.734531536698341370e-03 -6.939656287431716919e-02 3.120468854904174805e-01 1.523684412240982056e-01 2.239905148744583130e-01 -2.796426713466644287e-01 -7.086902856826782227e-02 2.821716964244842529e-01 8.786661922931671143e-02 6.745818257331848145e-02 3.448633104562759399e-02 -1.141886636614799500e-01 -1.995628140866756439e-02 -2.313562184572219849e-01 -1.701115220785140991e-01 -1.636009812355041504e-01 9.015539288520812988e-02 -2.118289321660995483e-01 4.488892853260040283e-02 -1.226067394018173218e-01 3.713841736316680908e-02 1.797289997339248657e-01 2.342938482761383057e-01 2.049962431192398071e-01 4.705477133393287659e-02 8.079658448696136475e-02 -4.317590296268463135e-01 1.442830562591552734e-01 -2.235452979803085327e-01 8.848308771848678589e-02 1.769743859767913818e-01
2.713386118412017822e-01 -6.892255693674087524e-02 -1.241579279303550720e-02 9.339090436697006226e-02 -2.993915379047393799e-01 1.341732442378997803e-01 -1.612267643213272095e-01 -2.394049614667892456e-01 -1.027682423591613770e-01 -1.322168577462434769e-02 -2.035900652408599854e-01 -1.078651752322912216e-03 1.440663039684295654e-01 -1.700595021247863770e-01 -1.889195442199707031e-01 1.178618445992469788e-01 -3.116826117038726807e-01 -6.345318257808685303e-02 -2.494582235813140869e-01 1.032341942191123962e-01 -3.868374973535537720e-02 -8.033274114131927490e-02 -2.333190888166427612e-01 1.001105457544326782e-01 1.679816991090774536e-01 -1.577466428279876709e-01 -5.121650546789169312e-02 -3.629054427146911621e-01 1.725972592830657959e-01 -2.170051336288452148e-01 2.440863251686096191e-01 2.346759196370840073e-03
7.385317981243133545e-02 -1.300947461277246475e-02 -9.829756617546081543e-02 2.064048945903778076e-01 -1.103520914912223816e-01 -1.713713705539703369e-01 -4.602929949760437012e-01 1.997198164463043213e-02 -7.118043303489685059e-02 -8.772432804107666016e-02 -5.507194995880126953e-02 1.537594050168991089e-01 4.871270433068275452e-02 8.153862506151199341e-02 -2.039959887042641640e-03 5.323861911892890930e-02 -3.903070986270904541e-01 4.632266610860824585e-02 -7.854488678276538849e-03 2.592970430850982666e-01 -9.097330272197723389e-02 1.916282773017883301e-01 -3.579119145870208740e-01 -4.732566419988870621e-03 2.259555757045745850e-01 6.063760444521903992e-02 4.418515041470527649e-02 -3.713932931423187256e-01 8.020041882991790771e-02 8.289677649736404419e-02 -1.808497607707977295e-01 -3.831389918923377991e-02
3.966341540217399597e-02 3.453591465950012207e-02 -9.859303385019302368e-02 1.328544169664382935e-01 2.334224879741668701e-01 3.781262412667274475e-02 -1.352428346872329712e-01 -1.397269517183303833e-01 1.971338503062725067e-02 -4.270939156413078308e-02 -1.299249380826950073e-01 2.058977633714675903e-02 -9.890261292457580566e-02 -9.762348234653472900e-02 -1.517745256423950195e-01 -2.294022887945175171e-01 -1.828040331602096558e-01 -4.373638704419136047e-02 -3.190502822399139404e-01 -1.755443662405014038e-01 3.836725950241088867e-01 1.209662854671478271e-01 -9.127740561962127686e-02 9.157211333513259888e-02 1.045107766985893250e-01 3.326091170310974121e-02 2.815726399421691895e-01 -3.057944476604461670e-01 1.927011013031005859e-01 -2.291828095912933350e-01 -3.911806643009185791e-02 3.730127513408660889e-01
1.773093938827514648e-01 1.372990906238555908e-01 -1.152653768658638000e-01 -1.749078631401062012e-01 9.266974776983261108e-02 1.129078269004821777e-01 9.189861011691391468e-04 4.604760929942131042e-02 2.839693427085876465e-01 1.682974547147750854e-01 2.617620229721069336e-01 1.925446838140487671e-01 6.554757803678512573e-02 -2.350179553031921387e-01 -5.163205042481422424e-02 2.009392529726028442e-01 -2.098087221384048462e-01 2.649139165878295898e-01 -3.686054646968841553e-01 1.983114182949066162e-01 -1.784523949027061462e-02 9.858651319518685341e-04 -1.931419223546981812e-02 3.318702429533004761e-02 1.459226757287979126e-01 -2.752844989299774170e-02 4.429552331566810608e-02 -1.910536289215087891e-01 3.098852634429931641e-01 -2.747963666915893555e-01 2.049079537391662598e-01 3.506681649014353752e-03
5.298286676406860352e-02 -2.841617763042449951e-01 -4.393846914172172546e-02 1.244887784123420715e-01 -7.936518639326095581e-02 -1.460874676704406738e-01 -3.891146928071975708e-02 -1.111382469534873962e-01 2.649831771850585938e-01 -4.338030517101287842e-02 7.418373227119445801e-02 5.987223982810974121e-02 6.142333522439002991e-02 -8.714273571968078613e-02 -1.179182827472686768e-01 -1.895931065082550049e-01 -4.505041539669036865e-01 3.891458734869956970e-02 -1.704375892877578735e-01 7.290973514318466187e-02 3.381783962249755859e-01 1.094400659203529358e-01 -7.538407575339078903e-03 -1.873251050710678101e-01 3.355142474174499512e-02 1.054543927311897278e-01 3.740219771862030029e-01 -1.044987738132476807e-01 3.203987777233123779e-01 8.361066132783889771e-02 1.895621567964553833e-01 -7.840027660131454468e-02
1.004995331168174744e-01 -6.126989796757698059e-02 -5.085138231515884399e-02 4.875045418739318848e-01 -6.048838794231414795e-02 1.970836073160171509e-01 2.462054193019866943e-01 -2.555185556411743164e-01 4.494667053222656250e-03 2.452998012304306030e-01 1.712326556444168091e-01 -2.263993024826049805e-02 -2.056697160005569458e-01 -8.248361200094223022e-02 1.738545894622802734e-01 9.722843021154403687e-02 -3.202876150608062744e-01 -1.561639904975891113e-01 -2.484596334397792816e-02 1.770800948143005371e-01 4.200563207268714905e-02 -6.549643725156784058e-02 -1.245504841208457947e-01 8.153960853815078735e-02 -5.412876978516578674e-02 1.106734797358512878e-01 -9.292770922183990479e-02 -2.203437238931655884e-01 3.399002850055694580e-01 5.857139825820922852e-03 5.375511944293975830e-02 1.438769549131393433e-01
2.078668773174285889e-01 2.112674526870250702e-02 1.956359893083572388e-01 7.547730207443237305e-02 -8.373340964317321777e-02 1.120449975132942200e-01 6.248356774449348450e-02 -1.648351848125457764e-01 1.372133791446685791e-01 -1.160337254405021667e-01 2.880317568778991699e-01 2.230071276426315308e-02 3.048432469367980957e-01 -2.832267284393310547e-01 -3.153658285737037659e-02 2.296433970332145691e-02 -3.311370611190795898e-01 -3.239942491054534912e-01 -2.035398483276367188e-01 1.077553108334541321e-01 5.101979523897171021e-02 -1.842964589595794678e-01 1.425205729901790619e-02 -1.455508321523666382e-01 2.287710160017013550e-01 6.084071844816207886e-02 1.494893431663513184e-02 -4.164930880069732666e-01 8.662594109773635864e-02 1.009949296712875366e-02 9.092684090137481689e-02 9.662132710218429565e-03
2.729620933532714844e-01 -1.275052726268768311e-01 -2.261061370372772217e-01 1.208542734384536743e-01 -3.117018043994903564e-01 -5.686239153146743774e-02 -8.043774217367172241e-02 1.349643804132938385e-02 -2.957746684551239014e-01 -2.733021974563598633e-01 4.427334666252136230e-02 9.659555554389953613e-02 -6.420776247978210449e-02 -1.006454974412918091e-01 -2.004559384658932686e-03 1.349915117025375366e-01 -1.705714911222457886e-01 1.024732217192649841e-01 -2.609975039958953857e-01 5.269543081521987915e-02 1.695937514305114746e-01 -1.815273165702819824e-01 -2.659495472908020020e-01 -3.480622544884681702e-02 1.494604498147964478e-01 -6.955667585134506226e-02 -7.952517271041870117e-02 9.392540156841278076e-02 4.281559586524963379e-01 -1.077134534716606140e-01 -1.402723044157028198e-01 1.716057211160659790e-01
3.347750008106231689e-01 -2.561123855412006378e-02 7.274781912565231323e-02 1.320373415946960449e-01 -1.637551039457321167e-01 6.148708984255790710e-02 -2.013640403747558594e-01 -5.733274295926094055e-02 1.255751471035182476e-03 -2.330091036856174469e-02 1.334729939699172974e-01 8.600282669067382812e-02 4.364858567714691162e-02 -1.673466861248016357e-01 -9.723982959985733032e-02 3.907029330730438232e-01 -2.130991816520690918e-01 -7.660126686096191406e-02 -3.114386498928070068e-01 3.169200718402862549e-01 3.556232452392578125e-01 -4.167188890278339386e-03 2.147409170866012573e-01 -4.312054440379142761e-02 2.391337417066097260e-03 1.866720020771026611e-01 1.699171587824821472e-02 -2.870320677757263184e-01 3.061563335359096527e-02 1.720782369375228882e-01 3.127161413431167603e-02 -1.087146066129207611e-02
1.429015547037124634e-01 -2.039918601512908936e-01 8.903193473815917969e-02 2.790842056274414062e-01 -2.467270344495773315e-01 -2.001887373626232147e-02 4.010442644357681274e-02 8.739585988223552704e-03 1.191931813955307007e-01 -4.328516777604818344e-03 3.565494902431964874e-03 2.424611449241638184e-01 -1.657686084508895874e-01 8.542675524950027466e-02 -1.277921646833419800e-01 7.719182223081588745e-02 -2.980584800243377686e-01 -2.684809863567352295e-01 -2.477094531059265137e-02 1.934063136577606201e-01 9.045772999525070190e-02 1.657380759716033936e-01 -3.522329926490783691e-01 4.773694556206464767e-03 2.525634467601776123e-01 1.442676037549972534e-01 -2.052114307880401611e-01 -3.457707762718200684e-01 8.512672036886215210e-02 -2.663610689342021942e-02 -1.753276139497756958e-01 1.242994144558906555e-01
7.317914068698883057e-02 7.183106988668441772e-02 3.297986462712287903e-02 2.536937892436981201e-01 1.125069782137870789e-01 -1.825313121080398560e-01 -1.171722039580345154e-01 -7.017755508422851562e-02 1.187983080744743347e-01 1.720830202102661133e-01 -1.518782526254653931e-01 3.261520266532897949e-01 9.825258702039718628e-02 -5.454305186867713928e-02 2.930730022490024567e-02 -1.247705891728401184e-01 -1.536048054695129395e-01 1.375104039907455444e-01 -1.152805462479591370e-01 1.035810038447380066e-01 2.891135513782501221e-01 9.592762216925621033e-03 -3.563663065433502197e-01 1.329804062843322754e-01 3.892020881175994873e-01 1.238069906830787659e-01 -1.516922116279602051e-01 -3.269458413124084473e-01 7.559929788112640381e-02 2.022909969091415405e-01 -9.444931149482727051e-02 -1.001726388931274414e-01
-1.213906928896903992e-01 7.276383042335510254e-02 -1.742636114358901978e-01 3.336621820926666260e-02 4.791646078228950500e-02 -1.323546022176742554e-01 1.321054250001907349e-01 -3.060704171657562256e-01 1.048070341348648071e-01 4.907533060759305954e-03 2.286491170525550842e-02 7.608900964260101318e-02 -1.536909788846969604e-01 -1.281888931989669800e-01 -1.408743206411600113e-02 -2.480412870645523071e-01 -1.855255365371704102e-01 -1.895105540752410889e-01 -3.272663354873657227e-01 6.095121055841445923e-02 -2.803573310375213623e-01 -9.960598498582839966e-02 -8.120466023683547974e-02 2.135396301746368408e-01 2.646547853946685791e-01 2.144808322191238403e-01 2.508222162723541260e-01 -2.606241405010223389e-01 1.602862030267715454e-01 1.791549026966094971e-01 2.493477463722229004e-01 -9.867178648710250854e-02
-1.407663971185684204e-01 2.219986915588378906e-01 4.957347363233566284e-02 2.668325603008270264e-01 7.645624130964279175e-02 -1.179499924182891846e-02 1.225655972957611084e-01 6.163894012570381165e-02 -1.751684546470642090e-01 1.639368683099746704e-01 9.459012746810913086e-02 3.022436611354351044e-02 -2.687157504260540009e-02 1.057294532656669617e-01 -4.668012857437133789e-01 8.689379692077636719e-02 -3.161278963088989258e-01 -1.869969666004180908e-01 -3.280903995037078857e-01 -2.313578128814697266e-01 -1.678506731986999512e-01 -1.114705055952072144e-01 -8.505535125732421875e-02 -9.787495946511626244e-04 -1.949870027601718903e-02 5.427573248744010925e-02 2.034971676766872406e-02 -4.031769931316375732e-01 8.705102838575839996e-03 -2.918470837175846100e-02 6.466997414827346802e-02 1.111403405666351318e-01
-6.443347781896591187e-02 -1.541092395782470703e-01 -2.042302340269088745e-01 1.184709072113037109e-01 3.261849656701087952e-02 2.000842988491058350e-01 -2.813032269477844238e-01 -3.239220008254051208e-02 1.088129431009292603e-01 -1.106476262211799622e-01 2.820442914962768555e-01 -2.570095285773277283e-02 -1.356036514043807983e-01 8.174255490303039551e-02 -2.985835373401641846e-01 3.216964378952980042e-02 -3.606517910957336426e-01 5.511439964175224304e-02 -2.211803942918777466e-01 1.574587635695934296e-02 7.038959860801696777e-02 -1.811708211898803711e-01 -1.358895152807235718e-01 -7.771927863359451294e-02 1.579261273145675659e-01 -1.425043195486068726e-01 -2.106233835220336914e-01 -2.275802344083786011e-01 2.419034838676452637e-01 -7.488558441400527954e-02 1.441826075315475464e-01 3.234938979148864746e-01
2.769702672958374023e-01 5.751720443367958069e-02 -4.295357689261436462e-02 9.185910969972610474e-02 -1.626704484224319458e-01 -9.689609706401824951e-02 9.976227767765522003e-03 -1.496170312166213989e-01 2.675506845116615295e-02 1.579647883772850037e-02 2.588649094104766846e-01 5.969454348087310791e-02 -3.508407622575759888e-02 -5.341865122318267822e-02 -2.822054326534271240e-01 2.787168137729167938e-02 -3.744867742061614990e-01 7.789470255374908447e-02 -2.048617005348205566e-01 3.194622397422790527e-01 5.878595262765884399e-02 -1.068366914987564087e-01 -2.123879790306091309e-01 1.570691168308258057e-01 4.104398488998413086e-01 -1.309901177883148193e-01 -8.599220961332321167e-02 1.611025333404541016e-01 3.410989418625831604e-02 5.102972686290740967e-02 6.348773837089538574e-02 3.058956861495971680e-01
-3.041432611644268036e-02 -7.308141142129898071e-02 -2.084216289222240448e-02 -2.170057743787765503e-01 8.087583631277084351e-02 1.117783114314079285e-01 -2.168118394911289215e-02 -1.863268315792083740e-01 -1.659077405929565430e-02 2.191873639822006226e-02 1.534045189619064331e-01 1.526836454868316650e-01 1.890108436346054077e-01 -1.118705943226814270e-01 -1.662414968013763428e-01 3.022392392158508301e-01 -3.316389322280883789e-01 2.287852764129638672e-01 -3.449489772319793701e-01 -1.311004757881164551e-01 7.272297888994216919e-02 2.811469137668609619e-01 3.907802456524223089e-04 2.207463234663009644e-01 -6.151568517088890076e-02 1.665112078189849854e-01 -3.155144751071929932e-01 -2.167316824197769165e-01 2.169049531221389771e-01 4.315880127251148224e-03 6.255175173282623291e-02 1.287722140550613403e-01
4.115452244877815247e-02 6.500335875898599625e-03 -4.755268990993499756e-02 1.190570592880249023e-01 2.202037721872329712e-01 -2.323039472103118896e-01 -1.131221428513526917e-01 -2.281009256839752197e-01 -1.956865191459655762e-02 -1.005800347775220871e-02 4.732055589556694031e-02 1.067310795187950134e-01 -2.094131112098693848e-01 -1.885917186737060547e-01 -1.173943430185317993e-01 -1.297712326049804688e-01 -2.318779826164245605e-01 -4.530265554785728455e-02 -4.039088785648345947e-01 -7.714492827653884888e-02 4.752758741378784180e-01 5.581026151776313782e-02 -1.508757174015045166e-01 -2.000854350626468658e-02 3.951555490493774414e-02 -4.555868729948997498e-02 2.116340100765228271e-01 -2.556775808334350586e-01 6.196712702512741089e-02 -1.456179171800613403e-01 9.865404665470123291e-02 2.544324696063995361e-01
8.184279501438140869e-02 -5.856288969516754150e-02 -2.619137763977050781e-01 3.168916096910834312e-03 -3.964447975158691406e-01 -1.040720194578170776e-01 5.261731520295143127e-02 -1.606305986642837524e-01 2.847924642264842987e-02 1.698619425296783447e-01 -1.036241278052330017e-01 -1.091049462556838989e-01 -1.920697838068008423e-01 -1.674799025058746338e-01 -1.452597379684448242e-01 2.328180521726608276e-01 -2.436439394950866699e-01 8.005068451166152954e-02 -4.818773865699768066e-01 -1.695190183818340302e-02 4.123866930603981018e-02 -1.157142370939254761e-01 3.450802713632583618e-02 -4.886274784803390503e-02 -6.987199932336807251e-02 1.084377020597457886e-01 -2.653618529438972473e-02 -1.316352188587188721e-01 2.408871650695800781e-01 -1.366983503103256226e-01 3.004184365272521973e-01 1.165010482072830200e-01
1.693573147058486938e-01 1.086587309837341309e-01 -4.683414846658706665e-02 1.946107298135757446e-01 -1.244841441512107849e-01 -3.388409502804279327e-03 -3.916305005550384521e-01 -6.239109486341476440e-02 -1.028937473893165588e-01 -2.129568904638290405e-01 2.319986075162887573e-01 1.983367502689361572e-01 7.013599574565887451e-02 2.336210012435913086e-01 -1.909236237406730652e-02 2.489691600203514099e-03 -4.089924693107604980e-01 -1.295759230852127075e-01 -2.036179453134536743e-01 2.828686833381652832e-01 5.262249149382114410e-03 5.936769302934408188e-03 -1.714791208505630493e-01 4.197501763701438904e-02 2.609668076038360596e-01 1.676397025585174561e-01 2.926435768604278564e-01 -8.573987334966659546e-02 2.395300939679145813e-02 1.033403351902961731e-02 1.045592799782752991e-01 1.101726293563842773e-02
-2.552682757377624512e-01 -8.984271553345024586e-04 1.150478944182395935e-01 2.661882936954498291e-01 1.003460958600044250e-01 6.049276515841484070e-02 -1.054847165942192078e-01 -1.841120719909667969e-01 -1.226444914937019348e-01 2.760668983682990074e-03 2.791593968868255615e-01 -8.142682164907455444e-02 -2.477160543203353882e-01 -2.777453064918518066e-01 -2.381833791732788086e-01 2.345623821020126343e-01 -2.331233471632003784e-01 -4.891688004136085510e-02 -5.293405428528785706e-02 -5.005398020148277283e-02 -5.428822711110115051e-02 -7.556305080652236938e-02 7.375591900199651718e-03 -6.484705209732055664e-02 2.055817842483520508e-01 1.657852716743946075e-02 -2.432603538036346436e-01 -2.610671818256378174e-01 3.971121609210968018e-01 1.978481262922286987e-01 -2.095779031515121460e-02 -3.328209975734353065e-03
1.951777935028076172e-01 1.390192806720733643e-01 -1.824971288442611694e-01 1.295249313116073608e-01 -2.686430215835571289e-01 2.111138850450515747e-01 -1.940323226153850555e-02 -1.230374798178672791e-01 -1.989828795194625854e-01 -8.731766045093536377e-02 -2.663675546646118164e-01 2.128715813159942627e-02 7.414639461785554886e-03 -6.326911598443984985e-02 -1.546918507665395737e-02 2.363819777965545654e-01 -3.192997872829437256e-01 5.314732436090707779e-03 -1.833559870719909668e-01 9.211950004100799561e-02 -3.657504916191101074e-03 9.730361402034759521e-02 -2.118538022041320801e-01 1.665026843547821045e-01 9.017424285411834717e-02 -2.820256352424621582e-02 -3.265028819441795349e-02 -3.711974620819091797e-01 2.434200495481491089e-01 -7.049285620450973511e-02 3.138967752456665039e-01 2.115202099084854126e-01
1.998496949672698975e-01 2.756449878215789795e-01 -1.867922842502593994e-01 2.083631902933120728e-01 -7.806635112501680851e-04 -2.273940891027450562e-01 1.401790082454681396e-01 -2.044748216867446899e-01 5.554380640387535095e-02 -9.531159698963165283e-02 4.172545298933982849e-02 -2.418166100978851318e-01 -4.189207218587398529e-03 7.425295654684305191e-03 8.161582797765731812e-02 2.778680324554443359e-01 -1.990469545125961304e-01 1.191390529274940491e-01 -2.649772763252258301e-01 -2.732439897954463959e-02 5.447019636631011963e-02 3.277636598795652390e-03 2.326043555513024330e-03 1.817635446786880493e-01 -4.155855998396873474e-02 5.346947908401489258e-02 -1.076331064105033875e-01 -3.831473290920257568e-01 2.592744529247283936e-01 -2.670077979564666748e-01 2.260336726903915405e-01 1.513265073299407959e-01
-9.417689591646194458e-02 8.131323009729385376e-02 -1.039802730083465576e-01 -5.958493053913116455e-02 -2.307947427034378052e-01 -1.862489581108093262e-01 8.521317690610885620e-02 -4.023041427135467529e-01 1.055776849389076233e-01 6.795863062143325806e-02 2.333462983369827271e-02 7.869382947683334351e-02 -8.547544479370117188e-02 -1.862081438302993774e-01 1.730104535818099976e-02 -8.351699262857437134e-02 -6.025280058383941650e-02 3.649131627753376961e-03 -3.289422392845153809e-01 -1.262739449739456177e-01 -1.872273832559585571e-01 -2.220788151025772095e-01 -2.059064805507659912e-01 1.371739208698272705e-01 2.206798046827316284e-01 3.079158961772918701e-01 1.712922453880310059e-01 -2.568903267383575439e-01 1.690701097249984741e-01 5.665082111954689026e-02 2.894507646560668945e-01 1.163417473435401917e-01
[truncated: 3,272,263 more chars]
