# Supplementary material for: The Language of Innovation
Source: PLoS One. 2020 Apr 30;15(4):e0230107. doi: 10.1371/journal.pone.0230107 (PMC7194493; doi:10.1371/journal.pone.0230107)
Supplement: S3 File — (GZ) [file pone.0230107.s003.tar.gz › 1981-1985/V2Run_12_VS_4500_embeddings1981-1985ED32.txt]

-2.627533376216888428e-01 -3.417765796184539795e-01 4.003981500864028931e-02 -6.595636904239654541e-02 1.332217603921890259e-01 1.534045338630676270e-01 -1.220904588699340820e-01 2.024760395288467407e-01 4.922823980450630188e-02 2.762711644172668457e-01 -8.702548593282699585e-02 -1.001248434185981750e-01 -2.214909344911575317e-01 -6.503500789403915405e-02 1.571374088525772095e-01 1.757294684648513794e-01 -2.988291084766387939e-01 -1.521483156830072403e-02 -1.306820362806320190e-01 7.311495393514633179e-02 2.716365642845630646e-02 2.792415618896484375e-01 -6.989406049251556396e-02 1.895727366209030151e-01 -2.602845057845115662e-02 1.026588827371597290e-01 -9.753750264644622803e-02 1.468825936317443848e-01 5.019282922148704529e-02 -1.317318435758352280e-02 -4.665632545948028564e-01 -1.078648492693901062e-01
-1.778483092784881592e-01 -2.908924818038940430e-01 7.417407631874084473e-02 3.512422740459442139e-02 1.092006713151931763e-01 -4.550457745790481567e-02 -2.266337275505065918e-01 1.161636635661125183e-01 1.979642510414123535e-01 9.174124151468276978e-02 -1.296047121286392212e-02 5.629476532340049744e-02 -6.185924261808395386e-02 -2.574562728404998779e-01 3.451063632965087891e-01 -3.500670567154884338e-02 -2.611754536628723145e-01 1.587750017642974854e-01 1.530023515224456787e-01 -2.507628798484802246e-01 1.714359670877456665e-01 2.098624855279922485e-01 -1.608804762363433838e-01 -8.169539272785186768e-02 1.519196927547454834e-01 -6.234400719404220581e-02 -7.507336139678955078e-02 -1.160867139697074890e-01 2.795947790145874023e-01 1.161731332540512085e-01 6.386139243841171265e-02 -3.595231175422668457e-01
-3.912979662418365479e-01 -2.209305912256240845e-01 -8.127352595329284668e-02 2.749317511916160583e-02 1.398692578077316284e-01 -1.451799869537353516e-01 -3.220536932349205017e-02 3.242042064666748047e-01 -7.028559595346450806e-02 1.416418552398681641e-01 -6.425079703330993652e-02 1.595065146684646606e-01 -3.627797961235046387e-02 -2.990695834159851074e-01 2.288545668125152588e-01 -1.887003779411315918e-01 -3.251215517520904541e-01 7.668547332286834717e-02 -5.014300718903541565e-02 -3.226851299405097961e-02 -2.708723247051239014e-01 1.921931207180023193e-01 9.691627323627471924e-02 1.108161136507987976e-01 -6.247166171669960022e-02 -1.843152195215225220e-01 1.595936715602874756e-02 9.326986223459243774e-02 -1.717979907989501953e-01 1.630312651395797729e-01 1.217371821403503418e-01 -2.138891518115997314e-01
-2.067207247018814087e-01 -1.515795886516571045e-01 4.670840501785278320e-02 -7.498953491449356079e-03 1.676539927721023560e-01 1.030820459127426147e-01 -1.955368965864181519e-01 2.761526405811309814e-01 -2.308038808405399323e-02 -5.248190835118293762e-02 1.266797184944152832e-01 7.181849796324968338e-03 1.263769716024398804e-02 -1.627090722322463989e-01 3.117216229438781738e-01 5.771887674927711487e-02 -2.293032407760620117e-01 1.494959592819213867e-01 1.112092733383178711e-01 2.228423058986663818e-01 -1.496690213680267334e-01 1.103965640068054199e-01 9.797431528568267822e-03 -2.611779868602752686e-01 3.687530755996704102e-02 -2.613072693347930908e-01 -1.733479648828506470e-01 2.264726161956787109e-01 1.119860559701919556e-01 -9.315155446529388428e-02 -1.277127414941787720e-01 -4.515958428382873535e-01
-2.366281151771545410e-01 -1.146336570382118225e-01 -1.625888794660568237e-01 8.519572764635086060e-02 -1.421744078397750854e-01 1.867464184761047363e-01 -1.065026968717575073e-01 3.780275210738182068e-02 -3.531703352928161621e-02 4.080927371978759766e-02 -9.422632306814193726e-02 -3.984197229146957397e-02 -3.159505724906921387e-01 -2.048131078481674194e-01 2.038477659225463867e-01 -4.472192376852035522e-02 -1.369988024234771729e-01 -1.528059504926204681e-02 -8.939181268215179443e-02 2.566655278205871582e-01 -1.035046353936195374e-01 -3.855631873011589050e-02 -2.220012545585632324e-01 -1.873966902494430542e-01 2.446070462465286255e-01 -1.515734195709228516e-01 -3.167238831520080566e-01 -3.416024520993232727e-02 -7.001595199108123779e-02 -8.548232913017272949e-02 5.191461741924285889e-02 -4.918766319751739502e-01
-5.996252968907356262e-02 -2.506501674652099609e-01 -2.611345844343304634e-03 -2.131232619285583496e-01 -7.835958898067474365e-02 9.322627633810043335e-02 -1.485186964273452759e-01 8.266449719667434692e-02 2.009817510843276978e-01 1.500415503978729248e-01 -9.129326045513153076e-02 -1.362499594688415527e-01 2.976111508905887604e-02 -3.008288741111755371e-01 3.325332701206207275e-01 8.391255885362625122e-02 -7.270484417676925659e-02 1.451866626739501953e-01 5.047994852066040039e-02 6.448842585086822510e-02 -2.039824575185775757e-01 3.360456228256225586e-01 -2.116269469261169434e-01 2.040990442037582397e-01 1.850768923759460449e-01 -2.912780046463012695e-01 -2.340505123138427734e-01 7.610461115837097168e-02 1.315523684024810791e-01 2.019345909357070923e-01 -4.348377138376235962e-02 -1.786827743053436279e-01
-1.713207513093948364e-01 -3.489732742309570312e-02 -2.296948879957199097e-01 -9.706766158342361450e-02 1.271080672740936279e-01 8.766622096300125122e-02 2.317862398922443390e-02 -2.388922870159149170e-01 1.376434564590454102e-01 1.331090629100799561e-01 7.116489112377166748e-02 2.285477891564369202e-02 -5.417343974113464355e-02 -1.330682188272476196e-01 3.493223488330841064e-01 2.325434982776641846e-01 -1.578658819198608398e-01 2.446423619985580444e-01 2.831569612026214600e-01 -8.583395928144454956e-02 -9.972861409187316895e-02 2.706011533737182617e-01 -2.404848933219909668e-01 -2.662388980388641357e-01 9.424166381359100342e-02 -9.976261854171752930e-02 5.005175992846488953e-02 2.372624725103378296e-01 -2.987056672573089600e-01 -4.458328336477279663e-02 -1.349677294492721558e-01 -1.246619820594787598e-01
-5.989977344870567322e-02 -1.000594496726989746e-01 -2.473588883876800537e-01 -3.688105344772338867e-01 2.411348819732666016e-01 -8.273004740476608276e-02 -3.149968087673187256e-01 8.512891083955764771e-02 3.851072629913687706e-03 1.866624802350997925e-01 8.781933784484863281e-02 2.118491530418395996e-01 -1.961801052093505859e-01 -7.676158845424652100e-02 1.723186522722244263e-01 2.732117474079132080e-01 -7.118357717990875244e-02 -5.150246620178222656e-02 -3.599333763122558594e-01 9.614842943847179413e-03 -3.591117262840270996e-02 1.721143722534179688e-02 -1.715722531080245972e-01 -8.112540841102600098e-02 6.007304415106773376e-02 9.704691171646118164e-02 -1.129643842577934265e-01 1.582217514514923096e-01 2.234208136796951294e-01 2.553900778293609619e-01 -1.889245659112930298e-01 -7.029401510953903198e-02
-1.974261999130249023e-01 3.997632302343845367e-03 -1.065876856446266174e-01 -2.692889571189880371e-01 1.569297537207603455e-02 -5.405077710747718811e-03 -4.296209290623664856e-02 1.280328631401062012e-01 2.910925149917602539e-01 1.441025435924530029e-01 1.014691404998302460e-02 2.460323274135589600e-01 -9.306431561708450317e-02 -2.698948979377746582e-01 3.359766602516174316e-01 5.666013807058334351e-03 2.363386377692222595e-02 2.879641950130462646e-02 7.624471932649612427e-02 -2.285981364548206329e-02 -2.156248241662979126e-01 2.903346121311187744e-01 -2.132097929716110229e-01 1.911868005990982056e-01 2.336502522230148315e-01 -1.326245516538619995e-01 -1.411802619695663452e-01 2.217084914445877075e-01 2.595082521438598633e-01 5.528182536363601685e-02 1.652643829584121704e-01 -1.963676065206527710e-01
-1.551632285118103027e-01 -2.300771623849868774e-01 1.645895838737487793e-01 -1.204081103205680847e-01 3.669825196266174316e-01 -1.425483077764511108e-01 -1.992496252059936523e-01 9.032098203897476196e-02 -4.725852049887180328e-03 2.724945843219757080e-01 -1.643440723419189453e-01 1.100815460085868835e-01 -1.501505374908447266e-01 -3.365531861782073975e-01 1.351827681064605713e-01 1.851215809583663940e-01 -9.203895926475524902e-02 -4.386421665549278259e-02 1.156761497259140015e-01 -9.725710749626159668e-02 -2.367339134216308594e-01 -2.360317297279834747e-02 -2.156256884336471558e-01 -2.413800805807113647e-01 1.862788796424865723e-01 2.136920243501663208e-01 -2.351135611534118652e-01 6.297378242015838623e-02 1.057217493653297424e-01 -1.803911291062831879e-02 -1.757094413042068481e-01 -1.442409679293632507e-02
7.576350122690200806e-02 -2.191804051399230957e-01 1.976713538169860840e-04 -4.097194373607635498e-01 6.553008407354354858e-02 1.317982971668243408e-01 3.704783320426940918e-02 2.636899799108505249e-02 1.905667781829833984e-01 2.274058908224105835e-01 1.530377566814422607e-01 -1.190481185913085938e-01 -1.438509300351142883e-02 -2.691760957241058350e-01 2.152332365512847900e-01 -2.411946505308151245e-01 -2.428385913372039795e-01 -7.088998705148696899e-02 1.477237343788146973e-01 -2.178661525249481201e-02 -7.961934059858322144e-02 3.929791226983070374e-02 -3.815177977085113525e-01 1.057185884565114975e-02 6.725569814443588257e-02 -6.540346145629882812e-02 -2.032421231269836426e-01 -5.918465927243232727e-02 2.862488627433776855e-01 -1.716955751180648804e-01 -9.289503097534179688e-02 -1.957786381244659424e-01
7.118375599384307861e-02 -1.213411316275596619e-01 5.005218461155891418e-02 -3.314504921436309814e-01 2.571743726730346680e-02 3.955322131514549255e-02 2.864064462482929230e-02 -9.777864068746566772e-02 -5.617287755012512207e-02 -2.926448546350002289e-02 9.765475243330001831e-02 1.843924373388290405e-01 -1.431497633457183838e-01 -2.365913838148117065e-01 3.610307872295379639e-01 -2.850562147796154022e-02 -4.062858819961547852e-01 1.975853461772203445e-03 -1.845236867666244507e-03 -2.575381696224212646e-01 -2.589090494439005852e-03 1.622733101248741150e-02 -3.665456175804138184e-02 -4.957174882292747498e-02 9.876894205808639526e-02 -1.186715066432952881e-01 -2.929528355598449707e-01 -1.065062284469604492e-01 1.435259282588958740e-01 6.448807567358016968e-02 -2.355133742094039917e-01 -4.041849076747894287e-01
-4.452462196350097656e-01 -1.646401882171630859e-01 -8.573359251022338867e-02 1.618544338271021843e-03 2.377831935882568359e-01 2.225528061389923096e-01 -1.420556753873825073e-01 3.358041644096374512e-01 1.669719964265823364e-01 6.127525120973587036e-02 8.886327594518661499e-02 -2.789822220802307129e-02 -2.049253433942794800e-01 3.216809406876564026e-02 2.431143969297409058e-01 -1.088812649250030518e-01 -3.629286885261535645e-01 -7.660955656319856644e-03 2.953735925257205963e-02 9.203784167766571045e-02 8.297409862279891968e-02 8.590498566627502441e-02 2.213557483628392220e-03 -2.055465728044509888e-01 6.512859836220741272e-03 -1.490414440631866455e-01 -1.789145469665527344e-01 -9.681608527898788452e-02 -1.240897551178932190e-01 1.507586389780044556e-01 -3.778814151883125305e-02 -2.704653739929199219e-01
-4.794023558497428894e-02 6.437457352876663208e-02 -1.100181713700294495e-01 7.606017589569091797e-02 2.041098326444625854e-01 3.050178587436676025e-01 -5.401482805609703064e-02 -9.787635505199432373e-02 1.039585322141647339e-01 4.045119881629943848e-01 1.797837167978286743e-01 -7.262990623712539673e-02 -3.413414955139160156e-01 -3.135405778884887695e-01 1.329188644886016846e-01 1.569943688809871674e-02 3.108874261379241943e-01 -1.785676628351211548e-01 -3.815375268459320068e-02 -1.507219225168228149e-01 -1.964819133281707764e-01 -9.163483232259750366e-02 2.335785888135433197e-02 1.528206914663314819e-01 5.006661638617515564e-02 -4.348577186465263367e-02 -1.224262192845344543e-01 7.602035254240036011e-02 -1.734109520912170410e-01 7.783876359462738037e-02 -1.380800157785415649e-01 -2.823663651943206787e-01
-1.039173305034637451e-01 -8.261968940496444702e-02 -2.295494526624679565e-01 -1.108143851161003113e-01 2.064504921436309814e-01 1.229354292154312134e-01 -8.625058829784393311e-02 1.650125836022198200e-03 2.572374641895294189e-01 1.376154869794845581e-01 -1.785614043474197388e-01 2.374239824712276459e-02 -8.279681950807571411e-02 -7.185142487287521362e-02 3.076944947242736816e-01 -7.498291134834289551e-02 -4.236274361610412598e-01 1.599001325666904449e-02 -1.431619375944137573e-01 2.249418050050735474e-01 -3.362653851509094238e-01 1.609303802251815796e-01 -1.056568026542663574e-01 -1.783137791790068150e-03 2.105875909328460693e-01 1.067800894379615784e-01 -1.509758681058883667e-01 -7.795352488756179810e-02 5.841124430298805237e-02 1.662803441286087036e-01 -2.553474307060241699e-01 -2.012955546379089355e-01
-8.823333680629730225e-02 -2.709067463874816895e-01 3.358085453510284424e-02 -1.398013085126876831e-01 1.647408455610275269e-01 1.187992841005325317e-02 -1.692705005407333374e-01 2.699145078659057617e-01 1.137343123555183411e-01 -1.426913309842348099e-03 5.448682606220245361e-02 6.493240594863891602e-02 -1.094672903418540955e-01 -2.149786800146102905e-01 -7.023921608924865723e-02 -1.151835992932319641e-01 -5.698297917842864990e-02 1.776989847421646118e-01 7.081623375415802002e-02 8.816295862197875977e-02 -1.618653684854507446e-01 3.359005153179168701e-01 -1.315720379352569580e-01 -1.197277382016181946e-01 1.651656627655029297e-01 -1.374270170927047729e-01 -7.744873315095901489e-02 2.778017148375511169e-02 -3.635950982570648193e-01 2.727752029895782471e-01 -2.384650111198425293e-01 -3.716806769371032715e-01
-8.931079506874084473e-02 -6.422571837902069092e-02 -6.774917989969253540e-02 -2.182062268257141113e-01 1.430916190147399902e-01 3.047071993350982666e-01 3.752618283033370972e-02 1.216578781604766846e-01 3.564968705177307129e-01 -1.714254915714263916e-02 2.287618964910507202e-01 7.505421340465545654e-02 -1.680554077029228210e-02 -2.179877161979675293e-01 3.302282989025115967e-01 2.036919817328453064e-02 -1.054459810256958008e-01 4.594018310308456421e-02 2.423160523176193237e-02 -1.381444782018661499e-01 -2.291172742843627930e-01 1.753400415182113647e-01 -2.114520967006683350e-01 5.794201046228408813e-02 8.510111272335052490e-02 -7.278878986835479736e-02 -1.452840417623519897e-01 -2.348168343305587769e-01 1.647626012563705444e-01 -1.463719159364700317e-01 -2.498299330472946167e-01 -3.155420422554016113e-01
-9.489176422357559204e-02 -1.750817894935607910e-01 -1.097854003310203552e-01 1.694054901599884033e-01 -1.244126912206411362e-02 6.092592328786849976e-02 2.421612589387223125e-04 6.129811331629753113e-02 -2.867881953716278076e-02 -9.926775842905044556e-02 1.146341338753700256e-01 -2.145749330520629883e-02 -2.531702518463134766e-01 -7.436238229274749756e-02 3.220353424549102783e-01 -1.262129545211791992e-01 -1.662787348031997681e-01 -3.565079867839813232e-01 1.000882964581251144e-02 4.752136766910552979e-02 -1.136561408638954163e-01 2.569772601127624512e-01 -3.658489882946014404e-01 -1.053601223975419998e-02 1.907015889883041382e-01 1.913801766932010651e-02 -3.916959837079048157e-02 -1.002089232206344604e-01 7.889561355113983154e-02 2.742905616760253906e-01 -3.708950057625770569e-02 -4.441460072994232178e-01
-1.051288619637489319e-01 -3.380694389343261719e-01 8.253101259469985962e-02 -5.675924941897392273e-02 1.901143640279769897e-01 2.047677785158157349e-01 1.092935875058174133e-01 2.280430942773818970e-01 2.570747435092926025e-01 1.817361414432525635e-01 -6.261482089757919312e-02 -2.596683800220489502e-02 1.107408627867698669e-01 -2.704229354858398438e-01 3.287785649299621582e-01 -5.585164949297904968e-02 -5.504593998193740845e-02 -2.057735621929168701e-01 1.096647083759307861e-01 1.759219318628311157e-01 -2.812560796737670898e-01 5.942976102232933044e-02 -1.888828575611114502e-01 -1.676625609397888184e-01 1.688551306724548340e-01 9.924285113811492920e-02 -1.637242883443832397e-01 5.479226633906364441e-02 -2.251090556383132935e-01 5.580018460750579834e-02 -9.771752357482910156e-02 -2.366586774587631226e-01
-3.330041095614433289e-02 -9.565805643796920776e-02 1.997751891613006592e-01 7.368190586566925049e-02 1.355169415473937988e-01 1.846226304769515991e-01 -1.384407579898834229e-01 8.083133399486541748e-02 -8.836907148361206055e-02 2.339304238557815552e-01 1.553473770618438721e-01 2.475800067186355591e-01 -3.290195465087890625e-01 -1.648442596197128296e-01 2.935163378715515137e-01 2.225749492645263672e-01 -1.511870473623275757e-01 -1.666668653488159180e-01 -3.844292834401130676e-02 5.331174936145544052e-03 -2.650030553340911865e-01 -1.887403614819049835e-02 -1.209551170468330383e-01 -1.404191553592681885e-01 -1.139006763696670532e-01 -1.451575458049774170e-01 1.325952559709548950e-01 8.002930879592895508e-02 3.882449567317962646e-01 9.543433040380477905e-02 1.227064430713653564e-01 -2.391025722026824951e-01
-6.235168129205703735e-02 6.280317157506942749e-02 -8.380325883626937866e-02 -1.648586392402648926e-01 -8.338017761707305908e-02 2.240831255912780762e-01 -4.918100312352180481e-02 1.049042046070098877e-01 2.276290021836757660e-02 5.537939444184303284e-02 2.342983931303024292e-01 -1.637021601200103760e-01 6.696885079145431519e-02 -3.784839808940887451e-01 2.898416519165039062e-01 -1.845254898071289062e-01 -5.062901973724365234e-02 1.003523170948028564e-01 5.748491361737251282e-02 -9.977252781391143799e-02 -2.836037874221801758e-01 -3.313223272562026978e-02 -1.434827446937561035e-01 1.452734321355819702e-01 2.449484616518020630e-01 -2.553785964846611023e-02 -5.949801206588745117e-02 -2.723876573145389557e-02 -1.723385006189346313e-01 8.752870559692382812e-02 1.192263215780258179e-01 -5.202705264091491699e-01
-3.310232162475585938e-01 -2.298034168779850006e-02 1.135682314634323120e-01 -1.196437776088714600e-01 9.162955731153488159e-02 8.314041048288345337e-02 -1.064406633377075195e-01 2.091318368911743164e-01 6.752239912748336792e-02 2.973648719489574432e-02 -2.788264863193035126e-02 8.218962699174880981e-02 -2.402375638484954834e-01 -1.454028934240341187e-01 3.636195361614227295e-01 -2.907531857490539551e-01 -1.003793627023696899e-01 7.666364312171936035e-02 -3.288003802299499512e-01 1.637431383132934570e-01 -4.650495946407318115e-02 2.782110571861267090e-01 -1.355769783258438110e-01 -1.361615508794784546e-01 -1.763632595539093018e-01 -1.124977245926856995e-01 -1.238197609782218933e-01 -1.208560466766357422e-01 -7.408154755830764771e-02 2.672447264194488525e-01 -2.214261703193187714e-02 -2.554699778556823730e-01
-2.674697935581207275e-01 1.584521830081939697e-01 -2.657578140497207642e-02 7.529322057962417603e-02 2.476641833782196045e-01 1.811857074499130249e-01 -1.256921142339706421e-01 -4.607374221086502075e-02 2.288378477096557617e-01 9.793484210968017578e-02 2.078884653747081757e-02 -1.863363981246948242e-01 -5.783654376864433289e-02 -3.532136380672454834e-01 2.158433496952056885e-01 -5.023783817887306213e-02 -2.867950797080993652e-01 9.967648983001708984e-02 -2.038052976131439209e-01 1.033445373177528381e-01 -9.320408850908279419e-02 2.347645908594131470e-01 -7.343485206365585327e-02 -1.851805299520492554e-01 -1.842977255582809448e-01 -1.508722901344299316e-01 6.512639671564102173e-02 -3.719639778137207031e-02 -2.290718406438827515e-01 -2.659219801425933838e-01 1.646455749869346619e-02 -2.772360146045684814e-01
-1.313002407550811768e-01 -3.015649020671844482e-01 -6.760056316852569580e-02 -1.327052861452102661e-01 -2.781629264354705811e-01 -4.823571816086769104e-02 -1.834324300289154053e-01 1.034186854958534241e-01 1.177748888731002808e-01 2.432701587677001953e-01 4.046390205621719360e-02 -1.617629826068878174e-01 -2.896357178688049316e-01 -2.554819583892822266e-01 3.354785740375518799e-01 -7.577122002840042114e-02 8.286171406507492065e-02 2.909152535721659660e-03 6.799551099538803101e-02 -2.709953486919403076e-01 -1.601245105266571045e-01 1.875098645687103271e-01 6.712323427200317383e-02 -1.102863475680351257e-01 -3.044621050357818604e-01 -3.489182144403457642e-02 7.741674780845642090e-02 1.099955011159181595e-02 1.844844818115234375e-01 6.965259555727243423e-03 -1.807086914777755737e-01 -2.193598300218582153e-01
-4.026871919631958008e-01 -9.905884042382240295e-03 1.908711344003677368e-01 2.110253274440765381e-01 9.507457911968231201e-02 5.718434229493141174e-02 -6.418223679065704346e-02 -1.534362137317657471e-01 5.328644439578056335e-02 2.757191658020019531e-01 -1.677233278751373291e-01 -7.529909163713455200e-02 -8.162277936935424805e-02 -3.881033882498741150e-02 2.676904201507568359e-01 -1.072392538189888000e-01 -2.105530500411987305e-01 6.997379660606384277e-02 1.764854937791824341e-01 1.604639180004596710e-02 -5.090651661157608032e-02 4.086799621582031250e-01 -2.349895983934402466e-01 -2.062609493732452393e-01 1.153799295425415039e-01 -5.755588877946138382e-03 6.494443118572235107e-02 1.485457420349121094e-01 -1.300196796655654907e-01 1.021232903003692627e-01 -2.123173326253890991e-01 -2.297202348709106445e-01
-9.373108297586441040e-02 -1.142845675349235535e-01 1.771433651447296143e-02 -2.566877901554107666e-01 -2.545824050903320312e-01 6.862699240446090698e-02 3.409225493669509888e-02 1.091037690639495850e-02 5.237410962581634521e-02 1.323834154754877090e-02 5.220487713813781738e-02 -9.624873101711273193e-02 -2.245509773492813110e-01 -3.722774088382720947e-01 3.101701736450195312e-01 -7.207164168357849121e-02 -3.604524433612823486e-01 8.034690469503402710e-02 3.291981816291809082e-01 1.604695171117782593e-01 -4.020835459232330322e-01 5.946377664804458618e-02 -9.355267882347106934e-02 -2.918002754449844360e-02 2.486390620470046997e-02 4.794609919190406799e-02 -5.780623108148574829e-02 -3.736418485641479492e-02 1.015228554606437683e-01 1.117722094058990479e-01 -3.178859502077102661e-02 -2.429968714714050293e-01
-1.055423319339752197e-01 1.014276444911956787e-01 1.335594919510185719e-03 -1.986365765333175659e-02 1.769160479307174683e-02 1.633682101964950562e-01 1.741663813591003418e-01 9.420478343963623047e-02 5.074399709701538086e-02 5.838786065578460693e-02 4.012027755379676819e-03 -3.255628943443298340e-01 -3.854984417557716370e-02 -3.377546370029449463e-01 2.609758377075195312e-01 2.094366550445556641e-01 -1.530944406986236572e-01 -2.626763097941875458e-02 -1.122341901063919067e-01 1.280860155820846558e-01 -1.646539866924285889e-01 1.046533733606338501e-01 -3.810352087020874023e-01 4.666203632950782776e-02 9.588633663952350616e-03 -1.778607815504074097e-01 -3.393643200397491455e-01 1.799904257059097290e-01 2.701896056532859802e-02 -1.754247397184371948e-01 1.119239479303359985e-01 -3.325023353099822998e-01
-2.318641841411590576e-01 -3.983031511306762695e-01 -1.099817231297492981e-01 -1.400016695261001587e-01 3.939075767993927002e-02 -2.132406830787658691e-01 1.451233923435211182e-01 2.862648367881774902e-01 1.459377408027648926e-01 2.853925526142120361e-02 9.059023857116699219e-02 -4.182926192879676819e-02 -2.891781926155090332e-01 -1.411002576351165771e-01 3.080975115299224854e-01 -2.875342369079589844e-01 -2.601813077926635742e-01 -5.800242722034454346e-02 -9.532620757818222046e-02 2.252838164567947388e-01 -1.178511455655097961e-01 1.640935093164443970e-01 1.754254102706909180e-02 2.457509376108646393e-02 -1.111631691455841064e-01 -4.750800505280494690e-02 -1.005096361041069031e-02 1.852812618017196655e-01 1.629964634776115417e-02 6.534742563962936401e-02 -2.515829727053642273e-02 -2.565632164478302002e-01
-2.521474063396453857e-01 -8.157115429639816284e-02 1.435239799320697784e-02 -1.333589851856231689e-01 -7.333643734455108643e-02 3.657004237174987793e-02 -1.191686391830444336e-01 3.414142429828643799e-01 1.327092349529266357e-01 2.160533070564270020e-01 2.142150253057479858e-01 -3.467757999897003174e-01 -7.431273348629474640e-03 -9.242934733629226685e-02 -5.643131956458091736e-02 1.312658488750457764e-01 -2.839835882186889648e-01 -4.525187984108924866e-02 6.156866252422332764e-02 1.066286563873291016e-01 -1.149337664246559143e-01 2.094472646713256836e-01 -1.872560828924179077e-01 -2.348960489034652710e-01 2.561682835221290588e-03 -8.588653802871704102e-02 -1.981011480093002319e-01 1.861158907413482666e-01 6.490439176559448242e-02 1.870184093713760376e-01 -9.240735322237014771e-02 -3.750777244567871094e-01
-1.151751540601253510e-02 1.410174518823623657e-01 2.762811630964279175e-02 -1.497422754764556885e-01 -1.179687026888132095e-02 1.446297019720077515e-01 -9.393402189016342163e-02 3.304132819175720215e-01 -3.923543170094490051e-02 2.246101647615432739e-01 2.454936057329177856e-01 -9.834087640047073364e-02 -1.573096215724945068e-01 -2.147655040025711060e-01 1.078700795769691467e-01 -1.411205828189849854e-01 -2.900908887386322021e-01 -8.738906681537628174e-02 1.554003059864044189e-01 2.364646941423416138e-01 -2.444462478160858154e-01 6.523177027702331543e-02 -7.899343222379684448e-02 -3.149599432945251465e-01 9.869156777858734131e-02 -3.088528811931610107e-01 -1.014489680528640747e-01 5.757357925176620483e-02 4.852177575230598450e-02 4.195374622941017151e-02 -4.875919967889785767e-02 -3.561758100986480713e-01
-1.298076361417770386e-01 -1.652139723300933838e-01 -1.378346085548400879e-01 -1.837589144706726074e-01 2.112716808915138245e-02 3.703560531139373779e-01 -2.560094296932220459e-01 2.592795491218566895e-01 5.663599818944931030e-02 3.352213501930236816e-01 1.770214177668094635e-02 -2.452205680310726166e-02 -1.770301535725593567e-02 -6.862013787031173706e-02 1.689858287572860718e-01 1.563743650913238525e-01 -9.971705824136734009e-02 -9.700786322355270386e-02 1.205175369977951050e-01 3.440181314945220947e-01 -3.054152131080627441e-01 8.054784685373306274e-02 3.318012505769729614e-02 -1.721620857715606689e-01 1.810013502836227417e-02 -2.668419182300567627e-01 -1.886224299669265747e-01 4.753449186682701111e-02 -1.312524527311325073e-01 -5.593759939074516296e-03 -5.170897394418716431e-02 -2.148215025663375854e-01
-2.813038825988769531e-01 -2.102408558130264282e-01 -1.718309521675109863e-01 -2.824226617813110352e-01 2.909413278102874756e-01 5.832482129335403442e-02 -1.673107733950018883e-03 3.491758601740002632e-03 -1.550217419862747192e-01 2.552472054958343506e-01 1.477315127849578857e-01 2.160865515470504761e-01 1.321653872728347778e-01 -1.912523657083511353e-01 1.900489181280136108e-01 1.531194597482681274e-01 1.304533481597900391e-01 -5.834794044494628906e-02 -6.339672207832336426e-02 2.406986355781555176e-01 -2.248713076114654541e-01 1.524418890476226807e-01 -3.633408248424530029e-01 7.108763605356216431e-02 9.892310202121734619e-02 -1.052242368459701538e-01 3.072982653975486755e-02 -1.214043498039245605e-01 1.446926873177289963e-02 -3.673990815877914429e-02 -2.413654476404190063e-01 -1.356237232685089111e-01
-1.712261587381362915e-01 -7.695207744836807251e-02 -8.124238997697830200e-02 -2.668826580047607422e-01 -3.442469052970409393e-03 2.143999747931957245e-02 -3.132022023200988770e-01 -1.922933459281921387e-01 3.179367482662200928e-01 3.355913162231445312e-01 -7.262560725212097168e-02 2.736965008080005646e-02 1.666485220193862915e-01 -2.863836288452148438e-01 1.696190983057022095e-01 -1.522909943014383316e-02 -3.972614184021949768e-02 -1.395656019449234009e-01 -8.252345956861972809e-03 -1.004766002297401428e-01 -2.422797083854675293e-01 1.930167526006698608e-01 -6.322185695171356201e-02 1.500370502471923828e-01 -1.681028120219707489e-02 -9.094140678644180298e-02 1.604572534561157227e-01 6.349970400333404541e-02 -1.340653598308563232e-01 5.113224685192108154e-02 -3.813992440700531006e-01 -1.865538805723190308e-01
-3.985234797000885010e-01 -1.830048300325870514e-02 -2.860355973243713379e-01 -5.667596682906150818e-02 -5.549212172627449036e-02 6.979691982269287109e-02 -3.608875721693038940e-02 -5.318531394004821777e-02 2.011910974979400635e-01 1.100139170885086060e-01 1.222387328743934631e-01 -2.726043462753295898e-01 -5.375501886010169983e-02 -3.904186189174652100e-01 1.289210468530654907e-01 2.030559480190277100e-01 -2.561427056789398193e-01 4.206774383783340454e-02 8.465488208457827568e-04 3.032793402671813965e-01 -1.086454764008522034e-01 8.820988237857818604e-02 -1.308734118938446045e-01 -2.600916028022766113e-01 7.616460323333740234e-02 -1.574407368898391724e-01 -5.221356451511383057e-02 1.193317547440528870e-01 -1.893700212240219116e-01 1.581663638353347778e-01 -5.263635888695716858e-02 -1.175048649311065674e-01
1.808990240097045898e-01 -3.677498996257781982e-01 1.214266717433929443e-01 1.164084076881408691e-01 -2.773855812847614288e-02 1.570555120706558228e-01 -8.587358146905899048e-02 7.674279808998107910e-02 -1.025146991014480591e-01 4.575542733073234558e-02 1.823987811803817749e-01 5.191024392843246460e-03 -4.066519737243652344e-01 -2.551793754100799561e-01 1.093516275286674500e-01 1.656151264905929565e-01 -3.167806863784790039e-01 1.833991408348083496e-01 1.728164702653884888e-01 1.243889853358268738e-01 -1.797675341367721558e-01 2.078342288732528687e-01 2.233778871595859528e-02 2.037973850965499878e-01 -7.131026685237884521e-02 -2.522473037242889404e-02 -1.442101150751113892e-01 -1.573142409324645996e-02 8.929554373025894165e-02 2.719959020614624023e-01 -7.412355393171310425e-02 -1.954241693019866943e-01
-2.018432915210723877e-01 -4.715483263134956360e-02 -1.472862362861633301e-01 -3.064149431884288788e-02 1.541282832622528076e-01 3.414390981197357178e-01 -2.050464600324630737e-01 -1.570262312889099121e-01 9.598538279533386230e-02 -3.101594932377338409e-02 -3.109349869191646576e-02 -4.237080365419387817e-02 -2.280366420745849609e-01 -2.296500205993652344e-01 2.937275767326354980e-01 -1.957824230194091797e-01 -1.161921545863151550e-01 -7.872094213962554932e-02 -2.304250895977020264e-01 1.573213189840316772e-01 -1.467849761247634888e-01 1.119076535105705261e-01 -9.443075954914093018e-02 -3.918558731675148010e-02 9.679616987705230713e-02 -2.416187077760696411e-01 -1.630410850048065186e-01 2.445303499698638916e-01 1.204965189099311829e-01 3.724132478237152100e-01 -1.491951942443847656e-01 -1.158467456698417664e-01
7.859024405479431152e-02 -1.984773576259613037e-01 1.565545499324798584e-01 9.713388979434967041e-02 4.783649742603302002e-02 3.251883387565612793e-01 -2.171442061662673950e-01 3.815543279051780701e-02 1.032540872693061829e-01 2.757191061973571777e-01 -5.596371367573738098e-02 -1.122074723243713379e-01 -3.184315562248229980e-01 -1.485371291637420654e-01 2.128043323755264282e-01 -7.819929718971252441e-02 -2.920311391353607178e-01 -6.047059223055839539e-02 2.743465267121791840e-02 1.303368806838989258e-01 -3.899380564689636230e-01 2.217222154140472412e-01 3.024110943078994751e-02 5.711700767278671265e-02 -1.215171068906784058e-01 -1.540298312902450562e-01 1.084369942545890808e-01 -1.679615378379821777e-01 9.271927177906036377e-02 2.577646970748901367e-01 -1.192164942622184753e-01 -8.242046833038330078e-02
-2.050799429416656494e-01 9.727432578802108765e-02 8.079221844673156738e-02 -7.616904377937316895e-02 -1.204565539956092834e-01 -2.937741391360759735e-02 -1.149748265743255615e-01 2.571857273578643799e-01 1.827227920293807983e-01 3.043944239616394043e-01 1.472128927707672119e-01 -1.511646509170532227e-01 -9.395312517881393433e-02 -1.259924322366714478e-01 1.188111007213592529e-01 4.235804080963134766e-02 -2.456773966550827026e-01 -1.436435282230377197e-01 6.705239415168762207e-02 2.203417122364044189e-01 -2.445513010025024414e-01 2.919863760471343994e-01 -8.346757292747497559e-02 -1.180148273706436157e-01 -2.274940013885498047e-01 -1.089625507593154907e-01 -1.266513764858245850e-01 -4.062609747052192688e-02 2.364419102668762207e-01 -1.695688068866729736e-01 -1.242367085069417953e-02 -4.051093459129333496e-01
-1.189587712287902832e-01 -5.830648913979530334e-02 -2.034193873405456543e-01 -2.842749953269958496e-01 3.036032617092132568e-01 1.774217560887336731e-02 -2.127874270081520081e-02 -1.178195327520370483e-01 5.440754466690123081e-04 2.124054282903671265e-01 2.213177531957626343e-01 4.426791146397590637e-02 -1.651815697550773621e-02 -1.307580173015594482e-01 3.105384111404418945e-01 1.290511339902877808e-01 6.432622671127319336e-02 -5.760230869054794312e-02 -1.044733375310897827e-01 2.802994251251220703e-01 -1.495263427495956421e-01 9.217113256454467773e-02 -2.457890510559082031e-01 9.695245325565338135e-02 5.413917824625968933e-02 -1.636079847812652588e-01 1.286550015211105347e-01 2.778758481144905090e-02 1.858655810356140137e-01 -1.005601510405540466e-01 -3.547210991382598877e-01 -3.343726992607116699e-01
-7.006377726793289185e-02 -1.784120202064514160e-01 -6.515130400657653809e-02 -2.585374414920806885e-01 3.122006654739379883e-01 4.656297154724597931e-03 -1.280204653739929199e-01 7.166105508804321289e-02 -1.033355221152305603e-01 3.341669440269470215e-01 1.576373428106307983e-01 1.759469807147979736e-01 -3.987739328294992447e-03 3.465714864432811737e-03 2.849477529525756836e-01 2.323477417230606079e-01 1.221688538789749146e-01 -5.318012088537216187e-03 -6.894970685243606567e-02 1.119974106550216675e-01 -1.137410178780555725e-01 3.479242920875549316e-01 -2.610934376716613770e-01 1.000221520662307739e-01 2.515330724418163300e-02 -5.518826097249984741e-02 5.653027072548866272e-02 -4.230638965964317322e-02 1.025082264095544815e-02 -1.074687987565994263e-01 -2.346843034029006958e-01 -3.741503357887268066e-01
-2.595696784555912018e-02 1.059600710868835449e-02 1.446719765663146973e-01 -2.220237404108047485e-01 -2.246079444885253906e-01 5.461106076836585999e-02 1.055015698075294495e-01 4.496674612164497375e-02 5.800352618098258972e-02 3.855086863040924072e-01 1.090038046240806580e-01 1.740811159834265709e-03 -2.258860766887664795e-01 -3.264089822769165039e-01 2.147575765848159790e-01 -1.247756928205490112e-01 7.037080079317092896e-02 2.117853611707687378e-01 -2.087821662425994873e-01 2.984813228249549866e-02 -2.214074581861495972e-01 -8.288762718439102173e-02 -1.770380735397338867e-01 -2.205831930041313171e-02 -8.827325701713562012e-02 1.306253224611282349e-01 1.606985330581665039e-01 -1.150761693716049194e-01 -2.346952706575393677e-01 -1.813647523522377014e-02 -1.824508458375930786e-01 -3.803353011608123779e-01
-1.876276582479476929e-01 -2.670132182538509369e-02 -1.981524378061294556e-01 -2.122136205434799194e-01 3.335929289460182190e-02 2.022284418344497681e-01 -1.514107137918472290e-01 3.182008862495422363e-01 6.271819118410348892e-03 2.552016973495483398e-01 -3.878148272633552551e-02 -7.190850377082824707e-02 -8.303765952587127686e-02 -2.029458880424499512e-01 3.241446018218994141e-01 3.327636746689677238e-03 -1.708706319332122803e-01 1.034615039825439453e-01 1.550131887197494507e-01 3.392981290817260742e-01 -1.376100927591323853e-01 2.413998395204544067e-01 1.340770423412322998e-01 -1.901600956916809082e-01 1.992641389369964600e-01 -1.122331097722053528e-01 -3.075389862060546875e-01 5.032389611005783081e-02 -1.351909637451171875e-01 -2.640964835882186890e-02 -8.254041522741317749e-02 -5.467185378074645996e-02
-1.240906491875648499e-02 -7.028430700302124023e-02 -3.376468420028686523e-01 -2.728887498378753662e-01 9.287029504776000977e-02 6.940890103578567505e-02 5.843254551291465759e-02 1.515271663665771484e-01 1.036304458975791931e-01 1.965810731053352356e-02 -8.259411901235580444e-02 2.003264613449573517e-02 -1.750770509243011475e-01 -2.969524562358856201e-01 3.418772220611572266e-01 -2.123249322175979614e-01 -1.996558755636215210e-01 9.519336372613906860e-02 3.177682757377624512e-01 2.039714902639389038e-01 -2.669874019920825958e-02 2.016243524849414825e-03 -3.016014099121093750e-01 1.957129240036010742e-01 1.735214591026306152e-01 -2.444418668746948242e-01 -4.781006649136543274e-02 7.033842802047729492e-02 2.383603900671005249e-02 1.507042497396469116e-01 4.017956554889678955e-02 -1.548979580402374268e-01
-4.473030194640159607e-02 -2.372924685478210449e-01 3.000841103494167328e-02 -5.651169642806053162e-02 2.189722284674644470e-02 1.099677756428718567e-01 1.795617192983627319e-01 -1.042295247316360474e-01 -2.871269583702087402e-01 3.680027127265930176e-01 6.020293012261390686e-02 4.390632733702659607e-02 -5.115962028503417969e-02 -4.835232496261596680e-01 2.738446295261383057e-01 1.271594315767288208e-01 3.918385505676269531e-02 -9.405065327882766724e-02 -1.016235202550888062e-01 3.409153819084167480e-01 -3.290564287453889847e-03 3.195758163928985596e-02 -6.992573291063308716e-02 -3.245659917593002319e-02 -1.159937530755996704e-01 2.055955231189727783e-01 -1.230522431433200836e-02 1.861678361892700195e-01 -5.053319036960601807e-02 2.099198251962661743e-01 9.047753363847732544e-02 -2.041559964418411255e-01
-2.704771161079406738e-01 -1.582204997539520264e-01 -4.886857420206069946e-02 -1.041029691696166992e-01 -2.243440747261047363e-01 -8.637441694736480713e-02 -1.113914772868156433e-01 2.040416002273559570e-01 -2.177312783896923065e-02 2.747590839862823486e-01 1.977356821298599243e-01 -2.531742751598358154e-01 -2.770273387432098389e-02 -1.290800571441650391e-01 2.789239287376403809e-01 2.525739185512065887e-02 -9.138156473636627197e-02 8.267470449209213257e-02 3.092531859874725342e-01 3.202359974384307861e-01 -6.944770365953445435e-02 1.179454922676086426e-01 -5.371631309390068054e-02 -1.143649891018867493e-01 -2.231570705771446228e-02 -2.057381868362426758e-01 3.084514057263731956e-03 9.523283690214157104e-03 3.812069818377494812e-02 -1.976918615400791168e-02 -8.119963109493255615e-02 -4.497614204883575439e-01
-1.644606739282608032e-01 -3.431839868426322937e-02 1.652231365442276001e-01 -8.163696154952049255e-03 -8.280275762081146240e-02 -1.144565641880035400e-01 -3.122137188911437988e-01 1.921085417270660400e-01 2.470532432198524475e-02 1.185039803385734558e-01 -5.009904876351356506e-02 -2.909392416477203369e-01 -1.646321415901184082e-01 -4.307277798652648926e-01 4.131639376282691956e-02 -2.104903757572174072e-01 -3.765491247177124023e-01 -1.426897644996643066e-01 1.472705155611038208e-01 -2.289877459406852722e-02 -1.285483241081237793e-01 5.442052334547042847e-02 6.284183263778686523e-02 -1.737939119338989258e-01 7.585129886865615845e-02 -1.898775398731231689e-01 6.113598495721817017e-02 1.620080918073654175e-01 1.088339090347290039e-01 3.465513885021209717e-02 -9.842026233673095703e-02 -3.115955591201782227e-01
2.870106883347034454e-02 -1.922364830970764160e-01 7.941263914108276367e-02 -8.139028400182723999e-02 3.095380067825317383e-01 2.401535809040069580e-01 -6.528286635875701904e-02 1.696874499320983887e-01 -1.570862382650375366e-01 3.691273033618927002e-01 1.134446635842323303e-01 1.221773698925971985e-01 1.095853671431541443e-01 -4.088452458381652832e-01 -7.820252329111099243e-03 3.462272584438323975e-01 -1.647571325302124023e-01 9.152768552303314209e-02 1.445582509040832520e-01 1.023941263556480408e-01 2.869604527950286865e-01 5.974815785884857178e-02 -2.287533879280090332e-02 1.451957970857620239e-01 6.935439258813858032e-02 1.020395383238792419e-01 -6.800282746553421021e-02 1.516001578420400620e-02 -5.860511213541030884e-02 2.315356023609638214e-02 1.152602359652519226e-01 -2.513256072998046875e-01
-2.152903079986572266e-01 -3.123215436935424805e-01 1.068001389503479004e-01 -2.275555133819580078e-01 1.140971705317497253e-01 1.841947734355926514e-01 8.191212266683578491e-02 -6.660636514425277710e-02 2.481268942356109619e-01 3.540649414062500000e-01 -1.044531390070915222e-01 1.203028112649917603e-01 -2.805342078208923340e-01 -9.696902334690093994e-02 4.017078578472137451e-01 -1.535668224096298218e-01 -5.239432677626609802e-02 -1.309784203767776489e-01 6.047923117876052856e-02 3.564591286703944206e-03 -9.579974412918090820e-02 2.986409962177276611e-01 4.402833804488182068e-02 -8.802413195371627808e-02 1.092897877097129822e-01 -6.928044557571411133e-02 -8.497692644596099854e-02 -3.060542792081832886e-02 1.155597642064094543e-01 1.005470678210258484e-01 -2.625659108161926270e-01 -2.304370142519474030e-02
-1.155552715063095093e-01 -3.308083415031433105e-01 -6.884607672691345215e-02 5.462735891342163086e-02 2.795626521110534668e-01 8.861140161752700806e-02 9.667434543371200562e-02 -2.010713964700698853e-01 -1.266960799694061279e-01 3.028731942176818848e-01 3.791016340255737305e-01 -6.701640039682388306e-02 -4.953881353139877319e-02 -1.218051649630069733e-02 1.256068795919418335e-01 1.024009808897972107e-01 -1.675879508256912231e-01 5.594016984105110168e-02 -9.686373919248580933e-02 -3.571959957480430603e-02 -1.367616653442382812e-01 3.160900771617889404e-01 -2.757026255130767822e-01 -1.084664836525917053e-01 -9.649773687124252319e-02 2.828991785645484924e-02 -2.274058908224105835e-01 -5.503693595528602600e-02 4.364474490284919739e-02 5.714405700564384460e-02 -2.721074223518371582e-01 -2.377244234085083008e-01
-2.191532105207443237e-01 4.260753840208053589e-02 7.969513535499572754e-02 1.665501296520233154e-02 -1.289682984352111816e-01 8.642053604125976562e-02 -1.169920042157173157e-01 3.693989813327789307e-01 2.878417074680328369e-02 3.521586060523986816e-01 9.876455366611480713e-02 -9.487763047218322754e-02 5.256335064768791199e-02 -2.680810391902923584e-01 1.255941987037658691e-01 3.440114203840494156e-03 -3.145621716976165771e-01 4.018847271800041199e-02 2.038270086050033569e-01 1.440826803445816040e-01 -1.550435721874237061e-01 3.479205444455146790e-02 9.379664808511734009e-02 -5.397148057818412781e-02 6.274176388978958130e-02 -1.448919177055358887e-01 -3.411058485507965088e-01 4.917039722204208374e-02 4.214863851666450500e-02 -2.684181672520935535e-04 -1.284015476703643799e-01 -4.165009260177612305e-01
-1.005722805857658386e-01 2.102239057421684265e-02 9.157590568065643311e-02 -1.425426751375198364e-01 2.604867815971374512e-01 -2.120374143123626709e-01 -3.166489601135253906e-01 -3.623031079769134521e-02 -6.706836819648742676e-02 6.315818428993225098e-02 3.246039748191833496e-01 1.219234913587570190e-01 -7.689611520618200302e-03 -2.487695962190628052e-01 3.115529417991638184e-01 2.126773595809936523e-01 -3.105496466159820557e-01 -9.170096367597579956e-02 -1.957773696631193161e-03 2.073910385370254517e-01 -2.280925959348678589e-01 1.023814976215362549e-01 -1.544917523860931396e-01 7.907141000032424927e-02 -2.739396095275878906e-01 4.913314245641231537e-03 -7.554045319557189941e-02 1.439234465360641479e-01 -1.922074472531676292e-03 -2.290465235710144043e-01 7.885494083166122437e-02 -1.127789467573165894e-01
-2.063467055559158325e-01 6.961302459239959717e-02 -4.550084844231605530e-02 -6.147458404302597046e-02 1.641973704099655151e-01 2.813824713230133057e-01 -1.364925503730773926e-01 -1.701324284076690674e-01 -2.892271615564823151e-02 -8.934196829795837402e-02 3.061499893665313721e-01 4.619818553328514099e-02 -5.082460492849349976e-02 -4.332038164138793945e-01 3.930239975452423096e-01 -9.577301144599914551e-02 2.301242798566818237e-01 -1.896726489067077637e-01 2.193311601877212524e-01 -8.847110718488693237e-02 8.952947705984115601e-02 1.665330082178115845e-01 -1.998088210821151733e-01 1.627795547246932983e-01 -1.057647094130516052e-01 6.044970452785491943e-02 9.958892315626144409e-02 5.672952532768249512e-02 1.907424032688140869e-01 2.310011349618434906e-02 -1.122087389230728149e-01 -9.962208569049835205e-02
-4.057364165782928467e-01 2.829453721642494202e-02 -2.244990766048431396e-01 -6.668983958661556244e-03 2.309692502021789551e-01 1.985121518373489380e-01 1.397778373211622238e-02 7.205204572528600693e-03 1.784413605928421021e-01 -4.999376460909843445e-02 -1.160222589969635010e-01 3.121994435787200928e-01 -2.180611491203308105e-01 -9.889728575944900513e-02 3.024809956550598145e-01 -1.403530538082122803e-01 -1.311220824718475342e-01 -2.072553634643554688e-01 8.471035212278366089e-02 1.350051760673522949e-01 -5.636063218116760254e-02 1.350845843553543091e-01 -3.216387331485748291e-01 1.584028452634811401e-01 6.858629733324050903e-02 -1.397749632596969604e-01 -1.600946635007858276e-01 1.015645787119865417e-01 -3.095041774213314056e-02 1.200478747487068176e-01 -1.736870855093002319e-01 -1.899887472391128540e-01
-1.750486940145492554e-01 -1.689346134662628174e-01 -6.414105743169784546e-02 -2.700169384479522705e-01 1.886804699897766113e-01 -2.449063770473003387e-02 -8.353228121995925903e-02 -2.191681973636150360e-02 2.450011437758803368e-03 2.873521149158477783e-01 1.689037233591079712e-01 1.735620945692062378e-01 -1.844220608472824097e-02 -9.671124815940856934e-02 3.052352368831634521e-01 2.128430753946304321e-01 1.811141669750213623e-01 3.595107793807983398e-02 1.919575333595275879e-01 2.636320590972900391e-01 -1.258733421564102173e-01 1.470435559749603271e-01 -2.113783657550811768e-01 2.150539606809616089e-01 1.018078923225402832e-01 -1.583216339349746704e-01 7.221513986587524414e-02 4.873880371451377869e-02 7.367373257875442505e-02 -1.452762186527252197e-01 -3.282096683979034424e-01 -2.909114360809326172e-01
-1.845104545354843140e-01 4.355925694108009338e-02 -4.221404716372489929e-02 9.913390874862670898e-02 1.289563477039337158e-01 6.057149171829223633e-02 6.341768801212310791e-02 -3.169807046651840210e-02 2.271241545677185059e-01 3.421726226806640625e-01 4.723321646451950073e-02 2.149414271116256714e-01 -1.249088495969772339e-01 -3.515506982803344727e-01 3.081917166709899902e-01 -1.414963752031326294e-01 -4.060104489326477051e-02 -1.793759912252426147e-01 -2.328077703714370728e-01 -2.220546752214431763e-01 3.259603679180145264e-02 9.763512015342712402e-02 -9.076134860515594482e-02 2.243939191102981567e-01 -1.942073553800582886e-01 1.347224563360214233e-01 -2.927402257919311523e-01 1.877114325761795044e-01 1.324997991323471069e-01 -6.236057728528976440e-02 -1.603032350540161133e-01 -1.592898815870285034e-01
4.390545189380645752e-02 -2.441847510635852814e-02 -1.129496023058891296e-01 -8.661434054374694824e-02 8.381185680627822876e-02 -1.075787916779518127e-01 1.944096982479095459e-01 -2.220788002014160156e-01 -7.206742465496063232e-02 3.753857910633087158e-01 1.899369359016418457e-01 8.497184514999389648e-02 -1.462696790695190430e-01 -2.205585241317749023e-01 3.322159647941589355e-01 -1.263304501771926880e-01 -6.431064754724502563e-02 -4.748274385929107666e-02 -3.998671472072601318e-02 1.088234335184097290e-01 -1.607255339622497559e-01 1.564225368201732635e-02 -2.141738086938858032e-01 1.900455057621002197e-01 6.531401071697473526e-03 5.458834767341613770e-02 -5.445015057921409607e-02 -1.174162626266479492e-01 -2.136741578578948975e-01 2.934773080050945282e-02 -3.560287952423095703e-01 -4.059398174285888672e-01
-1.096308454871177673e-01 -6.212125718593597412e-02 -3.091746382415294647e-02 -1.007565930485725403e-01 -1.455223411321640015e-01 2.463714778423309326e-01 -4.845766350626945496e-02 -1.189196016639471054e-02 -1.081727892160415649e-01 1.104039549827575684e-01 2.224857956171035767e-01 7.014524936676025391e-02 -4.349162578582763672e-01 -2.766594588756561279e-01 2.894975244998931885e-01 -2.859636247158050537e-01 -2.874397039413452148e-01 -1.298213154077529907e-01 1.160598993301391602e-01 -2.533273212611675262e-02 -2.306997627019882202e-01 1.356607079505920410e-01 -1.602181345224380493e-01 -2.800437510013580322e-01 1.142679080367088318e-01 -1.068771034479141235e-01 -4.798769578337669373e-02 6.478025019168853760e-02 -8.382518589496612549e-02 2.192364931106567383e-01 5.965169146656990051e-02 1.121629029512405396e-02
-2.756440639495849609e-01 -3.227463737130165100e-02 7.912255078554153442e-02 2.654949761927127838e-02 4.701615776866674423e-03 1.405443549156188965e-01 -3.882688879966735840e-01 1.852479279041290283e-01 4.077137410640716553e-01 9.075365215539932251e-02 -1.001931428909301758e-01 -1.458347290754318237e-01 -6.168957054615020752e-02 -2.851815223693847656e-01 6.266849488019943237e-02 -2.963477559387683868e-02 -1.928524076938629150e-01 -7.746347691863775253e-03 2.448365241289138794e-01 1.458520889282226562e-01 -2.454124391078948975e-01 1.490778326988220215e-01 -3.270724117755889893e-01 6.645420193672180176e-02 2.737861499190330505e-02 -7.993090897798538208e-02 -7.924710959196090698e-02 5.539799854159355164e-02 2.145710028707981110e-02 -6.965819746255874634e-02 -4.409384354948997498e-02 -2.817767560482025146e-01
-1.960114389657974243e-01 -8.822389692068099976e-02 -9.308492392301559448e-02 -2.935815453529357910e-01 2.050227671861648560e-01 -6.284924596548080444e-02 -1.596980094909667969e-01 -9.882542490959167480e-02 -2.390524893999099731e-01 3.519447445869445801e-01 1.496950536966323853e-01 -1.717648282647132874e-02 8.912875503301620483e-02 -2.383723482489585876e-02 2.986213564872741699e-01 1.431458145380020142e-01 3.518551960587501526e-02 4.820013791322708130e-02 -1.659775674343109131e-01 2.055543959140777588e-01 -1.092874035239219666e-01 1.742947399616241455e-01 -3.076576292514801025e-01 2.535710036754608154e-01 1.146527081727981567e-01 -1.616396009922027588e-01 1.105027869343757629e-01 9.058466181159019470e-03 1.344152241945266724e-01 -5.294117704033851624e-02 -1.279590278863906860e-01 -3.038896620273590088e-01
-1.202376279979944229e-02 -6.013556197285652161e-02 -4.467304423451423645e-02 -3.699335083365440369e-02 -4.807673767209053040e-02 4.111063480377197266e-01 -1.769330948591232300e-01 7.773358374834060669e-02 2.336328774690628052e-01 1.858745813369750977e-01 1.890752911567687988e-01 -1.310360431671142578e-01 2.414532005786895752e-01 -3.401871025562286377e-01 2.198512703180313110e-01 9.205555170774459839e-02 -1.357810497283935547e-01 2.114473730325698853e-01 -2.096811830997467041e-01 -3.891993686556816101e-02 -1.192105710506439209e-01 2.515817992389202118e-02 -2.408109977841377258e-02 1.373656392097473145e-01 5.048963427543640137e-02 -6.162653490900993347e-02 -1.118019670248031616e-01 5.074875894933938980e-03 -2.167784720659255981e-01 -8.807896077632904053e-02 -9.202346950769424438e-02 -4.316312968730926514e-01
-3.221878707408905029e-01 1.015200391411781311e-01 -1.315781921148300171e-01 -2.613258659839630127e-01 -1.475674957036972046e-01 9.630491584539413452e-02 -1.797950267791748047e-01 2.360974252223968506e-01 1.104567199945449829e-02 2.372497916221618652e-01 2.173941135406494141e-01 -1.895969063043594360e-01 9.771616011857986450e-02 -7.938175648450851440e-02 1.846535205841064453e-01 1.145747750997543335e-01 -3.097082972526550293e-01 6.267081946134567261e-02 1.597897857427597046e-01 1.990784704685211182e-01 -9.803576022386550903e-02 1.017284989356994629e-01 3.925104811787605286e-02 -1.330274939537048340e-01 -5.403979495167732239e-02 -1.711000502109527588e-01 -1.989598944783210754e-02 2.429789304733276367e-01 2.108867019414901733e-01 1.482581496238708496e-01 -1.986015737056732178e-01 -2.770198285579681396e-01
9.568061679601669312e-03 -1.082055196166038513e-01 1.648982614278793335e-01 4.496843367815017700e-02 2.080345451831817627e-01 -1.582451611757278442e-01 -4.783813953399658203e-01 -9.370527416467666626e-02 1.086586937308311462e-01 1.188079491257667542e-01 3.739459812641143799e-01 -1.254097074270248413e-01 -2.585882879793643951e-02 -2.101880460977554321e-01 1.435926556587219238e-01 2.360554412007331848e-02 3.904004395008087158e-02 1.318688970059156418e-02 1.633461564779281616e-01 -5.662558972835540771e-02 -2.302611023187637329e-01 1.164682060480117798e-01 3.791362792253494263e-02 1.604112982749938965e-01 -4.857318103313446045e-02 -9.094456210732460022e-03 -4.304875060915946960e-02 4.065636992454528809e-01 -2.564877644181251526e-02 1.574432104825973511e-01 -1.195214018225669861e-01 -2.662076950073242188e-01
-2.997077703475952148e-01 1.358578205108642578e-01 -1.727553158998489380e-01 -4.575353488326072693e-02 -1.864475458860397339e-01 1.118231266736984253e-01 -1.768800057470798492e-02 -1.737470738589763641e-02 -1.621416956186294556e-01 -1.413228958845138550e-01 3.553657531738281250e-01 -1.913998462259769440e-02 -1.246627792716026306e-01 -4.194691181182861328e-01 2.374193221330642700e-01 2.063076384365558624e-02 9.017301350831985474e-02 -4.355379194021224976e-02 -5.288214981555938721e-02 2.003290653228759766e-01 9.656734019517898560e-02 2.675018906593322754e-01 -7.275106757879257202e-02 3.063900172710418701e-01 -4.853520914912223816e-02 -1.630231179296970367e-02 5.557489395141601562e-02 1.789338886737823486e-01 -7.314401119947433472e-02 -9.195176512002944946e-02 -1.587148904800415039e-01 -2.845470607280731201e-01
7.711264770478010178e-03 1.128733977675437927e-01 -1.954494863748550415e-01 -1.714643836021423340e-01 1.361508816480636597e-01 9.680835902690887451e-02 1.655578762292861938e-01 -1.641263067722320557e-01 -7.137025892734527588e-02 3.481709659099578857e-01 8.166664838790893555e-02 -1.249378174543380737e-01 -3.286131471395492554e-02 -2.589769959449768066e-01 2.363305836915969849e-01 -1.383327096700668335e-01 -1.006058156490325928e-01 9.089767001569271088e-03 2.342449873685836792e-01 -1.222594082355499268e-01 -5.698039010167121887e-02 1.675660014152526855e-01 -2.855082750320434570e-01 1.449222564697265625e-01 1.147615537047386169e-01 4.549062624573707581e-02 -9.697415679693222046e-02 -2.217455506324768066e-01 -2.681981325149536133e-01 -3.090722486376762390e-02 -2.742556333541870117e-01 -3.314063847064971924e-01
6.884295493364334106e-02 -2.619339823722839355e-01 1.354361921548843384e-01 -1.152553856372833252e-01 3.078991770744323730e-01 -1.975729167461395264e-01 5.046803876757621765e-02 3.872240334749221802e-02 -6.157307326793670654e-02 1.201119646430015564e-01 -1.370996050536632538e-02 -2.455716431140899658e-01 -2.234643399715423584e-01 -5.350235477089881897e-02 2.013287246227264404e-01 1.043877601623535156e-01 -1.960150301456451416e-01 -2.388880401849746704e-02 -2.668119966983795166e-01 -2.047497481107711792e-01 -4.330062773078680038e-03 -9.139655530452728271e-02 -3.215115666389465332e-01 -2.126893103122711182e-01 -6.889560818672180176e-02 1.509843915700912476e-01 7.330324500799179077e-02 1.412608772516250610e-01 1.200970709323883057e-01 1.365048140287399292e-01 -1.249571740627288818e-01 -4.044460356235504150e-01
-5.838067829608917236e-02 -2.613863945007324219e-01 -1.354822423309087753e-02 -1.470904648303985596e-01 3.923597931861877441e-02 -1.177823469042778015e-01 -2.037144601345062256e-01 -9.793111123144626617e-03 -1.085803359746932983e-01 2.825378775596618652e-01 1.299088895320892334e-01 -8.893862366676330566e-02 -1.497705131769180298e-01 -1.056771427392959595e-01 2.880394272506237030e-02 -7.015666365623474121e-02 1.134207174181938171e-01 -6.384113430976867676e-02 2.614919543266296387e-01 1.983851343393325806e-01 -1.105062365531921387e-01 5.510015040636062622e-02 -2.881228923797607422e-01 1.211232319474220276e-01 -2.584961801767349243e-02 1.535620689392089844e-01 -2.099575251340866089e-01 2.959186732769012451e-01 -2.052315920591354370e-01 2.300706952810287476e-01 4.895182698965072632e-02 -4.502572119235992432e-01
-1.129358261823654175e-01 -5.933791771531105042e-02 -3.198835626244544983e-02 -9.181896597146987915e-02 -2.737220143899321556e-03 -2.091851979494094849e-01 -5.197445675730705261e-02 -6.694136559963226318e-02 -5.646014586091041565e-02 2.448052912950515747e-01 9.516730904579162598e-02 9.472031891345977783e-02 4.661823809146881104e-02 -4.101139903068542480e-01 4.034858942031860352e-01 -2.702710926532745361e-01 -2.574914693832397461e-01 -1.841318160295486450e-01 -7.446220517158508301e-02 -1.394907981157302856e-01 -5.771116167306900024e-02 3.301601856946945190e-02 -9.471206367015838623e-02 1.990148723125457764e-01 7.979954034090042114e-02 8.924643509089946747e-03 2.860035002231597900e-01 1.082381457090377808e-01 -9.728047996759414673e-02 -1.913032121956348419e-02 -3.470197319984436035e-01 -1.659582704305648804e-01
-4.035053029656410217e-02 -1.825262606143951416e-01 1.895769312977790833e-02 -2.573834657669067383e-01 1.962227076292037964e-01 4.642050713300704956e-02 6.887937430292367935e-03 -1.202323511242866516e-01 -2.511327862739562988e-01 3.339614868164062500e-01 1.179895251989364624e-01 1.289451271295547485e-01 -3.909719735383987427e-02 -5.960579589009284973e-02 3.833572268486022949e-01 8.912789821624755859e-02 5.525459721684455872e-02 -7.827170938253402710e-02 -4.633630439639091492e-02 2.309073656797409058e-01 -1.320818364620208740e-01 2.105801254510879517e-01 -3.675074875354766846e-01 8.932830393314361572e-02 3.324578329920768738e-02 -2.604650557041168213e-01 3.063484467566013336e-02 5.653199553489685059e-02 7.022407650947570801e-02 -1.006124317646026611e-01 -2.594278752803802490e-01 -2.307379394769668579e-01
-4.746630042791366577e-02 1.528767682611942291e-02 -2.071150243282318115e-01 -1.317420750856399536e-01 1.676445752382278442e-01 2.662968039512634277e-01 -3.317275941371917725e-01 1.649226844310760498e-01 7.313890848308801651e-03 1.546865701675415039e-01 1.015208363533020020e-01 1.688588112592697144e-01 -3.248341754078865051e-02 -1.813625991344451904e-01 2.440343052148818970e-01 8.104933798313140869e-02 7.439337670803070068e-02 -3.219585716724395752e-01 -1.447009146213531494e-01 -6.312531232833862305e-02 -4.858446121215820312e-02 -5.785933136940002441e-02 -5.129721388220787048e-02 3.016452491283416748e-01 -1.015254631638526917e-01 1.819263249635696411e-01 -1.844125688076019287e-01 2.011389099061489105e-02 -3.982482105493545532e-02 6.937771290540695190e-02 1.485173702239990234e-01 -4.454330503940582275e-01
-1.087899953126907349e-01 -1.376074254512786865e-01 -1.637931615114212036e-01 -1.839065402746200562e-01 1.365326493978500366e-01 -6.403379887342453003e-02 -2.805670797824859619e-01 -3.354953974485397339e-02 -1.549580693244934082e-01 -8.897089958190917969e-02 1.551830917596817017e-01 -2.412507385015487671e-01 -4.532148689031600952e-02 -3.360577523708343506e-01 3.812215924263000488e-01 -1.293866336345672607e-01 1.274152100086212158e-01 4.993546009063720703e-02 1.415247172117233276e-01 2.284524738788604736e-01 -1.230113208293914795e-01 2.181134968996047974e-01 -8.487626910209655762e-03 -1.271235942840576172e-01 -1.401333808898925781e-01 1.261621266603469849e-01 -3.333073258399963379e-01 1.202459558844566345e-01 -5.683617200702428818e-03 -1.381826698780059814e-01 -2.454390227794647217e-01 -6.605552136898040771e-02
-1.735611855983734131e-01 -4.623251035809516907e-02 -6.615569442510604858e-02 -4.127513170242309570e-01 3.296885490417480469e-01 -6.394302099943161011e-02 -2.628828771412372589e-02 -2.826004661619663239e-02 2.387037873268127441e-02 3.210814595222473145e-01 -1.387836635112762451e-01 2.616631053388118744e-02 -1.148372367024421692e-01 -4.038088917732238770e-01 7.513447105884552002e-02 3.088605403900146484e-01 -1.682203412055969238e-01 -1.192365512251853943e-01 1.853672089055180550e-03 5.871300585567951202e-03 -1.100567579269409180e-01 -1.027938872575759888e-01 -1.261913776397705078e-01 -2.528567016124725342e-01 1.454983502626419067e-01 2.602437138557434082e-02 -1.782329529523849487e-01 1.785433590412139893e-01 -3.173619508743286133e-02 6.253591179847717285e-02 -1.941757500171661377e-01 -6.797818094491958618e-02
5.564026534557342529e-02 5.750748142600059509e-02 3.465645248070359230e-03 -1.708218008279800415e-01 2.073785364627838135e-01 -1.887515783309936523e-01 -1.689945161342620850e-01 1.204642727971076965e-01 -1.290803253650665283e-01 -9.864968061447143555e-02 4.918999969959259033e-02 -6.442777067422866821e-02 -5.441100895404815674e-02 -2.972083091735839844e-01 1.637927740812301636e-01 -5.715626478195190430e-02 -2.022271752357482910e-01 -2.395086288452148438e-01 1.191440671682357788e-01 -6.474561989307403564e-02 -1.480211615562438965e-01 -1.292141713201999664e-02 -8.492662012577056885e-02 2.193477153778076172e-01 -1.308722198009490967e-01 1.766488701105117798e-01 -3.221108615398406982e-01 3.104398548603057861e-01 -2.457844763994216919e-01 1.390120536088943481e-01 -1.482539474964141846e-01 -3.796366751194000244e-01
-1.528252214193344116e-01 -1.513212174177169800e-01 -9.261322021484375000e-02 -2.440062016248703003e-01 2.373794764280319214e-01 -6.792162358760833740e-02 7.006972283124923706e-02 -1.218089088797569275e-01 -1.837413311004638672e-01 2.047482728958129883e-01 5.908106267452239990e-02 4.418031871318817139e-02 3.432653145864605904e-03 -1.833476275205612183e-01 2.619048058986663818e-01 2.114882916212081909e-01 -4.240367934107780457e-02 4.061506316065788269e-02 8.485598117113113403e-02 2.106140106916427612e-01 -1.168693006038665771e-01 2.101349085569381714e-01 -4.489926099777221680e-01 2.424592524766921997e-01 4.571356251835823059e-02 -6.530934572219848633e-02 4.893928021192550659e-02 -6.102426350116729736e-02 2.904698066413402557e-02 -1.508114635944366455e-01 -2.779841125011444092e-01 -3.005099296569824219e-01
-1.565877497196197510e-01 5.610385164618492126e-02 -2.057117074728012085e-01 -3.179930616170167923e-03 4.784559458494186401e-02 9.311161935329437256e-03 -1.019660681486129761e-01 1.920657306909561157e-01 1.255965530872344971e-01 8.836352080106735229e-02 2.404599487781524658e-01 -1.279333978891372681e-01 3.757779719308018684e-03 -5.012997984886169434e-01 3.046988546848297119e-01 1.238650679588317871e-01 -4.663016274571418762e-02 -1.134167313575744629e-01 -1.379337757825851440e-01 -3.494204208254814148e-02 -1.156997978687286377e-01 -6.015289574861526489e-02 1.837759017944335938e-01 4.105607271194458008e-01 -1.563473343849182129e-01 9.596630185842514038e-02 -1.859657317399978638e-01 4.409931600093841553e-02 -2.253753505647182465e-02 -1.129635702818632126e-02 -3.073448836803436279e-01 5.631848797202110291e-02
-3.751337230205535889e-01 -1.435077339410781860e-01 -8.024803549051284790e-02 -1.612592041492462158e-01 2.172075957059860229e-01 8.076473325490951538e-02 4.146522283554077148e-02 -4.788425285369157791e-03 5.619375035166740417e-02 2.982408404350280762e-01 1.160984709858894348e-01 1.815448701381683350e-01 4.049877449870109558e-02 -1.806415915489196777e-01 2.121635377407073975e-01 -2.253138124942779541e-01 1.991648599505424500e-02 2.468469291925430298e-01 -2.237037988379597664e-03 2.031027674674987793e-01 -2.915261983871459961e-01 5.432686582207679749e-02 1.971832476556301117e-02 -7.478805631399154663e-02 8.992787450551986694e-02 -1.878444254398345947e-01 5.469158291816711426e-02 6.575961410999298096e-02 1.383624318987131119e-02 3.253150880336761475e-01 -3.487215638160705566e-01 -8.587586134672164917e-02
7.793561369180679321e-02 -1.139480024576187134e-01 -8.960217237472534180e-02 -9.139920771121978760e-02 1.779304891824722290e-01 -4.240237642079591751e-03 -2.957533113658428192e-02 -3.152469173073768616e-02 -1.517200320959091187e-01 1.909427791833877563e-01 1.938630267977714539e-02 1.946379081346094608e-03 -2.775560505688190460e-02 -3.933077156543731689e-01 -2.481205165386199951e-01 1.070980802178382874e-01 -7.831432670354843140e-02 9.997224807739257812e-02 -3.986199200153350830e-02 1.546798553317785263e-02 -2.168745994567871094e-01 5.052984952926635742e-01 -3.126017153263092041e-01 1.893948316574096680e-01 -1.933539658784866333e-02 7.872412353754043579e-02 5.168729647994041443e-02 -1.577730178833007812e-01 3.186130523681640625e-02 2.557234838604927063e-02 9.081311523914337158e-03 -3.909820616245269775e-01
-5.732773989439010620e-02 9.176985919475555420e-02 -3.519931435585021973e-02 5.057093873620033264e-02 1.133740916848182678e-01 -1.372010409832000732e-01 -8.048854023218154907e-02 -1.743101775646209717e-01 -1.618648916482925415e-01 3.040765225887298584e-01 1.613391935825347900e-01 1.382628381252288818e-01 -1.961179077625274658e-01 -3.096075057983398438e-01 3.728635013103485107e-01 4.305589944124221802e-02 -5.108524113893508911e-02 1.971659436821937561e-02 5.108129233121871948e-02 -9.414393454790115356e-02 -3.871424123644828796e-02 -1.501311957836151123e-01 -1.934852600097656250e-01 2.983908951282501221e-01 8.720447123050689697e-02 -2.028827220201492310e-01 -5.052937939763069153e-02 -1.171362847089767456e-01 -2.655793130397796631e-01 7.891102135181427002e-02 -2.812870442867279053e-01 -3.017297685146331787e-01
-1.808209419250488281e-01 8.158009499311447144e-02 -2.987398803234100342e-01 -1.264883726835250854e-01 1.030202656984329224e-01 2.113188654184341431e-01 -1.098600551486015320e-01 2.277928888797760010e-01 1.414290517568588257e-01 2.885922230780124664e-02 -9.716335684061050415e-02 -2.480973899364471436e-01 -2.968957722187042236e-01 -5.671198293566703796e-02 4.471709728240966797e-01 6.734137982130050659e-02 -1.565906107425689697e-01 -4.408510774374008179e-02 3.986863046884536743e-02 1.873870044946670532e-01 -1.592593789100646973e-01 2.377607114613056183e-02 -1.634389311075210571e-01 -1.738131493330001831e-01 1.733871921896934509e-02 -3.223733007907867432e-01 -6.520305573940277100e-02 5.436889827251434326e-02 7.965089380741119385e-02 1.182554364204406738e-01 1.215735748410224915e-01 -2.364889234304428101e-01
2.683937922120094299e-02 2.001452259719371796e-02 -5.173100158572196960e-02 -7.248099148273468018e-02 1.833225488662719727e-01 1.779271215200424194e-01 -3.727463185787200928e-01 1.834271103143692017e-02 2.682065777480602264e-02 -8.547364920377731323e-02 1.418144404888153076e-01 1.026611030101776123e-01 -2.587303519248962402e-02 -2.572343647480010986e-01 1.854656040668487549e-01 4.728139936923980713e-02 -4.441864192485809326e-01 4.613560438156127930e-02 -3.774893656373023987e-02 3.032894805073738098e-02 -1.697154939174652100e-01 4.825472235679626465e-01 -2.365861535072326660e-01 -1.172029599547386169e-01 1.994601637125015259e-02 -1.225568130612373352e-01 -9.579226374626159668e-02 2.781251668930053711e-01 -6.105238571763038635e-02 4.735935851931571960e-02 1.210082415491342545e-02 -5.528434738516807556e-02
-2.251646816730499268e-01 2.350272238254547119e-02 -1.336358338594436646e-01 -2.395846545696258545e-01 -1.759665757417678833e-01 7.661015540361404419e-02 6.554428488016128540e-02 3.164334595203399658e-01 6.192681565880775452e-02 1.334867477416992188e-01 1.365050226449966431e-01 -1.727398186922073364e-01 9.914766997098922729e-02 -2.520626187324523926e-01 1.459943205118179321e-01 1.769204623997211456e-02 -2.993813753128051758e-01 8.948516845703125000e-02 1.068247631192207336e-01 2.317711561918258667e-01 -5.738628562539815903e-03 1.631914675235748291e-01 -1.121573299169540405e-01 5.681194365024566650e-02 -5.933344364166259766e-02 -1.282425969839096069e-01 -3.519814014434814453e-01 1.305270791053771973e-01 -7.926683872938156128e-02 -3.194233775138854980e-02 -8.909868076443672180e-03 -4.399941861629486084e-01
1.846638880670070648e-02 -1.925332248210906982e-01 -4.250011220574378967e-02 -1.616132110357284546e-01 1.574455499649047852e-01 -1.223190203309059143e-01 5.067787691950798035e-02 -1.467546075582504272e-01 -1.301402896642684937e-01 3.320238888263702393e-01 1.184341534972190857e-01 -2.850092574954032898e-02 2.550807222723960876e-02 -3.008559048175811768e-01 3.670760989189147949e-01 8.959396183490753174e-02 -1.714760810136795044e-01 -1.433235555887222290e-01 -1.714513748884201050e-01 3.611218556761741638e-02 -2.353710085153579712e-01 2.797392606735229492e-01 1.855868473649024963e-02 2.153857648372650146e-01 2.148125618696212769e-01 -9.902837872505187988e-02 1.061237081885337830e-01 -1.060207337141036987e-01 -4.107440635561943054e-02 -1.246203929185867310e-01 -3.174260556697845459e-01 -1.933690458536148071e-01
-1.072891354560852051e-01 -2.616003155708312988e-01 -4.889724077656865120e-04 -2.142825126647949219e-01 -1.172794252634048462e-01 1.961745023727416992e-01 -1.337550282478332520e-01 -7.315519452095031738e-02 1.752247661352157593e-02 5.724029988050460815e-02 2.427903711795806885e-01 9.013279527425765991e-02 1.653191819787025452e-02 -3.565642237663269043e-01 -7.332605868577957153e-02 3.744550049304962158e-02 -5.211268737912178040e-02 1.630023308098316193e-02 9.102596342563629150e-02 -1.093068420886993408e-01 -2.380537986755371094e-01 8.018011599779129028e-02 -4.729410707950592041e-01 -3.521542251110076904e-02 1.256092190742492676e-01 2.104498594999313354e-01 -1.660950779914855957e-01 1.428010016679763794e-01 -7.735377550125122070e-02 -1.382444500923156738e-01 6.969479471445083618e-02 -3.802438676357269287e-01
-1.671379208564758301e-01 1.909524016082286835e-02 -2.889893651008605957e-01 -6.074247881770133972e-02 1.089927032589912415e-01 -1.698696017265319824e-01 -1.947267949581146240e-01 2.457993030548095703e-01 -5.606360733509063721e-02 -2.952829562127590179e-02 9.608715772628784180e-02 -3.445512354373931885e-01 -2.693386077880859375e-01 -3.132673799991607666e-01 2.204448431730270386e-01 1.270998865365982056e-01 2.824675850570201874e-02 3.241271153092384338e-02 1.616725921630859375e-01 1.257337331771850586e-01 -2.014986276626586914e-01 2.789641320705413818e-01 2.255901694297790527e-01 1.108110323548316956e-01 -1.281611770391464233e-01 2.422242052853107452e-02 4.315991327166557312e-02 6.386199593544006348e-02 -2.193417400121688843e-01 -1.782943755388259888e-01 -2.066554278135299683e-01 -8.416604250669479370e-02
-2.038903534412384033e-01 -2.871875278651714325e-02 1.199304908514022827e-01 8.544225245714187622e-02 2.000855356454849243e-01 1.565209031105041504e-01 -2.451762706041336060e-01 -3.327875435352325439e-01 1.554613113403320312e-01 1.365550011396408081e-01 7.077521830797195435e-02 -1.857271045446395874e-01 -1.468381285667419434e-01 -4.779967367649078369e-01 2.099476605653762817e-01 -4.012480005621910095e-02 -1.603669822216033936e-01 1.278910040855407715e-01 -2.008998580276966095e-02 2.939066477119922638e-02 -1.981258690357208252e-01 1.125320792198181152e-01 5.407311022281646729e-02 -3.559123277664184570e-01 -5.918697640299797058e-02 -1.772835701704025269e-01 -4.889066889882087708e-02 3.533357009291648865e-02 -1.467018723487854004e-01 3.731577470898628235e-02 -9.665342420339584351e-02 -1.636944413185119629e-01
-3.256541192531585693e-01 -1.723667234182357788e-01 -1.111623942852020264e-01 1.002993211150169373e-01 1.742538064718246460e-01 -2.310720235109329224e-01 2.373061887919902802e-02 3.485145270824432373e-01 6.285270676016807556e-03 1.787653714418411255e-01 3.061058931052684784e-02 1.734625399112701416e-01 -3.984003141522407532e-02 -2.147826254367828369e-01 1.072824820876121521e-01 2.928685247898101807e-01 -5.111372098326683044e-02 3.944952040910720825e-03 -1.060861051082611084e-01 -1.190348248928785324e-02 2.495877258479595184e-02 1.115596517920494080e-01 -3.692469596862792969e-01 1.209456380456686020e-02 -6.703138351440429688e-02 2.383216470479965210e-01 6.042391434311866760e-02 6.670790165662765503e-02 2.950815558433532715e-01 6.161213666200637817e-02 -2.853076756000518799e-01 -1.509020179510116577e-01
1.943529993295669556e-01 -2.623192369937896729e-01 -3.666140884160995483e-02 -1.320836097002029419e-01 3.270855173468589783e-02 2.396483346819877625e-02 3.237015008926391602e-02 4.056720435619354248e-02 1.263576149940490723e-01 4.690180420875549316e-01 2.227914780378341675e-01 -1.652776449918746948e-02 -1.876114755868911743e-01 -1.836544722318649292e-01 3.518524467945098877e-01 -8.575288951396942139e-02 -1.034695580601692200e-01 1.429912447929382324e-01 -3.872196003794670105e-02 -1.470522582530975342e-02 -8.787066489458084106e-02 -1.128315776586532593e-01 -3.260826468467712402e-01 2.464199811220169067e-01 -7.706445455551147461e-02 2.185526937246322632e-01 1.276635229587554932e-01 -1.057536341249942780e-02 -1.596429795026779175e-01 -3.926413878798484802e-02 -2.403755486011505127e-01 -9.517704695463180542e-02
-2.680738829076290131e-02 -2.132392674684524536e-01 -2.317168563604354858e-01 -1.335858404636383057e-01 -1.749280989170074463e-01 5.203481018543243408e-02 -4.137072339653968811e-02 2.760231196880340576e-01 -4.037080705165863037e-02 1.241434365510940552e-01 -2.063537761569023132e-02 6.185122951865196228e-02 -4.072693884372711182e-01 -2.608489692211151123e-01 1.996804922819137573e-01 -7.407570630311965942e-02 -3.462193906307220459e-02 1.819669455289840698e-01 -1.906836032867431641e-01 -1.931062899529933929e-02 2.817170927301049232e-03 1.199161782860755920e-01 7.651560008525848389e-02 -8.966811746358871460e-02 -2.640178203582763672e-01 -1.801208257675170898e-01 -2.747264504432678223e-02 6.400214880704879761e-02 -1.368033438920974731e-01 2.225960940122604370e-01 -1.944853514432907104e-01 -3.976010978221893311e-01
-1.734702140092849731e-01 -9.823671728372573853e-02 3.019132278859615326e-02 -6.062459573149681091e-02 2.105534523725509644e-01 2.217357307672500610e-01 -3.748153895139694214e-02 -1.529198698699474335e-02 1.262140572071075439e-01 2.300238311290740967e-01 -4.137099161744117737e-02 -1.084856465458869934e-01 -2.061689794063568115e-01 -1.162907555699348450e-01 2.321560680866241455e-01 -2.884648367762565613e-02 -1.479721963405609131e-01 1.387047022581100464e-01 -1.964803487062454224e-01 2.079264074563980103e-01 -1.903181336820125580e-02 1.753646582365036011e-01 -1.741573363542556763e-01 -2.596712410449981689e-01 2.214056253433227539e-01 -1.428423672914505005e-01 -3.344964981079101562e-01 3.413197398185729980e-02 -1.354309171438217163e-01 1.202868595719337463e-01 2.220178842544555664e-01 -3.886204361915588379e-01
-2.700265645980834961e-01 7.114837411791086197e-03 -8.615830540657043457e-02 5.291180312633514404e-02 2.380350381135940552e-01 -5.308072641491889954e-02 -1.231099739670753479e-01 2.296208292245864868e-01 -3.483530506491661072e-02 3.317621052265167236e-01 2.218870222568511963e-01 3.255050629377365112e-02 3.625519573688507080e-02 -2.841644883155822754e-01 9.162725508213043213e-02 -2.236194908618927002e-01 -6.774188578128814697e-02 -7.131551206111907959e-02 1.933423429727554321e-01 1.925157457590103149e-01 -1.322491765022277832e-01 1.251919120550155640e-01 -3.477062657475471497e-02 2.308483123779296875e-01 -8.844233304262161255e-02 1.659362465143203735e-01 -5.191968753933906555e-02 2.326412796974182129e-01 -1.028515174984931946e-01 2.511996626853942871e-01 2.109122276306152344e-01 -3.244917094707489014e-01
-8.684387430548667908e-04 8.949851244688034058e-02 -2.741205692291259766e-01 5.891241505742073059e-02 2.259916365146636963e-01 2.239123219624161720e-03 -1.140136271715164185e-01 -9.184490144252777100e-02 6.433685868978500366e-02 3.525127768516540527e-01 1.598800122737884521e-01 -7.154933363199234009e-02 -2.117940783500671387e-01 -2.214126437902450562e-01 1.839049458503723145e-01 7.143857330083847046e-02 1.509054303169250488e-01 -1.208234578371047974e-01 -2.959708496928215027e-02 -2.787024080753326416e-01 -1.262055244296789169e-02 -5.398917943239212036e-02 -2.724559903144836426e-01 1.807497888803482056e-01 1.940274378284811974e-03 -1.367960870265960693e-01 -3.059616088867187500e-01 6.402984261512756348e-02 -6.583887338638305664e-02 5.838644132018089294e-02 -2.321795374155044556e-01 -3.807830214500427246e-01
-1.102595478296279907e-01 1.912962347269058228e-01 -3.677333146333694458e-02 1.734225600957870483e-01 -1.084207440726459026e-03 3.514060974121093750e-01 2.652153372764587402e-02 2.127787796780467033e-03 -8.038137108087539673e-02 1.438973993062973022e-01 5.583465471863746643e-02 -9.991609305143356323e-02 -1.308722347021102905e-01 -2.992557883262634277e-01 3.312465846538543701e-01 3.061059415340423584e-01 -2.476498484611511230e-01 2.739945054054260254e-01 -8.304221928119659424e-02 1.429214179515838623e-01 -1.377036869525909424e-01 -2.040522545576095581e-01 5.735493451356887817e-02 1.632659733295440674e-01 1.650161296129226685e-01 7.076111622154712677e-03 -1.896104365587234497e-01 6.230641528964042664e-02 -9.265463054180145264e-02 1.456052996218204498e-03 -1.027935072779655457e-01 -3.235913515090942383e-01
1.640551239252090454e-01 -1.419178992509841919e-01 -2.772499620914459229e-02 -2.710760235786437988e-01 -2.248852998018264771e-01 1.470245271921157837e-01 -1.502153347246348858e-03 2.801979184150695801e-01 7.656559348106384277e-02 9.037525206804275513e-02 8.616969920694828033e-03 -6.049685180187225342e-02 -8.780575543642044067e-02 -2.564076781272888184e-01 4.044943451881408691e-01 2.503626793622970581e-02 -2.564038038253784180e-01 1.776760965585708618e-01 1.134483795613050461e-02 -4.201528728008270264e-01 6.207044422626495361e-02 2.350214272737503052e-01 -7.613790780305862427e-02 -3.899136185646057129e-02 1.466798335313796997e-01 1.028141123242676258e-03 -1.348136067390441895e-01 5.073986947536468506e-03 -7.553759962320327759e-02 4.847390949726104736e-02 -1.382149457931518555e-01 -2.555010914802551270e-01
-1.792526841163635254e-01 -2.091003507375717163e-01 -5.741744115948677063e-02 2.224546484649181366e-02 8.969013392925262451e-02 8.470147848129272461e-03 4.180554673075675964e-02 6.863086484372615814e-03 2.100289613008499146e-01 1.127605363726615906e-01 -9.066869318485260010e-02 -1.275614351034164429e-01 -1.891116499900817871e-01 -1.127486377954483032e-01 2.122483216226100922e-02 -1.521587520837783813e-01 -1.271970719099044800e-01 2.248913981020450592e-02 -6.496134400367736816e-02 1.380487531423568726e-01 -2.094667404890060425e-01 1.844742447137832642e-01 -2.092991322278976440e-01 4.770347476005554199e-01 -1.943119615316390991e-01 3.381787985563278198e-02 5.142560973763465881e-02 3.524180734530091286e-03 -1.085548028349876404e-01 2.191023379564285278e-01 -3.366786986589431763e-02 -5.150978565216064453e-01
-1.716959774494171143e-01 -3.285261392593383789e-01 -5.518003180623054504e-02 -2.285665720701217651e-01 1.210359856486320496e-01 9.205824136734008789e-02 -2.015026360750198364e-01 1.322438567876815796e-01 -2.154295891523361206e-01 3.006173111498355865e-02 -1.482076048851013184e-01 -9.762800484895706177e-02 -2.530554234981536865e-01 -2.901749908924102783e-01 -4.718418698757886887e-03 2.493083626031875610e-01 1.069470643997192383e-01 -1.406831890344619751e-01 -2.192608267068862915e-01 1.358936447650194168e-02 -3.138757050037384033e-01 -8.212497830390930176e-02 -2.220048457384109497e-01 -4.988390952348709106e-03 -1.884425282478332520e-01 1.915780827403068542e-03 8.297286182641983032e-02 3.850080072879791260e-02 7.246309518814086914e-02 3.671287298202514648e-01 -1.161980926990509033e-01 -7.335763424634933472e-02
-3.253522813320159912e-01 -7.987120002508163452e-02 -2.772981524467468262e-01 -7.940863817930221558e-02 -1.048010215163230896e-01 -7.436779141426086426e-02 -3.311936557292938232e-01 -2.011357396841049194e-01 3.178534284234046936e-02 3.369378149509429932e-01 5.148010328412055969e-02 -7.989215850830078125e-02 1.013829633593559265e-01 -2.919036448001861572e-01 1.565711051225662231e-01 4.266897216439247131e-02 -1.290349364280700684e-01 -1.093805730342864990e-01 7.867778092622756958e-02 -5.708577111363410950e-02 -4.869453236460685730e-02 2.238568067550659180e-01 -1.544241011142730713e-01 8.800074458122253418e-02 5.426952242851257324e-02 -9.931622445583343506e-02 1.279108822345733643e-01 -6.307764351367950439e-02 1.257064286619424820e-02 7.945588976144790649e-02 -4.747241735458374023e-01 -7.345642149448394775e-02
-2.699298858642578125e-01 -7.737795822322368622e-04 -4.522056877613067627e-01 -2.106361389160156250e-01 2.386785894632339478e-01 9.367146342992782593e-02 -1.566734910011291504e-01 -1.252530664205551147e-01 -6.281410157680511475e-02 2.422151342034339905e-02 1.856179982423782349e-01 -2.468077093362808228e-01 -1.282906979322433472e-01 -1.232963278889656067e-01 5.512063205242156982e-02 -1.737111955881118774e-01 -2.262796163558959961e-01 4.340149834752082825e-02 1.374657917767763138e-02 -2.501114308834075928e-01 -2.073499262332916260e-01 1.234488338232040405e-01 -1.740306168794631958e-01 -1.013179272413253784e-01 -9.300220757722854614e-02 1.200105994939804077e-01 1.706817001104354858e-01 2.788332104682922363e-02 1.670108139514923096e-01 2.004371136426925659e-01 2.283511869609355927e-02 -2.671349942684173584e-01
1.667002402245998383e-02 -5.433824285864830017e-02 -8.643034845590591431e-02 -1.487602144479751587e-01 5.813130736351013184e-01 -6.279749423265457153e-02 -1.228956058621406555e-01 2.465639449656009674e-02 -3.720212355256080627e-02 3.230733573436737061e-01 -8.454892784357070923e-02 -9.251937270164489746e-02 -2.168742567300796509e-01 -2.545773386955261230e-01 3.132776357233524323e-03 1.438496112823486328e-01 -3.958904743194580078e-01 -2.062701433897018433e-01 -5.904909223318099976e-02 4.787632077932357788e-02 -1.274206489324569702e-01 4.388025961816310883e-03 2.802360989153385162e-02 -1.740619987249374390e-01 1.641638576984405518e-02 8.391039818525314331e-02 -1.947436183691024780e-01 -2.881593443453311920e-02 1.766531467437744141e-01 -3.885511681437492371e-02 -4.624656215310096741e-02 -1.491988897323608398e-01
-1.190503388643264771e-01 -3.325711488723754883e-01 -6.700517237186431885e-02 2.207980304956436157e-01 -5.086676031351089478e-02 4.754182323813438416e-02 -7.996640168130397797e-03 -1.694908291101455688e-01 -3.067315556108951569e-02 1.996714770793914795e-01 8.267907798290252686e-02 9.925214201211929321e-02 -2.815724536776542664e-02 -3.239823579788208008e-01 3.762650489807128906e-01 4.891308024525642395e-02 -1.704234033823013306e-01 1.904311180114746094e-01 -1.169768124818801880e-01 -4.571831598877906799e-02 3.809749335050582886e-02 -4.739769175648689270e-02 -2.215550988912582397e-01 -3.175365924835205078e-01 2.323207445442676544e-02 -1.408229470252990723e-01 -5.216185818426311016e-04 1.447821557521820068e-01 -2.575643658638000488e-01 -1.087499782443046570e-01 -1.464440077543258667e-01 -3.247779309749603271e-01
-1.316763460636138916e-01 -1.899784952402114868e-01 1.966442167758941650e-01 -4.706707969307899475e-02 -1.089360415935516357e-01 3.912618756294250488e-01 2.891629002988338470e-02 5.136978998780250549e-02 7.527926005423069000e-03 -4.804727062582969666e-02 1.592595726251602173e-01 -3.058501482009887695e-01 7.860817760229110718e-02 -3.201564252376556396e-01 1.918715536594390869e-01 -1.968457549810409546e-02 -3.438685238361358643e-01 6.150932982563972473e-03 -9.937451034784317017e-02 -7.731854915618896484e-02 -2.393472492694854736e-01 -4.737644270062446594e-02 -1.298195868730545044e-01 1.180226802825927734e-01 1.749545931816101074e-01 1.155880168080329895e-01 3.517928346991539001e-02 -2.932976745069026947e-02 3.099904209375381470e-02 1.280307769775390625e-01 -2.061994224786758423e-01 -3.737820088863372803e-01
-2.770030796527862549e-01 -4.053905978798866272e-02 -1.271726936101913452e-01 -1.807118654251098633e-01 -1.480296403169631958e-01 -1.571310609579086304e-01 -1.413889229297637939e-01 1.290273666381835938e-01 3.312927186489105225e-01 2.900092601776123047e-01 4.753640666604042053e-02 -2.375265024602413177e-02 -2.223094366490840912e-02 -2.029299139976501465e-01 5.194002762436866760e-02 8.048392832279205322e-02 -1.152574792504310608e-01 1.799646019935607910e-01 1.265275031328201294e-01 1.150438264012336731e-01 -1.763140559196472168e-01 1.661684215068817139e-01 -3.444072306156158447e-01 -1.240178197622299194e-01 2.141852080821990967e-01 -1.001755446195602417e-01 -6.075128912925720215e-02 1.618768572807312012e-01 1.648329943418502808e-01 1.517379283905029297e-01 -8.598521351814270020e-02 -3.619613647460937500e-01
-4.431841894984245300e-02 -1.369904279708862305e-01 5.469763185828924179e-03 -4.815435037016868591e-02 -4.520201310515403748e-02 8.626481145620346069e-02 -1.946686953306198120e-01 2.538533210754394531e-01 -5.136084277182817459e-03 9.400200843811035156e-02 1.151784136891365051e-02 -2.095544636249542236e-01 -3.115696012973785400e-01 -2.326464951038360596e-01 3.551094830036163330e-01 -1.206011995673179626e-01 -1.182253882288932800e-01 1.006374135613441467e-02 2.987108528614044189e-01 2.572770714759826660e-01 -3.342550992965698242e-02 2.238466963171958923e-02 -1.664948165416717529e-01 -2.084500938653945923e-01 -1.007119193673133850e-01 -4.329667091369628906e-01 9.695526957511901855e-02 3.620810061693191528e-02 -7.745276391506195068e-02 1.263434886932373047e-01 -1.707500666379928589e-01 -1.364643573760986328e-01
-7.406403869390487671e-02 -2.100775092840194702e-01 -1.639183312654495239e-01 1.072895973920822144e-01 2.586619257926940918e-01 -6.737122684717178345e-02 -1.144271045923233032e-01 3.333849310874938965e-01 2.228881120681762695e-01 3.137964308261871338e-01 -1.397707965224981308e-02 1.928426139056682587e-02 1.366294026374816895e-01 -1.885466277599334717e-01 1.363799422979354858e-01 -9.672231972217559814e-02 -1.375539600849151611e-01 1.320469826459884644e-01 5.216410383582115173e-02 -5.398219078779220581e-02 -1.459479480981826782e-01 -1.281912345439195633e-02 -2.920993864536285400e-01 1.757710278034210205e-01 -3.408189490437507629e-02 -3.064592555165290833e-02 1.146060675382614136e-01 3.365519344806671143e-01 -2.417342551052570343e-02 -1.476303935050964355e-01 2.055043131113052368e-01 -3.356220424175262451e-01
-7.426302880048751831e-02 -2.677747309207916260e-01 1.383919119834899902e-01 -2.345912307500839233e-01 1.120639517903327942e-01 -4.534108564257621765e-02 -3.628659248352050781e-02 -3.171863034367561340e-02 -1.665049791336059570e-01 2.863423526287078857e-01 2.886829525232315063e-02 2.523945458233356476e-02 7.760231941938400269e-02 -3.311285972595214844e-01 1.787641644477844238e-01 2.489693611860275269e-01 6.104771047830581665e-02 -4.189943522214889526e-02 -2.908654324710369110e-02 9.158305078744888306e-02 8.315528929233551025e-02 4.070840179920196533e-01 -1.731673628091812134e-01 -1.219458803534507751e-01 3.432584404945373535e-01 -2.156508713960647583e-01 -7.919289171695709229e-02 6.409347057342529297e-03 1.931608468294143677e-02 1.886610835790634155e-01 -2.183854430913925171e-01 -1.560582518577575684e-01
-1.313762068748474121e-01 -1.647182852029800415e-01 -2.331640757620334625e-02 1.160476058721542358e-01 2.619742453098297119e-01 2.505278587341308594e-01 -2.205253988504409790e-01 1.086500436067581177e-01 -2.033386975526809692e-01 2.495341449975967407e-01 -1.519043445587158203e-01 -2.210998535156250000e-02 -1.898483186960220337e-01 -7.334750145673751831e-02 7.728472352027893066e-02 -2.027301043272018433e-01 -1.608376204967498779e-01 -1.009221822023391724e-01 1.699494123458862305e-01 6.336125731468200684e-02 2.294281274080276489e-01 -7.402658462524414062e-02 -7.148414105176925659e-02 2.987452745437622070e-01 1.703801900148391724e-01 -4.723715782165527344e-02 -2.063117027282714844e-01 5.776528641581535339e-02 -4.533053934574127197e-02 1.660962402820587158e-01 -8.617771416902542114e-02 -4.454604685306549072e-01
-2.800080478191375732e-01 -1.661800742149353027e-01 -5.000166222453117371e-02 -3.427145183086395264e-01 8.562573045492172241e-02 1.241290271282196045e-01 -1.741550490260124207e-02 3.704810738563537598e-01 -3.792450204491615295e-02 1.251659989356994629e-01 2.145947813987731934e-01 -8.273197710514068604e-02 2.710515633225440979e-02 -1.127964109182357788e-01 2.200834751129150391e-01 -1.211588531732559204e-01 -2.309660464525222778e-01 6.690178811550140381e-02 6.896732747554779053e-02 1.450706720352172852e-01 -2.127404510974884033e-01 1.334266960620880127e-01 -3.722389787435531616e-02 -3.260111510753631592e-01 -5.549278575927019119e-03 -2.356032431125640869e-01 -5.853163078427314758e-02 1.993289738893508911e-01 -2.477427423000335693e-01 1.529591232538223267e-01 -7.294452190399169922e-02 -1.549447178840637207e-01
-5.734632909297943115e-02 -7.711404561996459961e-02 6.824686378240585327e-02 1.415534764528274536e-01 -1.099258363246917725e-01 1.382652670145034790e-02 -3.083408474922180176e-01 2.709836065769195557e-01 1.045410037040710449e-01 1.832345128059387207e-01 -1.115991082042455673e-02 1.926068514585494995e-01 -7.254496216773986816e-02 -7.425338774919509888e-02 3.811895251274108887e-01 3.048500418663024902e-01 -1.849322319030761719e-01 1.260147094726562500e-01 8.468716591596603394e-02 -1.725323870778083801e-02 -2.892086207866668701e-01 9.914392605423927307e-03 -1.926219910383224487e-01 4.423961043357849121e-03 1.721288710832595825e-01 -1.178506016731262207e-01 2.919292747974395752e-01 3.005874454975128174e-01 -5.094711482524871826e-02 1.199671924114227295e-01 5.802924744784832001e-03 -2.000543922185897827e-01
3.538024425506591797e-02 1.143164113163948059e-01 -9.399320930242538452e-02 -3.070909082889556885e-01 1.323601305484771729e-01 2.520147264003753662e-01 -1.506711989641189575e-01 1.732824444770812988e-01 -9.653375297784805298e-02 2.668346166610717773e-01 -5.241325870156288147e-02 -2.166524529457092285e-01 2.205191738903522491e-02 -1.640445888042449951e-01 1.068087518215179443e-01 7.238252460956573486e-02 -1.824660301208496094e-01 -2.331013828516006470e-01 -1.368540078401565552e-01 2.110983803868293762e-02 1.707465648651123047e-01 -1.004811674356460571e-01 -5.860986560583114624e-02 1.408834755420684814e-01 -6.388412415981292725e-02 2.246890962123870850e-01 -2.512591779232025146e-01 1.787584424018859863e-01 -1.157495826482772827e-01 1.989272087812423706e-01 -6.492643803358078003e-02 -4.453712701797485352e-01
-2.093383669853210449e-01 -9.967359900474548340e-02 -1.603960096836090088e-01 1.064789518713951111e-01 -1.124864220619201660e-01 4.033752158284187317e-02 -6.204532831907272339e-02 -2.710042893886566162e-02 2.700175046920776367e-01 2.131450325250625610e-01 2.346039516851305962e-03 -3.498642146587371826e-02 -6.458664685487747192e-02 -2.859821319580078125e-01 2.747102081775665283e-01 2.296787053346633911e-01 -1.302826702594757080e-01 2.613594755530357361e-02 -2.186118215322494507e-01 2.676258385181427002e-01 -1.809463500976562500e-01 2.091199904680252075e-01 -1.602432131767272949e-01 -2.778272032737731934e-01 -4.966736212372779846e-02 -1.891437768936157227e-01 -7.607904076576232910e-02 2.931430041790008545e-01 -1.299098283052444458e-01 -9.058750420808792114e-02 -3.582150116562843323e-02 -2.895334064960479736e-01
-1.010437682271003723e-01 -2.078211903572082520e-01 -1.766086965799331665e-01 -7.316884398460388184e-02 1.069266647100448608e-01 9.919093549251556396e-02 8.914922177791595459e-02 -2.276453673839569092e-01 2.696386873722076416e-01 1.744537502527236938e-01 -1.524903327226638794e-01 -5.165396630764007568e-02 -2.886452674865722656e-01 -2.613593935966491699e-01 1.942282728850841522e-02 -4.571646079421043396e-02 -3.528059124946594238e-01 -3.023197501897811890e-02 2.169342637062072754e-01 1.370729319751262665e-02 1.017907783389091492e-01 2.436199039220809937e-01 -3.314670324325561523e-01 8.751547336578369141e-02 -3.914598841220140457e-03 -2.852386794984340668e-02 -5.817675963044166565e-02 -1.621987298130989075e-02 1.255937665700912476e-01 4.557284340262413025e-02 -2.906667888164520264e-01 -2.813740372657775879e-01
-2.436741888523101807e-01 -6.386579573154449463e-02 -2.046381086111068726e-01 2.971754781901836395e-02 -7.025167346000671387e-02 2.381739914417266846e-01 2.710339799523353577e-02 -1.767408400774002075e-01 2.233070880174636841e-01 3.274323046207427979e-02 2.184476405382156372e-01 -7.932133227586746216e-02 -4.481118544936180115e-02 -4.090758860111236572e-01 3.854850530624389648e-01 -1.091535463929176331e-01 -2.230786383152008057e-01 1.177695617079734802e-01 -1.027012988924980164e-01 1.546155959367752075e-01 6.006851326674222946e-04 -8.144568651914596558e-02 -1.654599905014038086e-01 -1.900334656238555908e-01 4.601183161139488220e-02 1.510673295706510544e-02 5.178898200392723083e-02 1.801232099533081055e-01 -1.434551924467086792e-01 -1.572377234697341919e-01 -7.160717993974685669e-02 -3.304891288280487061e-01
-1.748849004507064819e-01 -3.810419514775276184e-02 -1.179943829774856567e-01 -1.522010266780853271e-01 4.356497526168823242e-02 -1.131143122911453247e-01 -1.872151941061019897e-01 -1.817311644554138184e-01 1.953305006027221680e-01 2.333596795797348022e-01 1.942351907491683960e-01 7.868652045726776123e-02 4.191632196307182312e-02 -3.660887181758880615e-01 3.191177248954772949e-01 7.989349216222763062e-02 -1.057367920875549316e-01 -3.380141854286193848e-01 -1.422439366579055786e-01 -1.008696407079696655e-01 -3.897993266582489014e-02 8.536496013402938843e-02 -7.746432721614837646e-02 1.714580059051513672e-01 1.134810969233512878e-01 -2.616093754768371582e-01 1.561862528324127197e-01 -4.280792921781539917e-02 -4.054725915193557739e-02 -2.186056785285472870e-02 -2.597325146198272705e-01 -3.006763458251953125e-01
-2.056165188550949097e-01 -1.937757432460784912e-02 5.522182211279869080e-02 -1.715389490127563477e-01 -1.447104811668395996e-01 1.983315795660018921e-01 -3.067269325256347656e-01 1.682805866003036499e-01 -3.550493121147155762e-01 1.547926813364028931e-01 -1.184328496456146240e-01 -1.004311144351959229e-01 -1.557161808013916016e-01 -2.871090471744537354e-01 -2.643762715160846710e-02 -1.988852620124816895e-01 -4.389870464801788330e-01 -1.318391263484954834e-01 1.290501505136489868e-01 -2.869746088981628418e-01 1.011987850069999695e-01 1.033342555165290833e-01 -1.692556291818618774e-01 1.187748312950134277e-01 2.584016509354114532e-02 7.297073304653167725e-02 4.669378325343132019e-02 -2.510546334087848663e-02 -8.081654086709022522e-04 1.331750117242336273e-02 5.169750750064849854e-02 -1.915747970342636108e-01
-9.828281588852405548e-03 -2.498045712709426880e-01 -2.448516339063644409e-01 -7.351715117692947388e-02 2.215187251567840576e-01 -1.913369148969650269e-01 -1.471693366765975952e-01 -2.567844465374946594e-02 -1.197219714522361755e-01 2.248184084892272949e-01 3.608675673604011536e-02 3.354264795780181885e-02 5.759423971176147461e-02 -2.811566293239593506e-01 2.798281610012054443e-01 1.226191874593496323e-02 -2.292261868715286255e-01 -2.605417966842651367e-01 4.416263848543167114e-02 -8.081601560115814209e-02 5.836048722267150879e-02 3.390107303857803345e-02 -1.536782830953598022e-01 1.838442087173461914e-01 5.319403111934661865e-02 -2.548749446868896484e-01 2.866203486919403076e-01 -1.434241235256195068e-02 -3.707680106163024902e-02 -3.519861027598381042e-02 -2.629824280738830566e-01 -3.510282933712005615e-01
-1.920608282089233398e-01 -2.663504481315612793e-01 6.096201017498970032e-02 -4.165482148528099060e-02 2.676108777523040771e-01 -3.540005907416343689e-02 3.960766829550266266e-03 -8.813775330781936646e-02 2.940993197262287140e-02 2.951312959194183350e-01 2.546113729476928711e-01 -1.379763009026646614e-03 -1.253666877746582031e-01 -3.405226022005081177e-02 2.981954514980316162e-01 7.305402308702468872e-02 -8.036044985055923462e-02 -9.515123069286346436e-02 -3.926615789532661438e-02 1.999474018812179565e-01 -6.055739894509315491e-02 2.140930294990539551e-01 -3.460565507411956787e-01 9.684956818819046021e-02 1.289330422878265381e-01 -2.559002041816711426e-01 1.570553928613662720e-01 -2.350188605487346649e-02 6.317521631717681885e-02 -2.630478143692016602e-01 -2.573179006576538086e-01 -2.444184422492980957e-01
-1.240171939134597778e-01 3.117950074374675751e-02 -1.074131578207015991e-01 -4.799988120794296265e-03 -7.536660134792327881e-02 2.411639839410781860e-01 -3.033782243728637695e-01 5.406668037176132202e-02 1.759435236454010010e-02 -4.507449641823768616e-02 3.250868618488311768e-01 1.170869469642639160e-01 -2.841733396053314209e-01 -3.591854870319366455e-01 1.812063902616500854e-01 -8.102138340473175049e-02 -3.854135870933532715e-01 -8.652365207672119141e-02 1.344212889671325684e-01 -8.508345112204551697e-03 -1.692738085985183716e-01 3.751129209995269775e-01 -6.175041943788528442e-02 -1.487771123647689819e-01 -4.370787739753723145e-02 -7.021924853324890137e-02 3.890945017337799072e-02 1.851772814989089966e-01 8.083431981503963470e-03 -8.799079060554504395e-02 6.467407941818237305e-02 -1.351499557495117188e-01
-1.583417207002639771e-01 -4.474448412656784058e-02 1.012189090251922607e-01 1.172072142362594604e-01 1.527888420969247818e-02 -1.085959598422050476e-01 4.314139951020479202e-03 5.851875245571136475e-02 4.078588262200355530e-02 1.443231701850891113e-01 4.001581668853759766e-01 -3.420909866690635681e-02 -1.947576999664306641e-01 -2.570247650146484375e-01 3.864877223968505859e-01 -7.837941497564315796e-02 -1.491022557020187378e-01 1.717201173305511475e-01 5.891193822026252747e-02 4.872198030352592468e-02 1.110196784138679504e-01 -1.575450748205184937e-01 -2.684389054775238037e-01 -4.841572046279907227e-02 -1.096204370260238647e-01 3.074357807636260986e-01 9.639164060354232788e-02 -1.744160652160644531e-01 -2.162009775638580322e-01 -4.743722453713417053e-02 -1.627064049243927002e-01 -3.151990771293640137e-01
-1.704517155885696411e-01 -1.073110699653625488e-01 -4.697463475167751312e-03 -1.411303132772445679e-01 -1.887323111295700073e-01 2.659926116466522217e-01 -3.286689147353172302e-02 1.427043825387954712e-01 -4.511529952287673950e-02 2.885009646415710449e-01 -2.101779133081436157e-01 2.674310207366943359e-01 -1.354514807462692261e-01 -3.740005195140838623e-01 1.039448082447052002e-01 1.258058696985244751e-01 -1.786935627460479736e-01 9.971627593040466309e-02 8.216585218906402588e-02 4.621072113513946533e-02 8.015263080596923828e-02 4.856944680213928223e-01 -7.668615132570266724e-02 1.210555285215377808e-01 1.175793185830116272e-01 -6.723561882972717285e-02 -2.617254666984081268e-02 2.107693627476692200e-02 1.010980084538459778e-01 1.265803873538970947e-01 8.817648887634277344e-02 -2.423695921897888184e-01
-3.108965754508972168e-01 -2.480133473873138428e-01 3.919694572687149048e-02 -3.697313070297241211e-01 -1.873666197061538696e-01 1.167101636528968811e-01 -2.257244586944580078e-01 1.561853140592575073e-01 6.423159688711166382e-02 6.705370545387268066e-02 -5.418644100427627563e-02 1.546869128942489624e-01 -5.798108503222465515e-02 -4.008880555629730225e-01 1.874271035194396973e-01 4.489973559975624084e-02 -5.905590578913688660e-02 1.610228270292282104e-01 -9.013672359287738800e-03 2.115216404199600220e-01 -1.006324440240859985e-01 -1.143710389733314514e-01 -1.725092232227325439e-01 9.092655032873153687e-02 2.986462600529193878e-02 1.003056541085243225e-01 -2.076742798089981079e-01 -4.438919946551322937e-02 -8.495361357927322388e-02 -1.834351122379302979e-01 1.976025849580764771e-01 -2.671709954738616943e-01
-1.781280152499675751e-02 9.568304568529129028e-02 -2.032147347927093506e-01 -2.310844957828521729e-01 -1.241941973567008972e-01 1.064606010913848877e-01 -4.429120123386383057e-01 5.182814970612525940e-02 4.762879572808742523e-03 5.936494097113609314e-02 2.451222203671932220e-02 -2.049259245395660400e-01 -2.687035799026489258e-01 -3.406689167022705078e-01 6.835373491048812866e-02 4.262702539563179016e-02 -2.656164169311523438e-01 -8.259179443120956421e-02 -8.976709842681884766e-02 -1.287071704864501953e-01 1.256868541240692139e-01 1.095177605748176575e-01 -4.939424619078636169e-02 -2.261601388454437256e-01 -1.613098233938217163e-01 -1.456045061349868774e-01 -3.169303536415100098e-01 1.045148894190788269e-01 1.229953691363334656e-01 5.194227397441864014e-02 -1.050577834248542786e-01 -2.418633848428726196e-01
-1.060824319720268250e-01 4.046935215592384338e-02 -1.094189099967479706e-02 -1.288346350193023682e-01 -1.455138344317674637e-02 2.713439166545867920e-01 -9.048657491803169250e-03 3.070495426654815674e-01 -4.477172717452049255e-02 1.408742219209671021e-01 -6.632520258426666260e-02 -2.939847065135836601e-03 -3.119140565395355225e-01 -1.863268315792083740e-01 2.486449480056762695e-01 1.087243482470512390e-01 -2.298111617565155029e-01 -5.409684777259826660e-02 1.782535612583160400e-01 1.324596554040908813e-01 -7.379300892353057861e-02 1.545656323432922363e-01 -1.237167343497276306e-01 -2.088018804788589478e-01 -3.522609546780586243e-02 -4.733072221279144287e-01 -8.607720583677291870e-02 2.083585560321807861e-01 2.747107762843370438e-03 1.851112246513366699e-01 -8.460237085819244385e-02 -2.438545227050781250e-01
-2.547851502895355225e-01 2.346019446849822998e-01 3.927475586533546448e-02 -8.313327282667160034e-02 1.005404070019721985e-01 1.363723129034042358e-01 6.252855062484741211e-03 3.576638177037239075e-02 -6.520289182662963867e-02 1.180233880877494812e-01 2.702340781688690186e-01 5.975073203444480896e-02 2.137210965156555176e-01 -3.075557053089141846e-01 3.948288559913635254e-01 5.084928125143051147e-02 -1.156891360878944397e-01 -1.927721500396728516e-01 -9.714613854885101318e-02 -1.959175020456314087e-01 -2.256558388471603394e-01 5.178579688072204590e-02 -7.102592289447784424e-02 3.367017507553100586e-01 -8.110427111387252808e-02 -2.078870683908462524e-02 -1.516144722700119019e-01 1.237099766731262207e-01 -1.319916397333145142e-01 6.999646127223968506e-02 -3.280019462108612061e-01 -4.959421604871749878e-02
1.026130393147468567e-01 -1.133843585848808289e-01 8.648922294378280640e-02 3.026655875146389008e-02 -3.099716268479824066e-02 -3.833732381463050842e-02 -9.254628419876098633e-02 -2.460899204015731812e-02 -6.503720767796039581e-03 5.359959602355957031e-01 1.083530411124229431e-01 -2.182161360979080200e-01 -1.698531508445739746e-01 -1.728310137987136841e-01 4.238445460796356201e-01 -6.641454249620437622e-02 -1.025618761777877808e-01 2.868082225322723389e-01 -5.514212325215339661e-02 -4.876769334077835083e-02 -2.033937163650989532e-02 -6.483103334903717041e-02 -2.654017508029937744e-01 2.131957188248634338e-02 2.667501755058765411e-02 2.002145498991012573e-01 5.978278070688247681e-02 -6.581460684537887573e-02 -4.918624460697174072e-02 2.908660098910331726e-02 -3.621556162834167480e-01 -1.015758365392684937e-01
-4.176652133464813232e-01 -1.947717666625976562e-01 -2.036360204219818115e-01 -5.649066343903541565e-02 1.018263050355017185e-03 2.250274270772933960e-01 -1.594502478837966919e-01 -1.772767454385757446e-01 -2.956644296646118164e-01 4.299267381429672241e-02 3.311823680996894836e-02 -1.986073553562164307e-01 -4.406546056270599365e-02 -1.279123723506927490e-01 -3.128006309270858765e-02 -5.726163461804389954e-02 -8.581124246120452881e-02 1.859438270330429077e-01 1.511310786008834839e-01 -2.011317163705825806e-01 8.292576670646667480e-02 3.002803325653076172e-01 -2.040957957506179810e-01 1.284998655319213867e-01 1.064994484186172485e-01 -2.794948220252990723e-02 -9.461133182048797607e-02 1.356647908687591553e-01 2.597838342189788818e-01 9.347924962639808655e-03 -1.742607802152633667e-01 -2.919524312019348145e-01
-1.956396400928497314e-01 2.949253022670745850e-01 6.709900498390197754e-02 -2.100924700498580933e-01 2.305943816900253296e-01 3.230634927749633789e-01 -1.892872005701065063e-01 6.313506513833999634e-02 -1.846679896116256714e-01 7.832954078912734985e-02 2.622177302837371826e-01 9.184666723012924194e-02 4.295291379094123840e-03 -9.702115505933761597e-02 9.013921022415161133e-02 1.571786999702453613e-01 -3.109222277998924255e-02 -2.262187935411930084e-02 -1.032528355717658997e-01 1.512418780475854874e-02 1.778344064950942993e-01 1.810560673475265503e-01 1.562515646219253540e-01 1.130587831139564514e-01 -2.063079178333282471e-01 4.177789017558097839e-02 2.635789290070533752e-02 2.288959175348281860e-01 -2.591333538293838501e-02 3.222814947366714478e-02 -1.419710693880915642e-03 -5.059349536895751953e-01
-1.829280406236648560e-01 -1.539833098649978638e-01 6.082324683666229248e-02 -3.313385322690010071e-02 -3.689396008849143982e-02 3.150429427623748779e-01 4.976857081055641174e-02 4.279701039195060730e-02 2.214512601494789124e-02 3.787386417388916016e-02 2.647576630115509033e-01 1.538399234414100647e-02 -1.417254470288753510e-02 -3.717983067035675049e-01 1.785915046930313110e-01 -6.121791899204254150e-02 -2.307589352130889893e-01 -1.717005372047424316e-01 -1.647610515356063843e-01 -1.077479049563407898e-01 -3.646283745765686035e-01 5.204689130187034607e-02 -5.598616972565650940e-02 1.687719374895095825e-01 1.786130219697952271e-01 1.492431610822677612e-01 -6.529256235808134079e-03 -1.464494317770004272e-01 -1.715669967234134674e-02 -6.122966110706329346e-02 -4.134346172213554382e-02 -4.653874039649963379e-01
-1.627473831176757812e-01 -1.645507365465164185e-01 -1.197291687130928040e-01 -1.100593358278274536e-01 1.563421487808227539e-01 2.056516706943511963e-01 -5.811076238751411438e-02 2.258994989097118378e-02 1.493549346923828125e-01 3.961308300495147705e-02 -1.857462227344512939e-01 1.045711413025856018e-01 -2.974973917007446289e-01 -1.796216517686843872e-01 3.900955021381378174e-01 -1.942019015550613403e-01 -2.654543519020080566e-01 -1.920967549085617065e-01 -3.611856698989868164e-02 1.539846360683441162e-01 -1.338412165641784668e-01 1.920669712126255035e-02 -2.331587225198745728e-01 -9.930200129747390747e-02 1.207001954317092896e-01 -2.120122760534286499e-01 -5.219352990388870239e-02 1.558434516191482544e-01 -1.629875749349594116e-01 3.302558660507202148e-01 -1.364601403474807739e-01 -1.171402931213378906e-01
-2.901649773120880127e-01 -1.593179553747177124e-01 1.488124877214431763e-01 8.559490740299224854e-02 1.935257613658905029e-01 3.837395012378692627e-01 -1.261291801929473877e-01 1.024453938007354736e-01 -1.884354650974273682e-01 -4.416914656758308411e-02 -2.122831195592880249e-01 -4.285158589482307434e-02 -9.581756591796875000e-02 -3.830083012580871582e-01 3.786445856094360352e-01 -1.140275150537490845e-01 -1.455055475234985352e-01 1.622228175401687622e-01 -1.304385811090469360e-01 1.173360273241996765e-01 2.757560648024082184e-02 -1.164555922150611877e-01 -1.698464155197143555e-02 -7.974579185247421265e-02 1.819468140602111816e-01 -1.886588186025619507e-01 -8.665102720260620117e-02 4.446448385715484619e-02 -8.265354484319686890e-02 -1.448848843574523926e-02 1.304630842059850693e-02 -2.619059383869171143e-01
-2.131719589233398438e-01 -1.829491704702377319e-01 -1.756522208452224731e-01 -1.591878235340118408e-01 1.842282712459564209e-01 -3.887124359607696533e-02 -4.463888704776763916e-02 2.503962069749832153e-02 -7.030373066663742065e-02 3.976993858814239502e-01 1.427816450595855713e-01 -7.360829412937164307e-02 6.687929481267929077e-02 1.778138615190982819e-02 4.707853496074676514e-01 2.070374488830566406e-01 1.212156936526298523e-01 1.721912249922752380e-02 7.981891185045242310e-02 1.758219003677368164e-01 -1.878409534692764282e-01 1.738759428262710571e-01 -2.800069749355316162e-01 1.416511088609695435e-01 1.209207326173782349e-01 -1.274175345897674561e-01 1.165811121463775635e-01 2.060459926724433899e-02 9.793805330991744995e-02 -1.388083994388580322e-01 -1.935101449489593506e-01 -2.029262334108352661e-01
-2.295702695846557617e-01 -1.092224195599555969e-01 -7.878494262695312500e-02 -1.250519156455993652e-01 4.040654376149177551e-02 1.723759323358535767e-01 -7.065905258059501648e-03 2.975685298442840576e-01 8.525625616312026978e-02 7.952076941728591919e-02 -8.134529925882816315e-03 -6.489185243844985962e-02 1.852710247039794922e-01 -1.959867328405380249e-01 3.047383725643157959e-01 -1.138762086629867554e-01 -1.248159632086753845e-01 -2.337021678686141968e-01 1.782442792318761349e-03 2.130657136440277100e-01 -2.458514422178268433e-01 3.218635022640228271e-01 -2.473856061697006226e-01 -2.207972705364227295e-01 2.083507925271987915e-01 3.744020313024520874e-02 -1.972013115882873535e-01 1.981590986251831055e-01 -1.282464116811752319e-01 -1.085926312953233719e-03 -9.143014438450336456e-03 -2.608753442764282227e-01
-1.304740309715270996e-01 -1.692838817834854126e-01 -1.890292973257601261e-03 -1.751961559057235718e-01 4.012632966041564941e-01 -7.120730727910995483e-02 -1.122919544577598572e-01 -7.438722997903823853e-02 4.553886130452156067e-02 3.829457163810729980e-01 1.417947113513946533e-01 1.143856197595596313e-01 6.689979229122400284e-03 -7.144708186388015747e-02 1.714506596326828003e-01 2.961638867855072021e-01 6.462337076663970947e-02 2.528531104326248169e-02 -1.182558089494705200e-01 1.306709498167037964e-01 -5.840911343693733215e-02 1.896850764751434326e-01 -3.106317818164825439e-01 1.415984928607940674e-01 1.374460756778717041e-01 -2.507858872413635254e-01 1.468240469694137573e-01 9.719423204660415649e-02 -6.520485132932662964e-02 -1.362104117870330811e-01 -1.420128345489501953e-01 -2.960692942142486572e-01
-2.113928496837615967e-01 -1.630432009696960449e-01 1.661454737186431885e-01 -2.092293947935104370e-01 2.513255774974822998e-01 2.752830684185028076e-01 4.675236716866493225e-02 3.643827512860298157e-02 -1.213575974106788635e-01 4.476794004440307617e-01 -1.749132759869098663e-02 -9.870444424450397491e-03 -3.441656380891799927e-02 -1.367184221744537354e-01 1.308200359344482422e-01 -1.892886906862258911e-01 -8.961666375398635864e-02 -5.975211411714553833e-02 -1.546271890401840210e-01 1.016777902841567993e-01 -5.716800317168235779e-02 9.801010042428970337e-02 -2.409517467021942139e-01 -2.306309491395950317e-01 9.950938075780868530e-02 -3.601949512958526611e-01 1.304583158344030380e-02 -4.941511154174804688e-02 2.008172422647476196e-01 2.113146334886550903e-01 -1.392807066440582275e-01 -9.957150369882583618e-02
-2.515103220939636230e-01 -1.327586621046066284e-01 -3.081933557987213135e-01 -6.813074462115764618e-03 1.636192351579666138e-01 3.533840775489807129e-01 -2.345719635486602783e-01 1.542493999004364014e-01 4.137578362133353949e-04 2.410049438476562500e-01 -1.274857968091964722e-01 7.907164096832275391e-02 5.007139593362808228e-02 -1.546505838632583618e-01 2.574648559093475342e-01 5.749028176069259644e-02 -7.808303460478782654e-03 4.285530745983123779e-02 1.893823444843292236e-01 3.479454666376113892e-02 -1.554812788963317871e-01 2.618636190891265869e-01 -2.903953194618225098e-01 -9.153059124946594238e-02 9.186796098947525024e-02 -8.340203762054443359e-02 -2.687085568904876709e-01 -2.784276604652404785e-01 -1.210768744349479675e-01 2.949381805956363678e-02 -1.226300653070211411e-02 -1.085547357797622681e-01
-1.066621243953704834e-01 -6.958355009555816650e-02 2.270074486732482910e-01 -2.805342674255371094e-01 1.119914352893829346e-01 3.220310807228088379e-01 -1.423955559730529785e-01 -2.089263312518596649e-02 -7.265111058950424194e-02 -7.725882530212402344e-02 4.684813693165779114e-02 5.532568693161010742e-02 -1.407198011875152588e-01 -4.124191999435424805e-01 1.176438182592391968e-01 7.766399532556533813e-02 1.464308351278305054e-01 -8.723355131223797798e-04 7.472819834947586060e-02 1.288593262434005737e-01 -1.097991988062858582e-01 3.925689309835433960e-02 8.532810956239700317e-02 -1.832099072635173798e-02 -3.056111745536327362e-02 3.228544071316719055e-02 1.855231225490570068e-01 3.586867451667785645e-02 -3.036098480224609375e-01 -4.707569628953933716e-02 -1.528386622667312622e-01 -5.196560025215148926e-01
-4.921995475888252258e-02 -1.268106400966644287e-01 -1.105535775423049927e-03 -1.343457996845245361e-01 2.233936786651611328e-01 -1.587529182434082031e-01 2.317879348993301392e-02 1.303622275590896606e-01 -1.127922087907791138e-01 9.775437414646148682e-02 3.322824239730834961e-01 6.514646112918853760e-02 -2.281273901462554932e-01 -1.628402173519134521e-01 6.742894649505615234e-02 1.996503770351409912e-01 -7.161244750022888184e-02 1.875593960285186768e-01 -8.689296245574951172e-02 -1.135371252894401550e-02 -2.011629194021224976e-01 -2.311795577406883240e-02 -3.792628347873687744e-01 -1.524355355650186539e-02 1.648543924093246460e-01 2.331522703170776367e-01 2.467216402292251587e-01 2.200731039047241211e-01 1.361912041902542114e-01 2.398372143507003784e-01 -3.090308606624603271e-01 -1.242480948567390442e-01
7.561407238245010376e-02 -7.392321527004241943e-02 -1.763090491294860840e-01 -1.066870093345642090e-01 3.416973948478698730e-01 1.583125293254852295e-01 -8.637639693915843964e-03 2.141888886690139771e-01 2.352059446275234222e-02 4.647754430770874023e-01 -4.479792341589927673e-02 -1.967890262603759766e-01 3.974170610308647156e-02 -1.182134449481964111e-02 2.449297308921813965e-01 -1.922632604837417603e-01 -5.530962254852056503e-03 1.690554916858673096e-01 4.283983260393142700e-02 -3.752176463603973389e-02 -2.589995265007019043e-01 1.329175382852554321e-01 -1.799921095371246338e-01 2.929580211639404297e-01 -6.625745445489883423e-02 1.323297172784805298e-01 -2.217309735715389252e-02 2.870042920112609863e-01 -1.654029637575149536e-01 -8.943174034357070923e-02 7.810170203447341919e-02 -1.468301713466644287e-01
-3.863466978073120117e-01 -1.651659607887268066e-01 -6.995062530040740967e-02 -3.647367656230926514e-01 -1.191572993993759155e-01 1.049352511763572693e-01 -2.084228247404098511e-01 1.762981563806533813e-01 1.657676100730895996e-01 5.354167893528938293e-02 -7.195933908224105835e-02 -4.117231816053390503e-02 3.092410601675510406e-02 -3.328469097614288330e-01 1.085653975605964661e-01 -1.029876898974180222e-02 -1.948222815990447998e-01 5.371286347508430481e-02 4.538228735327720642e-02 1.683885455131530762e-01 -2.314542531967163086e-01 4.493496939539909363e-02 -7.908138632774353027e-02 1.587744057178497314e-01 5.492300167679786682e-02 7.242593448609113693e-03 -1.304119732230901718e-02 4.956812411546707153e-02 -4.364901781082153320e-02 7.261381298303604126e-02 2.703152894973754883e-01 -4.250786006450653076e-01
6.403401028364896774e-03 -7.831054180860519409e-02 -2.996334433555603027e-02 -1.713673174381256104e-01 -2.514507472515106201e-01 -9.634690731763839722e-02 -6.179775111377239227e-03 2.429346591234207153e-01 -2.534303069114685059e-01 4.247283637523651123e-01 2.423173934221267700e-01 1.862969249486923218e-02 -5.974572896957397461e-02 -6.264098733663558960e-02 2.549543976783752441e-01 -6.404235493391752243e-03 -1.979027688503265381e-01 1.911168098449707031e-01 -1.103418841958045959e-01 -1.114224269986152649e-01 8.814823813736438751e-03 -2.981787547469139099e-02 -3.494895994663238525e-01 1.667641685344278812e-03 -1.335366964340209961e-01 1.481145769357681274e-01 -1.220397874712944031e-01 -1.262983120977878571e-02 -1.724192649126052856e-01 -2.604606852401047945e-04 -2.744743525981903076e-01 -2.692442536354064941e-01
-7.774263620376586914e-02 -2.389001250267028809e-01 -1.712962836027145386e-01 -5.632839724421501160e-02 -1.643909513950347900e-02 5.130923166871070862e-02 6.301200389862060547e-02 4.315340220928192139e-01 -2.373443171381950378e-02 1.404688060283660889e-01 2.038823999464511871e-02 8.001393638551235199e-03 -3.156867921352386475e-01 -2.100518643856048584e-01 1.609415262937545776e-01 -7.699167728424072266e-02 -5.171246826648712158e-02 7.366178091615438461e-03 -3.048117458820343018e-01 -9.459512680768966675e-02 -1.368018388748168945e-01 2.764312624931335449e-01 -9.764686971902847290e-02 -2.630864679813385010e-01 -3.283536136150360107e-01 -1.243961825966835022e-01 -3.667056187987327576e-02 -6.075391545891761780e-02 4.470849037170410156e-02 6.283156573772430420e-02 -2.434110343456268311e-01 -2.071254700422286987e-01
-1.698737293481826782e-01 -2.082820832729339600e-01 -2.108665853738784790e-01 9.112165868282318115e-02 2.272604256868362427e-01 -7.884467020630836487e-03 -2.478314489126205444e-01 9.743849933147430420e-02 -2.100026756525039673e-01 -1.173531934618949890e-01 1.254172176122665405e-01 -1.294796466827392578e-01 -1.806634664535522461e-01 -3.917860984802246094e-01 2.698079347610473633e-01 -8.792638033628463745e-02 2.070991992950439453e-01 -1.256323605775833130e-01 1.828632131218910217e-02 2.437683641910552979e-01 -2.651406824588775635e-01 2.558032572269439697e-01 -2.342592738568782806e-02 -4.950867965817451477e-02 -9.485092759132385254e-02 8.652214705944061279e-02 -1.218425929546356201e-01 1.354726105928421021e-01 -1.613125056028366089e-01 -1.787678152322769165e-01 -3.865751624107360840e-02 -1.703470945358276367e-01
-1.128108501434326172e-01 -1.855652183294296265e-01 -2.460628002882003784e-01 -1.416657865047454834e-01 9.167284518480300903e-02 1.695691943168640137e-01 3.494823118671774864e-03 3.869839757680892944e-02 4.057962298393249512e-01 2.412927746772766113e-01 9.293470066040754318e-04 -2.224963456392288208e-01 -7.367751095443964005e-03 -1.178270429372787476e-01 -2.176469564437866211e-02 -8.183834701776504517e-02 -2.781365513801574707e-01 1.163321882486343384e-01 -8.129528909921646118e-02 1.051680184900760651e-02 -7.830850034952163696e-02 2.194652855396270752e-01 -1.870102137327194214e-01 1.775218993425369263e-01 -1.565774083137512207e-01 3.114614188671112061e-01 1.204281151294708252e-01 1.264451742172241211e-01 -4.323979839682579041e-03 1.017310991883277893e-01 -1.240897364914417267e-02 -3.988913297653198242e-01
1.540440041571855545e-02 6.657723337411880493e-02 -2.466673552989959717e-01 -8.371324092149734497e-02 -7.352907210588455200e-02 2.621613740921020508e-01 -3.333486914634704590e-01 1.555383056402206421e-01 6.292752921581268311e-02 7.002624124288558960e-02 2.571917474269866943e-01 1.102214753627777100e-01 -3.534233272075653076e-01 -2.929894924163818359e-01 1.650378853082656860e-01 -1.243086755275726318e-01 -3.070588111877441406e-01 -2.889856696128845215e-02 1.690926589071750641e-02 2.749372087419033051e-02 9.391440078616142273e-03 4.065392017364501953e-01 -1.770092546939849854e-01 -1.914952397346496582e-01 -5.090659111738204956e-02 -1.611889302730560303e-01 7.780866324901580811e-02 1.012745723128318787e-01 9.574012830853462219e-03 -2.233357913792133331e-02 -4.597657546401023865e-02 -1.767485216259956360e-02
-1.404002755880355835e-01 -8.122762665152549744e-04 -2.121631950139999390e-01 2.338994666934013367e-02 5.637980625033378601e-02 1.558139175176620483e-01 -1.514819860458374023e-01 -2.148236520588397980e-02 6.767899543046951294e-02 -5.667636287398636341e-04 2.788405716419219971e-01 -2.293934300541877747e-02 -1.513170599937438965e-01 -4.908615946769714355e-01 1.280392706394195557e-01 -2.649806737899780273e-01 -1.598745733499526978e-01 8.694990724325180054e-02 -1.741535365581512451e-01 -9.600767493247985840e-02 4.563457891345024109e-02 7.378308475017547607e-02 -1.269974932074546814e-02 3.751662671566009521e-01 -3.311469405889511108e-02 1.084432005882263184e-01 -1.385975629091262817e-01 5.804067943245172501e-03 -2.161575555801391602e-01 9.152246266603469849e-02 -2.987534701824188232e-01 -2.302041202783584595e-01
-3.281530737876892090e-01 -1.059386134147644043e-01 -3.152403607964515686e-02 -5.044018477201461792e-02 8.315104246139526367e-02 1.280033737421035767e-01 5.030774045735597610e-03 -4.517390578985214233e-02 -1.759297549724578857e-01 1.041333228349685669e-01 -1.435326412320137024e-02 -4.671667702496051788e-03 1.119439080357551575e-01 -3.531206846237182617e-01 2.551608979701995850e-01 -4.817245900630950928e-02 -2.748798429965972900e-01 -1.918285340070724487e-01 2.626211568713188171e-02 -6.881228089332580566e-02 -7.111090421676635742e-02 -9.050080925226211548e-02 -4.690913483500480652e-02 2.885253429412841797e-01 -1.737610548734664917e-01 -1.399605423212051392e-01 -4.118065536022186279e-01 2.917316257953643799e-01 1.916449330747127533e-02 -3.747696802020072937e-02 -2.829272449016571045e-01 -5.237826704978942871e-02
-5.529442057013511658e-02 2.309353202581405640e-01 -1.899619400501251221e-01 1.469578128308057785e-02 -6.296561658382415771e-02 2.634046077728271484e-01 -2.338358014822006226e-01 1.009353697299957275e-01 2.712911665439605713e-01 5.874472483992576599e-02 5.751390382647514343e-02 -8.302643895149230957e-02 -4.059340357780456543e-01 -1.087449193000793457e-01 2.929978966712951660e-01 9.379382431507110596e-02 -2.062516752630472183e-03 1.178264170885086060e-01 2.170383557677268982e-02 2.229751199483871460e-01 -3.276313841342926025e-01 1.223993152379989624e-01 -4.075743854045867920e-01 -2.616469003260135651e-02 1.116559505462646484e-01 7.550179958343505859e-02 -1.071512028574943542e-01 1.328160911798477173e-01 -3.615763038396835327e-02 7.168631535023450851e-03 -8.584780246019363403e-02 -3.705115243792533875e-02
-1.588639765977859497e-01 4.219407681375741959e-03 -3.384745717048645020e-01 9.923631697893142700e-02 -9.033860987983644009e-05 -7.846818864345550537e-02 -1.723825633525848389e-01 9.273417294025421143e-02 -3.532369853928685188e-03 2.351767420768737793e-01 2.210263460874557495e-01 -1.035920381546020508e-01 -2.924374043941497803e-01 -3.898725807666778564e-01 2.563379108905792236e-01 -1.920047029852867126e-02 2.259036153554916382e-01 -7.039714604616165161e-02 1.138780266046524048e-01 -3.378242850303649902e-01 9.598086774349212646e-02 2.218266017735004425e-02 -2.625201344490051270e-01 7.602756470441818237e-02 7.004667073488235474e-02 -2.719006501138210297e-02 -1.499905250966548920e-02 -9.946033358573913574e-03 -1.237294375896453857e-01 -9.776665829122066498e-03 2.260602265596389771e-01 -2.177053987979888916e-01
-1.976264268159866333e-01 3.893519937992095947e-02 -5.487653613090515137e-02 5.898380279541015625e-02 3.666651900857686996e-03 2.276193797588348389e-01 -1.316782534122467041e-01 -1.477475762367248535e-01 -1.497485935688018799e-01 3.555146753787994385e-01 1.517195701599121094e-01 7.418829947710037231e-02 -2.035013586282730103e-01 -3.523171246051788330e-01 1.442936807870864868e-01 -1.564423292875289917e-01 2.497778683900833130e-01 -3.664872841909527779e-03 -1.970471143722534180e-01 -1.852060705423355103e-01 -8.405599743127822876e-02 -9.764749556779861450e-02 -3.029716908931732178e-01 1.172147467732429504e-01 -3.326897695660591125e-02 -1.042891889810562134e-01 -3.036004006862640381e-01 1.471423357725143433e-01 1.192233618348836899e-02 3.225534409284591675e-02 6.464948505163192749e-02 -2.914438247680664062e-01
-2.998883649706840515e-02 -5.950975418090820312e-02 -1.375847905874252319e-01 -5.572041124105453491e-02 1.787586659193038940e-01 1.343635767698287964e-01 -1.394956707954406738e-01 1.069547608494758606e-01 -3.306041657924652100e-02 2.579822540283203125e-01 2.239746749401092529e-01 1.055028215050697327e-01 -2.476787418127059937e-01 -3.400695025920867920e-01 7.040156424045562744e-02 -1.015632003545761108e-01 7.889873534440994263e-02 -1.275496482849121094e-01 -2.593693137168884277e-02 -1.500928103923797607e-01 6.762121617794036865e-02 4.587070271372795105e-02 -7.702365517616271973e-02 3.722037076950073242e-01 2.679885830730199814e-03 -3.441003561019897461e-01 -3.525577783584594727e-01 2.135872244834899902e-01 -1.729760915040969849e-01 1.090266779065132141e-01 1.090726554393768311e-01 -1.803853958845138550e-01
-2.040421664714813232e-01 -1.641993522644042969e-01 1.696445047855377197e-01 -4.920584261417388916e-01 -6.963653862476348877e-02 1.037264168262481689e-01 -2.594454288482666016e-01 3.730605915188789368e-02 2.105210572481155396e-01 1.012612320482730865e-02 1.519250124692916870e-02 -5.191854014992713928e-02 -4.165139421820640564e-02 -2.402829974889755249e-01 2.994496524333953857e-01 -1.393994409590959549e-02 -2.479620575904846191e-01 2.609610557556152344e-02 -5.253212526440620422e-03 1.267146766185760498e-01 -2.189942300319671631e-01 -1.681823842227458954e-02 -2.520750761032104492e-01 6.425444781780242920e-02 -9.626204520463943481e-02 5.316836386919021606e-02 6.412393599748611450e-02 -6.950359046459197998e-02 -6.593545526266098022e-02 -1.022099778056144714e-01 2.114523053169250488e-01 -3.237355649471282959e-01
-1.460652500391006470e-01 -1.760360300540924072e-01 -1.822499483823776245e-01 -1.733109652996063232e-01 -4.171078652143478394e-02 4.627045616507530212e-02 5.151684395968914032e-03 3.189710080623626709e-01 9.698813408613204956e-02 7.361340522766113281e-02 1.249203272163867950e-02 1.288057118654251099e-02 -2.799899876117706299e-01 -2.956739068031311035e-01 2.393088042736053467e-01 -1.743364930152893066e-01 1.832008548080921173e-02 6.824311614036560059e-02 -2.828076481819152832e-01 -1.022858396172523499e-01 -8.349496871232986450e-02 2.084376662969589233e-01 -1.634768769145011902e-02 -1.359134614467620850e-01 -2.009187489748001099e-01 -3.108332157135009766e-01 1.988989412784576416e-01 1.061994582414627075e-01 -6.965667009353637695e-02 1.907430142164230347e-01 -1.885868161916732788e-01 -2.844829261302947998e-01
-9.358039498329162598e-02 -2.235873788595199585e-02 3.250744193792343140e-02 -8.196903765201568604e-02 -6.355685740709304810e-02 1.366533935070037842e-01 -1.067189499735832214e-01 2.018513381481170654e-01 -2.859420143067836761e-02 2.937749959528446198e-02 9.340852499008178711e-02 -2.977323234081268311e-01 1.073910817503929138e-01 -2.203980982303619385e-01 2.158235460519790649e-01 -3.114592432975769043e-01 -2.573637664318084717e-01 2.593364380300045013e-02 1.557533890008926392e-01 5.008763447403907776e-02 -1.574948728084564209e-01 2.102873921394348145e-01 -2.594581842422485352e-01 8.132479339838027954e-02 1.083510294556617737e-01 -5.952501669526100159e-02 -5.534746870398521423e-02 1.967859715223312378e-01 -2.984215021133422852e-01 -2.128398716449737549e-01 -2.932549417018890381e-01 -3.021843433380126953e-01
-2.171543389558792114e-01 -8.026909828186035156e-02 -8.386861532926559448e-02 -3.330104649066925049e-01 7.520690560340881348e-02 4.552818462252616882e-02 -1.760641634464263916e-01 3.523962199687957764e-01 6.384248286485671997e-02 1.074730157852172852e-01 6.833167374134063721e-02 4.082861170172691345e-02 4.016706719994544983e-02 -1.134143695235252380e-01 1.781044453382492065e-01 -1.262329965829849243e-01 -3.190722465515136719e-01 2.649568915367126465e-01 1.830073632299900055e-02 7.013148069381713867e-02 -1.544486582279205322e-01 6.157746165990829468e-02 1.915274560451507568e-02 -1.349690407514572144e-01 -5.683135613799095154e-02 -1.030911430716514587e-01 -3.613865002989768982e-02 1.368556916713714600e-01 -3.705909252166748047e-01 1.333250701427459717e-01 -2.731113135814666748e-01 -3.072089254856109619e-01
8.062837645411491394e-03 -1.685941815376281738e-01 -4.810239374637603760e-02 7.981580495834350586e-02 -4.935846477746963501e-02 2.123973965644836426e-01 -1.642152369022369385e-01 7.853966951370239258e-02 2.487662713974714279e-03 3.526772260665893555e-01 -4.670026153326034546e-02 1.641199886798858643e-01 -4.764862656593322754e-01 -2.096206992864608765e-01 3.383447229862213135e-01 1.991827636957168579e-01 -1.460122615098953247e-01 -4.958369582891464233e-02 2.368366420269012451e-01 1.028067544102668762e-01 -6.498414278030395508e-02 1.475115120410919189e-01 -1.485434640198945999e-02 4.662350192666053772e-02 -2.589265108108520508e-01 3.206481412053108215e-02 2.358015924692153931e-01 3.110510297119617462e-02 1.281470507383346558e-01 1.947878450155258179e-01 -1.428899727761745453e-02 -7.404668629169464111e-02
-1.617726236581802368e-01 -3.346485793590545654e-01 -9.008473902940750122e-02 -5.944071710109710693e-02 3.890113905072212219e-02 -5.907868221402168274e-02 -3.696571886539459229e-01 3.841662406921386719e-02 3.013447672128677368e-02 8.308666944503784180e-02 -3.754493966698646545e-02 5.385587923228740692e-03 -7.295335084199905396e-02 -6.056800112128257751e-02 1.712655127048492432e-01 -2.340381294488906860e-01 -2.104653567075729370e-01 -1.043976321816444397e-01 1.757706142961978912e-02 1.466222703456878662e-01 -1.054923757910728455e-01 -9.855151921510696411e-02 -1.010413095355033875e-01 1.499687731266021729e-01 -2.648040950298309326e-01 9.442156553268432617e-02 4.260911047458648682e-02 2.263811975717544556e-01 1.461787968873977661e-01 1.837623268365859985e-01 5.846267193555831909e-02 -5.324671864509582520e-01
-2.916587889194488525e-01 -1.778972446918487549e-01 -2.966088950634002686e-01 -3.774478733539581299e-01 2.626850903034210205e-01 1.553394496440887451e-01 -2.584545612335205078e-01 -8.724959939718246460e-02 -7.176392525434494019e-02 1.694212704896926880e-01 -3.159915097057819366e-03 -1.495472788810729980e-01 -2.534370422363281250e-01 -1.111761704087257385e-01 6.573102623224258423e-02 -1.175882145762443542e-01 -6.979823857545852661e-02 1.610685139894485474e-02 1.149252429604530334e-01 -2.611916065216064453e-01 -7.543123792856931686e-03 6.654866784811019897e-02 -8.458849787712097168e-02 3.108839318156242371e-02 4.623449407517910004e-03 -1.625626534223556519e-01 5.829055607318878174e-02 1.252873241901397705e-01 2.276603877544403076e-01 9.621143341064453125e-02 2.791824936866760254e-01 -2.249311655759811401e-01
-1.282656788825988770e-01 -1.633118838071823120e-01 -6.958777457475662231e-02 -2.573921084403991699e-01 2.592400908470153809e-01 -9.973630309104919434e-02 -5.211172625422477722e-02 -8.281624317169189453e-02 -1.480077803134918213e-01 2.468083202838897705e-01 1.647717207670211792e-01 2.051030844449996948e-01 2.988262276630848646e-04 -1.383389234542846680e-01 3.404760956764221191e-01 3.908000141382217407e-02 -2.594598755240440369e-02 -2.564106136560440063e-02 1.410499121993780136e-02 2.592728734016418457e-01 -1.200688630342483521e-01 2.003241330385208130e-01 -2.846771776676177979e-01 9.537220746278762817e-02 1.669454425573348999e-01 -6.236734986305236816e-02 6.813037395477294922e-02 6.294605787843465805e-03 7.890393584966659546e-02 -2.658267021179199219e-01 -2.250205874443054199e-01 -3.647317290306091309e-01
-1.437735557556152344e-01 9.805952012538909912e-02 -3.541622459888458252e-01 6.175112724304199219e-02 8.403883874416351318e-02 1.050508841872215271e-01 1.182025223970413208e-01 6.869424134492874146e-02 -5.157838389277458191e-02 3.051031529903411865e-01 1.930484324693679810e-01 8.148307353258132935e-02 -7.519456744194030762e-02 -3.841917514801025391e-01 4.677022621035575867e-02 3.119013505056500435e-03 2.646017670631408691e-01 -4.048951342701911926e-02 -4.142490029335021973e-02 -2.056498676538467407e-01 5.770035833120346069e-02 9.664751589298248291e-02 -3.205947577953338623e-01 1.057707443833351135e-01 -4.237762093544006348e-02 -1.141180396080017090e-01 -1.561705917119979858e-01 1.187935769557952881e-01 -1.773413270711898804e-01 1.316679120063781738e-01 -1.671926677227020264e-01 -3.690672516822814941e-01
-1.259585469961166382e-01 -2.235758900642395020e-01 -2.569135427474975586e-01 6.123890355229377747e-02 2.179817706346511841e-01 1.909085661172866821e-01 -3.148825168609619141e-01 1.349691301584243774e-01 -1.472878158092498779e-01 -9.659121185541152954e-02 8.023615181446075439e-02 -1.145974472165107727e-01 -9.885163046419620514e-03 -2.811055779457092285e-01 3.188562989234924316e-01 -9.693221189081668854e-03 -1.015986427664756775e-01 1.136097684502601624e-01 8.888525189831852913e-05 5.469595268368721008e-02 -7.412162423133850098e-02 1.292873919010162354e-01 1.006774902343750000e-01 8.008982986211776733e-02 7.314866781234741211e-02 3.633890673518180847e-02 -1.892352849245071411e-01 2.515518665313720703e-01 -1.967836916446685791e-01 -3.702607750892639160e-01 -3.013063222169876099e-02 -2.900402843952178955e-01
1.219383329153060913e-01 5.021678656339645386e-02 -1.744360476732254028e-01 -1.901585161685943604e-01 4.391765967011451721e-02 2.084594219923019409e-01 -1.335768997669219971e-01 1.140860170125961304e-01 -4.368210211396217346e-02 2.591042518615722656e-01 -1.901617497205734253e-01 4.836025089025497437e-02 -1.165290027856826782e-01 -2.654521465301513672e-01 1.479427218437194824e-01 4.070976283401250839e-03 -3.676617890596389771e-02 -1.484089195728302002e-01 1.203940622508525848e-02 -3.341889381408691406e-02 2.121170908212661743e-01 5.241632461547851562e-02 -2.509549260139465332e-01 1.918731182813644409e-01 -2.824771106243133545e-01 2.207221686840057373e-01 -2.599492967128753662e-01 2.306723743677139282e-01 -1.268488019704818726e-01 8.932242542505264282e-02 9.953598678112030029e-02 -4.133313000202178955e-01
-2.482717633247375488e-01 3.915937617421150208e-02 -7.511594891548156738e-02 9.025003761053085327e-02 4.947746172547340393e-02 1.304606944322586060e-01 -9.626611322164535522e-02 1.336625516414642334e-01 8.485744893550872803e-02 2.608099579811096191e-01 1.278427080251276493e-03 -1.657302081584930420e-01 1.023952439427375793e-01 -3.673450946807861328e-01 3.835588395595550537e-01 3.472962975502014160e-02 -2.015302032232284546e-01 -6.875050067901611328e-02 -2.522981762886047363e-01 -3.019002266228199005e-02 -9.712769836187362671e-02 -6.114186719059944153e-02 1.962217092514038086e-01 2.881200909614562988e-01 -1.941779106855392456e-01 6.594700273126363754e-03 -2.252421528100967407e-01 1.288195103406906128e-01 -8.665270358324050903e-02 -9.128636866807937622e-02 -3.332793414592742920e-01 -5.838283151388168335e-02
7.561723468825221062e-04 -7.134321331977844238e-02 1.044932454824447632e-01 -3.627936169505119324e-02 1.264789514243602753e-02 5.115608870983123779e-02 -2.106549143791198730e-01 2.206237614154815674e-01 5.541619285941123962e-02 -1.676965802907943726e-01 2.025037556886672974e-01 -2.929663956165313721e-01 -5.750485509634017944e-02 -4.535026848316192627e-01 4.031587839126586914e-01 -3.947581630200147629e-03 -1.994190961122512817e-01 -1.491113156080245972e-01 1.523632854223251343e-01 4.008255526423454285e-02 -2.338689267635345459e-01 -6.860695034265518188e-02 1.087007764726877213e-02 2.302669733762741089e-01 -5.543803423643112183e-02 -2.108876705169677734e-01 -6.042467802762985229e-02 4.628787189722061157e-02 -1.610085666179656982e-01 -8.834958821535110474e-02 -7.319993525743484497e-02 -2.559272348880767822e-01
-1.137147173285484314e-01 -1.356516182422637939e-01 -1.758947521448135376e-01 -1.767937242984771729e-01 2.163823395967483521e-01 3.053216822445392609e-02 -9.273602068424224854e-02 -7.812777039362117648e-05 -1.821345686912536621e-01 3.044874966144561768e-01 1.253588646650314331e-01 1.105780377984046936e-01 -1.711665093898773193e-01 -4.136291146278381348e-02 2.724203169345855713e-01 3.000825941562652588e-01 1.229741983115673065e-02 1.019873619079589844e-01 -1.001822799444198608e-01 3.414891958236694336e-01 -3.451321646571159363e-02 8.702996373176574707e-02 -2.784704864025115967e-01 2.711991779506206512e-02 3.559543192386627197e-02 -1.227113008499145508e-01 1.249814629554748535e-01 -2.012575119733810425e-01 4.122890904545783997e-02 -1.596806198358535767e-01 -3.184432685375213623e-01 -2.751641869544982910e-01
-3.375679850578308105e-01 -8.001521229743957520e-03 -1.439175307750701904e-01 1.681212568655610085e-03 1.156062185764312744e-01 -2.467199712991714478e-01 -1.340069174766540527e-01 3.378807380795478821e-02 1.409366144798696041e-03 -4.100962728261947632e-02 1.590644866228103638e-01 -1.659503728151321411e-01 -5.291540548205375671e-02 -2.959967553615570068e-01 4.174576699733734131e-01 1.423544734716415405e-01 -1.574691236019134521e-01 1.518014073371887207e-01 -1.158534064888954163e-01 -1.009939461946487427e-01 -5.027673766016960144e-02 -8.822723291814327240e-03 1.515706330537796021e-01 2.660417258739471436e-01 1.742606610059738159e-01 -7.604924589395523071e-02 -1.511251479387283325e-01 3.677551150321960449e-01 -2.209651470184326172e-01 9.949667006731033325e-02 -4.649503156542778015e-02 -9.756993502378463745e-02
-2.166822850704193115e-01 1.157280132174491882e-01 -2.315128035843372345e-02 -5.709759891033172607e-02 6.930381804704666138e-02 -1.781636327505111694e-01 -1.643839776515960693e-01 2.854608595371246338e-01 1.010351553559303284e-01 1.834294795989990234e-01 6.857080757617950439e-02 -4.158317744731903076e-01 -1.387529224157333374e-01 -2.373113296926021576e-02 2.030722200870513916e-01 2.362416237592697144e-01 -2.471534460783004761e-01 1.203404217958450317e-01 5.545638501644134521e-02 -6.933910772204399109e-03 -2.514339089393615723e-01 2.189868241548538208e-01 6.527014775201678276e-04 1.758955977857112885e-02 -8.366426080465316772e-02 -2.942479550838470459e-01 -1.458130776882171631e-01 1.162269711494445801e-01 5.672507453709840775e-03 1.675624400377273560e-01 -6.914953887462615967e-02 -3.178850412368774414e-01
-5.465459823608398438e-02 -1.917431056499481201e-01 -2.345837950706481934e-01 -1.742404401302337646e-01 5.530906468629837036e-02 -5.331848189234733582e-02 -4.678354784846305847e-02 1.191506907343864441e-02 1.644187867641448975e-01 -8.855388499796390533e-03 3.199740052223205566e-01 1.059444919228553772e-01 -1.101179495453834534e-01 -3.427313864231109619e-01 1.741673797369003296e-01 8.020795881748199463e-02 -1.523501873016357422e-01 2.459243983030319214e-01 1.111549511551856995e-01 -9.928340464830398560e-02 -4.227227568626403809e-01 9.633671492338180542e-02 -2.726612687110900879e-01 9.969898313283920288e-02 5.354508012533187866e-02 4.128126800060272217e-02 -1.225281506776809692e-01 -1.626409590244293213e-01 1.726464778184890747e-01 -1.732488721609115601e-01 -1.349238008260726929e-01 -2.394232600927352905e-01
-3.030596375465393066e-01 -3.220128268003463745e-02 -9.265992790460586548e-02 -2.943603396415710449e-01 2.377968132495880127e-01 1.067948415875434875e-01 -7.016027718782424927e-02 1.017379015684127808e-01 -1.867893040180206299e-01 3.297891020774841309e-01 -8.200523257255554199e-02 1.653961241245269775e-01 -1.467953473329544067e-01 -2.448972761631011963e-01 4.606769233942031860e-02 2.444915026426315308e-01 -2.596321702003479004e-02 2.918744981288909912e-01 -3.608258962631225586e-01 2.767107682302594185e-03 -1.991160362958908081e-01 -5.962196737527847290e-02 -2.860625684261322021e-01 -1.142454966902732849e-01 -9.621013700962066650e-02 2.812390215694904327e-02 -6.856299936771392822e-02 -9.894073009490966797e-02 5.074613168835639954e-02 1.169233545660972595e-01 -8.599024266004562378e-02 -7.192351669073104858e-02
9.248598664999008179e-02 2.410196661949157715e-01 -1.433992683887481689e-01 3.086531534790992737e-03 -9.113402664661407471e-02 3.680940568447113037e-01 -1.040171235799789429e-01 2.097121812403202057e-02 1.156489253044128418e-01 1.371539682149887085e-01 -5.193537473678588867e-02 1.932900846004486084e-01 -4.410100579261779785e-01 -1.919904947280883789e-01 3.924950957298278809e-01 2.695302367210388184e-01 -1.917038261890411377e-01 1.129184011369943619e-02 1.970578283071517944e-01 4.898192733526229858e-02 -1.212197616696357727e-01 4.771365970373153687e-02 -4.516425728797912598e-02 -1.688239909708499908e-02 -6.203699856996536255e-02 1.472990065813064575e-01 4.977630451321601868e-02 1.211153417825698853e-01 1.541894581168889999e-02 1.343446038663387299e-02 -3.892177343368530273e-02 -2.922359704971313477e-01
-2.375387400388717651e-01 -2.566748857498168945e-01 -1.027023717761039734e-01 -3.437916981056332588e-03 -1.317211836576461792e-01 1.571137756109237671e-01 -4.455545917153358459e-02 4.447697103023529053e-01 2.029849588871002197e-01 1.777794510126113892e-01 3.396155312657356262e-02 -1.804749295115470886e-02 -3.062780797481536865e-01 -2.264623939990997314e-01 1.409847587347030640e-01 -1.603516340255737305e-01 1.164699066430330276e-02 6.084208562970161438e-02 -2.888826131820678711e-01 -7.802378386259078979e-02 -2.036278247833251953e-01 1.278421729803085327e-01 -2.725203707814216614e-02 -1.951216608285903931e-01 -1.070451214909553528e-01 -1.660526171326637268e-02 1.261258572340011597e-01 2.857563644647598267e-02 8.240386843681335449e-02 2.215649783611297607e-01 -1.595160216093063354e-01 -2.460446804761886597e-01
-1.404354274272918701e-01 -9.595776349306106567e-02 -1.213624924421310425e-01 1.076489388942718506e-01 5.458106752485036850e-03 5.032229423522949219e-02 1.722473837435245514e-02 2.413875162601470947e-01 8.492506295442581177e-02 5.629654042422771454e-03 -6.056315079331398010e-02 -2.574030160903930664e-01 -8.294083923101425171e-02 -2.233564406633377075e-01 2.202275097370147705e-01 2.015761137008666992e-01 -3.358519077301025391e-01 2.065922319889068604e-02 9.487421065568923950e-02 6.318568438291549683e-02 -1.930785030126571655e-01 -2.069455236196517944e-01 -3.443807959556579590e-01 4.967588186264038086e-02 -1.066756770014762878e-01 -1.709510535001754761e-01 -1.075590476393699646e-01 1.472444739192724228e-02 -1.715944409370422363e-01 -4.111431911587715149e-02 -1.444458812475204468e-01 -4.783092439174652100e-01
-2.625221014022827148e-01 1.303644031286239624e-01 -2.083408236503601074e-01 -3.188946247100830078e-01 3.016560375690460205e-01 3.141456842422485352e-01 -2.050472795963287354e-02 -2.060167938470840454e-01 -5.504899099469184875e-02 -9.635014832019805908e-02 1.262075155973434448e-01 8.640160784125328064e-03 -2.664336264133453369e-01 -1.294227540493011475e-01 2.677127122879028320e-01 1.213330775499343872e-01 -8.811652660369873047e-02 -1.818534880876541138e-01 1.716447994112968445e-02 -7.499447464942932129e-02 9.647456556558609009e-02 3.131752610206604004e-01 1.096739396452903748e-01 3.728882223367691040e-02 -4.502503201365470886e-02 5.114765837788581848e-02 6.660877168178558350e-02 1.523735821247100830e-01 -4.799512028694152832e-02 -1.842259913682937622e-01 -2.105294764041900635e-01 -2.314581274986267090e-01
-1.757925897836685181e-01 -2.073571532964706421e-01 -1.123664528131484985e-02 -4.885709583759307861e-01 2.507365643978118896e-01 -1.575758904218673706e-01 -3.549129003658890724e-03 -4.960069805383682251e-02 -2.464496903121471405e-02 4.334312304854393005e-02 2.359095662832260132e-01 1.071533709764480591e-01 -8.920674026012420654e-02 -2.584108710289001465e-01 2.310872972011566162e-01 6.983369588851928711e-02 1.507864445447921753e-01 3.278635442256927490e-02 -1.810154505074024200e-02 -7.559681683778762817e-02 -8.231111615896224976e-02 -1.107522752135992050e-02 -2.865064442157745361e-01 -7.235700637102127075e-02 3.509267568588256836e-01 -1.250634938478469849e-01 -1.128865703940391541e-01 -2.115278691053390503e-01 4.394925385713577271e-02 3.034201916307210922e-03 -1.937705278396606445e-01 -1.860869675874710083e-01
-7.519573718309402466e-02 1.000796258449554443e-01 -4.277418926358222961e-02 1.518128160387277603e-02 2.015511840581893921e-01 -2.386203035712242126e-02 -3.541796207427978516e-01 3.272342383861541748e-01 -6.663656979799270630e-02 7.825475186109542847e-02 1.419476568698883057e-01 -5.742672085762023926e-02 -1.356934010982513428e-01 -4.336886107921600342e-01 1.343538463115692139e-01 2.317143138498067856e-03 -9.421419352293014526e-03 -2.218348383903503418e-01 2.808027565479278564e-01 -1.512198299169540405e-01 7.067170925438404083e-03 9.869441390037536621e-02 -7.136401534080505371e-02 1.157977059483528137e-02 -1.153243929147720337e-01 -8.723111450672149658e-02 -7.958719134330749512e-02 3.584295511245727539e-01 -3.089379966259002686e-01 -1.443036645650863647e-01 -1.090583130717277527e-01 -8.751689456403255463e-03
-3.492081463336944580e-01 1.335914283990859985e-01 -7.070904597640037537e-03 2.213916182518005371e-02 1.075809821486473083e-01 1.237386763095855713e-01 -5.369885638356208801e-02 -1.075456142425537109e-01 1.006731167435646057e-01 1.216615289449691772e-01 1.215193048119544983e-02 -7.432702183723449707e-02 -3.923147171735763550e-02 -5.220900177955627441e-01 1.118894815444946289e-01 -1.066022459417581558e-02 -1.144757345318794250e-01 5.528798699378967285e-02 1.701255701482295990e-02 1.171717494726181030e-01 -3.232173025608062744e-01 1.661038249731063843e-01 -1.632131487131118774e-01 -3.094162046909332275e-01 -2.247696220874786377e-01 -2.301391363143920898e-01 1.296881586313247681e-02 2.191101014614105225e-01 -2.272265404462814331e-01 -6.714536994695663452e-02 -2.584054693579673767e-02 -8.880165219306945801e-02
-4.144758880138397217e-01 -3.704795613884925842e-02 1.493643224239349365e-01 -1.669000275433063507e-02 -1.846196800470352173e-01 3.986006975173950195e-02 -2.238067090511322021e-01 1.176671683788299561e-02 1.726272702217102051e-01 2.485659271478652954e-01 1.555224135518074036e-02 -9.664966911077499390e-02 -2.616723813116550446e-02 -2.093749195337295532e-01 2.446500808000564575e-01 1.326099634170532227e-01 -2.121802419424057007e-01 9.488251805305480957e-02 1.549514383077621460e-02 1.627166569232940674e-01 -4.058271646499633789e-01 2.221029549837112427e-01 -2.755320072174072266e-01 2.820003405213356018e-02 8.216504938900470734e-03 -1.635232269763946533e-01 -2.514168918132781982e-01 2.859759144484996796e-02 -6.832865625619888306e-02 7.469752430915832520e-02 8.707083016633987427e-02 -1.227757111191749573e-01
-6.036924570798873901e-02 -8.520245552062988281e-02 -3.179915249347686768e-02 2.306558489799499512e-01 1.879058964550495148e-02 2.667097933590412140e-02 3.884731978178024292e-02 2.530867457389831543e-01 1.932163387537002563e-01 1.856799125671386719e-01 2.349081039428710938e-01 2.525808811187744141e-01 -1.245747134089469910e-01 -2.931816279888153076e-01 1.707136482000350952e-01 -1.544195041060447693e-02 1.876640715636312962e-03 2.499241381883621216e-01 9.196183830499649048e-02 1.749742627143859863e-01 -9.981110692024230957e-02 1.835210025310516357e-01 -2.571020126342773438e-01 -1.655732840299606323e-01 -1.075982302427291870e-02 -1.630870252847671509e-01 -8.612729609012603760e-02 9.714949876070022583e-03 -1.000448875129222870e-02 7.492034137248992920e-02 -4.381883144378662109e-01 -2.756222188472747803e-01
-1.747282892465591431e-01 1.344483494758605957e-01 -2.945470511913299561e-01 -2.167239785194396973e-01 -9.132745675742626190e-03 2.740292847156524658e-01 -3.387680649757385254e-01 1.790605187416076660e-01 -1.503995805978775024e-01 1.892625354230403900e-02 6.970348209142684937e-02 5.714676901698112488e-02 -5.782301723957061768e-02 -3.583164513111114502e-01 2.882430255413055420e-01 1.242324337363243103e-01 -6.197678297758102417e-02 1.056279465556144714e-01 1.952182054519653320e-01 7.580562680959701538e-02 2.096096426248550415e-01 1.348268240690231323e-01 3.797832876443862915e-02 1.665115505456924438e-01 5.534649267792701721e-02 -1.283070743083953857e-01 9.116912260651588440e-03 1.215801984071731567e-01 -3.759309351444244385e-01 1.923969946801662445e-02 -7.803072035312652588e-02 -4.470266401767730713e-02
-7.070511579513549805e-02 -1.449375003576278687e-01 -2.186372727155685425e-01 1.703229844570159912e-01 -1.475171446800231934e-01 2.973225414752960205e-01 -3.808548301458358765e-02 1.499878317117691040e-01 -1.204439345747232437e-02 1.977484822273254395e-01 2.318131029605865479e-01 -1.336945891380310059e-01 1.794299930334091187e-01 -3.754080832004547119e-01 4.039932414889335632e-02 -5.982398986816406250e-02 -1.177254468202590942e-01 -2.576116025447845459e-01 -8.871174603700637817e-02 -8.020304143428802490e-02 -2.643349766731262207e-01 1.380178034305572510e-01 -1.074376329779624939e-01 3.246707320213317871e-01 6.472934037446975708e-02 1.827319562435150146e-01 -1.640786379575729370e-01 1.134328637272119522e-02 -8.163531124591827393e-02 -5.088680237531661987e-02 -6.655484437942504883e-02 -3.084777891635894775e-01
-1.004085466265678406e-01 -1.087487861514091492e-01 -1.839181333780288696e-01 -1.982954740524291992e-01 3.146264553070068359e-01 8.323432505130767822e-02 9.183458983898162842e-02 -1.903647780418395996e-01 -1.971914172172546387e-01 3.384855091571807861e-01 1.008401587605476379e-01 2.984871566295623779e-01 -2.010581940412521362e-01 -2.135070562362670898e-01 2.420040667057037354e-01 8.146172761917114258e-02 9.192693047225475311e-03 -2.409097552299499512e-02 -4.415476322174072266e-02 -4.054370522499084473e-02 8.608378469944000244e-02 3.194732964038848877e-01 -1.833817809820175171e-01 1.864099055528640747e-01 1.452040523290634155e-01 1.944351047277450562e-01 2.561926096677780151e-02 1.866268068552017212e-01 1.557107418775558472e-01 -1.984903402626514435e-02 -1.929449290037155151e-01 -1.098664700984954834e-01
-1.293303370475769043e-01 -4.281299933791160583e-02 -1.090354621410369873e-01 -2.686501145362854004e-01 2.169774919748306274e-01 6.596662849187850952e-02 7.438758760690689087e-02 -2.630456089973449707e-01 -3.688243159558624029e-04 3.684169650077819824e-01 3.920249938964843750e-01 -1.120816394686698914e-01 -1.086891964077949524e-01 -1.975228935480117798e-01 9.094015508890151978e-02 -6.455348432064056396e-02 -2.772720754146575928e-01 5.358255654573440552e-02 9.069467335939407349e-02 -1.896355152130126953e-01 1.134980022907257080e-01 1.516172587871551514e-01 -1.932110786437988281e-01 1.036833226680755615e-01 6.122322008013725281e-02 -1.705082505941390991e-01 2.116954326629638672e-02 -8.465640246868133545e-02 -1.210541203618049622e-01 3.290714025497436523e-01 -1.595163345336914062e-01 -9.626289457082748413e-02
-2.748948335647583008e-01 3.966586291790008545e-02 9.548649936914443970e-02 -2.975377440452575684e-01 1.154942885041236877e-01 -1.424304097890853882e-01 -3.982224464416503906e-01 6.284158676862716675e-02 -1.064567491412162781e-01 2.432109788060188293e-02 2.051587402820587158e-01 -2.869762778282165527e-01 -2.796119749546051025e-01 -3.294419944286346436e-01 4.469299316406250000e-02 1.544638723134994507e-01 -1.507550328969955444e-01 -6.570431590080261230e-02 -8.653086610138416290e-03 1.586206257343292236e-01 8.945119567215442657e-03 9.552925080060958862e-02 -6.514630746096372604e-03 2.770772278308868408e-01 -5.696620792150497437e-02 8.749073743820190430e-02 -1.449292749166488647e-01 -2.831957638263702393e-01 -6.517504155635833740e-02 2.704554423689842224e-02 -1.535110324621200562e-01 3.416890650987625122e-02
-1.799679100513458252e-01 -1.077867671847343445e-02 2.416445128619670868e-02 1.004584208130836487e-01 3.695549368858337402e-01 1.964017897844314575e-01 -3.172874450683593750e-01 2.111186273396015167e-02 -9.739871323108673096e-02 3.437533080577850342e-01 1.895811408758163452e-02 -4.248807579278945923e-02 -4.168114811182022095e-02 -6.066711619496345520e-02 4.233434796333312988e-02 -3.426708513870835304e-03 -3.419533669948577881e-01 -4.609144851565361023e-02 2.261816263198852539e-01 2.498503923416137695e-01 -2.311281263828277588e-01 1.074825525283813477e-01 -6.982331722974777222e-02 9.000400453805923462e-02 -9.498023241758346558e-02 6.771539151668548584e-02 2.744878176599740982e-03 3.270723819732666016e-01 -1.534891277551651001e-01 7.806399371474981308e-03 1.684552878141403198e-01 -2.456475347280502319e-01
-2.255382388830184937e-01 -7.326880097389221191e-02 8.479153364896774292e-02 2.202007770538330078e-01 6.693626195192337036e-02 -9.275091439485549927e-02 -5.389824882149696350e-02 3.461053371429443359e-01 -1.033884286880493164e-01 1.750847697257995605e-01 5.223593488335609436e-02 -3.632812798023223877e-01 1.349121332168579102e-01 -1.136739253997802734e-01 2.695100903511047363e-01 2.116588205099105835e-01 -4.272617697715759277e-01 1.903140544891357422e-02 7.903874665498733521e-02 -1.689387299120426178e-02 -1.902327686548233032e-01 1.141554042696952820e-01 -3.290986418724060059e-01 -5.378563702106475830e-02 7.118041813373565674e-02 -7.513529807329177856e-02 -7.495497167110443115e-02 5.195748433470726013e-02 -4.150211811065673828e-03 1.026468947529792786e-01 -3.945981711149215698e-02 -2.160980701446533203e-01
-1.599564701318740845e-01 -2.684202231466770172e-02 -1.931553240865468979e-03 7.381149381399154663e-02 2.336405813694000244e-01 3.478329479694366455e-01 1.097935289144515991e-01 2.317543029785156250e-01 5.715364217758178711e-02 9.585419297218322754e-02 5.483475700020790100e-02 -1.757705360651016235e-01 -4.923881962895393372e-03 -4.754063785076141357e-01 1.142666786909103394e-01 -2.661874294281005859e-01 -1.539320498704910278e-01 -1.344714760780334473e-01 -5.822138860821723938e-02 7.921552658081054688e-02 -2.447491884231567383e-01 8.591266814619302750e-04 -2.516778707504272461e-01 5.444432422518730164e-02 -3.991929441690444946e-02 1.591971814632415771e-01 -6.410095095634460449e-02 7.496831566095352173e-02 -1.991693489253520966e-02 2.201516777276992798e-01 -2.991750240325927734e-01 1.338267922401428223e-01
-2.067405134439468384e-01 -3.104612827301025391e-01 -8.682271838188171387e-02 -1.237994283437728882e-01 2.012068331241607666e-01 -5.464537814259529114e-02 1.022266969084739685e-02 7.018298655748367310e-02 -2.391892671585083008e-01 3.530001640319824219e-01 -7.164353132247924805e-02 -8.687354624271392822e-03 -4.683160688728094101e-03 -2.179372459650039673e-01 6.048624217510223389e-02 1.213224455714225769e-01 -1.377183794975280762e-01 -2.114151567220687866e-01 -1.017250120639801025e-01 6.489276140928268433e-02 -2.635708153247833252e-01 9.609474986791610718e-02 -2.451651096343994141e-01 -1.363090425729751587e-01 3.469274938106536865e-01 2.599037587642669678e-01 -9.445340186357498169e-02 2.743235826492309570e-01 4.303576797246932983e-02 7.013687491416931152e-02 -1.404482871294021606e-01 -4.888709634542465210e-02
-1.653763651847839355e-01 -8.674586564302444458e-02 9.759452193975448608e-03 -2.184027284383773804e-01 2.148918211460113525e-01 9.505639970302581787e-02 -1.728533580899238586e-02 -1.233293712139129639e-01 -5.887707695364952087e-02 4.002903103828430176e-01 3.754721879959106445e-01 1.949140727519989014e-01 -1.776045858860015869e-01 -2.105550765991210938e-01 7.981725782155990601e-02 2.418992966413497925e-01 -9.722396731376647949e-02 -1.759057790040969849e-01 -7.369933277368545532e-02 8.216578513383865356e-02 6.940615177154541016e-02 5.053680017590522766e-02 -2.246172279119491577e-01 -1.146765574812889099e-01 3.749562501907348633e-01 -1.352731287479400635e-01 -1.173400133848190308e-01 -1.253952980041503906e-01 1.791560649871826172e-02 -1.522180717438459396e-02 -2.230747789144515991e-01 -3.038692846894264221e-02
1.076411455869674683e-01 -3.052001073956489563e-02 1.082185842096805573e-02 -1.198545023798942566e-01 1.616641581058502197e-01 1.013581827282905579e-02 -2.969577610492706299e-01 2.044881582260131836e-01 -2.447015345096588135e-01 1.625637710094451904e-01 2.748356945812702179e-02 1.325099021196365356e-01 -1.620670109987258911e-01 -2.031261622905731201e-01 2.995790680870413780e-03 2.719297111034393311e-01 -6.565477699041366577e-02 -6.216398254036903381e-02 -1.402138173580169678e-01 2.468942664563655853e-02 -2.491711378097534180e-01 6.884237285703420639e-03 -2.993488013744354248e-01 -1.282296925783157349e-01 3.921196982264518738e-02 1.547403484582901001e-01 1.135638281702995300e-01 8.201457560062408447e-02 2.240221202373504639e-01 3.028910756111145020e-01 -1.851139366626739502e-01 -3.908063471317291260e-01
-1.719250157475471497e-02 -6.762617826461791992e-02 -2.546934187412261963e-01 -2.035954594612121582e-01 -9.822191670536994934e-03 -9.960915893316268921e-02 -1.810893565416336060e-01 1.828389465808868408e-01 -5.322816222906112671e-02 2.081283926963806152e-01 2.462621331214904785e-01 -7.264126837253570557e-02 -2.150753587484359741e-01 -2.964231371879577637e-01 1.838032752275466919e-01 6.805853545665740967e-02 2.835478866472840309e-03 -1.136094257235527039e-01 1.392534077167510986e-01 -2.104406505823135376e-01 -1.445687562227249146e-01 1.129857674241065979e-01 -9.902515262365341187e-02 -7.485796697437763214e-03 -1.479127258062362671e-02 6.167794764041900635e-02 1.260072886943817139e-01 5.326251387596130371e-01 -8.356852829456329346e-02 -3.004745543003082275e-01 6.565032154321670532e-02 5.165733397006988525e-02
-2.589609324932098389e-01 -3.757375478744506836e-01 5.946958065032958984e-02 -2.032420933246612549e-01 -6.898087263107299805e-02 2.911955416202545166e-01 -2.315099686384201050e-01 -1.595763564109802246e-01 -4.802101477980613708e-02 -1.307004690170288086e-01 2.979485392570495605e-01 2.764750421047210693e-01 -2.291496694087982178e-01 -3.131436929106712341e-02 2.416623830795288086e-01 -4.039767757058143616e-02 -1.769655793905258179e-01 1.174770519137382507e-01 4.752283450216054916e-03 4.304138943552970886e-02 7.014065235853195190e-02 -1.119617745280265808e-01 -1.744465827941894531e-01 7.092749327421188354e-02 -1.296700537204742432e-01 -1.874108314514160156e-01 -6.558457016944885254e-02 2.709444761276245117e-01 -6.902047991752624512e-02 -7.161726057529449463e-02 -1.481022387742996216e-01 -1.370836943387985229e-01
-1.940861940383911133e-01 1.086289882659912109e-01 -1.356080919504165649e-01 3.164372220635414124e-02 1.426174491643905640e-01 2.374204993247985840e-01 -1.018057912588119507e-01 8.571925014257431030e-02 1.669477075338363647e-01 3.088717162609100342e-01 1.428073644638061523e-01 1.259890794754028320e-01 -1.369832754135131836e-01 -2.005053162574768066e-01 3.077764213085174561e-01 -1.716483011841773987e-02 -1.339413225650787354e-01 -8.843620866537094116e-02 5.739181488752365112e-02 -1.017926409840583801e-01 2.297982275485992432e-01 -8.412030339241027832e-02 -3.825793042778968811e-02 2.153923660516738892e-01 -2.642271816730499268e-01 1.012114509940147400e-01 -3.647814691066741943e-01 1.440108865499496460e-01 -5.930405110120773315e-02 -1.054205093532800674e-02 -2.330751866102218628e-01 -2.902006506919860840e-01
9.574247896671295166e-02 -6.416282802820205688e-02 -7.897285372018814087e-02 -7.044632732868194580e-02 1.177424266934394836e-01 9.952317178249359131e-02 1.856081634759902954e-01 -1.039960086345672607e-01 -8.052674122154712677e-03 3.419431447982788086e-01 2.086372971534729004e-01 9.193523228168487549e-02 -1.191044449806213379e-01 -1.764325201511383057e-01 3.294737637042999268e-01 -8.113934844732284546e-02 -1.329871416091918945e-01 1.276901736855506897e-02 -4.842764139175415039e-02 -8.671015501022338867e-02 -1.662612259387969971e-01 8.873794972896575928e-02 -2.677150368690490723e-01 3.232910931110382080e-01 9.228935092687606812e-02 -1.326444894075393677e-01 -5.048008635640144348e-02 -2.116985246539115906e-02 -2.410845160484313965e-01 3.102939389646053314e-02 -3.692591190338134766e-01 -3.363001048564910889e-01
5.212321504950523376e-02 1.197512969374656677e-01 5.980882793664932251e-02 -2.271039932966232300e-01 -1.871436685323715210e-01 7.340486347675323486e-02 -1.873371005058288574e-01 8.304883539676666260e-02 -2.964412607252597809e-02 1.349601149559020996e-01 1.247115880250930786e-01 -2.155800461769104004e-01 -2.618245184421539307e-01 -4.133350253105163574e-01 2.270307093858718872e-01 -2.211744487285614014e-01 -1.848708987236022949e-01 1.545130461454391479e-01 1.147693619132041931e-01 -3.180068135261535645e-01 7.717771828174591064e-02 2.542663216590881348e-01 3.885067417286336422e-04 1.156816706061363220e-01 -8.170808851718902588e-02 -1.524979025125503540e-01 3.988890349864959717e-02 3.831011056900024414e-02 2.032615244388580322e-02 -9.520832449197769165e-02 -1.964661777019500732e-01 -2.949522435665130615e-01
4.615911748260259628e-03 1.514030247926712036e-01 -7.654648274183273315e-02 -3.946627974510192871e-01 2.581919133663177490e-01 1.161432340741157532e-01 -3.215835988521575928e-01 7.104463130235671997e-02 -3.423232436180114746e-01 -9.904491901397705078e-02 1.092992946505546570e-01 -3.786924853920936584e-02 -1.460383534431457520e-01 -2.088810801506042480e-01 2.797807753086090088e-01 1.901445686817169189e-01 1.111084595322608948e-01 -2.964653968811035156e-01 8.418329060077667236e-02 1.451457291841506958e-02 -5.004877597093582153e-02 1.388749107718467712e-02 3.393325582146644592e-02 1.299249678850173950e-01 1.850435882806777954e-01 1.447464823722839355e-01 -7.771337032318115234e-02 4.350109398365020752e-02 -1.786703467369079590e-01 1.619099676609039307e-01 1.820425316691398621e-02 -2.391615509986877441e-01
-1.271585524082183838e-01 -2.585123851895332336e-02 -1.683582514524459839e-01 -1.882274299860000610e-01 -6.178838759660720825e-02 -6.665393710136413574e-02 -2.375723421573638916e-01 -2.512890100479125977e-01 -1.217011585831642151e-01 3.426652848720550537e-01 -1.310781389474868774e-01 3.675297193694859743e-04 1.026400327682495117e-01 -4.175303280353546143e-01 2.227250486612319946e-01 -1.233695074915885925e-02 -1.026754677295684814e-01 -1.468248069286346436e-01 -1.008781492710113525e-01 -1.029821336269378662e-01 -1.126669123768806458e-01 1.917335242033004761e-01 -7.631523907184600830e-02 5.352630838751792908e-02 9.457483142614364624e-02 -2.496795058250427246e-01 9.198661893606185913e-02 -3.912492468953132629e-02 -1.339966356754302979e-01 -1.600218191742897034e-02 -3.392398655414581299e-01 -2.861923575401306152e-01
-8.148591034114360809e-03 -3.598866611719131470e-02 2.782080508768558502e-02 -1.421919912099838257e-01 1.451804637908935547e-01 -1.348720164969563484e-03 -5.315059795975685120e-02 1.932143718004226685e-01 2.310198545455932617e-01 1.273650676012039185e-01 -1.790753453969955444e-01 8.092568069696426392e-02 -2.856643684208393097e-02 -2.392180562019348145e-01 2.821412682533264160e-01 -3.333313465118408203e-01 -2.882701158523559570e-01 -5.348518118262290955e-02 -9.382580220699310303e-02 5.095358565449714661e-02 -2.818447649478912354e-01 1.389099657535552979e-01 -4.181740581989288330e-01 2.826003432273864746e-01 3.614220395684242249e-02 -8.297016471624374390e-02 -6.777315586805343628e-02 -8.753734081983566284e-02 2.057166583836078644e-02 5.810653045773506165e-02 -1.850104033946990967e-01 -2.239346206188201904e-01
-1.307871043682098389e-01 -2.373448945581912994e-02 -9.141974896192550659e-02 -2.104825228452682495e-01 -1.811594814062118530e-01 -9.312985837459564209e-02 -1.448199450969696045e-01 -7.902502268552780151e-02 1.720640212297439575e-01 9.205538034439086914e-02 2.776129916310310364e-02 2.259998209774494171e-02 3.182426467537879944e-02 -3.536009788513183594e-01 1.586747914552688599e-01 5.985781177878379822e-02 -2.862413786351680756e-02 -2.778211534023284912e-01 5.163180828094482422e-02 -1.118370611220598221e-02 3.664731979370117188e-02 1.114059761166572571e-01 -2.565032243728637695e-01 2.502481341361999512e-01 2.319357357919216156e-02 -1.827765107154846191e-01 2.069699205458164215e-02 -3.209372237324714661e-02 -1.633572131395339966e-01 2.464771457016468048e-02 -5.441511273384094238e-01 -2.915961444377899170e-01
4.374797642230987549e-02 4.309406131505966187e-02 -2.163778841495513916e-01 -8.682343363761901855e-02 3.114009797573089600e-01 1.412000507116317749e-01 -3.161653280258178711e-01 1.513812839984893799e-01 1.382401771843433380e-02 -1.520357578992843628e-01 4.467400722205638885e-03 -1.681908369064331055e-01 -6.529001891613006592e-02 -1.374637037515640259e-01 2.274270504713058472e-01 1.099801659584045410e-01 -7.229635026305913925e-03 1.091390475630760193e-01 -2.000218182802200317e-01 -9.612781554460525513e-02 3.396883606910705566e-02 4.783011972904205322e-01 1.618774794042110443e-02 1.164849996566772461e-01 7.524660229682922363e-02 2.382290214300155640e-01 -7.684086263179779053e-02 -9.079476445913314819e-02 -1.644999086856842041e-01 4.715511202812194824e-02 -2.735120356082916260e-01 -2.790501117706298828e-01
1.960396207869052887e-02 -2.431647628545761108e-01 -6.354374438524246216e-02 -3.863451629877090454e-02 2.024358958005905151e-01 -7.288448512554168701e-02 -3.451929092407226562e-01 1.797661781311035156e-01 9.427556395530700684e-02 4.137485027313232422e-01 -1.679450422525405884e-01 4.776057321578264236e-03 2.261001616716384888e-02 -8.199944347143173218e-02 1.487148404121398926e-01 -1.041680648922920227e-01 -1.390104889869689941e-01 1.721538156270980835e-01 -7.526772469282150269e-02 5.335518345236778259e-02 -2.155486345291137695e-01 -4.840216413140296936e-02 -1.157329231500625610e-01 2.288253605365753174e-01 -2.216991782188415527e-01 2.056230157613754272e-01 1.641198396682739258e-01 5.218252539634704590e-02 -5.975913628935813904e-02 -1.402594298124313354e-01 -5.274582281708717346e-02 -4.117471873760223389e-01
-2.472199127078056335e-02 -2.342404238879680634e-02 2.329328656196594238e-02 -4.660671204328536987e-02 -1.340266223996877670e-02 7.448241114616394043e-02 -3.684377968311309814e-01 6.266272813081741333e-02 3.901334479451179504e-02 -1.938168704509735107e-01 1.083611845970153809e-01 2.950494363903999329e-02 -2.314274311065673828e-01 -2.607547938823699951e-01 2.293314337730407715e-01 1.152504533529281616e-01 -3.130007386207580566e-01 -5.376289412379264832e-02 -6.754045188426971436e-02 2.531833648681640625e-01 -1.084061712026596069e-01 3.359305858612060547e-01 -2.910736203193664551e-01 -2.478616684675216675e-01 2.063973061740398407e-02 1.453919857740402222e-01 -2.203631401062011719e-02 1.260679066181182861e-01 -3.030024766921997070e-01 5.031590536236763000e-02 -1.183005571365356445e-01 -1.582195609807968140e-01
-8.925332129001617432e-02 -1.853300780057907104e-01 -4.716879501938819885e-02 1.354510933160781860e-01 -2.246165461838245392e-02 1.877627819776535034e-01 -1.138972938060760498e-01 3.998493403196334839e-02 -1.690348535776138306e-01 4.583252072334289551e-01 2.613342106342315674e-01 -1.853785365819931030e-01 -9.723301231861114502e-02 -3.377959728240966797e-01 3.308513760566711426e-01 -9.195618331432342529e-02 3.112599812448024750e-02 1.113659068942070007e-01 1.950588971376419067e-01 -1.536406725645065308e-01 6.380627304315567017e-02 5.280137062072753906e-02 4.278101399540901184e-02 1.164188385009765625e-01 -2.808929085731506348e-01 1.945024579763412476e-01 1.365946382284164429e-01 1.830638200044631958e-02 -1.354704648256301880e-01 -4.499090462923049927e-02 4.841371253132820129e-02 -2.197650074958801270e-01
-1.991527378559112549e-01 -3.538631275296211243e-02 2.680213190615177155e-02 -1.333548128604888916e-01 9.590879082679748535e-02 -6.332240253686904907e-02 -8.422441780567169189e-02 2.018581926822662354e-01 1.765026599168777466e-01 6.868389248847961426e-02 1.311568319797515869e-01 8.407509326934814453e-02 -8.898387849330902100e-02 -2.768041193485260010e-01 3.337308764457702637e-01 1.966778337955474854e-01 -9.272907674312591553e-02 2.207588218152523041e-02 5.792118981480598450e-02 -1.217512339353561401e-01 5.040655843913555145e-03 -3.136696219444274902e-01 1.073415651917457581e-01 2.808187007904052734e-01 2.948504388332366943e-01 4.988588392734527588e-02 -7.349140942096710205e-02 3.022989034652709961e-01 -2.192631810903549194e-01 1.148576438426971436e-01 -2.346783876419067383e-01 -2.572621405124664307e-01
-1.288251131772994995e-01 -3.867926001548767090e-01 -4.947785660624504089e-02 -1.704138964414596558e-01 2.481734305620193481e-01 -1.463683554902672768e-03 -4.767653718590736389e-02 -1.223632134497165680e-02 2.137776017189025879e-01 5.031881108880043030e-02 1.280125677585601807e-01 1.238704994320869446e-01 -2.823539450764656067e-02 -1.879618018865585327e-01 3.814213573932647705e-01 1.134753227233886719e-01 -1.631560325622558594e-01 1.358846127986907959e-01 7.981465011835098267e-02 -1.966853737831115723e-01 -4.608946740627288818e-01 1.219043582677841187e-01 -1.472741514444351196e-01 1.774740517139434814e-01 -1.245506778359413147e-01 -8.343650400638580322e-02 -4.319062083959579468e-02 -1.511409282684326172e-01 3.688731789588928223e-02 -6.373037397861480713e-02 9.551831334829330444e-02 -1.774852424860000610e-01
5.943247303366661072e-02 -3.596363663673400879e-01 -4.115525633096694946e-02 -2.301256805658340454e-01 2.125203013420104980e-01 1.054932922124862671e-01 -5.864505842328071594e-02 -2.994435429573059082e-01 1.026150733232498169e-01 1.961372196674346924e-01 8.086075633764266968e-02 6.462336331605911255e-02 -1.463372558355331421e-01 -1.948767602443695068e-01 2.965199947357177734e-01 2.305575013160705566e-01 -1.966414041817188263e-02 -6.517903506755828857e-02 1.076015532016754150e-01 -3.753527253866195679e-02 -2.666196525096893311e-01 1.304466724395751953e-01 -3.361856937408447266e-01 1.618415117263793945e-01 2.182617038488388062e-01 8.836044371128082275e-02 5.399354174733161926e-02 -1.864266693592071533e-01 -7.521300762891769409e-02 -1.579642742872238159e-01 -6.252079270780086517e-03 -1.849031150341033936e-01
-4.477113857865333557e-02 -2.758496403694152832e-01 -1.025370210409164429e-01 -1.402872800827026367e-01 1.002373024821281433e-01 2.174560129642486572e-01 -1.229291632771492004e-01 4.106079041957855225e-02 -5.370747670531272888e-02 -2.287013339810073376e-04 4.263477623462677002e-01 3.414406999945640564e-02 -1.307301521301269531e-01 -1.164286583662033081e-01 1.079699844121932983e-01 -1.127016916871070862e-01 -3.931400477886199951e-01 -1.438961029052734375e-01 -6.818612664937973022e-02 -2.989821135997772217e-03 -1.551262736320495605e-01 -7.836276292800903320e-02 -2.443208396434783936e-01 2.111191004514694214e-01 3.397785723209381104e-01 -6.620756536722183228e-02 1.781609803438186646e-01 -1.140207648277282715e-01 -4.819118417799472809e-03 -6.605692207813262939e-02 -1.340498030185699463e-01 -2.746355533599853516e-01
-1.464457809925079346e-01 6.776191294193267822e-02 -1.944864690303802490e-01 -1.856134831905364990e-01 -1.957350075244903564e-01 -7.705364376306533813e-03 -2.025817632675170898e-01 1.320420354604721069e-01 -3.574626147747039795e-01 2.434436976909637451e-01 -9.299476630985736847e-03 3.527564182877540588e-02 4.003566876053810120e-02 -3.671219050884246826e-01 1.473187506198883057e-01 1.630015522241592407e-01 -5.422926694154739380e-02 -1.252758800983428955e-01 -1.353047788143157959e-02 -2.447547167539596558e-01 -2.615134716033935547e-01 3.200115859508514404e-01 8.375147730112075806e-02 -2.403758466243743896e-01 -1.163150519132614136e-01 -3.507862612605094910e-02 8.959588408470153809e-02 -5.207099393010139465e-02 2.619255520403385162e-02 -9.054833650588989258e-02 -2.417780309915542603e-01 -1.570199877023696899e-01
-1.786023825407028198e-01 -1.462484598159790039e-01 -3.160175681114196777e-02 -2.610321044921875000e-01 3.694984614849090576e-01 -8.877695351839065552e-02 -1.598688513040542603e-01 5.109484493732452393e-02 -4.897361248731613159e-02 3.446244895458221436e-01 -1.455487012863159180e-01 -9.439191967248916626e-02 -1.222337111830711365e-01 -4.095417559146881104e-01 -2.595083415508270264e-02 2.196377217769622803e-01 -2.176686674356460571e-01 -1.693541556596755981e-01 -1.075675562024116516e-01 1.340065449476242065e-01 -2.081588357686996460e-01 2.168919518589973450e-02 -6.200799345970153809e-02 -8.486178517341613770e-02 2.128577530384063721e-01 5.112159252166748047e-02 -1.186789423227310181e-01 -4.222610965371131897e-02 2.739182710647583008e-01 2.178724389523267746e-03 -1.134515181183815002e-01 -1.001288741827011108e-01
-3.246684074401855469e-01 -2.449102699756622314e-01 -2.294505238533020020e-01 -3.817000985145568848e-02 4.668874293565750122e-02 7.377675175666809082e-02 -1.342907696962356567e-01 -1.655518114566802979e-01 -2.691065371036529541e-01 1.977133154869079590e-01 1.718471199274063110e-01 -4.907795414328575134e-02 -2.736284136772155762e-01 -6.145190075039863586e-02 -4.149640351533889771e-02 1.945225447416305542e-01 -1.474924534559249878e-01 2.226547896862030029e-01 2.819052636623382568e-01 -6.485638767480850220e-02 -2.833494842052459717e-01 1.396307498216629028e-01 -2.624908983707427979e-01 -9.852485358715057373e-02 1.627685874700546265e-01 -1.100500747561454773e-01 8.982925117015838623e-02 -9.599695354700088501e-02 -1.277702897787094116e-01 3.741243109107017517e-02 6.106780096888542175e-02 -2.346055805683135986e-01
-2.553757727146148682e-01 -1.684693694114685059e-01 1.211290061473846436e-01 -2.952172458171844482e-01 2.388717234134674072e-01 -5.559039860963821411e-02 -2.753415107727050781e-01 -5.584090948104858398e-02 -1.866483837366104126e-01 5.978200584650039673e-02 1.072307229042053223e-01 -2.164618372917175293e-01 -5.178695172071456909e-02 -3.509910106658935547e-01 1.578526794910430908e-01 1.940253525972366333e-01 -2.509091198444366455e-01 -2.042986601591110229e-01 1.056640222668647766e-01 6.289825588464736938e-02 -1.132009029388427734e-01 2.513742744922637939e-01 -7.646500319242477417e-02 3.046990036964416504e-01 -7.041392847895622253e-03 5.693344026803970337e-02 -1.580718308687210083e-01 3.044018894433975220e-02 -1.139432564377784729e-01 7.343264669179916382e-02 1.725672036409378052e-01 9.178073704242706299e-02
-4.447387158870697021e-02 2.223638258874416351e-02 1.474363505840301514e-01 6.957409530878067017e-02 -1.152424439787864685e-01 2.487487345933914185e-01 -2.104795128107070923e-01 3.742317259311676025e-01 5.670022591948509216e-02 2.752647995948791504e-01 4.602956026792526245e-02 1.973475217819213867e-01 -3.292503952980041504e-01 -1.441404372453689575e-01 -6.029262021183967590e-02 2.646217644214630127e-01 -2.062651365995407104e-01 5.740274116396903992e-02 1.258702129125595093e-01 1.370444595813751221e-01 -1.518345773220062256e-01 -1.322075072675943375e-02 -2.662258446216583252e-01 1.708965562283992767e-02 2.085810750722885132e-01 -1.030570734292268753e-02 2.675850689411163330e-01 1.670382916927337646e-01 -6.840981543064117432e-02 8.795756101608276367e-02 8.860576897859573364e-03 -2.409912049770355225e-01
-3.535074591636657715e-01 -1.516536325216293335e-01 3.159649670124053955e-02 -1.186431571841239929e-01 -5.363196507096290588e-02 -1.208645477890968323e-01 -4.388557747006416321e-02 -5.265620350837707520e-02 4.345789924263954163e-02 2.222792506217956543e-01 1.584789603948593140e-01 4.378351196646690369e-02 -2.434756420552730560e-02 -2.681656777858734131e-01 1.821476817131042480e-01 1.753917336463928223e-01 7.282508909702301025e-02 -3.401869237422943115e-01 3.906081896275281906e-03 -9.274292737245559692e-02 7.085917890071868896e-02 1.169455647468566895e-01 -1.712017506361007690e-01 1.028068289160728455e-01 -7.464111596345901489e-02 -2.318905591964721680e-01 3.134646415710449219e-01 4.410690162330865860e-03 -5.725215375423431396e-02 1.011453643441200256e-01 -2.255195975303649902e-01 -4.356440007686614990e-01
-2.107549160718917847e-01 -2.552136778831481934e-01 -1.429622173309326172e-01 -2.396229952573776245e-01 3.154532238841056824e-02 -1.271849870681762695e-01 -2.613616585731506348e-01 -3.098189830780029297e-01 7.686222344636917114e-02 2.258180826902389526e-01 -8.053968101739883423e-02 -2.162466384470462799e-02 7.902524620294570923e-02 -3.083732724189758301e-01 2.463131994009017944e-01 -2.842488931491971016e-03 -4.954333603382110596e-02 -1.741936355829238892e-01 -1.120043545961380005e-01 -8.912944793701171875e-02 1.161647215485572815e-01 -2.493918314576148987e-02 -2.184899896383285522e-01 1.516880244016647339e-01 8.385550975799560547e-02 -1.769578009843826294e-01 -8.216436952352523804e-02 -2.486282028257846832e-02 -9.292072802782058716e-02 1.328591853380203247e-01 -3.294295966625213623e-01 -2.942344546318054199e-01
-1.199099197983741760e-01 -3.678890690207481384e-02 -7.639099657535552979e-02 -8.061303943395614624e-02 1.880621165037155151e-02 -2.055877633392810822e-02 -8.562909066677093506e-02 -6.878273934125900269e-02 -7.756604254245758057e-02 4.045690000057220459e-01 4.725371897220611572e-01 -1.928724646568298340e-01 -1.356614381074905396e-01 -2.787472307682037354e-01 2.990773320198059082e-01 -5.919310078024864197e-02 2.091521769762039185e-02 1.228064000606536865e-01 -1.930305920541286469e-02 -2.022225111722946167e-01 8.326990902423858643e-02 -5.001279711723327637e-02 4.220715910196304321e-02 -3.201111033558845520e-02 -2.157023102045059204e-01 1.776728928089141846e-01 1.524210721254348755e-01 1.702205389738082886e-01 -1.053967922925949097e-01 -1.948324032127857208e-02 1.701268553733825684e-01 -3.163784146308898926e-01
-1.868765950202941895e-01 -8.874872326850891113e-02 7.026631385087966919e-02 -1.815363019704818726e-01 2.776969969272613525e-01 7.818000763654708862e-02 -1.844111979007720947e-01 -5.722990259528160095e-02 2.294422239065170288e-01 -4.117099195718765259e-02 -1.110355556011199951e-01 4.451470449566841125e-02 -3.096536099910736084e-01 -6.747729331254959106e-02 3.828426301479339600e-01 -2.316028475761413574e-01 -1.509036421775817871e-01 -9.722714312374591827e-04 -1.600756123661994934e-02 1.964957267045974731e-01 -2.554993927478790283e-01 5.491441860795021057e-02 -1.673070937395095825e-01 -7.200623303651809692e-02 1.255823671817779541e-01 -1.799834221601486206e-01 4.489959403872489929e-02 8.275952190160751343e-02 -2.306581586599349976e-01 3.318561017513275146e-01 -1.166662648320198059e-01 -1.800471544265747070e-01
-1.900836527347564697e-01 1.696833060123026371e-04 -1.721314042806625366e-01 1.420287787914276123e-01 -2.546214871108531952e-02 1.888490617275238037e-01 -1.515139788389205933e-01 -1.783505231142044067e-01 7.346135377883911133e-02 2.222798466682434082e-01 5.485789850354194641e-02 -8.818521350622177124e-02 -1.718094050884246826e-01 -3.554616868495941162e-01 1.046223267912864685e-01 -1.600471697747707367e-02 -1.812984496355056763e-01 2.317859083414077759e-01 -1.418783962726593018e-01 1.117220595479011536e-01 -2.574116289615631104e-01 6.651427596807479858e-02 2.918233163654804230e-02 -2.571216523647308350e-01 -1.441918462514877319e-01 -5.213249474763870239e-02 1.957728862762451172e-01 2.425803989171981812e-01 -1.884067803621292114e-01 2.495652297511696815e-04 -2.168435156345367432e-01 -3.609320521354675293e-01
-7.423710078001022339e-02 3.157155588269233704e-02 -4.978427290916442871e-02 -8.237281814217567444e-03 3.747993111610412598e-01 1.922144293785095215e-01 -6.652496010065078735e-02 2.233079075813293457e-02 -2.394697070121765137e-01 2.950320541858673096e-01 2.458807826042175293e-01 3.093811310827732086e-02 -1.494054198265075684e-01 -3.848643600940704346e-02 1.770001351833343506e-01 -1.775859743356704712e-01 1.504886057227849960e-02 -1.025897115468978882e-01 -1.820794939994812012e-01 -1.016520783305168152e-01 2.990706264972686768e-02 -2.871574461460113525e-01 -1.291093528270721436e-01 3.471908718347549438e-02 -9.762401878833770752e-02 -3.205966055393218994e-01 6.123676151037216187e-02 2.789457440376281738e-01 -6.270813196897506714e-02 -1.783383786678314209e-01 -7.323258370161056519e-02 -3.545258641242980957e-01
-1.340751051902770996e-01 -2.744549512863159180e-01 -2.668136656284332275e-01 -2.296450883150100708e-01 1.298347562551498413e-01 1.467805504798889160e-01 -1.241242978721857071e-02 6.133303046226501465e-03 8.448655158281326294e-02 1.368954330682754517e-01 6.153118610382080078e-02 1.183731704950332642e-01 -1.136343181133270264e-02 -3.657852113246917725e-02 1.566498726606369019e-01 -6.505929399281740189e-03 -3.044208586215972900e-01 -3.834278583526611328e-01 2.471956191584467888e-03 -1.714520156383514404e-01 -2.817462682723999023e-01 7.137405872344970703e-02 -1.150071546435356140e-01 -8.891131728887557983e-03 4.692856222391128540e-02 -9.967555291950702667e-03 1.439508497714996338e-01 -1.853375136852264404e-01 -6.007979810237884521e-02 6.824465095996856689e-02 -7.775241136550903320e-02 -4.856911301612854004e-01
1.624770089983940125e-02 -1.956236362457275391e-02 -1.108978912234306335e-01 -1.912394016981124878e-01 1.827755421400070190e-01 -7.226323336362838745e-02 -2.759469151496887207e-01 1.986968815326690674e-01 -7.487618923187255859e-02 7.946747541427612305e-02 7.268296927213668823e-02 -1.130819842219352722e-01 -1.578040122985839844e-01 -3.646369576454162598e-01 6.264951080083847046e-02 -3.240434825420379639e-02 1.850459575653076172e-01 -2.368230521678924561e-01 -4.414636641740798950e-03 3.675272464752197266e-01 -6.427822262048721313e-02 -1.566110998392105103e-01 -2.084301318973302841e-03 5.057679023593664169e-03 5.047943443059921265e-02 1.665722727775573730e-01 -7.060359418392181396e-02 1.711151599884033203e-01 1.104130223393440247e-01 -3.436832129955291748e-02 6.063830805942416191e-04 -5.209159851074218750e-01
-2.414701133966445923e-01 -2.952473461627960205e-01 -1.470154672861099243e-01 -8.394834399223327637e-02 -1.532135903835296631e-01 1.334160864353179932e-01 -1.179806590080261230e-01 -1.014065518975257874e-01 -2.612908929586410522e-02 2.020345479249954224e-01 2.632169425487518311e-01 2.168724983930587769e-01 -8.008824288845062256e-02 -1.387973427772521973e-01 -8.989259600639343262e-02 1.523134559392929077e-01 -2.575974166393280029e-01 -7.277813553810119629e-02 7.261668145656585693e-02 -1.577805280685424805e-01 -1.617686748504638672e-01 3.979326784610748291e-01 1.624559424817562103e-02 -1.115306466817855835e-01 5.841602385044097900e-02 3.031274862587451935e-02 -9.723784029483795166e-02 -1.119091510772705078e-01 -1.346682161092758179e-01 -1.051141694188117981e-02 -1.866955123841762543e-02 -4.490640461444854736e-01
2.288573421537876129e-02 -4.292959719896316528e-02 -1.539328396320343018e-01 -1.667623072862625122e-01 2.883549034595489502e-01 -7.259588688611984253e-02 7.392198592424392700e-02 3.454399406909942627e-01 -1.317603886127471924e-01 1.045980155467987061e-01 -1.701028198003768921e-01 -1.552442759275436401e-01 -3.621933236718177795e-02 -4.727626740932464600e-01 9.558637440204620361e-02 1.912130862474441528e-01 -1.200781762599945068e-01 1.318692564964294434e-01 1.815928816795349121e-01 3.273048996925354004e-02 -1.927291154861450195e-01 9.580783545970916748e-02 -1.431805789470672607e-01 -9.902496635913848877e-02 1.080735400319099426e-01 -4.882869869470596313e-02 8.936183154582977295e-02 -2.797544300556182861e-01 -6.001972034573554993e-02 -1.739410609006881714e-01 -6.009020656347274780e-02 -3.174852132797241211e-01
-2.364390343427658081e-01 -3.148060292005538940e-02 -8.157216757535934448e-02 -8.933769538998603821e-03 3.579826280474662781e-02 9.028224647045135498e-02 -2.122072726488113403e-01 2.024756819009780884e-01 1.567247509956359863e-01 -6.430663168430328369e-02 6.700989603996276855e-02 -2.785087227821350098e-01 -1.204154044389724731e-01 -1.817874312400817871e-01 8.370364457368850708e-02 -1.262989919632673264e-02 -4.394909143447875977e-01 -2.715282738208770752e-01 1.227532140910625458e-02 -2.556222304701805115e-02 -1.046573221683502197e-01 1.145456507802009583e-01 -2.687794566154479980e-01 1.232307404279708862e-01 3.302066922187805176e-01 -7.701612263917922974e-02 -2.460314333438873291e-01 1.280237436294555664e-01 -8.791280537843704224e-02 1.934263110160827637e-01 -7.217037491500377655e-03 -2.432556450366973877e-01
-2.590673863887786865e-01 2.082235217094421387e-01 -1.251437515020370483e-01 -6.414343137294054031e-03 1.493142843246459961e-01 1.032502353191375732e-01 5.096022784709930420e-02 2.212417423725128174e-01 -4.876893386244773865e-02 7.754227519035339355e-02 1.702255904674530029e-01 -4.309316873550415039e-01 -2.182684689760208130e-01 -2.679503336548805237e-02 2.419066280126571655e-01 7.651786506175994873e-02 -3.722268640995025635e-01 -6.325002759695053101e-03 -1.232999488711357117e-01 1.014261767268180847e-01 -2.521485984325408936e-01 2.917448431253433228e-02 -2.534343004226684570e-01 8.526793122291564941e-02 2.022981643676757812e-01 -2.022596895694732666e-01 -1.159364804625511169e-01 2.024438083171844482e-01 9.764999896287918091e-02 -8.142332732677459717e-02 -5.187572911381721497e-03 -3.253670781850814819e-02
5.294473841786384583e-02 1.752874404191970825e-01 7.556869089603424072e-02 -2.064662277698516846e-01 1.399937421083450317e-01 6.140761077404022217e-02 -3.373939990997314453e-01 2.618137598037719727e-01 -1.257769316434860229e-01 7.007519900798797607e-02 3.671576082706451416e-02 -6.686943024396896362e-02 -1.460190210491418839e-02 -1.086638942360877991e-01 1.574951112270355225e-01 3.449024632573127747e-03 -1.077358499169349670e-01 -2.725341357290744781e-02 -1.083243191242218018e-01 1.619424074888229370e-01 -1.110724657773971558e-01 -3.962341323494911194e-02 -1.753185242414474487e-01 2.443554103374481201e-01 -1.421671360731124878e-01 -1.014058887958526611e-01 -2.705228626728057861e-01 2.026396244764328003e-01 6.201352924108505249e-02 3.774852305650711060e-02 1.750734597444534302e-01 -5.600628256797790527e-01
-2.068854123353958130e-01 -3.153387829661369324e-02 -1.291251182556152344e-01 -7.438716292381286621e-02 -7.320574671030044556e-02 9.195982664823532104e-02 -7.445835322141647339e-02 9.635160863399505615e-02 1.554483771324157715e-01 -3.222280880436301231e-03 1.356121897697448730e-01 -4.107893109321594238e-01 -5.449793115258216858e-02 -1.216998994350433350e-01 4.973908662796020508e-01 5.210119113326072693e-02 -2.887931764125823975e-01 -2.471392303705215454e-01 2.003483101725578308e-02 1.863612793385982513e-02 -1.795853227376937866e-01 7.224905490875244141e-02 8.013358712196350098e-02 -4.493899270892143250e-02 -1.481940969824790955e-03 5.843542050570249557e-03 -1.833514571189880371e-01 2.247427403926849365e-01 -2.616760879755020142e-02 6.929249316453933716e-02 1.498015671968460083e-01 -3.505963981151580811e-01
-3.150041103363037109e-01 -5.025898665189743042e-02 2.156277447938919067e-01 -1.888183653354644775e-01 5.640097707509994507e-02 2.885665297508239746e-01 -1.752174496650695801e-01 -8.158427476882934570e-02 -9.138613194227218628e-02 -2.404768615961074829e-01 -3.190812468528747559e-02 -4.606215283274650574e-02 -1.788087487220764160e-01 -3.408086299896240234e-01 1.083103045821189880e-01 1.137091144919395447e-01 -2.367864176630973816e-02 -2.161190211772918701e-01 -6.450279802083969116e-02 1.708185672760009766e-01 -2.035099267959594727e-02 2.923006117343902588e-01 3.087028674781322479e-02 -1.785433478653430939e-02 -8.616819232702255249e-02 3.300066106021404266e-03 -7.998462021350860596e-02 1.762770265340805054e-01 -2.432258278131484985e-01 3.126697242259979248e-02 -2.355708479881286621e-01 -3.491637408733367920e-01
-1.052704304456710815e-01 -1.390389651060104370e-01 1.238942965865135193e-01 -1.800877787172794342e-02 2.218932807445526123e-01 -1.330107748508453369e-01 -4.359804987907409668e-01 2.611671388149261475e-02 1.183618679642677307e-01 6.839337199926376343e-02 3.286766707897186279e-01 -9.233152866363525391e-02 -4.712434113025665283e-02 -3.676023483276367188e-01 6.753687560558319092e-02 1.740855574607849121e-01 -1.490046828985214233e-01 -1.537516415119171143e-01 1.977754533290863037e-01 1.222159713506698608e-01 4.284695908427238464e-02 1.841178536415100098e-01 -1.894256472587585449e-01 1.051338091492652893e-01 -1.907388418912887573e-01 7.585746794939041138e-02 -1.534312069416046143e-01 1.470049172639846802e-01 -2.886072325054556131e-04 -2.762136757373809814e-01 -1.438992321491241455e-01 -1.480209380388259888e-01
-2.485673129558563232e-01 -2.201578915119171143e-01 1.499288082122802734e-01 -1.122320592403411865e-01 7.211866229772567749e-02 2.855152189731597900e-01 -1.763013899326324463e-01 1.279272288084030151e-01 -1.040899846702814102e-02 -1.172911599278450012e-01 1.896237581968307495e-01 -1.948488056659698486e-01 2.489985153079032898e-02 -2.159911841154098511e-01 3.810619115829467773e-01 -2.077451497316360474e-01 -2.197273820638656616e-01 1.377506405115127563e-01 1.955629587173461914e-01 6.440708041191101074e-02 -1.157250106334686279e-01 -2.391735278069972992e-02 -2.194240093231201172e-01 1.257277727127075195e-01 -3.849058970808982849e-02 6.822367757558822632e-02 -7.870411872863769531e-02 1.692529171705245972e-01 -2.053193934261798859e-02 -2.280683517456054688e-01 -4.382545128464698792e-02 -3.378963172435760498e-01
-8.645366877317428589e-02 -1.025795713067054749e-01 4.112911224365234375e-02 -8.381026238203048706e-02 -2.247148938477039337e-02 2.200446724891662598e-01 -1.170670539140701294e-01 2.629091143608093262e-01 8.389809727668762207e-02 3.875713646411895752e-01 -1.496065706014633179e-01 -1.749400980770587921e-02 -4.836719930171966553e-01 -5.609155073761940002e-02 3.405499458312988281e-01 1.560408920049667358e-01 -2.149567604064941406e-01 1.162969246506690979e-01 1.876648813486099243e-01 5.752834305167198181e-02 3.165142238140106201e-02 2.516652941703796387e-01 -4.912100359797477722e-02 -2.730327658355236053e-02 6.696999818086624146e-02 -1.353321671485900879e-01 -5.483708158135414124e-02 -4.353464022278785706e-02 2.573477104306221008e-02 6.026667729020118713e-02 2.828348278999328613e-01 -8.027438819408416748e-02
-1.482188701629638672e-01 6.189315021038055420e-02 -3.827689215540885925e-02 7.678113877773284912e-02 1.938877701759338379e-01 -1.538094431161880493e-01 8.137529343366622925e-02 -5.194072052836418152e-02 9.494778513908386230e-02 6.996208429336547852e-02 3.441919982433319092e-01 -1.431553810834884644e-01 -1.913294345140457153e-01 -1.414827555418014526e-01 3.716580569744110107e-01 1.350051015615463257e-01 -2.115403413772583008e-01 3.012179769575595856e-02 -1.014755964279174805e-01 -2.289630025625228882e-01 2.338418550789356232e-02 2.481660842895507812e-01 1.621177643537521362e-01 -9.529043734073638916e-02 -3.734537959098815918e-01 2.603604495525360107e-01 -1.466627418994903564e-01 1.740995794534683228e-01 1.147295236587524414e-01 2.501550130546092987e-02 -1.015446037054061890e-01 -2.033936828374862671e-01
-2.213778197765350342e-01 -3.420030772686004639e-01 -1.283814609050750732e-01 -2.157224267721176147e-01 3.991463407874107361e-02 -8.032727986574172974e-02 -1.212421804666519165e-01 1.154932528734207153e-01 -1.859803497791290283e-01 4.754009842872619629e-01 -1.875749081373214722e-01 -3.402889706194400787e-04 -6.365018337965011597e-02 -2.400374114513397217e-01 6.594987958669662476e-02 3.097751140594482422e-01 -2.730555832386016846e-01 -8.496474474668502808e-02 -8.979503065347671509e-02 2.528717042878270149e-03 -9.167613089084625244e-02 -5.928794667124748230e-02 -2.090709060430526733e-01 -8.360026776790618896e-02 2.172871679067611694e-01 1.205440312623977661e-01 -1.597416549921035767e-01 1.284101009368896484e-01 1.287495642900466919e-01 3.300617635250091553e-02 -3.315096721053123474e-02 -4.671142622828483582e-02
-2.920095622539520264e-01 7.815531641244888306e-02 -2.605820260941982269e-02 1.255160421133041382e-01 -3.028970025479793549e-02 -1.268478035926818848e-01 -1.198099479079246521e-01 4.046046435832977295e-01 -1.661029905080795288e-01 -3.998905420303344727e-02 -2.476192079484462738e-02 -3.659400343894958496e-01 -1.111066266894340515e-01 -5.558126419782638550e-02 3.369669914245605469e-01 1.113669425249099731e-01 -2.324042618274688721e-01 -3.144472464919090271e-02 -5.113874375820159912e-02 1.025513559579849243e-01 -3.084900677204132080e-01 1.735909879207611084e-01 -1.990675479173660278e-01 -1.343769431114196777e-01 3.666742518544197083e-02 -1.602178215980529785e-01 -9.294022619724273682e-02 -1.152473129332065582e-02 -3.977608680725097656e-02 1.658538240008056164e-03 -2.303862869739532471e-01 -2.246298491954803467e-01
-1.061452366411685944e-02 -2.526513636112213135e-01 -3.073163032531738281e-01 -1.898370683193206787e-01 3.038924001157283783e-02 -8.929724246263504028e-02 3.896265849471092224e-02 4.283532500267028809e-02 1.262696236371994019e-01 2.238765954971313477e-01 -2.055652290582656860e-01 -4.647088423371315002e-02 -2.659123539924621582e-01 -2.173954397439956665e-01 2.628786303102970123e-02 7.204387336969375610e-03 -2.666624188423156738e-01 -1.942123323678970337e-01 1.840635389089584351e-01 -1.207701023668050766e-02 1.008086949586868286e-01 3.305708765983581543e-01 -2.422239035367965698e-01 1.903394162654876709e-01 6.490698456764221191e-02 -5.480394139885902405e-02 -2.165080159902572632e-01 -1.461333315819501877e-02 1.692305505275726318e-01 1.257482767105102539e-01 -1.333987414836883545e-01 -3.006364703178405762e-01
-4.341958463191986084e-01 1.438806802034378052e-01 1.740580797195434570e-02 2.512103877961635590e-02 -1.034346222877502441e-02 -6.571178138256072998e-02 -4.681373387575149536e-02 1.466906219720840454e-01 1.029783934354782104e-01 8.301886916160583496e-02 2.152912616729736328e-01 -2.994093596935272217e-01 -2.031839042901992798e-01 -1.227636486291885376e-01 1.934181302785873413e-01 6.162878870964050293e-02 -1.745029389858245850e-01 -1.126340255141258240e-01 1.962959319353103638e-01 4.685117863118648529e-03 -2.279301136732101440e-01 3.224825859069824219e-01 -3.120868206024169922e-01 1.853657327592372894e-02 7.446815818548202515e-02 -1.968609392642974854e-01 -2.390005439519882202e-01 5.529120564460754395e-02 -4.349565133452415466e-02 3.366804122924804688e-02 1.379245668649673462e-01 -2.207716256380081177e-01
-1.298197507858276367e-01 1.237158551812171936e-01 -2.713347971439361572e-02 -1.810114532709121704e-01 1.510564982891082764e-02 -5.363315716385841370e-02 -2.009381651878356934e-01 1.146758068352937698e-02 -1.739155650138854980e-01 1.862195581197738647e-01 8.842398226261138916e-02 7.308863848447799683e-02 1.763466894626617432e-01 -4.003304243087768555e-01 2.739825844764709473e-01 3.136977180838584900e-02 -1.396375242620706558e-02 -2.733933627605438232e-01 -1.024604663252830505e-01 -2.534768283367156982e-01 -1.206581443548202515e-01 2.193215340375900269e-01 -1.594884395599365234e-01 1.679835468530654907e-01 1.724703907966613770e-01 -1.259139478206634521e-01 4.494209960103034973e-02 -9.934064745903015137e-02 -2.010169625282287598e-01 -4.524334892630577087e-02 -3.487263321876525879e-01 -2.401520311832427979e-01
2.376563474535942078e-02 3.679008036851882935e-02 -2.044395208358764648e-01 -1.445964723825454712e-01 -3.926318511366844177e-02 9.231752157211303711e-02 1.406398117542266846e-01 3.247660994529724121e-01 -2.538534402847290039e-01 1.305158734321594238e-01 1.071557924151420593e-01 -1.676920354366302490e-01 5.340750887989997864e-02 -3.971188664436340332e-01 1.613956540822982788e-01 -7.205504179000854492e-02 -3.837476372718811035e-01 1.108752936124801636e-01 -9.514486044645309448e-02 2.489535361528396606e-01 -2.025979161262512207e-01 3.788304701447486877e-02 -6.084834411740303040e-02 1.258250176906585693e-01 5.206752941012382507e-02 3.722536191344261169e-02 6.494726985692977905e-02 -2.097630202770233154e-01 -9.920258820056915283e-02 -2.241528183221817017e-01 -1.262092739343643188e-01 -2.574002444744110107e-01
7.069886475801467896e-02 -2.177419662475585938e-01 -2.514114603400230408e-02 -1.453320980072021484e-01 2.718442380428314209e-01 2.369793951511383057e-01 -2.980841398239135742e-01 1.579373180866241455e-01 -1.096645817160606384e-01 1.381233632564544678e-01 1.074065566062927246e-01 2.447232455015182495e-01 -7.371585816144943237e-02 -2.548944652080535889e-01 1.020172461867332458e-01 3.344318568706512451e-01 -3.809097781777381897e-02 -2.357388287782669067e-02 -5.328128114342689514e-02 -4.839705303311347961e-02 -1.901567280292510986e-01 3.948419913649559021e-02 -1.781767308712005615e-01 -6.448015570640563965e-02 -1.045475229620933533e-01 -5.822543986141681671e-03 1.737278401851654053e-01 2.440616935491561890e-01 1.004623696208000183e-01 3.072923123836517334e-01 -2.601402401924133301e-01 -1.818666160106658936e-01
-1.840662509202957153e-01 6.021499633789062500e-02 -6.795696169137954712e-02 1.410250663757324219e-01 2.785760164260864258e-01 1.947602033615112305e-01 -2.787964642047882080e-01 2.008137106895446777e-01 -5.749742686748504639e-02 -1.572756022214889526e-01 4.148757085204124451e-02 -1.133268997073173523e-01 2.394647523760795593e-02 -3.268890678882598877e-01 3.670490086078643799e-01 -1.435170471668243408e-01 -2.286664843559265137e-01 -9.229222685098648071e-02 9.570264816284179688e-02 5.393368005752563477e-02 -3.100453615188598633e-01 -4.978338629007339478e-02 -1.744600385427474976e-01 1.743945777416229248e-01 -1.173484772443771362e-01 2.264111069962382317e-03 -1.160933449864387512e-01 2.271628752350807190e-02 -1.656030118465423584e-01 6.101864203810691833e-02 -3.205242455005645752e-01 -7.111127674579620361e-02
9.237216413021087646e-02 7.527840882539749146e-02 -1.688380986452102661e-01 -3.153824210166931152e-01 1.984554827213287354e-01 1.728327870368957520e-01 -4.374742507934570312e-03 3.532041609287261963e-01 -1.287186741828918457e-01 -1.454633101820945740e-02 3.731609508395195007e-02 -7.430846989154815674e-02 1.331160664558410645e-01 -3.565603196620941162e-01 2.265699505805969238e-01 1.799470186233520508e-01 -2.987618446350097656e-01 1.405060589313507080e-01 -1.026211231946945190e-01 1.368508338928222656e-01 -2.639203667640686035e-01 2.043174952268600464e-01 -1.966112107038497925e-02 2.326873987913131714e-01 -3.888769447803497314e-02 -1.655387282371520996e-01 7.522295415401458740e-02 -1.043350324034690857e-01 1.760306209325790405e-01 -1.087121106684207916e-02 1.633409410715103149e-02 -1.746852397918701172e-01
-1.094137802720069885e-01 -4.206227138638496399e-02 -2.672043144702911377e-01 -6.606104969978332520e-02 -1.704859361052513123e-02 -1.822480112314224243e-01 -5.731639266014099121e-01 2.197458595037460327e-01 -2.120938152074813843e-01 1.577955111861228943e-02 1.589910537004470825e-01 -8.045560121536254883e-02 -1.444710046052932739e-01 -1.991019845008850098e-01 2.701322138309478760e-01 -8.144252747297286987e-02 4.829153046011924744e-02 -6.091640889644622803e-02 8.152836561203002930e-02 -2.184505574405193329e-02 1.676081120967864990e-01 9.553090482950210571e-02 -1.214936375617980957e-01 2.197095379233360291e-02 -9.225601702928543091e-02 6.023922003805637360e-03 1.068415641784667969e-01 3.913879096508026123e-01 9.083461016416549683e-02 -1.047580018639564514e-01 -1.519394069910049438e-01 -4.470403119921684265e-02
-6.506180018186569214e-02 4.807760566473007202e-02 -1.649304330348968506e-01 -3.083619177341461182e-01 1.043802499771118164e-01 1.700744032859802246e-01 -1.421743035316467285e-01 -2.462629228830337524e-02 -1.776008158922195435e-01 1.478315442800521851e-01 4.516004025936126709e-01 -5.579917132854461670e-02 2.236869186162948608e-02 -4.174431860446929932e-01 2.158299274742603302e-02 6.397258490324020386e-02 -3.305283784866333008e-01 -2.563326060771942139e-01 3.033980540931224823e-02 9.559879451990127563e-02 1.625503897666931152e-01 5.802480503916740417e-02 -1.872781813144683838e-01 1.518367081880569458e-01 -5.199058353900909424e-02 2.856813967227935791e-01 1.065936591476202011e-02 2.027769945561885834e-02 -9.827356040477752686e-02 2.492892742156982422e-02 -5.115184932947158813e-02 -9.298940189182758331e-03
-1.327022910118103027e-01 -7.965002954006195068e-02 -2.781823277473449707e-01 1.577626615762710571e-01 -6.875987350940704346e-02 -1.428380608558654785e-01 -1.392858028411865234e-01 2.875311970710754395e-01 -4.259412363171577454e-02 2.006458640098571777e-01 2.318335920572280884e-01 -1.716050505638122559e-01 -1.117953136563301086e-01 -2.293633073568344116e-01 2.466369420289993286e-01 -5.394817888736724854e-02 -1.295989900827407837e-01 2.990380823612213135e-01 -1.722222119569778442e-01 -3.505158796906471252e-02 -2.145344167947769165e-01 -1.917749643325805664e-02 6.128443032503128052e-02 -2.964768409729003906e-01 -8.044653385877609253e-02 -7.085842639207839966e-02 -1.378379315137863159e-01 2.088445238769054413e-02 3.535903990268707275e-02 2.931894063949584961e-01 -1.700852513313293457e-01 -2.650072872638702393e-01
-1.731250435113906860e-01 1.060550212860107422e-01 -8.787933737039566040e-02 -5.354213714599609375e-02 5.004618316888809204e-02 -3.504013270139694214e-02 -2.592870593070983887e-01 -7.174944132566452026e-02 -1.067731529474258423e-01 -7.947051525115966797e-02 2.783789038658142090e-01 8.022542297840118408e-02 -2.303971052169799805e-01 -3.779380619525909424e-01 2.936476767063140869e-01 1.662228954955935478e-03 -3.236648738384246826e-01 -4.210709035396575928e-02 4.157390072941780090e-02 2.396693080663681030e-01 -9.759953618049621582e-02 2.357160747051239014e-01 -2.612645365297794342e-02 3.388944566249847412e-01 -1.492809355258941650e-01 1.864788979291915894e-01 -2.394364774227142334e-02 -8.134499192237854004e-02 -1.701577454805374146e-01 -3.903418406844139099e-02 5.506196245551109314e-02 -2.102415859699249268e-01
-2.291855514049530029e-01 -6.311221420764923096e-02 -5.895125493407249451e-02 -3.595914542675018311e-01 8.048671483993530273e-02 1.803586184978485107e-01 -5.339383333921432495e-02 8.894439786672592163e-02 -3.158613145351409912e-01 9.918501228094100952e-02 1.593164354562759399e-01 2.662409543991088867e-01 -1.283701956272125244e-01 -2.308868318796157837e-01 7.116887718439102173e-02 3.070912361145019531e-01 -5.457432940602302551e-03 6.463745981454849243e-02 -7.453633099794387817e-02 -4.899216815829277039e-02 -1.940982639789581299e-01 -1.376678943634033203e-01 -3.985139727592468262e-02 -1.413473207503557205e-02 -1.129047386348247528e-02 1.987027227878570557e-01 -1.419751793146133423e-01 3.548082709312438965e-02 1.805064082145690918e-01 2.676708996295928955e-01 -2.840289473533630371e-01 -2.634459137916564941e-01
-3.620403259992599487e-02 -3.001519739627838135e-01 -1.779667474329471588e-02 -3.722851574420928955e-01 1.712388992309570312e-01 1.403154283761978149e-01 1.897344440221786499e-01 8.900665678083896637e-03 -1.135451570153236389e-01 1.913041472434997559e-01 -1.065079793334007263e-01 -6.539411097764968872e-02 -1.107346713542938232e-01 -1.668583601713180542e-01 2.066723257303237915e-01 2.834488078951835632e-02 -1.587413847446441650e-01 4.269586503505706787e-02 1.630201637744903564e-01 7.425893843173980713e-02 -2.292326092720031738e-01 8.623302727937698364e-02 -2.337700873613357544e-01 5.727338790893554688e-02 2.153329551219940186e-01 -1.263118386268615723e-01 5.524865537881851196e-02 -2.024431228637695312e-01 -8.280610293149948120e-02 -2.445242404937744141e-01 -1.737203449010848999e-01 -3.945302665233612061e-01
6.590482313185930252e-03 -2.327118813991546631e-01 -2.706359922885894775e-01 -9.260296076536178589e-02 1.883715689182281494e-01 6.905099749565124512e-02 5.913648754358291626e-02 2.108847051858901978e-01 8.754157274961471558e-02 2.941367924213409424e-01 -5.771957710385322571e-02 2.374057769775390625e-01 -4.766986519098281860e-02 -2.089604735374450684e-02 1.288050413131713867e-02 2.091775462031364441e-02 -8.456296473741531372e-02 5.434228479862213135e-02 -1.393653452396392822e-01 6.715594977140426636e-02 3.554931282997131348e-02 4.216771721839904785e-01 -1.822371780872344971e-01 -7.005626801401376724e-03 -6.524641066789627075e-02 -1.614359021186828613e-01 -2.656659185886383057e-01 1.232089698314666748e-01 1.649753153324127197e-01 2.683784365653991699e-01 -1.009144037961959839e-01 -3.830136358737945557e-01
-4.283999651670455933e-02 -7.301697134971618652e-02 4.512080550193786621e-02 -3.247617483139038086e-01 7.518563419580459595e-02 3.244268149137496948e-02 -2.375703603029251099e-01 1.006673872470855713e-01 -1.834731400012969971e-01 4.159851744771003723e-02 3.971613347530364990e-01 6.404573470354080200e-02 -8.546370267868041992e-02 -2.980177700519561768e-01 2.158262580633163452e-01 1.844764500856399536e-01 -3.702613711357116699e-01 -2.489227652549743652e-01 -8.497845381498336792e-03 -4.452699795365333557e-02 1.403025537729263306e-01 -1.238840539008378983e-02 -1.246415898203849792e-01 3.041870892047882080e-01 -8.230215311050415039e-02 3.013016879558563232e-01 8.961123414337635040e-03 4.676672071218490601e-02 -1.056458987295627594e-02 -9.251381456851959229e-02 -1.917299441993236542e-02 -1.445136591792106628e-02
-7.610003650188446045e-02 -1.780831068754196167e-01 -1.474217772483825684e-01 2.602289896458387375e-03 1.860337704420089722e-01 1.341544836759567261e-01 1.854071617126464844e-01 -8.334369957447052002e-02 3.350344672799110413e-02 3.454167246818542480e-01 1.484070122241973877e-01 1.618514955043792725e-01 -8.172030001878738403e-02 -1.910949796438217163e-01 3.666664361953735352e-01 1.532130837440490723e-01 -2.619662582874298096e-01 4.891498386859893799e-02 7.733965665102005005e-02 3.077742271125316620e-02 -6.880048196762800217e-03 2.855358123779296875e-01 -1.257921606302261353e-01 1.298605948686599731e-01 1.750735193490982056e-01 -1.849646419286727905e-01 8.410310000181198120e-02 -1.034362986683845520e-01 -4.387074708938598633e-02 1.154061853885650635e-01 -3.668319582939147949e-01 -2.289114743471145630e-01
-2.608605921268463135e-01 1.312507987022399902e-01 -3.171721696853637695e-01 -1.484844088554382324e-01 2.091149985790252686e-01 2.387545406818389893e-01 -1.671964228153228760e-01 1.679037138819694519e-02 -1.462659239768981934e-01 1.808699667453765869e-01 -4.940335825085639954e-02 3.294151276350021362e-02 -2.422678321599960327e-01 -1.994663178920745850e-01 6.118274480104446411e-02 9.397039562463760376e-02 -3.122624456882476807e-01 3.033664524555206299e-01 -1.841308549046516418e-02 -1.592869460582733154e-01 -1.195217221975326538e-01 7.945886254310607910e-02 -1.484544277191162109e-01 3.246299549937248230e-02 -2.549654245376586914e-01 -8.122608065605163574e-02 1.693595498800277710e-01 -1.495567709207534790e-01 7.274040579795837402e-02 -1.247332841157913208e-01 1.930498629808425903e-01 -2.338957637548446655e-01
-2.667562663555145264e-01 8.217706531286239624e-02 6.303963065147399902e-02 2.263638190925121307e-02 1.599438488483428955e-01 2.263450771570205688e-01 4.789984226226806641e-02 1.403345018625259399e-01 7.667041569948196411e-02 2.389258146286010742e-01 2.689933031797409058e-02 5.504430830478668213e-02 -1.794109940528869629e-01 -3.940126597881317139e-01 3.241229057312011719e-01 -5.840598605573177338e-03 -2.831503748893737793e-02 -8.417493104934692383e-02 -5.192914977669715881e-02 -1.935580819845199585e-01 1.353525668382644653e-01 -8.465564250946044922e-02 -5.688457190990447998e-02 7.168436795473098755e-02 -2.612729966640472412e-01 1.966615915298461914e-01 -3.781496882438659668e-01 6.530208140611648560e-02 -2.045174837112426758e-01 -2.090243548154830933e-01 -7.060044258832931519e-02 -1.815052032470703125e-01
-3.665104135870933533e-02 9.331091493368148804e-02 8.687219768762588501e-02 -3.255355060100555420e-01 1.854093968868255615e-01 1.156470179557800293e-01 -3.124646656215190887e-02 1.920492947101593018e-02 7.579815387725830078e-02 1.293412744998931885e-01 -9.999284520745277405e-04 -1.362428367137908936e-01 -5.270020291209220886e-02 -3.310619592666625977e-01 2.063932269811630249e-01 -1.862279027700424194e-01 -5.707591772079467773e-02 -1.305463910102844238e-01 3.003589212894439697e-01 -4.007561206817626953e-01 -2.791009247303009033e-01 9.683579206466674805e-02 -1.289478838443756104e-01 7.347933202981948853e-02 1.040422990918159485e-01 2.118865847587585449e-01 7.299266010522842407e-02 -7.464323192834854126e-02 1.055874601006507874e-01 1.256688982248306274e-01 -1.145344972610473633e-02 -3.500321507453918457e-01
-1.793216168880462646e-01 -1.363811790943145752e-01 -1.556047052145004272e-01 -1.970311105251312256e-01 -1.526447758078575134e-02 9.768395125865936279e-02 -1.997656971216201782e-01 1.279610022902488708e-02 1.620779037475585938e-01 -5.726224929094314575e-02 8.669481426477432251e-02 9.930014610290527344e-02 -1.495628207921981812e-01 -1.397427171468734741e-01 2.584575116634368896e-01 -1.168627738952636719e-01 -1.954780071973800659e-01 -8.205109834671020508e-02 -5.828128755092620850e-02 8.049292862415313721e-02 -2.985679805278778076e-01 6.629683077335357666e-02 -3.960496783256530762e-01 1.049340739846229553e-01 4.215566813945770264e-02 -1.371428668498992920e-01 -1.854628920555114746e-01 -5.497195944190025330e-02 1.574467718601226807e-01 4.822673499584197998e-01 -1.252743154764175415e-01 -1.406860202550888062e-01
8.209516853094100952e-02 -1.741873770952224731e-01 -1.607877016067504883e-02 2.512093186378479004e-01 7.906560599803924561e-02 2.470999807119369507e-01 -1.890143305063247681e-01 1.812784969806671143e-01 1.251536160707473755e-01 2.641807124018669128e-02 1.509224325418472290e-01 -1.616890430450439453e-01 -2.982386648654937744e-01 -1.528850346803665161e-01 3.344136178493499756e-01 2.092172577977180481e-02 -2.398194968700408936e-01 1.042702123522758484e-01 4.435678943991661072e-02 1.965384483337402344e-01 4.958567675203084946e-03 2.789961993694305420e-01 -1.448921859264373779e-01 9.889063984155654907e-02 -1.537897735834121704e-01 3.820962607860565186e-01 2.386175543069839478e-01 2.433152496814727783e-02 -1.275918073952198029e-02 1.103466004133224487e-01 2.796157822012901306e-02 -1.259627938270568848e-01
-1.983757913112640381e-01 -1.417747437953948975e-01 -2.380401492118835449e-01 -1.687750667333602905e-01 -9.376189112663269043e-02 -2.717580087482929230e-02 -3.012656271457672119e-01 -9.836868196725845337e-02 -1.365399081259965897e-02 2.679422199726104736e-01 6.488794088363647461e-02 5.816040560603141785e-02 9.877745807170867920e-02 -2.738755047321319580e-01 2.694353461265563965e-01 3.925375174731016159e-03 -1.747324019670486450e-01 -7.349839061498641968e-02 -9.779925644397735596e-02 2.000461332499980927e-02 7.304856181144714355e-02 1.828003674745559692e-01 -2.017295360565185547e-01 1.544248908758163452e-01 6.632433831691741943e-02 -2.870728969573974609e-01 2.829587459564208984e-01 -1.344083100557327271e-01 -5.122979357838630676e-02 3.607088699936866760e-02 -3.119606375694274902e-01 -2.703800797462463379e-01
-2.007644772529602051e-01 1.095412373542785645e-01 -5.925833433866500854e-02 -4.011229053139686584e-02 9.647814929485321045e-02 2.311808764934539795e-01 -2.326058223843574524e-02 1.200073212385177612e-01 -1.025141868740320206e-02 3.100660741329193115e-01 -5.540131032466888428e-02 1.140924841165542603e-01 -3.279713690280914307e-01 -2.148140519857406616e-01 3.856921494007110596e-01 -2.981469333171844482e-01 4.500598832964897156e-02 -1.332667469978332520e-01 -1.704332083463668823e-01 -4.163268208503723145e-02 -6.300324946641921997e-02 -9.090031683444976807e-02 2.064326591789722443e-02 1.570857763290405273e-01 -1.419214010238647461e-01 1.151403505355119705e-02 -4.010063111782073975e-01 9.239490330219268799e-02 -1.490351259708404541e-01 -9.638656675815582275e-02 -1.477444469928741455e-01 -1.741772443056106567e-01
1.253406852483749390e-01 -2.824303805828094482e-01 1.198880374431610107e-01 -1.652942746877670288e-01 -3.728528320789337158e-02 1.479143053293228149e-01 -7.377161830663681030e-02 1.327799260616302490e-01 1.518810391426086426e-01 2.122803330421447754e-01 1.596583575010299683e-01 -4.288411140441894531e-02 -3.267447948455810547e-01 1.968352496623992920e-02 1.776246279478073120e-01 9.995875507593154907e-02 -1.984715610742568970e-01 -5.744533240795135498e-02 1.060987473465502262e-03 2.036602795124053955e-01 -4.157265126705169678e-01 2.330496013164520264e-01 -1.381010413169860840e-01 2.615528404712677002e-01 -2.715777233242988586e-02 9.765801578760147095e-02 -9.987607598304748535e-02 1.353467553853988647e-01 -4.915945604443550110e-02 7.407682947814464569e-03 2.019612789154052734e-01 -3.028412759304046631e-01
-1.052653491497039795e-01 -8.423428982496261597e-02 -9.261906147003173828e-02 -2.120915502309799194e-01 -1.462192386388778687e-01 5.386668071150779724e-02 -3.009107410907745361e-01 -7.223999500274658203e-02 6.979344785213470459e-02 -4.287077486515045166e-02 8.426591753959655762e-02 -2.544313110411167145e-02 -3.680411279201507568e-01 -3.710086047649383545e-01 5.381306633353233337e-02 -2.748944461345672607e-01 -2.891902625560760498e-01 4.855633247643709183e-03 -1.582992821931838989e-01 9.200937300920486450e-02 -9.623035043478012085e-02 1.544389426708221436e-01 -3.207668662071228027e-02 -6.359994411468505859e-02 -6.359038501977920532e-02 -2.575311064720153809e-01 -2.272099256515502930e-01 3.712322413921356201e-01 1.232349127531051636e-01 -4.685477167367935181e-02 -6.481394916772842407e-02 -7.377121597528457642e-02
-2.409781217575073242e-01 -2.406300455331802368e-01 -9.261853992938995361e-02 -3.386378986760973930e-03 -1.554729342460632324e-01 2.247238010168075562e-01 -7.771141082048416138e-02 4.726695120334625244e-01 -5.736390873789787292e-02 9.848666936159133911e-02 -9.738559275865554810e-02 -4.378142766654491425e-03 -1.828982383012771606e-01 -4.966704174876213074e-02 4.436767399311065674e-01 2.244022488594055176e-01 -3.376786829903721809e-03 1.291169524192810059e-01 1.183761432766914368e-01 1.760704070329666138e-01 4.174969717860221863e-02 2.444847375154495239e-01 -1.902108341455459595e-01 -4.579946026206016541e-02 1.699621677398681641e-01 -1.851195693016052246e-01 6.871821731328964233e-02 1.455253660678863525e-01 -2.412212640047073364e-02 1.081226691603660583e-01 3.728095814585685730e-02 -3.851308301091194153e-02
-1.081000044941902161e-01 1.346625685691833496e-01 -3.534123674035072327e-02 -3.786331415176391602e-01 2.983661592006683350e-01 1.788403280079364777e-02 -1.437171846628189087e-01 3.140827119350433350e-01 3.298632428050041199e-02 -3.381263697519898415e-03 2.316408902406692505e-01 -2.817947566509246826e-01 -1.569246500730514526e-01 -3.078342378139495850e-01 1.183344870805740356e-01 1.413685083389282227e-01 2.242204248905181885e-01 -2.057620137929916382e-01 9.740127623081207275e-02 4.769253358244895935e-02 -1.075970903038978577e-01 2.392764240503311157e-01 4.661095142364501953e-02 -7.281824201345443726e-02 2.100683003664016724e-01 1.449580639600753784e-01 1.019302103668451309e-02 6.803309172391891479e-02 2.867770940065383911e-02 2.214784771203994751e-01 4.215279221534729004e-02 -1.648545265197753906e-01
-6.808412075042724609e-02 -1.072364374995231628e-01 -9.390562027692794800e-02 -1.114845201373100281e-01 -2.505764365196228027e-01 1.096553355455398560e-02 1.103779580444097519e-02 2.425695508718490601e-01 1.322831362485885620e-01 1.925652921199798584e-01 3.694621473550796509e-02 -1.896924227476119995e-01 -3.425542414188385010e-01 -3.102130293846130371e-01 1.924331188201904297e-01 -2.663072645664215088e-01 9.756140410900115967e-02 -4.257423803210258484e-03 -3.575573116540908813e-02 -2.267836779356002808e-01 -1.726226359605789185e-01 1.950158923864364624e-01 -1.834159791469573975e-01 -2.002656906843185425e-01 -1.687534004449844360e-01 3.613047301769256592e-02 -3.107459545135498047e-01 2.044707834720611572e-01 -5.855210870504379272e-02 -2.003815211355686188e-02 -1.039928663522005081e-02 -2.266660779714584351e-01
-2.445768415927886963e-01 3.193420544266700745e-02 7.891304045915603638e-02 -4.308355599641799927e-02 -2.336315996944904327e-02 7.751281559467315674e-02 -1.031864285469055176e-01 1.173424199223518372e-01 1.482201516628265381e-01 -2.332961373031139374e-02 1.828105449676513672e-01 -2.846196591854095459e-01 -7.273977249860763550e-02 -1.904862076044082642e-01 3.008699417114257812e-01 2.745237648487091064e-01 -4.037166535854339600e-01 -2.389808595180511475e-01 -1.282209157943725586e-01 -1.053669899702072144e-01 -2.498422712087631226e-01 8.029175549745559692e-02 -1.291443705558776855e-01 -4.306170344352722168e-02 1.423743665218353271e-01 -1.175749599933624268e-01 -2.417805194854736328e-01 -3.473187796771526337e-03 3.840209171175956726e-02 1.145793199539184570e-01 6.942196935415267944e-02 -3.296595811843872070e-01
-2.056213319301605225e-01 -5.725442431867122650e-03 -1.690840162336826324e-02 -2.165290117263793945e-01 1.855136007070541382e-01 -6.558850407600402832e-03 -2.251089960336685181e-01 1.147322505712509155e-01 8.093988522887229919e-03 4.027521703392267227e-03 7.763008028268814087e-02 -1.712242066860198975e-01 -3.937176764011383057e-01 -3.063082993030548096e-01 2.684001326560974121e-01 -1.147576943039894104e-01 1.664888560771942139e-01 -4.007514193654060364e-02 -3.471222519874572754e-02 1.812749803066253662e-01 3.809013287536799908e-05 2.461567968130111694e-01 1.980115175247192383e-01 2.023458927869796753e-01 -1.213877126574516296e-01 7.707504928112030029e-02 1.023686677217483521e-01 8.428686857223510742e-02 3.496558871120214462e-03 -3.117370307445526123e-01 -2.675914764404296875e-01 -1.776402592658996582e-01
-9.884355217218399048e-02 9.197428822517395020e-02 -1.333664655685424805e-01 4.200613871216773987e-02 -8.671252429485321045e-02 3.417134881019592285e-01 -3.123132884502410889e-01 1.759910583496093750e-01 -1.030513048171997070e-01 6.522556394338607788e-02 3.167432844638824463e-01 2.393902540206909180e-01 -2.435798943042755127e-01 -3.257463872432708740e-01 9.809810668230056763e-02 -1.624721735715866089e-01 -1.421980112791061401e-01 -1.469940971583127975e-02 -6.812583655118942261e-02 -9.460203349590301514e-02 -1.081107705831527710e-01 4.645026922225952148e-01 -3.769526258111000061e-02 -1.381001621484756470e-01 6.799878925085067749e-02 -1.244076117873191833e-01 -1.107061631046235561e-03 1.502262800931930542e-01 1.654972694814205170e-02 9.358291327953338623e-02 -2.651183865964412689e-02 -3.278155624866485596e-02
-8.565735816955566406e-02 7.753424346446990967e-02 -1.632038801908493042e-01 -6.011626869440078735e-02 -1.963129732757806778e-03 1.077542174607515335e-02 -2.363219261169433594e-01 1.666368693113327026e-01 2.134807221591472626e-02 1.767295300960540771e-01 1.049034968018531799e-01 -2.810131311416625977e-01 9.734832495450973511e-02 -2.010936737060546875e-01 3.240189850330352783e-01 1.403437703847885132e-01 -3.206295073032379150e-01 -1.660729795694351196e-01 1.729727536439895630e-02 1.274509280920028687e-01 -1.523930281400680542e-01 -1.472160965204238892e-01 -2.028686553239822388e-01 -2.335414290428161621e-01 8.597201853990554810e-02 -2.965816259384155273e-01 3.879932686686515808e-02 3.515515029430389404e-01 -5.945002660155296326e-02 -2.061493322253227234e-02 -2.265955060720443726e-01 -1.146008670330047607e-01
-4.315521568059921265e-02 -1.391468793153762817e-01 2.395517528057098389e-01 1.922905445098876953e-02 1.579250097274780273e-01 8.526437915861606598e-03 -1.391285955905914307e-01 6.421166472136974335e-03 -3.036702871322631836e-01 2.124139964580535889e-01 -1.471896916627883911e-01 -3.024052381515502930e-01 -1.214361563324928284e-01 -3.017167747020721436e-01 4.095462560653686523e-01 1.009172946214675903e-01 -1.958671063184738159e-01 -5.789491906762123108e-02 8.901307731866836548e-02 -9.350693225860595703e-02 -4.694899916648864746e-02 6.855271011590957642e-02 1.376809626817703247e-01 2.479986399412155151e-01 -2.041555196046829224e-02 2.391682863235473633e-01 1.462696194648742676e-01 1.423249691724777222e-01 -1.379794329404830933e-01 2.366646528244018555e-01 4.022953286767005920e-02 -1.441756635904312134e-01
-3.347986340522766113e-01 -1.055664569139480591e-02 -9.583227336406707764e-02 -2.506053308025002480e-03 4.870666563510894775e-02 -1.855231374502182007e-01 -6.944744288921356201e-02 3.352908194065093994e-01 -1.097418740391731262e-02 -2.078598132357001305e-03 3.381668031215667725e-02 -2.503815293312072754e-01 1.790699064731597900e-01 -3.089226484298706055e-01 2.113107442855834961e-01 1.564921736717224121e-01 -4.589805603027343750e-01 -5.843777209520339966e-02 1.440998911857604980e-02 -9.321730583906173706e-02 -1.565397679805755615e-01 4.791941866278648376e-02 -3.038578629493713379e-01 -8.723416924476623535e-02 3.046354837715625763e-02 -1.956558227539062500e-01 -1.251234859228134155e-01 1.960285240784287453e-03 6.729389727115631104e-02 1.063237711787223816e-01 -7.025282829999923706e-02 -1.965207010507583618e-01
-2.199124693870544434e-01 1.433644164353609085e-02 -1.201718151569366455e-01 -1.502814739942550659e-01 -1.266126930713653564e-01 1.249410882592201233e-01 -7.232882827520370483e-02 -4.612397029995918274e-02 1.026545017957687378e-01 1.864462047815322876e-01 1.225880607962608337e-01 -1.356639713048934937e-01 -2.274087071418762207e-02 -3.694721162319183350e-01 2.482311427593231201e-01 1.442706137895584106e-01 -2.959492802619934082e-01 7.793081551790237427e-02 -1.315386220812797546e-02 4.433726891875267029e-02 -9.106843173503875732e-02 -5.800091195851564407e-03 -4.692914485931396484e-01 5.347582697868347168e-02 1.336384713649749756e-01 -2.514527142047882080e-01 -1.243712902069091797e-01 2.802234888076782227e-02 6.363444775342941284e-02 3.939914330840110779e-02 2.966651916503906250e-01 -2.429875433444976807e-01
-2.448861598968505859e-01 2.163673192262649536e-02 2.951122261583805084e-02 -2.922053039073944092e-01 1.255416274070739746e-01 -3.992785513401031494e-02 -3.988736569881439209e-01 8.720494806766510010e-02 -2.178361117839813232e-01 6.812714785337448120e-02 2.046396136283874512e-01 -7.823517918586730957e-02 -1.212521865963935852e-01 -1.894798725843429565e-01 -7.675302028656005859e-02 6.876270473003387451e-02 -1.957149952650070190e-01 -3.444357216358184814e-02 1.187080964446067810e-01 -1.050845608115196228e-01 -6.392476707696914673e-02 4.133126735687255859e-01 -2.121078222990036011e-01 3.820428848266601562e-01 -1.676453799009323120e-01 1.430531144142150879e-01 2.316500619053840637e-02 -1.261263638734817505e-01 -7.892071269452571869e-03 3.209289535880088806e-02 -9.934899955987930298e-02 -3.834471106529235840e-02
-1.551650762557983398e-01 -1.470054090023040771e-01 -1.213792487978935242e-01 -1.404419988393783569e-01 2.049385607242584229e-01 2.416356280446052551e-02 4.289210960268974304e-02 5.387682467699050903e-02 -1.229537650942802429e-01 3.263340294361114502e-01 4.723918437957763672e-02 -2.017311453819274902e-01 -2.149841934442520142e-01 -3.264198005199432373e-01 -3.592041507363319397e-02 1.947151869535446167e-01 -9.383057057857513428e-02 -2.424997687339782715e-01 -7.578771561384201050e-02 1.728888005018234253e-01 -2.254752814769744873e-01 1.039664726704359055e-02 -2.423585802316665649e-01 -2.350973784923553467e-01 1.959285885095596313e-01 2.878608703613281250e-01 -1.915622502565383911e-01 5.082540586590766907e-02 1.732795834541320801e-01 2.074185460805892944e-01 -1.171455308794975281e-01 2.272398024797439575e-02
-1.163415461778640747e-01 -3.787394762039184570e-01 -1.260219514369964600e-01 -8.942510187625885010e-02 1.375980824232101440e-01 3.515009209513664246e-02 -2.576592378318309784e-03 -2.576224133372306824e-02 1.076396405696868896e-01 4.346644580364227295e-01 -1.679302155971527100e-01 2.846790850162506104e-02 -1.268813312053680420e-01 -4.039304852485656738e-01 3.474609553813934326e-02 9.269215911626815796e-02 -2.371978759765625000e-01 -2.261462956666946411e-01 2.121617943048477173e-01 1.479009687900543213e-01 -1.291332580149173737e-02 1.204643100500106812e-01 7.658413052558898926e-02 8.083148300647735596e-02 2.970843575894832611e-03 6.580185890197753906e-02 6.599879264831542969e-02 -1.380600035190582275e-01 6.777530163526535034e-02 2.934320271015167236e-01 -1.567336767911911011e-01 -1.879613995552062988e-01
-1.204205080866813660e-01 -3.305430710315704346e-02 -1.462733596563339233e-01 -2.215373069047927856e-01 2.543532848358154297e-01 3.190349638462066650e-01 -1.886482834815979004e-01 6.034406274557113647e-02 -1.061481386423110962e-01 2.040009498596191406e-01 -1.054014563560485840e-01 8.875947445631027222e-02 1.087409183382987976e-01 -2.278925031423568726e-01 2.590571641921997070e-01 -9.331929683685302734e-02 -2.334414124488830566e-01 -4.610578343272209167e-02 -3.869663923978805542e-02 -1.123459488153457642e-01 8.821495622396469116e-02 3.519462943077087402e-01 -1.070348173379898071e-01 -1.599422544240951538e-01 -2.680346742272377014e-02 -7.970901578664779663e-02 -2.414133548736572266e-01 -2.310114800930023193e-01 6.391284987330436707e-03 8.559334278106689453e-02 2.594381570816040039e-01 -2.528897523880004883e-01
-2.298561185598373413e-01 -2.896248595789074898e-03 -1.188921108841896057e-01 -4.933433532714843750e-01 2.207768112421035767e-01 1.026151403784751892e-01 -1.339453607797622681e-01 2.969202399253845215e-01 -1.334232091903686523e-01 1.087644696235656738e-01 1.177041083574295044e-01 1.605216562747955322e-01 -1.045180037617683411e-01 -1.835589110851287842e-01 3.189063444733619690e-02 2.337135076522827148e-01 -1.938382908701896667e-02 -5.825932323932647705e-02 -1.201633587479591370e-01 8.667688071727752686e-02 -1.434826999902725220e-01 -8.122368156909942627e-02 -2.516089379787445068e-01 -2.085848003625869751e-01 6.898025423288345337e-02 7.879123091697692871e-02 -2.087108418345451355e-02 2.343086898326873779e-01 2.065037935972213745e-01 7.045206427574157715e-02 -2.711431980133056641e-01 -8.717884868383407593e-02
-2.480802359059453011e-03 -1.225783675909042358e-01 -2.280913591384887695e-01 -1.813335530459880829e-02 -4.751911014318466187e-02 3.005682528018951416e-01 1.390586644411087036e-01 -1.028233543038368225e-01 2.486097626388072968e-02 2.120808959007263184e-01 1.870233565568923950e-01 -4.763387143611907959e-02 4.089139774441719055e-02 -1.239319220185279846e-01 4.222484230995178223e-01 -1.749446615576744080e-02 -1.648571044206619263e-01 7.173736393451690674e-02 8.232644759118556976e-03 -1.659209094941616058e-02 -1.129461526870727539e-01 5.666827410459518433e-02 -2.468847930431365967e-01 2.475411891937255859e-01 1.818766146898269653e-01 -1.470757871866226196e-01 -1.023399904370307922e-01 -2.549049817025661469e-02 7.149762660264968872e-02 -2.492665499448776245e-01 -8.979698270559310913e-02 -4.686400592327117920e-01
-1.776477694511413574e-01 -1.496412009000778198e-01 2.346765995025634766e-02 3.281028196215629578e-02 1.846270859241485596e-01 1.142630055546760559e-01 -1.075354777276515961e-02 7.020536810159683228e-02 -1.150745153427124023e-01 -1.144235357642173767e-01 -1.842020452022552490e-01 -2.630941271781921387e-01 -1.584814041852951050e-01 -4.200203418731689453e-01 3.380236029624938965e-01 -9.616983681917190552e-02 -1.521003842353820801e-01 -9.687953628599643707e-03 2.043950557708740234e-01 5.148763954639434814e-02 -5.504149571061134338e-02 -2.949515171349048615e-02 -9.964245557785034180e-02 1.598714441061019897e-01 9.184494614601135254e-02 1.278460957109928131e-02 -3.845288157463073730e-01 1.878901422023773193e-01 -2.517623007297515869e-01 2.225299626588821411e-01 -1.544515043497085571e-01 4.627197235822677612e-02
-1.277388632297515869e-01 -8.908466994762420654e-02 -2.276278734207153320e-01 1.502961735241115093e-03 2.393364161252975464e-01 -5.739149451255798340e-02 -2.472033053636550903e-01 2.354725003242492676e-01 -3.426939994096755981e-02 -1.219429969787597656e-01 3.392983078956604004e-01 -1.860494017601013184e-01 -8.475714921951293945e-02 -2.025079876184463501e-01 3.802844882011413574e-01 -1.204854547977447510e-01 7.699812203645706177e-02 -1.955264247953891754e-02 -1.278098672628402710e-01 2.454953938722610474e-01 -2.050316333770751953e-01 2.934284508228302002e-01 -3.922056779265403748e-02 -2.242721384391188622e-03 -1.997671276330947876e-02 1.285235434770584106e-01 -5.723477154970169067e-02 8.821785449981689453e-02 -7.188294827938079834e-02 -2.593313455581665039e-01 -1.928435266017913818e-01 -1.533268988132476807e-01
-1.885885298252105713e-01 -1.917556375265121460e-01 -1.962522864341735840e-01 -2.957508265972137451e-01 1.115097627043724060e-01 1.123767346143722534e-01 1.230586171150207520e-01 -8.419486111961305141e-04 -3.279372304677963257e-02 3.056403994560241699e-01 2.675110399723052979e-01 -8.556637912988662720e-02 -1.964792609214782715e-02 -2.602672278881072998e-01 1.272991001605987549e-01 5.114266183227300644e-03 -2.682023048400878906e-01 6.280530244112014771e-02 5.704092606902122498e-02 -1.128523275256156921e-01 1.118759065866470337e-01 1.973039358854293823e-01 -1.525431126356124878e-01 1.562031209468841553e-01 -4.155844449996948242e-02 -2.162235528230667114e-01 -7.229522615671157837e-02 -1.791296154260635376e-01 -1.324614882469177246e-01 3.295140266418457031e-01 -3.105697035789489746e-01 6.625021249055862427e-02
-6.175033748149871826e-02 -1.855857223272323608e-01 1.834606938064098358e-02 3.794759884476661682e-02 1.832492090761661530e-02 -3.233727766200900078e-03 -1.215379610657691956e-01 1.417024433612823486e-01 -5.916988477110862732e-02 3.168828487396240234e-01 2.456991821527481079e-01 -2.121096402406692505e-01 -2.123205959796905518e-01 -2.355875074863433838e-01 2.479140907526016235e-01 -4.106862470507621765e-02 5.252714827656745911e-02 -2.391641028225421906e-02 9.105943143367767334e-02 -3.059793114662170410e-01 7.682714611291885376e-02 2.850668132305145264e-01 -1.393578480929136276e-03 -2.232432961463928223e-01 -4.208873808383941650e-01 4.322173818945884705e-02 1.077648773789405823e-01 1.707058101892471313e-01 -2.573922276496887207e-02 1.513421162962913513e-02 -8.569696918129920959e-03 -2.979643642902374268e-01
2.312108427286148071e-01 6.983204931020736694e-02 1.647648364305496216e-01 -2.436696439981460571e-01 2.547617256641387939e-01 1.697231829166412354e-01 -4.002714157104492188e-02 2.328208684921264648e-01 -1.468137502670288086e-01 2.397536933422088623e-01 5.965027213096618652e-02 3.934737294912338257e-02 -8.483023196458816528e-02 -4.102600216865539551e-01 2.485956549644470215e-01 1.147248670458793640e-01 -9.124603867530822754e-02 1.626352779567241669e-02 -1.461615599691867828e-02 3.591262549161911011e-02 1.900105327367782593e-01 1.200117766857147217e-01 -4.401249065995216370e-02 3.217491507530212402e-01 -3.132925629615783691e-01 -1.362233050167560577e-02 -9.916833601891994476e-03 8.413361385464668274e-03 -5.866077169775962830e-02 9.132038801908493042e-02 1.573312878608703613e-01 -2.644075453281402588e-01
-1.459589004516601562e-01 1.203865632414817810e-01 3.223479539155960083e-02 -2.499961107969284058e-01 -1.438150852918624878e-01 9.736026637256145477e-03 -2.247145920991897583e-01 1.313261985778808594e-01 1.367959976196289062e-01 2.988402843475341797e-01 3.280367702245712280e-02 6.642117165029048920e-03 -3.540628254413604736e-01 -4.771606624126434326e-01 -1.798431761562824249e-02 -7.174035906791687012e-02 -1.173023432493209839e-01 1.790596097707748413e-01 3.516053035855293274e-02 -1.975373178720474243e-01 8.136064559221267700e-02 2.600505948066711426e-01 1.310700774192810059e-01 -1.465820968151092529e-01 2.309607714414596558e-01 -8.984317630529403687e-02 -5.792748555541038513e-02 1.224149614572525024e-01 -8.088853955268859863e-02 4.847536236047744751e-02 -1.908619105815887451e-01 -1.429186612367630005e-01
-1.663226634263992310e-01 1.325978781096637249e-03 9.082989394664764404e-02 1.460929960012435913e-02 6.804818660020828247e-02 1.156731471419334412e-01 -2.049926109611988068e-02 -6.169266067445278168e-03 9.072338044643402100e-02 8.295645564794540405e-02 2.983104288578033447e-01 -4.394153878092765808e-02 -1.560731679201126099e-01 -4.822191894054412842e-01 4.495849013328552246e-01 -4.911779239773750305e-02 -7.129503786563873291e-02 1.905647218227386475e-01 -2.799333631992340088e-02 2.928404882550239563e-02 -3.048010170459747314e-02 -1.800501197576522827e-01 -1.135858595371246338e-01 1.261338442564010620e-01 -2.965790629386901855e-01 -2.122972458600997925e-01 -2.289341837167739868e-01 1.317345052957534790e-01 -5.617703497409820557e-02 -2.418151646852493286e-01 -7.712168246507644653e-02 -4.864773526787757874e-02
-1.558858305215835571e-01 -7.311377674341201782e-02 -6.339070200920104980e-02 -1.484108120203018188e-01 4.335692897439002991e-02 1.130840629339218140e-01 -1.833705902099609375e-01 1.995177268981933594e-01 -1.664632707834243774e-01 2.103233337402343750e-01 2.755737304687500000e-01 -3.912715706974267960e-03 -1.708342432975769043e-01 -1.907762512564659119e-02 1.832506209611892700e-01 -2.017415761947631836e-01 -7.072099298238754272e-02 -1.670356988906860352e-01 3.114903271198272705e-01 6.700864434242248535e-02 3.682827949523925781e-02 1.340630203485488892e-01 3.090232983231544495e-02 3.103181421756744385e-01 -1.729560084640979767e-03 3.353003263473510742e-01 -1.169761791825294495e-01 -1.339447796344757080e-01 2.944053336977958679e-02 2.135226875543594360e-01 -1.422523409128189087e-01 -3.777970969676971436e-01
-1.370787471532821655e-01 -1.056684106588363647e-01 -1.201772317290306091e-01 -2.154096364974975586e-01 3.202379047870635986e-01 -1.358573287725448608e-01 -9.661254286766052246e-02 4.150568321347236633e-02 -1.515607628971338272e-02 3.967701494693756104e-01 -1.562051028013229370e-01 -1.046431660652160645e-01 -7.284353673458099365e-02 -4.206286072731018066e-01 3.670745715498924255e-02 1.976727545261383057e-01 -2.401715964078903198e-01 -1.319257766008377075e-01 4.965800791978836060e-02 1.514321863651275635e-01 -2.393211126327514648e-01 -1.236150506883859634e-02 -9.337455034255981445e-02 -1.089095845818519592e-01 1.023972686380147934e-02 1.919604092836380005e-01 -2.324796319007873535e-01 -7.878108322620391846e-02 1.850153952836990356e-01 8.922259323298931122e-03 -2.049787044525146484e-01 -9.718590229749679565e-02
3.501248080283403397e-03 -1.172957196831703186e-01 -1.015999913215637207e-01 -8.905859291553497314e-02 -5.194093659520149231e-02 -5.245611444115638733e-02 -4.133442938327789307e-01 3.841800391674041748e-01 1.598160266876220703e-01 1.688296161592006683e-02 9.957993030548095703e-02 -2.116167545318603516e-01 -2.301509976387023926e-01 -3.496589958667755127e-01 3.346592783927917480e-01 -2.832183055579662323e-02 4.274135828018188477e-02 -7.135910540819168091e-02 1.516785025596618652e-01 -2.509273588657379150e-01 -7.671003043651580811e-02 -5.603508278727531433e-02 -8.011935651302337646e-02 3.758522123098373413e-02 -1.703852862119674683e-01 -7.119542453438043594e-03 1.077277287840843201e-01 1.782995611429214478e-01 -2.569244801998138428e-01 -1.108183488249778748e-01 -4.769606515765190125e-02 -1.128472834825515747e-01
-3.457192778587341309e-01 1.432990469038486481e-02 3.701877966523170471e-02 -3.703676164150238037e-01 -2.379795163869857788e-01 -2.816222235560417175e-02 -1.930477619171142578e-01 -6.826648954302072525e-03 1.983007341623306274e-01 2.553566992282867432e-01 1.773637533187866211e-01 -1.046940162777900696e-01 -7.462194561958312988e-02 -7.669230550527572632e-02 2.730088233947753906e-01 -7.310550659894943237e-02 -3.427346646785736084e-01 -1.901251822710037231e-02 3.510394319891929626e-02 1.281742453575134277e-01 -6.483592838048934937e-02 1.565326750278472900e-01 -1.898167431354522705e-01 1.205008104443550110e-01 1.894912123680114746e-01 -1.565062701702117920e-01 -2.251514643430709839e-01 1.621527411043643951e-02 9.385314583778381348e-02 4.582976177334785461e-02 5.006384477019309998e-02 -2.630447447299957275e-01
-3.348675966262817383e-01 -2.713721394538879395e-01 -3.307024836540222168e-01 -2.881745994091033936e-01 -1.390455197542905807e-02 -1.476224660873413086e-01 -7.155973464250564575e-02 2.319568395614624023e-02 7.605183869600296021e-02 4.104054346680641174e-02 -8.867257088422775269e-02 6.233350932598114014e-02 -3.256871998310089111e-01 -1.263187378644943237e-01 3.019615411758422852e-01 -8.803953975439071655e-02 -1.504173576831817627e-01 -2.557229995727539062e-02 -1.409269273281097412e-01 -4.814841598272323608e-02 -8.182786405086517334e-03 2.423591725528240204e-02 -7.437049597501754761e-02 -1.973783820867538452e-01 -1.358646899461746216e-01 -2.064112275838851929e-01 1.131785884499549866e-01 9.550115466117858887e-02 -3.146609663963317871e-01 -1.169062405824661255e-01 -8.898558467626571655e-02 -2.445352226495742798e-01
-1.622162908315658569e-01 -7.950562983751296997e-02 -8.897162228822708130e-02 1.315792798995971680e-01 8.264701813459396362e-02 4.737143218517303467e-01 -1.354163140058517456e-01 8.032573014497756958e-02 -6.881109625101089478e-02 3.146219998598098755e-02 -1.802586391568183899e-02 -5.357428267598152161e-02 -2.913390994071960449e-01 -1.216889396309852600e-01 3.810511529445648193e-01 -4.283725842833518982e-02 -2.137807607650756836e-01 5.191004276275634766e-02 -9.816354513168334961e-02 -1.034598238766193390e-02 -1.149889780208468437e-03 1.139724068343639374e-02 -2.943024039268493652e-01 -9.445948153734207153e-02 2.783606052398681641e-01 -3.037123754620552063e-02 7.621465623378753662e-02 1.292991042137145996e-01 -1.244831308722496033e-01 3.739871680736541748e-01 4.024668782949447632e-02 -1.369098424911499023e-01
-1.539548635482788086e-01 1.323590725660324097e-01 -1.408784985542297363e-01 -1.237882748246192932e-01 2.082032263278961182e-01 -2.598404511809349060e-02 -1.976726055145263672e-01 2.508059144020080566e-01 -1.372975409030914307e-01 -6.995876878499984741e-02 3.386472463607788086e-01 -3.059208691120147705e-01 -2.270079404115676880e-01 -2.562918961048126221e-01 -1.847138861194252968e-03 2.665360867977142334e-01 1.058997884392738342e-01 -2.211780995130538940e-01 6.736268103122711182e-02 5.152070149779319763e-02 8.454424142837524414e-02 9.461756050586700439e-02 -6.202125176787376404e-02 -3.773709386587142944e-02 1.293651908636093140e-01 2.620542347431182861e-01 2.142686210572719574e-02 2.636094577610492706e-02 1.907219365239143372e-02 7.837830483913421631e-02 -5.788538604974746704e-02 -4.149848818778991699e-01
-1.410834342241287231e-01 -6.441614031791687012e-02 2.976609468460083008e-01 -2.205931842327117920e-01 -3.394240885972976685e-02 4.546091854572296143e-01 -1.466354280710220337e-01 -1.308921724557876587e-01 -6.000223103910684586e-03 -5.237087234854698181e-02 2.291138023138046265e-01 6.279150396585464478e-02 -1.008709743618965149e-01 -1.965716630220413208e-01 4.184493049979209900e-02 2.820405066013336182e-01 2.577020972967147827e-02 -1.215690299868583679e-01 -4.183869436383247375e-02 -5.907265096902847290e-02 -2.682593464851379395e-01 2.832423150539398193e-01 -1.281040608882904053e-01 -2.127310633659362793e-02 -3.793641552329063416e-02 3.325357288122177124e-02 -1.471839100122451782e-01 -5.047254636883735657e-02 -2.500195242464542389e-02 -8.600309956818819046e-04 -3.106549084186553955e-01 -2.987891733646392822e-01
-3.909242749214172363e-01 -3.553151339292526245e-02 2.569106593728065491e-02 -1.843683719635009766e-01 7.846892625093460083e-02 -1.393234282732009888e-01 -3.692167997360229492e-01 -2.017211318016052246e-01 -4.623184353113174438e-02 4.200884327292442322e-02 2.341636270284652710e-01 2.919453755021095276e-02 -4.166263937950134277e-01 -1.276448071002960205e-01 1.764523386955261230e-01 9.293696284294128418e-02 -3.574365004897117615e-02 -2.585059776902198792e-02 2.558074295520782471e-01 -9.834316372871398926e-02 -3.965523466467857361e-02 2.627560496330261230e-01 -2.352619916200637817e-02 1.789713799953460693e-01 -1.952210664749145508e-01 1.141575500369071960e-01 -1.480734646320343018e-01 -9.253643453121185303e-02 7.992123067378997803e-02 -1.257138848304748535e-01 -1.500944793224334717e-01 -1.133527085185050964e-01
4.852519929409027100e-02 -9.609416872262954712e-02 8.963543921709060669e-02 1.368631422519683838e-01 3.698590397834777832e-02 1.777276098728179932e-01 -2.624124586582183838e-01 2.059358507394790649e-01 1.096145529299974442e-02 8.058045059442520142e-02 3.353791236877441406e-01 3.705392032861709595e-02 -1.860551238059997559e-01 -3.006464242935180664e-01 2.287606894969940186e-01 2.199298590421676636e-01 -2.056401968002319336e-01 -1.246436685323715210e-01 2.694258689880371094e-01 1.762272268533706665e-01 -4.742351919412612915e-02 1.537256836891174316e-01 -3.895444869995117188e-01 -1.506700217723846436e-01 -1.451828926801681519e-01 1.615739613771438599e-01 6.923510879278182983e-02 3.104705922305583954e-02 2.468344010412693024e-02 8.716349303722381592e-02 1.781241297721862793e-01 -1.287462115287780762e-01
3.702927008271217346e-02 -1.816810965538024902e-01 -1.502812281250953674e-02 -1.730230897665023804e-01 -3.020013868808746338e-02 2.895090579986572266e-01 -3.542289435863494873e-01 2.167652398347854614e-01 5.898750200867652893e-02 -3.651196602731943130e-03 1.089330464601516724e-01 -2.621102035045623779e-01 -2.408541738986968994e-01 -1.246801242232322693e-01 3.287077844142913818e-01 1.724989712238311768e-02 -2.084813266992568970e-01 -2.763131558895111084e-01 -1.469912379980087280e-01 -3.091580234467983246e-02 -2.153695523738861084e-01 5.306382104754447937e-02 1.135784666985273361e-02 -1.136902719736099243e-01 2.788824215531349182e-02 -1.649637520313262939e-01 -1.247148960828781128e-01 2.812443375587463379e-01 1.287333965301513672e-01 -1.725661307573318481e-01 -1.607996821403503418e-01 1.132301092147827148e-01
-1.472905874252319336e-01 1.421428769826889038e-01 -1.806700229644775391e-01 -1.792256981134414673e-01 1.890701823867857456e-03 -1.234203875064849854e-01 -3.256919980049133301e-01 2.076289802789688110e-01 -7.024343311786651611e-02 2.943345904350280762e-01 -8.452054113149642944e-02 1.849478781223297119e-01 -2.467565834522247314e-01 -1.773200780153274536e-01 3.126855194568634033e-01 -1.559851020574569702e-01 2.950310474261641502e-03 -2.027286589145660400e-02 -5.628007277846336365e-02 -4.093374013900756836e-01 -2.065607756376266479e-01 7.948783040046691895e-02 6.680586189031600952e-02 -2.320483773946762085e-01 -1.248158793896436691e-02 -1.215706616640090942e-01 5.590433254837989807e-03 2.805250324308872223e-02 8.733475953340530396e-02 -1.325618177652359009e-01 1.345323398709297180e-03 -2.493394464254379272e-01
-2.095723748207092285e-01 -1.078026816248893738e-01 3.625541552901268005e-02 8.996440470218658447e-02 -1.795075237751007080e-01 3.791345655918121338e-01 -8.757410943508148193e-02 1.961973309516906738e-01 -1.839956082403659821e-02 2.113131731748580933e-01 -1.294092386960983276e-01 -5.377933755517005920e-02 -1.119030863046646118e-01 -2.856866419315338135e-01 3.747770488262176514e-01 1.172493025660514832e-01 5.459411442279815674e-02 -1.714659929275512695e-01 -9.216297417879104614e-02 1.304081976413726807e-01 -3.194221556186676025e-01 2.710211835801601410e-02 -1.650384366512298584e-01 1.070657670497894287e-01 2.128739506006240845e-01 -3.073015064001083374e-02 1.571927368640899658e-01 -2.742956019937992096e-02 -1.905129402875900269e-01 3.038569092750549316e-01 -1.522201858460903168e-02 -4.606906790286302567e-03
-2.958344854414463043e-02 2.200157046318054199e-01 -6.578528881072998047e-02 -3.701275214552879333e-02 2.225900813937187195e-02 -5.011621490120887756e-02 4.383542016148567200e-02 -1.747183054685592651e-01 -1.305671930313110352e-01 3.817760646343231201e-01 1.130463257431983948e-01 7.756638526916503906e-02 -2.267212718725204468e-01 -2.293510138988494873e-01 3.258783221244812012e-01 -9.996457956731319427e-03 -1.432407498359680176e-01 -7.554294168949127197e-02 -7.188993971794843674e-03 -1.747164130210876465e-01 -5.992692708969116211e-02 -1.227182149887084961e-01 -1.954505890607833862e-01 1.889547258615493774e-01 -9.266336262226104736e-02 -4.991515725851058960e-02 -1.730078458786010742e-01 -6.183800101280212402e-02 -2.331780195236206055e-01 8.814707398414611816e-02 -3.069505989551544189e-01 -4.087969362735748291e-01
-1.091478541493415833e-01 -1.678515374660491943e-01 -6.456849165260791779e-03 -5.383938550949096680e-02 9.587591141462326050e-02 2.243456393480300903e-01 -2.089203596115112305e-01 1.521199792623519897e-01 -1.951998919248580933e-01 1.222520694136619568e-01 -8.911190181970596313e-02 -2.291950397193431854e-02 -2.074669748544692993e-01 -1.925962120294570923e-01 5.723332054913043976e-03 2.956189215183258057e-01 -1.278374940156936646e-01 -1.637866199016571045e-01 -5.065647140145301819e-02 1.037366464734077454e-01 -2.344597280025482178e-01 3.848079591989517212e-03 -6.403811275959014893e-02 7.429838180541992188e-02 -2.491598129272460938e-01 -7.534233480691909790e-02 1.108888015151023865e-01 1.009193584322929382e-01 2.440379410982131958e-01 3.411770164966583252e-01 -3.616603314876556396e-01 -2.889482080936431885e-01
-2.076676189899444580e-01 -4.908911883831024170e-02 -9.433209896087646484e-02 1.081750318408012390e-01 -2.707656323909759521e-01 4.079910367727279663e-02 -1.078747212886810303e-01 2.846321761608123779e-01 -1.274951249361038208e-01 1.047190353274345398e-01 1.873280704021453857e-01 -1.244677081704139709e-01 -2.024914920330047607e-01 -3.492847383022308350e-01 3.172931075096130371e-02 7.880051434040069580e-02 -7.138603925704956055e-02 -2.569806762039661407e-02 -1.191841736435890198e-01 -4.575810432434082031e-01 5.525946617126464844e-02 1.704281419515609741e-01 -1.818453520536422729e-01 6.466890126466751099e-02 -1.714592128992080688e-01 -2.306150272488594055e-02 1.010640114545822144e-01 2.615813314914703369e-01 -4.742394387722015381e-02 -4.905605688691139221e-03 2.825655043125152588e-02 -3.284481763839721680e-01
-4.486799985170364380e-02 8.851188421249389648e-02 5.194760113954544067e-02 -1.192167401313781738e-01 1.875717341899871826e-01 -3.383398428559303284e-02 -4.030768275260925293e-01 2.071521580219268799e-01 -2.282586097717285156e-01 -1.917718201875686646e-01 9.067964553833007812e-02 -1.075085103511810303e-01 -2.061740309000015259e-02 -3.496066033840179443e-01 2.644185125827789307e-01 1.618486195802688599e-01 7.618506997823715210e-02 1.259586773812770844e-02 4.278850741684436798e-03 1.173348501324653625e-01 -4.857954010367393494e-02 8.859256654977798462e-02 -9.948780387639999390e-02 5.292051285505294800e-02 -1.053477674722671509e-01 8.360984921455383301e-02 9.677855297923088074e-03 4.129682481288909912e-01 1.391402333974838257e-01 1.435216218233108521e-01 1.508899033069610596e-01 -3.316658437252044678e-01
-3.350779712200164795e-01 2.639503031969070435e-02 1.116129904985427856e-01 -2.349697351455688477e-01 -1.374763250350952148e-01 1.422784030437469482e-01 -8.310047537088394165e-02 1.588865071535110474e-01 6.495139002799987793e-02 -1.740433275699615479e-02 9.924925118684768677e-02 9.887764602899551392e-02 7.911359518766403198e-02 -1.628758758306503296e-01 2.333651483058929443e-01 1.289725154638290405e-01 -5.174048542976379395e-01 2.410258864983916283e-03 3.738424554467201233e-02 6.645678728818893433e-02 -1.811594665050506592e-01 1.619698256254196167e-01 -2.094983607530593872e-01 1.149887070059776306e-01 -7.340040057897567749e-02 2.889877855777740479e-01 -9.802326560020446777e-02 1.584221720695495605e-01 1.262797564268112183e-01 6.045866757631301880e-03 -1.117526181042194366e-02 -3.010421991348266602e-01
6.343874335289001465e-02 -4.749370366334915161e-02 -5.650597810745239258e-02 -6.428395211696624756e-02 -1.916388608515262604e-02 -4.740018397569656372e-02 -7.945945858955383301e-02 -8.292829990386962891e-02 -3.858839720487594604e-02 3.575450181961059570e-01 2.725558578968048096e-01 -8.362124860286712646e-02 -1.086663529276847839e-01 -2.928723692893981934e-01 2.992846071720123291e-01 -1.673788577318191528e-01 -1.891039758920669556e-01 -3.637378513813018799e-01 2.742387820035219193e-03 -1.786082834005355835e-01 -8.518947660923004150e-02 1.035894006490707397e-01 -4.386963695287704468e-02 1.877180486917495728e-02 2.486089244484901428e-02 -8.499234169721603394e-02 -2.396335825324058533e-03 -1.736039221286773682e-01 -1.502447724342346191e-01 1.033497601747512817e-01 -4.487181305885314941e-01 -2.280042171478271484e-01
3.775543347001075745e-02 -6.511868909001350403e-03 -3.487553074955940247e-02 -6.840397417545318604e-02 2.118588984012603760e-01 -4.227364063262939453e-02 -9.760704636573791504e-02 -4.708689078688621521e-02 -4.601561650633811951e-02 1.575814932584762573e-01 2.038334012031555176e-01 -2.680000662803649902e-02 -1.661640591919422150e-02 -2.014262974262237549e-01 2.711981534957885742e-01 -5.771437194198369980e-03 -2.783608734607696533e-01 -1.683073490858078003e-01 -2.327371090650558472e-01 2.398258447647094727e-02 6.618601828813552856e-02 2.383629381656646729e-01 -1.725660413503646851e-01 1.987504772841930389e-02 7.186385244131088257e-02 -1.177587658166885376e-01 3.001185953617095947e-01 -6.149655580520629883e-02 -1.421395540237426758e-01 -7.824317552149295807e-03 -4.235779941082000732e-01 -4.313722550868988037e-01
-1.228820681571960449e-01 -7.519312947988510132e-02 -2.685700356960296631e-02 -2.978045046329498291e-01 2.609758973121643066e-01 -5.623036250472068787e-02 -1.563661843538284302e-01 3.746918141841888428e-01 3.065598756074905396e-02 6.022725626826286316e-02 1.470096558332443237e-01 6.491880863904953003e-02 -1.188124120235443115e-01 -1.047974601387977600e-01 2.332883924245834351e-01 -1.345291137695312500e-01 -1.877764314413070679e-01 7.748588919639587402e-02 -1.367235332727432251e-01 -4.256595671176910400e-02 -2.969288229942321777e-01 5.612870305776596069e-02 8.195493370294570923e-02 -2.625844478607177734e-01 -1.561546176671981812e-01 -1.617408543825149536e-01 9.390252083539962769e-02 1.002096459269523621e-01 -2.465867251157760620e-01 4.778895154595375061e-02 -2.822190821170806885e-01 -2.912296652793884277e-01
3.144066780805587769e-02 -3.445827960968017578e-01 3.265668451786041260e-02 2.317022904753684998e-02 1.507149189710617065e-01 1.686781644821166992e-01 -1.338414847850799561e-01 5.247383937239646912e-02 -2.113714516162872314e-01 2.870913147926330566e-01 -1.249087043106555939e-02 -1.382241547107696533e-01 -1.982560306787490845e-01 -1.886896193027496338e-01 8.167199045419692993e-02 2.770806252956390381e-01 6.897668540477752686e-02 -1.296725571155548096e-01 -2.399778515100479126e-01 -1.028211787343025208e-01 -2.663130462169647217e-01 -9.170672297477722168e-02 -2.400092184543609619e-01 -1.925403065979480743e-02 -1.886992454528808594e-01 2.286916039884090424e-02 1.218124851584434509e-01 2.823590338230133057e-01 1.501320898532867432e-01 2.139006108045578003e-01 -1.222311556339263916e-01 -2.472871243953704834e-01
-2.193741267547011375e-03 1.748605817556381226e-01 -1.632633507251739502e-01 -1.329098194837570190e-01 1.123693287372589111e-01 -7.288832217454910278e-02 1.868684589862823486e-02 -9.578319638967514038e-02 -7.202792912721633911e-02 2.956849932670593262e-01 1.880309730768203735e-01 9.330239146947860718e-02 -4.541530087590217590e-02 -3.418672084808349609e-01 2.918894290924072266e-01 -3.816026449203491211e-02 -1.829798370599746704e-01 -2.153552323579788208e-01 -1.455922052264213562e-02 -3.164778053760528564e-01 -1.540919691324234009e-01 2.235492318868637085e-02 -1.173596531152725220e-01 -2.673466317355632782e-02 1.304805427789688110e-01 -1.476091146469116211e-01 -1.564986305311322212e-03 -2.687014825642108917e-02 -1.584476679563522339e-01 1.115985512733459473e-01 -4.078960716724395752e-01 -3.048390448093414307e-01
-2.659540772438049316e-01 2.349068969488143921e-02 3.096287846565246582e-01 -2.083843052387237549e-01 6.760162115097045898e-02 2.960591614246368408e-01 -1.160033419728279114e-01 -3.656546771526336670e-02 -1.143178045749664307e-01 -7.107394188642501831e-02 9.905569255352020264e-02 1.638698875904083252e-01 -2.318991422653198242e-01 -3.565194606781005859e-01 -5.264092609286308289e-02 1.669402718544006348e-01 -4.879895970225334167e-02 -1.611218005418777466e-01 8.354773372411727905e-02 2.771121449768543243e-02 -2.720877230167388916e-01 2.176149338483810425e-01 -8.639426529407501221e-02 -5.559165403246879578e-02 -9.437362849712371826e-02 4.761217162013053894e-02 -1.639778763055801392e-01 8.289179950952529907e-02 -1.523805409669876099e-01 -1.600190550088882446e-01 -3.112615644931793213e-01 -2.396330833435058594e-01
3.847496956586837769e-02 -9.400203078985214233e-02 -3.075095126405358315e-03 5.564861744642257690e-02 1.790203005075454712e-01 1.082319021224975586e-02 -6.028165817260742188e-01 -3.721125796437263489e-02 5.838767811655998230e-02 1.989088803529739380e-01 3.991992175579071045e-01 -1.457818299531936646e-01 -8.595006167888641357e-02 -2.346206903457641602e-01 2.238942682743072510e-01 -3.087167255580425262e-02 1.011577025055885315e-01 3.742892527952790260e-03 8.545955270528793335e-02 1.436906158924102783e-01 -1.533024758100509644e-01 1.134299673140048981e-02 5.697924643754959106e-02 6.217955425381660461e-02 -1.153894141316413879e-01 8.553848415613174438e-02 1.183624863624572754e-01 2.501162588596343994e-01 -4.925829707644879818e-04 1.878397315740585327e-01 -1.371883973479270935e-02 -2.256653904914855957e-01
-6.455467641353607178e-02 -3.201760724186897278e-02 -1.746751517057418823e-01 9.103541076183319092e-02 2.187387049198150635e-01 -7.472328841686248779e-02 -3.118060231208801270e-01 1.778713613748550415e-01 -2.618851661682128906e-01 -7.601179927587509155e-02 2.334511578083038330e-01 -6.927499920129776001e-02 -1.629277765750885010e-01 -4.008540511131286621e-01 3.657868206501007080e-01 -1.278416216373443604e-01 3.111716918647289276e-02 3.888254612684249878e-02 8.300083130598068237e-02 1.033263355493545532e-01 -1.017139777541160583e-01 1.871197670698165894e-01 -2.668800391256809235e-02 4.105174168944358826e-02 -1.156475916504859924e-01 -3.348885849118232727e-02 -1.867949068546295166e-01 5.686548352241516113e-02 -1.596777737140655518e-01 -3.137885034084320068e-01 -2.039374560117721558e-01 -1.292643547058105469e-01
-4.309633970260620117e-01 -1.873949319124221802e-01 -2.339033335447311401e-01 -3.510214686393737793e-01 -2.252519279718399048e-01 9.156394004821777344e-02 -2.285381555557250977e-01 7.639992982149124146e-02 1.379918158054351807e-01 -9.987169504165649414e-02 1.422189455479383469e-02 -2.023856155574321747e-02 -2.075202204287052155e-02 -3.206284344196319580e-01 2.446850985288619995e-01 -5.269686225801706314e-03 -1.448416560888290405e-01 2.433487325906753540e-01 -4.183498024940490723e-02 2.158605009317398071e-01 -2.267491370439529419e-01 2.674717642366886139e-02 -2.338818162679672241e-01 6.267531961202621460e-02 5.083294957876205444e-02 8.596780896186828613e-02 -6.859079003334045410e-02 3.015531785786151886e-02 6.491766870021820068e-02 -1.231911219656467438e-02 8.933115750551223755e-02 -1.550493240356445312e-01
4.094906523823738098e-02 -1.998905092477798462e-01 -2.014136016368865967e-01 2.193473093211650848e-02 -9.284424036741256714e-02 4.006089866161346436e-01 -1.178228780627250671e-01 2.195610431954264641e-03 -5.308854952454566956e-02 1.419557183980941772e-01 2.408370822668075562e-01 -3.550215959548950195e-01 -5.046059191226959229e-02 -3.715933561325073242e-01 1.626895517110824585e-01 -1.970831751823425293e-01 -1.272593885660171509e-01 -2.444147169589996338e-01 -1.006179153919219971e-01 2.954540215432643890e-02 1.077392846345901489e-01 -3.731395304203033447e-02 -7.902347482740879059e-03 2.901861071586608887e-01 6.759371608495712280e-02 1.105253770947456360e-01 -3.321215510368347168e-02 8.167541772127151489e-02 -3.544821962714195251e-02 -3.177308291196823120e-02 -2.441666722297668457e-01 -2.252345383167266846e-01
-2.999172918498516083e-02 -9.190215915441513062e-02 1.095659136772155762e-01 -1.848499029874801636e-01 6.004943326115608215e-02 9.435594826936721802e-02 9.352516382932662964e-02 1.076660007238388062e-01 1.514342706650495529e-02 2.030870169401168823e-01 -2.000246047973632812e-01 1.227183267474174500e-01 -2.647271156311035156e-01 -3.440512418746948242e-01 4.273214340209960938e-01 -1.321594715118408203e-01 -8.844387531280517578e-02 -1.905487291514873505e-02 1.244261860847473145e-01 -1.055305171757936478e-02 -1.321430504322052002e-01 3.212698400020599365e-01 -1.010658591985702515e-01 -2.117202281951904297e-01 -2.089177630841732025e-02 -2.413517534732818604e-01 -1.589595973491668701e-01 -3.983880952000617981e-02 1.069526672363281250e-01 2.663390934467315674e-01 -1.948269456624984741e-01 -1.455950140953063965e-01
-1.796823740005493164e-02 -1.850354820489883423e-01 -1.598020642995834351e-01 -1.847603470087051392e-01 -1.819309964776039124e-02 2.035086750984191895e-01 -3.896586596965789795e-01 2.964290082454681396e-01 -9.924394078552722931e-03 -5.759381130337715149e-02 2.446141652762889862e-02 -9.126297384500503540e-02 -8.578422665596008301e-02 -3.085686564445495605e-01 2.270095646381378174e-01 5.568716675043106079e-02 3.270948678255081177e-02 -1.739245355129241943e-01 8.409502916038036346e-04 -2.682522535324096680e-01 -3.642500191926956177e-02 4.150219261646270752e-02 -2.731183767318725586e-01 -4.381505027413368225e-02 -1.444516330957412720e-01 -6.033397838473320007e-02 5.936953797936439514e-02 3.268300890922546387e-01 -1.408103406429290771e-01 -2.732603847980499268e-01 1.161873489618301392e-01 -1.705128997564315796e-01
1.014986708760261536e-01 -6.633266806602478027e-02 -2.695538997650146484e-01 -1.610773652791976929e-01 2.083991616964340210e-01 5.852261558175086975e-02 -2.560141980648040771e-01 -2.166245691478252411e-02 1.497209370136260986e-01 3.217340111732482910e-01 1.511694937944412231e-01 -3.279681503772735596e-02 1.618875116109848022e-01 -2.174343615770339966e-01 3.167627751827239990e-01 -3.015808202326297760e-02 1.195703744888305664e-01 2.796208113431930542e-02 -3.268430233001708984e-01 -1.910580322146415710e-02 4.828186705708503723e-03 -1.930014789104461670e-01 2.279526554048061371e-02 1.195628866553306580e-01 -2.992736361920833588e-02 1.895182728767395020e-01 -1.303911060094833374e-01 9.635029733180999756e-02 4.377854242920875549e-02 -1.615260541439056396e-02 -1.036983206868171692e-01 -4.459235966205596924e-01
-1.900226622819900513e-01 1.309959590435028076e-01 -5.704737827181816101e-02 -8.823024481534957886e-02 -2.725346684455871582e-01 5.131741240620613098e-02 -1.396353989839553833e-01 1.912912428379058838e-01 -1.687759310007095337e-01 1.161165311932563782e-01 5.987658724188804626e-02 1.171426996588706970e-01 -2.500332295894622803e-01 -3.392742574214935303e-01 3.322297930717468262e-01 2.108677178621292114e-01 3.775819763541221619e-02 -3.740276768803596497e-02 -1.996358335018157959e-01 4.917868971824645996e-02 -1.689248085021972656e-01 -1.982937902212142944e-01 -3.171566426753997803e-01 -4.423189163208007812e-02 2.527748346328735352e-01 -5.448199436068534851e-02 2.470537126064300537e-01 2.345206774771213531e-02 7.227667421102523804e-02 2.261901348829269409e-01 -4.036010056734085083e-02 -9.481405466794967651e-02
-9.668228775262832642e-02 -1.153853312134742737e-01 4.486350715160369873e-02 -3.750772774219512939e-02 1.871087700128555298e-01 8.506536483764648438e-02 -1.122676134109497070e-01 1.449266523122787476e-01 -1.288001984357833862e-01 2.458295226097106934e-01 -1.154420897364616394e-01 2.320709675550460815e-01 -3.218713104724884033e-01 -1.047139987349510193e-01 7.835695892572402954e-02 3.276583254337310791e-01 -2.477258443832397461e-01 -1.178831681609153748e-01 -3.341049328446388245e-02 9.375499933958053589e-02 -2.964384555816650391e-01 1.547725051641464233e-01 -2.152848690748214722e-01 2.300097607076168060e-02 -2.837359309196472168e-01 9.515400044620037079e-03 1.431600600481033325e-01 1.123565509915351868e-01 9.979232400655746460e-02 3.317082524299621582e-01 -1.060191094875335693e-01 -1.922815591096878052e-01
-1.209209486842155457e-01 -6.354270875453948975e-02 -4.368162155151367188e-02 7.296067662537097931e-03 -1.376400049775838852e-02 -3.713016211986541748e-02 3.193514421582221985e-02 -5.290557444095611572e-02 -1.914057284593582153e-01 3.712150454521179199e-01 1.172468662261962891e-01 -1.632894575595855713e-01 -1.459944844245910645e-01 -2.332125157117843628e-01 2.021521478891372681e-01 -1.104882881045341492e-01 3.226220607757568359e-01 -1.117185503244400024e-01 -1.554039679467678070e-02 -9.370968490839004517e-02 -1.722968518733978271e-01 -2.784903394058346748e-03 -3.598938286304473877e-01 2.486927956342697144e-01 -4.979273676872253418e-02 -2.609935700893402100e-01 -1.961888521909713745e-01 1.187922619283199310e-02 -1.757659465074539185e-01 4.839475452899932861e-02 -1.266723722219467163e-01 -3.538431227207183838e-01
-2.181129753589630127e-01 -1.299072802066802979e-01 5.771639198064804077e-02 9.533980488777160645e-02 2.108997702598571777e-01 -1.254133135080337524e-01 -2.323033809661865234e-01 -9.465185552835464478e-02 -1.394000351428985596e-01 -7.046926021575927734e-02 3.268083930015563965e-01 -8.933630585670471191e-02 -2.409529313445091248e-02 -4.486082494258880615e-01 3.262572586536407471e-01 1.836670786142349243e-01 3.907806798815727234e-02 5.829190835356712341e-02 -9.813178330659866333e-02 2.142264246940612793e-01 2.099473215639591217e-02 1.492930203676223755e-02 -1.806418001651763916e-01 1.857097595930099487e-01 -1.496699303388595581e-01 3.250025510787963867e-01 8.735605329275131226e-02 8.408017456531524658e-02 1.104309782385826111e-02 1.652735471725463867e-01 1.046615168452262878e-01 -9.725162386894226074e-02
-1.386446505784988403e-01 -1.524658501148223877e-01 -2.941849827766418457e-01 -1.754539459943771362e-02 2.340844869613647461e-01 3.735173086170107126e-04 -2.408544570207595825e-01 2.685314044356346130e-03 -2.019483447074890137e-01 9.379963576793670654e-02 -9.386935830116271973e-02 1.190060898661613464e-01 -1.949616223573684692e-01 -1.847610026597976685e-01 4.711602255702018738e-02 8.728381246328353882e-02 -3.831778187304735184e-03 8.427124470472335815e-02 3.282288312911987305e-01 -3.314021825790405273e-01 -9.071266651153564453e-02 3.008200526237487793e-01 -1.679132580757141113e-01 -6.348244100809097290e-02 -8.761231601238250732e-02 1.899484917521476746e-02 1.340358406305313110e-01 2.847919799387454987e-02 7.056264579296112061e-02 -2.007492929697036743e-01 -2.030851989984512329e-01 -3.665576577186584473e-01
-1.381727606058120728e-01 -1.881394386291503906e-01 8.858203142881393433e-02 -1.364900320768356323e-01 8.501879125833511353e-02 -1.379419416189193726e-01 -4.311951398849487305e-01 1.133457198739051819e-01 1.928933709859848022e-02 -8.026346564292907715e-02 1.908824890851974487e-01 -3.052357435226440430e-01 -1.159919872879981995e-01 -2.385403960943222046e-01 2.263256758451461792e-01 1.658978760242462158e-01 -8.274960331618785858e-03 -2.035526931285858154e-01 -8.853227645158767700e-02 2.972782552242279053e-01 -1.661445051431655884e-01 2.125888466835021973e-01 -1.848604381084442139e-01 1.155825629830360413e-01 -2.076354995369911194e-02 9.032631665468215942e-02 -1.874701380729675293e-01 2.205841988325119019e-01 -1.197070702910423279e-01 -1.686272323131561279e-01 1.803757995367050171e-02 -1.222891286015510559e-01
-2.462747544050216675e-01 -1.913811564445495605e-01 -1.972308158874511719e-01 -1.174417436122894287e-01 3.758776187896728516e-01 2.216668576002120972e-01 -1.272230595350265503e-01 -2.473743259906768799e-01 -1.066873595118522644e-01 2.137817293405532837e-01 2.661190330982208252e-01 -2.023958414793014526e-01 -1.954540610313415527e-02 -2.773849666118621826e-01 6.426672637462615967e-02 1.540928184986114502e-01 -1.192994937300682068e-01 2.626518905162811279e-01 -1.440047025680541992e-01 1.543705314397811890e-01 -3.425101563334465027e-02 1.931153684854507446e-01 -5.246566981077194214e-02 -1.262915432453155518e-01 1.373385339975357056e-01 -3.901743888854980469e-02 9.480070322751998901e-02 -1.147460043430328369e-01 -1.097426936030387878e-01 -4.919803515076637268e-02 -2.515003085136413574e-01 5.433902889490127563e-02
3.230685293674468994e-01 -1.344031542539596558e-01 -1.882595010101795197e-02 -5.339813604950904846e-02 4.072331786155700684e-01 1.493943184614181519e-01 -2.717629633843898773e-02 6.556246429681777954e-02 -2.561727762222290039e-01 3.820782899856567383e-01 1.831265725195407867e-02 -1.750323362648487091e-02 -2.372823953628540039e-01 -2.933320999145507812e-01 2.644012272357940674e-01 2.630009055137634277e-01 4.421640932559967041e-02 -1.164297834038734436e-01 7.217269390821456909e-02 6.968928873538970947e-02 -1.836232990026473999e-01 -1.244622245430946350e-01 -3.630921989679336548e-02 -3.535708785057067871e-02 1.444561630487442017e-01 5.844557657837867737e-02 -7.925019413232803345e-02 -8.351164311170578003e-02 1.171398535370826721e-01 4.947379976511001587e-02 -1.205115988850593567e-01 -2.047050297260284424e-01
-2.293402105569839478e-01 -2.557886242866516113e-01 1.223763450980186462e-01 -1.123962253332138062e-01 -7.384724169969558716e-02 1.946458476595580578e-03 -1.250772774219512939e-01 1.486267000436782837e-01 1.940726637840270996e-01 3.951282501220703125e-01 2.427822351455688477e-01 -5.274668708443641663e-02 -1.765446066856384277e-01 -1.705112159252166748e-01 2.932533323764801025e-01 -8.969552814960479736e-02 -1.659615635871887207e-01 1.233396828174591064e-01 -7.908999174833297729e-02 5.122523754835128784e-02 2.017036825418472290e-01 -1.301952451467514038e-01 -2.588022649288177490e-01 -1.200142800807952881e-01 -1.512125879526138306e-01 1.878066360950469971e-01 1.468685269355773926e-01 -7.104971259832382202e-02 -1.695284992456436157e-01 2.397814691066741943e-01 -1.990125775337219238e-01 1.121037919074296951e-02
-1.597279310226440430e-01 -1.607426404953002930e-01 6.265182793140411377e-02 -3.029482066631317139e-01 2.244255095720291138e-01 -3.349814563989639282e-02 7.842719554901123047e-02 -1.084367334842681885e-01 1.607110537588596344e-02 2.191390991210937500e-01 2.924017012119293213e-01 1.330372691154479980e-01 9.618071466684341431e-02 -2.219277173280715942e-01 3.812257349491119385e-01 1.170557066798210144e-01 1.661947965621948242e-01 1.205972358584403992e-01 8.737345784902572632e-02 -1.013038903474807739e-01 -8.743444085121154785e-02 1.758498698472976685e-01 -4.128295481204986572e-01 -3.735990077257156372e-02 1.876949965953826904e-01 2.164663933217525482e-02 -1.010118126869201660e-01 -5.043609440326690674e-02 1.947450786828994751e-01 -1.023400872945785522e-01 -1.098112538456916809e-01 -1.875528395175933838e-01
-5.589392781257629395e-01 -4.891916736960411072e-02 -5.348479151725769043e-01 -7.996043562889099121e-02 4.205984994769096375e-02 8.009274303913116455e-02 -5.463730543851852417e-02 -3.604626108426600695e-04 1.208613589406013489e-01 1.854365915060043335e-01 7.340471446514129639e-02 -7.379899919033050537e-02 -2.525227367877960205e-01 -1.165010333061218262e-01 2.298151105642318726e-01 5.324675515294075012e-02 -9.522283077239990234e-02 -5.120442062616348267e-02 8.390758186578750610e-03 -1.145929023623466492e-01 -7.185246050357818604e-02 5.947551131248474121e-02 -8.057710528373718262e-02 -6.962121278047561646e-02 6.793734431266784668e-02 2.029606401920318604e-01 1.108287200331687927e-01 -7.582605630159378052e-02 2.315849810838699341e-01 -9.807879477739334106e-02 -2.086946181952953339e-02 -1.276349425315856934e-01
-1.783057898283004761e-01 -2.175112664699554443e-01 -7.998292148113250732e-02 -2.289459109306335449e-03 -4.172769188880920410e-02 1.722395420074462891e-01 -8.423959463834762573e-02 3.712209761142730713e-01 -2.691441215574741364e-02 7.188507914543151855e-02 1.140494272112846375e-01 2.100997976958751678e-02 -4.077259600162506104e-01 -1.569366604089736938e-01 1.867240369319915771e-01 -2.334232777357101440e-01 -1.660266220569610596e-01 1.919607520103454590e-01 -2.671929895877838135e-01 -5.181376263499259949e-02 -2.347550541162490845e-01 2.706675231456756592e-01 -4.977102205157279968e-02 -1.440034955739974976e-01 -1.847211569547653198e-01 -1.849251240491867065e-01 3.800144419074058533e-03 1.786121577024459839e-01 2.078209631145000458e-02 1.239699423313140869e-01 -1.539980173110961914e-01 -9.377963095903396606e-02
-1.088416054844856262e-01 -2.085820138454437256e-01 -1.116875335574150085e-01 -2.649716436862945557e-01 -9.567807428538799286e-03 -1.421029567718505859e-01 -1.178214922547340393e-01 -8.550785481929779053e-02 -2.818348109722137451e-01 2.899281680583953857e-01 2.877851203083992004e-02 -1.154390051960945129e-01 1.593656837940216064e-02 -3.312309384346008301e-01 1.871961951255798340e-01 2.596948444843292236e-01 1.340801566839218140e-01 -4.441789910197257996e-02 3.751888871192932129e-02 2.303958982229232788e-01 2.348944172263145447e-02 1.253546923398971558e-01 -1.156666502356529236e-01 -3.095522522926330566e-01 2.801028490066528320e-01 -3.474063426256179810e-02 -8.855506032705307007e-02 -1.038265004754066467e-01 1.825010627508163452e-01 4.110408946871757507e-02 -1.452123820781707764e-01 -2.758855819702148438e-01
-7.644393295049667358e-02 -2.494533807039260864e-01 1.453235298395156860e-01 -1.322478652000427246e-01 -2.791276574134826660e-02 2.659301757812500000e-01 2.068444788455963135e-01 1.745872795581817627e-01 -4.951735213398933411e-02 1.049196198582649231e-01 1.566980779170989990e-01 -2.096525579690933228e-01 1.788099110126495361e-01 -3.947033882141113281e-01 2.347539365291595459e-01 -1.703167706727981567e-02 -2.573775351047515869e-01 -7.651568949222564697e-02 -4.285343363881111145e-02 -2.096998095512390137e-01 -3.572519123554229736e-01 5.234021320939064026e-02 -1.197109520435333252e-01 1.138061881065368652e-01 8.494164049625396729e-02 -4.927048832178115845e-02 -7.883532345294952393e-02 7.580736279487609863e-02 6.526542454957962036e-02 -9.361361712217330933e-02 -7.649328559637069702e-02 -3.277005553245544434e-01
-1.293306648731231689e-01 -1.068102419376373291e-01 -2.343257367610931396e-01 2.343489676713943481e-01 1.728112250566482544e-01 1.022327542304992676e-01 -3.170610591769218445e-02 2.853802442550659180e-01 9.621942043304443359e-02 9.161749482154846191e-02 -3.747065085917711258e-03 3.226962871849536896e-03 1.296983361244201660e-01 -2.929080724716186523e-01 4.221692085266113281e-01 -2.657524049282073975e-01 -1.341818720102310181e-01 -1.032843440771102905e-01 5.031496286392211914e-02 9.659761190414428711e-02 -2.366326898336410522e-01 1.107649039477109909e-02 -3.310464322566986084e-01 7.510951161384582520e-02 2.029291689395904541e-01 1.101732254028320312e-01 -1.393897235393524170e-01 3.821611404418945312e-02 -1.243542358279228210e-01 -2.585585787892341614e-02 -1.727977097034454346e-01 -1.950497329235076904e-01
-2.281973958015441895e-01 -4.166066274046897888e-02 9.320641309022903442e-02 1.164629822596907616e-03 2.498856484889984131e-01 3.308963179588317871e-01 -5.841709673404693604e-02 1.508234292268753052e-01 -7.509586215019226074e-02 -9.807842224836349487e-02 1.177875846624374390e-01 -3.102248162031173706e-02 -1.999920792877674103e-02 -1.164181604981422424e-01 1.762922406196594238e-01 -1.125596463680267334e-01 -1.132333800196647644e-01 1.969195604324340820e-01 1.612081825733184814e-01 -1.001242026686668396e-01 -2.298584133386611938e-01 1.251833438873291016e-01 -2.512377500534057617e-01 5.245559662580490112e-02 1.062912717461585999e-01 7.337319664657115936e-03 1.405960619449615479e-01 1.288572847843170166e-01 1.778676509857177734e-01 -3.280374407768249512e-01 -2.062415927648544312e-01 -4.473425745964050293e-01
-1.957188546657562256e-01 -2.346384376287460327e-01 -6.665431708097457886e-02 -2.146886140108108521e-01 1.758373379707336426e-01 2.996757328510284424e-01 -1.615900695323944092e-01 7.083155214786529541e-02 -1.098656132817268372e-01 2.009389847517013550e-01 -3.147140741348266602e-01 8.090851828455924988e-03 3.976469859480857849e-02 -1.885028779506683350e-01 4.722120761871337891e-01 -2.759473025798797607e-02 -8.671790361404418945e-02 -6.813425570726394653e-02 1.465970873832702637e-01 6.537841260433197021e-02 -5.855101346969604492e-02 9.762869775295257568e-02 7.937025278806686401e-03 -4.125859215855598450e-02 2.001556381583213806e-02 -1.214246228337287903e-01 -2.617575824260711670e-01 -1.692318618297576904e-01 -1.551258265972137451e-01 1.956799253821372986e-02 1.201175525784492493e-01 -2.966583371162414551e-01
-1.598858684301376343e-01 -3.088865280151367188e-01 1.094315871596336365e-01 -1.587889716029167175e-02 9.848535805940628052e-02 -1.618489972315728664e-03 1.485810875892639160e-01 7.897456735372543335e-02 -3.308708071708679199e-01 2.879787683486938477e-01 5.712558701634407043e-02 -1.593088954687118530e-01 -2.917625010013580322e-01 -2.545549869537353516e-01 2.045354098081588745e-01 2.741520404815673828e-01 -2.162552438676357269e-02 -2.910937368869781494e-01 5.711435899138450623e-02 2.676735445857048035e-02 -8.096276223659515381e-02 -7.570984214544296265e-02 7.142233848571777344e-02 7.291483879089355469e-02 -1.423955112695693970e-01 -9.073588252067565918e-02 1.751946508884429932e-01 1.841971427202224731e-01 -1.371060013771057129e-01 2.334502339363098145e-01 2.878014743328094482e-02 -2.483388781547546387e-01
-1.382950991392135620e-01 -1.430602967739105225e-01 -2.233646064996719360e-01 -1.549774855375289917e-01 -1.723760925233364105e-02 8.888118714094161987e-02 -2.670574486255645752e-01 2.600211799144744873e-01 -6.187403574585914612e-02 1.642728596925735474e-02 2.758858725428581238e-02 -3.430872559547424316e-01 -5.258677527308464050e-02 -3.154485523700714111e-01 1.447900086641311646e-01 -2.969820983707904816e-02 1.201017573475837708e-02 -1.741763502359390259e-01 -9.877216815948486328e-02 -3.177887499332427979e-01 -8.426684886217117310e-02 1.234575062990188599e-01 -1.923691630363464355e-01 8.394925296306610107e-02 -9.632406383752822876e-02 -2.190063893795013428e-02 1.476473957300186157e-01 4.607539772987365723e-01 -1.835526227951049805e-01 -5.290628597140312195e-02 -6.769904494285583496e-02 1.158272195607423782e-02
-2.175118215382099152e-02 2.094253003597259521e-01 -3.332107514142990112e-02 -4.063195362687110901e-02 2.492422610521316528e-02 3.858259320259094238e-01 -2.094812095165252686e-01 2.964991331100463867e-01 2.113416939973831177e-01 2.189234346151351929e-01 2.656332403421401978e-02 9.690568596124649048e-02 -2.213626503944396973e-01 -1.562642604112625122e-01 3.420760631561279297e-01 4.041487574577331543e-01 -8.460745960474014282e-02 9.358201920986175537e-02 -1.525763422250747681e-01 1.859865784645080566e-01 -9.913850575685501099e-02 -5.866551771759986877e-02 -2.344643622636795044e-01 -2.161904983222484589e-02 2.994421310722827911e-02 2.267704159021377563e-02 -4.719908162951469421e-02 1.445265859365463257e-01 1.596824266016483307e-02 1.880448758602142334e-01 8.630036562681198120e-02 -7.127812504768371582e-02
-2.868639528751373291e-01 2.425445020198822021e-01 5.085935443639755249e-02 -1.631335169076919556e-01 -1.009899377822875977e-01 1.607917547225952148e-01 -2.610027790069580078e-01 -3.332855552434921265e-02 8.154834061861038208e-02 1.495850086212158203e-01 2.585629560053348541e-02 2.448625629767775536e-03 -4.314103126525878906e-01 -4.850925207138061523e-01 1.463308483362197876e-01 -2.843283861875534058e-02 -6.253761053085327148e-02 3.486058861017227173e-02 -4.011134430766105652e-02 -7.188056409358978271e-02 2.637019157409667969e-01 2.207306325435638428e-01 1.842303085140883923e-03 -1.845253854990005493e-01 1.302103996276855469e-01 -1.696400791406631470e-01 -4.266406223177909851e-02 6.809821724891662598e-02 -2.406032942235469818e-02 7.957584410905838013e-02 -1.505161970853805542e-01 -7.122234255075454712e-02
-1.436652988195419312e-01 4.475435614585876465e-02 -1.551512926816940308e-01 1.466972827911376953e-01 4.027738794684410095e-02 1.440342366695404053e-01 -8.482092618942260742e-02 1.778146177530288696e-01 -1.316955592483282089e-02 3.797225654125213623e-01 5.915319174528121948e-02 -1.029592454433441162e-01 -1.859477609395980835e-01 -1.634465157985687256e-01 3.556181788444519043e-01 -4.388134554028511047e-02 2.482023537158966064e-01 -2.579545835033059120e-03 -5.369916930794715881e-02 -5.790842697024345398e-02 2.137787938117980957e-01 6.036161631345748901e-02 -2.689688503742218018e-01 2.072683423757553101e-01 -1.135903894901275635e-01 -1.220494359731674194e-01 -3.100759685039520264e-01 1.502815037965774536e-01 -1.246365979313850403e-01 2.254401892423629761e-01 5.170434713363647461e-02 -2.727314233779907227e-01
-2.369485646486282349e-01 -1.717265099287033081e-01 -6.408613175153732300e-02 -1.258814930915832520e-01 1.388282924890518188e-01 -2.322861701250076294e-01 1.072142794728279114e-01 -5.842797458171844482e-02 -1.993462294340133667e-01 3.221855163574218750e-01 1.522264927625656128e-01 1.727141141891479492e-01 -1.051441580057144165e-02 -2.167031764984130859e-01 2.605147063732147217e-01 3.874742090702056885e-01 -1.719732731580734253e-01 -1.426140815019607544e-01 -1.210950464010238647e-01 2.299658581614494324e-02 5.530609935522079468e-02 8.265145123004913330e-02 -7.161606103181838989e-02 2.804755568504333496e-01 -1.364190597087144852e-02 -3.772519901394844055e-02 -5.553689319640398026e-03 -1.617819368839263916e-01 -2.870504744350910187e-02 1.726835966110229492e-02 -2.965013980865478516e-01 -2.627016305923461914e-01
-2.081376314163208008e-01 -6.777442246675491333e-02 -2.070652991533279419e-01 1.533647030591964722e-01 -1.800367385149002075e-01 -6.846585869789123535e-02 -9.578132629394531250e-02 3.200173974037170410e-01 1.073229908943176270e-01 1.935212016105651855e-01 9.308352321386337280e-02 -1.850513517856597900e-01 -2.480761259794235229e-01 -1.546655148267745972e-01 2.378038614988327026e-01 1.418345421552658081e-01 -3.449984490871429443e-01 -2.213862091302871704e-01 1.330121308565139771e-01 1.288656294345855713e-01 -4.465338215231895447e-02 -3.884425386786460876e-02 -6.257015466690063477e-02 -7.904058694839477539e-02 5.198366194963455200e-02 -1.467830389738082886e-01 -1.359847784042358398e-01 2.693185508251190186e-01 -6.680060923099517822e-02 -1.988663822412490845e-01 -2.438598424196243286e-01 -2.196479290723800659e-01
-1.420961469411849976e-01 1.778935268521308899e-02 -1.242767050862312317e-01 -4.634160697460174561e-01 8.607938885688781738e-02 -8.329325914382934570e-02 -9.145511686801910400e-02 2.896246612071990967e-01 -1.267551332712173462e-01 1.563260108232498169e-01 1.290325373411178589e-01 1.312922239303588867e-01 -3.084748610854148865e-02 -2.582091987133026123e-01 2.804245054721832275e-02 1.561233252286911011e-01 -9.239328652620315552e-02 2.515316009521484375e-03 -2.035699337720870972e-01 1.016039773821830750e-01 -1.851135641336441040e-01 -2.506508491933345795e-02 -2.145107537508010864e-01 -2.551419734954833984e-01 5.549173429608345032e-02 1.242749989032745361e-01 -6.378991156816482544e-02 2.728608250617980957e-01 2.359765022993087769e-01 1.268181353807449341e-01 -2.811025083065032959e-01 -1.462063640356063843e-01
-2.033003866672515869e-01 -2.032597176730632782e-02 1.848858892917633057e-01 -1.001044809818267822e-01 -8.048394322395324707e-02 9.119629859924316406e-02 -1.887193620204925537e-01 4.184633791446685791e-01 -2.003333903849124908e-02 -8.404054492712020874e-02 -3.086764551699161530e-02 -1.586066037416458130e-01 -5.364732816815376282e-02 -4.070283770561218262e-01 1.523736119270324707e-01 -3.707429766654968262e-02 -2.624541223049163818e-01 -8.029170334339141846e-02 -1.354928314685821533e-01 3.556988239288330078e-01 -1.017637625336647034e-01 1.528159976005554199e-01 -1.506767123937606812e-01 1.886617392301559448e-01 1.089991405606269836e-01 -5.051279440522193909e-02 -3.467964008450508118e-03 -1.893944740295410156e-01 1.105955541133880615e-01 -1.329554468393325806e-01 -9.000888094305992126e-03 -2.632441222667694092e-01
-2.340679764747619629e-01 -5.421475321054458618e-02 7.753634452819824219e-02 -3.065221309661865234e-01 -1.325743496417999268e-01 1.224393621087074280e-01 -6.703556049615144730e-03 9.447162598371505737e-02 9.535527974367141724e-02 1.862935349345207214e-02 3.562569990754127502e-02 -8.133055269718170166e-02 -1.472603529691696167e-01 -1.848300397396087646e-01 3.600087463855743408e-01 3.438300266861915588e-02 -5.130940675735473633e-01 1.434929966926574707e-01 -1.989362016320228577e-02 2.183296680450439453e-01 -2.394504845142364502e-01 2.295175641775131226e-01 -2.032282650470733643e-01 7.015358190983533859e-03 7.177450507879257202e-02 4.800876230001449585e-02 1.136353705078363419e-02 -1.863060519099235535e-02 3.013099171221256256e-02 -2.318146452307701111e-02 1.674677729606628418e-01 -2.758619487285614014e-01
-2.417743802070617676e-01 1.007929816842079163e-02 -1.845941990613937378e-01 -2.021120162680745125e-03 4.429186880588531494e-02 2.689591348171234131e-01 -2.023518085479736328e-02 -5.163092538714408875e-02 -2.371881455183029175e-01 2.789598144590854645e-02 -2.755371630191802979e-01 -1.689055413007736206e-01 -2.425325661897659302e-01 -3.555937409400939941e-01 3.291615247726440430e-01 -8.211076259613037109e-02 -1.778595894575119019e-01 3.123045153915882111e-02 -1.735167801380157471e-01 1.823011785745620728e-01 3.096873871982097626e-02 2.276188731193542480e-01 -3.354090154170989990e-01 -1.327373646199703217e-02 5.372890830039978027e-02 -1.196159198880195618e-01 -4.079268500208854675e-02 1.645276546478271484e-01 -1.648389250040054321e-01 1.525745838880538940e-01 -5.367546901106834412e-02 8.653068542480468750e-02
1.947789788246154785e-01 -3.571190685033798218e-02 -6.471737474203109741e-02 -1.300524361431598663e-02 2.533335704356431961e-03 1.960199326276779175e-01 -3.952996432781219482e-01 -2.434911206364631653e-02 -2.085518091917037964e-02 2.203577458858489990e-01 4.203659296035766602e-01 3.791642934083938599e-02 -1.850908547639846802e-01 -3.634787499904632568e-01 2.395540177822113037e-01 5.036299303174018860e-02 2.219779416918754578e-02 -2.220942378044128418e-01 1.620809435844421387e-01 -2.956137806177139282e-02 -8.866486139595508575e-03 9.234666824340820312e-02 8.992306888103485107e-02 1.682537049055099487e-01 5.087274685502052307e-02 1.343504339456558228e-01 2.488926425576210022e-02 6.518337875604629517e-03 1.555193960666656494e-02 3.527668714523315430e-01 -1.675631701946258545e-01 -1.080709621310234070e-01
4.251601174473762512e-02 -7.937849313020706177e-02 -2.674407064914703369e-01 -2.376876026391983032e-01 -4.822043702006340027e-02 -4.692169278860092163e-02 -2.052125036716461182e-01 2.248410284519195557e-01 7.760779000818729401e-03 2.082917243242263794e-01 -2.254321053624153137e-02 -1.491703931242227554e-02 -1.277677714824676514e-01 -4.473407268524169922e-01 2.465965002775192261e-01 -9.522897750139236450e-02 -1.496189981698989868e-01 -3.547444939613342285e-02 -2.929041683673858643e-01 -7.392930239439010620e-02 8.180253207683563232e-02 1.701908409595489502e-01 -9.097418189048767090e-02 -3.768803179264068604e-01 8.316898345947265625e-02 -7.749001961201429367e-03 1.053101122379302979e-01 -2.344235628843307495e-01 -5.027868971228599548e-02 -5.824215244501829147e-03 -2.293612807989120483e-01 -8.438761532306671143e-02
-6.482650339603424072e-02 -1.954731494188308716e-01 -1.720365434885025024e-01 -1.903006993234157562e-02 4.764557257294654846e-02 2.974155247211456299e-01 -2.028608918190002441e-01 7.351148128509521484e-02 -6.402837485074996948e-02 5.359385162591934204e-02 -7.746286690235137939e-02 9.515359252691268921e-02 -3.507676720619201660e-01 -1.314213573932647705e-01 2.668824493885040283e-01 -1.848954707384109497e-01 -3.559613525867462158e-01 -9.975202381610870361e-03 6.196625530719757080e-02 1.778272241353988647e-01 -2.751656770706176758e-01 7.765144854784011841e-02 -2.124823629856109619e-01 1.481279432773590088e-01 -3.851209580898284912e-02 -1.573448181152343750e-01 -3.156158626079559326e-01 3.751108190044760704e-03 2.671447768807411194e-02 2.048088312149047852e-01 1.268370151519775391e-01 -1.639353632926940918e-01
2.656969986855983734e-02 -2.087746746838092804e-02 -1.746779829263687134e-01 -9.904102236032485962e-02 3.006477057933807373e-01 1.212006062269210815e-02 1.304350048303604126e-01 -1.343811750411987305e-01 -3.394427895545959473e-02 2.495044171810150146e-01 7.420699298381805420e-02 9.055827558040618896e-02 -2.116121500730514526e-01 -4.617768824100494385e-01 3.539051115512847900e-02 -3.091358393430709839e-02 -3.468453884124755859e-02 7.500559091567993164e-02 2.114458531141281128e-01 -1.458721607923507690e-01 -1.339096426963806152e-01 2.711330056190490723e-01 -3.280022144317626953e-01 1.597507297992706299e-01 -3.472255542874336243e-02 -5.804102122783660889e-02 -1.975782811641693115e-01 -2.520044147968292236e-01 -3.383231163024902344e-02 1.216010525822639465e-01 -1.183102950453758240e-01 -2.473405599594116211e-01
-6.029115244746208191e-02 -1.395559161901473999e-01 -1.034515351057052612e-01 -6.019659340381622314e-02 -2.780191004276275635e-01 9.092345088720321655e-02 -9.946946799755096436e-02 1.081933900713920593e-01 -3.129242360591888428e-01 2.790476679801940918e-01 -5.260752886533737183e-02 -1.904822438955307007e-01 -2.431003600358963013e-01 -1.308176070451736450e-01 2.427698113024234772e-02 1.500974446535110474e-01 -6.114073097705841064e-02 -2.431811243295669556e-01 -2.842197660356760025e-03 2.539788605645298958e-03 -4.278312996029853821e-02 1.453907042741775513e-01 -4.704171419143676758e-02 1.404993534088134766e-01 -1.352097988128662109e-01 8.725956082344055176e-02 5.096203088760375977e-02 3.889262080192565918e-01 -3.894875049591064453e-01 -1.702334173023700714e-02 -2.151996493339538574e-01 -2.352918535470962524e-01
-1.687783896923065186e-01 -2.119755446910858154e-01 2.156534940004348755e-01 -2.850155718624591827e-02 2.727719247341156006e-01 1.981038600206375122e-01 -2.835671007633209229e-01 4.185696691274642944e-02 1.057089716196060181e-01 -6.970901787281036377e-02 1.786966621875762939e-01 -2.157579809427261353e-01 -2.469686046242713928e-02 -6.478771567344665527e-02 1.013082638382911682e-01 -1.920063048601150513e-01 -2.263166457414627075e-01 1.123618632555007935e-01 -5.353333801031112671e-02 -5.877051502466201782e-02 -3.858436942100524902e-01 9.444094449281692505e-02 -1.589522659778594971e-01 1.640725433826446533e-01 1.909359358251094818e-02 2.921331226825714111e-01 -1.221483424305915833e-01 1.077538728713989258e-02 1.310175210237503052e-01 6.706349551677703857e-02 -4.034436866641044617e-02 -3.644406497478485107e-01
-7.856302708387374878e-02 -2.747333049774169922e-01 -1.462650299072265625e-01 -2.345060110092163086e-01 -1.398655325174331665e-01 5.510457232594490051e-02 1.022024601697921753e-01 3.851095139980316162e-01 -7.653905451297760010e-02 1.467571258544921875e-01 9.971445053815841675e-02 -1.223226413130760193e-01 -3.481094241142272949e-01 -3.108216822147369385e-01 2.379156053066253662e-01 -1.550974249839782715e-01 -4.123682901263237000e-02 1.129999980330467224e-01 -3.388280868530273438e-01 1.666080206632614136e-02 -1.414149403572082520e-01 3.927743062376976013e-02 -6.591952592134475708e-02 -1.764017492532730103e-01 -2.118673175573348999e-01 -2.156893610954284668e-01 1.718200370669364929e-02 3.238464705646038055e-03 -4.480845481157302856e-02 1.353969722986221313e-01 -6.539411842823028564e-02 -8.349317312240600586e-02
-3.998865932226181030e-02 8.603888750076293945e-02 -2.824920788407325745e-02 -2.185694277286529541e-01 -1.031905412673950195e-01 -1.002158224582672119e-01 -2.485728710889816284e-01 1.326288282871246338e-01 3.752112388610839844e-02 2.490348964929580688e-01 -5.154357105493545532e-02 -1.535188406705856323e-01 -3.602120280265808105e-01 -4.530024826526641846e-01 2.068098634481430054e-01 -1.046892777085304260e-01 -2.516499906778335571e-02 1.924634426832199097e-01 -1.962514780461788177e-02 -3.634229302406311035e-01 7.503691315650939941e-02 2.046429514884948730e-01 2.516409941017627716e-02 -2.176604568958282471e-01 6.176596973091363907e-03 -2.029739171266555786e-01 -9.559056162834167480e-02 5.948122963309288025e-02 6.352344155311584473e-02 8.250362589024007320e-04 -1.080856323242187500e-01 -1.694881618022918701e-01
-3.757927939295768738e-02 -1.746258884668350220e-01 1.266396492719650269e-01 -1.288363039493560791e-01 9.501019865274429321e-02 1.219573765993118286e-01 -4.643634334206581116e-02 1.940136849880218506e-01 1.698017865419387817e-02 1.515062749385833740e-01 1.448123436421155930e-02 -3.020217120647430420e-01 -2.621679604053497314e-01 -2.515165805816650391e-01 3.154053986072540283e-01 -1.615385264158248901e-01 1.303100883960723877e-01 1.526584103703498840e-02 -5.317125935107469559e-03 -4.440042972564697266e-01 -8.822748810052871704e-02 2.270179688930511475e-01 1.066140644252300262e-02 -5.165838077664375305e-02 -2.963843047618865967e-01 -7.612120360136032104e-02 -4.870330449193716049e-03 3.038009628653526306e-03 1.039889752864837646e-01 6.818914413452148438e-02 -2.427066266536712646e-01 -2.345111966133117676e-01
-1.141006499528884888e-02 -1.153926700353622437e-01 -1.338800936937332153e-01 -1.244007498025894165e-01 -2.511945068836212158e-01 -2.268832735717296600e-02 -3.168578445911407471e-01 1.517363041639328003e-01 -6.831192970275878906e-02 8.988989144563674927e-02 7.123012840747833252e-02 -2.214881926774978638e-01 -9.641072154045104980e-02 -1.390032321214675903e-01 2.486499994993209839e-01 -7.715890556573867798e-02 -4.094235002994537354e-01 -6.213985849171876907e-03 -3.289775922894477844e-02 2.775511443614959717e-01 -8.188141882419586182e-02 2.003403156995773315e-01 6.604034453630447388e-02 -8.353303372859954834e-02 -8.646286278963088989e-02 2.791197597980499268e-02 -1.475306898355484009e-01 2.423326075077056885e-01 1.181350201368331909e-01 6.776543706655502319e-02 3.171519562602043152e-02 -4.365568757057189941e-01
-6.341694295406341553e-02 3.906652703881263733e-02 1.694022864103317261e-01 -2.946677803993225098e-01 -9.392685443162918091e-02 1.916929781436920166e-01 -2.092610746622085571e-01 -1.840759515762329102e-01 -1.510366704314947128e-02 -3.669400140643119812e-02 1.367834359407424927e-01 9.747657179832458496e-02 -3.352028727531433105e-01 -9.425483644008636475e-02 5.116618052124977112e-02 1.421454846858978271e-01 -3.587052971124649048e-02 -1.798867434263229370e-01 -5.449587851762771606e-02 -1.638797670602798462e-01 -2.795082330703735352e-01 2.650341689586639404e-01 -2.299715876579284668e-01 -5.063832178711891174e-02 3.935988992452621460e-02 5.899334698915481567e-02 1.178648844361305237e-01 3.731305152177810669e-02 -1.039535626769065857e-01 -1.393929719924926758e-01 -3.107042610645294189e-01 -4.092062711715698242e-01
-2.119266241788864136e-01 -2.918826341629028320e-01 -5.047860741615295410e-02 -2.124985605478286743e-01 2.116002440452575684e-01 -1.797302216291427612e-01 8.627092838287353516e-02 -3.932868316769599915e-02 -9.673824906349182129e-02 3.237113058567047119e-01 9.831857681274414062e-02 7.628887891769409180e-02 2.000533230602741241e-02 -1.746665537357330322e-01 3.243522346019744873e-01 2.431613355875015259e-01 -7.669924292713403702e-03 -1.451625227928161621e-01 2.227046788902953267e-04 7.434981316328048706e-02 -3.722371906042098999e-02 2.722639143466949463e-01 -2.001199126243591309e-01 1.221120655536651611e-01 9.624816477298736572e-02 -1.555031985044479370e-01 2.894929051399230957e-01 -4.077714309096336365e-02 9.964209049940109253e-02 1.118930429220199585e-01 -2.538672089576721191e-01 -2.197817265987396240e-01
-1.877409219741821289e-01 -1.479996144771575928e-01 8.194549381732940674e-02 -3.219060599803924561e-02 -8.903167396783828735e-02 1.813782155513763428e-01 -4.363730549812316895e-02 1.226378679275512695e-01 2.623900771141052246e-01 1.838510632514953613e-01 1.120993718504905701e-01 -3.188560158014297485e-02 -2.390959709882736206e-01 -2.057893127202987671e-01 2.929881587624549866e-02 -5.732598528265953064e-02 -2.463383376598358154e-01 -2.091045677661895752e-01 -2.958616912364959717e-01 -2.225727736949920654e-01 -9.241379797458648682e-02 -6.548915803432464600e-02 -2.719255089759826660e-01 -1.342674642801284790e-01 -1.943414099514484406e-02 1.267540305852890015e-01 1.407051682472229004e-01 4.704246297478675842e-02 -4.022535383701324463e-01 -1.038240715861320496e-01 -1.595783382654190063e-01 -2.732168734073638916e-01
-3.253592848777770996e-01 2.065357193350791931e-02 -3.082991112023591995e-03 -2.242838889360427856e-01 1.121458485722541809e-01 -4.635043442249298096e-02 -1.901413053274154663e-01 -6.306804716587066650e-03 -1.693132668733596802e-01 5.627720057964324951e-02 2.040226459503173828e-01 -2.865371704101562500e-01 -1.303313225507736206e-01 -1.943491995334625244e-01 2.519157826900482178e-01 -5.262661725282669067e-02 -1.890189796686172485e-01 -2.621445357799530029e-01 1.229882910847663879e-01 2.058485001325607300e-01 -2.067994773387908936e-01 -5.328753590583801270e-02 2.694744907785207033e-04 3.061797022819519043e-01 -1.649964451789855957e-01 2.629656493663787842e-01 -1.558604463934898376e-02 -1.313275694847106934e-01 1.443754732608795166e-01 1.043056026101112366e-01 -1.478868722915649414e-01 -2.171936482191085815e-01
-1.113868206739425659e-01 3.591204807162284851e-02 -2.345739156007766724e-01 4.109060764312744141e-02 8.273682743310928345e-02 2.296255081892013550e-01 -2.955825626850128174e-01 6.745462119579315186e-02 -5.274070799350738525e-02 2.878062799572944641e-02 2.834500968456268311e-01 -9.986908733844757080e-02 -1.891166120767593384e-01 -3.939757645130157471e-01 1.101050451397895813e-01 -3.043773472309112549e-01 4.933637753129005432e-02 -4.733235109597444534e-03 -2.524458765983581543e-01 -1.574861556291580200e-01 1.447111070156097412e-01 4.676862433552742004e-02 -1.739740073680877686e-01 2.486332356929779053e-01 2.101085633039474487e-01 4.751687496900558472e-02 -1.454668641090393066e-01 1.384340673685073853e-01 -7.560849934816360474e-02 -6.246374547481536865e-02 -1.605797857046127319e-01 -2.451236099004745483e-01
-2.422568500041961670e-01 -2.123809009790420532e-01 -2.637210190296173096e-01 5.670582503080368042e-02 3.251560926437377930e-01 5.829018354415893555e-02 -1.526650339365005493e-01 1.931502521038055420e-01 6.755848228931427002e-02 4.558879882097244263e-02 4.762707278132438660e-02 6.089599058032035828e-02 -1.573123335838317871e-01 -3.313652873039245605e-01 -3.160061314702033997e-02 1.025719121098518372e-01 -2.340909093618392944e-01 -1.189726367592811584e-01 -4.064204171299934387e-02 -2.892992272973060608e-02 -4.163142666220664978e-02 1.381118744611740112e-01 -2.415131777524948120e-01 1.271599680185317993e-01 2.469021677970886230e-01 -5.543579533696174622e-02 1.935064494609832764e-01 -2.950050830841064453e-01 -1.985345631837844849e-01 2.960896790027618408e-01 9.020123630762100220e-02 -6.737060844898223877e-02
-1.432788521051406860e-01 2.990848198533058167e-02 -1.500655990093946457e-02 3.476047143340110779e-02 -1.070654764771461487e-01 1.366654038429260254e-01 -7.649411261081695557e-02 1.192913576960563660e-02 7.229168713092803955e-02 1.803666949272155762e-01 1.982969045639038086e-01 6.723974645137786865e-02 -6.596595793962478638e-02 -1.899660527706146240e-01 2.983032166957855225e-01 -8.674342185258865356e-02 -1.060502156615257263e-01 2.488766908645629883e-01 6.492670625448226929e-02 8.642520755529403687e-02 -2.141978293657302856e-01 3.490376099944114685e-02 -3.538062572479248047e-01 -2.138570249080657959e-01 -1.921076476573944092e-01 -3.266441226005554199e-01 -4.428658261895179749e-02 7.590574678033590317e-03 1.488603651523590088e-01 2.523339353501796722e-02 -3.482509553432464600e-01 -3.603900074958801270e-01
-1.010367274284362793e-01 4.261472448706626892e-02 4.786029085516929626e-02 -3.410249352455139160e-01 1.173894628882408142e-01 1.171952039003372192e-01 -2.275041192770004272e-01 3.310497999191284180e-01 -1.056094691157341003e-01 2.547642886638641357e-01 2.002748996019363403e-01 4.960649088025093079e-02 2.712233737111091614e-02 -1.046584323048591614e-01 1.676497459411621094e-01 -1.775682270526885986e-01 1.281696856021881104e-01 -2.436409145593643188e-01 1.759851127862930298e-01 8.019415289163589478e-02 -7.110801339149475098e-02 -9.407915920019149780e-02 -1.755533926188945770e-02 1.390352398157119751e-01 1.466730982065200806e-01 2.526429891586303711e-01 -9.663166105747222900e-02 1.913263797760009766e-01 1.976507715880870819e-02 7.633028179407119751e-02 -2.047055661678314209e-01 -4.054899513721466064e-01
-2.726239264011383057e-01 -3.177137300372123718e-02 2.612872421741485596e-01 -1.947787702083587646e-01 -1.688552945852279663e-01 8.518582582473754883e-02 -2.107678949832916260e-01 2.951685786247253418e-01 8.365086466073989868e-02 2.330671250820159912e-01 4.451176524162292480e-02 -2.145478129386901855e-01 -1.169640012085437775e-02 -2.367101311683654785e-01 8.859042078256607056e-02 2.586892843246459961e-01 -2.620371580123901367e-01 7.739910483360290527e-02 1.907075643539428711e-01 1.518320590257644653e-01 -7.730616629123687744e-02 1.935866922140121460e-01 -8.267712593078613281e-02 -2.065015733242034912e-01 1.041824463754892349e-02 -2.762027680873870850e-01 -1.020036041736602783e-01 9.350736439228057861e-02 -4.604126885533332825e-02 1.359461098909378052e-01 -1.246663331985473633e-01 -2.284274846315383911e-01
-2.062624841928482056e-01 1.292728483676910400e-01 -2.904418297111988068e-02 5.589763168245553970e-03 2.270751446485519409e-01 1.667069792747497559e-01 -1.183554008603096008e-01 1.136354207992553711e-01 3.120961599051952362e-02 3.238243162631988525e-01 1.130349189043045044e-01 1.469529718160629272e-01 -1.976166963577270508e-01 -2.582777142524719238e-01 1.972879469394683838e-01 -4.311830922961235046e-02 4.695668444037437439e-02 -2.466184198856353760e-01 -1.152891293168067932e-01 -3.732962906360626221e-01 3.057562559843063354e-02 -8.746284246444702148e-02 -2.354804575443267822e-01 1.749902665615081787e-01 -5.549218133091926575e-02 1.459485590457916260e-01 -4.141640067100524902e-01 4.104721918702125549e-02 -5.779704451560974121e-02 -9.066341072320938110e-02 -1.095688249915838242e-02 -1.650524586439132690e-01
-1.115054786205291748e-01 4.824314266443252563e-02 -2.729041278362274170e-01 9.968493133783340454e-03 7.148516923189163208e-02 3.536777198314666748e-01 -3.079265169799327850e-02 8.633504807949066162e-02 1.607638299465179443e-01 9.632729738950729370e-02 5.942841991782188416e-02 -1.909771859645843506e-01 -2.661617100238800049e-01 -1.490883529186248779e-01 2.371963411569595337e-01 7.697284966707229614e-02 -2.520619034767150879e-01 -1.287145912647247314e-01 -2.455904483795166016e-01 -1.000800058245658875e-01 -1.743465662002563477e-01 -6.629436463117599487e-02 -3.581576347351074219e-01 2.792578041553497314e-01 1.266083121299743652e-01 -4.052454978227615356e-02 -1.437254399061203003e-01 1.023491546511650085e-01 -7.004249840974807739e-02 -2.710431516170501709e-01 -9.249521046876907349e-02 -1.202583760023117065e-01
-2.051823884248733521e-01 -9.462198615074157715e-02 -1.814439147710800171e-02 1.765052676200866699e-01 -1.654113829135894775e-01 9.917713701725006104e-02 -1.158129349350929260e-01 7.940580695867538452e-02 5.882052332162857056e-02 6.374631077051162720e-02 9.333617240190505981e-02 -4.292269796133041382e-02 -2.170207351446151733e-01 -1.959520876407623291e-01 2.719715237617492676e-01 -1.579987257719039917e-01 -3.035966157913208008e-01 1.038123667240142822e-01 6.002224236726760864e-02 2.662825025618076324e-02 -2.340412437915802002e-01 1.115921586751937866e-01 -2.831739485263824463e-01 -2.398045510053634644e-01 -9.321078658103942871e-02 -3.341040313243865967e-01 -5.244101211428642273e-02 1.877187937498092651e-01 -3.411881159991025925e-03 1.670995652675628662e-01 -3.240994215011596680e-01 -2.336360663175582886e-01
-2.849619649350643158e-02 -2.802137136459350586e-01 6.379305571317672729e-02 -2.488442212343215942e-01 2.615914940834045410e-01 1.859965734183788300e-02 -3.450888395309448242e-02 -3.701606765389442444e-02 -1.783710867166519165e-01 2.553783655166625977e-01 3.385649248957633972e-02 4.813355579972267151e-02 5.806447193026542664e-02 -3.313382565975189209e-01 3.143473267555236816e-01 2.119891792535781860e-01 -8.982636965811252594e-03 4.752464126795530319e-03 -1.249482035636901855e-01 2.482217103242874146e-01 -1.222361028194427490e-01 3.343441784381866455e-01 -3.399300947785377502e-02 -8.888733573257923126e-03 2.066750228404998779e-01 -1.550621986389160156e-01 5.052541196346282959e-02 1.953786984086036682e-02 2.361164838075637817e-01 1.603697091341018677e-01 -2.572686374187469482e-01 -5.734964087605476379e-02
-2.316312938928604126e-01 -1.757307648658752441e-01 -1.947331279516220093e-01 -1.719365417957305908e-01 2.121842801570892334e-01 2.512511610984802246e-02 -1.020603328943252563e-01 3.577288687229156494e-01 -6.364879757165908813e-02 1.096524596214294434e-01 1.056161373853683472e-01 3.003752557560801506e-03 -1.947142928838729858e-01 -3.345413878560066223e-02 2.647659182548522949e-01 -2.057226151227951050e-01 -7.142076641321182251e-02 2.938730716705322266e-01 -2.290425300598144531e-01 -6.387490034103393555e-02 -1.799632161855697632e-01 -6.162365898489952087e-03 2.484941668808460236e-02 -2.557737231254577637e-01 -7.704937458038330078e-02 -1.855451613664627075e-01 -1.349284686148166656e-02 1.621848195791244507e-01 -1.557334810495376587e-01 3.394105657935142517e-02 -1.565228104591369629e-01 -3.493272364139556885e-01
-3.261157572269439697e-01 9.913042187690734863e-02 -2.624631524085998535e-01 -2.010068446397781372e-01 -1.079285293817520142e-01 1.944161504507064819e-01 -1.371727697551250458e-02 2.787915058434009552e-03 -1.321043074131011963e-01 2.564358711242675781e-02 1.774156838655471802e-01 -4.061060026288032532e-02 -7.255294173955917358e-02 -3.456606268882751465e-01 3.816852569580078125e-01 1.342404335737228394e-01 -3.451166301965713501e-02 -1.171303633600473404e-02 3.838335396721959114e-03 -3.921340778470039368e-02 1.378211379051208496e-01 2.374302893877029419e-01 -4.356674104928970337e-02 2.708299160003662109e-01 1.452471762895584106e-01 1.046854769811034203e-03 1.499610096216201782e-01 1.251321434974670410e-01 -3.727528750896453857e-01 -9.252566099166870117e-02 -1.159110739827156067e-01 -1.073504984378814697e-01
-3.292026221752166748e-01 -6.160763278603553772e-02 -1.046641636639833450e-02 -6.226229667663574219e-02 -1.552576124668121338e-01 -3.058892441913485527e-03 -1.289974451065063477e-01 -4.115581884980201721e-02 2.923434972763061523e-01 3.965602815151214600e-02 -2.241745404899120331e-02 -9.282406419515609741e-02 -2.039228379726409912e-01 -4.180054068565368652e-01 2.796800136566162109e-01 1.786242127418518066e-01 -2.960499525070190430e-01 1.465725898742675781e-01 9.914741851389408112e-03 1.710178330540657043e-02 -1.264288276433944702e-01 1.748168468475341797e-02 -3.397521078586578369e-01 5.950037017464637756e-02 2.754241824150085449e-01 -1.216420903801918030e-01 -1.403399743139743805e-02 7.121681421995162964e-02 1.840905845165252686e-01 -8.898431062698364258e-02 8.142325282096862793e-02 -1.722088009119033813e-01
-1.644712239503860474e-01 -2.336963266134262085e-01 2.849319949746131897e-02 3.365017101168632507e-02 -1.956854164600372314e-01 1.090773120522499084e-01 -2.642228268086910248e-02 -1.099704112857580185e-02 1.411343663930892944e-01 1.893301606178283691e-01 3.185113072395324707e-01 2.673193216323852539e-01 -3.460462689399719238e-01 -1.402029246091842651e-01 6.375836580991744995e-02 2.950958311557769775e-01 -3.346360325813293457e-01 -1.222594007849693298e-01 -2.671560272574424744e-02 1.129506155848503113e-01 -2.583121657371520996e-01 1.398566365242004395e-01 -1.097663119435310364e-01 -2.279040776193141937e-02 1.169684305787086487e-01 -1.659084260463714600e-01 -7.925409078598022461e-02 1.909082978963851929e-01 -9.363061934709548950e-02 6.054917350411415100e-02 1.288165450096130371e-01 -2.322534322738647461e-01
-1.413773298263549805e-01 -2.751042544841766357e-01 6.575271487236022949e-02 -1.550948321819305420e-01 2.203054428100585938e-01 1.897925697267055511e-02 -5.856439098715782166e-02 -1.186779364943504333e-01 -2.213822752237319946e-01 2.768138945102691650e-01 2.612245082855224609e-02 -9.415776282548904419e-02 -7.081142067909240723e-02 -1.558469533920288086e-01 2.004586309194564819e-01 1.813385486602783203e-01 4.220091924071311951e-02 -3.114467114210128784e-02 -8.558120578527450562e-02 1.096282899379730225e-01 -1.429903805255889893e-01 2.006814479827880859e-01 -1.170187518000602722e-01 -9.796538203954696655e-02 4.022786021232604980e-01 -1.611602008342742920e-01 2.733608148992061615e-02 -1.302000507712364197e-02 1.596859097480773926e-01 3.626384735107421875e-01 -3.249609470367431641e-01 -1.206761077046394348e-01
-8.713457733392715454e-02 8.864677697420120239e-02 -6.006570905447006226e-02 -1.826750934123992920e-01 -2.495960742235183716e-01 1.367262843996286392e-02 -2.082919478416442871e-01 3.157792389392852783e-01 3.674409911036491394e-02 3.873959928750991821e-02 1.167059876024723053e-02 -8.917399495840072632e-02 -3.071167469024658203e-01 -4.879815578460693359e-01 1.193033903837203979e-01 -1.004498526453971863e-01 -8.671881258487701416e-02 -8.010431192815303802e-03 -9.088429063558578491e-02 -3.433979153633117676e-01 -3.395530208945274353e-02 7.575638592243194580e-02 -8.269482851028442383e-02 2.090318687260150909e-02 -6.295800954103469849e-02 -3.036262392997741699e-01 1.154981553554534912e-01 6.990115344524383545e-02 1.260119676589965820e-01 -6.626152899116277695e-03 -1.402907818555831909e-01 -2.763298451900482178e-01
-2.328262329101562500e-01 9.976937621831893921e-02 -6.619061529636383057e-02 -5.391125380992889404e-02 2.981548756361007690e-02 1.256944835186004639e-01 -1.615504324436187744e-01 -8.525335788726806641e-02 9.475769102573394775e-02 1.656914353370666504e-01 7.759094238281250000e-02 -1.598570495843887329e-01 -5.653509125113487244e-02 -2.443377077579498291e-01 3.554828166961669922e-01 2.556335031986236572e-01 -3.225943148136138916e-01 6.075118482112884521e-02 3.327821847051382065e-03 -3.324093669652938843e-02 -2.623421549797058105e-01 -3.923210129141807556e-02 -3.710847496986389160e-01 -8.991971611976623535e-02 2.423993498086929321e-01 -3.008275628089904785e-01 -4.047705605626106262e-02 1.037012338638305664e-01 -7.464624196290969849e-02 -5.923771485686302185e-02 1.794337630271911621e-01 -1.671051234006881714e-01
-2.002714276313781738e-01 1.096285879611968994e-01 -1.243656352162361145e-01 -1.771665066480636597e-01 1.495321746915578842e-02 -2.314656078815460205e-01 -1.962894797325134277e-01 -1.898565143346786499e-01 -7.438404113054275513e-02 2.863099575042724609e-01 7.323724776506423950e-02 3.416419029235839844e-02 -1.125950813293457031e-01 -4.353325664997100830e-01 3.617271780967712402e-01 8.302688598632812500e-02 -1.773747652769088745e-01 -2.376708686351776123e-01 -1.301884800195693970e-01 -4.741991311311721802e-02 5.622354894876480103e-02 3.932157158851623535e-02 -1.141194105148315430e-01 9.682878106832504272e-02 6.055620312690734863e-02 -2.773145735263824463e-01 7.752917706966400146e-02 -2.230607122182846069e-01 -1.645408570766448975e-01 7.902737706899642944e-02 -1.607241928577423096e-01 -9.450939297676086426e-02
8.087749779224395752e-02 -1.327284425497055054e-01 1.193775758147239685e-01 1.186968535184860229e-01 1.479042172431945801e-01 -4.372044280171394348e-02 -1.305532306432723999e-01 1.561031639575958252e-01 -1.817339211702346802e-01 3.613001704216003418e-01 -9.857057034969329834e-02 2.915864884853363037e-01 -9.505913406610488892e-02 -3.658317327499389648e-01 3.369082808494567871e-01 8.249763399362564087e-02 -7.580837607383728027e-02 -2.952838875353336334e-02 1.906996071338653564e-01 2.655051052570343018e-01 -2.109421342611312866e-01 1.800919026136398315e-01 -2.039186097681522369e-02 -8.001777529716491699e-02 -8.025515079498291016e-02 4.842298105359077454e-02 -8.205040358006954193e-03 1.604397594928741455e-01 3.133085966110229492e-01 1.259324997663497925e-01 -4.485998675227165222e-02 -1.138527393341064453e-01
-1.094392463564872742e-01 -3.264383599162101746e-02 -4.800744354724884033e-02 -2.011362463235855103e-01 1.614692807197570801e-01 9.427405893802642822e-02 -1.403540521860122681e-01 -1.258866935968399048e-01 1.676318608224391937e-02 -8.721380680799484253e-02 -5.728261545300483704e-02 -6.369767338037490845e-02 -6.374431401491165161e-02 -2.350872457027435303e-01 5.117282867431640625e-01 -5.632612854242324829e-02 -2.851179838180541992e-01 -3.427518904209136963e-02 -1.389874983578920364e-02 -5.285545438528060913e-02 -2.138218581676483154e-01 -1.171365678310394287e-01 1.130857840180397034e-01 3.676030337810516357e-01 -3.045901358127593994e-01 -2.533468045294284821e-02 -6.538257468491792679e-03 2.328811734914779663e-01 -5.309758707880973816e-02 2.592058181762695312e-01 -8.526749908924102783e-02 -1.277124583721160889e-01
-3.788373470306396484e-01 -2.427723556756973267e-01 -3.421987220644950867e-02 -3.174774050712585449e-01 -2.122331857681274414e-01 6.439567357301712036e-02 -2.943004369735717773e-01 1.018147543072700500e-01 4.114631190896034241e-02 -3.865269944071769714e-02 3.738966956734657288e-02 -7.464542984962463379e-02 3.134718164801597595e-02 -3.009063303470611572e-01 2.368008941411972046e-01 -7.652293145656585693e-02 -2.026177346706390381e-01 1.434921473264694214e-01 -1.128638833761215210e-01 1.023286134004592896e-01 -4.640634357929229736e-02 5.894457548856735229e-02 -3.250389099121093750e-01 1.478068679571151733e-01 1.626148670911788940e-01 1.250303983688354492e-01 -9.720070660114288330e-02 1.119502037763595581e-01 5.200907122343778610e-03 6.706828624010086060e-02 2.148249149322509766e-01 -2.304062545299530029e-01
-8.300457149744033813e-02 -1.625854074954986572e-01 -1.476447284221649170e-01 1.501336507499217987e-02 2.043169587850570679e-01 -1.232374161481857300e-01 -3.539588451385498047e-01 2.064837664365768433e-01 -1.277801096439361572e-01 -1.632875390350818634e-02 2.304513901472091675e-01 -2.626146674156188965e-01 -1.410265564918518066e-01 -1.986477524042129517e-01 3.814305365085601807e-01 9.135246276855468750e-02 1.799637638032436371e-02 -1.904134303331375122e-01 3.479329124093055725e-02 2.450716793537139893e-01 -2.727163955569267273e-02 3.274514973163604736e-01 -2.055328711867332458e-02 4.840100929141044617e-02 9.028984606266021729e-02 -8.356999605894088745e-02 -1.592350751161575317e-01 6.755934655666351318e-02 -1.120694652199745178e-01 -2.813939750194549561e-01 -4.399798437952995300e-02 -1.436126083135604858e-01
1.273432672023773193e-01 -2.103570997714996338e-01 -1.077529340982437134e-01 -5.716270580887794495e-02 1.622081696987152100e-01 9.352561831474304199e-02 -2.100985497236251831e-01 1.783396303653717041e-01 -9.944657236337661743e-02 1.073300912976264954e-01 7.072252035140991211e-02 7.210487127304077148e-02 -1.388064026832580566e-01 -2.098992913961410522e-01 1.773482561111450195e-01 3.775468468666076660e-01 8.832971565425395966e-03 5.233357474207878113e-02 -1.824570745229721069e-01 -3.432168811559677124e-02 -3.299311101436614990e-01 -3.515617176890373230e-02 -5.796351656317710876e-02 8.369737863540649414e-02 9.391363710165023804e-02 1.972360163927078247e-01 1.745637208223342896e-01 1.810794472694396973e-01 2.781998813152313232e-01 3.017172813415527344e-01 -2.758626341819763184e-01 -1.773910969495773315e-01
-4.555541276931762695e-01 -9.025736898183822632e-02 -2.889958322048187256e-01 -8.853546530008316040e-02 1.599084883928298950e-01 9.763905405998229980e-02 -1.059774160385131836e-01 -1.491181999444961548e-01 -1.681769341230392456e-01 2.173703610897064209e-01 -3.201960772275924683e-02 -2.300067543983459473e-01 -1.722458866424858570e-03 -7.852741330862045288e-02 1.673834174871444702e-01 4.897005483508110046e-02 -2.980200350284576416e-01 -3.547725826501846313e-02 1.074030399322509766e-01 -3.746713995933532715e-01 -1.644690334796905518e-01 2.222538739442825317e-01 -7.969316840171813965e-02 -1.457689912058413029e-03 1.101026162505149841e-01 -2.109954319894313812e-02 6.860749423503875732e-02 1.733492612838745117e-01 1.676577329635620117e-01 -2.460459433495998383e-02 9.237173944711685181e-02 -2.213331311941146851e-01
-1.034163907170295715e-01 -4.066151380538940430e-02 -9.087973088026046753e-02 -1.718996465206146240e-01 -1.739181131124496460e-01 2.373689264059066772e-01 -4.851080179214477539e-01 1.442511677742004395e-01 9.462174028158187866e-02 2.496321499347686768e-02 9.388534817844629288e-05 -1.267564743757247925e-01 -3.052146732807159424e-01 -2.301526516675949097e-01 1.598534882068634033e-01 -4.229329153895378113e-02 -2.804271876811981201e-01 -2.447416037321090698e-01 -1.085523292422294617e-01 -1.539260745048522949e-01 7.474440336227416992e-02 8.777295053005218506e-02 -1.637484505772590637e-02 -6.084175035357475281e-02 3.345951437950134277e-02 -2.751889228820800781e-01 -9.633202105760574341e-02 1.731465160846710205e-01 1.763194799423217773e-01 -5.006600916385650635e-02 -1.022911369800567627e-01 -2.378228008747100830e-01
-2.749206423759460449e-01 3.352840989828109741e-02 2.202428281307220459e-01 2.670498006045818329e-02 3.368060886859893799e-01 -5.703136324882507324e-03 4.725753143429756165e-02 2.771246135234832764e-01 -6.938996724784374237e-03 3.550201952457427979e-01 1.108335107564926147e-01 5.047014728188514709e-02 -8.424603193998336792e-02 -2.131670862436294556e-01 1.717520207166671753e-01 2.953802421689033508e-02 -1.383988652378320694e-02 -2.249374389648437500e-01 -2.470163255929946899e-01 1.064298748970031738e-01 -2.037966400384902954e-01 1.573496460914611816e-01 -9.148157387971878052e-02 9.690967202186584473e-02 2.570130527019500732e-01 -1.271717697381973267e-01 2.618040442466735840e-01 -1.936376541852951050e-01 5.064431950449943542e-02 -1.794078797101974487e-01 -8.827573060989379883e-02 -1.405334472656250000e-01
8.364547975361347198e-03 4.272978380322456360e-02 -9.254097193479537964e-02 -4.452264308929443359e-02 -1.139085441827774048e-01 -2.758014798164367676e-01 6.893313676118850708e-02 2.393287867307662964e-01 -1.180804818868637085e-01 2.958758175373077393e-01 1.699442267417907715e-01 3.591193258762359619e-01 -2.446472793817520142e-01 -1.126483902335166931e-01 3.826096057891845703e-01 1.577792763710021973e-01 5.226103961467742920e-02 5.275963619351387024e-02 -9.998198598623275757e-02 5.322784185409545898e-02 -6.060188636183738708e-02 8.354986459016799927e-02 -2.098961174488067627e-01 9.574328362941741943e-02 3.282075822353363037e-01 -2.843456342816352844e-02 3.623835742473602295e-02 1.527698040008544922e-01 -6.148616224527359009e-02 1.792415082454681396e-01 -1.675062030553817749e-01 -2.322914600372314453e-01
-7.983182370662689209e-02 1.736872643232345581e-01 -1.487689763307571411e-01 7.613474130630493164e-02 2.968320548534393311e-01 -1.270271837711334229e-01 1.509428471326828003e-01 -1.257891058921813965e-01 -3.521186858415603638e-02 3.170745372772216797e-01 4.894790798425674438e-02 -7.334496080875396729e-02 -2.815871536731719971e-01 -4.446581006050109863e-01 1.509196162223815918e-01 1.355012208223342896e-01 2.630458176136016846e-01 3.183116903528571129e-03 3.113615140318870544e-02 -3.697788342833518982e-02 -1.812906265258789062e-01 1.911254078149795532e-01 -2.764652371406555176e-01 4.793364182114601135e-02 -1.793176233768463135e-01 -3.186000883579254150e-02 -1.112141311168670654e-01 -5.073705315589904785e-02 2.256876677274703979e-01 -1.021287739276885986e-01 -8.085902780294418335e-02 -1.711613833904266357e-01
-6.582535058259963989e-02 -2.477250248193740845e-01 1.378183364868164062e-01 -2.036909908056259155e-01 1.962066143751144409e-01 -2.015457451343536377e-01 -4.283339679241180420e-01 1.167520973831415176e-02 1.036520395427942276e-02 2.279344499111175537e-01 2.497962564229965210e-01 8.485997468233108521e-02 -2.548033595085144043e-01 -3.363462090492248535e-01 1.998563259840011597e-01 6.379523873329162598e-02 -2.144414931535720825e-01 -1.838658452033996582e-01 -5.339473113417625427e-02 1.896298229694366455e-01 3.719294443726539612e-02 6.759446859359741211e-02 -2.976672723889350891e-02 2.458990812301635742e-01 -2.273520678281784058e-01 9.429263323545455933e-02 3.189200162887573242e-02 -5.288784578442573547e-02 -1.113973259925842285e-01 -1.084095798432826996e-02 6.675940752029418945e-02 -8.919032290577888489e-03
5.553774163126945496e-02 -2.358980476856231689e-01 -6.758850067853927612e-02 -1.092279925942420959e-01 -1.117002516984939575e-01 1.662987768650054932e-01 -2.072935551404953003e-01 2.894320785999298096e-01 -1.723264306783676147e-01 2.871723771095275879e-01 -1.851081997156143188e-01 2.722864411771297455e-02 -1.939988881349563599e-01 -1.021922007203102112e-01 3.778362870216369629e-01 1.915645450353622437e-01 -2.386754006147384644e-01 7.324618101119995117e-02 3.152557834982872009e-02 9.846301376819610596e-02 2.254539169371128082e-03 2.305541336536407471e-01 -9.013456851243972778e-02 1.056091338396072388e-01 1.055718138813972473e-01 -3.442637324333190918e-01 -1.749090254306793213e-01 -5.002061836421489716e-03 4.381665587425231934e-02 1.027676984667778015e-01 2.198495268821716309e-01 -1.289742887020111084e-01
-2.569528222084045410e-01 -5.807915702462196350e-02 1.591946184635162354e-01 -1.332242786884307861e-01 -3.979328274726867676e-02 1.255898624658584595e-01 -3.527573645114898682e-01 1.597958207130432129e-01 -8.473457768559455872e-03 -1.121858879923820496e-01 -2.053533047437667847e-01 -1.098989620804786682e-01 -9.550818800926208496e-02 -4.474545717239379883e-01 1.510995030403137207e-01 2.654195949435234070e-02 -5.266208574175834656e-02 9.091632068157196045e-02 -1.502025127410888672e-01 4.220412299036979675e-02 -3.322835639119148254e-02 1.122557818889617920e-01 -2.576720416545867920e-01 -1.154283881187438965e-01 -1.177465021610260010e-01 2.597147524356842041e-01 -4.624632000923156738e-02 1.290473937988281250e-01 3.150122985243797302e-02 1.094709709286689758e-01 2.620305418968200684e-01 -3.314426243305206299e-01
-1.443534344434738159e-01 -1.425494253635406494e-01 1.637611985206604004e-01 1.400088667869567871e-01 1.793745905160903931e-01 9.886424243450164795e-02 -2.837684452533721924e-01 -6.442986428737640381e-02 -5.629512295126914978e-02 4.152717292308807373e-01 2.144688814878463745e-01 -1.249722540378570557e-01 6.887160241603851318e-02 -1.167563125491142273e-01 3.750939071178436279e-01 -1.707508862018585205e-01 1.128533259034156799e-01 -2.243211567401885986e-01 -1.228566616773605347e-01 -8.025730401277542114e-02 6.129447743296623230e-02 -2.202259004116058350e-02 -2.220527231693267822e-01 5.474594980478286743e-02 -3.310875222086906433e-02 1.253523230552673340e-01 -4.823049157857894897e-02 2.916255295276641846e-01 -9.817721694707870483e-02 3.010301291942596436e-01 -4.084724467247724533e-03 -1.214171126484870911e-01
1.544455904513597488e-02 5.076885223388671875e-01 -2.632601559162139893e-01 9.452721476554870605e-02 1.696301810443401337e-02 1.982896924018859863e-01 -1.576432287693023682e-01 2.120832726359367371e-02 -6.574948132038116455e-02 2.008253037929534912e-01 1.594596207141876221e-01 1.230898872017860413e-01 -1.548173427581787109e-01 -2.558466792106628418e-01 2.320973277091979980e-01 2.299260497093200684e-01 -1.115609630942344666e-01 3.231929149478673935e-03 6.970103085041046143e-02 1.742732673883438110e-01 1.097538471221923828e-01 1.030239276587963104e-02 -2.433867603540420532e-01 2.083145678043365479e-01 4.284916445612907410e-02 -4.095980525016784668e-02 -1.950309425592422485e-01 4.541171714663505554e-02 -6.083288043737411499e-02 6.096488609910011292e-02 -1.229824051260948181e-01 -2.980713546276092529e-01
-4.468248188495635986e-01 3.289923071861267090e-02 1.732227392494678497e-03 -5.795269832015037537e-02 1.541207581758499146e-01 6.906437873840332031e-02 -2.169446349143981934e-01 1.874711131677031517e-03 -5.278739705681800842e-02 -9.020512551069259644e-02 1.055105328559875488e-01 -1.975704282522201538e-01 -3.851169347763061523e-01 -1.193523555994033813e-01 2.922371923923492432e-01 -1.364332139492034912e-01 -1.019543409347534180e-02 -4.362820088863372803e-02 2.102124877274036407e-02 -4.144552350044250488e-02 5.568765103816986084e-02 2.940561473369598389e-01 1.889054775238037109e-01 2.068826854228973389e-01 5.437860265374183655e-03 -1.290302127599716187e-01 -7.198085635900497437e-02 -5.908055230975151062e-02 -1.160097643733024597e-01 -2.012603878974914551e-01 -5.045849829912185669e-02 -3.722397685050964355e-01
-7.233665883541107178e-02 -2.025954425334930420e-01 2.539237402379512787e-02 -9.749926626682281494e-03 3.697973787784576416e-01 -6.910764612257480621e-03 -2.860775217413902283e-02 -6.673552840948104858e-02 -8.715182542800903320e-02 4.700866341590881348e-01 2.084297128021717072e-02 -1.387823373079299927e-01 -7.864578813314437866e-02 -3.925063610076904297e-01 -3.281873464584350586e-02 2.026727199554443359e-01 -2.222759127616882324e-01 -2.550890110433101654e-02 4.063189029693603516e-02 4.929095134139060974e-02 -2.162235528230667114e-01 -8.109460771083831787e-02 1.748996526002883911e-01 -1.521634608507156372e-01 1.939912736415863037e-01 -1.144217420369386673e-02 -2.022720873355865479e-01 2.447355091571807861e-01 -3.176531568169593811e-02 -3.103343397378921509e-02 -1.373805254697799683e-01 -1.990281790494918823e-01
8.266965299844741821e-02 -2.965687513351440430e-01 -2.887720800936222076e-02 -2.213911712169647217e-02 -1.818619519472122192e-01 1.992716342210769653e-01 -2.395864576101303101e-01 1.480982601642608643e-01 -1.718683354556560516e-02 1.386863440275192261e-01 4.485486447811126709e-02 -1.574632078409194946e-01 -4.621782526373863220e-02 -3.019683361053466797e-01 1.533903330564498901e-01 1.424635760486125946e-02 -2.826876640319824219e-01 -2.727271914482116699e-01 -1.614259630441665649e-01 -3.482922613620758057e-01 -9.352589398622512817e-02 1.871455609798431396e-01 -1.367594748735427856e-01 2.142296731472015381e-01 2.406395822763442993e-01 2.922541461884975433e-02 2.624251842498779297e-01 -1.211262214928865433e-02 -1.543871164321899414e-01 1.904421485960483551e-02 -3.334783017635345459e-02 -1.589679121971130371e-01
-2.589600384235382080e-01 -1.848645508289337158e-01 -2.746589295566082001e-02 -2.477852702140808105e-01 3.392321765422821045e-01 1.098035946488380432e-01 -1.290225088596343994e-01 2.261446416378021240e-01 -1.169532537460327148e-01 3.041023910045623779e-01 4.946163669228553772e-02 9.921114891767501831e-02 -3.303720429539680481e-02 -6.715978682041168213e-02 8.502975851297378540e-02 3.113181293010711670e-01 -1.556399762630462646e-01 1.095489338040351868e-01 -2.028656452894210815e-01 9.529664367437362671e-02 -1.971857398748397827e-01 1.046965718269348145e-01 -2.207245379686355591e-01 -1.860994994640350342e-01 1.398611962795257568e-01 1.751393675804138184e-01 -2.178947478532791138e-01 2.089615166187286377e-01 1.465644985437393188e-01 7.510676980018615723e-02 -1.381817311048507690e-01 -7.900539785623550415e-02
-2.218643724918365479e-01 -4.072416201233863831e-02 -2.078019380569458008e-01 -3.232901096343994141e-01 1.628561466932296753e-01 5.463453754782676697e-02 -1.056950464844703674e-01 1.072145104408264160e-01 -2.239389717578887939e-01 1.678368896245956421e-01 2.142995744943618774e-01 7.889872044324874878e-02 -2.157922238111495972e-01 -3.608850762248039246e-02 1.438952386379241943e-01 -2.762092053890228271e-01 -1.345208436250686646e-01 -2.378897368907928467e-01 2.602195739746093750e-01 -5.909139290452003479e-03 4.887158796191215515e-02 -3.242113813757896423e-02 -5.897348374128341675e-02 1.586126089096069336e-01 7.077535986900329590e-02 3.288087248802185059e-01 -1.042183712124824524e-01 -4.504638165235519409e-02 -3.187718614935874939e-02 1.291382163763046265e-01 -1.126636657863855362e-02 -3.944189250469207764e-01
-2.565931975841522217e-01 1.223043054342269897e-01 -1.751627326011657715e-01 -1.033867802470922470e-02 -3.397222980856895447e-02 -2.565105631947517395e-02 -1.127660796046257019e-01 2.559099495410919189e-01 -4.068661108613014221e-02 3.376945853233337402e-02 7.309922575950622559e-02 -3.207122981548309326e-01 -1.364620029926300049e-01 -1.408447772264480591e-01 2.534880936145782471e-01 2.365047335624694824e-01 -2.153609246015548706e-01 -1.787397563457489014e-01 1.063642352819442749e-01 7.559281587600708008e-02 -3.847671449184417725e-01 1.250875294208526611e-01 -1.451465040445327759e-01 -6.502497196197509766e-02 -7.253084331750869751e-02 -2.142601609230041504e-01 -2.095351964235305786e-01 -3.110038675367832184e-02 1.066080555319786072e-01 1.361421793699264526e-01 -4.703566431999206543e-02 -3.553197085857391357e-01
-2.544450759887695312e-01 -1.740631312131881714e-01 4.120778664946556091e-02 5.332236737012863159e-02 1.935328543186187744e-01 -1.249785497784614563e-01 -3.661014735698699951e-01 -1.638183295726776123e-01 1.867291517555713654e-02 1.274038385599851608e-02 1.026741415262222290e-01 -1.499013304710388184e-01 -1.401396691799163818e-01 -4.657119214534759521e-01 1.894712448120117188e-01 1.448930501937866211e-01 -1.610138565301895142e-01 -1.917129456996917725e-01 -1.489448994398117065e-01 2.287991642951965332e-01 -1.796452105045318604e-01 2.000066936016082764e-01 -2.168213278055191040e-01 2.100585699081420898e-01 -8.877544105052947998e-02 1.178702432662248611e-02 5.301681905984878540e-02 1.387931704521179199e-01 8.540251851081848145e-02 -1.102397069334983826e-01 2.741468325257301331e-02 9.282938390970230103e-02
-7.313471287488937378e-03 -2.178185284137725830e-01 7.711406052112579346e-02 2.429769560694694519e-02 2.693949043750762939e-01 9.540110826492309570e-03 -5.526210665702819824e-01 1.588972285389900208e-02 -8.470217883586883545e-02 1.966183632612228394e-01 3.608434796333312988e-01 -9.341486543416976929e-02 -9.737536311149597168e-02 -2.897176444530487061e-01 2.129237800836563110e-01 -1.231607496738433838e-01 1.499764472246170044e-01 -3.050933592021465302e-02 2.971031703054904938e-02 3.965747728943824768e-02 -8.420897275209426880e-02 1.537024695426225662e-02 1.539054363965988159e-01 -7.698458619415760040e-03 -7.932412624359130859e-02 -1.450157351791858673e-02 -5.419421568512916565e-02 2.894834578037261963e-01 7.472465932369232178e-02 2.344117164611816406e-01 -4.034230485558509827e-03 -1.349982023239135742e-01
9.081283584237098694e-03 -2.104215323925018311e-01 -8.820833265781402588e-02 -6.046851631253957748e-03 8.058630675077438354e-02 1.046664491295814514e-01 -2.302251458168029785e-01 2.321386188268661499e-01 -2.701357603073120117e-01 1.082298681139945984e-01 1.382496859878301620e-02 2.298263609409332275e-01 -2.145399302244186401e-01 -1.478798538446426392e-01 8.442947268486022949e-02 4.332096874713897705e-01 -1.282078027725219727e-01 6.028401199728250504e-03 -1.136927381157875061e-01 7.169970870018005371e-02 -1.681886762380599976e-01 1.333932280540466309e-01 -1.305097937583923340e-01 -5.705077201128005981e-02 -9.407377243041992188e-02 -2.802741527557373047e-02 1.584641337394714355e-01 1.531920135021209717e-01 1.138769462704658508e-01 3.383827209472656250e-01 -2.610556483268737793e-01 -2.614274621009826660e-01
-2.370871454477310181e-01 8.887850493192672729e-02 -5.412571772467344999e-05 -8.455319330096244812e-03 1.329292058944702148e-01 2.084199152886867523e-02 -1.774279028177261353e-02 2.715314030647277832e-01 8.415140956640243530e-02 1.156798526644706726e-01 1.038672849535942078e-01 -2.954976856708526611e-01 -1.745841503143310547e-01 -7.057838141918182373e-02 2.059907615184783936e-01 2.210738509893417358e-01 -1.649183630943298340e-01 9.130987338721752167e-03 2.712197899818420410e-01 4.202577844262123108e-02 -4.383411109447479248e-01 1.822509616613388062e-01 -5.367719382047653198e-02 -5.302186310291290283e-02 -5.040646344423294067e-02 -1.582435369491577148e-01 -3.358662128448486328e-01 1.068970486521720886e-01 9.713286533951759338e-03 8.888293802738189697e-02 -2.222626507282257080e-01 -2.355077713727951050e-01
-1.891740560531616211e-01 -2.500363886356353760e-01 -3.743484243750572205e-02 -3.452710211277008057e-01 2.688218653202056885e-01 9.495996870100498199e-03 -1.672906726598739624e-01 9.810002893209457397e-02 -1.989089995622634888e-01 4.442744255065917969e-01 -4.748491197824478149e-02 5.793364346027374268e-02 -5.886767804622650146e-02 -2.479554414749145508e-01 -2.995030081365257502e-04 1.464052051305770874e-01 -9.991191327571868896e-02 6.379611790180206299e-02 -5.062060430645942688e-02 7.932501612231135368e-04 -1.066306829452514648e-01 -5.030665080994367599e-03 -2.649163603782653809e-01 -1.540961414575576782e-01 2.169562280178070068e-01 2.252615243196487427e-01 -9.370425343513488770e-02 1.621164083480834961e-01 2.765756845474243164e-01 1.782214827835559845e-02 -1.017699912190437317e-01 -1.406764704734086990e-02
-1.231590658426284790e-01 -1.402722895145416260e-01 -3.912211954593658447e-02 -1.912936419248580933e-01 3.773671388626098633e-01 -5.893770232796669006e-02 -9.608850628137588501e-02 -3.793550282716751099e-02 -1.586535722017288208e-01 2.393468320369720459e-01 1.471757143735885620e-01 -1.131496764719486237e-02 -1.500567346811294556e-01 -4.477071762084960938e-02 1.991949677467346191e-01 4.332671463489532471e-01 -3.196791112422943115e-01 1.763442158699035645e-01 -5.482384189963340759e-02 7.015719264745712280e-02 -1.027310341596603394e-01 5.812929570674896240e-02 -5.286246910691261292e-02 -2.126175761222839355e-01 -7.988835126161575317e-02 1.045148074626922607e-01 -5.029935017228126526e-02 7.189374417066574097e-02 2.825683355331420898e-01 1.809125021100044250e-02 -3.026571273803710938e-01 -1.199253872036933899e-01
-2.057740837335586548e-02 -2.790876030921936035e-01 -1.047918274998664856e-01 -1.127294600009918213e-01 1.595497280359268188e-01 -1.212703213095664978e-01 4.076116159558296204e-02 2.686223760247230530e-02 -2.946333289146423340e-01 3.732119202613830566e-01 -6.995695829391479492e-02 -3.074751198291778564e-01 -3.387243151664733887e-01 -1.164853870868682861e-01 2.985992431640625000e-01 2.907523810863494873e-01 -5.140664521604776382e-03 8.780624717473983765e-03 -6.682294607162475586e-02 9.871101379394531250e-02 2.146083265542984009e-01 -2.247978467494249344e-03 8.080508559942245483e-03 -1.495156250894069672e-02 -1.544226706027984619e-01 -6.875347346067428589e-02 4.055557772517204285e-02 2.536704540252685547e-01 -5.910267680883407593e-02 1.367348432540893555e-01 1.027908623218536377e-01 -1.998341679573059082e-01
-1.076328307390213013e-01 -2.143360227346420288e-01 -1.689681112766265869e-01 -7.826817035675048828e-02 4.837607219815254211e-02 -2.016508392989635468e-02 -1.451957970857620239e-01 3.000969290733337402e-01 -1.804680004715919495e-02 9.523789584636688232e-02 1.772818118333816528e-01 -3.159082233905792236e-01 2.331212162971496582e-02 -4.446677565574645996e-01 3.043191730976104736e-01 3.935053572058677673e-02 1.674913913011550903e-01 -9.762766957283020020e-02 3.753292188048362732e-02 -2.343158125877380371e-01 -5.489274859428405762e-02 -1.341444104909896851e-01 -9.117437899112701416e-02 1.363520324230194092e-01 -2.704739570617675781e-01 1.722411662340164185e-01 -2.066119760274887085e-02 1.881448775529861450e-01 -2.657274305820465088e-01 5.369662307202816010e-03 -5.859887599945068359e-02 -7.953688502311706543e-02
1.115754768252372742e-01 -7.670564204454421997e-02 4.001682996749877930e-02 -9.063027799129486084e-02 -5.114452540874481201e-02 -1.131022572517395020e-01 -1.786145120859146118e-01 2.728781430050730705e-03 3.218046575784683228e-02 4.306138753890991211e-01 2.602042555809020996e-01 1.383380889892578125e-01 9.223155677318572998e-02 -1.943969577550888062e-01 3.012887537479400635e-01 1.412577182054519653e-01 -1.901169717311859131e-01 1.652778089046478271e-01 6.270647794008255005e-02 -1.108796522021293640e-01 6.523446738719940186e-02 1.200638525187969208e-02 -3.472369909286499023e-01 3.120824880897998810e-02 -1.243083253502845764e-01 1.455099731683731079e-01 7.303250581026077271e-02 2.883008914068341255e-03 -1.661623567342758179e-01 -9.067544341087341309e-02 -3.737547397613525391e-01 -2.665957510471343994e-01
1.001984328031539917e-01 -1.404447015374898911e-02 -1.368974745273590088e-01 6.697870790958404541e-03 -1.144872009754180908e-01 1.760139614343643188e-01 -2.912490367889404297e-01 5.655197426676750183e-02 -7.617050409317016602e-02 2.139103561639785767e-01 2.227740287780761719e-01 2.194482646882534027e-02 -4.888587892055511475e-01 -3.897519409656524658e-01 5.590407922863960266e-02 4.978808015584945679e-02 -3.164547681808471680e-01 -1.835797354578971863e-02 2.289300411939620972e-01 9.325998276472091675e-02 -2.347231805324554443e-01 1.722558736801147461e-01 -1.223617512732744217e-02 -2.039727196097373962e-02 6.157613545656204224e-02 4.627959430217742920e-02 2.581565380096435547e-01 4.632445052266120911e-02 1.097507998347282410e-01 7.470143586397171021e-02 -1.951818354427814484e-02 3.242228552699089050e-02
-1.612462550401687622e-01 5.863650515675544739e-02 -2.331044077873229980e-01 -1.227571666240692139e-01 1.014363169670104980e-01 -2.044723741710186005e-02 -2.573881447315216064e-01 5.074127763509750366e-02 1.998576819896697998e-01 -1.638188809156417847e-01 3.133687078952789307e-01 -2.033224105834960938e-01 -2.175910472869873047e-01 -2.084350138902664185e-01 3.614412248134613037e-01 -1.554099842905998230e-02 -2.047221958637237549e-01 -2.488498240709304810e-01 5.338661000132560730e-02 -1.062369346618652344e-01 -2.845647931098937988e-01 -8.165883272886276245e-02 1.067209169268608093e-01 1.101414635777473450e-01 6.755802780389785767e-02 -2.035188674926757812e-02 -4.091958701610565186e-02 1.025069132447242737e-01 -1.289864182472229004e-01 -1.401201635599136353e-01 -2.701292634010314941e-01 -1.951685249805450439e-01
-1.606203615665435791e-01 3.135389089584350586e-02 -6.046107038855552673e-03 -2.247261554002761841e-01 1.510540395975112915e-02 3.258568644523620605e-01 -8.213204145431518555e-02 -5.292118340730667114e-02 1.004629135131835938e-01 1.935019642114639282e-01 7.013895362615585327e-02 -2.316138148307800293e-01 1.617923192679882050e-02 -2.991791367530822754e-01 1.167363300919532776e-01 4.761965572834014893e-02 -2.850849628448486328e-01 2.175756543874740601e-01 -1.446350812911987305e-01 -6.739038974046707153e-02 -2.247591614723205566e-01 8.293008804321289062e-02 -3.899873495101928711e-01 3.063899874687194824e-01 3.046833574771881104e-01 3.634499758481979370e-02 -1.692117154598236084e-01 8.853791281580924988e-03 5.514561012387275696e-02 -8.867880702018737793e-02 2.478025853633880615e-02 -5.605404451489448547e-02
4.876459762454032898e-02 -5.601708963513374329e-02 -3.885247558355331421e-02 -9.726271033287048340e-02 -2.677827328443527222e-02 2.158606797456741333e-01 -7.660190016031265259e-02 3.999326229095458984e-01 1.056519299745559692e-01 2.258577942848205566e-01 2.279935032129287720e-02 -1.015786975622177124e-01 1.135073304176330566e-01 -1.373791992664337158e-01 3.050348162651062012e-01 1.031508147716522217e-01 -2.546092867851257324e-01 -2.226576022803783417e-02 5.492263287305831909e-02 1.754967570304870605e-01 -1.677994430065155029e-01 6.736289709806442261e-02 -1.548755317926406860e-01 1.276420429348945618e-02 3.018021881580352783e-01 -4.731554910540580750e-02 1.814876310527324677e-02 2.657064795494079590e-01 1.052208542823791504e-01 -2.997330129146575928e-01 -1.172136291861534119e-01 -3.564382195472717285e-01
-2.584911584854125977e-01 -3.219860494136810303e-01 -1.219302192330360413e-01 -3.035001754760742188e-01 -1.226347461342811584e-01 2.979335784912109375e-01 -5.801142379641532898e-02 -1.517060250043869019e-01 -7.560874219052493572e-04 -1.387812495231628418e-01 3.347271084785461426e-01 -1.133321598172187805e-01 -2.102522104978561401e-01 -2.668168544769287109e-01 3.263788670301437378e-02 7.996041327714920044e-03 -1.860864162445068359e-01 1.698165833950042725e-01 -3.369762375950813293e-02 1.806401759386062622e-01 -1.846220344305038452e-01 1.893892735242843628e-01 -1.491117775440216064e-01 3.580725751817226410e-03 1.266981661319732666e-01 1.517332047224044800e-01 -2.099986970424652100e-01 -1.521345414221286774e-02 -5.486435256898403168e-03 -2.920274622738361359e-02 5.405764654278755188e-02 -2.345762848854064941e-01
4.580663517117500305e-02 -1.106495857238769531e-01 -2.338186204433441162e-01 5.955354496836662292e-02 8.649596571922302246e-02 1.925183236598968506e-01 9.057342261075973511e-02 1.200386434793472290e-01 -5.182025209069252014e-02 3.641458749771118164e-01 8.059083670377731323e-02 -1.178424805402755737e-01 -1.316995620727539062e-01 -2.746514976024627686e-01 4.624655544757843018e-01 2.529291212558746338e-01 -5.569184198975563049e-02 -3.165022283792495728e-02 1.027616485953330994e-02 -9.138839691877365112e-02 9.952444583177566528e-02 2.684576250612735748e-02 1.844839453697204590e-01 -2.114904671907424927e-02 -2.779761329293251038e-02 8.613166213035583496e-02 -2.870529890060424805e-02 -9.576276689767837524e-02 2.301012873649597168e-01 1.250495016574859619e-01 2.328775823116302490e-01 -3.678555488586425781e-01
-1.546193957328796387e-01 1.630129516124725342e-01 1.189136952161788940e-01 -1.589354872703552246e-01 -1.944259554147720337e-02 9.371001273393630981e-02 -2.479681372642517090e-01 8.717980235815048218e-02 -6.086705625057220459e-02 2.168593555688858032e-01 -1.321989595890045166e-01 5.382655654102563858e-03 -2.557550370693206787e-01 -4.591026604175567627e-01 2.591950893402099609e-01 7.623948156833648682e-02 -6.190074235200881958e-02 1.822378672659397125e-02 -8.082626014947891235e-02 -1.226270720362663269e-01 2.409148365259170532e-01 2.975170612335205078e-01 2.325224727392196655e-01 -2.047515511512756348e-01 1.217894330620765686e-01 1.778809428215026855e-01 6.934340298175811768e-02 1.287886500358581543e-01 1.316673215478658676e-02 9.788269549608230591e-02 5.397357046604156494e-02 -2.561930716037750244e-01
8.921092003583908081e-02 -1.903664618730545044e-01 9.030498564243316650e-02 -3.088300228118896484e-01 2.000895738601684570e-01 4.232898354530334473e-02 -1.179974526166915894e-01 7.507455348968505859e-02 -1.217723861336708069e-01 1.459875255823135376e-01 2.409261614084243774e-01 -2.061069011688232422e-01 1.240098103880882263e-01 -1.977194100618362427e-01 3.100216984748840332e-01 -1.645407080650329590e-01 8.304299414157867432e-02 3.548194095492362976e-02 -2.904952466487884521e-01 1.599897295236587524e-01 -3.587429225444793701e-02 -1.581708639860153198e-01 -1.328835636377334595e-01 6.705778092145919800e-02 1.392295211553573608e-01 2.572866678237915039e-01 -8.270712196826934814e-02 3.062987327575683594e-01 -8.631422370672225952e-02 3.143291175365447998e-02 -1.162596791982650757e-02 -3.393313586711883545e-01
1.829256415367126465e-01 -4.024819657206535339e-02 -1.667993068695068359e-01 -2.496137022972106934e-01 1.063073873519897461e-01 6.346352398395538330e-02 -2.022124379873275757e-01 1.662771850824356079e-01 -1.701265275478363037e-01 5.026948079466819763e-02 1.401478052139282227e-01 1.071241945028305054e-01 1.128763705492019653e-01 -2.448436617851257324e-01 3.119836449623107910e-01 -1.230105534195899963e-01 2.821565605700016022e-02 7.620441028848290443e-04 -1.505565494298934937e-01 7.645525038242340088e-02 5.318372324109077454e-02 1.024300698190927505e-02 -7.997148483991622925e-02 8.241855353116989136e-02 -7.745939493179321289e-02 2.282513976097106934e-01 -1.664568334817886353e-01 2.993584275245666504e-01 -8.806405961513519287e-02 2.092204838991165161e-01 -1.158701479434967041e-01 -5.073193311691284180e-01
2.479552477598190308e-02 1.588292419910430908e-01 -1.096266210079193115e-01 -5.529176071286201477e-02 -6.086202338337898254e-02 -1.501166522502899170e-01 -2.548233568668365479e-01 7.268337160348892212e-02 -1.720459014177322388e-01 2.531358897686004639e-01 -2.739412710070610046e-02 -1.504303365945816040e-01 3.615761920809745789e-02 -2.958477735519409180e-01 2.336965948343276978e-01 -6.416839361190795898e-02 -2.795237898826599121e-01 -2.193690240383148193e-01 -1.924622654914855957e-01 -5.407928302884101868e-02 -9.151894599199295044e-02 1.087955981492996216e-01 -1.489863842725753784e-01 1.333778202533721924e-01 -2.312535420060157776e-02 -5.295593291521072388e-02 2.149289846420288086e-01 -1.937159448862075806e-01 -1.618333607912063599e-01 1.271197050809860229e-01 -3.763674199581146240e-01 -3.170509338378906250e-01
-9.821797162294387817e-02 -1.834682226181030273e-01 2.211368642747402191e-02 -1.216092705726623535e-01 -1.323739141225814819e-01 1.454959809780120850e-01 5.901718884706497192e-02 1.422517895698547363e-01 4.288445692509412766e-03 -2.918458729982376099e-02 6.824916601181030273e-02 6.043234840035438538e-02 -6.570716202259063721e-02 -4.598227441310882568e-01 2.063499093055725098e-01 1.150074079632759094e-01 -2.691273093223571777e-01 -1.921001523733139038e-01 8.324298262596130371e-02 -4.229782223701477051e-01 -1.501034200191497803e-01 9.428776800632476807e-03 1.962725445628166199e-02 8.179302513599395752e-02 1.354001164436340332e-01 8.531634509563446045e-02 1.643650531768798828e-01 -7.947552204132080078e-02 1.595988683402538300e-02 -5.849866569042205811e-02 -1.623025834560394287e-01 -4.294559955596923828e-01
-3.179746270179748535e-01 1.061911955475807190e-01 1.123870983719825745e-01 -1.380229294300079346e-01 -1.575987637042999268e-01 1.469153016805648804e-01 -2.991210818290710449e-01 3.543309867382049561e-02 -1.446188539266586304e-01 2.242802530527114868e-01 1.746422052383422852e-02 -4.385292902588844299e-02 -3.674677610397338867e-01 -4.090853631496429443e-01 -3.092053520958870649e-04 -1.319849491119384766e-01 -1.003686040639877319e-01 -5.407982692122459412e-02 2.570306882262229919e-02 -3.722342848777770996e-01 -3.589800745248794556e-02 -2.882596105337142944e-02 4.167576879262924194e-02 -4.624911770224571228e-02 9.253407269716262817e-02 1.568169593811035156e-01 -1.490158289670944214e-01 -1.062901988625526428e-01 1.231126952916383743e-03 1.046814844012260437e-01 5.939023569226264954e-02 -2.935621142387390137e-01
-1.310998499393463135e-01 -2.164480835199356079e-01 1.529507525265216827e-02 1.100865937769412994e-02 -2.206836789846420288e-01 3.512175977230072021e-01 -1.001266762614250183e-01 5.129903927445411682e-02 -9.980940073728561401e-02 3.200233727693557739e-02 2.666854858398437500e-01 -9.241127222776412964e-02 1.032017394900321960e-01 -2.691046893596649170e-01 2.780621349811553955e-01 -7.169202715158462524e-02 -1.281229853630065918e-01 1.762462258338928223e-01 -8.526138961315155029e-02 -4.323755949735641479e-02 -8.025268092751502991e-03 9.074056148529052734e-02 -1.823817342519760132e-01 3.107190430164337158e-01 -3.035341389477252960e-03 2.349522560834884644e-01 -1.196717917919158936e-01 1.813686341047286987e-01 8.589375764131546021e-02 -1.269609630107879639e-01 -3.879112005233764648e-02 -4.154135584831237793e-01
-9.194430708885192871e-02 -1.859907433390617371e-02 1.693885177373886108e-01 -6.782488524913787842e-02 9.208009392023086548e-02 -3.624961152672767639e-02 -5.209532976150512695e-01 5.840677395462989807e-02 1.589528471231460571e-02 4.282617941498756409e-02 2.331480383872985840e-01 -1.013121902942657471e-01 -1.087292805314064026e-01 -3.963385224342346191e-01 2.553778886795043945e-01 1.631250232458114624e-01 -2.800123691558837891e-01 -1.713889651000499725e-02 4.246963560581207275e-02 2.789921462535858154e-01 -2.122271656990051270e-01 2.053689211606979370e-01 -2.547930553555488586e-02 8.303621411323547363e-02 -8.478447794914245605e-02 -1.865783333778381348e-02 -2.346340268850326538e-01 -5.773632228374481201e-02 -1.873888261616230011e-02 -1.178730279207229614e-01 8.708809316158294678e-02 -7.080781459808349609e-02
-1.174318268895149231e-01 1.154345497488975525e-01 -4.182077571749687195e-02 -7.694981247186660767e-02 2.479410469532012939e-01 5.441381037235260010e-02 -7.315591722726821899e-02 -1.172608733177185059e-01 -7.979669421911239624e-02 2.734659910202026367e-01 1.019033137708902359e-02 4.746548458933830261e-02 -4.339211881160736084e-01 -3.803354501724243164e-01 1.093970090150833130e-01 -2.391602247953414917e-01 1.135689914226531982e-01 1.038499027490615845e-01 9.269874426536262035e-04 -2.489444166421890259e-01 -2.442438388243317604e-03 -2.690302208065986633e-02 -2.867157571017742157e-02 3.240230381488800049e-01 4.678841307759284973e-02 -8.886987715959548950e-02 -1.061069741845130920e-01 7.346511632204055786e-02 -1.667980551719665527e-01 7.840546220541000366e-02 -7.114141434431076050e-02 -3.716023862361907959e-01
-2.275031805038452148e-01 -9.109776467084884644e-02 -2.258989661931991577e-01 7.712969928979873657e-02 3.108846545219421387e-01 -7.512113451957702637e-02 -3.565650880336761475e-01 -2.194246090948581696e-02 -4.922015964984893799e-02 2.821801900863647461e-01 2.617477774620056152e-01 -4.279132932424545288e-02 -4.778863489627838135e-02 -7.271205633878707886e-02 1.175922229886054993e-01 6.054337322711944580e-02 -9.247863292694091797e-02 -2.064269967377185822e-03 1.488599032163619995e-01 2.598485350608825684e-01 -1.848670244216918945e-01 1.173397600650787354e-01 7.801456004381179810e-02 -3.359520062804222107e-02 -2.092982679605484009e-01 4.066754877567291260e-02 6.400054693222045898e-02 2.742311954498291016e-01 -2.265649139881134033e-01 2.666585147380828857e-01 8.716455847024917603e-02 -2.596247494220733643e-01
-1.410489976406097412e-01 -3.523939847946166992e-01 -6.955166161060333252e-02 -1.126625388860702515e-02 2.299313545227050781e-01 9.844710677862167358e-02 -1.315041631460189819e-01 1.101124659180641174e-01 -3.107961118221282959e-01 1.530872136354446411e-01 -3.400832042098045349e-02 1.351755857467651367e-01 -1.930610537528991699e-01 -2.259255051612854004e-01 7.708705216646194458e-02 3.251170516014099121e-01 -1.026754602789878845e-01 4.093060269951820374e-02 -4.333199933171272278e-02 -9.380949288606643677e-02 -2.176558822393417358e-01 -9.572979062795639038e-02 -2.131807357072830200e-01 -5.021482706069946289e-02 -9.425754100084304810e-02 5.578717216849327087e-02 3.050834126770496368e-02 2.222386598587036133e-01 1.978365927934646606e-01 2.985478043556213379e-01 -2.977155745029449463e-01 -1.137542650103569031e-01
-1.989896409213542938e-02 -9.155788272619247437e-02 7.295883260667324066e-03 -2.013947218656539917e-01 3.373777866363525391e-01 7.017626613378524780e-02 -2.471516132354736328e-01 1.996897719800472260e-02 -6.474963575601577759e-02 2.311758249998092651e-01 2.231715917587280273e-01 -1.443491969257593155e-02 -2.418637871742248535e-01 -3.493398427963256836e-01 8.553464710712432861e-02 2.735166251659393311e-01 -2.873675525188446045e-01 -3.084074258804321289e-01 1.228208467364311218e-01 7.988394796848297119e-02 1.494379043579101562e-01 7.106971740722656250e-02 -1.253817789256572723e-02 2.302258908748626709e-01 -1.164641678333282471e-01 9.327793121337890625e-02 -1.767731606960296631e-01 -9.385992586612701416e-02 -1.973497867584228516e-01 -6.932005751878023148e-03 1.308490782976150513e-01 -4.380831494927406311e-02
3.025565482676029205e-02 -1.966391652822494507e-01 8.000014722347259521e-02 -1.057509183883666992e-01 1.092799082398414612e-01 -4.768490046262741089e-02 -1.597467809915542603e-01 -5.924877524375915527e-02 -3.277314305305480957e-01 3.443299233913421631e-01 -1.166093274950981140e-01 -1.033151671290397644e-01 -1.192422807216644287e-01 -2.762190997600555420e-01 4.610540568828582764e-01 1.408336013555526733e-01 -1.275840699672698975e-01 -5.234163627028465271e-02 -1.296924352645874023e-01 -1.080393716692924500e-01 1.312408894300460815e-01 2.132823467254638672e-01 -2.950721234083175659e-02 2.824861109256744385e-01 -7.275658659636974335e-03 2.374798506498336792e-01 9.770107269287109375e-02 6.222455203533172607e-02 -4.295602813363075256e-02 2.042467296123504639e-01 1.395470350980758667e-01 -5.128933489322662354e-02
-3.363424837589263916e-01 -1.478952765464782715e-01 2.868679910898208618e-02 -1.502123922109603882e-01 -1.490570604801177979e-01 8.527351170778274536e-02 -3.330052793025970459e-01 4.884720221161842346e-02 2.162095308303833008e-01 -9.503135085105895996e-02 -2.315535396337509155e-01 3.529420495033264160e-02 -3.799774497747421265e-02 -4.626705050468444824e-01 1.906760931015014648e-01 8.228391408920288086e-02 -2.351699471473693848e-01 -1.104312911629676819e-01 -2.064623385667800903e-01 7.397695630788803101e-02 -1.367236524820327759e-01 4.893786087632179260e-02 -5.752433091402053833e-02 5.316649004817008972e-02 -2.355256974697113037e-01 9.171084500849246979e-03 4.502009972929954529e-02 2.406342774629592896e-01 -1.033789515495300293e-01 -3.402779251337051392e-02 9.924376383423805237e-03 -2.435463666915893555e-01
-6.958140432834625244e-02 -2.557729184627532959e-01 -6.067617610096931458e-02 -3.696079552173614502e-01 2.187348343431949615e-02 8.583175390958786011e-02 -1.733317039906978607e-03 1.285356879234313965e-01 -2.412700504064559937e-01 7.357581704854965210e-02 1.659718006849288940e-01 1.469010114669799805e-01 -1.258303672075271606e-01 -2.719110846519470215e-01 3.807315602898597717e-02 2.783885300159454346e-01 -5.983097851276397705e-02 -1.295919418334960938e-01 -1.368632912635803223e-01 1.239003539085388184e-01 -2.522379457950592041e-01 5.529539659619331360e-02 -2.755688726902008057e-01 -7.344125211238861084e-02 -8.650753647089004517e-02 1.281351447105407715e-01 -2.026889920234680176e-01 1.966287046670913696e-01 2.335765659809112549e-01 1.818515509366989136e-01 -2.647890448570251465e-01 -1.405277699232101440e-01
-2.608904540538787842e-01 -1.286686211824417114e-01 -2.284725308418273926e-01 -1.023375913500785828e-01 -8.350621163845062256e-02 1.328188367187976837e-02 -1.173087507486343384e-01 9.091961383819580078e-02 -1.614221930503845215e-02 1.244168877601623535e-01 2.308731526136398315e-01 -1.032006815075874329e-01 -7.736978679895401001e-02 -4.599009454250335693e-01 3.221071660518646240e-01 -1.002857275307178497e-02 9.597517549991607666e-02 -8.575459569692611694e-02 1.026618555188179016e-01 -7.300821691751480103e-02 -1.604454964399337769e-01 -6.704150885343551636e-02 1.697689890861511230e-01 1.687788218259811401e-01 -2.307350784540176392e-01 1.635789722204208374e-01 -2.301633507013320923e-01 2.691289484500885010e-01 -2.360446751117706299e-01 -1.323129888623952866e-02 -1.972828954458236694e-01 4.789701104164123535e-02
1.408363692462444305e-02 -1.227925568819046021e-01 -2.962741255760192871e-02 2.868315279483795166e-01 -1.496457681059837341e-02 2.283364906907081604e-02 -1.887233704328536987e-01 -3.045521676540374756e-03 -2.087581716477870941e-02 4.624334573745727539e-01 2.011538445949554443e-01 1.003280133008956909e-01 -3.062683939933776855e-01 -3.434829413890838623e-01 2.308270037174224854e-01 3.180043306201696396e-03 1.869421005249023438e-01 -2.207989841699600220e-01 -2.227426320314407349e-01 -8.146723359823226929e-02 4.370893910527229309e-02 4.956186190247535706e-02 -1.485923826694488525e-01 1.146325990557670593e-01 4.545295611023902893e-03 5.722958967089653015e-02 2.998645603656768799e-02 2.944437861442565918e-01 -5.771064385771751404e-02 -8.027557283639907837e-02 8.733142167329788208e-02 -2.179214805364608765e-01
-1.221330836415290833e-01 -6.134110316634178162e-02 3.157952725887298584e-01 -3.784263134002685547e-01 9.229646623134613037e-02 3.502180576324462891e-01 -2.342544645071029663e-01 -7.355976849794387817e-02 -1.678123772144317627e-01 -1.378570348024368286e-01 5.731494352221488953e-02 -4.062587860971689224e-03 -2.318832874298095703e-01 -1.942087709903717041e-01 6.529597938060760498e-02 1.077935099601745605e-01 -2.424930222332477570e-02 -1.687228083610534668e-01 -1.717119812965393066e-01 -6.595601886510848999e-02 -1.652149111032485962e-01 1.356401592493057251e-01 6.000001914799213409e-03 2.732859253883361816e-01 9.019713848829269409e-03 3.622131771408021450e-04 3.753849118947982788e-02 1.704725623130798340e-01 -1.059084683656692505e-01 8.416627347469329834e-02 -8.954384177923202515e-02 -3.858977854251861572e-01
-2.700630724430084229e-01 5.784941464662551880e-02 -3.620422482490539551e-01 -1.258327364921569824e-01 -3.565785288810729980e-02 1.452124416828155518e-01 -4.263999760150909424e-01 3.332250118255615234e-01 4.083709791302680969e-02 -1.304399669170379639e-01 3.380907475948333740e-01 2.940494567155838013e-02 -1.036588922142982483e-01 -2.112308144569396973e-01 3.470228314399719238e-01 2.560189962387084961e-01 1.671215333044528961e-02 -9.278208017349243164e-02 1.623378098011016846e-01 1.072748936712741852e-02 -5.967618152499198914e-02 3.595644608139991760e-02 -4.250079393386840820e-02 1.133364811539649963e-02 2.926191082224249840e-03 3.212802857160568237e-02 1.536516696214675903e-01 4.951559379696846008e-02 -7.123298943042755127e-02 7.895472645759582520e-02 -7.253786921501159668e-02 2.437621913850307465e-02
6.834545731544494629e-02 9.582419879734516144e-03 8.796332776546478271e-02 3.908594325184822083e-02 1.339954584836959839e-01 -1.442735195159912109e-01 -2.352259010076522827e-01 -4.231114685535430908e-02 8.031240105628967285e-02 3.407051563262939453e-01 7.357887923717498779e-02 1.348008494824171066e-02 1.738654798828065395e-03 -1.692218184471130371e-01 3.573630750179290771e-01 2.089505828917026520e-02 -1.661991775035858154e-01 -2.082421183586120605e-01 -4.591880366206169128e-02 4.813232272863388062e-02 -1.374844461679458618e-01 1.168621480464935303e-01 -1.962993741035461426e-01 2.649874053895473480e-02 -9.863453358411788940e-02 -2.434024959802627563e-02 2.673526108264923096e-01 -3.203852847218513489e-02 -1.313322633504867554e-01 -1.307077258825302124e-01 -4.613473415374755859e-01 -3.577224016189575195e-01
-4.681676253676414490e-02 -2.326471209526062012e-01 -3.326751291751861572e-01 -1.197636276483535767e-01 1.657759025692939758e-02 -7.436362653970718384e-02 -3.903871774673461914e-02 -2.028336934745311737e-02 -4.485048353672027588e-02 8.504134416580200195e-02 -6.270219385623931885e-02 4.278032283764332533e-04 -1.148257926106452942e-01 -4.630035758018493652e-01 3.634252771735191345e-02 3.410269320011138916e-02 -1.131775826215744019e-01 -1.230326294898986816e-01 1.207799687981605530e-01 3.810720518231391907e-02 -1.830766797065734863e-01 2.880021333694458008e-01 -2.428427189588546753e-01 7.635463029146194458e-02 2.717747986316680908e-01 -8.843797445297241211e-02 -3.356371074914932251e-02 4.766970127820968628e-02 3.722787499427795410e-01 1.835648119449615479e-01 9.512316435575485229e-02 -2.757575511932373047e-01
-2.850880026817321777e-01 -2.836327552795410156e-01 -3.810768201947212219e-02 -1.694928258657455444e-01 2.474722415208816528e-01 -1.546814851462841034e-02 2.798467129468917847e-02 1.072675809264183044e-01 9.209978394210338593e-03 1.733733266592025757e-01 -4.382450133562088013e-02 -1.220414787530899048e-01 -2.678757160902023315e-02 -3.571914136409759521e-01 2.498240917921066284e-01 6.571155972778797150e-03 -6.680498830974102020e-03 -1.803599148988723755e-01 -2.412174129858613014e-03 1.361275017261505127e-01 1.825019419193267822e-01 4.342101141810417175e-02 -1.480558663606643677e-01 -7.852211594581604004e-02 -4.103299677371978760e-01 4.371229186654090881e-02 4.099278450012207031e-01 -3.257092460989952087e-02 -4.135855659842491150e-02 6.635728478431701660e-02 -5.195335671305656433e-02 -1.844562739133834839e-01
-2.050943672657012939e-01 -5.752791464328765869e-02 4.401839897036552429e-02 -2.832229733467102051e-01 1.201043725013732910e-01 -5.644096061587333679e-02 -2.111428976058959961e-02 9.048381447792053223e-02 -1.474193576723337173e-02 7.412230968475341797e-02 1.955325305461883545e-01 -1.833366155624389648e-01 1.368106603622436523e-01 -2.225904017686843872e-01 4.282719492912292480e-01 2.637155912816524506e-02 -1.189661677926778793e-02 1.093896180391311646e-01 -1.173289790749549866e-01 1.435586065053939819e-01 3.814255446195602417e-02 -2.268738448619842529e-01 -7.341104000806808472e-02 3.596175909042358398e-01 -9.336799383163452148e-02 -8.252535760402679443e-02 -2.228693217039108276e-01 1.560995280742645264e-01 -2.779126465320587158e-01 -1.810065098106861115e-02 -2.628474533557891846e-01 -2.143743038177490234e-01
-4.456680417060852051e-01 -8.544921875000000000e-02 3.013492189347743988e-02 -2.179196178913116455e-01 -1.750979870557785034e-01 2.660170197486877441e-01 -1.632590889930725098e-01 2.887584269046783447e-01 4.577778279781341553e-03 -4.137629270553588867e-02 1.597449332475662231e-01 -1.676275432109832764e-01 1.347165554761886597e-01 -3.119845390319824219e-01 1.482355594635009766e-01 -1.973683945834636688e-02 -1.811143159866333008e-01 3.376668319106101990e-02 6.820608675479888916e-02 2.681550383567810059e-01 -2.836782634258270264e-01 6.594410538673400879e-02 -1.622278243303298950e-01 8.177592605352401733e-02 4.408390074968338013e-02 -1.004000753164291382e-01 1.264672726392745972e-01 8.475609868764877319e-02 1.344788521528244019e-01 5.476256832480430603e-03 1.642144657671451569e-02 -2.431275695562362671e-01
-6.579671800136566162e-02 -1.032338198274374008e-02 -1.486344188451766968e-01 1.236586347222328186e-01 2.059846669435501099e-01 -4.948242008686065674e-02 -2.383708953857421875e-01 3.428733721375465393e-02 -3.535886481404304504e-02 -4.924517869949340820e-02 1.377971470355987549e-01 -2.501662969589233398e-01 -1.969743072986602783e-01 -3.852471709251403809e-01 4.564512073993682861e-01 -2.896261960268020630e-02 1.201161742210388184e-01 4.821656271815299988e-02 5.179486423730850220e-02 1.818934828042984009e-01 -1.867973059415817261e-01 2.849273085594177246e-01 -6.685945391654968262e-02 6.563078612089157104e-03 -4.086750745773315430e-02 9.971046447753906250e-02 -1.685392707586288452e-01 6.930225342512130737e-02 2.232289873063564301e-02 -3.508880734443664551e-01 3.590204287320375443e-03 -1.791472882032394409e-01
-1.073559969663619995e-01 -5.363430082798004150e-02 1.748215965926647186e-02 -2.856863141059875488e-01 -7.502067834138870239e-02 2.701826095581054688e-01 1.713051348924636841e-01 -4.941997304558753967e-02 6.313872337341308594e-02 2.721325755119323730e-01 4.388407617807388306e-02 -1.370772123336791992e-01 -2.234302759170532227e-01 -3.976522982120513916e-01 2.918541729450225830e-01 -1.091607194393873215e-02 1.717042364180088043e-02 -1.617757230997085571e-02 -4.179281741380691528e-02 -5.399133637547492981e-02 -9.397904574871063232e-02 -7.497456669807434082e-02 -6.496398709714412689e-03 -1.017387434840202332e-01 -9.423646144568920135e-03 4.133387282490730286e-02 7.704088091850280762e-02 8.758310228586196899e-03 4.136645793914794922e-02 5.604873299598693848e-01 1.115857139229774475e-01 -1.870135366916656494e-01
-8.316471427679061890e-02 -1.584561169147491455e-01 2.060437053442001343e-01 -7.350973784923553467e-02 3.871888667345046997e-02 3.004700839519500732e-01 -9.272912144660949707e-02 -3.539464250206947327e-02 -2.084181606769561768e-01 1.315958215855062008e-03 -1.301291882991790771e-01 -7.840656489133834839e-02 2.973781665787100792e-03 -2.410966157913208008e-01 1.188262701034545898e-01 1.172987595200538635e-01 -8.564857393503189087e-02 -1.058504804968833923e-01 -1.884677559137344360e-01 -1.021285206079483032e-01 -3.157272040843963623e-01 2.591201066970825195e-01 -1.346113532781600952e-02 4.761312529444694519e-02 -1.041172519326210022e-01 1.090234518051147461e-01 -5.218888632953166962e-03 -2.491303160786628723e-02 8.210518211126327515e-02 -3.284825384616851807e-01 -2.543243765830993652e-01 -4.790467619895935059e-01
-3.365581482648849487e-02 8.895350247621536255e-02 1.486944854259490967e-01 -1.125663220882415771e-01 1.875900328159332275e-01 1.827443987131118774e-01 -1.196759790182113647e-01 1.323428601026535034e-01 3.025741875171661377e-01 5.517731187865138054e-04 1.396526694297790527e-01 -6.199761480093002319e-02 -2.847311198711395264e-01 -2.565004527568817139e-01 1.548656374216079712e-01 2.488254904747009277e-01 -3.112333081662654877e-02 2.220072895288467407e-01 -1.070924773812294006e-01 8.805631846189498901e-02 -1.467504203319549561e-01 1.908801943063735962e-01 -2.870316803455352783e-01 9.005261957645416260e-02 2.548037469387054443e-01 -1.002037599682807922e-01 -7.393928617238998413e-02 -2.178667187690734863e-01 -4.034461453557014465e-02 5.417054146528244019e-02 1.318865418434143066e-01 -3.745530545711517334e-01
-3.224577903747558594e-01 5.791863799095153809e-02 -1.259785443544387817e-01 7.001228630542755127e-02 3.963070809841156006e-01 -1.518168896436691284e-01 1.174032986164093018e-01 1.827436238527297974e-01 -6.201640889048576355e-02 3.055000007152557373e-01 4.423845186829566956e-02 -2.847508899867534637e-02 -2.127043902873992920e-01 -2.708069086074829102e-01 2.532865703105926514e-01 9.360073134303092957e-03 1.776101812720298767e-02 7.333602756261825562e-02 -3.688465431332588196e-02 4.974143207073211670e-02 -1.791094690561294556e-01 1.243744269013404846e-01 -9.828208386898040771e-02 1.217704415321350098e-01 3.384155333042144775e-01 -7.798840105533599854e-02 1.977235674858093262e-01 -2.837051451206207275e-01 -8.213565498590469360e-02 1.688868738710880280e-02 -9.951265156269073486e-02 -1.521591544151306152e-01
-2.182528525590896606e-01 -1.184735298156738281e-01 2.884832676500082016e-03 1.512724068015813828e-02 -3.531746193766593933e-02 1.508309543132781982e-01 -8.218048512935638428e-02 -2.301452457904815674e-01 3.731172531843185425e-02 2.814147472381591797e-01 2.328785136342048645e-02 -9.991804137825965881e-03 1.520376801490783691e-01 -3.553426563739776611e-01 2.039210796356201172e-01 -1.008662953972816467e-01 -1.421234309673309326e-01 -2.260049581527709961e-01 -1.818540692329406738e-01 2.810629457235336304e-02 -3.839355707168579102e-02 1.675390303134918213e-01 -2.165667414665222168e-01 3.974873572587966919e-02 1.158119663596153259e-01 -5.696093197911977768e-03 2.099187970161437988e-01 -3.275744616985321045e-02 -1.935359984636306763e-01 5.856501311063766479e-02 -3.969472348690032959e-01 -3.630495071411132812e-01
-1.982451602816581726e-02 3.013223782181739807e-02 -5.888865143060684204e-02 3.129877522587776184e-02 -1.234063282608985901e-01 4.048160612583160400e-01 -2.230852097272872925e-01 1.550864577293395996e-01 -2.707870006561279297e-01 2.179798930883407593e-01 1.641767919063568115e-01 -1.001739576458930969e-01 -1.443347781896591187e-01 -2.726224362850189209e-01 3.358707726001739502e-01 -8.650948107242584229e-02 -3.446289300918579102e-01 3.773057088255882263e-02 1.010782346129417419e-01 6.082594022154808044e-02 -1.879012882709503174e-01 1.559665948152542114e-01 8.433217555284500122e-02 4.097187891602516174e-02 -5.102997645735740662e-03 8.946235477924346924e-02 -5.367117375135421753e-02 6.099684908986091614e-02 3.283821046352386475e-01 7.033359259366989136e-02 1.726568490266799927e-01 -9.107189625501632690e-02
-4.180791079998016357e-01 -1.484070420265197754e-01 8.041466772556304932e-02 1.152214258909225464e-01 3.356452882289886475e-01 -9.213609993457794189e-02 1.737580895423889160e-01 1.844362668634857982e-05 1.031920388340950012e-01 2.037241905927658081e-01 9.772828966379165649e-02 1.431815922260284424e-01 -3.297596871852874756e-01 -1.379580497741699219e-01 1.314174830913543701e-01 2.047264575958251953e-01 9.312116354703903198e-02 -4.501129314303398132e-02 -1.709229201078414917e-01 -9.709767997264862061e-02 -2.129168957471847534e-01 4.437514767050743103e-02 -1.728328168392181396e-01 -1.029491275548934937e-01 9.900444000959396362e-02 2.367709875106811523e-01 1.244477033615112305e-01 2.484540455043315887e-02 6.097809970378875732e-02 2.562497854232788086e-01 -4.850698634982109070e-02 -2.685664594173431396e-01
-3.302743136882781982e-01 -2.178715020418167114e-01 -1.599454879760742188e-01 -5.070205777883529663e-02 3.204732835292816162e-01 -2.929237186908721924e-01 -1.103038713335990906e-01 1.668786853551864624e-01 -8.433842658996582031e-02 3.821170926094055176e-01 -1.670975685119628906e-01 -3.639468178153038025e-02 1.375101599842309952e-02 -3.832114636898040771e-01 -2.112246351316571236e-03 3.017498552799224854e-01 -1.740304231643676758e-01 -1.258435100317001343e-01 -1.116188243031501770e-01 5.483011901378631592e-02 -4.689002409577369690e-02 8.566239476203918457e-02 -1.345445811748504639e-01 3.543292358517646790e-02 1.640654653310775757e-01 1.537719666957855225e-01 -5.752704106271266937e-03 1.240883991122245789e-01 4.362499341368675232e-02 8.861101418733596802e-02 8.506678976118564606e-03 4.696833784691989422e-04
-3.686454892158508301e-02 -3.229987341910600662e-03 -5.162595771253108978e-03 1.836231946945190430e-01 1.003389358520507812e-01 1.076920852065086365e-01 -2.045682668685913086e-01 1.899767816066741943e-01 -7.331681996583938599e-02 1.254299581050872803e-01 6.401813030242919922e-02 -8.886122703552246094e-02 -1.890977025032043457e-01 -1.146716773509979248e-01 6.139186024665832520e-01 8.665090054273605347e-02 -3.598240315914154053e-01 3.707307949662208557e-02 5.239472910761833191e-02 1.045703142881393433e-01 -3.684991598129272461e-01 -7.368198037147521973e-02 3.889324888586997986e-02 1.326185166835784912e-01 -7.931338995695114136e-02 1.014826372265815735e-01 -1.077007967978715897e-02 1.483577787876129150e-01 -4.173289239406585693e-02 -1.400625109672546387e-01 7.982128858566284180e-02 -1.660485714673995972e-01
-1.686972081661224365e-01 7.425762712955474854e-02 -2.416829951107501984e-02 9.808476269245147705e-02 8.931885659694671631e-02 1.221640631556510925e-01 -7.397463172674179077e-02 -1.808840595185756683e-02 1.447476297616958618e-01 3.233654797077178955e-01 1.993729174137115479e-01 -2.550529837608337402e-01 -2.280339002609252930e-01 -2.563265562057495117e-01 2.923247218132019043e-01 -2.219333350658416748e-01 2.218737155199050903e-01 8.074272423982620239e-03 -1.596259512007236481e-02 -1.935784965753555298e-01 2.912727743387222290e-02 -1.196322962641716003e-01 -3.510352075099945068e-01 1.284472942352294922e-01 -3.370101377367973328e-02 1.172573044896125793e-01 -3.238737881183624268e-01 4.830953478813171387e-02 -2.028309553861618042e-02 8.410222828388214111e-02 -6.171616166830062866e-02 -2.628297507762908936e-01
-4.101065099239349365e-01 7.126805931329727173e-02 1.366916149854660034e-01 -2.518661022186279297e-01 -4.092465341091156006e-02 1.228426620364189148e-01 -3.114950060844421387e-01 6.250928342342376709e-02 1.475060433149337769e-01 1.813971400260925293e-01 1.128860041499137878e-01 -6.006374210119247437e-02 2.843700721859931946e-02 -2.433753013610839844e-01 1.127881705760955811e-01 -3.761721402406692505e-02 -2.636513113975524902e-01 1.400469541549682617e-01 6.180704385042190552e-02 1.178067326545715332e-01 -1.541384607553482056e-01 1.900541633367538452e-01 -3.694439232349395752e-01 3.036827035248279572e-02 5.081657320261001587e-02 -2.480551004409790039e-01 -2.699458897113800049e-01 -4.679907113313674927e-03 -5.968314362689852715e-04 1.130152493715286255e-03 1.395280510187149048e-01 -1.453627496957778931e-01
-3.046763362362980843e-03 -5.545771494507789612e-02 -1.673722267150878906e-01 -2.430290877819061279e-01 -1.242198236286640167e-02 1.799231469631195068e-01 -1.903684139251708984e-01 1.456244438886642456e-01 9.752000123262405396e-02 -6.391747295856475830e-02 -2.776792831718921661e-02 -8.476074039936065674e-02 -4.649679362773895264e-02 -2.837920486927032471e-01 2.345702201128005981e-01 -2.227122932672500610e-01 -8.753815293312072754e-02 1.395367085933685303e-01 4.663373529911041260e-02 -5.080160498619079590e-02 -1.585232317447662354e-01 1.979708075523376465e-01 -3.773698210716247559e-01 1.432568430900573730e-01 1.312902271747589111e-01 -9.627698361873626709e-02 -2.556235492229461670e-01 -5.735561251640319824e-02 1.549778133630752563e-01 1.603470444679260254e-01 -5.088797956705093384e-02 -4.520958662033081055e-01
-2.953555285930633545e-01 -1.137136220932006836e-01 -5.975714698433876038e-02 -3.672294914722442627e-01 -2.458963543176651001e-01 3.837257390841841698e-03 -1.318699717521667480e-01 2.027885466814041138e-01 1.956183090806007385e-02 -9.677325189113616943e-02 2.231554687023162842e-01 -1.320096701383590698e-01 -3.662899509072303772e-02 -2.931646704673767090e-01 2.878824248909950256e-02 1.630477420985698700e-02 -1.966430097818374634e-01 -1.281844824552536011e-02 -2.444731816649436951e-02 2.880554199218750000e-01 -1.473119854927062988e-01 4.441286623477935791e-02 -3.492428660392761230e-01 -2.532258816063404083e-02 -8.864535391330718994e-02 1.248062178492546082e-01 4.150558263063430786e-02 1.274185925722122192e-01 1.199805662035942078e-01 -6.360571831464767456e-02 1.184043735265731812e-01 -3.667613863945007324e-01
-2.139824926853179932e-01 -1.248944550752639771e-01 -1.847430020570755005e-01 -1.349972337484359741e-01 1.104011088609695435e-01 -4.575499892234802246e-02 1.629111021757125854e-01 -2.595779597759246826e-01 -1.814476959407329559e-02 2.063836604356765747e-01 3.919782042503356934e-01 -3.696878254413604736e-02 -1.565052866935729980e-01 -7.135941833257675171e-02 2.803435027599334717e-01 2.158799022436141968e-01 -2.701566815376281738e-01 8.999068289995193481e-02 -2.595333456993103027e-01 7.540061324834823608e-02 6.475356966257095337e-02 3.253308832645416260e-01 -2.693217694759368896e-01 -8.860217034816741943e-02 1.424026787281036377e-01 2.792333252727985382e-02 -1.076383143663406372e-01 -2.805924741551280022e-03 -5.374244973063468933e-02 1.419068574905395508e-01 -1.584179550409317017e-01 4.301968496292829514e-03
3.077654726803302765e-02 -2.615154683589935303e-01 -2.657394409179687500e-01 -1.760935187339782715e-01 1.085446327924728394e-01 -1.826853156089782715e-01 -2.355457842350006104e-01 1.250064969062805176e-01 -5.953381187282502651e-04 2.041516005992889404e-01 -2.208298072218894958e-02 -1.186316832900047302e-01 -2.648440003395080566e-01 -3.409416675567626953e-01 1.632868200540542603e-01 -2.500568926334381104e-01 -1.774401366710662842e-01 -4.353028908371925354e-02 -2.545700371265411377e-01 -3.108303435146808624e-02 4.654043540358543396e-02 3.094528429210186005e-02 -1.356562376022338867e-01 -2.518441379070281982e-01 1.256697624921798706e-01 -3.905136883258819580e-02 2.827489078044891357e-01 -1.904648542404174805e-01 -7.413172721862792969e-02 -1.996026374399662018e-02 -2.087958455085754395e-01 -1.175702884793281555e-01
-1.643072068691253662e-01 -1.585675030946731567e-01 1.349490974098443985e-02 -2.906339168548583984e-01 1.552111357450485229e-01 1.191019639372825623e-01 -1.084316372871398926e-01 3.158758282661437988e-01 1.321056974120438099e-03 9.379787743091583252e-02 8.771053701639175415e-02 -4.471167922019958496e-02 1.206463016569614410e-02 -2.223792485892772675e-03 3.038384914398193359e-01 -1.886615008115768433e-01 -1.565176695585250854e-01 1.245367228984832764e-01 5.638730525970458984e-02 1.491969227790832520e-01 -2.251198142766952515e-01 2.013275325298309326e-01 2.409320883452892303e-02 -1.859132796525955200e-01 4.374758806079626083e-03 -2.313540875911712646e-01 -4.237096384167671204e-02 2.389270514249801636e-01 -1.912489980459213257e-01 1.767881512641906738e-01 -3.570610582828521729e-01 -2.594120502471923828e-01
-2.020781636238098145e-01 -1.737990230321884155e-01 -1.709529161453247070e-01 -1.043225526809692383e-01 6.947841495275497437e-02 2.401630729436874390e-01 1.284870784729719162e-03 2.093302644789218903e-02 -1.777629703283309937e-01 2.250431925058364868e-01 -1.620607525110244751e-01 -2.232872843742370605e-01 -2.124035656452178955e-01 -1.762184798717498779e-01 -1.377996951341629028e-01 1.930641978979110718e-01 -5.919852852821350098e-02 1.376272588968276978e-01 2.516469359397888184e-01 -1.406514346599578857e-01 -1.656346768140792847e-01 2.609339654445648193e-01 -1.082724928855895996e-01 1.437131017446517944e-01 7.442713528871536255e-02 -1.393618881702423096e-01 7.884976267814636230e-02 3.263643383979797363e-02 4.568285495042800903e-02 -2.160401195287704468e-01 -1.979818195104598999e-01 -4.259764254093170166e-01
3.129835939034819603e-03 3.721444634720683098e-03 -2.958867251873016357e-01 -3.050295710563659668e-01 1.065573748201131821e-02 -6.902343779802322388e-02 -5.235472917556762695e-01 1.956186741590499878e-01 1.723996847867965698e-01 1.980573683977127075e-02 1.526463180780410767e-01 -6.346508115530014038e-02 -2.166767418384552002e-01 -2.726022601127624512e-01 1.978095173835754395e-01 -2.803065069019794464e-02 6.899284571409225464e-02 7.728745043277740479e-02 1.180888246744871140e-02 1.669899374246597290e-01 -1.600206494331359863e-01 1.767674237489700317e-01 5.084871873259544373e-02 2.104075253009796143e-01 -7.447398453950881958e-02 9.359611570835113525e-02 3.451383486390113831e-02 2.262181192636489868e-01 -3.847934305667877197e-02 5.596991255879402161e-02 -2.360011041164398193e-01 1.186148524284362793e-01
-2.043362110853195190e-01 -7.805554568767547607e-02 8.459826931357383728e-03 -2.288947850465774536e-01 2.510756552219390869e-01 -1.481487303972244263e-01 5.376144498586654663e-02 1.359651833772659302e-01 -5.845672264695167542e-02 4.569303393363952637e-01 -3.457749262452125549e-02 1.444615870714187622e-01 -5.277371034026145935e-02 -4.778648316860198975e-01 -1.001331433653831482e-01 1.932328641414642334e-01 -1.020269319415092468e-01 -2.015163451433181763e-01 -5.305160582065582275e-02 -2.867066487669944763e-02 -2.944017350673675537e-01 7.339366525411605835e-02 9.930134750902652740e-03 2.216779999434947968e-02 1.586986929178237915e-01 2.608774602413177490e-01 -3.156056394800543785e-03 1.630520969629287720e-01 4.676612094044685364e-02 9.431838244199752808e-02 -2.336617745459079742e-02 -4.221508279442787170e-02
8.365652710199356079e-02 -2.663879990577697754e-01 -1.117096766829490662e-01 -1.477906852960586548e-01 7.914080470800399780e-02 1.958180069923400879e-01 -1.980850398540496826e-01 6.757890433073043823e-02 -1.487480700016021729e-01 1.403988599777221680e-01 -5.812741816043853760e-02 4.995457082986831665e-02 -1.367084234952926636e-01 -2.569266855716705322e-01 3.325684368610382080e-02 3.928925096988677979e-01 -4.265558347105979919e-02 -1.248676851391792297e-01 -8.631124347448348999e-02 1.906563341617584229e-02 -3.002597391605377197e-01 -1.365269254893064499e-02 -2.122802585363388062e-01 -7.109048217535018921e-02 -1.891781240701675415e-01 1.754761114716529846e-02 1.450648158788681030e-01 3.292440474033355713e-01 1.335255205631256104e-01 2.273737788200378418e-01 -2.070076167583465576e-01 -2.604169249534606934e-01
-4.311268329620361328e-01 3.877939656376838684e-02 -1.495948759838938713e-03 -2.606312744319438934e-02 7.322650402784347534e-02 6.025938317179679871e-02 -1.234245672821998596e-01 2.049413323402404785e-01 7.317021489143371582e-02 1.355302631855010986e-01 6.515871733427047729e-03 -3.402087390422821045e-01 -1.075897142291069031e-01 -9.787777066230773926e-02 1.816329509019851685e-01 2.879277765750885010e-01 -2.772780060768127441e-01 -2.677533626556396484e-01 9.948526322841644287e-02 -3.551861736923456192e-03 -2.731990516185760498e-01 9.311918914318084717e-02 -1.761549711227416992e-01 3.480140119791030884e-03 -7.104630768299102783e-02 -2.343652397394180298e-01 -2.471248954534530640e-01 1.024748980998992920e-01 -3.288401290774345398e-02 -8.252742700278759003e-03 9.348197281360626221e-02 -2.342856079339981079e-01
-3.044411540031433105e-01 -4.016594961285591125e-02 3.490239754319190979e-02 -1.241636350750923157e-01 -1.753039099276065826e-02 -3.240590542554855347e-02 -1.739947684109210968e-02 7.578962296247482300e-02 9.870676696300506592e-02 1.278688758611679077e-01 2.291148304939270020e-01 -4.735122919082641602e-01 -2.470968961715698242e-01 -7.231528311967849731e-02 2.354996055364608765e-01 2.144781500101089478e-01 -2.854344248771667480e-01 3.238724172115325928e-02 1.290796399116516113e-01 1.610509604215621948e-01 -2.986373901367187500e-01 8.062903583049774170e-02 -8.703631907701492310e-02 6.174170225858688354e-02 -5.293257534503936768e-02 -2.096116244792938232e-01 -2.857198417186737061e-01 -9.631955181248486042e-04 -1.458475179970264435e-02 -5.406863521784543991e-03 -2.043753862380981445e-02 -2.233528047800064087e-01
-3.326449915766716003e-02 -2.179706543684005737e-01 -2.631639540195465088e-01 -1.478169113397598267e-01 1.869789063930511475e-01 1.050239056348800659e-01 -9.384130686521530151e-02 5.833799391984939575e-02 7.622870802879333496e-02 -2.405309975147247314e-01 4.094249755144119263e-02 -1.706354469060897827e-01 -2.301878631114959717e-01 -3.896465599536895752e-01 2.557881474494934082e-01 1.772917062044143677e-01 9.749513119459152222e-02 -1.964693218469619751e-01 3.168340399861335754e-02 -6.858205050230026245e-02 5.890120565891265869e-02 3.533771932125091553e-01 3.166917338967323303e-02 1.097224187105894089e-02 1.274557113647460938e-01 2.336507588624954224e-01 -1.658316552639007568e-01 -3.189008310437202454e-02 -2.007879465818405151e-01 6.727075576782226562e-02 -2.321625649929046631e-01 -1.567503958940505981e-01
-2.007759660482406616e-01 1.639279909431934357e-02 -2.154038399457931519e-01 -1.913599371910095215e-01 -1.414849013090133667e-01 1.963691860437393188e-01 -4.916442334651947021e-01 -2.210486121475696564e-02 -5.296664312481880188e-02 2.938864827156066895e-01 -4.515065997838973999e-02 7.848443835973739624e-02 1.434639841318130493e-01 -3.113225102424621582e-01 -8.298071473836898804e-02 2.078398466110229492e-01 -1.360044032335281372e-01 -4.594608023762702942e-02 1.027385070919990540e-01 -1.846850477159023285e-02 8.472944051027297974e-02 2.080058008432388306e-01 -2.009976059198379517e-01 3.763094916939735413e-02 -2.246686667203903198e-01 -1.366738826036453247e-01 1.046605333685874939e-01 -2.327666059136390686e-02 2.952306345105171204e-02 -1.829369962215423584e-01 -2.239457964897155762e-01 -1.474945396184921265e-01
-1.325504779815673828e-01 -7.774765137583017349e-03 -3.031228184700012207e-01 -3.263748288154602051e-01 -6.917739659547805786e-02 1.496736109256744385e-01 -2.656372189521789551e-01 4.494917020201683044e-02 -7.515871524810791016e-02 3.278636038303375244e-01 2.287089824676513672e-02 5.231020227074623108e-02 -3.829297423362731934e-02 -3.657151162624359131e-01 1.502248197793960571e-01 -7.552593946456909180e-02 -7.190641015768051147e-02 1.106779463589191437e-02 1.431326754391193390e-02 -9.454666823148727417e-02 -2.122218161821365356e-01 1.006873250007629395e-01 2.793491482734680176e-01 -2.396644800901412964e-01 1.243653967976570129e-01 1.191838756203651428e-01 -1.078012515790760517e-03 -2.225873619318008423e-01 -7.991536706686019897e-02 -1.359577775001525879e-01 -2.422870993614196777e-01 -1.908567249774932861e-01
-2.857989966869354248e-01 -5.367222055792808533e-02 -1.136169359087944031e-01 -2.391851246356964111e-01 2.352597713470458984e-01 1.100309938192367554e-01 -1.026128083467483521e-01 2.556289546191692352e-02 -2.485463172197341919e-01 2.603840231895446777e-01 -1.450865268707275391e-01 2.480749273672699928e-03 -5.195064842700958252e-02 -2.431543469429016113e-01 1.688859015703201294e-01 2.460951209068298340e-01 -5.589195713400840759e-02 3.491263389587402344e-01 -3.532765507698059082e-01 1.276893764734268188e-01 -6.070751324295997620e-02 -1.055465824902057648e-02 -2.662107944488525391e-01 -4.991867765784263611e-02 -4.125550761818885803e-02 -1.703580841422080994e-03 -2.246875315904617310e-01 2.903336286544799805e-02 1.042758487164974213e-02 1.096979752182960510e-01 -2.219885885715484619e-01 8.608797937631607056e-02
-5.331559106707572937e-02 -2.024158388376235962e-01 -1.691419444978237152e-02 -2.477707713842391968e-01 1.802610307931900024e-01 -6.332991272211074829e-02 -9.940287098288536072e-03 1.604845076799392700e-01 -5.638900399208068848e-02 8.366853743791580200e-02 8.703658729791641235e-02 1.427996307611465454e-01 -2.752069532871246338e-01 -1.911950707435607910e-01 2.142524570226669312e-01 3.068832159042358398e-01 3.613861650228500366e-02 7.449752837419509888e-02 -1.507564634084701538e-01 1.858091354370117188e-01 -8.684068918228149414e-02 -5.994926020503044128e-02 -2.294027060270309448e-01 -5.474362894892692566e-02 1.239683106541633606e-01 7.657499611377716064e-02 1.772046387195587158e-01 2.304617464542388916e-01 2.705881297588348389e-01 1.478103101253509521e-01 -3.812527954578399658e-01 -2.541559040546417236e-01
-1.509374827146530151e-01 -1.958774030208587646e-01 -1.513505131006240845e-01 -2.263447195291519165e-01 1.286314576864242554e-01 1.504206210374832153e-01 -1.010421589016914368e-01 1.510893106460571289e-01 1.058001294732093811e-01 3.802971541881561279e-01 -2.678583748638629913e-02 -8.452400565147399902e-02 -6.783112883567810059e-02 -2.913364209234714508e-02 8.870829641819000244e-02 -6.281150970607995987e-03 3.517953306436538696e-02 1.405067183077335358e-02 2.485589981079101562e-01 1.365791410207748413e-01 -1.675437837839126587e-01 -2.793956920504570007e-02 -1.760999709367752075e-01 2.702997326850891113e-01 -1.791590154170989990e-01 2.026419192552566528e-01 -2.244262099266052246e-01 3.086249232292175293e-01 -2.503034472465515137e-01 1.534495204687118530e-01 5.473469942808151245e-02 -3.044560253620147705e-01
-1.440828759223222733e-02 -1.098438724875450134e-01 5.522912368178367615e-02 -6.293771415948867798e-02 2.755855619907379150e-01 2.671815268695354462e-02 -1.279230117797851562e-01 3.032924532890319824e-01 -1.908745914697647095e-01 5.119301751255989075e-02 2.022644281387329102e-01 6.425080448389053345e-02 -9.614133089780807495e-02 -3.040096461772918701e-01 3.281109407544136047e-02 -1.384509503841400146e-01 -2.196576632559299469e-02 -3.642870783805847168e-01 2.766075730323791504e-02 1.580566167831420898e-01 7.780130952596664429e-03 -7.709872722625732422e-02 -1.906026899814605713e-01 2.482828218489885330e-03 1.429390721023082733e-02 1.261345446109771729e-01 -2.685446664690971375e-02 3.653295338153839111e-01 4.476297646760940552e-02 -2.145438455045223236e-02 -3.183608874678611755e-03 -4.854381084442138672e-01
-3.393566012382507324e-01 1.101961582899093628e-01 1.525153070688247681e-01 -7.675471156835556030e-02 1.732171922922134399e-01 9.731145948171615601e-02 -2.197271585464477539e-01 -6.759160012006759644e-02 7.548089325428009033e-02 1.747402250766754150e-01 1.547627896070480347e-01 -5.061900615692138672e-01 -8.810953050851821899e-02 -1.211824491620063782e-01 1.904014199972152710e-01 7.595913857221603394e-02 -1.244100481271743774e-01 4.610037431120872498e-02 4.675565659999847412e-02 9.321904927492141724e-02 -3.211348652839660645e-01 7.950183749198913574e-02 -1.517839729785919189e-01 -1.209057793021202087e-01 3.977562487125396729e-02 -1.746127456426620483e-01 -2.942876815795898438e-01 -1.175626963376998901e-01 3.596542403101921082e-02 5.745904520153999329e-02 4.595473036170005798e-02 -2.356873750686645508e-01
-1.909073442220687866e-01 -6.956297159194946289e-02 -2.072290703654289246e-02 -1.963101029396057129e-01 2.023952901363372803e-01 -1.087165583157911897e-04 -4.967047646641731262e-02 1.993755251169204712e-01 -1.878054887056350708e-01 2.343654483556747437e-01 2.866698801517486572e-01 -6.151711940765380859e-02 -1.999071538448333740e-01 -1.834975183010101318e-01 1.763024926185607910e-01 -2.470397353172302246e-01 -3.197063878178596497e-02 -7.340069115161895752e-02 3.944722414016723633e-01 1.582337170839309692e-01 -1.822121068835258484e-02 -2.019952610135078430e-02 -5.162594839930534363e-03 2.381636351346969604e-01 -6.162133812904357910e-02 2.803770303726196289e-01 -8.596601337194442749e-02 -2.583872340619564056e-02 1.162044405937194824e-01 2.024089545011520386e-01 -5.552233383059501648e-02 -3.195194602012634277e-01
7.167319208383560181e-02 -3.620301485061645508e-01 -2.683645486831665039e-02 -8.493312634527683258e-04 -1.221318234456703067e-04 3.215039670467376709e-01 -1.640212684869766235e-01 -1.278764605522155762e-01 3.009928017854690552e-02 9.772297739982604980e-02 3.441325128078460693e-01 7.497524470090866089e-02 -3.024128451943397522e-02 -1.980767846107482910e-01 2.278028279542922974e-01 -3.633678331971168518e-02 -1.892928034067153931e-01 -3.275383636355400085e-02 -9.237219393253326416e-02 -1.472122222185134888e-01 -1.575997024774551392e-01 1.937628537416458130e-01 -1.088641509413719177e-01 3.832793235778808594e-01 1.960253119468688965e-01 2.781856060028076172e-02 7.591703906655311584e-03 -4.662055149674415588e-02 5.726388096809387207e-02 -1.181713119149208069e-01 -1.616009622812271118e-01 -3.399330079555511475e-01
-2.618228197097778320e-01 -1.148409694433212280e-01 5.973254516720771790e-02 -2.042270749807357788e-01 4.039424937218427658e-03 -7.848233729600906372e-02 -5.398298799991607666e-02 1.544646471738815308e-01 3.529907763004302979e-01 2.111147642135620117e-01 8.641847968101501465e-02 -6.523066014051437378e-02 -6.157682463526725769e-02 -2.973755598068237305e-01 1.165759712457656860e-01 -1.018222346901893616e-01 -1.218870580196380615e-01 1.582665145397186279e-01 1.687183380126953125e-01 2.055304795503616333e-01 1.055420711636543274e-01 1.146894097328186035e-01 -2.906808257102966309e-01 -8.767019025981426239e-03 1.397508382797241211e-01 -2.462385892868041992e-01 -3.738068044185638428e-02 1.574596911668777466e-01 2.098556905984878540e-01 8.054172247648239136e-02 -1.863499730825424194e-01 -3.631415963172912598e-01
-1.349841058254241943e-01 2.988466992974281311e-02 6.799386441707611084e-02 -2.360100597143173218e-01 2.580484747886657715e-01 2.358319796621799469e-02 -4.572257399559020996e-01 -7.698592543601989746e-02 6.982166320085525513e-02 -9.722278453409671783e-03 2.931932210922241211e-01 -2.459104210138320923e-01 -2.290206253528594971e-01 -1.774644851684570312e-01 2.062429189682006836e-01 1.951798945665359497e-01 -2.562996149063110352e-01 -1.436174809932708740e-01 1.816921979188919067e-01 1.507249772548675537e-01 1.508444249629974365e-01 2.482560649514198303e-02 -2.144805639982223511e-01 1.650620549917221069e-01 -2.110937833786010742e-01 1.738365739583969116e-02 5.594900622963905334e-02 1.029642298817634583e-01 1.155876889824867249e-01 -8.553242683410644531e-02 -4.829013720154762268e-02 -4.679082706570625305e-02
-2.086589783430099487e-01 -2.693527340888977051e-01 -5.211500450968742371e-02 -1.494928896427154541e-01 -8.087457716464996338e-02 3.595306277275085449e-01 -2.890427410602569580e-01 2.686567604541778564e-01 -8.460534363985061646e-02 -3.068985044956207275e-02 -1.321581751108169556e-01 -1.929595880210399628e-02 1.713987439870834351e-01 -3.147566616535186768e-01 1.325931549072265625e-01 -1.368487179279327393e-01 -1.413351446390151978e-01 1.162689477205276489e-01 -1.209143549203872681e-01 2.316654771566390991e-01 -1.820253878831863403e-01 1.857255399227142334e-01 -3.716087341308593750e-01 3.820415958762168884e-02 -7.339642196893692017e-02 3.793846815824508667e-02 -1.128183957189321518e-02 -8.397249877452850342e-02 -9.661368280649185181e-02 1.305052638053894043e-01 -4.523115232586860657e-02 -1.588889509439468384e-01
-6.475301086902618408e-02 -2.421665564179420471e-02 1.493865549564361572e-01 1.764394193887710571e-01 -1.702224952168762684e-03 1.149364262819290161e-01 -9.127044677734375000e-02 1.603488773107528687e-01 -3.428186476230621338e-01 1.859803646802902222e-01 2.018503397703170776e-01 1.642204076051712036e-01 2.080691605806350708e-02 -3.205290734767913818e-01 3.590649366378784180e-01 2.144135683774948120e-01 -1.434124708175659180e-01 -1.487279087305068970e-01 4.494976997375488281e-02 1.593154221773147583e-01 -9.828504174947738647e-02 7.946696132421493530e-03 -1.649913936853408813e-01 1.939124055206775665e-02 2.579663097858428955e-01 1.040570437908172607e-01 3.436409235000610352e-01 1.502363681793212891e-01 9.680248796939849854e-02 1.398025900125503540e-01 -1.841234415769577026e-01 -9.142459928989410400e-02
-2.121776342391967773e-02 -1.111838966608047485e-01 8.605301380157470703e-03 -1.384503543376922607e-01 3.216947615146636963e-02 2.613038122653961182e-01 -1.431159079074859619e-01 1.173818036913871765e-01 5.384014919400215149e-03 1.817672550678253174e-01 2.585256695747375488e-01 -1.225917264819145203e-01 -3.078159987926483154e-01 4.147377237677574158e-02 1.498844474554061890e-01 -1.275455504655838013e-01 -2.998948693275451660e-01 5.849531292915344238e-02 -4.752533137798309326e-02 1.459576040506362915e-01 -3.475362360477447510e-01 1.174532398581504822e-01 -1.348055750131607056e-01 2.258431464433670044e-01 -5.635736882686614990e-02 1.498307436704635620e-01 1.726328879594802856e-01 8.027949184179306030e-02 -3.145812079310417175e-02 2.311653345823287964e-01 2.619716823101043701e-01 -3.295907676219940186e-01
-2.281402200460433960e-01 1.043025776743888855e-02 -8.329321444034576416e-02 -1.395697593688964844e-01 -1.129692271351814270e-01 1.921430528163909912e-01 -2.112212032079696655e-01 3.362218290567398071e-02 -4.231258109211921692e-02 1.489411145448684692e-01 -1.734655201435089111e-01 -5.876988172531127930e-02 -2.789990603923797607e-01 -1.326539665460586548e-01 2.177744545042514801e-02 -1.982787400484085083e-01 -3.323024809360504150e-01 1.032716557383537292e-01 2.792881242930889130e-02 -2.367015928030014038e-01 -1.116122603416442871e-01 1.817943453788757324e-01 -1.174163669347763062e-01 -4.168274812400341034e-03 2.330020368099212646e-01 9.883740544319152832e-02 5.120818689465522766e-02 -1.509946584701538086e-01 2.999937161803245544e-03 4.220246076583862305e-01 -2.460428625345230103e-01 -2.606075108051300049e-01
-1.294361203908920288e-01 -1.917418651282787323e-02 -1.225065588951110840e-01 1.738787256181240082e-02 -7.249067723751068115e-02 2.970037460327148438e-01 -1.779521107673645020e-01 7.297355681657791138e-02 -1.581160724163055420e-01 3.131385520100593567e-02 2.938176691532135010e-01 4.839472845196723938e-02 -5.898358300328254700e-02 -5.000532865524291992e-01 1.594457775354385376e-01 -2.678400874137878418e-01 -1.619374155998229980e-01 -4.299845895729959011e-04 -2.338113933801651001e-01 -1.594263613224029541e-01 1.147258058190345764e-01 -1.215765345841646194e-02 -7.736510038375854492e-02 1.837574839591979980e-01 2.428405135869979858e-01 2.448151120916008949e-03 -1.213954854756593704e-02 1.773941963911056519e-01 -1.377978771924972534e-01 -2.178716287016868591e-02 -1.665781885385513306e-01 -2.731105089187622070e-01
-3.516607917845249176e-03 -2.249555103480815887e-02 -3.698482364416122437e-02 -1.340642422437667847e-01 2.598622739315032959e-01 1.581635028123855591e-01 -2.267830520868301392e-01 -3.305654227733612061e-01 1.557873487472534180e-01 -5.070972070097923279e-02 1.385849267244338989e-01 1.187626421451568604e-01 -3.177748620510101318e-01 -2.552334666252136230e-01 2.111994922161102295e-01 1.074120625853538513e-01 -1.885576993227005005e-01 3.633748590946197510e-01 2.883291244506835938e-02 1.432088464498519897e-01 -1.224832087755203247e-01 1.086527705192565918e-01 -1.588487327098846436e-01 1.914387941360473633e-01 1.012291163206100464e-01 -2.828653454780578613e-01 -7.223840802907943726e-02 6.182989478111267090e-02 -2.555639483034610748e-02 5.214619636535644531e-02 4.484022408723831177e-02 -2.493273913860321045e-01
-2.240530699491500854e-01 -4.468860104680061340e-03 -1.396157443523406982e-01 -1.397328078746795654e-01 1.504540443420410156e-01 -1.310467272996902466e-01 -4.265973865985870361e-01 -2.855925634503364563e-02 1.031849682331085205e-01 3.799009025096893311e-01 5.676274374127388000e-02 5.596193298697471619e-02 1.731016635894775391e-01 -2.480093985795974731e-01 4.331165179610252380e-02 6.835437566041946411e-02 -2.017778754234313965e-01 -9.403301775455474854e-02 4.259592294692993164e-02 -8.057148009538650513e-02 1.436111479997634888e-01 1.470711380243301392e-01 -2.408512830734252930e-01 8.483551442623138428e-02 1.180198788642883301e-01 -2.148530781269073486e-01 1.723421066999435425e-01 -7.019275426864624023e-02 -3.162561357021331787e-02 6.362809985876083374e-02 -3.292872905731201172e-01 -2.351253628730773926e-01
-5.692029371857643127e-02 8.496872615069150925e-04 -1.429243832826614380e-01 -1.420713812112808228e-01 6.560890376567840576e-02 1.296943426132202148e-01 -7.119235992431640625e-01 4.510042443871498108e-02 5.311319604516029358e-03 -3.251314163208007812e-02 1.544379293918609619e-01 -1.384440343827009201e-02 -1.580940783023834229e-01 -3.414635956287384033e-01 2.692120373249053955e-01 -1.063965028151869774e-03 -3.560325130820274353e-03 -6.525105983018875122e-02 2.803174778819084167e-02 -1.739519536495208740e-01 1.981367170810699463e-01 2.410324662923812866e-01 -2.268483862280845642e-03 2.101252414286136627e-02 -7.392192725092172623e-03 2.054451778531074524e-02 -1.086900308728218079e-01 1.238990277051925659e-01 -4.753661341965198517e-03 1.361580379307270050e-02 -1.610973179340362549e-01 6.284921430051326752e-03
-1.940516233444213867e-01 -1.638352721929550171e-01 2.405729377642273903e-03 -2.372052147984504700e-02 -6.727064494043588638e-03 3.904340565204620361e-01 -2.346778661012649536e-01 -1.599076576530933380e-02 -1.553605347871780396e-01 -3.505386412143707275e-03 -1.945797502994537354e-01 -3.961741551756858826e-02 -1.583978533744812012e-01 -2.454818338155746460e-01 4.140158593654632568e-01 -1.957872360944747925e-01 -1.137603819370269775e-01 8.266603946685791016e-02 -9.555549174547195435e-02 3.415148854255676270e-01 -8.544126152992248535e-02 1.335007399320602417e-01 -3.113607168197631836e-01 4.785400256514549255e-02 2.974965795874595642e-02 -2.215192168951034546e-01 2.525405585765838623e-02 4.024203121662139893e-02 2.357690967619419098e-02 -6.218291819095611572e-02 -3.935162723064422607e-02 -2.009141892194747925e-01
-1.703406423330307007e-01 -2.746691107749938965e-01 -1.534828096628189087e-01 -1.849077939987182617e-01 2.072397768497467041e-01 -1.261526495218276978e-01 2.560866475105285645e-01 -1.681293100118637085e-01 -1.916355639696121216e-01 1.856045424938201904e-01 3.077353835105895996e-01 -5.382012575864791870e-02 -1.820879727602005005e-01 -2.107301950454711914e-01 5.679120868444442749e-02 1.790548861026763916e-01 -1.633813530206680298e-01 2.790020406246185303e-01 -1.755169220268726349e-02 9.530470520257949829e-02 -4.362766444683074951e-02 2.663726508617401123e-01 -2.358203679323196411e-01 -1.216237023472785950e-01 3.181761875748634338e-02 -1.444545090198516846e-01 4.853121191263198853e-02 1.733722537755966187e-01 -9.731448441743850708e-02 9.010546654462814331e-02 -2.287444174289703369e-01 -1.485547274351119995e-01
1.742100808769464493e-03 -3.938023746013641357e-02 2.983847260475158691e-02 -7.821422815322875977e-02 -9.472499601542949677e-03 1.714988797903060913e-01 -1.721926927566528320e-01 2.129991650581359863e-01 6.584271043539047241e-02 9.705656021833419800e-02 9.084707498550415039e-02 1.873098127543926239e-02 -4.251697659492492676e-01 -1.823164522647857666e-01 3.403222262859344482e-01 1.126476079225540161e-01 -2.988215982913970947e-01 -4.019780829548835754e-02 1.469773352146148682e-01 1.153649836778640747e-01 7.303738035261631012e-03 -1.798149431124329567e-03 -1.140405163168907166e-01 -2.649438977241516113e-01 2.593210712075233459e-02 -4.623310267925262451e-01 -8.545447885990142822e-02 8.433581888675689697e-02 -8.294608443975448608e-03 1.084530875086784363e-01 -2.443167120218276978e-01 -1.122656241059303284e-01
-7.946033030748367310e-02 -2.110952436923980713e-01 4.463552962988615036e-03 -1.688660979270935059e-01 5.362662486732006073e-03 1.327134482562541962e-02 -1.272613257169723511e-01 1.041168123483657837e-01 -6.014867126941680908e-02 2.066625505685806274e-01 1.455190628767013550e-01 -1.741726249456405640e-01 -2.151544839143753052e-01 -1.560856252908706665e-01 3.653792738914489746e-01 -1.534332931041717529e-01 7.761914283037185669e-02 4.563658684492111206e-02 -2.781327664852142334e-01 -3.141740560531616211e-01 5.036993417888879776e-03 4.582955837249755859e-01 9.923826158046722412e-02 9.569831192493438721e-03 -1.971320658922195435e-01 -2.091366797685623169e-01 3.857915848493576050e-02 -4.651475325226783752e-02 -1.902917958796024323e-02 1.240189746022224426e-01 -1.537340581417083740e-01 -1.949680745601654053e-01
-2.373819053173065186e-01 -2.669074535369873047e-01 1.419771313667297363e-01 -1.122723743319511414e-01 2.845537364482879639e-01 -1.426847875118255615e-01 -9.797937422990798950e-02 2.164874225854873657e-01 -8.437775075435638428e-02 1.925579160451889038e-01 1.886628754436969757e-02 -7.587425410747528076e-02 1.997088082134723663e-02 -3.600047528743743896e-01 2.936438322067260742e-01 5.519037600606679916e-03 1.982570812106132507e-02 -1.702740788459777832e-01 1.854904443025588989e-01 -6.120017915964126587e-02 1.191567033529281616e-01 4.478665068745613098e-02 -1.786921173334121704e-01 -2.456298097968101501e-02 -2.819365262985229492e-01 -8.657049387693405151e-02 3.903275132179260254e-01 -3.682515025138854980e-02 2.471315115690231323e-02 7.952816039323806763e-02 3.250101953744888306e-02 -2.243163436651229858e-01
-3.109688162803649902e-01 1.496277153491973877e-01 -1.884452700614929199e-01 -3.605685234069824219e-01 1.058963537216186523e-01 4.709636420011520386e-02 -1.713322550058364868e-01 1.480023413896560669e-01 -2.112156897783279419e-01 1.276822090148925781e-01 1.577678620815277100e-01 -4.752871766686439514e-02 -8.985405415296554565e-02 -2.622143626213073730e-01 9.354852139949798584e-02 -4.558945596218109131e-01 -3.658967465162277222e-02 -1.133911535143852234e-01 1.746753752231597900e-01 -1.341307461261749268e-01 -8.013222366571426392e-02 3.257858008146286011e-02 4.970793053507804871e-02 1.656625866889953613e-01 8.791752159595489502e-02 1.464777439832687378e-01 -3.426349489018321037e-03 -1.152685061097145081e-01 -6.296811997890472412e-02 -1.925966329872608185e-02 -2.103779017925262451e-01 -2.793503701686859131e-01
-2.551209032535552979e-01 -1.301493793725967407e-01 -1.698913723230361938e-01 -1.742988824844360352e-01 9.151960909366607666e-02 1.434426456689834595e-01 -1.650978177785873413e-01 8.711707592010498047e-02 1.231992095708847046e-01 4.136993288993835449e-01 1.634463220834732056e-01 -2.587323486804962158e-01 -1.945614367723464966e-01 -2.228330522775650024e-01 9.934777021408081055e-02 1.556221842765808105e-01 -4.501661751419305801e-03 2.289305999875068665e-02 3.134018182754516602e-01 -1.187910884618759155e-01 -7.850512862205505371e-03 -1.386783123016357422e-01 -1.542160063982009888e-01 2.414048276841640472e-02 -1.427492946386337280e-01 -4.089646413922309875e-02 1.394379287958145142e-01 -2.377148270606994629e-01 -1.483532935380935669e-01 3.157050609588623047e-01 -8.052609860897064209e-02 1.032220646739006042e-01
-1.960218399763107300e-01 -1.209760233759880066e-01 -2.043280601501464844e-01 -1.980310529470443726e-01 -3.623268334195017815e-03 1.167568471282720566e-02 -1.836522817611694336e-01 2.619045972824096680e-01 -1.058438271284103394e-01 1.571461409330368042e-01 1.992188543081283569e-01 -2.924977242946624756e-01 2.715500071644783020e-02 -3.688637912273406982e-01 3.347724080085754395e-01 5.912580713629722595e-02 5.556384474039077759e-02 2.650279924273490906e-02 3.704000636935234070e-02 -2.695253193378448486e-01 -6.788275390863418579e-02 7.882773876190185547e-02 2.279355935752391815e-02 -7.996634580194950104e-03 -3.281129598617553711e-01 1.271650940179824829e-01 -1.036391258239746094e-01 1.951740533113479614e-01 -2.830803096294403076e-01 -7.249319553375244141e-02 1.929034665226936340e-02 4.857444018125534058e-02
-6.339801847934722900e-02 -1.472703367471694946e-01 -2.646490633487701416e-01 -2.179650822654366493e-03 2.395357191562652588e-01 -5.643776059150695801e-02 -3.325208127498626709e-01 1.792662143707275391e-01 1.066552102565765381e-01 2.382839098572731018e-02 3.969344198703765869e-01 -5.516590178012847900e-02 -2.613797485828399658e-01 -3.371357917785644531e-01 2.472118288278579712e-02 -1.197650935500860214e-02 -1.918708682060241699e-01 -2.017554044723510742e-01 1.585460156202316284e-01 -1.119074821472167969e-01 -2.380286455154418945e-01 -3.306147456169128418e-02 1.309687197208404541e-01 -2.270593196153640747e-01 -9.478884935379028320e-02 6.695440411567687988e-02 -6.218968331813812256e-02 1.534235626459121704e-01 -7.420346885919570923e-02 -2.172179222106933594e-01 -1.006449833512306213e-01 -1.920739188790321350e-02
4.359620437026023865e-02 -7.967024296522140503e-02 -6.719251722097396851e-02 1.534592062234878540e-01 1.357747912406921387e-01 1.455411165952682495e-01 -2.256928086280822754e-01 3.417628407478332520e-01 2.637257575988769531e-01 1.968917846679687500e-01 1.863377690315246582e-01 -1.813900917768478394e-01 -2.682648003101348877e-01 -1.104664653539657593e-01 2.237725406885147095e-01 1.170240119099617004e-01 5.522551760077476501e-02 6.502396613359451294e-02 7.775416970252990723e-02 1.488202661275863647e-01 1.032657325267791748e-01 -9.843408316373825073e-02 -7.555433362722396851e-02 -2.167720347642898560e-01 1.266337782144546509e-01 3.435391560196876526e-02 -2.520664930343627930e-01 -9.200730174779891968e-02 1.952752768993377686e-01 7.688622456043958664e-03 -3.519816994667053223e-01 -2.694946527481079102e-01
2.242741584777832031e-01 -2.720404230058193207e-02 -1.087316945195198059e-01 -2.943685650825500488e-01 2.589034438133239746e-01 3.834706544876098633e-02 1.864374279975891113e-01 2.981909513473510742e-01 -8.515932410955429077e-02 -5.936780571937561035e-02 1.698596626520156860e-01 -7.854408770799636841e-02 -1.425701528787612915e-01 -3.633281588554382324e-01 2.664243280887603760e-01 9.555055946111679077e-02 -1.446172147989273071e-01 1.833995580673217773e-01 -7.511327415704727173e-02 1.077567413449287415e-01 -2.530565261840820312e-01 8.193539828062057495e-02 2.159869484603404999e-02 1.110129505395889282e-01 1.040849387645721436e-01 -2.276640832424163818e-01 2.160168290138244629e-01 4.247072711586952209e-02 1.587157994508743286e-01 -3.346923366189002991e-02 -5.678115785121917725e-02 -2.899184226989746094e-01
7.830824702978134155e-02 -1.977900713682174683e-01 -1.302137225866317749e-01 -2.829264700412750244e-01 1.334583014249801636e-01 1.457511335611343384e-01 -2.510569617152214050e-02 1.223117932677268982e-01 1.221940964460372925e-01 -8.208182454109191895e-02 7.751289010047912598e-02 -2.033058367669582367e-02 -5.655674636363983154e-02 -1.801100671291351318e-01 2.488362491130828857e-01 1.268322020769119263e-01 -8.551358431577682495e-02 2.861957252025604248e-01 6.997090578079223633e-02 -1.861269623041152954e-01 -3.319537639617919922e-01 2.193438708782196045e-01 -1.035908684134483337e-01 1.276266276836395264e-01 2.991554141044616699e-02 1.241947114467620850e-01 -2.914054691791534424e-01 -2.271906845271587372e-02 -8.373583108186721802e-02 -1.570590585470199585e-01 -1.922718882560729980e-01 -4.205707013607025146e-01
-2.751879096031188965e-01 -4.640118684619665146e-03 -1.270079165697097778e-01 -6.012827157974243164e-02 1.330705732107162476e-01 -2.121654897928237915e-02 -1.812378615140914917e-01 1.799819171428680420e-01 -1.414324790239334106e-01 9.861060418188571930e-03 2.974266409873962402e-01 -1.544159203767776489e-01 -9.684235602617263794e-02 -1.736057102680206299e-01 2.149841040372848511e-01 -7.985860854387283325e-02 -2.199452966451644897e-01 -8.615101128816604614e-02 1.482694000005722046e-01 1.340748220682144165e-01 -1.252134442329406738e-01 6.301174312829971313e-02 -8.178996294736862183e-02 3.997191786766052246e-01 -2.860107123851776123e-01 3.902450799942016602e-01 1.486420780420303345e-01 5.271844938397407532e-02 2.462205477058887482e-02 6.170694157481193542e-02 -1.323475986719131470e-01 -1.838917732238769531e-01
-3.766950666904449463e-01 1.027585789561271667e-01 -5.194918811321258545e-02 2.482125535607337952e-02 4.153839647769927979e-01 -1.233892962336540222e-01 8.056541532278060913e-02 1.253520250320434570e-01 -6.563378870487213135e-02 3.586017489433288574e-01 1.934156566858291626e-01 -2.344970591366291046e-02 -1.781495511531829834e-01 -2.068463861942291260e-01 1.857507973909378052e-01 1.506509631872177124e-01 6.468840874731540680e-03 1.221112087368965149e-01 -2.699533402919769287e-01 -7.882861420512199402e-03 -1.678584516048431396e-02 1.009176447987556458e-01 -1.265890002250671387e-01 -1.886752061545848846e-02 2.650484442710876465e-01 6.360404938459396362e-02 4.319416359066963196e-02 -2.675035595893859863e-01 1.418768465518951416e-01 -1.301883254200220108e-03 -1.644235700368881226e-01 -1.484823822975158691e-01
-3.627060055732727051e-01 -1.195437237620353699e-01 1.440243609249591827e-02 -7.207413017749786377e-02 8.683789521455764771e-02 4.480307400226593018e-01 -9.152662009000778198e-02 1.674796044826507568e-01 -1.271584928035736084e-01 1.126038730144500732e-01 -1.061503291130065918e-01 -2.752489224076271057e-02 -1.888789981603622437e-01 -3.116766214370727539e-01 2.669695913791656494e-01 -3.254689574241638184e-01 -1.820978373289108276e-01 1.079854145646095276e-01 -1.487675011157989502e-01 2.791273593902587891e-01 -1.746104955673217773e-01 -3.802230581641197205e-02 -8.196797966957092285e-02 5.144910141825675964e-02 1.276297718286514282e-01 -1.545057892799377441e-01 3.845487488433718681e-03 -5.761187151074409485e-02 -4.365283995866775513e-02 6.007869541645050049e-02 6.373346596956253052e-02 -1.179875284433364868e-01
-2.946318686008453369e-01 1.578792631626129150e-01 3.733675926923751831e-02 4.401724785566329956e-02 2.234931737184524536e-01 4.061955586075782776e-02 -5.198010802268981934e-02 8.346667885780334473e-02 4.584424942731857300e-02 3.504623472690582275e-01 2.262053936719894409e-01 2.798909842967987061e-01 -8.126734197139739990e-02 -1.276989579200744629e-01 6.956341862678527832e-02 -2.002893239259719849e-01 -2.400529831647872925e-01 -6.546907126903533936e-03 2.009426802396774292e-02 -1.279956996440887451e-01 8.704513311386108398e-02 1.758599132299423218e-01 -2.399798780679702759e-01 -1.077400520443916321e-02 -2.853665128350257874e-02 -1.419032514095306396e-01 -2.275545001029968262e-01 -1.636631041765213013e-01 -9.702539443969726562e-02 9.758630394935607910e-02 -3.793868124485015869e-01 -2.613682746887207031e-01
-1.123153120279312134e-01 -8.329834789037704468e-02 1.393583863973617554e-01 -2.913619950413703918e-02 2.829935848712921143e-01 1.595850586891174316e-01 -5.537775158882141113e-01 -1.895532757043838501e-01 6.622438877820968628e-02 2.206825017929077148e-01 4.075760841369628906e-01 -1.256882771849632263e-02 -1.696122437715530396e-02 -1.130496039986610413e-01 2.345764636993408203e-01 -9.156304597854614258e-02 -2.422188641503453255e-03 -9.559941291809082031e-02 1.433919072151184082e-01 -8.853945136070251465e-02 -4.883717745542526245e-02 3.194677084684371948e-02 2.016724832355976105e-02 2.388926036655902863e-02 -1.309948563575744629e-01 1.128062382340431213e-01 1.434076228179037571e-03 2.086824774742126465e-01 9.729296714067459106e-02 1.955958902835845947e-01 -1.380296945571899414e-01 -1.845101714134216309e-01
-1.830936372280120850e-01 -2.195581942796707153e-01 2.806099355220794678e-01 -4.465253055095672607e-01 -4.532044008374214172e-02 2.943463921546936035e-01 -5.843999236822128296e-02 5.023560672998428345e-02 -8.220740407705307007e-02 -7.332668453454971313e-02 -1.041499618440866470e-02 -7.006687670946121216e-02 -3.190767467021942139e-01 -9.266007691621780396e-02 2.693413197994232178e-01 1.173649430274963379e-01 -4.385703057050704956e-02 -9.424211084842681885e-02 -5.695744231343269348e-02 -5.364036560058593750e-02 -2.995207607746124268e-01 1.508349478244781494e-01 -2.968250191770493984e-04 1.270984858274459839e-01 1.323581207543611526e-02 1.625351458787918091e-01 1.216570287942886353e-01 -1.101715862751007080e-01 -8.236774057149887085e-02 -1.197696924209594727e-01 -2.055353522300720215e-01 -2.630478441715240479e-01
-1.170541625469923019e-02 6.702710688114166260e-02 -1.892481893301010132e-01 -8.402313292026519775e-02 6.514307856559753418e-02 -7.972795516252517700e-02 -2.441462278366088867e-01 -2.455223724246025085e-02 -5.139835178852081299e-03 3.482261896133422852e-01 1.915115416049957275e-01 7.436995208263397217e-02 1.114071086049079895e-01 -2.425060123205184937e-01 2.879311144351959229e-01 -5.446739494800567627e-02 -3.262308239936828613e-01 -2.092210799455642700e-01 -3.601520508527755737e-02 -1.698817461729049683e-01 5.931022763252258301e-02 4.473561793565750122e-02 -1.951834112405776978e-01 -3.237162157893180847e-02 6.078654527664184570e-02 -9.760877490043640137e-02 1.591171771287918091e-01 -1.024860441684722900e-01 -1.335016191005706787e-01 7.102991919964551926e-03 -3.179033398628234863e-01 -4.099977612495422363e-01
6.700494885444641113e-02 -1.716037988662719727e-01 7.809947431087493896e-02 -3.391876816749572754e-02 -8.595024235546588898e-03 7.294727116823196411e-02 4.103353992104530334e-02 -6.832996010780334473e-02 -1.086884140968322754e-01 3.268767893314361572e-01 3.990278840065002441e-01 2.532522976398468018e-01 -1.912624835968017578e-01 -6.542064994573593140e-02 3.732682764530181885e-01 -1.101987138390541077e-01 6.426721811294555664e-02 5.114363878965377808e-02 -2.522709593176841736e-02 -6.261565536260604858e-02 -2.378555685281753540e-01 1.617375165224075317e-01 -1.461580544710159302e-01 1.596944928169250488e-01 2.143074721097946167e-01 -8.883789181709289551e-02 -1.166924014687538147e-01 -7.907288521528244019e-02 -1.620244421064853668e-02 1.394346803426742554e-01 -3.759233057498931885e-01 -1.925991028547286987e-01
[truncated: 3,277,978 more chars]
