# Supplementary material for: The Language of Innovation
Source: PLoS One. 2020 Apr 30;15(4):e0230107. doi: 10.1371/journal.pone.0230107 (PMC7194493; doi:10.1371/journal.pone.0230107)
Supplement: S3 File — (GZ) [file pone.0230107.s003.tar.gz › 1981-1985/V2Run_27_VS_4500_embeddings1981-1985ED32.txt]

-2.004213035106658936e-01 -1.239813789725303650e-01 3.511751294136047363e-01 -2.162399329245090485e-02 1.720160245895385742e-01 4.031899869441986084e-01 2.395928949117660522e-01 1.325985696166753769e-02 -1.226046588271856308e-02 1.989797204732894897e-01 -6.559229455888271332e-03 -7.860377430915832520e-02 -1.634055748581886292e-02 -2.826350629329681396e-01 1.787765622138977051e-01 3.049137815833091736e-02 3.837580606341362000e-02 -7.592973113059997559e-02 -1.347250789403915405e-01 8.215834200382232666e-02 2.892196178436279297e-02 -3.767694532871246338e-02 -1.315189618617296219e-02 3.639036789536476135e-02 -3.566474094986915588e-02 -2.575198411941528320e-01 3.937900066375732422e-01 -1.747477650642395020e-01 -2.235427051782608032e-01 -1.056547909975051880e-01 -1.380488425493240356e-01 2.065214812755584717e-01
-1.658942997455596924e-01 -4.216780140995979309e-02 -8.050603792071342468e-03 -1.400422304868698120e-01 2.343526631593704224e-01 1.329114437103271484e-01 2.263501435518264771e-01 1.434644162654876709e-01 -2.011939510703086853e-02 -1.581550985574722290e-01 -6.815829128026962280e-02 -3.425446152687072754e-01 4.055293276906013489e-03 -4.796178042888641357e-01 -1.939972490072250366e-01 -2.571361362934112549e-01 -1.051540300250053406e-01 -1.517778933048248291e-01 -8.762629330158233643e-02 -9.641327708959579468e-02 2.848908901214599609e-01 -1.514647156000137329e-01 2.504382282495498657e-02 1.125420778989791870e-01 -2.394105866551399231e-02 -8.648955821990966797e-02 1.900049112737178802e-02 6.197336316108703613e-02 -1.690851747989654541e-01 3.004822731018066406e-01 -1.606164723634719849e-01 4.469546023756265640e-03
7.471619546413421631e-02 2.072283066809177399e-02 2.126384824514389038e-01 -2.514111250638961792e-02 1.471303850412368774e-01 8.591964095830917358e-02 2.299252748489379883e-01 2.009543962776660919e-02 2.689543068408966064e-01 5.211505293846130371e-02 -3.991234302520751953e-02 -5.445691943168640137e-01 -1.654667407274246216e-01 -2.877734899520874023e-01 -4.461231082677841187e-02 1.738474220037460327e-01 -3.636285662651062012e-02 1.083668470382690430e-01 -4.499857500195503235e-02 -1.867659986019134521e-01 2.362544983625411987e-01 -5.320134013891220093e-02 3.731141611933708191e-02 1.967948377132415771e-01 -5.674948915839195251e-02 1.299582570791244507e-01 -1.625616997480392456e-01 -6.110442802309989929e-02 -1.152152009308338165e-02 2.624750137329101562e-01 1.953360587358474731e-01 -2.098671197891235352e-01
6.841385364532470703e-02 -3.315629661083221436e-01 4.064645171165466309e-01 2.133785337209701538e-01 6.819398701190948486e-02 5.553324520587921143e-02 2.534721493721008301e-01 -7.005499303340911865e-02 1.248280145227909088e-02 -3.197693824768066406e-02 -1.331453174352645874e-01 -2.677164971828460693e-01 -1.825972050428390503e-01 -2.752436399459838867e-01 -3.063436746597290039e-01 7.571677863597869873e-02 1.397779732942581177e-01 9.473450481891632080e-02 1.254857182502746582e-01 -2.416933327913284302e-02 5.566772446036338806e-02 -1.885442286729812622e-01 -3.581444174051284790e-02 7.337184250354766846e-02 -1.720191687345504761e-01 -3.071559965610504150e-02 -4.769132286310195923e-02 1.012137383222579956e-01 1.924031823873519897e-01 1.942471712827682495e-01 2.109004259109497070e-01 2.145999073982238770e-01
1.915382146835327148e-01 -3.100741505622863770e-01 3.258138597011566162e-01 -1.111850664019584656e-01 1.235916391015052795e-01 -3.449800983071327209e-02 1.457225978374481201e-01 1.690010875463485718e-01 -1.407939009368419647e-02 -8.959421515464782715e-02 -1.447022557258605957e-01 -2.363069951534271240e-01 -1.597176790237426758e-01 -2.885074615478515625e-01 -1.182334050536155701e-01 -2.486878819763660431e-02 -1.206738059408962727e-03 -2.819088399410247803e-01 1.884496808052062988e-01 -3.412153124809265137e-01 6.665666401386260986e-02 8.328216522932052612e-02 4.077466204762458801e-03 2.417953908443450928e-01 -4.282221198081970215e-02 -5.508665367960929871e-02 2.640653252601623535e-01 -5.885450635105371475e-03 -3.310068324208259583e-02 2.108425647020339966e-01 7.439756393432617188e-02 2.168994843959808350e-01
-7.715144008398056030e-02 -1.092115715146064758e-01 3.363116979598999023e-01 -7.758855819702148438e-02 1.247135251760482788e-01 3.206643760204315186e-01 1.423457115888595581e-01 -1.043391972780227661e-02 -1.564883440732955933e-01 1.256249845027923584e-01 -1.585641354322433472e-01 -3.978583216667175293e-01 -1.479791402816772461e-01 -1.803594976663589478e-01 -2.651146650314331055e-01 1.103029474616050720e-01 9.758794307708740234e-02 -2.980884611606597900e-01 -1.430381238460540771e-01 -1.371680642478168011e-03 2.126268595457077026e-01 -2.419320344924926758e-01 -1.373990178108215332e-01 1.794045418500900269e-01 -3.959422186017036438e-02 -1.212533712387084961e-01 1.504589058458805084e-02 5.205286666750907898e-02 -4.873342439532279968e-02 6.608536094427108765e-02 -9.648057818412780762e-02 -2.340008914470672607e-01
-1.515579968690872192e-01 -3.125684261322021484e-01 3.481298983097076416e-01 -4.601174592971801758e-02 3.259131014347076416e-01 2.166650593280792236e-01 1.338683217763900757e-01 7.543354481458663940e-02 -2.372709512710571289e-01 3.751173242926597595e-02 8.937884122133255005e-02 -3.179012238979339600e-01 -6.237879022955894470e-02 -1.754899471998214722e-01 3.949763998389244080e-02 -1.597178131341934204e-01 -2.984308600425720215e-01 1.173857450485229492e-01 6.698844581842422485e-02 1.875790953636169434e-01 -1.432363595813512802e-02 -1.464749779552221298e-02 -6.506534665822982788e-02 2.939414978027343750e-01 2.009432995691895485e-03 -1.738302558660507202e-01 -7.381288334727287292e-03 -4.792163148522377014e-02 7.442694157361984253e-02 1.393022853881120682e-02 -2.351147979497909546e-01 1.535595208406448364e-01
-3.592329025268554688e-01 -3.671815618872642517e-02 3.330782651901245117e-01 1.821903735399246216e-01 -4.702373966574668884e-02 2.460071593523025513e-01 2.457380145788192749e-01 -2.350284308195114136e-01 9.039065986871719360e-02 -2.302950173616409302e-01 -1.183952614665031433e-01 -2.673215866088867188e-01 -3.876352012157440186e-01 8.365282416343688965e-02 1.545794010162353516e-01 -1.669407784938812256e-01 4.888741299510002136e-03 -3.590156510472297668e-02 2.526030689477920532e-02 3.029833175241947174e-02 1.364856362342834473e-01 -2.373555749654769897e-01 8.703366853296756744e-03 -2.748426981270313263e-03 -1.461977809667587280e-01 -1.136888265609741211e-01 8.553519099950790405e-02 1.275393515825271606e-01 5.983002111315727234e-02 2.131533175706863403e-01 -2.245413605123758316e-03 -8.115754276514053345e-02
-7.450298964977264404e-02 3.686119988560676575e-02 5.309257507324218750e-01 -3.468722477555274963e-02 -7.408339064568281174e-03 3.063668012619018555e-01 2.661866247653961182e-01 1.093642041087150574e-02 -2.759999595582485199e-02 1.343410760164260864e-01 -4.041830897331237793e-01 -3.717496097087860107e-01 3.203901648521423340e-02 -1.672446429729461670e-01 -1.347565352916717529e-01 -1.705278083682060242e-02 -7.723694294691085815e-02 -2.172652035951614380e-01 -3.348244354128837585e-02 3.907876089215278625e-02 1.611868292093276978e-01 -1.369764506816864014e-01 -3.208014741539955139e-02 -5.623866617679595947e-02 -3.932463750243186951e-02 -1.605261266231536865e-01 2.590940520167350769e-02 -5.758032575249671936e-02 7.857520133256912231e-02 -1.526786200702190399e-02 -1.799308210611343384e-01 4.958464577794075012e-02
-1.587987095117568970e-01 -1.513667851686477661e-01 1.107542142271995544e-01 6.186504662036895752e-02 -7.555184513330459595e-02 1.297928392887115479e-01 1.606283038854598999e-01 1.584610641002655029e-01 -7.879026234149932861e-02 -3.365467116236686707e-02 -1.693658828735351562e-01 -4.549754261970520020e-01 -2.295081019401550293e-01 9.068831801414489746e-02 3.504081666469573975e-01 -1.475253850221633911e-01 1.248227953910827637e-01 -9.304073452949523926e-02 -4.090408980846405029e-02 -1.941100358963012695e-01 2.008303701877593994e-01 -3.355362415313720703e-01 5.188429355621337891e-02 2.879714071750640869e-01 8.073073625564575195e-02 -1.089088395237922668e-01 1.672383546829223633e-01 1.427752375602722168e-01 7.127963472157716751e-03 -1.674133986234664917e-01 1.280374228954315186e-01 -2.249491959810256958e-02
-3.007245957851409912e-01 -9.572105109691619873e-02 2.957582287490367889e-02 -3.233008682727813721e-01 9.146534651517868042e-02 1.313847452402114868e-01 2.327331155538558960e-01 2.354318834841251373e-02 -1.555396467447280884e-01 2.233509421348571777e-01 -1.265198886394500732e-01 -1.955687552690505981e-01 -7.735806051641702652e-03 -3.129982054233551025e-01 -4.738603904843330383e-02 1.957492530345916748e-01 -8.759792894124984741e-03 -3.381825387477874756e-01 5.786564201116561890e-03 1.150479912757873535e-01 2.946338653564453125e-01 -1.020004414021968842e-02 9.053686261177062988e-02 2.181328535079956055e-01 -4.838142544031143188e-02 -2.368306815624237061e-01 1.782042235136032104e-01 -6.493796408176422119e-02 -1.082714870572090149e-01 6.752231717109680176e-02 -5.222184211015701294e-02 2.528154850006103516e-01
-1.909230500459671021e-01 -1.607575267553329468e-01 7.067885249853134155e-02 -1.416723728179931641e-01 5.627647042274475098e-02 -6.078674644231796265e-02 2.452996969223022461e-01 6.144317798316478729e-03 -2.066833078861236572e-01 -7.224977761507034302e-02 -1.426860094070434570e-01 -3.841086626052856445e-01 8.779586851596832275e-02 -3.311370015144348145e-01 1.351606249809265137e-01 7.514204829931259155e-02 3.751821070909500122e-02 -6.241128966212272644e-02 5.406120792031288147e-02 -2.457494884729385376e-01 3.861254453659057617e-01 -1.998004019260406494e-01 -6.953053176403045654e-02 1.778417080640792847e-01 -3.257443308830261230e-01 -1.616457477211952209e-02 2.996008656919002533e-02 -1.361215561628341675e-01 -3.286460041999816895e-02 1.115666255354881287e-01 -9.707582741975784302e-02 2.135745882987976074e-01
1.610865294933319092e-01 -1.984848231077194214e-01 1.461808085441589355e-01 -2.082851529121398926e-01 2.006901502609252930e-01 2.002800107002258301e-01 2.719157636165618896e-01 -6.525880098342895508e-02 1.548580825328826904e-01 -7.656945288181304932e-02 -1.520092487335205078e-01 -3.626472353935241699e-01 1.961392909288406372e-02 -2.451429218053817749e-01 -2.980028986930847168e-01 1.693595945835113525e-01 -1.398947089910507202e-01 9.570094943046569824e-02 5.562244728207588196e-02 -6.539858877658843994e-02 8.330323547124862671e-02 -2.982226610183715820e-01 -4.938703496009111404e-03 3.364346921443939209e-01 1.440728306770324707e-01 -4.442101344466209412e-02 8.824638277292251587e-02 4.787695035338401794e-02 1.389487832784652710e-01 2.648913674056529999e-02 1.917102485895156860e-01 1.188522428274154663e-01
-2.265585362911224365e-01 -2.060556560754776001e-01 -2.111029252409934998e-02 -7.551378756761550903e-02 -4.425649344921112061e-02 1.080711279064416885e-02 4.989910125732421875e-01 5.548582598567008972e-02 1.478782147169113159e-01 -2.928666584193706512e-02 -2.619553729891777039e-02 -2.547728717327117920e-01 -2.752792239189147949e-01 -2.316205017268657684e-02 -8.204488456249237061e-02 -1.476338356733322144e-01 -1.392490416765213013e-02 -1.223569586873054504e-01 8.621692657470703125e-03 -3.643008470535278320e-01 -2.046549916267395020e-01 -4.081893339753150940e-02 -2.170246839523315430e-01 -1.196566522121429443e-01 -3.104038536548614502e-01 -1.830915659666061401e-01 -1.765541918575763702e-02 -6.369472295045852661e-02 -2.418294399976730347e-01 6.594588607549667358e-02 8.981531485915184021e-03 5.176974460482597351e-02
-9.163177758455276489e-02 -1.754839569330215454e-01 3.859092593193054199e-01 -6.714590638875961304e-02 1.800501160323619843e-02 2.747940123081207275e-01 -7.506375014781951904e-02 -7.410171907395124435e-03 -4.241456463932991028e-02 -1.636760383844375610e-01 -1.867385953664779663e-01 -3.522328138351440430e-01 1.164686530828475952e-01 -1.890513896942138672e-01 -6.519083678722381592e-02 -8.570811152458190918e-02 2.175384946167469025e-02 -2.955907285213470459e-01 1.628753915429115295e-02 -1.275147497653961182e-01 -2.702578715980052948e-02 -3.816162049770355225e-01 -3.503696992993354797e-02 1.843512058258056641e-01 -1.310456246137619019e-01 1.342343688011169434e-01 2.234851121902465820e-01 -2.998240664601325989e-02 -5.652221292257308960e-02 -1.840764433145523071e-01 2.433650046586990356e-01 9.555913507938385010e-02
3.344608470797538757e-02 -2.074106335639953613e-01 1.434911042451858521e-01 -1.259583383798599243e-01 5.261506438255310059e-01 2.517508268356323242e-01 -2.892389334738254547e-02 -1.148740723729133606e-01 2.391233295202255249e-02 -4.699112474918365479e-02 4.372167866677045822e-03 -3.979057371616363525e-01 -1.872689872980117798e-01 -3.834855258464813232e-01 -6.376720219850540161e-02 6.484920531511306763e-02 -1.180716454982757568e-01 5.573716387152671814e-02 1.065057814121246338e-01 -1.167452707886695862e-01 -1.527947653084993362e-02 -2.187822908163070679e-01 9.457396343350410461e-03 -1.116774603724479675e-01 -9.070196747779846191e-02 -8.537600934505462646e-02 -3.202058142051100731e-03 -2.580734491348266602e-01 8.821079879999160767e-02 3.840723261237144470e-02 1.232957988977432251e-01 6.605823338031768799e-02
-1.577362269163131714e-01 -4.211248159408569336e-01 1.108647957444190979e-01 -2.059934139251708984e-01 9.719242155551910400e-02 1.767181605100631714e-01 1.326021701097488403e-01 -1.853808201849460602e-02 -7.486280053853988647e-02 1.731562763452529907e-01 -2.481368780136108398e-01 -2.214971929788589478e-01 2.144829630851745605e-01 -3.972385227680206299e-01 -8.535479754209518433e-02 1.784348785877227783e-01 2.089390903711318970e-01 -1.801195740699768066e-01 -9.346580505371093750e-02 -1.829706877470016479e-01 5.059686023741960526e-03 -8.932302147150039673e-02 4.988253116607666016e-02 1.476834118366241455e-01 5.536911543458700180e-03 -1.435244679450988770e-01 6.061943247914314270e-03 -2.414173632860183716e-01 -1.295074075460433960e-01 8.783251047134399414e-02 -1.431196331977844238e-01 1.441017985343933105e-01
-8.650157600641250610e-02 -2.301086187362670898e-01 1.539180129766464233e-01 -1.610735952854156494e-01 -2.633026614785194397e-02 3.999931812286376953e-01 -1.758753322064876556e-03 3.817678242921829224e-02 -8.164806663990020752e-02 1.165638417005538940e-01 -1.083485968410968781e-02 -6.681669503450393677e-02 -1.466355174779891968e-01 -4.555225670337677002e-01 -1.761409938335418701e-01 -9.840667247772216797e-02 -2.048631310462951660e-01 -4.658740758895874023e-02 -3.691856935620307922e-02 -7.196474075317382812e-02 3.650724515318870544e-02 -1.942039579153060913e-01 7.418401539325714111e-02 7.316258549690246582e-02 7.738142460584640503e-02 8.903501927852630615e-02 1.285914033651351929e-01 -5.120593588799238205e-03 -4.705324470996856689e-01 -5.356808193027973175e-03 9.290970861911773682e-03 2.840036451816558838e-01
-2.157146632671356201e-01 -2.631436884403228760e-01 1.772933751344680786e-01 -2.213322520256042480e-01 2.128715515136718750e-01 3.686065673828125000e-01 5.964974686503410339e-02 1.025975309312343597e-02 1.154936403036117554e-01 1.595750600099563599e-01 -4.640227556228637695e-02 -1.648138016462326050e-01 -2.205132544040679932e-01 -2.028078585863113403e-01 -1.223884597420692444e-01 5.101205036044120789e-02 2.952502109110355377e-02 -1.853296458721160889e-01 2.413196712732315063e-01 -3.788140788674354553e-02 2.640611827373504639e-01 -1.634036898612976074e-01 2.769708260893821716e-02 1.420125067234039307e-01 -1.754119843244552612e-01 -2.161526679992675781e-02 1.607177704572677612e-01 1.584932580590248108e-02 1.427212208509445190e-01 -2.189735025167465210e-01 2.893331646919250488e-01 1.479603797197341919e-01
7.378010451793670654e-02 9.599559940397739410e-03 2.931694984436035156e-01 1.490176320075988770e-01 -9.288386441767215729e-03 4.285393282771110535e-02 2.914611995220184326e-01 -1.542035043239593506e-01 5.566148087382316589e-02 -2.114540636539459229e-01 -2.221692353487014771e-02 -2.658203840255737305e-01 -1.391766518354415894e-01 -2.838109433650970459e-01 1.505023539066314697e-01 -3.456087410449981689e-02 4.949966445565223694e-02 4.153346642851829529e-02 4.961994290351867676e-02 -1.032127141952514648e-01 9.388642013072967529e-02 -2.883510291576385498e-01 1.694866120815277100e-01 -1.299866735935211182e-01 1.475689858198165894e-01 2.067508995532989502e-01 3.221571743488311768e-01 6.656160950660705566e-02 -3.836002349853515625e-01 1.202962398529052734e-01 -2.074164301156997681e-01 2.599510923027992249e-02
-2.120097875595092773e-01 -2.156551182270050049e-01 -4.948490485548973083e-02 -1.329509913921356201e-01 2.033945620059967041e-01 2.871141135692596436e-01 3.685173094272613525e-01 6.636882200837135315e-03 -5.696707218885421753e-02 -2.668344415724277496e-02 -5.655010230839252472e-03 -2.085806727409362793e-01 1.511232852935791016e-01 -4.272532463073730469e-01 -5.910845007747411728e-03 3.728846460580825806e-02 4.662444815039634705e-03 -2.666776478290557861e-01 3.821364045143127441e-01 -1.740978360176086426e-01 -1.124950125813484192e-01 2.969041094183921814e-02 -1.652146875858306885e-01 9.477868676185607910e-02 -1.619071066379547119e-01 8.141301223076879978e-04 -1.289679482579231262e-02 9.541882574558258057e-02 3.093270957469940186e-02 9.571289271116256714e-02 1.706148236989974976e-01 -4.957351088523864746e-02
1.012118831276893616e-01 -2.530717477202415466e-02 2.472402900457382202e-01 -3.244903981685638428e-01 4.638546332716941833e-02 1.330740451812744141e-01 1.960257887840270996e-01 8.529878407716751099e-02 -4.887720569968223572e-02 2.513071335852146149e-02 -4.222428798675537109e-02 -2.572338283061981201e-01 -2.498775422573089600e-01 -3.250292837619781494e-01 3.138720616698265076e-02 2.166338562965393066e-01 1.961455494165420532e-02 2.120144665241241455e-01 -8.122331649065017700e-02 -8.055945485830307007e-02 2.942038774490356445e-01 -5.728183314204216003e-02 3.376574814319610596e-02 4.148498475551605225e-01 -6.430464982986450195e-02 -2.097201906144618988e-02 1.691206693649291992e-01 -1.983680427074432373e-01 2.806260017678141594e-03 7.643701881170272827e-02 2.340933233499526978e-01 1.244363114237785339e-01
7.216566056013107300e-02 -4.464794099330902100e-01 1.776442676782608032e-01 4.625796526670455933e-02 1.210788963362574577e-03 1.147551238536834717e-01 1.264573782682418823e-01 -6.272719707340002060e-03 9.900888800621032715e-02 -1.783669143915176392e-01 -2.932099699974060059e-01 -3.558428883552551270e-01 -1.495423540472984314e-02 -1.784300506114959717e-01 -8.083728700876235962e-02 1.948702484369277954e-01 -1.524804532527923584e-01 -1.120503339916467667e-02 4.674581065773963928e-02 8.621472120285034180e-02 -3.180261328816413879e-02 1.801048368215560913e-01 -2.971062958240509033e-01 3.135940134525299072e-01 -7.405676692724227905e-02 -9.124504029750823975e-02 7.127447519451379776e-03 5.742698535323143005e-02 -2.217820659279823303e-02 2.449034005403518677e-01 1.876393109560012817e-01 -1.894015520811080933e-01
-1.017381027340888977e-01 7.286005653440952301e-03 5.815289542078971863e-02 1.470540277659893036e-02 1.974282562732696533e-01 1.331354081630706787e-01 2.659204006195068359e-01 8.804509043693542480e-02 -5.271339416503906250e-02 9.213298559188842773e-02 2.512268349528312683e-02 -3.175484538078308105e-01 1.256529390811920166e-01 -6.449988484382629395e-02 -8.985790424048900604e-03 1.614401340484619141e-01 2.772235274314880371e-01 2.096420526504516602e-01 6.371321529150009155e-02 -1.487727761268615723e-01 3.485119342803955078e-01 -1.800623238086700439e-01 -2.159065753221511841e-01 1.747495532035827637e-01 2.096930146217346191e-02 -4.077150821685791016e-01 -8.619192242622375488e-02 2.137753814458847046e-01 -2.300540655851364136e-01 2.002717107534408569e-01 -1.553135924041271210e-02 -2.991943992674350739e-02
-4.842683300375938416e-02 -2.969272434711456299e-01 2.113648653030395508e-01 7.313725072890520096e-03 2.808766365051269531e-01 2.507770657539367676e-01 -3.252684697508811951e-02 3.295495510101318359e-01 -2.051728963851928711e-02 -8.247173577547073364e-02 -1.888731271028518677e-01 -4.271526634693145752e-01 2.735248766839504242e-02 -8.690647035837173462e-02 -1.864529401063919067e-01 -2.020776420831680298e-01 -2.254569679498672485e-01 3.432223200798034668e-02 -1.290807127952575684e-01 -6.654343567788600922e-03 1.428520530462265015e-01 -1.341072916984558105e-01 -1.748573780059814453e-01 2.696997225284576416e-01 4.721570760011672974e-02 2.972150780260562897e-02 2.215065509080886841e-01 -8.083795756101608276e-02 -9.726326167583465576e-02 1.032994166016578674e-01 -2.842593751847743988e-02 1.182866245508193970e-01
3.854064643383026123e-02 -6.825696676969528198e-02 2.810309827327728271e-01 7.396881282329559326e-02 5.725054815411567688e-02 4.189027249813079834e-01 4.065271317958831787e-01 -2.023409456014633179e-01 -2.429550886154174805e-01 7.410888373851776123e-02 -3.541782870888710022e-02 -1.299757510423660278e-01 8.737566322088241577e-02 -3.641697764396667480e-01 -1.680987179279327393e-01 5.059453099966049194e-02 5.179165303707122803e-02 -1.596687734127044678e-01 2.798469662666320801e-01 5.707839503884315491e-02 2.314612567424774170e-01 -1.449732482433319092e-02 -4.367292672395706177e-02 -1.337211299687623978e-02 2.279179403558373451e-03 3.463486954569816589e-02 1.927661299705505371e-01 -1.130103841423988342e-01 -7.275052368640899658e-02 1.396087408065795898e-01 -1.051393449306488037e-01 1.345813572406768799e-01
1.844134181737899780e-02 -3.643662929534912109e-01 3.665781021118164062e-01 6.239879131317138672e-02 3.688799962401390076e-02 1.184243336319923401e-02 3.732131123542785645e-01 1.417548805475234985e-01 1.346302567981183529e-03 2.236714810132980347e-01 5.154809728264808655e-02 -3.043285310268402100e-01 -2.018908858299255371e-01 -1.135419085621833801e-01 -2.254716604948043823e-01 1.802904307842254639e-01 -8.923973143100738525e-02 -3.936690688133239746e-01 5.955392122268676758e-02 -3.294136375188827515e-02 -1.343496292829513550e-01 5.973296239972114563e-02 -5.420305952429771423e-02 1.435117125511169434e-01 -4.027719423174858093e-02 -1.921741291880607605e-02 5.717789754271507263e-02 -1.691537722945213318e-02 -9.964701719582080841e-03 2.181027829647064209e-01 3.078578412532806396e-02 -1.362276226282119751e-01
4.241959378123283386e-02 4.819655790925025940e-02 8.835379034280776978e-02 5.638168752193450928e-02 3.364689052104949951e-01 1.146648600697517395e-01 2.724069952964782715e-01 -2.604728192090988159e-02 -7.340454310178756714e-02 -1.897945255041122437e-01 -1.197304725646972656e-01 -3.885641396045684814e-01 -1.190681681036949158e-01 -2.655685842037200928e-01 -2.347956225275993347e-02 2.739704251289367676e-01 5.980793386697769165e-02 3.112881630659103394e-02 5.571185052394866943e-02 -6.892974674701690674e-02 2.242562472820281982e-01 -1.465580314397811890e-01 7.067857682704925537e-02 1.288435757160186768e-01 6.671745330095291138e-02 2.009956538677215576e-01 1.987237185239791870e-01 -1.361769735813140869e-01 -1.343568563461303711e-01 1.688807606697082520e-01 4.017198383808135986e-01 -1.401876797899603844e-03
8.825604803860187531e-03 -1.376178264617919922e-01 1.606124937534332275e-01 2.158440053462982178e-01 1.511933803558349609e-01 2.383527606725692749e-01 1.702924221754074097e-01 1.695969849824905396e-01 -1.136767193675041199e-01 -2.558336257934570312e-01 -2.150439471006393433e-01 -2.233456522226333618e-01 -2.709041349589824677e-02 -3.738747835159301758e-01 -3.515147566795349121e-01 5.660087242722511292e-02 2.305681817233562469e-03 -4.280197992920875549e-02 1.506988108158111572e-01 -1.701770164072513580e-02 -1.337517350912094116e-01 -2.669018208980560303e-01 5.317606404423713684e-02 1.324898898601531982e-01 6.277124583721160889e-02 -2.946885526180267334e-01 1.720019131898880005e-01 1.847186237573623657e-01 1.226288750767707825e-01 1.377579718828201294e-01 -1.457075309008359909e-02 -7.951218634843826294e-02
-3.826267644762992859e-02 -1.765308827161788940e-01 2.410093098878860474e-01 8.929539471864700317e-02 1.531636416912078857e-01 -5.263068526983261108e-02 2.271587401628494263e-02 6.620391737669706345e-03 1.685151606798171997e-01 -2.300805896520614624e-01 -1.572365462779998779e-01 -2.604768276214599609e-01 -9.674718976020812988e-02 -4.312728643417358398e-01 -1.632792502641677856e-01 2.682741880416870117e-01 1.414057910442352295e-01 -1.535785943269729614e-01 3.016306757926940918e-01 1.419438719749450684e-01 5.529960617423057556e-02 -2.844697833061218262e-01 -1.281981915235519409e-01 2.023376375436782837e-01 7.373664528131484985e-02 -8.654081076383590698e-02 1.713876426219940186e-01 6.692687422037124634e-02 1.503435969352722168e-01 1.395258605480194092e-01 1.354570090770721436e-01 -5.801034718751907349e-02
6.748720258474349976e-02 -2.191591113805770874e-01 3.912762999534606934e-01 8.597406558692455292e-03 3.340324386954307556e-02 2.094744592905044556e-01 7.407761365175247192e-02 2.344224369153380394e-03 1.594177037477493286e-01 -2.619445919990539551e-01 2.042697742581367493e-03 -1.871609985828399658e-01 -2.270863056182861328e-01 -2.159092575311660767e-01 -1.671342998743057251e-01 2.138109803199768066e-01 2.971210144460201263e-02 -1.003302410244941711e-01 1.803178340196609497e-02 4.618412815034389496e-03 8.758714050054550171e-02 -2.949972450733184814e-01 7.296178489923477173e-02 3.665397465229034424e-01 -1.693622320890426636e-01 -1.979731321334838867e-01 2.124322205781936646e-01 2.395376376807689667e-02 2.676899731159210205e-01 3.967064991593360901e-02 -5.347988381981849670e-02 -8.674003183841705322e-02
-2.880105078220367432e-01 -1.142356768250465393e-01 7.626649737358093262e-02 -2.409593760967254639e-02 1.025197282433509827e-01 3.208339512348175049e-01 2.584483027458190918e-01 -1.356308013200759888e-01 -9.111747890710830688e-02 -9.038528800010681152e-02 -2.621692419052124023e-01 -4.380792677402496338e-01 -2.139208912849426270e-01 -7.982344180345535278e-02 1.236292347311973572e-01 -1.861616075038909912e-01 1.289733648300170898e-01 -1.683667488396167755e-02 1.633991487324237823e-02 7.284364104270935059e-02 -1.868455260992050171e-01 -2.109920084476470947e-01 -6.291264295578002930e-02 2.728900015354156494e-01 1.571858376264572144e-01 1.205650717020034790e-01 -2.350492030382156372e-02 -2.071648389101028442e-01 -1.740370094776153564e-01 1.504682302474975586e-01 -3.054027073085308075e-02 5.341181904077529907e-02
-2.063710242509841919e-01 5.053063482046127319e-02 2.933179736137390137e-01 1.079330742359161377e-01 7.128412369638681412e-03 1.459503918886184692e-01 5.794155225157737732e-02 1.455673947930335999e-02 1.110919862985610962e-01 -5.726400390267372131e-02 6.497461348772048950e-02 -3.736296296119689941e-01 9.962923824787139893e-02 -1.443386971950531006e-01 1.529253832995891571e-02 6.838158518075942993e-02 1.767572760581970215e-02 -2.165674977004528046e-02 -1.327860504388809204e-01 1.975779086351394653e-01 1.963835582137107849e-02 -1.469536125659942627e-01 -1.750064045190811157e-01 1.557422876358032227e-01 -4.153434038162231445e-01 -6.671669334173202515e-02 8.519701659679412842e-03 -3.279150426387786865e-01 -3.711325824260711670e-01 2.738667726516723633e-01 4.805797711014747620e-02 5.667106434702873230e-02
2.651655115187168121e-03 -4.727542996406555176e-01 3.874771296977996826e-01 2.948992885649204254e-02 2.499026805162429810e-01 1.537537723779678345e-01 2.239917665719985962e-01 1.189334318041801453e-01 4.619162529706954956e-02 -6.514409184455871582e-02 -4.657833278179168701e-02 1.210199743509292603e-01 -1.213515177369117737e-01 -8.810035139322280884e-02 -1.623521298170089722e-01 -3.308948129415512085e-02 -1.239459067583084106e-01 -7.711975276470184326e-02 1.346256881952285767e-01 4.311447590589523315e-02 1.279412116855382919e-02 -1.171167418360710144e-01 2.118265815079212189e-02 2.676144838333129883e-01 1.188211236149072647e-02 -2.220716625452041626e-01 2.067791074514389038e-01 -1.352335214614868164e-01 -1.106738150119781494e-01 3.566822707653045654e-01 2.276154048740863800e-02 -1.556095778942108154e-01
8.995589613914489746e-02 -3.655954003334045410e-01 2.261456251144409180e-01 -1.134806126356124878e-01 -3.468236327171325684e-02 1.821045577526092529e-01 4.181746542453765869e-01 -2.780097126960754395e-01 -1.111470013856887817e-01 -4.800124093890190125e-02 2.240723222494125366e-01 -6.286678463220596313e-02 1.571255326271057129e-01 -1.128731071949005127e-01 -2.098994702100753784e-02 -3.287822753190994263e-02 9.586027823388576508e-03 -3.179712593555450439e-02 9.599970281124114990e-02 -5.210547149181365967e-02 3.378184437751770020e-01 -2.358629852533340454e-01 6.855618953704833984e-02 -3.900413215160369873e-02 -2.221495099365711212e-02 -5.218501202762126923e-03 3.848586082458496094e-01 -1.168257743120193481e-01 -2.156445235013961792e-01 -1.211376860737800598e-02 -3.052324429154396057e-02 -3.257586434483528137e-02
-1.754719391465187073e-02 3.998123481869697571e-02 3.394422233104705811e-01 -1.562852412462234497e-01 4.294521361589431763e-02 2.749302685260772705e-01 3.844315931200981140e-02 9.492781758308410645e-02 9.867036342620849609e-02 -2.643981715664267540e-03 1.981292366981506348e-01 -1.139244884252548218e-01 -9.085904806852340698e-02 -3.026560544967651367e-01 6.618741899728775024e-02 -8.070756494998931885e-02 -2.169274259358644485e-03 -8.089943975210189819e-02 2.767958939075469971e-01 -1.744244396686553955e-01 4.932528734207153320e-02 -2.670971453189849854e-01 -2.372188568115234375e-01 4.052552282810211182e-01 7.214394211769104004e-02 -6.524627096951007843e-03 9.580726176500320435e-02 -1.475755125284194946e-01 -1.040562316775321960e-01 1.807199567556381226e-01 3.179976344108581543e-01 9.548540413379669189e-02
2.226515710353851318e-01 -1.349723041057586670e-01 3.183048963546752930e-01 -1.878379434347152710e-01 -4.810717701911926270e-02 2.348598539829254150e-01 1.166828349232673645e-01 -2.107738554477691650e-01 7.725801318883895874e-02 -2.110089547932147980e-02 6.967741530388593674e-03 -1.073229461908340454e-01 1.115329787135124207e-01 -2.367067933082580566e-01 -4.867224395275115967e-02 9.066896885633468628e-02 1.171493232250213623e-01 5.746966600418090820e-02 6.538342684507369995e-02 -1.597381383180618286e-01 2.819597125053405762e-01 -4.085204005241394043e-01 -2.550490498542785645e-01 -4.417249187827110291e-02 2.114660479128360748e-02 -1.120499670505523682e-01 3.399618268013000488e-01 -6.315280497074127197e-02 -2.659750580787658691e-01 4.462952911853790283e-02 -2.963765338063240051e-02 -1.290980726480484009e-01
-1.867516636848449707e-01 -4.191361740231513977e-02 3.752623200416564941e-01 1.896979212760925293e-01 2.865677140653133392e-02 8.703777194023132324e-02 2.859126329421997070e-01 1.549446880817413330e-01 2.489827759563922882e-02 -3.362619876861572266e-01 1.117000058293342590e-01 -1.596119254827499390e-01 7.335434854030609131e-02 -4.583397209644317627e-01 -2.910675704479217529e-01 6.336836144328117371e-03 -2.315202169120311737e-02 -7.259131968021392822e-02 2.306357957422733307e-02 2.056650072336196899e-01 8.981824852526187897e-03 -2.190454304218292236e-01 7.351687550544738770e-02 2.230729907751083374e-01 2.158628217875957489e-02 -1.146815866231918335e-01 6.907661259174346924e-02 8.507484197616577148e-02 4.507021978497505188e-02 7.491122931241989136e-02 1.832984685897827148e-01 4.261340945959091187e-02
-2.919268310070037842e-01 -1.320483684539794922e-01 1.938607543706893921e-01 -1.210760921239852905e-01 6.802697479724884033e-02 2.198958098888397217e-01 3.508647978305816650e-01 -3.566195443272590637e-02 4.709017649292945862e-02 -6.084363162517547607e-02 -2.374180555343627930e-01 -3.268492519855499268e-01 -2.711135149002075195e-01 -7.161068916320800781e-02 -2.537820115685462952e-02 -4.098450392484664917e-02 -2.857811562716960907e-02 -1.534896939992904663e-01 -6.534049659967422485e-02 6.786410510540008545e-02 -2.681830823421478271e-01 -5.210484564304351807e-02 -3.559266403317451477e-02 2.068921476602554321e-01 2.532164752483367920e-01 7.431403547525405884e-02 1.172683313488960266e-01 -3.293247520923614502e-01 -1.900480240583419800e-01 1.420568227767944336e-01 -1.072930544614791870e-01 7.779554277658462524e-02
-1.231636479496955872e-01 -2.363430708646774292e-01 2.086138427257537842e-01 -7.421801984310150146e-02 -1.318006068468093872e-01 1.252504289150238037e-01 2.888391315937042236e-01 -5.417905002832412720e-02 -9.983392804861068726e-02 -2.318081445991992950e-02 -2.632241547107696533e-01 -3.674207031726837158e-01 -1.383373886346817017e-01 -1.286109536886215210e-01 9.313916414976119995e-02 -3.098023310303688049e-02 1.529874950647354126e-01 -5.582118779420852661e-02 -2.510987222194671631e-02 9.172691404819488525e-02 -2.347727417945861816e-01 -1.939544677734375000e-01 8.894427120685577393e-02 4.338382482528686523e-01 5.650576949119567871e-02 -2.697129361331462860e-02 9.017758071422576904e-02 -2.263913452625274658e-01 -2.402212470769882202e-01 1.249820590019226074e-01 -1.629052609205245972e-01 1.132313236594200134e-01
-2.284611314535140991e-01 -3.493317589163780212e-02 1.440266221761703491e-01 -1.596775650978088379e-01 1.457412987947463989e-01 1.595688909292221069e-01 3.729470670223236084e-01 1.473243683576583862e-01 -1.399318128824234009e-01 -9.136659651994705200e-02 -6.297612935304641724e-02 -2.524355947971343994e-01 7.199016213417053223e-02 1.597552327439188957e-03 -1.120663597248494625e-03 2.040429264307022095e-01 4.377480223774909973e-02 5.754155293107032776e-02 3.044106364250183105e-01 1.103147282265126705e-03 -1.918243616819381714e-02 -2.843814194202423096e-01 -7.217430323362350464e-02 1.389014571905136108e-01 -3.008437752723693848e-01 1.231485512107610703e-02 1.511870324611663818e-01 1.148435920476913452e-01 -2.335976511240005493e-01 2.067624181509017944e-01 -2.500874996185302734e-01 -2.453651577234268188e-01
2.343370318412780762e-01 -2.959604859352111816e-01 2.850700318813323975e-01 1.660280376672744751e-01 1.643714904785156250e-01 3.223449587821960449e-01 1.159869730472564697e-01 -1.165524795651435852e-01 1.263906061649322510e-01 -2.443244606256484985e-01 -2.342059165239334106e-01 -1.681748330593109131e-01 -1.585641950368881226e-01 -3.352401256561279297e-01 -4.845212772488594055e-02 7.244982570409774780e-02 6.819044798612594604e-02 -1.514235138893127441e-01 1.421001274138689041e-02 -2.545155584812164307e-02 -2.498824894428253174e-02 -2.506031692028045654e-01 1.194018498063087463e-01 3.249728977680206299e-01 -2.000789530575275421e-02 -1.224263012409210205e-01 1.260421276092529297e-01 1.512039601802825928e-01 8.291465230286121368e-03 -1.241464689373970032e-01 7.306285202503204346e-02 9.798491373658180237e-03
3.725896775722503662e-02 6.456861644983291626e-02 3.158216178417205811e-01 -2.535536885261535645e-01 2.038710862398147583e-01 7.673077285289764404e-02 2.676042020320892334e-01 1.230780407786369324e-01 1.125266961753368378e-02 7.813892513513565063e-02 -1.120828911662101746e-01 -2.872652709484100342e-01 -1.259578317403793335e-01 -3.614813685417175293e-01 -5.865463986992835999e-02 -1.083984039723873138e-02 -9.169903397560119629e-02 -4.407160282135009766e-01 4.704666137695312500e-02 1.009714603424072266e-01 8.275738358497619629e-02 -2.341754138469696045e-01 -2.480858266353607178e-01 -8.957328647375106812e-02 -7.687393575906753540e-02 -2.839411981403827667e-02 1.428778618574142456e-01 -1.297656595706939697e-01 -1.222024559974670410e-01 -1.603507809340953827e-02 1.946963816881179810e-01 3.767581656575202942e-02
-2.491858303546905518e-01 -2.901816964149475098e-01 -1.878882050514221191e-01 -5.915966257452964783e-02 1.693173497915267944e-01 3.752385824918746948e-02 1.644288897514343262e-01 -5.397096276283264160e-02 8.932264149188995361e-02 -1.319928616285324097e-01 -8.351933956146240234e-02 -3.436333835124969482e-01 -1.338200963800773025e-04 -1.655921936035156250e-01 5.838865786790847778e-02 1.451084390282630920e-02 3.117699921131134033e-01 -1.601329892873764038e-01 -1.638067960739135742e-01 -1.287571340799331665e-01 -4.282007738947868347e-02 -2.189129590988159180e-01 2.663213312625885010e-01 -1.768739074468612671e-01 2.018719762563705444e-01 -2.340112775564193726e-01 2.739445567131042480e-01 9.973811917006969452e-03 -7.160511612892150879e-02 -1.266878396272659302e-01 2.516117691993713379e-01 2.485909732058644295e-03
-8.335749059915542603e-02 -3.733792528510093689e-02 3.009190261363983154e-01 2.649638652801513672e-01 2.038355618715286255e-01 3.535653650760650635e-02 3.376253545284271240e-01 9.757264703512191772e-02 -9.987058490514755249e-02 -1.824261546134948730e-01 -1.014634817838668823e-01 -2.104601114988327026e-01 -1.976698487997055054e-01 -3.342494666576385498e-01 -2.193572670221328735e-01 2.035786062479019165e-01 1.706011742353439331e-01 -1.210983768105506897e-01 1.005330830812454224e-01 -2.939562499523162842e-02 1.289387792348861694e-01 -1.144436746835708618e-01 1.238525137305259705e-01 4.018830955028533936e-01 2.820714144036173820e-03 -1.272837668657302856e-01 7.609740644693374634e-02 7.923728972673416138e-02 1.435333788394927979e-01 -2.241303771734237671e-02 -4.261796921491622925e-02 1.178039535880088806e-01
-1.232734695076942444e-01 1.049101799726486206e-01 9.282000362873077393e-02 2.648094594478607178e-01 2.803882658481597900e-01 1.571451574563980103e-01 2.208072096109390259e-01 6.720340996980667114e-02 1.166104990988969803e-02 -2.123786956071853638e-01 -1.677026040852069855e-02 -3.222276568412780762e-01 -5.453768745064735413e-02 -3.424938917160034180e-01 -1.162188202142715454e-01 8.961059153079986572e-02 -1.576888561248779297e-01 -6.026270240545272827e-02 2.601658105850219727e-01 1.846573203802108765e-01 2.629235684871673584e-01 -1.232124865055084229e-01 -1.730370968580245972e-01 2.354287356138229370e-02 -1.060196980834007263e-01 -1.305925250053405762e-01 6.374294310808181763e-02 1.438840031623840332e-01 -5.861804261803627014e-02 9.676507860422134399e-02 2.648078203201293945e-01 2.573645412921905518e-01
2.076822333037853241e-02 -1.610066741704940796e-02 8.518540859222412109e-02 -1.900971531867980957e-01 1.404611468315124512e-01 -4.907566122710704803e-03 4.277688860893249512e-01 -1.747094392776489258e-01 1.797345876693725586e-01 -8.696570992469787598e-03 -2.509954012930393219e-02 -2.608585357666015625e-01 1.511268019676208496e-01 -5.050695315003395081e-02 2.141144126653671265e-01 -1.388577558100223541e-02 3.711977228522300720e-02 -1.735458821058273315e-01 -1.553397998213768005e-02 1.829514950513839722e-01 -2.171195447444915771e-01 -1.811335384845733643e-01 1.634811758995056152e-01 3.156550973653793335e-02 1.884655356407165527e-01 -2.389840036630630493e-01 3.145027458667755127e-01 8.182199299335479736e-02 5.014359485357999802e-03 -1.505275666713714600e-01 2.822578847408294678e-01 2.769361436367034912e-01
-6.480813771486282349e-02 1.958028823137283325e-01 2.052563279867172241e-01 -2.952244281768798828e-01 1.361941993236541748e-01 2.705585360527038574e-01 4.168199002742767334e-02 -3.395704180002212524e-02 1.892795711755752563e-01 -1.235359814018011093e-02 -3.487092256546020508e-01 -3.607451617717742920e-01 1.205630898475646973e-01 -3.232020139694213867e-01 8.258712291717529297e-02 -2.442992478609085083e-02 -3.789919987320899963e-02 -1.269307453185319901e-02 1.322556734085083008e-01 8.456332236528396606e-02 1.068166419863700867e-01 -7.215774059295654297e-02 -1.057434380054473877e-01 3.835844099521636963e-01 5.167810246348381042e-03 -6.972427666187286377e-02 2.926619946956634521e-01 -5.375974252820014954e-02 -3.198556974530220032e-02 -1.381094753742218018e-01 -3.788366913795471191e-02 -5.716941133141517639e-02
-3.007933795452117920e-01 -4.428680837154388428e-01 -5.539360269904136658e-02 -2.295299470424652100e-01 2.048309743404388428e-01 -7.817290723323822021e-02 1.725102365016937256e-01 -1.261022537946701050e-01 3.910971060395240784e-02 -4.843169078230857849e-02 -1.680578440427780151e-01 -3.705193996429443359e-01 -2.971946001052856445e-01 -2.766211628913879395e-01 1.070622652769088745e-01 -3.056321144104003906e-01 -8.155650645494461060e-02 -3.968050330877304077e-02 1.251971423625946045e-01 -9.234425425529479980e-02 -8.775518089532852173e-02 -1.886374875903129578e-02 -2.754665166139602661e-02 1.428558379411697388e-01 3.109040111303329468e-02 -8.139307796955108643e-02 1.611264981329441071e-02 -1.285922676324844360e-01 -8.716372400522232056e-02 1.012991666793823242e-01 9.085723012685775757e-02 1.124177500605583191e-01
-1.455174982547760010e-01 -1.680877059698104858e-01 1.472205221652984619e-01 2.285835295915603638e-01 4.104336202144622803e-01 1.397624164819717407e-01 3.625241816043853760e-01 -4.272654652595520020e-02 -4.149920120835304260e-02 -1.362033188343048096e-01 1.041752193123102188e-02 -1.234757527709007263e-01 -7.460713386535644531e-02 -2.944232821464538574e-01 -2.705659866333007812e-01 2.138537317514419556e-01 8.300119638442993164e-02 -1.129961162805557251e-01 1.997630745172500610e-01 -4.038502275943756104e-02 6.657795608043670654e-02 -3.120115995407104492e-01 -9.596625342965126038e-03 8.468383550643920898e-02 -3.904091939330101013e-02 -1.163249835371971130e-01 1.435722559690475464e-01 5.177418235689401627e-03 2.234417945146560669e-01 -4.053938016295433044e-02 1.355165690183639526e-01 1.808829605579376221e-01
-8.196900039911270142e-02 -1.129656955599784851e-01 2.353163510560989380e-01 3.220878839492797852e-01 1.333363503217697144e-01 2.237141877412796021e-01 3.302188515663146973e-01 7.131246477365493774e-02 3.167876303195953369e-01 -3.684399649500846863e-02 8.238191902637481689e-02 -2.385927587747573853e-01 7.491344958543777466e-02 -1.854654997587203979e-01 3.277344629168510437e-02 -7.976132445037364960e-03 -2.189998328685760498e-01 -5.629992112517356873e-02 3.353578448295593262e-01 7.784882932901382446e-02 -6.117105018347501755e-03 -1.531683206558227539e-01 2.591673433780670166e-01 -1.203424856066703796e-01 2.318959683179855347e-01 -1.061905696988105774e-01 -4.129391536116600037e-02 -1.065290346741676331e-01 -1.275929659605026245e-01 1.289085149765014648e-01 1.965850442647933960e-01 9.178090095520019531e-02
-1.198597550392150879e-01 -1.824383139610290527e-01 -1.161343604326248169e-01 -1.416767202317714691e-02 -2.150245159864425659e-01 7.856208086013793945e-02 2.456937581300735474e-01 -8.198407478630542755e-03 3.591747283935546875e-01 1.688616164028644562e-02 -1.010165289044380188e-01 -5.195568799972534180e-01 1.861272901296615601e-01 -7.137156277894973755e-02 -2.103621698915958405e-02 3.996847197413444519e-02 1.366175711154937744e-01 -2.047312557697296143e-01 1.249144319444894791e-02 9.034127928316593170e-03 5.379524827003479004e-02 3.214764297008514404e-01 -3.843569755554199219e-02 1.849313080310821533e-01 6.338960677385330200e-02 -1.012203395366668701e-01 1.743974685668945312e-01 -1.705590486526489258e-01 -1.267499029636383057e-01 -3.928993642330169678e-02 2.050278782844543457e-01 1.961129456758499146e-01
1.779424250125885010e-01 -1.285769641399383545e-01 3.131234645843505859e-01 -2.840345203876495361e-01 1.211665496230125427e-01 2.576878964900970459e-01 1.775203496217727661e-01 8.870938420295715332e-02 1.914876252412796021e-01 7.130703330039978027e-02 -5.548971518874168396e-02 -1.127398535609245300e-01 -3.467786684632301331e-02 -2.558095753192901611e-01 4.363066703081130981e-02 -2.057163864374160767e-01 -1.826631277799606323e-02 -8.602852374315261841e-02 4.896456003189086914e-02 -2.728597819805145264e-01 5.849672853946685791e-02 -2.019549906253814697e-01 -7.045548409223556519e-02 1.392994821071624756e-01 -2.858212292194366455e-01 9.134953841567039490e-03 1.454713940620422363e-01 -2.119750976562500000e-01 -2.437777370214462280e-01 2.323395013809204102e-02 2.349567264318466187e-01 2.607770562171936035e-01
-1.935679763555526733e-01 -8.898134529590606689e-02 -6.682146340608596802e-02 2.791694737970829010e-02 3.693694993853569031e-02 2.893506884574890137e-01 2.703863084316253662e-01 8.443950861692428589e-02 8.959496393799781799e-03 4.626982659101486206e-02 -3.271353244781494141e-01 -4.120495319366455078e-01 -3.297925293445587158e-01 -1.782112270593643188e-01 8.350010961294174194e-02 1.382333133369684219e-02 1.302627474069595337e-02 -1.713995337486267090e-01 -3.403028473258018494e-02 8.356086909770965576e-02 -1.037738546729087830e-01 -1.678525358438491821e-01 1.088699884712696075e-02 3.173559010028839111e-01 1.504343748092651367e-01 9.944444894790649414e-02 3.475303202867507935e-02 -2.428391724824905396e-01 -1.858325898647308350e-01 1.773237138986587524e-01 -1.299435794353485107e-01 6.563063710927963257e-02
-3.655205070972442627e-01 1.120980978012084961e-01 2.390595078468322754e-01 -4.403477534651756287e-02 -6.908429414033889771e-02 1.866851188242435455e-02 3.812951743602752686e-01 1.880269311368465424e-02 1.175101473927497864e-01 1.254213601350784302e-01 -1.225567832589149475e-01 -1.518483161926269531e-01 3.004946187138557434e-02 -1.127898767590522766e-01 1.262577623128890991e-01 -2.409368008375167847e-02 -6.391026079654693604e-02 1.118546053767204285e-01 -4.072862211614847183e-03 -4.504330456256866455e-01 -2.080143541097640991e-01 -1.306933164596557617e-01 -7.208645343780517578e-02 6.395424902439117432e-02 -7.604422420263290405e-02 -1.065141707658767700e-01 4.022914543747901917e-02 3.511054068803787231e-02 -1.850169003009796143e-01 1.428951025009155273e-01 3.528601527214050293e-01 2.404928803443908691e-01
-3.334923088550567627e-01 -1.218343451619148254e-01 2.499023824930191040e-02 -1.666918098926544189e-01 2.155579999089241028e-02 1.839465647935867310e-02 2.756913900375366211e-01 -7.764563709497451782e-02 3.176478743553161621e-01 1.475113779306411743e-01 -7.155827432870864868e-02 -3.178910017013549805e-01 -5.573016777634620667e-02 -2.012171596288681030e-01 6.330142915248870850e-02 1.386158317327499390e-01 -1.362377703189849854e-01 -9.069559723138809204e-02 1.785199642181396484e-01 -4.301884397864341736e-02 -1.822216659784317017e-01 -2.699838578701019287e-01 -1.427045464515686035e-01 2.551575303077697754e-01 -3.361978754401206970e-02 1.521912813186645508e-01 1.635923534631729126e-01 -1.962929815053939819e-01 -2.948755323886871338e-01 1.514549404382705688e-01 -8.136082440614700317e-02 9.419333189725875854e-02
1.116241216659545898e-01 -1.285128891468048096e-01 4.688690900802612305e-01 -1.397923082113265991e-01 3.158266097307205200e-02 1.734970211982727051e-01 7.391791790723800659e-02 1.815113238990306854e-03 1.447109133005142212e-01 -6.339963525533676147e-02 7.443818449974060059e-02 -3.673456609249114990e-01 1.481849849224090576e-01 -2.975756227970123291e-01 -6.043213419616222382e-03 1.321353465318679810e-01 -4.331351816654205322e-02 7.491488009691238403e-02 2.401340305805206299e-01 9.256993979215621948e-02 2.453328818082809448e-01 -1.365918219089508057e-01 -2.193131446838378906e-01 3.021623492240905762e-01 2.398270182311534882e-03 -1.082871332764625549e-01 1.048761680722236633e-01 6.606485694646835327e-02 -1.691787242889404297e-01 -1.399750262498855591e-01 -1.124125048518180847e-01 1.473550945520401001e-01
1.028931960463523865e-01 -1.655931770801544189e-01 3.974408805370330811e-01 9.911003708839416504e-02 -8.787512197159230709e-04 2.506786286830902100e-01 2.631180584430694580e-01 1.341420225799083710e-02 -7.123176008462905884e-02 -4.388873057905584574e-04 -1.090025603771209717e-01 -9.389006346464157104e-02 1.762003600597381592e-01 -2.111450135707855225e-01 -1.342091411352157593e-01 1.409394294023513794e-01 2.661070041358470917e-02 -2.690284550189971924e-01 -1.035021245479583740e-02 -1.526507735252380371e-01 1.885549277067184448e-01 -2.579431831836700439e-01 4.734001681208610535e-02 1.844793260097503662e-01 -1.424940377473831177e-01 -4.234091341495513916e-01 -4.823221266269683838e-02 -8.163072913885116577e-02 9.590345621109008789e-02 8.349986374378204346e-02 2.432686835527420044e-01 -6.251437962055206299e-02
-2.844568490982055664e-01 -1.924210637807846069e-01 1.801423169672489166e-02 -9.644586592912673950e-02 8.222074806690216064e-02 2.144446372985839844e-01 3.153879642486572266e-01 1.759302802383899689e-02 -8.289611339569091797e-02 -1.205652505159378052e-01 -1.592106074094772339e-01 -3.120969831943511963e-01 -2.195734828710556030e-01 -1.115132346749305725e-01 1.132072359323501587e-01 -8.736122399568557739e-02 1.606585979461669922e-01 -1.809754036366939545e-02 -7.291478663682937622e-02 -3.771423920989036560e-02 -2.256053537130355835e-01 2.341083064675331116e-02 2.029078826308250427e-02 4.301410019397735596e-01 1.961297690868377686e-01 -2.346252091228961945e-02 7.768391072750091553e-02 -3.865692019462585449e-01 -1.282921433448791504e-01 1.124356091022491455e-01 -2.336924895644187927e-02 2.755516394972801208e-02
-1.287496834993362427e-01 -3.000866174697875977e-01 9.568872302770614624e-02 -6.614162027835845947e-02 8.156083524227142334e-02 2.747761905193328857e-01 2.451169192790985107e-01 8.276158571243286133e-02 -2.180824130773544312e-01 7.810505479574203491e-02 -6.059345602989196777e-02 -1.936097443103790283e-01 2.478161454200744629e-01 -1.833026558160781860e-01 -5.653443280607461929e-03 2.695323228836059570e-01 1.182077080011367798e-01 -1.729756146669387817e-01 1.415796279907226562e-01 -6.463631242513656616e-02 -2.150024324655532837e-01 -1.224781349301338196e-01 -1.238270327448844910e-01 2.223392426967620850e-01 -2.030401229858398438e-01 -5.841803178191184998e-02 5.460650473833084106e-02 2.228770256042480469e-01 -2.933176979422569275e-02 3.621193766593933105e-01 2.063246071338653564e-01 4.774832352995872498e-02
-5.163041874766349792e-02 -2.218610644340515137e-01 1.229017451405525208e-01 2.959742248058319092e-01 1.481855511665344238e-01 1.865154653787612915e-01 2.917411625385284424e-01 6.467390805482864380e-02 -4.331221804022789001e-02 -1.702277213335037231e-01 -1.953458413481712341e-02 -7.151810918003320694e-03 -2.348147630691528320e-01 -3.888457417488098145e-01 -2.706456184387207031e-01 8.760368824005126953e-02 2.427748739719390869e-01 8.442589081823825836e-03 1.373256593942642212e-01 5.896553024649620056e-02 8.199670165777206421e-02 -2.500197291374206543e-01 -1.754505001008510590e-02 3.157249391078948975e-01 -7.766758650541305542e-02 -2.322275936603546143e-01 2.258121408522129059e-02 -3.890475630760192871e-02 1.011138111352920532e-01 2.054050564765930176e-01 6.317758560180664062e-02 -1.088740527629852295e-01
-1.549805551767349243e-01 -6.871668994426727295e-02 -2.630872651934623718e-02 -1.119139045476913452e-02 -7.739496976137161255e-02 2.503978013992309570e-01 1.465905457735061646e-01 -1.686029718257486820e-03 3.498077094554901123e-01 -2.683627605438232422e-02 1.167230084538459778e-01 -3.583312034606933594e-01 -2.360301651060581207e-02 -2.064110487699508667e-01 -1.943391002714633942e-02 1.941201686859130859e-01 -1.028866320848464966e-01 5.646671354770660400e-02 1.480885446071624756e-01 -2.911857962608337402e-01 4.721897840499877930e-02 -8.444583415985107422e-02 9.606747329235076904e-02 -1.447442620992660522e-01 -5.236607044935226440e-02 -4.951658248901367188e-01 -1.213355958461761475e-01 9.726704098284244537e-03 1.910450756549835205e-01 1.070205345749855042e-01 1.600667238235473633e-01 -1.938333660364151001e-01
2.922497317194938660e-02 -4.383720755577087402e-01 1.040172204375267029e-01 -2.811483107507228851e-02 -5.478790029883384705e-02 2.951079607009887695e-01 1.513006091117858887e-01 1.174254249781370163e-02 4.401783272624015808e-02 1.031559258699417114e-01 1.098175570368766785e-01 -2.258853167295455933e-01 5.634575616568326950e-03 -1.641921997070312500e-01 1.836501359939575195e-01 1.655512601137161255e-01 -6.719677895307540894e-02 1.246595680713653564e-01 -1.117895245552062988e-01 -9.497720003128051758e-02 -2.465270608663558960e-01 3.502447903156280518e-01 -1.706662476062774658e-01 1.098980382084846497e-01 -1.970318704843521118e-02 -1.424243599176406860e-01 2.944279611110687256e-01 -1.890941113233566284e-01 -1.859880238771438599e-01 -5.401675775647163391e-02 1.221258640289306641e-01 2.380998730659484863e-01
-3.635555207729339600e-01 -7.437018305063247681e-02 -1.098782941699028015e-02 -2.143419086933135986e-01 1.211028620600700378e-01 3.549561649560928345e-02 1.548541337251663208e-01 -1.757168918848037720e-01 7.096764445304870605e-02 4.005385041236877441e-01 -2.161582931876182556e-03 -4.411560297012329102e-01 -1.390081923454999924e-02 -1.821849346160888672e-01 -8.650925755500793457e-02 1.132557243108749390e-01 -1.798973232507705688e-01 -1.415501534938812256e-01 2.310486435890197754e-01 -5.176756531000137329e-02 -2.323166877031326294e-01 -1.594818234443664551e-01 -1.608943641185760498e-01 1.985375881195068359e-01 -7.838617265224456787e-02 -4.146739467978477478e-02 2.046068310737609863e-01 -1.515150815248489380e-01 -3.557723388075828552e-02 1.807367056608200073e-02 -4.972669109702110291e-02 4.174813255667686462e-02
-3.428786695003509521e-01 -1.222229376435279846e-01 1.520428210496902466e-01 -1.250381320714950562e-01 2.407496273517608643e-01 7.853577286005020142e-02 2.102824896574020386e-01 2.889577299356460571e-03 -1.756468564271926880e-01 6.400494836270809174e-03 1.990506798028945923e-01 -5.882858112454414368e-02 -3.326467275619506836e-01 -1.008712798357009888e-01 1.827862709760665894e-01 1.617122590541839600e-01 1.118908002972602844e-01 1.082584355026483536e-02 9.382256120443344116e-02 3.170997798442840576e-01 1.364125162363052368e-01 -1.515480279922485352e-01 6.896551698446273804e-02 1.743003427982330322e-01 2.640070207417011261e-02 -8.683191239833831787e-02 2.686655521392822266e-01 -3.705890849232673645e-02 -2.862001359462738037e-01 1.183763518929481506e-01 9.399422258138656616e-02 -2.842012047767639160e-01
-1.755770742893218994e-01 -1.066386550664901733e-01 5.888667330145835876e-02 -8.751156181097030640e-02 -1.420117318630218506e-01 2.799698412418365479e-01 2.202989608049392700e-01 1.737926006317138672e-01 5.358496680855751038e-02 1.157495304942131042e-01 2.132100462913513184e-01 -9.238708019256591797e-02 -1.854683458805084229e-01 -3.884094357490539551e-01 4.559061676263809204e-02 -3.358363173902034760e-03 2.152422964572906494e-01 -2.606170997023582458e-02 1.272210776805877686e-01 -1.440995782613754272e-01 -9.918818622827529907e-02 -2.833299636840820312e-01 1.861570477485656738e-01 -2.502774894237518311e-01 -1.198984608054161072e-01 -3.652723729610443115e-01 1.910799592733383179e-01 -2.902051433920860291e-02 1.957787945866584778e-02 -7.595070451498031616e-02 1.101292595267295837e-01 -1.922920346260070801e-01
-2.901629209518432617e-01 -2.956814318895339966e-02 3.037084080278873444e-02 2.282186970114707947e-02 -5.337285995483398438e-02 3.226462900638580322e-01 1.255042999982833862e-01 -1.761706769466400146e-01 2.385888434946537018e-02 1.069798506796360016e-02 6.692123413085937500e-02 -2.990415990352630615e-01 2.765980660915374756e-01 -5.765759199857711792e-02 2.822188846766948700e-02 1.672900170087814331e-01 -8.885812759399414062e-02 4.470837116241455078e-02 4.407301545143127441e-02 -2.173309773206710815e-01 -2.040325477719306946e-02 -2.052578926086425781e-01 -1.224165409803390503e-01 3.152280151844024658e-01 -2.488636523485183716e-01 -1.218421459197998047e-01 2.084694206714630127e-01 -2.032065838575363159e-01 -2.801342308521270752e-01 2.943170964717864990e-01 -1.136225312948226929e-01 3.224335610866546631e-02
-2.015849351882934570e-01 -2.906268537044525146e-01 1.933282017707824707e-01 -1.092216148972511292e-01 1.284821424633264542e-02 1.406763195991516113e-01 2.181912511587142944e-01 8.876428753137588501e-02 9.310913830995559692e-02 -4.413186758756637573e-02 -2.752951681613922119e-01 -3.563769459724426270e-01 -2.592855095863342285e-01 -1.138126850128173828e-01 1.778035461902618408e-01 -1.170364767313003540e-01 2.474982738494873047e-01 -1.886603049933910370e-02 -5.506549403071403503e-02 3.514244779944419861e-02 -1.068398579955101013e-01 -1.440558284521102905e-01 -7.124578952789306641e-02 1.488871425390243530e-01 3.826283663511276245e-02 7.308312505483627319e-02 1.032597757875919342e-02 -3.946602344512939453e-01 -2.951908409595489502e-01 5.443125218152999878e-02 -1.148755326867103577e-01 1.414073258638381958e-01
1.008276939392089844e-01 -3.200693055987358093e-02 -6.788584589958190918e-02 -9.569807350635528564e-02 -1.701251864433288574e-01 1.949278563261032104e-01 3.877799808979034424e-01 9.915128350257873535e-02 2.895734272897243500e-02 -6.043138727545738220e-02 1.680893748998641968e-01 -2.590735256671905518e-01 -5.724233388900756836e-02 -2.578272521495819092e-01 6.489790976047515869e-02 -2.048294804990291595e-02 2.278491668403148651e-02 -8.416088670492172241e-02 -4.991560429334640503e-02 -3.997245728969573975e-01 -1.333396136760711670e-01 -8.055850118398666382e-02 -2.284566871821880341e-02 -1.184963136911392212e-01 -1.408991776406764984e-02 -4.021457280032336712e-04 3.109095096588134766e-01 -6.395024806261062622e-02 -1.226864531636238098e-01 3.931128978729248047e-01 2.219236940145492554e-01 2.124941945075988770e-01
1.087226867675781250e-01 -1.916805654764175415e-01 1.392881870269775391e-01 2.239176481962203979e-01 -1.030811443924903870e-01 4.248790144920349121e-01 5.687951296567916870e-02 -3.796352073550224304e-02 1.680200695991516113e-01 -2.800805866718292236e-02 -9.215360879898071289e-02 -3.472782969474792480e-01 -6.061518937349319458e-02 8.800545334815979004e-02 -1.198636367917060852e-01 3.107122890651226044e-02 8.985471725463867188e-02 -1.096284762024879456e-01 2.781288325786590576e-01 -1.024838164448738098e-01 -2.336891926825046539e-02 6.174727901816368103e-02 1.869161278009414673e-01 1.856857836246490479e-01 1.665415316820144653e-01 -2.891679108142852783e-01 1.252190321683883667e-01 1.258213371038436890e-01 -2.636123299598693848e-01 2.129615396261215210e-01 2.484854906797409058e-01 5.567243788391351700e-03
-1.951735764741897583e-01 -3.203579783439636230e-02 1.627958752214908600e-02 1.643294654786586761e-02 -2.087451964616775513e-01 3.040359020233154297e-01 2.818886041641235352e-01 -1.527046859264373779e-01 -2.489772997796535492e-02 -1.244791224598884583e-02 -2.206463813781738281e-01 -3.505293428897857666e-01 -1.182107254862785339e-01 -7.194200903177261353e-02 2.949682772159576416e-01 -1.261207759380340576e-01 8.754155039787292480e-02 -1.507055610418319702e-01 1.716468483209609985e-01 -1.124883964657783508e-01 1.019492000341415405e-01 -2.956146597862243652e-01 -9.305860847234725952e-02 2.094495594501495361e-01 1.971363127231597900e-01 -2.377727031707763672e-01 1.702703088521957397e-01 1.880869865417480469e-01 1.343674063682556152e-01 -5.610283836722373962e-02 1.490368843078613281e-01 3.430601954460144043e-02
-7.445469964295625687e-04 -1.657170653343200684e-01 8.050417155027389526e-02 -2.217438519001007080e-01 -1.232519522309303284e-01 2.442602068185806274e-01 1.276696175336837769e-01 8.977533876895904541e-02 1.492926478385925293e-01 1.416239887475967407e-01 1.367725878953933716e-01 -1.918934136629104614e-01 -9.343820065259933472e-02 -1.596045680344104767e-02 3.717814087867736816e-01 1.493929028511047363e-01 -1.286027729511260986e-01 -1.710150390863418579e-01 1.792546957731246948e-01 -1.014236435294151306e-01 6.385862827301025391e-02 -6.005211547017097473e-02 5.801094323396682739e-02 -4.381935298442840576e-02 -3.008574247360229492e-01 -3.919873833656311035e-01 3.640221059322357178e-02 3.481680154800415039e-02 -1.503337323665618896e-01 2.491894066333770752e-01 3.168337941169738770e-01 1.315785348415374756e-01
-2.865473031997680664e-01 -2.238761931657791138e-01 6.697496771812438965e-02 -6.829901039600372314e-02 7.668010145425796509e-02 1.335473060607910156e-01 3.211966454982757568e-01 -1.816621422767639160e-02 -1.434569340199232101e-02 4.775454476475715637e-02 -2.234219014644622803e-01 -4.234757721424102783e-01 -2.204794436693191528e-01 -1.173847317695617676e-01 6.452751904726028442e-02 -7.700623571872711182e-02 1.204279959201812744e-01 -1.804443746805191040e-01 -3.531785309314727783e-02 9.563006460666656494e-02 -9.589862823486328125e-02 -9.328079968690872192e-02 6.777989212423563004e-03 3.048481941223144531e-01 1.593998372554779053e-01 1.887194998562335968e-02 -7.876692712306976318e-02 -2.674196362495422363e-01 -3.722896873950958252e-01 6.326622515916824341e-02 -1.043703779578208923e-01 4.334939271211624146e-02
-8.456575870513916016e-02 -6.171215698122978210e-02 1.977753341197967529e-01 -1.309539228677749634e-01 -1.537358313798904419e-01 4.335169196128845215e-01 4.071430265903472900e-01 -4.900475218892097473e-02 3.729589283466339111e-01 1.584494858980178833e-02 -3.910989686846733093e-02 -2.602522671222686768e-01 -1.419836580753326416e-01 6.939902901649475098e-02 1.349012255668640137e-01 2.241428196430206299e-01 -5.616935715079307556e-02 7.786000519990921021e-02 2.653704211115837097e-02 -5.678094923496246338e-02 -9.973958879709243774e-02 8.049724996089935303e-02 -5.319861695170402527e-02 7.197833806276321411e-02 -1.890658587217330933e-01 4.839770495891571045e-02 1.088903397321701050e-01 -7.713159918785095215e-02 -1.210246980190277100e-01 1.836454719305038452e-01 2.778041234705597162e-04 3.303966224193572998e-01
-3.587964475154876709e-01 -1.560167223215103149e-02 3.941512107849121094e-01 -1.668164730072021484e-01 5.293968692421913147e-02 2.349510416388511658e-02 1.585365459322929382e-02 -3.654296696186065674e-02 1.059641838073730469e-01 -1.301932781934738159e-01 -7.760168612003326416e-02 -2.826560437679290771e-01 -2.357293814420700073e-01 -1.358049362897872925e-01 7.645618170499801636e-02 5.576425418257713318e-02 -4.245430231094360352e-02 1.725893616676330566e-01 2.775125801563262939e-01 -6.143229454755783081e-02 1.546048223972320557e-01 -4.079526066780090332e-01 6.793414801359176636e-02 2.072161585092544556e-01 -1.411499977111816406e-01 1.082800328731536865e-01 5.227605253458023071e-02 -2.948068380355834961e-01 3.434273228049278259e-02 5.909639596939086914e-02 -1.172964181751012802e-02 9.734755009412765503e-02
-7.568888831883668900e-03 -1.257019191980361938e-01 -1.851885463111102581e-03 -1.236715819686651230e-02 -5.076184496283531189e-02 -7.267455011606216431e-02 3.475270867347717285e-01 -3.416884243488311768e-01 -8.435810357332229614e-02 1.050382778048515320e-01 -7.138754427433013916e-02 -4.031808674335479736e-01 -8.108350634574890137e-02 -1.919676512479782104e-01 -5.040482431650161743e-02 -1.727845519781112671e-01 -8.512494713068008423e-02 -7.199993822723627090e-03 7.981240004301071167e-02 2.112381346523761749e-02 4.140346497297286987e-02 -3.048540353775024414e-01 -2.154347449541091919e-01 1.952650374732911587e-03 1.650238633155822754e-01 -3.751879334449768066e-01 -1.925489455461502075e-01 -2.565012276172637939e-01 -2.501524053514003754e-02 2.165894508361816406e-01 5.280792340636253357e-02 -2.462599426507949829e-02
-1.435765177011489868e-01 -5.545205622911453247e-02 4.539503529667854309e-02 -1.208171397447586060e-01 1.468243300914764404e-01 8.109414577484130859e-02 3.411231935024261475e-01 -1.597634702920913696e-01 9.422180056571960449e-02 -4.158295318484306335e-02 3.699949244037270546e-03 -2.816181480884552002e-01 -3.211926668882369995e-02 -1.001955047249794006e-01 1.183749437332153320e-01 1.054854914546012878e-01 -1.526157855987548828e-01 -2.483312040567398071e-02 -7.799772173166275024e-02 -1.953983902931213379e-01 -3.234022557735443115e-01 -2.550467252731323242e-01 -2.625153958797454834e-01 5.886541679501533508e-02 -2.461131960153579712e-01 -7.908083498477935791e-02 1.680281311273574829e-01 -2.910963892936706543e-01 -1.367081403732299805e-01 1.924291402101516724e-01 -1.208287701010704041e-01 3.212272524833679199e-01
2.051702886819839478e-01 -1.680274158716201782e-01 5.675323605537414551e-01 -1.382816284894943237e-01 2.152322530746459961e-01 1.042557582259178162e-01 2.287174761295318604e-01 5.346961691975593567e-02 4.233467578887939453e-02 1.272098571062088013e-01 4.075081646442413330e-02 -6.507665663957595825e-02 -2.752398252487182617e-01 -2.906206250190734863e-01 -4.424891993403434753e-02 3.689039126038551331e-02 -5.923718586564064026e-02 -1.101559177041053772e-01 1.596023440361022949e-01 1.674014516174793243e-02 -7.303728908300399780e-02 -1.604581326246261597e-01 -4.296164587140083313e-02 2.251988053321838379e-01 6.505025923252105713e-02 -2.007004022598266602e-01 1.665627062320709229e-01 2.525292634963989258e-01 1.201973645947873592e-03 5.078727751970291138e-02 2.758057229220867157e-02 1.558209359645843506e-01
1.254973858594894409e-01 -2.689473032951354980e-01 4.341620504856109619e-01 1.953673958778381348e-01 -5.671202670782804489e-04 2.765097022056579590e-01 -3.947726264595985413e-02 1.314266473054885864e-01 4.701411817222833633e-04 -1.474172919988632202e-01 7.834126800298690796e-02 -4.361899197101593018e-01 1.229746341705322266e-01 -1.828701198101043701e-01 -3.529405966401100159e-02 -5.456669721752405167e-03 -9.892971068620681763e-02 -5.967688933014869690e-02 2.293972671031951904e-01 -2.594588994979858398e-01 2.491441518068313599e-01 -2.065327465534210205e-01 -7.627841830253601074e-02 -4.149456322193145752e-02 -2.450627833604812622e-02 -2.221508026123046875e-01 -6.322147324681282043e-03 -8.335059136152267456e-02 -6.061034277081489563e-02 -6.786563992500305176e-02 7.653056085109710693e-02 -7.320023328065872192e-02
-2.082621306180953979e-01 -6.413299590349197388e-02 1.976683139801025391e-01 1.800486594438552856e-01 3.908362686634063721e-01 2.320960909128189087e-01 2.657029926776885986e-01 1.512783616781234741e-01 -6.507334113121032715e-02 6.033576652407646179e-02 7.403834909200668335e-02 -2.037253379821777344e-01 -1.024546176195144653e-01 -4.446956813335418701e-01 -1.975747197866439819e-01 1.655167192220687866e-01 -3.347252495586872101e-03 -2.136455029249191284e-01 6.570097804069519043e-02 5.090015381574630737e-02 5.449921358376741409e-03 -6.828381121158599854e-02 1.240064054727554321e-01 1.702160984277725220e-01 -8.578681945800781250e-02 -6.452473998069763184e-02 7.189086172729730606e-03 8.981954306364059448e-02 1.146545559167861938e-01 2.969544827938079834e-01 3.617264330387115479e-02 1.658032983541488647e-01
-2.156445682048797607e-01 -2.099432647228240967e-01 -5.249315407127141953e-03 -2.276174724102020264e-01 5.629267543554306030e-03 3.130795434117317200e-02 8.054128289222717285e-02 -1.277689635753631592e-01 -4.759401455521583557e-02 3.197098150849342346e-02 -1.897886246442794800e-01 -5.027643442153930664e-01 -1.006998494267463684e-01 2.936198189854621887e-02 1.308088749647140503e-01 1.713305562734603882e-01 -1.512978076934814453e-01 -2.329853624105453491e-01 -1.082459390163421631e-01 1.140822935849428177e-02 6.538168061524629593e-03 -2.280203700065612793e-01 -1.453236937522888184e-01 2.412919104099273682e-01 -2.747428417205810547e-02 -1.400844752788543701e-01 1.226260364055633545e-01 -2.637712657451629639e-01 -3.412213027477264404e-01 1.024694293737411499e-01 -1.092918440699577332e-01 1.412399113178253174e-01
-2.681859135627746582e-01 -2.805714011192321777e-01 1.862288117408752441e-01 -1.749343872070312500e-01 -1.637428104877471924e-01 1.556999534368515015e-01 2.626898288726806641e-01 -2.691930234432220459e-01 -2.059776186943054199e-01 -6.843471527099609375e-02 1.087135747075080872e-01 -2.222612351179122925e-01 -1.516932249069213867e-01 -3.520004153251647949e-01 2.761161886155605316e-02 1.556397378444671631e-01 -1.974497884511947632e-01 -1.419207751750946045e-01 1.668009161949157715e-01 -1.800586432218551636e-01 7.176233083009719849e-02 1.554366946220397949e-01 2.999851666390895844e-02 2.078448981046676636e-01 -1.437629107385873795e-02 -1.513693630695343018e-01 -6.362506747245788574e-02 -6.711340695619583130e-02 -1.373323053121566772e-01 7.152861356735229492e-02 -4.840307310223579407e-02 -2.460596561431884766e-01
2.675430476665496826e-02 -2.327514290809631348e-01 1.186333671212196350e-01 2.057354450225830078e-01 -2.127166390419006348e-01 3.941565752029418945e-01 7.309485971927642822e-02 -2.446500584483146667e-02 -4.199600219726562500e-02 -1.026040390133857727e-01 1.595797687768936157e-01 -3.384149372577667236e-01 -1.920110881328582764e-01 1.492373943328857422e-01 3.823780268430709839e-02 2.265871763229370117e-01 1.758930683135986328e-01 -4.130646213889122009e-02 -5.655676499009132385e-02 -6.821127980947494507e-02 -1.029308363795280457e-01 9.580993652343750000e-02 8.340632170438766479e-02 3.288952708244323730e-01 1.713957637548446655e-01 -3.804684877395629883e-01 3.234255313873291016e-02 -1.655057668685913086e-01 -1.712295971810817719e-02 1.301221102476119995e-01 3.595129400491714478e-02 1.464508324861526489e-01
9.136572480201721191e-03 -2.622090280055999756e-01 3.773937225341796875e-01 -9.195426106452941895e-02 4.131592810153961182e-02 1.077022701501846313e-01 8.116327971220016479e-02 3.137079775333404541e-01 2.002768963575363159e-02 -1.701454073190689087e-01 -9.521252661943435669e-02 -2.858817577362060547e-01 4.252792149782180786e-02 -2.073857039213180542e-01 4.798008501529693604e-02 -1.430538743734359741e-01 -2.024310529232025146e-01 5.456037074327468872e-02 1.915711164474487305e-01 2.328401058912277222e-01 -3.883951157331466675e-02 -1.861499994993209839e-02 -1.274944394826889038e-01 2.554076910018920898e-01 -9.237408638000488281e-02 -1.199833899736404419e-01 8.542890101671218872e-02 -1.542938351631164551e-01 -7.394282519817352295e-02 3.681125938892364502e-01 2.456068545579910278e-01 -2.652011439204216003e-02
-2.719024717807769775e-01 -3.162768185138702393e-01 5.726694595068693161e-03 -7.621300220489501953e-02 2.377668321132659912e-01 2.615835070610046387e-01 3.517559671308845282e-04 1.149388551712036133e-01 6.076784431934356689e-02 -1.334361732006072998e-02 -1.017635241150856018e-01 -1.061193272471427917e-01 -3.306225538253784180e-01 1.339526176452636719e-01 2.147498279809951782e-01 -1.728490591049194336e-01 1.500397026538848877e-01 -6.463215500116348267e-02 6.248603016138076782e-02 1.561728212982416153e-02 1.055984497070312500e-01 -2.670138478279113770e-01 1.782519966363906860e-01 2.035567462444305420e-01 -1.992218196392059326e-01 -3.094355463981628418e-01 1.187909319996833801e-01 6.186756491661071777e-02 -2.403425127267837524e-01 1.930128037929534912e-01 1.354859322309494019e-01 6.525155156850814819e-03
-3.521881401538848877e-01 -1.209941655397415161e-01 -7.702532224357128143e-03 -2.132867723703384399e-01 2.213021367788314819e-01 2.517684735357761383e-02 3.436294496059417725e-01 4.475827887654304504e-02 2.728480398654937744e-01 9.840251505374908447e-02 -8.800728619098663330e-02 -1.683282256126403809e-01 7.743471860885620117e-02 -1.293347179889678955e-01 1.601901203393936157e-01 2.885091304779052734e-01 3.052690252661705017e-02 -2.014113217592239380e-01 -2.931490726768970490e-02 8.952861651778221130e-03 -7.472813874483108521e-02 -2.544493377208709717e-01 9.050867706537246704e-02 2.371838092803955078e-01 -1.360733062028884888e-01 -1.332018971443176270e-01 1.103513836860656738e-01 2.569133043289184570e-01 -2.824202775955200195e-01 1.108876243233680725e-01 -5.524634942412376404e-02 -8.651541918516159058e-02
-1.170088350772857666e-01 1.299268156290054321e-01 2.691403031349182129e-01 -2.041116803884506226e-01 2.262038290500640869e-01 1.688936054706573486e-01 1.860416978597640991e-01 3.555699810385704041e-02 -1.262764930725097656e-01 -5.384730547666549683e-02 -1.538167707622051239e-02 -2.649167478084564209e-01 2.847731113433837891e-02 -3.500501513481140137e-01 1.056648194789886475e-01 2.499992400407791138e-01 2.649253793060779572e-02 3.886426687240600586e-01 1.729113012552261353e-01 -1.325603425502777100e-01 6.647039949893951416e-02 -8.514461107552051544e-03 1.268589943647384644e-01 2.922414839267730713e-01 1.561263203620910645e-01 -2.251185923814773560e-01 1.332395821809768677e-01 5.131421610713005066e-03 -1.113500148057937622e-01 1.468846648931503296e-01 9.444748610258102417e-02 -1.120521351695060730e-01
6.134091317653656006e-02 -2.224232107400894165e-01 4.432133138179779053e-01 -1.295791864395141602e-01 1.207518652081489563e-01 8.997748047113418579e-02 -2.572485618293285370e-02 4.046298190951347351e-02 1.771371662616729736e-01 4.091432690620422363e-02 -1.928111761808395386e-01 -2.822262048721313477e-01 -1.342962533235549927e-01 -2.882301509380340576e-01 -1.437710821628570557e-01 -1.070134043693542480e-01 -4.485247284173965454e-02 -2.483571618795394897e-01 6.824835389852523804e-02 -1.665661334991455078e-01 1.801107451319694519e-02 1.391486823558807373e-02 1.007366105914115906e-01 4.026857614517211914e-01 1.188780739903450012e-01 -1.551916599273681641e-01 1.394075155258178711e-01 2.635463476181030273e-01 3.014628216624259949e-02 1.142140105366706848e-01 1.201841235160827637e-01 3.201259672641754150e-02
-2.736383676528930664e-01 -7.464488595724105835e-02 4.149591177701950073e-02 -9.627824276685714722e-02 6.273307651281356812e-02 3.064694404602050781e-01 1.674376875162124634e-01 1.064577233046293259e-02 1.433784961700439453e-01 -1.698384247720241547e-02 2.325478047132492065e-01 -3.255218267440795898e-01 -1.494447737932205200e-01 -3.110256791114807129e-01 3.060882538557052612e-02 5.268685892224311829e-02 -6.605302542448043823e-02 -1.581603735685348511e-01 1.085503399372100830e-01 3.347030282020568848e-02 -2.020653784275054932e-01 -2.961478233337402344e-01 -6.825628131628036499e-02 -2.883716523647308350e-01 -2.258049547672271729e-01 -8.747264742851257324e-02 1.942403465509414673e-01 5.621667020022869110e-03 1.007493063807487488e-01 6.076142936944961548e-02 2.776150703430175781e-01 -1.814768761396408081e-01
-1.622776389122009277e-01 -2.043932378292083740e-01 -1.109835281968116760e-01 7.758399471640586853e-03 -3.647240996360778809e-02 -2.425508387386798859e-02 4.683588445186614990e-01 -9.896475821733474731e-02 2.606881856918334961e-01 9.124615788459777832e-02 -3.363589569926261902e-02 -2.632355690002441406e-01 -4.430258274078369141e-02 -2.678527534008026123e-01 -5.413220822811126709e-02 8.928062021732330322e-02 2.082912623882293701e-02 7.835918664932250977e-02 -1.199559960514307022e-02 -4.285688400268554688e-01 -2.239149212837219238e-01 -1.936378180980682373e-01 -2.537055313587188721e-01 3.468824923038482666e-02 -1.090993285179138184e-01 -9.213624894618988037e-02 4.653087630867958069e-02 -6.612016260623931885e-02 -2.607976198196411133e-01 1.348441094160079956e-01 4.218793939799070358e-03 -1.960223913192749023e-02
-6.782914698123931885e-02 -4.151839911937713623e-01 2.563267946243286133e-01 -3.398418799042701721e-02 -1.480096280574798584e-01 9.983819723129272461e-02 4.868170917034149170e-01 4.566036537289619446e-02 -4.729235079139471054e-03 1.442033797502517700e-01 1.069743186235427856e-01 -4.093562066555023193e-02 -1.472683250904083252e-01 -7.622428238391876221e-02 2.395070940256118774e-01 7.694195955991744995e-02 -2.075970470905303955e-01 -3.024848364293575287e-02 -7.257796078920364380e-02 -1.570126712322235107e-01 9.572187066078186035e-02 -2.280900254845619202e-02 -1.369266211986541748e-01 2.074472457170486450e-01 -2.014846205711364746e-01 6.031106039881706238e-02 1.293986439704895020e-01 -6.682067364454269409e-02 2.002639025449752808e-01 2.442635297775268555e-01 -1.255241334438323975e-01 1.847360283136367798e-01
-3.571279644966125488e-01 -1.722551733255386353e-01 3.872581198811531067e-02 -2.584582753479480743e-02 2.093670219182968140e-01 2.277928031980991364e-02 1.738579869270324707e-01 6.199335679411888123e-02 -2.929429523646831512e-02 6.904766708612442017e-02 4.562376439571380615e-02 -3.111199140548706055e-01 9.923812747001647949e-02 -4.040784239768981934e-01 -3.972256928682327271e-02 2.250258922576904297e-01 2.135924100875854492e-01 -5.764737725257873535e-02 1.126846969127655029e-01 -1.771136820316314697e-01 3.762221336364746094e-01 1.393314599990844727e-01 -1.162381395697593689e-01 2.307242900133132935e-01 -6.152134016156196594e-02 -4.215318709611892700e-02 7.242713868618011475e-02 9.730552136898040771e-02 -2.089937925338745117e-01 8.363483846187591553e-02 -1.704858988523483276e-01 -1.078154221177101135e-01
-2.577052637934684753e-02 -9.645476937294006348e-02 1.928318589925765991e-01 -1.843761056661605835e-01 -1.488953083753585815e-01 1.938656121492385864e-01 3.360266983509063721e-01 -2.759023010730743408e-01 -2.028962373733520508e-01 1.896048337221145630e-01 2.134164720773696899e-01 -1.306737214326858521e-01 -3.161520510911941528e-02 -2.473259121179580688e-01 1.512825675308704376e-02 2.328376173973083496e-01 -4.705393686890602112e-02 -2.518234774470329285e-02 -6.115466728806495667e-02 3.936054185032844543e-02 -2.885899506509304047e-02 -3.407521247863769531e-01 1.249966844916343689e-01 6.151959672570228577e-02 -3.653972744941711426e-01 -1.659889221191406250e-01 6.391149014234542847e-02 -2.031997293233871460e-01 -1.229877769947052002e-01 7.747062295675277710e-02 1.569703519344329834e-01 1.304319500923156738e-01
-2.192983478307723999e-01 -1.054641455411911011e-01 1.664502173662185669e-01 1.371761560440063477e-01 2.078693062067031860e-01 1.512932777404785156e-01 3.238839209079742432e-01 -2.174440771341323853e-01 7.388184219598770142e-02 1.685058772563934326e-01 -1.663025841116905212e-02 -2.369369566440582275e-01 -2.803717255592346191e-01 2.005252093076705933e-01 8.677064627408981323e-02 3.549873083829879761e-02 1.941962689161300659e-01 -1.973955035209655762e-01 1.052945256233215332e-01 -1.672046929597854614e-01 1.111388280987739563e-01 -1.652210652828216553e-01 9.042997658252716064e-02 -1.407304257154464722e-01 1.364876776933670044e-01 -7.955163717269897461e-02 3.863317072391510010e-01 3.916577994823455811e-02 -3.938428685069084167e-02 2.266824543476104736e-01 5.739453807473182678e-02 -2.068248093128204346e-01
-2.411721497774124146e-01 -6.168079748749732971e-02 1.047970280051231384e-01 1.303144395351409912e-01 2.706761471927165985e-02 1.354961097240447998e-01 2.593704164028167725e-01 5.076239351183176041e-03 6.474950909614562988e-02 1.921569108963012695e-01 -2.020224928855895996e-02 -3.240759670734405518e-01 -2.528733573853969574e-02 6.379510462284088135e-02 -7.029634714126586914e-02 -1.078064963221549988e-01 -2.033096104860305786e-01 2.281745523214340210e-02 -6.569083034992218018e-02 1.403540968894958496e-01 2.191821038722991943e-01 -9.632267802953720093e-02 -2.216935902833938599e-01 2.585980594158172607e-01 -2.343119978904724121e-01 -2.180300652980804443e-01 8.241066709160804749e-03 -2.293168902397155762e-01 -3.303471207618713379e-01 3.782854676246643066e-01 3.084689937531948090e-02 9.148512780666351318e-02
-1.292771995067596436e-01 -6.622519344091415405e-02 1.356615871191024780e-01 1.086381226778030396e-01 2.164278365671634674e-02 -1.041079312562942505e-01 1.261727232486009598e-02 -1.749266237020492554e-01 -1.951158978044986725e-02 4.794248845428228378e-03 2.075497210025787354e-01 -5.593338608741760254e-01 -2.387394160032272339e-01 -4.500691890716552734e-01 2.038796246051788330e-01 -1.119402125477790833e-01 1.076164692640304565e-01 1.305329054594039917e-01 -1.827698349952697754e-01 -1.653611212968826294e-01 1.037598624825477600e-01 1.703728884458541870e-01 8.857819437980651855e-02 7.825533300638198853e-02 -1.428944244980812073e-02 -1.316181272268295288e-01 -2.433837391436100006e-02 -1.242856844328343868e-03 -5.463907122611999512e-02 8.966157585382461548e-02 1.766120642423629761e-01 1.821224242448806763e-01
-1.518817692995071411e-01 -5.213816463947296143e-02 6.763245165348052979e-02 6.007760390639305115e-02 -1.733012795448303223e-01 1.290004253387451172e-01 3.085460960865020752e-01 4.829853400588035583e-02 -9.500752639723941684e-05 -1.141089946031570435e-01 -9.128934890031814575e-02 -1.563496738672256470e-01 2.266416698694229126e-02 -6.186221912503242493e-02 1.219427585601806641e-01 -2.619578540325164795e-01 -4.735947027802467346e-02 1.372103579342365265e-03 1.801411621272563934e-02 -2.067216783761978149e-01 1.274929940700531006e-01 -5.338848829269409180e-01 8.310950547456741333e-02 2.050142437219619751e-01 2.610673308372497559e-01 -2.606929242610931396e-01 2.302491664886474609e-01 -8.536387979984283447e-02 -1.387493610382080078e-01 1.149792503565549850e-02 2.710192799568176270e-01 -5.837355926632881165e-02
-2.884482741355895996e-01 -3.871344327926635742e-01 2.731938660144805908e-01 -2.644603513181209564e-02 3.683355450630187988e-01 -7.638170570135116577e-02 1.746215969324111938e-01 1.298826634883880615e-01 -4.659327119588851929e-02 -1.405975967645645142e-01 1.042836606502532959e-01 -5.728449299931526184e-02 -8.386906236410140991e-02 -7.997672259807586670e-02 1.570754125714302063e-02 1.498417928814888000e-02 -1.655949205160140991e-01 1.743084006011486053e-02 2.445288896560668945e-01 -1.837588846683502197e-02 2.120185270905494690e-02 2.751831710338592529e-02 -8.142929524183273315e-02 3.507048487663269043e-01 -6.516628712415695190e-02 8.164385706186294556e-02 2.421723753213882446e-01 1.190574560314416885e-02 -3.492707312107086182e-01 1.336810290813446045e-01 1.068094223737716675e-01 1.143092215061187744e-01
-3.262433111667633057e-01 -2.889820337295532227e-01 2.427141182124614716e-02 8.726456016302108765e-02 -1.146267205476760864e-01 2.917505502700805664e-01 2.570138871669769287e-01 -5.394411273300647736e-04 -9.864512085914611816e-02 5.943695455789566040e-02 -6.442148238420486450e-02 -1.750174611806869507e-01 2.882522940635681152e-01 -4.427562654018402100e-01 2.416601032018661499e-02 1.251405030488967896e-01 1.062900014221668243e-02 -3.154817223548889160e-01 9.659516811370849609e-02 -1.026548668742179871e-01 2.761590294539928436e-02 -6.603728234767913818e-02 1.779229380190372467e-02 2.574621438980102539e-01 -1.732381060719490051e-02 7.514177355915307999e-03 6.716721504926681519e-02 1.232001855969429016e-01 2.712875790894031525e-02 4.023452475666999817e-02 8.883830159902572632e-02 2.694336175918579102e-01
-1.115154623985290527e-01 -1.691046059131622314e-01 4.658547639846801758e-01 9.410818666219711304e-02 1.832580417394638062e-01 3.176485002040863037e-02 2.445536255836486816e-01 -7.973583787679672241e-02 -2.434944733977317810e-02 -1.738840192556381226e-01 -3.106916248798370361e-01 -1.775729954242706299e-01 -2.043730579316616058e-02 -3.324595093727111816e-01 -3.324842453002929688e-01 6.286535062827169895e-04 1.288644671440124512e-01 -2.166696339845657349e-01 -2.411346882581710815e-01 1.063144057989120483e-01 6.146400421857833862e-02 -9.775003790855407715e-02 1.206669723615050316e-03 9.876199066638946533e-02 -4.113378003239631653e-02 -2.100764662027359009e-01 1.871623471379280090e-02 -1.448816508054733276e-01 -1.677165040746331215e-03 1.084653660655021667e-01 -2.283017523586750031e-02 1.280944645404815674e-01
8.730551600456237793e-02 -8.629892766475677490e-02 3.871336579322814941e-01 -4.278942011296749115e-03 2.636636793613433838e-01 1.308909952640533447e-01 2.284098714590072632e-01 7.963746786117553711e-02 -8.033125847578048706e-02 -1.650625169277191162e-01 -8.741927891969680786e-02 -3.077214360237121582e-01 -1.348803639411926270e-01 -1.969799399375915527e-01 4.242722317576408386e-02 1.648784279823303223e-01 3.854944556951522827e-02 5.736722052097320557e-02 2.400805056095123291e-01 -1.173543110489845276e-01 1.223351880908012390e-01 -4.478127062320709229e-01 -3.573100864887237549e-01 1.018806621432304382e-01 6.183574721217155457e-02 -1.171660516411066055e-02 9.728212654590606689e-02 3.620290011167526245e-02 1.239094957709312439e-01 4.960301332175731659e-03 -5.087577924132347107e-02 -7.362833619117736816e-02
2.828238764777779579e-03 -1.012098267674446106e-01 2.322210073471069336e-01 -1.488466747105121613e-02 -6.770819425582885742e-02 1.627384871244430542e-01 3.987715542316436768e-01 1.422649994492530823e-02 -6.033478677272796631e-02 -3.992585092782974243e-02 2.854430302977561951e-02 -3.135164082050323486e-01 -1.377076208591461182e-01 -3.970815241336822510e-01 1.931897550821304321e-01 2.859016358852386475e-01 2.328455150127410889e-01 -3.530339896678924561e-02 -1.218875348567962646e-01 3.582690656185150146e-02 -1.554232388734817505e-01 -3.057274520397186279e-01 -1.275747455656528473e-02 -7.977730035781860352e-02 -1.913274079561233521e-01 -1.332031041383743286e-01 -2.442917674779891968e-01 1.243223398923873901e-01 1.345030665397644043e-01 -4.347579181194305420e-02 -4.697376862168312073e-03 -5.168790463358163834e-03
-7.570344209671020508e-02 -1.620481908321380615e-01 2.552668452262878418e-01 -2.341859489679336548e-01 -1.245909705758094788e-01 1.326383799314498901e-01 9.322671592235565186e-02 -2.052709162235260010e-01 2.291163951158523560e-01 2.056368738412857056e-01 -3.262601792812347412e-01 -3.106740415096282959e-01 -2.528186142444610596e-01 -9.629872441291809082e-02 1.876092404127120972e-01 -1.869696974754333496e-01 2.158257663249969482e-01 -8.468739688396453857e-03 -1.897124350070953369e-01 1.203509196639060974e-01 9.488496184349060059e-02 -1.104491353034973145e-01 -2.589632272720336914e-01 1.862262636423110962e-01 1.358110904693603516e-01 -9.612116217613220215e-02 1.504371613264083862e-01 -1.287737339735031128e-01 4.710540547966957092e-02 1.668394356966018677e-01 -3.040998242795467377e-02 7.086949795484542847e-02
-1.145056933164596558e-01 -1.082026362419128418e-01 4.845061153173446655e-02 -4.292186498641967773e-01 -2.881553173065185547e-01 1.865023225545883179e-01 1.734664440155029297e-01 4.525160789489746094e-02 6.190150231122970581e-02 4.441256225109100342e-01 1.626901328563690186e-01 -2.167449742555618286e-01 -2.312587350606918335e-01 -2.677829563617706299e-01 -9.549353271722793579e-02 -1.189189217984676361e-02 -9.052473469637334347e-04 3.718785569071769714e-02 3.781703859567642212e-02 -1.266512572765350342e-01 -8.693545311689376831e-02 -2.029254436492919922e-01 -1.024220660328865051e-01 1.340332161635160446e-02 -2.098633162677288055e-02 -9.281455725431442261e-02 1.884398907423019409e-01 1.484848409891128540e-01 -4.987115785479545593e-02 2.725027799606323242e-01 8.494365960359573364e-02 -2.901152521371841431e-02
-4.347444325685501099e-02 -2.653633654117584229e-01 2.760912477970123291e-01 5.124317109584808350e-02 2.200623899698257446e-01 1.247252523899078369e-01 -4.141279682517051697e-02 -7.027114927768707275e-02 5.397990718483924866e-02 -2.021251246333122253e-02 -1.824570447206497192e-01 -3.003616929054260254e-01 -2.788475751876831055e-01 -4.258178174495697021e-01 -5.228235945105552673e-02 2.407733201980590820e-01 -6.661872565746307373e-02 9.950323402881622314e-02 1.986099481582641602e-01 4.043088760226964951e-03 1.292252391576766968e-01 -3.022027611732482910e-01 1.541572064161300659e-01 2.199023962020874023e-01 2.520648203790187836e-02 -8.889812976121902466e-02 9.102625399827957153e-02 8.812879770994186401e-02 1.066614612936973572e-01 8.008366823196411133e-02 2.340066581964492798e-01 2.242011390626430511e-02
-4.162038117647171021e-02 -3.640373051166534424e-01 4.615578353404998779e-01 1.793561577796936035e-01 1.083718016743659973e-01 7.641575485467910767e-02 1.279013305902481079e-01 -4.148401692509651184e-02 1.720946282148361206e-01 -1.815124601125717163e-01 1.454056054353713989e-01 -1.353557854890823364e-01 -1.615302264690399170e-02 -3.730624616146087646e-01 2.165932953357696533e-01 1.456302553415298462e-01 1.837923526763916016e-01 -5.514342337846755981e-02 -1.271920502185821533e-01 -1.092539355158805847e-01 -1.959422416985034943e-02 -2.219482362270355225e-01 1.198065876960754395e-01 -4.576566070318222046e-02 1.112162694334983826e-01 -7.156002521514892578e-02 -4.625215753912925720e-02 -8.065112680196762085e-02 9.389302879571914673e-02 -2.859541587531566620e-02 -2.795138061046600342e-01 1.742672175168991089e-01
9.118343889713287354e-02 -1.290432363748550415e-01 1.232378184795379639e-01 -1.884907335042953491e-01 -2.280741482973098755e-01 -1.261678487062454224e-01 4.611954689025878906e-01 -1.298339013010263443e-02 7.960322499275207520e-02 -4.920621868222951889e-03 1.419157022610306740e-03 -1.017902269959449768e-01 5.784694105386734009e-02 -1.947771310806274414e-01 8.391401916742324829e-02 2.104058396071195602e-03 4.711208492517471313e-02 -1.469422131776809692e-01 -2.943096682429313660e-03 -1.669377088546752930e-01 -4.862750321626663208e-02 2.082166448235511780e-02 -2.042921259999275208e-02 -1.232612971216440201e-02 -2.473546862602233887e-01 -3.894937038421630859e-01 3.655598759651184082e-01 8.351108431816101074e-02 -1.034244243055582047e-02 3.510802388191223145e-01 2.049401253461837769e-01 -6.736586987972259521e-02
-1.613172888755798340e-02 -3.353549838066101074e-01 4.883416593074798584e-01 2.826586961746215820e-01 1.704542636871337891e-01 1.675210595130920410e-01 1.205697953701019287e-01 1.519386470317840576e-02 -6.379561033099889755e-03 -8.480280637741088867e-02 -4.637497290968894958e-02 -1.199894025921821594e-01 -1.638305485248565674e-01 -7.577058672904968262e-02 -6.357084214687347412e-02 -8.381681889295578003e-02 -1.669394224882125854e-01 -5.922804772853851318e-02 3.022455573081970215e-01 -8.968262374401092529e-02 3.221161291003227234e-02 -7.778052985668182373e-02 -1.668353825807571411e-01 3.163435757160186768e-01 -1.708588749170303345e-01 1.663032732903957367e-02 2.583251595497131348e-01 8.153071254491806030e-02 -4.328735917806625366e-02 2.137774080038070679e-01 7.589518278837203979e-02 -8.740170300006866455e-02
-1.618681848049163818e-01 -6.388970464468002319e-02 4.721398353576660156e-01 -1.681827604770660400e-01 -6.244716234505176544e-03 -9.459125250577926636e-02 1.388978660106658936e-01 -1.357169151306152344e-01 2.347374260425567627e-01 2.633149623870849609e-01 -8.214891701936721802e-02 -3.567585349082946777e-01 1.347467303276062012e-01 -3.770083487033843994e-01 -8.824787288904190063e-02 -1.801117062568664551e-01 -5.323377251625061035e-02 -1.616065800189971924e-01 2.448002435266971588e-02 1.032961457967758179e-01 1.237914785742759705e-01 -5.713281780481338501e-02 -5.348485428839921951e-03 8.135956525802612305e-02 -7.207772135734558105e-02 -3.846124932169914246e-02 2.243013381958007812e-01 -2.059323489665985107e-01 -1.781903654336929321e-01 1.406035944819450378e-02 5.498658865690231323e-02 -1.140728220343589783e-01
-1.904479344375431538e-03 -4.142306745052337646e-01 4.207653999328613281e-01 -8.346376568078994751e-02 2.098497599363327026e-01 4.938999563455581665e-02 2.664480209350585938e-01 8.130738884210586548e-02 -4.717185348272323608e-02 8.129114285111427307e-03 -5.205358192324638367e-02 -2.207161337137222290e-01 1.160760670900344849e-01 -1.174114421010017395e-01 -1.676304452121257782e-02 5.177767947316169739e-02 1.319590117782354355e-02 -8.269599080085754395e-02 2.365522235631942749e-01 -9.217998385429382324e-02 -1.680184453725814819e-01 1.109827458858489990e-01 -2.386480122804641724e-01 7.813486456871032715e-02 -2.312631160020828247e-01 -4.159487783908843994e-02 1.131075024604797363e-01 3.402196988463401794e-02 -5.491188168525695801e-02 4.105632901191711426e-01 7.736017554998397827e-02 1.207581683993339539e-01
-3.030562400817871094e-01 -2.225456945598125458e-02 1.155957672744989395e-02 1.206064596772193909e-01 1.213322505354881287e-01 2.478993535041809082e-01 1.930721253156661987e-01 -1.573366075754165649e-01 1.666972339153289795e-01 -4.693339020013809204e-02 -1.581279784440994263e-01 -3.147460222244262695e-01 -2.817443804815411568e-03 -4.355515539646148682e-02 -1.156193688511848450e-01 8.492365479469299316e-02 -1.953253149986267090e-01 -6.447745859622955322e-02 -1.357668787240982056e-01 4.094066470861434937e-02 -4.722420871257781982e-02 -1.484152227640151978e-01 -6.424219906330108643e-02 2.709158957004547119e-01 -1.671182960271835327e-01 -9.445793181657791138e-02 5.465160682797431946e-02 -3.517412543296813965e-01 -3.626684248447418213e-01 2.101538628339767456e-01 1.824566572904586792e-01 2.036884129047393799e-01
-2.322424799203872681e-01 -8.996266871690750122e-02 -1.093576289713382721e-02 7.403174042701721191e-02 7.833193987607955933e-02 6.691632419824600220e-02 -4.948057234287261963e-02 -4.246195778250694275e-02 -1.304690390825271606e-01 -2.268156260251998901e-01 3.642431497573852539e-01 -3.862455487251281738e-01 -3.276358172297477722e-02 -3.358134627342224121e-01 6.008512899279594421e-02 -7.036250829696655273e-02 -4.976656287908554077e-02 -1.360378861427307129e-01 9.388302266597747803e-02 -2.993957698345184326e-01 9.818678349256515503e-02 -6.194348633289337158e-02 -2.965399324893951416e-01 1.377876847982406616e-01 -6.098108366131782532e-02 -4.093134701251983643e-01 -5.937156826257705688e-02 3.972399979829788208e-02 -5.648596584796905518e-02 6.576450169086456299e-02 8.817509561777114868e-02 1.152818053960800171e-01
-2.809007763862609863e-01 -1.159819364547729492e-01 2.052015392109751701e-03 6.801446527242660522e-02 -3.038220480084419250e-02 1.377741098403930664e-01 3.929251804947853088e-02 -2.452162355184555054e-01 7.841019332408905029e-02 1.066793799400329590e-01 2.996620722115039825e-02 -5.134016275405883789e-01 -8.826471865177154541e-02 -9.033349342644214630e-03 -1.039631515741348267e-01 1.133360415697097778e-01 -1.099566817283630371e-01 1.439948566257953644e-02 -1.698193103075027466e-01 1.958448886871337891e-01 8.296201005578041077e-03 -2.398102730512619019e-01 -7.190633565187454224e-02 3.101153969764709473e-01 -7.342323660850524902e-02 -3.205758705735206604e-02 6.241165474057197571e-02 -9.494809061288833618e-02 -4.133741259574890137e-01 1.976407170295715332e-01 1.294684559106826782e-01 1.531560868024826050e-01
-1.782332360744476318e-01 -2.263420671224594116e-01 6.681410223245620728e-02 -1.369955390691757202e-01 3.069819509983062744e-02 1.004978045821189880e-01 3.455322384834289551e-01 -6.025381758809089661e-02 6.138471141457557678e-02 -8.471519500017166138e-02 -2.018436193466186523e-01 -3.421940505504608154e-01 -1.594569832086563110e-01 -1.163318306207656860e-01 1.756273955106735229e-01 -1.010125055909156799e-01 -1.424150913953781128e-01 -1.875370442867279053e-01 2.262778282165527344e-01 2.453387826681137085e-01 -9.591787308454513550e-02 -4.805251583456993103e-02 -1.551908850669860840e-01 3.566008806228637695e-01 1.031735986471176147e-01 2.788452059030532837e-02 1.064251214265823364e-01 -2.568462789058685303e-01 -2.616831064224243164e-01 8.173178881406784058e-02 -1.262992620468139648e-01 -3.851814195513725281e-02
-6.498389411717653275e-03 -1.802273243665695190e-01 4.123251438140869141e-01 2.349502146244049072e-01 2.321339771151542664e-02 2.557593584060668945e-01 6.573288142681121826e-02 -6.866772472858428955e-02 1.703564226627349854e-01 6.957081705331802368e-02 1.144277751445770264e-01 -3.864999711513519287e-01 5.906517431139945984e-02 -3.661479055881500244e-01 -4.616812616586685181e-02 1.399999260902404785e-01 -1.181600466370582581e-01 6.504526734352111816e-02 3.037796020507812500e-01 1.235188916325569153e-01 3.040719628334045410e-01 5.866104038432240486e-04 -1.575617641210556030e-01 2.852553152479231358e-04 3.997693583369255066e-02 -1.512293517589569092e-01 3.979599848389625549e-02 2.479156851768493652e-02 -5.336893349885940552e-02 -3.627827391028404236e-02 -1.903948187828063965e-01 3.941971808671951294e-02
-1.466774195432662964e-01 -2.515155449509620667e-02 1.453450322151184082e-01 -9.251253306865692139e-02 3.816511034965515137e-01 1.716558188199996948e-01 4.521470665931701660e-01 4.191113635897636414e-02 8.919910341501235962e-02 -3.764530643820762634e-02 1.887964159250259399e-01 -3.141348361968994141e-01 2.035458087921142578e-01 -2.296986617147922516e-02 6.939370930194854736e-02 3.076870441436767578e-01 -5.793298780918121338e-02 -5.788134038448333740e-02 4.299305006861686707e-02 -1.228691712021827698e-01 -9.038765728473663330e-02 1.406582072377204895e-02 4.751740768551826477e-02 7.792845368385314941e-02 -1.900944262742996216e-01 1.578754372894763947e-02 3.661993741989135742e-01 1.512813568115234375e-01 -1.426114588975906372e-01 8.648440986871719360e-02 -1.052345559000968933e-01 -9.536019712686538696e-02
-1.741342693567276001e-01 8.482716977596282959e-02 3.252376019954681396e-01 -2.201085537672042847e-01 -6.319838017225265503e-02 1.018699407577514648e-01 2.027651816606521606e-01 -1.548906862735748291e-01 -4.676560312509536743e-02 1.230790615081787109e-01 2.619926035404205322e-01 -2.886652946472167969e-01 -8.326808363199234009e-02 -2.650038599967956543e-01 -8.376467227935791016e-02 -1.553100496530532837e-01 -2.756376378238201141e-02 -1.819396615028381348e-01 1.484278738498687744e-01 2.982958778738975525e-02 2.904171645641326904e-01 -1.670990139245986938e-01 -2.113013863563537598e-01 2.784564197063446045e-01 1.791465133428573608e-01 -1.879652887582778931e-01 1.771846264600753784e-01 9.163870662450790405e-02 -3.291016211733222008e-03 8.849488198757171631e-02 -2.048812508583068848e-01 -5.392882227897644043e-02
-6.179494038224220276e-02 -2.792373485863208771e-02 3.243024647235870361e-01 -4.243238270282745361e-02 9.695579297840595245e-03 2.364158034324645996e-01 2.642962634563446045e-01 1.468029804527759552e-02 -3.228959441184997559e-01 -2.274049371480941772e-01 1.402149628847837448e-02 -4.624014496803283691e-01 -6.461294367909431458e-03 -1.834510564804077148e-01 6.526523083448410034e-02 1.584352180361747742e-02 1.346440762281417847e-01 -2.764957845211029053e-01 -1.755089312791824341e-01 -2.310594916343688965e-01 1.460343003273010254e-01 4.411241784691810608e-02 -4.583000019192695618e-02 1.303019225597381592e-01 8.124654181301593781e-03 -1.758820265531539917e-01 -7.831002771854400635e-02 2.841739915311336517e-02 1.559885442256927490e-01 2.383551597595214844e-01 1.110492274165153503e-01 4.051833972334861755e-02
1.381348669528961182e-01 4.229638725519180298e-02 1.747362762689590454e-01 4.424901306629180908e-02 1.301178038120269775e-01 6.210244074463844299e-02 2.560979723930358887e-01 1.335630416870117188e-01 1.982301473617553711e-02 -1.958844065666198730e-01 1.144224703311920166e-01 -1.604978442192077637e-01 -1.962784677743911743e-01 -3.085235357284545898e-01 1.292038988322019577e-02 -4.147621989250183105e-02 -1.084155775606632233e-02 1.348937395960092545e-02 2.710689604282379150e-01 7.048770785331726074e-02 2.182268351316452026e-01 4.327538609504699707e-02 -1.884298473596572876e-01 1.116874665021896362e-01 -2.726644575595855713e-01 -5.642310976982116699e-01 -5.466808797791600227e-04 3.097340930253267288e-03 -1.710701137781143188e-01 1.674307733774185181e-01 -9.195114485919475555e-03 5.379884690046310425e-02
1.040144786238670349e-01 -1.539896428585052490e-01 5.081535577774047852e-01 -8.036539703607559204e-02 3.453017175197601318e-01 1.486595571041107178e-01 4.770256578922271729e-02 5.493919178843498230e-02 9.132622927427291870e-02 -1.940873265266418457e-01 -3.843133524060249329e-02 -2.039644569158554077e-01 -1.780643910169601440e-01 -3.059785664081573486e-01 -1.312554776668548584e-01 7.621463388204574585e-02 1.635123044252395630e-01 2.731274627149105072e-02 3.040096908807754517e-02 9.373084455728530884e-02 8.690294623374938965e-02 -3.445593118667602539e-01 -1.858087778091430664e-01 8.123912662267684937e-02 7.052470743656158447e-02 -1.262776702642440796e-01 1.378837674856185913e-01 1.524707973003387451e-01 -1.026372238993644714e-01 1.890001446008682251e-01 -3.513498976826667786e-02 3.805671259760856628e-02
-1.169698312878608704e-01 -3.403220698237419128e-02 1.231575757265090942e-01 -8.511485904455184937e-02 -1.748658157885074615e-02 2.349700182676315308e-01 3.799794316291809082e-01 3.511495515704154968e-02 3.227781951427459717e-01 9.473893046379089355e-02 -1.985319890081882477e-02 -3.750055134296417236e-01 4.259318113327026367e-02 2.210051417350769043e-01 7.035700231790542603e-02 3.291398286819458008e-02 -6.287676841020584106e-02 -9.815211594104766846e-02 -3.545290604233741760e-02 -3.837031722068786621e-01 -6.023712828755378723e-02 -3.005361184477806091e-02 -6.771327555179595947e-02 2.069645375013351440e-01 -3.193740844726562500e-01 -1.183476448059082031e-01 -3.409707173705101013e-02 -1.616319715976715088e-01 -2.109264880418777466e-01 2.238405868411064148e-02 4.124803468585014343e-02 2.161686867475509644e-01
-4.295796155929565430e-01 -1.468777805566787720e-01 5.878553166985511780e-02 -1.820917129516601562e-01 2.802629172801971436e-01 -6.073862686753273010e-02 2.191136330366134644e-01 1.830051988363265991e-01 1.760003715753555298e-02 -5.607815459370613098e-02 5.152038112282752991e-02 -1.883455067873001099e-01 1.176515221595764160e-02 -1.330229341983795166e-01 5.052595213055610657e-02 2.463794797658920288e-01 -7.783497869968414307e-02 -1.328847706317901611e-01 4.411669448018074036e-02 8.862901479005813599e-02 -2.246627956628799438e-01 -1.516959220170974731e-01 6.096106022596359253e-02 1.699411720037460327e-01 -1.614034026861190796e-01 -2.582029402256011963e-01 3.535694479942321777e-01 4.475965723395347595e-02 -1.844823658466339111e-01 1.699019521474838257e-01 -1.780424267053604126e-01 -1.301207691431045532e-01
-1.543280929327011108e-01 -1.335439234972000122e-01 2.699815630912780762e-01 1.472564190626144409e-01 1.177990138530731201e-01 -2.612833380699157715e-01 -2.738030068576335907e-02 -8.999860286712646484e-02 -4.475354403257369995e-02 -4.774595052003860474e-02 8.129307627677917480e-02 -5.246258378028869629e-01 3.398409858345985413e-02 -2.160572707653045654e-01 -1.739204488694667816e-02 -1.333710849285125732e-01 5.099535360932350159e-02 -2.074967324733734131e-01 -5.969839915633201599e-02 -2.466217577457427979e-01 -1.679320484399795532e-01 5.210173502564430237e-02 4.656853899359703064e-02 1.295069456100463867e-01 1.162531673908233643e-01 -3.375746607780456543e-01 1.685530133545398712e-02 -1.922424882650375366e-01 -1.904421597719192505e-01 -1.462743133306503296e-01 1.827991455793380737e-01 -7.098928838968276978e-02
8.262378722429275513e-02 -5.014695692807435989e-03 -4.251170530915260315e-02 -2.606442868709564209e-01 -1.929186433553695679e-01 9.826515614986419678e-02 3.127220571041107178e-01 4.894638061523437500e-02 -1.373231410980224609e-01 -2.318991534411907196e-02 1.816535741090774536e-01 -4.207921326160430908e-01 -1.152841225266456604e-01 -4.540897533297538757e-02 5.107464641332626343e-02 2.519523799419403076e-01 -4.749689623713493347e-02 -4.653812572360038757e-02 1.813716888427734375e-01 3.035093098878860474e-02 1.030500605702400208e-02 1.862310431897640228e-02 -1.649148911237716675e-01 -6.940167397260665894e-02 -6.662101298570632935e-02 -2.070193141698837280e-01 3.868375718593597412e-01 -3.746001422405242920e-01 1.155892293900251389e-02 2.195978909730911255e-01 5.143633857369422913e-02 -8.042949438095092773e-02
-3.385556936264038086e-01 -3.716704547405242920e-01 1.489106118679046631e-01 -1.578121073544025421e-02 -7.686871290206909180e-02 3.192574977874755859e-01 3.196794092655181885e-01 -1.181030496954917908e-01 -1.575332134962081909e-01 8.642005175352096558e-02 1.132690086960792542e-01 -1.926639825105667114e-01 2.715755105018615723e-01 -3.358025848865509033e-01 -3.590952605009078979e-02 1.288673840463161469e-02 2.015507034957408905e-02 -1.272655427455902100e-01 2.192331701517105103e-01 -1.386211216449737549e-01 -7.010237127542495728e-02 -2.505791373550891876e-02 7.847862690687179565e-02 1.566954106092453003e-01 -9.253942221403121948e-02 -7.627867627888917923e-03 -6.397164613008499146e-02 -7.326767593622207642e-02 -4.399886727333068848e-02 6.594070047140121460e-02 1.050589755177497864e-01 2.740319669246673584e-01
1.190768107771873474e-01 -1.157741770148277283e-01 5.134275555610656738e-01 -1.775803416967391968e-01 1.563628315925598145e-01 2.024859040975570679e-01 1.670155115425586700e-02 -2.179828844964504242e-02 1.334004849195480347e-01 1.092710569500923157e-01 9.318373352289199829e-02 -2.140574753284454346e-01 -1.646697819232940674e-01 -2.674536108970642090e-01 -4.055287316441535950e-02 -3.937721624970436096e-02 7.479756325483322144e-02 -8.527929894626140594e-03 7.817127555608749390e-02 -2.316699475049972534e-01 8.911520242691040039e-02 -3.130168616771697998e-01 -2.123637050390243530e-01 2.580802738666534424e-01 -4.313708469271659851e-02 3.189369104802608490e-03 1.026629582047462463e-01 -1.916467025876045227e-02 -1.530451923608779907e-01 -4.107717052102088928e-02 2.617307007312774658e-01 1.884756684303283691e-01
1.671936661005020142e-01 -1.852992326021194458e-01 1.157487034797668457e-01 -4.662222787737846375e-02 1.273415237665176392e-01 2.704257071018218994e-01 1.057997569441795349e-01 4.375169426202774048e-02 2.749452590942382812e-01 1.414809376001358032e-01 -3.885927051305770874e-02 -1.883836090564727783e-01 -1.569614410400390625e-01 -2.743704319000244141e-01 7.223399728536605835e-02 1.497597694396972656e-01 1.176213100552558899e-01 -2.311318665742874146e-01 1.004524230957031250e-01 -3.141468465328216553e-01 2.610819339752197266e-01 6.283355504274368286e-02 -1.695585399866104126e-01 3.330189883708953857e-01 -9.865018725395202637e-02 7.072813808917999268e-02 1.929350644350051880e-01 2.166493795812129974e-02 -3.485863655805587769e-02 3.131478428840637207e-01 3.511795401573181152e-02 -1.370282769203186035e-01
-1.100325286388397217e-01 -2.411377578973770142e-01 4.854500666260719299e-02 -1.990781724452972412e-02 1.574470996856689453e-01 8.777508139610290527e-02 2.263294905424118042e-01 4.178439080715179443e-02 1.032610982656478882e-02 -1.967832259833812714e-02 -2.757181823253631592e-01 -4.356227219104766846e-01 -2.657161951065063477e-01 -9.186471998691558838e-02 2.127290368080139160e-01 1.371962483972311020e-02 1.910173594951629639e-01 -6.938032805919647217e-02 -3.614550083875656128e-02 1.037675142288208008e-01 -2.475444227457046509e-01 -8.820880204439163208e-02 -1.897036135196685791e-01 3.255346119403839111e-01 2.153674811124801636e-01 4.648434370756149292e-02 1.398992538452148438e-01 -2.295710742473602295e-01 -2.328031510114669800e-01 9.984014928340911865e-02 -3.550111874938011169e-02 -1.099062524735927582e-02
8.277755230665206909e-03 -3.787584304809570312e-01 3.545582592487335205e-01 5.043426644988358021e-04 1.799424737691879272e-01 4.306878149509429932e-01 1.610241681337356567e-01 5.193573608994483948e-02 1.454658899456262589e-02 4.580634459853172302e-02 -1.774561107158660889e-01 -9.766638278961181641e-02 -2.007975429296493530e-01 -3.355626165866851807e-01 -1.053740382194519043e-01 8.894581347703933716e-02 9.149596840143203735e-02 -9.153959155082702637e-02 5.232866853475570679e-02 -1.915479265153408051e-02 2.153856903314590454e-01 -6.545591354370117188e-02 2.141731977462768555e-01 1.478196531534194946e-01 -1.050597578287124634e-01 -3.213108982890844345e-03 1.368848383426666260e-01 7.197829335927963257e-02 6.527934456244111061e-04 -2.348060607910156250e-01 1.762603968381881714e-01 9.781198203563690186e-02
-2.411216944456100464e-01 -3.058766126632690430e-01 7.667107135057449341e-02 2.661094814538955688e-02 -6.418836116790771484e-02 1.216982975602149963e-01 3.183753490447998047e-01 3.649153187870979309e-02 4.186934605240821838e-02 -7.097659260034561157e-02 -1.690214276313781738e-01 -4.294455349445343018e-01 -2.429566532373428345e-01 -6.247598212212324142e-03 6.000154837965965271e-02 -2.265004962682723999e-01 2.904259413480758667e-02 -1.923413872718811035e-01 -5.887206271290779114e-02 5.585205927491188049e-02 -1.770735681056976318e-01 -1.477716267108917236e-01 -5.704296007752418518e-02 3.741749525070190430e-01 1.462877988815307617e-01 3.558352217078208923e-02 5.781810358166694641e-02 -1.831102967262268066e-01 -1.801557391881942749e-01 5.513547733426094055e-02 -1.756895929574966431e-01 1.398513168096542358e-01
-1.911425739526748657e-01 -4.211692884564399719e-02 2.647860348224639893e-01 -2.116440683603286743e-01 1.589506268501281738e-01 2.414530664682388306e-01 9.625357389450073242e-02 -1.747302263975143433e-01 9.218698740005493164e-02 3.136767074465751648e-02 -2.987325787544250488e-01 -1.994157582521438599e-01 -1.192418336868286133e-01 -1.241402328014373779e-02 -1.385212987661361694e-01 -2.227875292301177979e-01 1.629310250282287598e-01 1.518648862838745117e-01 3.814169391989707947e-02 -2.544660270214080811e-01 9.235635399818420410e-02 -1.793708503246307373e-01 -5.281277000904083252e-02 4.480838775634765625e-01 5.336753278970718384e-02 -6.758762151002883911e-02 2.422238290309906006e-01 -1.422634422779083252e-01 -4.455284401774406433e-02 2.441813610494136810e-02 -9.538121521472930908e-02 -2.089135944843292236e-01
6.449451297521591187e-02 -2.331407219171524048e-01 2.054493874311447144e-01 -2.226341366767883301e-01 2.263748049736022949e-01 2.860208749771118164e-01 1.582816690206527710e-01 -3.088491857051849365e-01 -1.042633578181266785e-01 4.792861640453338623e-02 1.398482322692871094e-01 -3.486291468143463135e-01 -2.109197974205017090e-01 -2.587072253227233887e-01 -8.477782458066940308e-02 -1.201039478182792664e-01 -1.239286065101623535e-01 -2.157153040170669556e-01 -6.476633250713348389e-02 -1.452332437038421631e-01 -7.059909403324127197e-02 1.152962632477283478e-02 3.534924983978271484e-02 2.135026603937149048e-01 -1.640627682209014893e-01 -7.580886781215667725e-02 2.300921827554702759e-01 3.155028074979782104e-02 8.956727385520935059e-02 -1.613228023052215576e-01 -1.087958440184593201e-01 1.931457817554473877e-01
-1.074255332350730896e-01 -1.400683373212814331e-01 1.108669713139533997e-01 6.722184270620346069e-02 -1.432126201689243317e-02 3.159578144550323486e-01 1.776574999094009399e-01 -5.413165688514709473e-02 -3.283375501632690430e-01 -2.582813203334808350e-01 -3.383075073361396790e-02 -3.331214785575866699e-01 2.988595664501190186e-01 -2.666751444339752197e-01 1.739792153239250183e-02 3.806495666503906250e-02 -6.392776966094970703e-02 -1.891230978071689606e-02 9.290017187595367432e-02 -9.893624484539031982e-02 -3.237169384956359863e-01 8.759003877639770508e-02 -9.517831355333328247e-02 -2.205829368904232979e-03 6.570974737405776978e-02 -1.580863445997238159e-01 2.801958918571472168e-01 -2.808415591716766357e-01 1.167198121547698975e-01 1.185622587800025940e-01 9.854156523942947388e-02 1.471810042858123779e-02
-2.433211505413055420e-01 -3.129768371582031250e-01 2.231789231300354004e-01 7.482919842004776001e-02 -7.645237445831298828e-02 1.508668661117553711e-01 7.210435718297958374e-02 -2.311760783195495605e-01 -9.586706757545471191e-02 -4.622381553053855896e-02 -5.467610061168670654e-02 3.282218798995018005e-02 -2.653559148311614990e-01 -7.159660104662179947e-03 9.191891551017761230e-02 -6.953100115060806274e-02 2.183887660503387451e-01 -9.282197803258895874e-02 -1.572094261646270752e-01 -7.538963109254837036e-02 -7.094844430685043335e-02 -3.448109626770019531e-01 2.817682623863220215e-01 2.899081110954284668e-01 -1.116380393505096436e-01 -2.535137236118316650e-01 2.283664047718048096e-01 -7.262986898422241211e-02 -1.263457387685775757e-01 2.511974573135375977e-01 -3.833736851811408997e-02 -1.107889488339424133e-01
-8.239436149597167969e-02 -1.113342046737670898e-01 1.897792965173721313e-01 7.331543415784835815e-02 -1.418716926127672195e-02 1.675929874181747437e-01 4.416158199310302734e-01 2.065500319004058838e-01 -1.358212083578109741e-01 2.292692512273788452e-01 1.674842536449432373e-01 -3.232530057430267334e-01 -1.574167907238006592e-01 -2.240548431873321533e-01 2.006530463695526123e-01 6.172300875186920166e-02 1.151668503880500793e-01 1.071104556322097778e-01 1.325267832726240158e-02 4.260514676570892334e-02 -1.557556688785552979e-01 -2.200985699892044067e-01 1.306734085083007812e-01 -1.068503558635711670e-01 -2.124847918748855591e-01 4.676489904522895813e-02 -1.675700843334197998e-01 1.703936308622360229e-01 -1.535837054252624512e-01 1.118605956435203552e-01 2.844459414482116699e-01 3.818258270621299744e-02
-4.567122459411621094e-02 7.972230762243270874e-02 3.401582539081573486e-01 6.609373539686203003e-02 1.495508700609207153e-01 3.006969094276428223e-01 2.490607053041458130e-01 -1.309349834918975830e-01 -1.834903061389923096e-01 -1.063806861639022827e-01 1.312284320592880249e-01 -3.207671940326690674e-01 1.638385653495788574e-01 -2.392168641090393066e-01 -1.465514302253723145e-01 7.221967726945877075e-02 -1.316616684198379517e-02 -3.355977833271026611e-01 -1.489939354360103607e-02 -2.903197109699249268e-01 2.822320349514484406e-02 -7.565237581729888916e-02 6.966367363929748535e-02 9.029762446880340576e-02 3.697242587804794312e-02 -2.817094922065734863e-01 5.093971639871597290e-02 7.986509799957275391e-02 1.256526410579681396e-01 1.750505715608596802e-01 2.003225982189178467e-01 -1.028116419911384583e-01
-2.675857543945312500e-01 -1.371967941522598267e-01 3.754362091422080994e-02 1.132757365703582764e-01 3.570946455001831055e-01 1.419360656291246414e-02 3.791210949420928955e-01 4.536463320255279541e-02 7.541947811841964722e-02 9.620266407728195190e-02 1.005647256970405579e-01 -1.566880643367767334e-01 2.374181710183620453e-02 -5.295739538269117475e-05 1.642409116029739380e-01 3.755412399768829346e-01 2.241640537977218628e-02 9.575087577104568481e-02 2.409996390342712402e-01 1.342193223536014557e-02 -1.101967394351959229e-01 -1.878377050161361694e-01 -1.228735372424125671e-01 2.049070894718170166e-01 -1.350389271974563599e-01 -1.229583024978637695e-01 2.990270256996154785e-01 1.070568859577178955e-01 -1.626190245151519775e-01 5.714992806315422058e-02 -2.349794805049896240e-01 1.097544953227043152e-01
-5.878228694200515747e-02 -4.451211541891098022e-02 2.505988478660583496e-01 -3.397326543927192688e-02 2.610087096691131592e-01 7.828330248594284058e-02 2.934808731079101562e-01 -1.162832900881767273e-01 -1.055491417646408081e-01 -6.372368335723876953e-02 -1.691831797361373901e-01 -2.074750065803527832e-01 8.220093697309494019e-02 -3.154281079769134521e-01 -7.629568129777908325e-02 2.997839748859405518e-01 1.636050790548324585e-01 4.222813844680786133e-01 -5.176970735192298889e-02 -2.257227003574371338e-01 6.206587702035903931e-02 2.177445031702518463e-02 4.531631246209144592e-02 7.951076328754425049e-02 9.991972893476486206e-02 -1.359918266534805298e-01 2.650826275348663330e-01 -1.472668647766113281e-01 -1.770969927310943604e-01 1.287941485643386841e-01 2.987448498606681824e-02 -1.648956835269927979e-01
9.331829845905303955e-02 -3.595557808876037598e-01 6.404691189527511597e-02 5.758042261004447937e-02 -6.531418859958648682e-02 3.783045113086700439e-01 4.508920013904571533e-03 4.698328301310539246e-02 1.049393042922019958e-01 9.450068324804306030e-02 6.943362206220626831e-02 -3.994301259517669678e-01 -2.312421798706054688e-01 7.553921639919281006e-02 -7.131104916334152222e-02 5.464496836066246033e-02 -6.181481853127479553e-02 4.637453332543373108e-02 2.157254815101623535e-01 -2.328642308712005615e-01 -9.118967689573764801e-03 1.258433163166046143e-01 1.676334440708160400e-01 8.631183207035064697e-02 2.184736430644989014e-01 -2.836435139179229736e-01 2.727712094783782959e-01 -7.730525452643632889e-03 -4.977592080831527710e-02 1.673375666141510010e-01 9.038986265659332275e-02 2.322150915861129761e-01
-1.658839732408523560e-01 -1.401510834693908691e-01 1.941988915205001831e-01 -2.575563080608844757e-02 -1.361181680113077164e-02 -4.178634658455848694e-02 3.398456573486328125e-01 -2.123228907585144043e-01 -2.480114251375198364e-01 1.349234730005264282e-01 2.678291499614715576e-01 -2.700445055961608887e-01 -6.593906879425048828e-02 -3.243305087089538574e-01 1.493035405874252319e-01 3.146167099475860596e-01 -2.900043688714504242e-02 -9.802635014057159424e-02 -2.770158648490905762e-01 1.635226160287857056e-01 1.020084694027900696e-01 -2.058349549770355225e-01 -2.729796059429645538e-02 1.230128556489944458e-01 -1.679907590150833130e-01 -1.227167770266532898e-01 2.731964737176895142e-02 9.643226116895675659e-02 6.924247834831476212e-03 9.974467568099498749e-03 2.133958339691162109e-01 1.232169196009635925e-01
9.277883917093276978e-02 -1.595551520586013794e-01 4.227398633956909180e-01 1.536948829889297485e-01 -1.032224446535110474e-01 1.807728856801986694e-01 1.983851194381713867e-02 -6.897001713514328003e-02 -1.833658665418624878e-02 -6.459317356348037720e-02 2.101486623287200928e-01 -3.316858708858489990e-01 1.465058177709579468e-01 -2.291294336318969727e-01 -8.300188928842544556e-02 1.027842015027999878e-01 -1.775463670492172241e-02 2.062568217515945435e-01 3.582828044891357422e-01 -7.766768336296081543e-02 2.030141055583953857e-01 -1.406345367431640625e-01 -2.614409029483795166e-01 5.266279727220535278e-02 -6.835466250777244568e-03 -2.799935638904571533e-01 2.100350558757781982e-01 6.813331693410873413e-02 -4.214780032634735107e-02 5.924300476908683777e-02 -1.161376684904098511e-01 9.832025319337844849e-02
-1.086340546607971191e-01 -1.302194595336914062e-01 1.835813522338867188e-01 -4.090653732419013977e-02 -2.518593668937683105e-01 5.696811527013778687e-02 3.313665091991424561e-01 8.087337017059326172e-02 1.450146585702896118e-01 3.128257393836975098e-02 1.146811768412590027e-01 -3.574270904064178467e-01 3.735026344656944275e-02 -2.098033130168914795e-01 -4.496894031763076782e-02 1.897805035114288330e-01 -5.242772866040468216e-03 5.482632201164960861e-03 6.239313259720802307e-02 -2.342934906482696533e-01 -2.667108774185180664e-01 1.792821437120437622e-01 -1.384673174470663071e-02 2.206111401319503784e-01 -2.676394581794738770e-01 1.571779139339923859e-02 1.530685722827911377e-01 1.545421592891216278e-02 -2.434759438037872314e-01 1.635172069072723389e-01 4.327727481722831726e-02 3.347514569759368896e-01
-6.282827258110046387e-02 1.050455719232559204e-01 2.576692402362823486e-01 -7.105375826358795166e-02 -3.655821084976196289e-01 2.471519112586975098e-01 1.544791758060455322e-01 5.765109136700630188e-02 2.667306661605834961e-01 1.992505937814712524e-01 -2.896610796451568604e-01 -3.835200369358062744e-01 6.095502898097038269e-02 -1.063892394304275513e-01 -9.960549650713801384e-04 1.729750782251358032e-01 -7.196331024169921875e-02 -1.398888379335403442e-01 5.462606623768806458e-02 -2.123022973537445068e-01 3.112247795797884464e-04 -9.885538369417190552e-02 -5.912715941667556763e-02 1.070364266633987427e-01 -2.097614258527755737e-01 -1.310623586177825928e-01 4.012345522642135620e-02 3.145683556795120239e-02 -2.052307575941085815e-01 2.253927737474441528e-01 2.034794241189956665e-01 9.607361257076263428e-02
1.405961066484451294e-01 -2.925965487957000732e-01 2.014120370149612427e-01 1.680707037448883057e-01 -1.620513200759887695e-01 1.278223842382431030e-01 4.374476522207260132e-02 1.317245513200759888e-01 1.051706746220588684e-01 1.224602460861206055e-01 2.262593246996402740e-02 -3.854307830333709717e-01 -1.672424077987670898e-01 -2.218209803104400635e-01 3.296565636992454529e-02 1.979068964719772339e-01 -2.529168426990509033e-01 -1.962175965309143066e-01 -2.062027305364608765e-01 -1.645682603120803833e-01 7.011692225933074951e-02 -2.749596834182739258e-01 -1.757909357547760010e-01 1.789728254079818726e-01 1.580320596694946289e-01 -4.178580641746520996e-02 1.975068449974060059e-01 1.479862332344055176e-01 1.148986369371414185e-01 1.471004933118820190e-01 -7.430002838373184204e-02 1.669526547193527222e-01
-2.158128470182418823e-01 -1.725956238806247711e-02 2.407304383814334869e-02 9.115996211767196655e-02 -2.100526541471481323e-02 3.373180329799652100e-01 2.994425892829895020e-01 -8.726815134286880493e-02 8.573177456855773926e-02 -5.244880914688110352e-02 3.671050071716308594e-02 -3.370020389556884766e-01 -1.177977025508880615e-02 -1.453912109136581421e-01 -2.019907832145690918e-01 -2.489625103771686554e-02 5.908411368727684021e-02 2.332107871770858765e-01 -1.081800460815429688e-01 -4.225052297115325928e-01 -1.350941210985183716e-01 -8.956958353519439697e-02 -3.248646557331085205e-01 -3.315740823745727539e-02 1.071679685264825821e-02 -9.771069884300231934e-02 9.011604636907577515e-02 2.412924915552139282e-01 -3.648656606674194336e-02 5.911660194396972656e-02 -2.792302966117858887e-01 7.219912856817245483e-02
-2.297169417142868042e-01 -2.902508974075317383e-01 8.697105944156646729e-02 -1.095031574368476868e-02 -1.860551238059997559e-01 -1.220416161231696606e-03 2.375224232673645020e-01 -4.532383382320404053e-02 2.533084712922573090e-02 -1.267700046300888062e-01 -2.007621079683303833e-01 -1.566324234008789062e-01 -7.023366051726043224e-04 -1.635523587465286255e-01 -3.205412626266479492e-02 1.170373037457466125e-01 5.399858951568603516e-02 5.510753765702247620e-02 -1.399763971567153931e-01 -3.496671915054321289e-01 -3.464640378952026367e-01 -1.026327833533287048e-01 -3.246395289897918701e-01 -8.508439362049102783e-02 -1.490930616855621338e-01 -2.379636466503143311e-01 2.328681200742721558e-01 7.861979305744171143e-02 -1.980583965778350830e-01 -4.216694459319114685e-02 2.513959407806396484e-01 6.856769323348999023e-02
-1.193005964159965515e-01 -4.588992148637771606e-02 -3.939437493681907654e-02 -1.911948174238204956e-01 -3.013899028301239014e-01 2.442127317190170288e-01 3.803015649318695068e-01 -1.730001345276832581e-02 -1.973045058548450470e-02 -5.180284380912780762e-02 1.971105486154556274e-02 -9.084767103195190430e-02 4.087512195110321045e-02 -7.273910939693450928e-02 -2.245338559150695801e-01 -5.480483174324035645e-02 2.695211768150329590e-01 -1.814449131488800049e-01 -2.495444752275943756e-02 -2.573637068271636963e-01 -1.855777055025100708e-01 -1.434556543827056885e-01 -1.574190109968185425e-01 1.572791785001754761e-01 -7.805743813514709473e-02 -1.469446271657943726e-01 1.871211975812911987e-01 -5.289436131715774536e-02 -3.770194351673126221e-01 1.624410748481750488e-01 2.472881376743316650e-01 -7.691268622875213623e-02
-2.050569057464599609e-01 -9.364799410104751587e-02 3.646622896194458008e-01 -6.497583817690610886e-03 3.635401278734207153e-02 4.234419763088226318e-01 2.998603284358978271e-01 -9.197299182415008545e-02 -7.901065051555633545e-02 -1.094981059432029724e-01 5.310970917344093323e-02 -2.223770022392272949e-01 7.378040999174118042e-02 -3.193401396274566650e-01 -1.618677824735641479e-01 -2.367648854851722717e-02 -1.462192367762327194e-02 -2.109232991933822632e-01 -8.134094625711441040e-02 -9.601764380931854248e-02 2.068815082311630249e-01 1.398832499980926514e-01 9.536460041999816895e-02 -4.565008729696273804e-02 7.473917305469512939e-02 -1.843686401844024658e-01 -8.250796794891357422e-02 -8.682252839207649231e-03 -6.199879944324493408e-02 3.039830029010772705e-01 2.351304590702056885e-01 -1.981549337506294250e-02
-6.591727584600448608e-02 8.353320509195327759e-02 1.492269933223724365e-01 -8.914107829332351685e-02 3.418835997581481934e-01 1.596788316965103149e-01 2.020332068204879761e-01 -1.014474853873252869e-01 -1.433009356260299683e-01 -9.892618656158447266e-02 -7.251504063606262207e-02 -3.472876250743865967e-01 -6.994308531284332275e-02 -2.068051546812057495e-01 1.445955503731966019e-02 2.378269135951995850e-01 8.230351656675338745e-02 3.939610123634338379e-01 1.157430037856101990e-01 -1.731055676937103271e-01 1.800222694873809814e-01 -2.088336646556854248e-02 -1.488353610038757324e-01 1.617881208658218384e-01 3.749886900186538696e-02 -1.226372346282005310e-01 2.332964539527893066e-01 -1.329766511917114258e-01 -7.425463944673538208e-02 3.080270886421203613e-01 1.131876036524772644e-01 -1.267959773540496826e-01
-2.887857519090175629e-02 -2.843634486198425293e-01 9.160889685153961182e-02 2.061031907796859741e-01 2.032640427350997925e-01 3.955350220203399658e-01 1.856738179922103882e-01 1.194826513528823853e-01 1.158503629267215729e-02 1.164826080203056335e-01 -2.743585109710693359e-01 -2.480289787054061890e-01 6.132850423455238342e-02 -3.186984062194824219e-01 1.565376482903957367e-02 3.600974678993225098e-01 -1.402573734521865845e-01 -1.823524832725524902e-01 7.939324527978897095e-02 4.938366264104843140e-02 5.928691476583480835e-02 -1.192998792976140976e-02 1.875016391277313232e-01 9.361849725246429443e-02 -2.761670053005218506e-01 -6.241574510931968689e-02 4.153086617588996887e-02 -7.213891483843326569e-03 5.243008583784103394e-02 5.032096803188323975e-02 1.055470407009124756e-01 1.660480946302413940e-01
-1.119759865105152130e-02 -1.125348955392837524e-01 1.150920465588569641e-01 1.242094114422798157e-01 1.656901985406875610e-01 1.116083785891532898e-01 6.715743988752365112e-02 3.827260062098503113e-02 3.038583599845878780e-06 -1.930812299251556396e-01 -1.791428178548812866e-01 -4.848641753196716309e-01 -5.902739986777305603e-02 -3.813121020793914795e-01 -2.261206693947315216e-02 3.116060793399810791e-01 -2.036051601171493530e-01 1.118638589978218079e-01 -4.630330204963684082e-02 -2.119286954402923584e-01 -9.881407767534255981e-02 -2.761366665363311768e-01 2.065734565258026123e-01 2.190901488065719604e-01 -5.614471063017845154e-02 1.772729679942131042e-02 -1.843263022601604462e-02 5.045140627771615982e-03 1.435727477073669434e-01 1.904520839452743530e-01 7.648847252130508423e-02 1.319499760866165161e-01
5.730709806084632874e-02 -2.352577298879623413e-01 9.104950726032257080e-02 3.607435524463653564e-02 -4.944078251719474792e-02 -2.529853582382202148e-02 3.153460025787353516e-01 -1.576863080263137817e-01 2.824286818504333496e-01 -2.537995576858520508e-01 6.409961730241775513e-02 -2.351345866918563843e-01 1.857618242502212524e-02 -4.045884311199188232e-01 4.110934957861900330e-02 -1.874866783618927002e-01 2.271455824375152588e-01 -4.603230860084295273e-03 3.035816736519336700e-02 -7.340101152658462524e-02 2.678947448730468750e-01 -2.603676915168762207e-01 1.959973759949207306e-02 -1.217776164412498474e-01 4.078001901507377625e-02 -8.080735057592391968e-02 2.880432605743408203e-01 1.908937841653823853e-02 -1.305196434259414673e-01 1.102377921342849731e-01 -2.543986439704895020e-01 4.241902381181716919e-02
1.121590659022331238e-02 7.446148246526718140e-02 1.854834407567977905e-01 -8.007845282554626465e-02 -1.056450903415679932e-01 3.145328760147094727e-01 2.921639382839202881e-01 -2.207318544387817383e-01 -5.634675920009613037e-02 2.616292564198374748e-03 2.334389388561248779e-01 -1.135414987802505493e-01 -5.299644544720649719e-02 -4.373275339603424072e-01 -3.764921426773071289e-02 1.442963033914566040e-01 7.196535170078277588e-02 1.296180114150047302e-02 2.792729251086711884e-02 7.617735862731933594e-02 1.234771609306335449e-01 -1.855426877737045288e-01 2.168730050325393677e-01 -7.411640137434005737e-02 -2.387563586235046387e-01 -1.245983690023422241e-01 1.478217989206314087e-01 -6.844842433929443359e-02 -6.167882680892944336e-02 4.416759610176086426e-01 9.222866594791412354e-02 4.342005774378776550e-02
-5.219317227602005005e-02 1.639133393764495850e-01 1.631133407354354858e-01 7.198412716388702393e-02 2.970055937767028809e-01 2.544273994863033295e-02 1.084355860948562622e-01 -1.337013244628906250e-01 -2.061979025602340698e-01 1.492007374763488770e-01 1.143397837877273560e-01 -5.436218976974487305e-01 -1.958370208740234375e-01 -4.187143146991729736e-01 2.012428939342498779e-01 2.398407319560647011e-03 2.594100683927536011e-02 8.630827069282531738e-02 -1.695757210254669189e-01 4.135689511895179749e-02 -4.121749475598335266e-02 -6.941387057304382324e-02 -2.246500551700592041e-02 -1.525097042322158813e-01 -2.178998105227947235e-02 -3.032696545124053955e-01 -5.601617321372032166e-02 -3.448576107621192932e-02 -7.718253135681152344e-02 3.944992553442716599e-03 2.658337913453578949e-02 1.422966867685317993e-01
-1.952586024999618530e-01 -1.256807446479797363e-01 1.139488667249679565e-01 -3.251454234123229980e-02 1.503340750932693481e-01 1.604598015546798706e-01 3.520813584327697754e-01 -3.164237365126609802e-02 -5.017472431063652039e-02 1.210192311555147171e-02 -2.613514363765716553e-01 -3.335368037223815918e-01 -2.128197252750396729e-01 -6.720170378684997559e-02 1.646516770124435425e-01 -6.098286062479019165e-02 8.828224614262580872e-03 -1.120616421103477478e-01 1.164496093988418579e-01 -9.593741968274116516e-03 -1.592726707458496094e-01 -1.412483900785446167e-01 1.595584489405155182e-02 3.114760518074035645e-01 2.034697830677032471e-01 -1.867728866636753082e-02 4.230593144893646240e-02 -3.032350540161132812e-01 -2.950894534587860107e-01 2.631405889987945557e-01 -1.452682614326477051e-01 1.186636313796043396e-01
-2.761990427970886230e-01 -1.164571046829223633e-01 6.239918246865272522e-02 -7.397327572107315063e-02 -1.233572438359260559e-01 9.273966774344444275e-03 4.837272465229034424e-01 -1.286698430776596069e-01 1.283649057149887085e-01 1.400890797376632690e-01 8.349424228072166443e-03 -6.657660007476806641e-02 1.113108359277248383e-02 -2.016078084707260132e-01 -8.821997791528701782e-02 -1.236329078674316406e-01 4.192480072379112244e-02 1.465843468904495239e-01 -6.694754958152770996e-02 -3.725329041481018066e-01 -2.405597120523452759e-01 -1.783367246389389038e-01 -1.503347307443618774e-01 2.789607644081115723e-01 -1.537811011075973511e-01 -2.622828781604766846e-01 3.990318998694419861e-02 7.427278906106948853e-02 -1.215969547629356384e-01 -8.857261389493942261e-03 -1.440624743700027466e-01 1.967867612838745117e-01
-2.239104211330413818e-01 -3.895279169082641602e-01 2.949486076831817627e-01 4.168822988867759705e-02 -1.094044968485832214e-01 2.748570144176483154e-01 1.891555078327655792e-02 1.014189198613166809e-01 2.436709403991699219e-01 1.179421469569206238e-01 3.238788247108459473e-02 -2.812338173389434814e-01 -8.247703313827514648e-02 -1.466222479939460754e-02 -5.574051290750503540e-02 2.763668298721313477e-01 1.455076187849044800e-01 -1.608749851584434509e-02 2.044032961130142212e-01 -1.358455866575241089e-01 -7.961286604404449463e-02 2.411362677812576294e-01 1.641378253698348999e-01 -1.212130766361951828e-03 -1.468025147914886475e-01 -2.046847790479660034e-01 3.331590443849563599e-02 5.505861341953277588e-02 1.020640283823013306e-01 1.884669214487075806e-01 2.841833531856536865e-01 6.269820779561996460e-02
3.683835640549659729e-02 6.216594576835632324e-02 -7.639857381582260132e-02 -1.896537542343139648e-01 -1.473567783832550049e-01 7.228249311447143555e-02 5.808301568031311035e-01 5.127028375864028931e-02 1.128649264574050903e-01 7.365275174379348755e-02 1.453306991606950760e-02 -1.354198157787322998e-01 7.388562709093093872e-02 -4.100411534309387207e-01 6.136863306164741516e-02 9.760614484548568726e-02 -2.223858796060085297e-02 -1.133606731891632080e-01 -1.425605863332748413e-01 -1.640341430902481079e-01 -8.259555697441101074e-02 -2.619655430316925049e-02 -2.109538614749908447e-01 -8.755400776863098145e-03 -4.753077402710914612e-02 -1.522979587316513062e-01 3.934595882892608643e-01 1.361846178770065308e-01 -4.465275630354881287e-02 5.032503604888916016e-02 2.154562920331954956e-01 -4.734190646559000015e-03
-2.767269611358642578e-01 9.761204570531845093e-02 2.284940928220748901e-01 -1.896614907309412956e-03 -1.543305069208145142e-01 3.813463151454925537e-01 2.524538934230804443e-01 1.425144672393798828e-01 3.563811480998992920e-01 1.106143593788146973e-01 -1.482814848423004150e-01 -3.113076984882354736e-01 -6.407559383660554886e-03 4.092291742563247681e-02 1.220793500542640686e-01 6.343649327754974365e-02 -1.418903917074203491e-01 1.754656434059143066e-03 1.798460930585861206e-01 -2.705260813236236572e-01 -6.373929977416992188e-02 -1.310161054134368896e-01 -9.922134876251220703e-02 4.652000963687896729e-02 -2.186864167451858521e-01 3.253644704818725586e-02 3.848665580153465271e-02 -2.272790530696511269e-03 1.433613710105419159e-02 2.725057005882263184e-01 9.463439136743545532e-02 1.921390593051910400e-01
-3.477071970701217651e-02 -2.480428367853164673e-01 1.291234046220779419e-01 6.527794152498245239e-02 1.014276780188083649e-02 5.175117254257202148e-01 2.773082554340362549e-01 3.817409649491310120e-02 2.032051831483840942e-01 -1.682221889495849609e-01 1.306141316890716553e-01 -1.411917954683303833e-01 4.180436208844184875e-02 -9.123586118221282959e-02 -1.127194166183471680e-01 3.522004783153533936e-01 1.700894534587860107e-02 -2.323534637689590454e-01 1.138843521475791931e-01 -5.071645975112915039e-02 -8.191591501235961914e-02 -7.970570772886276245e-02 -1.076982244849205017e-01 1.081613078713417053e-01 -5.865503102540969849e-02 -7.038151472806930542e-02 -9.383250027894973755e-02 -9.884470701217651367e-02 -1.216687485575675964e-01 1.143984571099281311e-01 2.140736281871795654e-01 3.313272297382354736e-01
-2.804110348224639893e-01 -2.819943130016326904e-01 1.517893970012664795e-01 -5.967988818883895874e-02 4.828415811061859131e-02 1.019486337900161743e-01 1.039725318551063538e-01 7.534602284431457520e-02 -7.674865424633026123e-03 3.321607410907745361e-02 -1.117039918899536133e-01 -4.423881173133850098e-01 -2.731776237487792969e-01 -8.896540850400924683e-02 9.056495130062103271e-02 -1.318176388740539551e-01 1.440173238515853882e-01 -1.113465800881385803e-01 -3.438843879848718643e-03 2.064823657274246216e-01 -2.938021123409271240e-01 -2.137426584959030151e-01 -2.398145757615566254e-02 2.233127355575561523e-01 1.027201712131500244e-01 8.363748341798782349e-02 7.171079516410827637e-02 -2.600819468498229980e-01 -2.506874799728393555e-01 2.277995049953460693e-01 -7.249930500984191895e-02 3.041003830730915070e-03
-7.197715342044830322e-02 1.298168599605560303e-01 7.671876996755599976e-02 1.911207735538482666e-01 9.234024584293365479e-02 4.431858062744140625e-01 2.221031934022903442e-01 6.418918818235397339e-02 3.207646682858467102e-02 -2.314247190952301025e-02 1.867577284574508667e-01 -3.319040536880493164e-01 -4.481437504291534424e-01 5.346523225307464600e-02 4.741918295621871948e-02 1.924343258142471313e-01 -8.931024372577667236e-02 -7.417906820774078369e-02 2.256489992141723633e-01 -4.469392448663711548e-02 -1.501239240169525146e-01 -7.478515803813934326e-02 -4.752696678042411804e-02 2.647507488727569580e-01 -2.225022614002227783e-01 6.095446646213531494e-03 -1.872423849999904633e-02 -8.232586085796356201e-02 -9.412591345608234406e-03 1.258574873208999634e-01 1.368584930896759033e-01 1.714120656251907349e-01
7.781244814395904541e-02 -9.918684512376785278e-02 2.456267178058624268e-01 2.232435941696166992e-01 1.220612451434135437e-01 1.744506210088729858e-01 1.748463213443756104e-01 -1.506912801414728165e-02 -1.616388559341430664e-01 2.924258075654506683e-02 5.495144426822662354e-02 -1.146033480763435364e-01 -2.840882539749145508e-01 -3.258937597274780273e-01 -2.791002094745635986e-01 3.363097608089447021e-01 -4.679967090487480164e-02 -9.663471579551696777e-02 5.367551743984222412e-02 -3.253912320360541344e-03 -2.777599692344665527e-01 -2.353512793779373169e-01 -1.020256057381629944e-01 1.239890158176422119e-01 1.501687914133071899e-01 -2.646192908287048340e-01 2.548005580902099609e-01 1.646125018596649170e-01 -1.785587146878242493e-02 1.322257816791534424e-01 3.687707707285881042e-02 1.601167768239974976e-02
-2.380694448947906494e-01 -3.715550899505615234e-01 1.554092019796371460e-01 -2.538605928421020508e-01 -3.836666792631149292e-02 1.731341481208801270e-01 4.574875533580780029e-01 -1.857754439115524292e-01 -3.534328937530517578e-02 1.017572507262229919e-01 -7.134269177913665771e-02 -2.677937150001525879e-01 1.889654546976089478e-01 -1.060646846890449524e-01 -5.237334966659545898e-02 -2.426783181726932526e-02 1.020264923572540283e-01 -9.672148525714874268e-02 -2.255642414093017578e-02 -2.064858376979827881e-01 2.152784466743469238e-01 1.602404052391648293e-03 5.110407620668411255e-02 2.374411970376968384e-01 2.567544020712375641e-02 -2.248778492212295532e-01 -2.195863723754882812e-01 -1.370581984519958496e-01 9.311568737030029297e-02 2.193075604736804962e-02 -8.382800966501235962e-02 -7.961857132613658905e-03
-1.884181350469589233e-01 -2.488513663411140442e-02 4.211741313338279724e-02 1.012452542781829834e-01 7.304438203573226929e-02 1.721481233835220337e-01 2.492543458938598633e-01 -2.260460406541824341e-01 2.754712291061878204e-02 -1.122795790433883667e-01 -2.797460556030273438e-01 -1.281588077545166016e-01 -5.826647281646728516e-01 -1.576038748025894165e-01 2.073539644479751587e-01 -1.307982355356216431e-01 -5.049333907663822174e-03 2.433496415615081787e-01 1.350700706243515015e-01 -2.925416827201843262e-01 6.610471755266189575e-03 -9.057483077049255371e-02 8.044419437646865845e-02 1.845910400152206421e-02 1.196758355945348740e-02 -1.420967131853103638e-01 1.473831981420516968e-01 2.027264982461929321e-02 -1.005584076046943665e-01 -1.356763951480388641e-02 1.997171342372894287e-01 1.978932879865169525e-02
1.615307629108428955e-01 -2.734326124191284180e-01 1.684491038322448730e-01 6.771709769964218140e-02 1.086749657988548279e-01 9.247834794223308563e-03 2.401163876056671143e-01 -2.749340608716011047e-02 1.869738250970840454e-01 -2.964048087596893311e-02 -1.313372608274221420e-02 -3.044533729553222656e-01 3.707920759916305542e-02 -1.880206465721130371e-01 3.570883274078369141e-01 -4.447614401578903198e-02 -1.412637382745742798e-01 -1.169498041272163391e-01 6.836692988872528076e-02 -2.780923843383789062e-01 1.162502914667129517e-01 -7.169385254383087158e-02 -2.545925378799438477e-01 -2.738790810108184814e-01 1.139535456895828247e-01 -1.722117662429809570e-01 1.450373828411102295e-01 1.310838758945465088e-01 8.483494818210601807e-02 -3.565991669893264771e-02 -1.610138565301895142e-01 3.340309858322143555e-01
7.334542274475097656e-02 1.242611855268478394e-01 1.258861571550369263e-01 -1.311922073364257812e-01 2.837485373020172119e-01 1.264088451862335205e-01 3.162972927093505859e-01 5.584061518311500549e-02 -8.745068311691284180e-02 -7.091076672077178955e-02 -1.401337236166000366e-01 -3.398978412151336670e-01 9.255377948284149170e-02 -2.438100427389144897e-01 6.975421309471130371e-02 3.694151937961578369e-01 1.139342710375785828e-01 2.916675806045532227e-01 9.240174293518066406e-02 -1.415647864341735840e-01 1.097284164279699326e-02 -1.186740547418594360e-01 -2.048026472330093384e-01 1.879996806383132935e-01 8.400338888168334961e-02 -2.100603133440017700e-01 2.108506113290786743e-01 -8.843247592449188232e-02 7.845312356948852539e-02 2.352236509323120117e-01 7.626429200172424316e-02 -1.991207711398601532e-02
-2.070394456386566162e-01 -4.450865387916564941e-01 4.189315438270568848e-01 4.945854097604751587e-02 2.790180221199989319e-02 7.138244062662124634e-02 1.733908057212829590e-01 1.242657229304313660e-01 -2.455805987119674683e-02 1.013268306851387024e-01 -1.009746491909027100e-01 -7.334364950656890869e-02 -1.556663066148757935e-01 -2.190537899732589722e-01 -2.366127818822860718e-01 2.866261005401611328e-01 5.172975361347198486e-03 -1.720132231712341309e-01 1.590500026941299438e-01 -2.678207457065582275e-01 -2.668418884277343750e-01 -1.259789019823074341e-01 -4.255919530987739563e-02 -8.973934501409530640e-02 -5.593925714492797852e-02 -1.881811469793319702e-01 8.309620618820190430e-02 -3.632065653800964355e-02 9.765917062759399414e-02 1.050348728895187378e-01 -2.647599764168262482e-02 3.583670407533645630e-02
-2.251778542995452881e-02 -8.383600413799285889e-02 1.604005396366119385e-01 1.016452256590127945e-02 5.771393887698650360e-03 2.110036462545394897e-01 1.893951445817947388e-01 6.969095021486282349e-02 -1.095043495297431946e-01 3.102751076221466064e-02 -1.775469444692134857e-02 -5.254874229431152344e-01 1.756684039719402790e-03 -8.176156878471374512e-02 3.787034749984741211e-02 -1.198079213500022888e-01 -1.345706433057785034e-01 4.794758930802345276e-02 1.277877688407897949e-01 4.621704109013080597e-03 2.244245260953903198e-02 2.678672671318054199e-01 -7.838877290487289429e-02 1.555296685546636581e-02 -5.285402014851570129e-02 -1.670008301734924316e-01 3.292062580585479736e-01 -4.778030514717102051e-01 -5.460539832711219788e-02 -2.492107823491096497e-02 -1.312476396560668945e-01 2.566722035408020020e-01
-4.233855009078979492e-01 1.427108421921730042e-02 1.167254298925399780e-01 -9.689842909574508667e-02 8.074963837862014771e-02 2.397596687078475952e-01 8.802310377359390259e-02 -1.000822857022285461e-01 7.159069180488586426e-03 -1.310904510319232941e-02 -3.427115380764007568e-01 -4.843161404132843018e-01 4.111244902014732361e-02 -1.899483352899551392e-01 2.589342892169952393e-01 -1.433063149452209473e-01 1.238664835691452026e-01 -9.915985167026519775e-02 4.057482257485389709e-02 -2.275312393903732300e-01 -4.793180152773857117e-02 -9.899279475212097168e-02 -7.783600687980651855e-02 2.223946750164031982e-01 1.957498043775558472e-01 -6.815604120492935181e-02 -1.025996878743171692e-01 -1.210672501474618912e-02 -7.954563200473785400e-02 7.732319831848144531e-02 -1.594380289316177368e-01 2.441432699561119080e-02
-1.035908013582229614e-01 -1.281912326812744141e-01 1.806773394346237183e-01 2.474316279403865337e-04 -3.380354344844818115e-01 4.255482256412506104e-01 1.875969916582107544e-01 1.512615829706192017e-01 1.023751571774482727e-01 -1.510546952486038208e-01 1.589359343051910400e-01 -2.903019189834594727e-01 -1.501083672046661377e-01 2.338099852204322815e-02 -3.009847737848758698e-02 3.390709310770034790e-02 2.615649811923503876e-02 2.201886326074600220e-01 3.156318962574005127e-01 -3.179713338613510132e-02 2.103935740888118744e-02 3.922461345791816711e-02 -4.419129807502031326e-03 7.480752468109130859e-02 -7.841090112924575806e-02 -4.220512211322784424e-01 9.512079507112503052e-02 1.152682453393936157e-01 4.137634113430976868e-02 -1.200055554509162903e-01 7.149660587310791016e-02 1.831851899623870850e-01
-1.735996305942535400e-01 -2.677544951438903809e-01 4.258086383342742920e-01 6.724778562784194946e-02 8.855621516704559326e-02 2.115733325481414795e-01 6.525989621877670288e-02 1.468573659658432007e-01 2.886248193681240082e-02 -2.035253196954727173e-01 -2.309484332799911499e-01 -2.434911876916885376e-01 1.828196272253990173e-02 -1.192004829645156860e-01 -3.593205288052558899e-02 1.916761398315429688e-01 -1.376036703586578369e-01 7.658637128770351410e-03 1.568339765071868896e-01 2.262926250696182251e-01 -1.249650400131940842e-02 1.020755395293235779e-01 -3.083784580230712891e-01 2.081520259380340576e-01 6.603901088237762451e-02 -7.918186485767364502e-03 1.442312896251678467e-01 -2.203221768140792847e-01 -2.159355394542217255e-02 2.679541409015655518e-01 1.847227811813354492e-01 -4.994090646505355835e-02
1.649483442306518555e-01 -1.844729781150817871e-01 4.622142612934112549e-01 3.440874218940734863e-01 1.230605021119117737e-01 1.139608472585678101e-01 2.713163793087005615e-01 -1.376653555780649185e-02 -3.918173909187316895e-02 8.587596938014030457e-03 -1.225934252142906189e-01 -1.792370527982711792e-01 8.058086968958377838e-04 -2.180068194866180420e-01 -2.383950501680374146e-01 1.806569471955299377e-02 -1.097642704844474792e-01 -2.826848030090332031e-01 -1.038339361548423767e-01 -1.135392114520072937e-02 1.673674434423446655e-01 -8.841094374656677246e-02 -3.122702613472938538e-02 1.711282730102539062e-01 1.040599867701530457e-01 -1.555470079183578491e-01 1.694092750549316406e-01 1.866457238793373108e-02 -1.295953392982482910e-01 2.229983806610107422e-01 2.169164568185806274e-01 -6.881460547447204590e-02
-2.730506062507629395e-01 -1.396057605743408203e-01 3.088116347789764404e-01 8.998825401067733765e-02 3.462586104869842529e-01 8.728761225938796997e-02 3.030307292938232422e-01 1.011857017874717712e-01 2.676932811737060547e-01 5.112520977854728699e-02 -2.468728870153427124e-01 -8.599209040403366089e-02 -4.909038543701171875e-02 -3.314057290554046631e-01 -9.799543768167495728e-02 -6.554590910673141479e-02 -2.871945500373840332e-02 1.743770092725753784e-01 1.509535163640975952e-01 -2.180621474981307983e-01 -4.135366901755332947e-02 -2.205162495374679565e-01 1.829968392848968506e-02 1.823564469814300537e-01 9.808425791561603546e-03 2.218816429376602173e-01 1.151205971837043762e-01 -6.899123080074787140e-03 1.138018723577260971e-02 2.106112986803054810e-01 -1.068705841898918152e-01 -1.117398124188184738e-02
7.327012252062559128e-03 -1.342491507530212402e-01 1.726033985614776611e-01 6.336931884288787842e-02 -1.305644959211349487e-01 4.427745342254638672e-01 2.370921373367309570e-01 -1.717107892036437988e-01 2.681607902050018311e-01 6.414616852998733521e-02 5.650685727596282959e-02 -4.373154938220977783e-01 -5.566398426890373230e-02 -1.287285089492797852e-01 7.903372496366500854e-02 -6.957411766052246094e-02 -5.858772434294223785e-03 1.709436774253845215e-01 1.945928670465946198e-02 1.060392335057258606e-01 -1.297564655542373657e-01 2.790241539478302002e-01 -1.844827383756637573e-01 6.606495380401611328e-02 -3.514619767665863037e-01 -2.033697962760925293e-01 -7.314428221434354782e-03 5.442864447832107544e-02 -5.346092861145734787e-03 5.141695588827133179e-02 4.847465455532073975e-02 -3.480396419763565063e-02
-1.459328234195709229e-01 -2.504996955394744873e-01 1.613833568990230560e-02 -2.145364321768283844e-02 -2.248556613922119141e-01 3.117338418960571289e-01 4.243236780166625977e-01 -8.397481869906187057e-04 -1.593790054321289062e-01 -2.449852824211120605e-01 2.167349681258201599e-02 -2.332598865032196045e-01 4.721860587596893311e-02 -2.437679767608642578e-01 -1.113384217023849487e-01 3.486699610948562622e-02 -2.148560993373394012e-02 -1.884796023368835449e-01 -2.857917547225952148e-02 -2.150055393576622009e-02 -2.579884827136993408e-01 -7.166769355535507202e-02 -8.954544551670551300e-03 1.149503588676452637e-01 -2.401358634233474731e-01 -1.429755985736846924e-02 -6.492988020181655884e-02 1.532397866249084473e-01 -1.875465512275695801e-01 -7.805123925209045410e-02 -9.515496343374252319e-02 3.372509479522705078e-01
-2.411495745182037354e-01 -1.311070173978805542e-01 1.369248479604721069e-01 -1.940800994634628296e-01 -2.486463785171508789e-01 1.708126366138458252e-01 1.815532147884368896e-01 -3.813408687710762024e-02 1.590600796043872833e-02 1.845660209655761719e-01 -1.847219765186309814e-01 -5.727596879005432129e-01 -6.941641122102737427e-02 -7.932294160127639771e-02 2.251574546098709106e-01 -1.350523978471755981e-01 6.825758144259452820e-03 1.227048635482788086e-01 5.754281301051378250e-03 8.185351639986038208e-02 -1.473567336797714233e-01 -2.389696538448333740e-01 1.610096544027328491e-02 -8.197707124054431915e-03 -7.833509147167205811e-02 1.202102005481719971e-02 1.538791209459304810e-01 -1.695885360240936279e-01 -1.936157792806625366e-01 -9.727368131279945374e-03 -2.625262737274169922e-01 8.971470408141613007e-03
-2.870039343833923340e-01 -1.802742928266525269e-01 3.248753398656845093e-02 -2.581323683261871338e-01 2.056322544813156128e-01 -6.741307675838470459e-02 1.621651649475097656e-01 -1.364942491054534912e-01 2.686266899108886719e-01 6.361782550811767578e-02 -8.886101655662059784e-03 -5.716002583503723145e-01 1.425276696681976318e-01 -1.859589964151382446e-01 8.688855171203613281e-02 -2.100577056407928467e-01 1.328250579535961151e-02 1.669104248285293579e-01 2.712895907461643219e-02 -4.531743749976158142e-02 -1.601402610540390015e-01 -1.225644126534461975e-01 -1.763029247522354126e-01 1.476965248584747314e-01 -1.100104153156280518e-01 -1.802971400320529938e-02 6.796168535947799683e-02 -5.669133737683296204e-02 -7.198258489370346069e-02 5.238270387053489685e-02 7.990016788244247437e-02 2.390490770339965820e-01
1.257859617471694946e-01 -2.141010016202926636e-01 2.112202782882377505e-04 1.537684947252273560e-01 3.055185079574584961e-01 1.819160431623458862e-01 3.021928668022155762e-01 -6.733667105436325073e-03 2.133835405111312866e-01 -2.100513130426406860e-02 2.003950029611587524e-01 -3.556154966354370117e-01 7.600696384906768799e-02 -8.310832828283309937e-02 -4.164771735668182373e-02 -8.368218690156936646e-02 -1.447375267744064331e-01 -2.977480739355087280e-02 1.265607625246047974e-01 8.529924601316452026e-02 -2.616009116172790527e-01 1.438922882080078125e-01 5.712280515581369400e-03 2.314618229866027832e-01 1.278561502695083618e-01 -3.956746160984039307e-01 1.647524684667587280e-01 -1.252035945653915405e-01 -1.679090969264507294e-02 1.000083312392234802e-01 4.582752659916877747e-02 -2.165466696023941040e-01
-2.975738374516367912e-03 -6.712738424539566040e-02 3.374020159244537354e-01 -1.182210817933082581e-01 -2.006584405899047852e-02 3.951532542705535889e-01 2.611984610557556152e-01 2.075625211000442505e-01 9.671922773122787476e-02 -7.062263786792755127e-02 3.303481936454772949e-01 -2.685550153255462646e-01 -4.182003811001777649e-02 -2.316997349262237549e-01 6.903737038373947144e-02 -8.310824632644653320e-02 -5.610247608274221420e-03 2.529281750321388245e-02 -5.922068376094102859e-03 1.559349000453948975e-01 -2.077423781156539917e-02 -3.314262032508850098e-01 1.541110277175903320e-01 -2.002952843904495239e-01 -9.878390282392501831e-02 -1.209450066089630127e-01 -2.503947354853153229e-02 5.024849250912666321e-02 -5.553737655282020569e-02 3.019490540027618408e-01 9.961811453104019165e-02 -7.891871780157089233e-02
-2.695692777633666992e-01 -3.249464631080627441e-01 1.889847517013549805e-01 6.337327510118484497e-02 2.209412679076194763e-02 2.095787078142166138e-01 2.643831968307495117e-01 1.245698854327201843e-01 3.927550464868545532e-02 1.924837380647659302e-02 -1.876746863126754761e-02 -1.969425827264785767e-01 -2.933328449726104736e-01 -2.374777644872665405e-01 -3.346631526947021484e-01 2.345617860555648804e-01 -6.258528679609298706e-02 -1.838338971138000488e-01 6.795145571231842041e-02 -8.702222257852554321e-02 -6.831490248441696167e-02 -2.874105870723724365e-01 -1.753942519426345825e-01 3.287471458315849304e-02 1.904077678918838501e-01 -1.610059589147567749e-01 -3.773725405335426331e-02 -1.142862997949123383e-02 1.526435613632202148e-01 -6.604141741991043091e-02 1.005153753794729710e-03 -2.031256109476089478e-01
-1.793414056301116943e-01 -4.883197601884603500e-03 1.264358609914779663e-01 -6.496013700962066650e-02 -1.881014853715896606e-01 2.677829563617706299e-01 3.485589921474456787e-01 3.185631930828094482e-01 2.030692994594573975e-01 2.230476029217243195e-02 7.824429869651794434e-02 -2.172678411006927490e-01 -2.104139328002929688e-01 -2.523605525493621826e-01 -1.008448004722595215e-01 -3.174987807869911194e-02 -5.105598643422126770e-02 -1.621732860803604126e-01 -8.206228166818618774e-02 -2.111242562532424927e-01 1.454303711652755737e-01 -2.933346293866634369e-02 -1.317638307809829712e-01 3.377309739589691162e-01 -3.216630220413208008e-01 -1.300018578767776489e-01 -1.038323119282722473e-01 -1.167150661349296570e-01 5.171370878815650940e-02 -8.331090211868286133e-02 1.233810707926750183e-01 9.140656329691410065e-03
-2.141272723674774170e-01 -4.359475672245025635e-01 1.193659901618957520e-01 -2.102885209023952484e-02 5.043763294816017151e-02 4.105546474456787109e-01 2.578330934047698975e-01 -7.705606520175933838e-03 -1.516901403665542603e-01 -5.192128568887710571e-02 -1.982646584510803223e-01 -2.073993533849716187e-01 -1.518856734037399292e-01 -4.323394969105720520e-02 2.192544341087341309e-01 -2.708148956298828125e-01 -2.688668109476566315e-02 -9.004507958889007568e-02 9.956454485654830933e-02 3.915893658995628357e-02 1.429859548807144165e-01 -2.097953408956527710e-01 2.018884569406509399e-02 6.625479459762573242e-02 -1.522132102400064468e-02 -2.685248851776123047e-02 2.565172910690307617e-01 1.546037644147872925e-01 -1.236668452620506287e-01 -2.276974320411682129e-01 8.564342558383941650e-02 -5.222083628177642822e-02
-4.742396175861358643e-01 -1.663561463356018066e-01 6.938017439097166061e-03 -1.386329531669616699e-01 5.437234044075012207e-02 1.571217626333236694e-01 1.822954267263412476e-01 -7.294061779975891113e-02 1.459661275148391724e-01 6.488670408725738525e-02 -2.078189402818679810e-01 -2.567085027694702148e-01 -2.980028986930847168e-01 5.323256831616163254e-03 2.527678310871124268e-01 -2.455829530954360962e-01 -1.234702989459037781e-01 -1.132226288318634033e-01 2.166217006742954254e-02 1.851945882663130760e-03 -3.745481744408607483e-02 -1.249963864684104919e-01 -1.841261088848114014e-01 1.206946223974227905e-01 3.129400312900543213e-02 -2.040175795555114746e-01 5.748398229479789734e-02 -1.716003268957138062e-01 -6.370227783918380737e-02 1.645729541778564453e-01 2.938198857009410858e-02 3.360446989536285400e-01
-1.739247143268585205e-01 -2.565729320049285889e-01 2.608884274959564209e-01 2.387545108795166016e-01 1.660063117742538452e-01 1.176013424992561340e-01 7.088923454284667969e-02 -1.922474354505538940e-01 -3.024847060441970825e-02 -1.914917826652526855e-01 6.465893704444169998e-03 -3.279399871826171875e-01 -2.950071990489959717e-01 3.073913604021072388e-02 3.104820847511291504e-01 -8.952064067125320435e-02 1.630829870700836182e-01 -1.527980566024780273e-01 6.019027903676033020e-02 -6.509804725646972656e-02 -1.190746761858463287e-02 -2.322379201650619507e-01 1.344681233167648315e-01 4.181438311934471130e-02 -3.600379859562963247e-04 -6.260658055543899536e-02 2.644496858119964600e-01 1.667091622948646545e-02 -4.525214806199073792e-02 2.912115156650543213e-01 -1.059673354029655457e-01 -2.323816865682601929e-01
2.834162488579750061e-02 -4.389068577438592911e-03 9.111455082893371582e-02 1.592696756124496460e-01 -3.101330101490020752e-01 1.703756302595138550e-01 3.086512535810470581e-02 2.837504744529724121e-01 1.479804664850234985e-01 -2.370995283126831055e-01 6.091790273785591125e-02 -4.256560206413269043e-01 -3.358566462993621826e-01 -1.432662606239318848e-01 -1.287475377321243286e-01 9.221458435058593750e-02 3.043642342090606689e-01 1.135634183883666992e-01 1.358848810195922852e-01 -3.895007446408271790e-02 -6.850174814462661743e-02 -7.087934762239456177e-02 -1.246350705623626709e-01 1.128076091408729553e-01 7.760792970657348633e-02 -2.777429223060607910e-01 -6.438360363245010376e-02 1.278390437364578247e-01 -1.733473241329193115e-01 1.620533615350723267e-01 -3.751573711633682251e-02 -1.120570078492164612e-01
-1.652578115463256836e-01 7.806108891963958740e-02 3.526923060417175293e-01 1.175968945026397705e-01 -1.295965760946273804e-01 3.340410292148590088e-01 1.752355508506298065e-02 -1.943699568510055542e-01 -1.380853354930877686e-02 1.364194322377443314e-02 -5.767918750643730164e-02 -1.302911639213562012e-01 1.959635615348815918e-01 -4.467605352401733398e-01 2.128055095672607422e-01 1.996104419231414795e-01 -1.026606261730194092e-01 1.033341363072395325e-01 2.413685321807861328e-01 -2.287472486495971680e-01 1.248345989733934402e-02 -2.873128838837146759e-02 2.564399838447570801e-01 2.441492676734924316e-01 -1.498767547309398651e-02 -2.743509970605373383e-02 8.347216993570327759e-02 -1.025761961936950684e-01 1.651502028107643127e-02 1.876272410154342651e-01 -7.708276808261871338e-02 -8.073175325989723206e-03
-1.492068916559219360e-01 6.490333378314971924e-02 2.964667975902557373e-01 -1.641347557306289673e-01 -2.424693703651428223e-01 -6.528771016746759415e-03 4.075103402137756348e-01 1.250605881214141846e-01 1.725463122129440308e-01 -1.151503100991249084e-01 -6.418878585100173950e-02 -2.328745126724243164e-01 -1.259609870612621307e-02 -2.165291309356689453e-01 1.539369076490402222e-01 7.033775001764297485e-02 -1.882625818252563477e-01 6.544978171586990356e-02 1.159422174096107483e-01 -1.878417432308197021e-01 -1.868435740470886230e-01 -1.419104486703872681e-01 -2.166514545679092407e-01 -6.977666914463043213e-02 -1.564040780067443848e-01 -4.670492780860513449e-04 1.182711496949195862e-01 -3.469339571893215179e-03 -3.342804908752441406e-01 7.954138517379760742e-02 2.042473554611206055e-01 2.179998904466629028e-01
-2.876132726669311523e-01 -1.918398290872573853e-01 1.590146124362945557e-01 -2.203930765390396118e-01 6.369814276695251465e-02 2.894863672554492950e-02 1.869066804647445679e-01 -1.664511710405349731e-01 1.521091908216476440e-01 1.699860841035842896e-01 -1.479642093181610107e-02 -4.268656969070434570e-01 -7.757432758808135986e-02 -1.359074115753173828e-01 -2.382416650652885437e-02 1.881444752216339111e-01 -4.802366346120834351e-02 -1.907141804695129395e-01 4.570261761546134949e-02 -2.788594961166381836e-01 -2.530204057693481445e-01 -2.246648520231246948e-01 -6.947565078735351562e-02 2.086791247129440308e-01 -1.677290499210357666e-01 8.248745650053024292e-02 1.003122925758361816e-01 -1.083467975258827209e-01 -1.682644188404083252e-01 1.234370768070220947e-01 -1.841678619384765625e-01 1.689921617507934570e-01
-2.517422437667846680e-01 -1.000320091843605042e-01 -1.507663913071155548e-02 -2.893858216702938080e-02 1.116475909948348999e-01 1.504941880702972412e-01 1.541188210248947144e-01 -4.794348403811454773e-02 9.710396826267242432e-02 -1.344619542360305786e-01 -1.318337917327880859e-01 -3.710822761058807373e-01 1.295219659805297852e-01 -1.995529085397720337e-01 9.991810470819473267e-02 1.527725905179977417e-01 4.135774075984954834e-02 9.196479618549346924e-02 2.423392832279205322e-01 2.080317027866840363e-02 2.771769165992736816e-01 2.429481148719787598e-01 -3.284920454025268555e-01 -9.120824933052062988e-02 -2.821753919124603271e-01 -3.303253650665283203e-01 2.095487713813781738e-01 3.463822603225708008e-02 -7.320876419544219971e-02 1.103289499878883362e-01 -1.377644091844558716e-01 1.062709745019674301e-02
1.061110273003578186e-01 -1.110041514039039612e-01 -3.038502335548400879e-01 -4.119912907481193542e-02 2.234000898897647858e-02 2.248840928077697754e-01 3.061118125915527344e-01 3.351441025733947754e-02 1.532762944698333740e-01 3.648157045245170593e-02 2.501982264220714569e-02 -5.089640021324157715e-01 -2.350257523357868195e-02 -2.638346552848815918e-01 1.153234019875526428e-01 -1.265257690101861954e-02 -1.086359005421400070e-02 -2.043952941894531250e-01 -5.407998338341712952e-02 1.424080226570367813e-02 1.041280105710029602e-02 9.328250586986541748e-02 -1.564189493656158447e-01 -1.719406843185424805e-01 1.561995409429073334e-02 -3.090033233165740967e-01 3.020620346069335938e-02 -1.830795407295227051e-01 4.490313678979873657e-02 3.529191613197326660e-01 4.764927551150321960e-02 3.900241479277610779e-02
-3.143794834613800049e-01 -1.357302349060773849e-02 2.130632400512695312e-01 1.105668991804122925e-01 -3.683239594101905823e-02 4.065466672182083130e-02 3.384401649236679077e-02 -7.069130241870880127e-02 8.972296863794326782e-02 1.943978816270828247e-01 -1.392872482538223267e-01 -4.069197475910186768e-01 -1.690667867660522461e-02 4.278492182493209839e-03 -1.203675046563148499e-01 1.097648292779922485e-01 -1.357116252183914185e-01 4.746538121253252029e-03 -1.150148734450340271e-01 1.333132945001125336e-02 1.186016350984573364e-01 -1.172920912504196167e-01 -2.083590030670166016e-01 3.157228827476501465e-01 -1.605509370565414429e-01 -8.008170872926712036e-02 2.181880623102188110e-01 -3.652549088001251221e-01 -3.155721724033355713e-01 2.341356873512268066e-01 7.812693715095520020e-02 7.861391641199588776e-03
-6.003347784280776978e-02 2.216541022062301636e-02 2.849728763103485107e-01 -1.420300155878067017e-01 6.516616325825452805e-03 2.789908051490783691e-01 1.127497851848602295e-01 1.485031992197036743e-01 -2.457966059446334839e-01 9.270202368497848511e-02 -1.823632419109344482e-01 -4.078634381294250488e-01 4.234473779797554016e-02 -2.239119410514831543e-01 -1.216380223631858826e-01 9.285502880811691284e-02 4.721924290060997009e-02 -2.719829678535461426e-01 -9.823376685380935669e-02 -1.165977418422698975e-01 7.932606339454650879e-02 -3.451126813888549805e-01 -1.987312734127044678e-02 1.388821750879287720e-01 -3.874618709087371826e-01 -1.867217943072319031e-02 6.840993463993072510e-02 2.389542572200298309e-02 -7.212468236684799194e-02 -7.537875790148973465e-03 1.413586884737014771e-01 1.114330515265464783e-01
-2.700554728507995605e-01 -2.237798878923058510e-03 2.319088131189346313e-01 8.436539024114608765e-02 -3.813390061259269714e-02 1.706396192312240601e-01 3.222606778144836426e-01 -1.668657213449478149e-01 2.039812654256820679e-01 2.303420454263687134e-01 -1.060007587075233459e-01 -2.308646440505981445e-01 6.245326250791549683e-02 -7.454445213079452515e-02 -7.341087609529495239e-02 4.100131988525390625e-02 -1.230813786387443542e-01 -1.035746186971664429e-01 -4.196108505129814148e-02 2.071191370487213135e-01 5.169151723384857178e-02 2.766740135848522186e-02 -2.003186494112014771e-01 2.130342870950698853e-01 -2.955091893672943115e-01 -9.426506236195564270e-03 1.723705530166625977e-01 -2.641063034534454346e-01 -2.972990572452545166e-01 1.626986861228942871e-01 4.586762189865112305e-02 2.546480000019073486e-01
-1.618908047676086426e-01 -1.532522439956665039e-01 8.084710687398910522e-02 2.318104803562164307e-01 -1.252375449985265732e-02 2.500021159648895264e-01 -9.295698255300521851e-02 4.899093508720397949e-02 1.720479875802993774e-01 2.333920001983642578e-01 -1.941570490598678589e-01 -5.744032859802246094e-01 -1.615429520606994629e-01 -3.242048621177673340e-02 7.237631082534790039e-02 2.305283844470977783e-01 -1.621821522712707520e-01 1.684398576617240906e-02 6.681383401155471802e-02 -5.573697760701179504e-02 -1.251807785592973232e-03 1.671402752399444580e-01 -1.462579518556594849e-01 -4.886315390467643738e-02 2.243589609861373901e-02 -2.647871971130371094e-01 9.511482715606689453e-02 -1.464062184095382690e-01 -7.258442044258117676e-02 1.654115170240402222e-01 -1.276449710130691528e-01 -2.078526318073272705e-01
6.112406961619853973e-03 -7.692357897758483887e-02 1.127287447452545166e-01 -4.906761273741722107e-02 1.334531884640455246e-02 2.380011677742004395e-01 3.393193781375885010e-01 -1.462312191724777222e-01 1.524942275136709213e-02 2.000264525413513184e-01 4.126534983515739441e-02 -3.394459486007690430e-01 3.310085833072662354e-02 -2.227858603000640869e-01 2.147544771432876587e-01 3.052110970020294189e-01 1.252805590629577637e-01 -2.543012239038944244e-02 1.412213593721389771e-01 8.748088032007217407e-02 -1.889712512493133545e-01 -3.264617323875427246e-01 8.642547577619552612e-02 -1.106992084532976151e-02 -2.079850435256958008e-01 -2.371163517236709595e-01 -1.058723405003547668e-01 2.681919336318969727e-01 -4.838305339217185974e-02 7.428999990224838257e-02 -4.457303509116172791e-02 -2.283248901367187500e-01
-3.394239395856857300e-02 -3.100184500217437744e-01 4.845947623252868652e-01 1.480749845504760742e-01 3.718197718262672424e-02 2.870184481143951416e-01 -1.523943990468978882e-02 2.480895072221755981e-02 1.970969289541244507e-01 -9.879595786333084106e-02 4.903790354728698730e-02 -2.876291573047637939e-01 1.862366497516632080e-01 -2.866457104682922363e-01 -5.378086864948272705e-02 8.547186106443405151e-02 -2.223522365093231201e-01 -9.990561753511428833e-02 3.652938082814216614e-02 1.191432178020477295e-01 1.656628251075744629e-01 1.392470151185989380e-01 -1.412158459424972534e-01 3.844100236892700195e-02 1.195533648133277893e-01 -1.585914045572280884e-01 2.061543017625808716e-01 -4.548088088631629944e-02 -1.283561736345291138e-01 -1.289733201265335083e-01 1.981097608804702759e-01 -3.168357163667678833e-02
-2.579462826251983643e-01 8.756346255540847778e-02 1.784581877291202545e-02 -2.373392283916473389e-01 -2.728253975510597229e-02 1.255618333816528320e-01 4.385940730571746826e-01 -2.220093645155429840e-02 2.313236445188522339e-01 -5.471021682024002075e-02 1.878587305545806885e-01 -4.415747225284576416e-01 2.532384544610977173e-02 5.623590201139450073e-02 1.054423004388809204e-01 3.340135514736175537e-01 5.921540409326553345e-02 1.046257615089416504e-01 -5.900890380144119263e-02 -1.123419180512428284e-01 7.314150035381317139e-02 -9.346868097782135010e-02 -1.755943447351455688e-01 -1.704716384410858154e-01 5.744386836886405945e-02 -2.162574827671051025e-01 2.140436023473739624e-01 1.200122162699699402e-01 -1.012758091092109680e-01 6.766445189714431763e-02 -1.294159591197967529e-01 1.030220277607440948e-02
-1.403335481882095337e-01 1.318178921937942505e-01 1.200016513466835022e-01 2.421971857547760010e-01 4.954600706696510315e-02 4.190599918365478516e-01 2.332312613725662231e-01 5.242924764752388000e-02 1.885873675346374512e-01 2.610672414302825928e-01 -4.412176087498664856e-02 -1.036272570490837097e-01 -6.551464647054672241e-02 -1.714624017477035522e-01 -4.268429800868034363e-02 3.378427121788263321e-03 4.972505941987037659e-02 -1.275342982262372971e-02 5.404164269566535950e-02 -5.346637964248657227e-02 -3.679495751857757568e-01 -2.583900988101959229e-01 1.320177018642425537e-01 1.536139696836471558e-01 -2.333315163850784302e-01 -1.817049086093902588e-01 -3.671060549095273018e-03 -8.721926063299179077e-02 1.235460788011550903e-01 9.908641874790191650e-02 3.201363375410437584e-03 3.618865013122558594e-01
-1.785916537046432495e-01 -2.563064694404602051e-01 1.790679246187210083e-01 -5.117774009704589844e-02 -1.101731732487678528e-01 1.710908561944961548e-01 3.502948582172393799e-01 -1.978751868009567261e-01 7.140444964170455933e-02 1.553293168544769287e-01 -2.086289674043655396e-01 -4.373249113559722900e-01 1.169301345944404602e-01 -2.383205145597457886e-01 -5.893066897988319397e-02 2.173483818769454956e-01 3.577669709920883179e-02 -1.001507341861724854e-01 -2.776958979666233063e-02 -4.656552150845527649e-02 2.084318101406097412e-01 -1.902036368846893311e-01 2.662757039070129395e-01 -4.690309986472129822e-02 9.524076431989669800e-02 -1.458853762596845627e-02 -1.580929458141326904e-01 -1.929761618375778198e-01 1.500515267252922058e-02 -1.153874993324279785e-01 -1.301997750997543335e-01 -1.014263331890106201e-01
-2.712567448616027832e-01 -3.869363963603973389e-01 -1.139761880040168762e-02 -1.120970845222473145e-01 2.245910279452800751e-02 3.069759011268615723e-01 3.431546688079833984e-01 -1.758702844381332397e-01 -1.169721260666847229e-01 2.205507606267929077e-01 -7.399215549230575562e-02 -3.420367538928985596e-01 -2.853005193173885345e-02 -2.931216657161712646e-01 1.218640655279159546e-01 -2.175642177462577820e-02 -1.152891442179679871e-01 -5.319124832749366760e-02 -1.528628617525100708e-01 1.213236227631568909e-01 1.330698281526565552e-01 -1.130217611789703369e-01 -1.338475793600082397e-01 1.416237056255340576e-01 1.331907790154218674e-02 8.453954011201858521e-02 -4.486120119690895081e-02 -1.775860041379928589e-01 -1.373332887887954712e-01 -3.914202749729156494e-02 -2.164022773504257202e-01 -5.454649776220321655e-02
-1.735573858022689819e-01 -3.550182580947875977e-01 7.169366627931594849e-02 -9.463580697774887085e-02 -4.448168352246284485e-02 2.105150967836380005e-01 2.064732909202575684e-01 -1.711620390415191650e-01 6.804751697927713394e-03 9.499325603246688843e-02 1.773843355476856232e-02 -3.639123439788818359e-01 6.828156113624572754e-02 -3.319363296031951904e-01 4.107526969164609909e-03 7.286527007818222046e-02 2.314260788261890411e-02 -8.942431956529617310e-02 7.695575058460235596e-02 5.521297827363014221e-02 -7.823748886585235596e-02 -1.112338155508041382e-01 -7.591699808835983276e-02 2.864054441452026367e-01 3.920552879571914673e-02 3.931969776749610901e-02 -2.399536371231079102e-01 1.348167378455400467e-02 -2.956819236278533936e-01 -2.036150544881820679e-01 7.232624292373657227e-02 3.616416454315185547e-01
-2.763776183128356934e-01 -3.456309437751770020e-02 1.556788980960845947e-01 1.937178224325180054e-01 -1.444802433252334595e-01 1.802728623151779175e-01 5.376273393630981445e-02 6.393932271748781204e-03 -6.270178407430648804e-02 4.543316364288330078e-02 -1.764777861535549164e-02 -3.578756153583526611e-01 6.413969397544860840e-02 -8.703844994306564331e-02 -1.158755272626876831e-01 7.263179868459701538e-02 -1.676780283451080322e-01 3.168913722038269043e-01 -1.617471575736999512e-01 -3.119460307061672211e-02 2.300866842269897461e-01 -6.070271879434585571e-02 -1.058696117252111435e-02 1.210436373949050903e-01 -2.135872691869735718e-01 -5.462675690650939941e-01 -1.272783726453781128e-01 -6.858547776937484741e-02 -1.826366633176803589e-01 1.040591672062873840e-01 5.402927100658416748e-02 -2.202574349939823151e-02
-2.463817149400711060e-01 -1.765554547309875488e-01 1.339942514896392822e-01 1.325502991676330566e-02 -1.036405861377716064e-01 1.638974100351333618e-01 2.734140157699584961e-01 4.630795214325189590e-03 -6.246535480022430420e-02 -3.508421778678894043e-02 -1.449333131313323975e-01 -2.209362834692001343e-01 -2.191265523433685303e-01 3.852186352014541626e-02 2.442075610160827637e-01 -2.889589369297027588e-01 1.530446391552686691e-02 -8.847678452730178833e-02 -8.726994507014751434e-03 -1.692415028810501099e-01 1.093503087759017944e-01 -3.764279186725616455e-01 -1.823716461658477783e-01 1.065900847315788269e-01 2.872638404369354248e-01 -2.999547421932220459e-01 1.363413333892822266e-01 -5.110765621066093445e-02 -7.412578910589218140e-02 6.016438826918601990e-03 2.643175423145294189e-01 -7.668692618608474731e-02
-2.920279651880264282e-02 -4.407115280628204346e-01 2.700504958629608154e-01 9.662449359893798828e-02 2.065373957157135010e-01 3.005212172865867615e-02 6.777682900428771973e-02 -8.781652152538299561e-02 -1.180213317275047302e-01 2.249263077974319458e-01 -5.564866960048675537e-02 -3.098170161247253418e-01 -2.019233703613281250e-01 -4.186225831508636475e-01 3.039069846272468567e-02 -2.515217363834381104e-01 1.759319193661212921e-02 -2.339424006640911102e-02 -8.994951099157333374e-02 3.161108866333961487e-02 -7.182012312114238739e-03 1.012695208191871643e-01 1.404881775379180908e-01 -2.332986518740653992e-02 -3.484545741230249405e-03 -2.240923643112182617e-01 -5.491894483566284180e-02 -2.987182736396789551e-01 -1.682328730821609497e-01 -2.751368656754493713e-02 4.042096436023712158e-03 1.043673455715179443e-01
2.387522608041763306e-01 -1.161264032125473022e-01 2.040804363787174225e-02 2.144070863723754883e-01 -2.449325472116470337e-02 3.594613671302795410e-01 2.645840346813201904e-01 4.442911222577095032e-02 2.268968075513839722e-01 1.328338980674743652e-01 8.088955283164978027e-02 -2.623831927776336670e-01 -1.125440653413534164e-02 -1.991925835609436035e-01 2.536111474037170410e-01 -3.935816697776317596e-03 -1.145524159073829651e-01 -3.389883413910865784e-02 9.224341809749603271e-02 1.035778522491455078e-01 -1.777097731828689575e-01 -1.393368542194366455e-01 1.453881710767745972e-01 9.188095480203628540e-02 7.130070030689239502e-02 -3.460950553417205811e-01 8.522494137287139893e-02 -1.695860177278518677e-01 -2.647632360458374023e-01 -5.879960581660270691e-02 1.967127621173858643e-01 -2.132024317979812622e-01
6.108780950307846069e-02 -3.411572873592376709e-01 3.749471008777618408e-01 1.550671458244323730e-01 1.193381398916244507e-01 2.238486520946025848e-02 9.318538010120391846e-02 -2.130342870950698853e-01 8.704924024641513824e-03 -4.496670514345169067e-02 1.316708326339721680e-01 -1.053784936666488647e-01 -1.459699776023626328e-02 -4.148728549480438232e-01 3.316639363765716553e-01 1.452963948249816895e-01 -2.262287959456443787e-02 -1.301325708627700806e-01 -8.625939488410949707e-02 1.139842439442873001e-02 -1.176127120852470398e-01 -1.268673241138458252e-01 -2.035106122493743896e-01 -1.533877104520797729e-02 7.501005381345748901e-02 -1.752727031707763672e-01 3.148907721042633057e-01 9.549923241138458252e-02 1.915276609361171722e-02 -2.700738422572612762e-02 -2.473873794078826904e-01 -9.454201161861419678e-02
-1.484687924385070801e-01 -1.011997833847999573e-01 2.275204099714756012e-02 1.184606999158859253e-01 9.992334991693496704e-02 1.827502548694610596e-01 3.581322431564331055e-01 -2.692410349845886230e-01 3.644316196441650391e-01 1.087128296494483948e-01 -1.023980304598808289e-01 -2.717680335044860840e-01 2.319778315722942352e-02 -3.758434951305389404e-02 -1.305037438869476318e-01 -4.513837024569511414e-02 1.466390639543533325e-01 7.264729589223861694e-02 -1.456319093704223633e-01 2.389452755451202393e-01 -7.530590519309043884e-03 -9.996721893548965454e-02 4.186240490525960922e-03 7.565660029649734497e-02 -2.016857415437698364e-01 3.193152695894241333e-02 1.518409252166748047e-01 -2.246180623769760132e-01 -4.022485911846160889e-01 1.173011362552642822e-01 1.232977584004402161e-01 1.794282943010330200e-01
-3.015542626380920410e-01 2.688070572912693024e-02 1.248551756143569946e-01 3.129194304347038269e-02 5.068144761025905609e-03 1.059557348489761353e-01 1.309795379638671875e-01 -1.792290359735488892e-01 1.033159121870994568e-01 1.790096908807754517e-01 -5.513072758913040161e-02 -3.198840618133544922e-01 -1.774619966745376587e-01 -7.860028743743896484e-02 2.344632893800735474e-02 4.372698441147804260e-02 -3.006128594279289246e-02 -8.866452425718307495e-02 -1.082696020603179932e-01 9.830258041620254517e-02 3.983328118920326233e-02 -1.729834973812103271e-01 -3.209725618362426758e-01 1.610670536756515503e-01 -3.115354776382446289e-01 3.743423894047737122e-02 9.088408201932907104e-02 -1.731725186109542847e-01 -3.247306048870086670e-01 3.660807311534881592e-01 2.475744634866714478e-01 1.222205162048339844e-01
-2.928312420845031738e-01 1.524337381124496460e-01 4.356901347637176514e-02 -2.090769857168197632e-01 1.231153979897499084e-01 1.111174896359443665e-01 4.044046103954315186e-01 6.581623107194900513e-02 4.256071746349334717e-01 -2.310635596513748169e-01 5.445707961916923523e-02 -3.072214424610137939e-01 -7.528947293758392334e-02 -2.673101052641868591e-02 3.652784973382949829e-02 2.181641459465026855e-01 1.334951370954513550e-01 5.776606500148773193e-02 -8.512870967388153076e-02 -6.078192498534917831e-03 -7.786267250776290894e-02 -1.339922398328781128e-01 -2.376404553651809692e-01 -6.550614535808563232e-02 3.912169486284255981e-02 -2.503654658794403076e-01 1.294174492359161377e-01 1.679927110671997070e-01 -9.479924291372299194e-02 9.575669467449188232e-02 -1.401840448379516602e-01 -5.112533271312713623e-02
1.597112715244293213e-01 -2.042400687932968140e-01 4.953817129135131836e-01 -1.851726919412612915e-01 -8.099975436925888062e-02 2.605092823505401611e-01 -1.324927508831024170e-01 7.128003984689712524e-02 -7.003334164619445801e-02 7.481881976127624512e-02 -2.267732843756675720e-02 -3.815292119979858398e-01 -1.235040277242660522e-01 -3.044708371162414551e-01 -4.658264294266700745e-02 4.247015342116355896e-02 3.732737153768539429e-02 8.405146747827529907e-02 4.089301452040672302e-02 -9.237479418516159058e-02 6.854016333818435669e-03 -2.455890029668807983e-01 -1.507805138826370239e-01 2.076259255409240723e-01 -1.020745709538459778e-01 -3.354901820421218872e-02 -3.270475659519433975e-03 -1.919418722391128540e-01 -7.603166997432708740e-02 7.595052570104598999e-02 2.711501717567443848e-01 9.580221027135848999e-02
-1.579475700855255127e-01 -3.402662277221679688e-01 2.478792965412139893e-01 1.433683373034000397e-02 1.744190603494644165e-02 2.524621784687042236e-01 1.677369028329849243e-01 1.798946410417556763e-01 -7.085107266902923584e-02 -1.485517024993896484e-01 -1.029627546668052673e-01 -9.460336714982986450e-02 -1.819863170385360718e-02 -2.550663352012634277e-01 -1.112272739410400391e-01 -1.061002463102340698e-01 -1.579719781875610352e-01 3.026261031627655029e-01 2.146840691566467285e-01 -8.970371633768081665e-02 -7.475516200065612793e-02 -1.628686487674713135e-02 -2.379718869924545288e-01 2.772387564182281494e-01 -6.069196388125419617e-02 1.394539489410817623e-03 2.634368836879730225e-01 -8.103365451097488403e-02 -5.346959084272384644e-02 3.770068287849426270e-01 -3.246830776333808899e-02 -4.132447764277458191e-02
-3.678702712059020996e-01 -2.117892801761627197e-01 7.309593260288238525e-02 -1.041937768459320068e-01 -1.280880421400070190e-01 2.303951829671859741e-01 2.860744297504425049e-01 1.308627128601074219e-01 1.095934957265853882e-01 1.992501914501190186e-01 8.447528630495071411e-02 1.889770105481147766e-02 -9.895182400941848755e-02 -4.910508915781974792e-02 7.617090642452239990e-02 -2.856209501624107361e-02 2.753616273403167725e-01 -6.280559301376342773e-02 1.723043322563171387e-01 -1.353800445795059204e-01 -1.078485324978828430e-01 -3.019722998142242432e-01 -2.148163765668869019e-01 -1.018289923667907715e-01 -5.611722171306610107e-02 5.290432274341583252e-02 1.526243090629577637e-01 -4.934058524668216705e-03 -3.687630295753479004e-01 2.370761334896087646e-01 -5.574439419433474541e-04 2.203706800937652588e-01
-2.056188583374023438e-01 -2.559776306152343750e-01 9.211827814579010010e-02 -3.394832136109471321e-03 1.470928341150283813e-01 2.416846603155136108e-01 1.361141800880432129e-01 -2.972349822521209717e-01 -6.042450666427612305e-02 -1.169055141508579254e-02 2.114738523960113525e-01 -3.312169313430786133e-01 -4.505358263850212097e-02 -2.615758776664733887e-01 2.221506834030151367e-02 -8.624082058668136597e-02 1.546089500188827515e-01 8.062444627285003662e-02 -1.807381282560527325e-03 -1.548711955547332764e-02 2.176882326602935791e-01 -1.744330823421478271e-01 -6.317106634378433228e-02 1.925566345453262329e-01 -1.673848032951354980e-01 8.952455222606658936e-02 -1.371753215789794922e-01 -1.883749514818191528e-01 -3.260760009288787842e-01 -7.479624450206756592e-02 -5.037244409322738647e-02 3.253558874130249023e-01
-1.087733358144760132e-01 -8.027741312980651855e-02 -7.492854446172714233e-02 9.467515349388122559e-02 -6.044393870979547501e-03 2.249201238155364990e-01 4.264626502990722656e-01 -9.662085771560668945e-02 2.212899476289749146e-01 6.191301718354225159e-02 -5.172624811530113220e-02 1.778416708111763000e-02 -1.734722852706909180e-01 -4.059877097606658936e-01 8.574745804071426392e-02 -5.719207599759101868e-02 1.383095979690551758e-01 -8.525928109884262085e-02 1.451556850224733353e-02 -4.582276940345764160e-02 5.616356432437896729e-02 1.295738369226455688e-01 4.556629806756973267e-02 -2.384880781173706055e-01 -5.632307752966880798e-02 -2.826748788356781006e-01 2.891326546669006348e-01 1.307761017233133316e-02 6.634762138128280640e-02 3.975668251514434814e-01 1.635645925998687744e-01 1.764669269323348999e-02
-1.120453029870986938e-01 -2.555562257766723633e-01 2.333410680294036865e-01 6.907945871353149414e-02 1.193945109844207764e-01 1.219271346926689148e-01 1.121433079242706299e-01 -2.491263449192047119e-01 -1.695179343223571777e-01 -3.590162098407745361e-02 1.753035001456737518e-02 -1.925027668476104736e-01 1.859113872051239014e-01 -2.704262435436248779e-01 -6.764325499534606934e-02 -2.873159646987915039e-01 -2.309921197593212128e-02 3.354783356189727783e-02 2.238262072205543518e-02 -3.333434760570526123e-01 2.593831904232501984e-02 -4.179354384541511536e-02 2.306656679138541222e-03 3.065671026706695557e-01 -3.474539890885353088e-02 -3.678506314754486084e-01 -1.469400227069854736e-01 -8.425745368003845215e-02 -3.286649584770202637e-01 3.788585960865020752e-02 -4.574631340801715851e-03 -1.121218726038932800e-01
-6.773647665977478027e-02 -1.444479227066040039e-01 1.253200173377990723e-01 -4.238465055823326111e-02 3.513541221618652344e-01 8.946030586957931519e-02 2.815806269645690918e-01 -1.001212820410728455e-01 -1.818655803799629211e-02 2.350643575191497803e-01 4.647828638553619385e-02 -1.644212156534194946e-01 -5.883165076375007629e-02 1.167756691575050354e-01 2.210564464330673218e-01 -1.134840399026870728e-01 1.213527545332908630e-01 -1.483838111162185669e-01 2.171953320503234863e-01 -2.035421580076217651e-01 1.660310029983520508e-01 -1.559778600931167603e-01 -1.540954709053039551e-01 -9.505105018615722656e-02 2.098941653966903687e-01 -3.390912413597106934e-01 -1.502234255895018578e-03 -3.673653602600097656e-01 -1.862116158008575439e-01 -3.706907853484153748e-02 8.577298372983932495e-02 1.588416546583175659e-01
2.124184519052505493e-01 -2.209658175706863403e-01 1.269981414079666138e-01 -7.736122608184814453e-02 6.876407191157341003e-03 3.165666759014129639e-01 2.262788116931915283e-01 1.724560409784317017e-01 -1.556168198585510254e-01 8.735604584217071533e-02 6.148318294435739517e-03 -3.564745783805847168e-01 -1.179073601961135864e-01 -3.276644349098205566e-01 -2.123391181230545044e-01 2.744890376925468445e-02 -8.043444901704788208e-02 -2.405663132667541504e-01 4.071142151951789856e-02 1.782678253948688507e-02 -9.409740567207336426e-03 -2.652388811111450195e-01 -6.298215687274932861e-02 1.015120521187782288e-01 1.437964439392089844e-01 -1.044186204671859741e-01 9.105947101488709450e-04 -2.197059243917465210e-02 -1.044941134750843048e-02 1.537370379082858562e-03 2.917726933956146240e-01 3.291374444961547852e-01
6.901606917381286621e-02 -3.206094503402709961e-01 2.737883627414703369e-01 7.406872510910034180e-02 3.466923721134662628e-03 2.601869106292724609e-01 3.162627518177032471e-01 4.080733954906463623e-01 -1.911786943674087524e-01 3.749162703752517700e-02 1.996772550046443939e-02 -2.133731693029403687e-01 -2.541623711585998535e-01 -1.051375791430473328e-01 -5.736595392227172852e-02 2.032831460237503052e-01 2.362107299268245697e-02 -2.497519850730895996e-01 -4.315700754523277283e-02 9.309494867920875549e-03 -1.850502490997314453e-01 -9.222520142793655396e-02 -2.170118391513824463e-01 1.220572218298912048e-01 2.093667984008789062e-01 -1.855514943599700928e-01 6.077187135815620422e-02 3.217940405011177063e-02 -1.444170065224170685e-02 6.480374187231063843e-02 8.152689039707183838e-02 -9.961948543787002563e-02
2.243845909833908081e-02 -1.298437416553497314e-01 1.580967903137207031e-01 -5.863628536462783813e-02 -1.469385325908660889e-01 1.407209038734436035e-01 3.382765948772430420e-01 2.673090994358062744e-02 -4.177808389067649841e-02 -1.008222848176956177e-01 6.359578575938940048e-03 -1.327850669622421265e-01 -1.471004039049148560e-01 -2.281497418880462646e-01 1.702036894857883453e-02 2.428769320249557495e-01 1.240515038371086121e-01 -3.598604798316955566e-01 1.461565792560577393e-01 -1.358703970909118652e-01 6.168933585286140442e-02 -6.961625814437866211e-02 2.958762273192405701e-02 -3.441419601440429688e-01 -8.226692676544189453e-02 -3.041365444660186768e-01 1.805755347013473511e-01 4.751311987638473511e-02 -1.420017480850219727e-01 2.059658020734786987e-01 3.545685410499572754e-01 -1.914227847009897232e-03
1.382360011339187622e-01 -2.390097230672836304e-01 2.740792334079742432e-01 2.729786932468414307e-02 1.648613661527633667e-01 3.384798467159271240e-01 4.110485613346099854e-01 2.126738615334033966e-02 -1.881867647171020508e-01 -7.504194229841232300e-02 4.385519400238990784e-02 -5.832557007670402527e-02 -2.557100951671600342e-01 -2.864972054958343506e-01 -5.255086719989776611e-02 8.294736593961715698e-02 -2.136447876691818237e-01 -1.763365566730499268e-01 2.718929350376129150e-01 9.946466237306594849e-02 -8.257433027029037476e-02 -7.786429673433303833e-02 -9.569321572780609131e-02 -1.908878423273563385e-02 -3.252890706062316895e-02 -2.319864183664321899e-01 8.582783490419387817e-02 2.203399389982223511e-01 -1.721974089741706848e-02 8.012657985091209412e-03 1.610578298568725586e-01 1.149156540632247925e-01
9.092649072408676147e-02 -1.500780135393142700e-01 1.165910884737968445e-01 -7.998526841402053833e-02 2.460033446550369263e-02 4.440040290355682373e-01 1.633370667695999146e-01 7.961426675319671631e-02 -1.009353101253509521e-01 -1.061654537916183472e-01 -1.113235875964164734e-01 -2.205913066864013672e-01 1.248679682612419128e-01 -3.347277045249938965e-01 1.292174030095338821e-02 5.804841592907905579e-02 -2.058624057099223137e-03 5.316243506968021393e-03 7.020073384046554565e-02 -2.753501757979393005e-02 -3.835470974445343018e-02 2.842833101749420166e-01 -1.285657137632369995e-01 1.276382207870483398e-01 1.444969326257705688e-01 -3.032425045967102051e-01 1.787874400615692139e-01 -4.027159214019775391e-01 -3.390906751155853271e-02 1.272208690643310547e-01 2.441664487123489380e-01 -3.409299068152904510e-03
-1.061758585274219513e-02 -2.476880252361297607e-01 -4.112187400460243225e-02 1.969784498214721680e-01 1.577320694923400879e-02 3.234723806381225586e-01 4.211397171020507812e-01 1.887930780649185181e-01 2.993401288986206055e-01 -4.497499018907546997e-02 1.540790498256683350e-01 -1.797238141298294067e-01 -1.332699209451675415e-01 -1.060425639152526855e-01 5.315643176436424255e-02 -6.011399626731872559e-02 -2.229421138763427734e-01 1.362823396921157837e-01 2.912446260452270508e-01 -1.447863727807998657e-01 1.350090354681015015e-01 5.196286365389823914e-02 1.276057064533233643e-01 2.624556049704551697e-02 2.656887285411357880e-02 -2.957995235919952393e-01 -5.025612190365791321e-03 -1.527986377477645874e-01 -9.331069141626358032e-02 1.636696308851242065e-01 1.749751269817352295e-01 8.601865917444229126e-02
-1.148225963115692139e-01 -3.147492706775665283e-01 2.347036004066467285e-01 1.574817150831222534e-01 -5.586265027523040771e-02 3.047073781490325928e-01 2.594114840030670166e-01 -1.583082079887390137e-01 2.992888726294040680e-02 6.013067066669464111e-02 -1.990340054035186768e-01 -1.776915639638900757e-01 3.405450284481048584e-02 -3.147667050361633301e-01 -1.049197390675544739e-01 3.120744824409484863e-01 -2.883338602259755135e-03 -2.419749200344085693e-01 4.526987671852111816e-03 -9.556437283754348755e-02 5.190910026431083679e-02 1.408474296331405640e-01 2.157103270292282104e-01 8.236857503652572632e-02 -2.725814580917358398e-01 -1.628116816282272339e-01 -3.271376714110374451e-02 3.408265486359596252e-02 -6.513073109090328217e-03 1.117137446999549866e-01 2.328784465789794922e-01 1.478054821491241455e-01
3.721859306097030640e-03 -1.626873016357421875e-01 4.123516976833343506e-01 -1.837416887283325195e-01 2.062978222966194153e-02 1.461515724658966064e-01 1.810264140367507935e-01 -1.662583500146865845e-01 7.772023230791091919e-02 -1.962978690862655640e-01 1.002279147505760193e-01 -2.721106708049774170e-01 -6.099510937929153442e-03 -4.485401213169097900e-01 -9.746082127094268799e-02 -2.865594625473022461e-02 3.493760526180267334e-02 1.325592957437038422e-02 -1.717035919427871704e-01 1.458036005496978760e-01 7.748686522245407104e-02 -1.270005851984024048e-01 -2.742057442665100098e-01 7.392031699419021606e-02 1.460160464048385620e-01 1.384099293500185013e-02 3.467957973480224609e-01 5.194867402315139771e-02 1.135323047637939453e-01 -2.873397665098309517e-03 -1.847348660230636597e-01 2.984721958637237549e-02
-7.762106508016586304e-02 -3.027732074260711670e-01 1.153918821364641190e-02 -2.161932140588760376e-01 -3.515692055225372314e-02 2.443028688430786133e-01 4.042414128780364990e-01 2.941129207611083984e-01 2.532854378223419189e-01 -1.248290613293647766e-01 4.893320426344871521e-02 -2.040727436542510986e-01 4.621490463614463806e-02 1.094787493348121643e-01 -5.889569595456123352e-02 7.463631033897399902e-02 3.154624104499816895e-01 9.411361813545227051e-02 -7.857587188482284546e-02 1.316611319780349731e-01 2.385648488998413086e-01 -2.299276553094387054e-02 5.054667592048645020e-02 2.856167554855346680e-01 5.329529196023941040e-02 -1.131552681326866150e-01 5.456402525305747986e-02 1.035151258111000061e-01 -1.604019664227962494e-02 2.611611187458038330e-01 -9.351912140846252441e-02 1.328860819339752197e-01
-2.429949641227722168e-01 -2.617815136909484863e-02 -1.817231252789497375e-02 1.151628494262695312e-01 -4.840119276195764542e-03 2.514247000217437744e-01 2.672094106674194336e-01 3.494582325220108032e-02 6.481140386313199997e-03 -4.645847529172897339e-02 -2.775073051452636719e-01 -2.307438105344772339e-01 -1.373370885848999023e-01 -4.238343238830566406e-02 2.986569404602050781e-01 -1.552344411611557007e-01 5.838543549180030823e-02 -9.985062479972839355e-02 1.901142895221710205e-01 5.916684865951538086e-02 2.511749863624572754e-01 -2.944007515907287598e-01 -5.125449225306510925e-02 1.589875519275665283e-01 -1.038085762411355972e-02 -1.981777846813201904e-01 3.313702046871185303e-01 3.595116361975669861e-02 -5.147160589694976807e-02 3.638981655240058899e-02 2.768740057945251465e-01 -2.502181231975555420e-01
-2.258612588047981262e-02 -3.166261017322540283e-01 2.789809405803680420e-01 -1.120981853455305099e-02 -3.167787939310073853e-02 1.821006834506988525e-01 2.631534039974212646e-01 1.774055361747741699e-01 -1.562240421772003174e-01 -6.740858405828475952e-02 -1.416166871786117554e-01 -1.138345822691917419e-01 -4.348374903202056885e-01 -3.421986401081085205e-01 -1.781523227691650391e-01 2.277133911848068237e-01 -8.710155636072158813e-02 -3.536431491374969482e-02 8.421300351619720459e-02 -3.097733855247497559e-02 -1.343347728252410889e-01 -7.242665439844131470e-02 -1.132309585809707642e-01 -5.668577924370765686e-02 2.069610655307769775e-01 -5.254186689853668213e-02 1.630044877529144287e-01 -1.132040917873382568e-01 1.355688720941543579e-01 1.015802174806594849e-01 1.675030887126922607e-01 -1.915931552648544312e-01
-5.369980633258819580e-02 2.243119925260543823e-01 3.702062666416168213e-01 -8.602503687143325806e-02 -5.492004007101058960e-02 8.130881190299987793e-02 9.124533087015151978e-02 -2.416145429015159607e-02 1.209917291998863220e-01 3.224760293960571289e-01 -1.707818955183029175e-01 -4.608491659164428711e-01 9.724500030279159546e-02 -2.045709490776062012e-01 -1.604574322700500488e-01 -3.258854448795318604e-01 1.012299731373786926e-01 -1.246552914381027222e-01 -3.583066537976264954e-02 -1.049519255757331848e-01 9.792193025350570679e-02 -1.828386038541793823e-01 1.180667132139205933e-01 5.203625187277793884e-03 4.222375154495239258e-02 -2.644633352756500244e-01 1.658684462308883667e-01 -1.115476638078689575e-01 -1.811075508594512939e-01 6.882117595523595810e-03 -2.464411407709121704e-02 -1.320868451148271561e-02
1.085528060793876648e-01 -2.474003881216049194e-01 2.314223796129226685e-01 6.410995870828628540e-02 5.817482993006706238e-02 9.544882178306579590e-02 1.792449951171875000e-01 1.131039932370185852e-01 -1.368874311447143555e-01 -1.396432239562273026e-02 -1.465853303670883179e-01 -2.511414289474487305e-01 -1.839939951896667480e-01 -2.432180345058441162e-01 -3.289306461811065674e-01 5.114158987998962402e-02 -1.079555377364158630e-01 -2.321089208126068115e-01 5.630692094564437866e-02 7.379966974258422852e-02 -1.184387058019638062e-01 -2.098421901464462280e-01 -6.881794333457946777e-02 1.300376802682876587e-01 2.428680062294006348e-01 -3.248128890991210938e-01 1.789466850459575653e-02 6.941656768321990967e-02 -1.750444322824478149e-01 3.076418042182922363e-01 1.316229403018951416e-01 1.962802708148956299e-01
-2.249723225831985474e-01 -1.116688400506973267e-01 -6.215941905975341797e-02 1.982740908861160278e-01 -6.084047257900238037e-02 1.736026853322982788e-01 1.853995770215988159e-01 -2.511665821075439453e-01 1.991242617368698120e-01 -8.091533184051513672e-02 -9.387323260307312012e-02 -3.250004649162292480e-01 9.796193242073059082e-02 -1.902482472360134125e-02 -4.099753126502037048e-02 8.299165219068527222e-02 -8.527787029743194580e-02 -1.735704243183135986e-01 -1.147197857499122620e-01 -1.509354561567306519e-01 2.882813476026058197e-02 -8.833125978708267212e-02 -2.842934727668762207e-01 2.312336713075637817e-01 -1.993444114923477173e-01 -1.951876580715179443e-01 1.964684724807739258e-01 -3.975447714328765869e-01 -2.176357358694076538e-01 1.894415467977523804e-01 -4.407773166894912720e-02 8.568003773689270020e-02
-1.350671350955963135e-01 -8.813069015741348267e-02 1.436603516340255737e-01 -5.157501995563507080e-02 3.095698058605194092e-01 3.572013974189758301e-01 4.043199121952056885e-01 1.534166932106018066e-01 -2.251978665590286255e-01 7.724316418170928955e-02 1.292124986648559570e-01 -6.347915530204772949e-02 1.466024070978164673e-01 -3.858307003974914551e-02 1.042494177818298340e-01 1.665910631418228149e-01 -1.855073124170303345e-02 -2.144987732172012329e-01 1.417481154203414917e-02 -3.871589154005050659e-02 7.582366466522216797e-02 -1.477834284305572510e-01 3.149793297052383423e-02 5.879626795649528503e-02 2.407241612672805786e-02 -7.024680078029632568e-02 1.445098221302032471e-01 -2.554849982261657715e-01 -1.308718621730804443e-01 -5.041450262069702148e-02 -1.812056005001068115e-01 4.206901788711547852e-01
-1.355579495429992676e-01 -9.018959850072860718e-02 3.408484458923339844e-01 5.390528216958045959e-02 2.324995957314968109e-02 2.193524539470672607e-01 1.928097307682037354e-01 -1.825622171163558960e-01 -1.882634684443473816e-02 -6.700973212718963623e-02 5.748287588357925415e-02 -3.295162618160247803e-01 -1.943232864141464233e-01 9.859762340784072876e-02 3.614121079444885254e-01 -4.611533880233764648e-02 3.064559102058410645e-01 -8.031647652387619019e-02 -9.029613435268402100e-02 -1.524678319692611694e-01 8.374284952878952026e-02 -2.110630869865417480e-01 9.079940617084503174e-02 -1.020497903227806091e-01 -1.407857239246368408e-01 6.095075048506259918e-03 2.841386198997497559e-01 -1.327504813671112061e-01 -6.975194066762924194e-02 3.053903579711914062e-01 -1.103689223527908325e-01 -8.818978071212768555e-02
7.787725329399108887e-02 -1.479706466197967529e-01 2.433569580316543579e-01 1.445271819829940796e-01 -2.306615114212036133e-01 3.925752639770507812e-01 1.513167470693588257e-01 2.972415983676910400e-01 1.688870936632156372e-01 6.843771785497665405e-03 -1.267181485891342163e-01 -2.497946172952651978e-01 -1.150491386651992798e-01 -2.264898270368576050e-01 -4.941572248935699463e-02 5.009375512599945068e-02 -1.026894077658653259e-01 -4.894514381885528564e-02 -1.549890190362930298e-01 -2.392900586128234863e-01 3.762858733534812927e-02 8.431574329733848572e-03 1.648274064064025879e-01 1.970455497503280640e-01 -2.698807716369628906e-01 -7.240041345357894897e-02 -2.950352616608142853e-02 -1.111139431595802307e-01 -5.139702931046485901e-02 2.493692934513092041e-02 1.446830183267593384e-01 3.459121286869049072e-01
-2.135813422501087189e-02 1.169149763882160187e-02 9.992067515850067139e-02 1.057724729180335999e-01 1.012764126062393188e-01 3.104232549667358398e-01 3.999960720539093018e-01 1.849950104951858521e-01 -2.119196765124797821e-02 5.870459135621786118e-03 1.099100559949874878e-01 -1.430635452270507812e-01 1.673962734639644623e-02 -1.026716381311416626e-01 5.681489408016204834e-02 1.485546231269836426e-01 2.147382050752639771e-01 -2.589329779148101807e-01 -8.810081332921981812e-02 -2.501987218856811523e-01 2.077795863151550293e-01 -2.782750725746154785e-01 1.134785264730453491e-02 4.858254268765449524e-02 2.154123485088348389e-01 -9.474860876798629761e-02 -1.367223560810089111e-01 -3.603910207748413086e-01 -2.009831964969635010e-01 4.238319583237171173e-03 -1.197247877717018127e-01 2.071891129016876221e-01
-2.356629222631454468e-01 3.390818461775779724e-02 3.739555925130844116e-02 1.842654347419738770e-01 -1.479124873876571655e-01 4.949233531951904297e-01 1.895817182958126068e-02 7.844853098504245281e-04 3.602965176105499268e-01 8.012911677360534668e-02 1.306710541248321533e-01 -1.860137432813644409e-01 -1.995389163494110107e-01 -1.532558351755142212e-01 -2.384758591651916504e-01 3.895034268498420715e-02 7.892819494009017944e-02 9.071251004934310913e-02 4.127953574061393738e-02 -2.346668764948844910e-02 2.890767455101013184e-01 1.016973182559013367e-01 -1.633762717247009277e-01 -4.288452118635177612e-02 -6.145299226045608521e-02 -2.498919814825057983e-01 1.560876071453094482e-01 -5.732304602861404419e-02 4.098686575889587402e-02 2.864328920841217041e-01 9.482219815254211426e-03 1.197299957275390625e-01
5.297599709592759609e-04 -1.561978161334991455e-01 -1.737039089202880859e-01 -9.541993588209152222e-02 -1.818391978740692139e-01 2.059426754713058472e-01 3.378010690212249756e-01 2.527846992015838623e-01 1.584304571151733398e-01 1.253139972686767578e-01 2.495199143886566162e-01 -3.553764820098876953e-01 3.231422975659370422e-02 -1.504123806953430176e-01 -5.673686787486076355e-02 -1.380822509527206421e-01 -2.532554566860198975e-01 -5.325023829936981201e-02 1.323022842407226562e-01 4.479652270674705505e-02 -1.263825893402099609e-01 -6.931057572364807129e-02 9.967234730720520020e-02 1.916865408420562744e-01 7.603909820318222046e-02 -2.351365387439727783e-01 2.464899569749832153e-01 -1.191496774554252625e-01 -1.987048238515853882e-01 1.677532047033309937e-01 -5.780073255300521851e-02 2.158612161874771118e-01
-1.767070591449737549e-01 -3.324466571211814880e-02 1.968546658754348755e-01 1.300724148750305176e-01 1.962315142154693604e-01 1.437944024801254272e-01 3.069083690643310547e-01 1.386012434959411621e-01 2.219313532114028931e-01 1.064146384596824646e-01 -1.066822558641433716e-01 -1.999974250793457031e-01 5.431115627288818359e-02 -2.828426361083984375e-01 -1.573587208986282349e-01 2.863376438617706299e-01 -7.931276224553585052e-03 4.280945956707000732e-01 5.062146112322807312e-03 3.048576042056083679e-02 1.108301244676113129e-02 -1.364291608333587646e-01 4.499795660376548767e-02 2.217341512441635132e-01 2.992490828037261963e-01 -5.845787003636360168e-02 1.684833317995071411e-01 1.549086421728134155e-01 6.920935958623886108e-02 1.363646090030670166e-01 9.365405142307281494e-02 7.770168036222457886e-02
2.145162224769592285e-01 -2.509278953075408936e-01 2.483420670032501221e-01 1.047933846712112427e-01 1.005909312516450882e-02 1.630599200725555420e-01 2.523969113826751709e-01 6.615667790174484253e-02 2.709026336669921875e-01 -7.215338200330734253e-02 2.899040281772613525e-01 -4.028652012348175049e-01 1.971454173326492310e-01 -1.634294837713241577e-01 1.573647111654281616e-01 2.454431653022766113e-01 -1.304900944232940674e-01 -1.250621210783720016e-02 1.997201442718505859e-01 -1.329934503883123398e-02 -2.399735003709793091e-01 2.813911065459251404e-02 -2.642956562340259552e-02 7.443170994520187378e-02 -4.936839640140533447e-02 -2.077463120222091675e-01 4.420213773846626282e-02 -1.001555696129798889e-01 -2.306929528713226318e-01 9.885755926370620728e-02 5.814693123102188110e-02 4.744279757142066956e-02
-1.871717423200607300e-01 -3.263672813773155212e-02 8.829252421855926514e-02 1.584689617156982422e-01 1.533257067203521729e-01 5.255606397986412048e-02 3.411221206188201904e-01 -1.397501826286315918e-01 -4.520395398139953613e-02 -1.568927168846130371e-01 -1.535668075084686279e-01 -1.417607069015502930e-01 -5.546225905418395996e-01 -1.117508634924888611e-01 1.678263992071151733e-01 -2.698782384395599365e-01 6.662777811288833618e-02 -2.402523159980773926e-01 3.816622868180274963e-02 -2.088171988725662231e-02 -2.233641780912876129e-02 -8.790934830904006958e-02 -1.724658906459808350e-02 -8.302639238536357880e-03 -1.112971007823944092e-01 -1.969614624977111816e-01 3.048256337642669678e-01 1.013718992471694946e-01 -1.436280608177185059e-01 1.292531490325927734e-01 7.091647386550903320e-02 -8.949504792690277100e-02
-1.658847630023956299e-01 -1.879316419363021851e-01 7.112226635217666626e-02 5.544627085328102112e-02 2.553761899471282959e-01 2.431447058916091919e-01 2.178681194782257080e-01 -1.196797192096710205e-01 -8.185276389122009277e-02 2.226844727993011475e-01 -1.604350209236145020e-01 -4.443347752094268799e-01 2.692226320505142212e-02 -1.587836742401123047e-01 1.696357280015945435e-01 3.896025940775871277e-02 1.303102634847164154e-02 -2.962610125541687012e-01 -1.186263747513294220e-03 1.943875551223754883e-01 4.908300004899501801e-03 -2.565686702728271484e-01 1.108184084296226501e-01 1.015075296163558960e-01 -1.259500999003648758e-02 -3.887109691277146339e-03 -4.473659396171569824e-02 -3.528337180614471436e-01 1.195830479264259338e-02 -7.816015928983688354e-02 -1.165195852518081665e-01 2.157612293958663940e-01
-8.037174493074417114e-02 9.504300542175769806e-03 4.697610437870025635e-01 -3.322940170764923096e-01 1.419884711503982544e-01 2.229987084865570068e-01 3.829168677330017090e-01 -6.049966812133789062e-02 -2.147368192672729492e-01 3.316152095794677734e-02 -9.132932871580123901e-02 -3.999039232730865479e-01 2.374472469091415405e-02 5.953194573521614075e-02 -1.350998580455780029e-01 -2.149478495121002197e-01 -5.170973017811775208e-02 1.396428942680358887e-01 -1.018825620412826538e-01 -9.758331812918186188e-03 -3.991046175360679626e-02 -1.226043701171875000e-01 1.562915146350860596e-01 1.893861889839172363e-01 -5.536727607250213623e-02 6.814531981945037842e-02 1.570869684219360352e-01 -6.812182813882827759e-02 5.047520622611045837e-02 -3.766172751784324646e-02 1.400191523134708405e-02 -8.594054728746414185e-02
1.572173684835433960e-01 -1.485893875360488892e-01 -1.049775034189224243e-01 9.248714148998260498e-02 1.766559900715947151e-03 1.074397414922714233e-01 4.593939185142517090e-01 2.371664345264434814e-01 4.376681149005889893e-01 -5.628248304128646851e-02 1.478049457073211670e-01 -3.805584907531738281e-01 -1.435013022273778915e-02 -1.533580869436264038e-01 1.288392487913370132e-02 -1.150691695511341095e-02 -6.875212490558624268e-02 3.922928869724273682e-02 1.483093202114105225e-01 1.502340883016586304e-01 -1.384736746549606323e-01 -6.291033327579498291e-02 2.082668691873550415e-01 9.154392778873443604e-02 -1.204455122351646423e-01 -1.407387256622314453e-01 6.806671619415283203e-02 -1.075298115611076355e-01 -1.300444602966308594e-01 2.131108343601226807e-01 -2.495507895946502686e-02 1.737721711397171021e-01
-2.778724133968353271e-01 -2.393596321344375610e-01 1.978253275156021118e-01 -3.796827197074890137e-01 1.153002977371215820e-01 7.984922081232070923e-02 8.023388683795928955e-02 -1.089704558253288269e-01 2.253190577030181885e-01 2.870506606996059418e-02 -8.298095315694808960e-02 -4.226145744323730469e-01 1.420174837112426758e-01 3.774356842041015625e-02 2.252583764493465424e-02 -2.128266245126724243e-01 -8.599902689456939697e-02 -1.533485352993011475e-01 -5.718802288174629211e-02 -4.637554287910461426e-02 -8.993007987737655640e-02 -2.182364612817764282e-01 -6.320599466562271118e-02 3.643390238285064697e-01 -7.426981627941131592e-02 -1.219358444213867188e-01 1.278403699398040771e-01 -1.565319448709487915e-01 -1.693373173475265503e-01 8.498599380254745483e-02 -7.481878995895385742e-02 9.071841090917587280e-02
-1.367222797125577927e-02 -8.277003467082977295e-02 3.547456860542297363e-02 3.641750812530517578e-01 1.472386121749877930e-01 -1.064789667725563049e-01 2.570641934871673584e-01 -6.745861470699310303e-02 1.303257327526807785e-02 1.261217445135116577e-01 2.282982766628265381e-01 -6.406157016754150391e-01 -1.659431010484695435e-01 -2.500871121883392334e-01 7.003588229417800903e-02 -5.779074132442474365e-02 -7.382640987634658813e-02 7.429773360490798950e-02 -3.820103406906127930e-02 -1.789506971836090088e-01 2.819569110870361328e-01 -6.783651560544967651e-02 -8.664754778146743774e-02 4.281825572252273560e-02 -1.100797951221466064e-02 -2.786506898701190948e-02 -2.308309078216552734e-02 5.343132652342319489e-03 -6.761817634105682373e-02 -7.145078480243682861e-02 -1.584835946559906006e-01 -6.611209362745285034e-02
-1.089999601244926453e-01 9.871231019496917725e-02 1.386896371841430664e-01 -1.627374440431594849e-02 -1.853132694959640503e-01 4.027029499411582947e-02 5.327453017234802246e-01 2.359664738178253174e-01 1.708741486072540283e-01 -6.201163865625858307e-03 -2.340053021907806396e-01 -3.214654624462127686e-01 -8.524439181201159954e-04 -9.662409871816635132e-02 1.926525384187698364e-01 1.520607769489288330e-01 1.892652660608291626e-01 -1.471101213246583939e-02 7.548087835311889648e-02 -2.493923008441925049e-01 2.570202946662902832e-02 -1.099301874637603760e-01 -2.561933696269989014e-01 1.222759578377008438e-02 -8.561636507511138916e-02 -4.892811644822359085e-03 -2.775760740041732788e-02 4.411599412560462952e-02 -4.056492447853088379e-02 1.729851588606834412e-02 2.066868245601654053e-01 2.988460361957550049e-01
-2.176899164915084839e-01 -4.551064968109130859e-02 -7.468477636575698853e-02 -7.331091444939374924e-03 1.326535642147064209e-01 1.324019730091094971e-01 -3.074702806770801544e-02 -1.962851136922836304e-01 -5.487851053476333618e-02 1.586745232343673706e-01 7.915852963924407959e-02 -4.239789843559265137e-01 3.167128860950469971e-01 -3.684767186641693115e-01 3.657985478639602661e-03 3.503984957933425903e-02 1.598018109798431396e-01 -2.201505601406097412e-01 1.111433282494544983e-01 -2.165740430355072021e-01 2.210936322808265686e-02 -1.349422037601470947e-01 -9.752496331930160522e-02 -4.751753807067871094e-02 -1.602526009082794189e-01 -4.072988331317901611e-01 1.628997027873992920e-01 -1.160131245851516724e-01 -9.752031415700912476e-02 6.154790148138999939e-02 9.951078891754150391e-02 -1.656594872474670410e-02
-5.782403051853179932e-02 1.781034283339977264e-02 4.224769175052642822e-01 -1.821019798517227173e-01 1.826955527067184448e-01 2.243258804082870483e-01 7.594777643680572510e-02 8.119785785675048828e-02 -1.496237050741910934e-02 3.666340373456478119e-03 -1.243482604622840881e-01 -2.707461714744567871e-01 4.763566330075263977e-02 -3.150460124015808105e-01 -1.751163303852081299e-01 -3.041348792612552643e-02 1.167437955737113953e-01 -1.362489461898803711e-01 7.103878259658813477e-02 2.187874168157577515e-02 2.400093898177146912e-02 -2.494341880083084106e-01 7.184392213821411133e-02 1.616004854440689087e-01 6.325884908437728882e-02 -1.400508880615234375e-01 -1.548774838447570801e-01 -4.792481660842895508e-02 -3.645811975002288818e-01 -5.505285412073135376e-02 3.646250367164611816e-01 1.261905431747436523e-01
1.615718901157379150e-01 -2.718665003776550293e-01 3.095223009586334229e-01 -6.690008193254470825e-02 8.890457451343536377e-02 1.692504137754440308e-01 1.531999409198760986e-01 -6.040860339999198914e-02 1.803157664835453033e-02 5.368015542626380920e-02 4.035820364952087402e-01 -3.913123607635498047e-01 1.789808571338653564e-01 -8.201039582490921021e-02 -5.970134213566780090e-02 3.871428668498992920e-01 6.385405361652374268e-02 -2.491717413067817688e-02 -5.056082829833030701e-02 -8.712988346815109253e-02 -8.676191791892051697e-03 -1.650892347097396851e-01 -5.028032511472702026e-02 -2.476311475038528442e-01 2.988493070006370544e-02 -2.155434936285018921e-01 2.432411760091781616e-01 3.796202316880226135e-02 -5.270740017294883728e-02 -1.619658805429935455e-02 -3.194254636764526367e-02 8.108337223529815674e-02
-1.852411180734634399e-01 3.029169049113988876e-03 1.346056610345840454e-01 1.524252146482467651e-01 -3.791650757193565369e-02 1.321063786745071411e-01 2.385939359664916992e-01 -1.210544109344482422e-01 1.614363342523574829e-01 1.733380369842052460e-02 -3.799812169745564461e-03 -3.818839788436889648e-01 9.101709723472595215e-02 -7.469290494918823242e-02 -1.458881646394729614e-01 -6.533083319664001465e-02 -8.082645386457443237e-02 -7.376255095005035400e-02 -1.738149076700210571e-01 -9.893654845654964447e-03 1.171592995524406433e-01 -2.679388737305998802e-03 -1.653992943465709686e-02 4.584573805332183838e-01 -7.732138037681579590e-02 -2.142144739627838135e-02 1.028548181056976318e-01 -1.459158211946487427e-01 -4.925264716148376465e-01 2.591657638549804688e-01 5.268595740199089050e-02 7.014545053243637085e-02
-1.284982860088348389e-01 -1.296406388282775879e-01 1.617091298103332520e-01 -1.908628046512603760e-01 -2.426041811704635620e-01 1.311417222023010254e-01 2.987570762634277344e-01 1.536168456077575684e-01 1.552984565496444702e-01 1.139296442270278931e-01 -2.837713062763214111e-01 -1.435284167528152466e-01 -2.448488958179950714e-02 -1.180504485964775085e-01 -2.510346658527851105e-02 1.881959438323974609e-01 2.491520717740058899e-02 1.104106009006500244e-01 1.565553545951843262e-01 -3.710058033466339111e-01 -5.060226842761039734e-02 -4.976914077997207642e-02 -1.855060309171676636e-01 3.421433269977569580e-02 -4.324169456958770752e-02 4.372955113649368286e-02 2.375457137823104858e-01 -1.256970465183258057e-01 -3.424517810344696045e-01 2.633572369813919067e-02 3.417927324771881104e-01 -1.027721678838133812e-03
1.119827330112457275e-01 -3.125540912151336670e-01 2.405010014772415161e-01 5.816197022795677185e-02 1.733834855258464813e-02 1.044708341360092163e-01 3.654606640338897705e-01 -2.935896813869476318e-01 -5.637383833527565002e-02 4.792649298906326294e-02 2.115922719240188599e-01 -3.005742430686950684e-01 1.076149637810885906e-03 -3.952338397502899170e-01 -3.388808295130729675e-02 1.484995335340499878e-01 -5.900129675865173340e-02 -2.047844231128692627e-01 1.262327879667282104e-01 1.161303743720054626e-02 6.602998077869415283e-02 -2.394949197769165039e-01 9.746701456606388092e-03 -2.417260408401489258e-01 -1.663199365139007568e-01 4.211157187819480896e-02 1.712458282709121704e-01 -1.281021833419799805e-01 -6.341862678527832031e-02 2.844661101698875427e-02 4.706691578030586243e-02 -1.167190074920654297e-01
-1.541991252452135086e-02 -8.223378658294677734e-02 3.478938341140747070e-01 -9.032354503870010376e-02 2.362519316375255585e-02 2.430024743080139160e-01 7.941388525068759918e-03 1.761812157928943634e-02 2.081364393234252930e-01 -1.433527562767267227e-02 2.731858752667903900e-02 -6.641189008951187134e-02 -2.856711298227310181e-02 -2.645957469940185547e-01 -1.272924095392227173e-01 -2.074769325554370880e-02 5.375311523675918579e-02 -2.656103111803531647e-02 3.607794940471649170e-01 1.215813010931015015e-01 3.181426525115966797e-01 7.136755436658859253e-02 -2.622668147087097168e-01 1.455510258674621582e-01 -5.664174258708953857e-02 -3.246993124485015869e-01 1.388047933578491211e-01 -8.460287004709243774e-02 6.294690538197755814e-04 2.534461617469787598e-01 3.088753223419189453e-01 1.678336262702941895e-01
8.335026353597640991e-02 -2.304253540933132172e-02 2.517783343791961670e-01 -1.066685244441032410e-01 1.160884276032447815e-01 2.293162643909454346e-01 3.232173323631286621e-01 -1.732579469680786133e-01 3.564016819000244141e-01 -2.181159108877182007e-01 6.353317946195602417e-02 -1.693573892116546631e-01 -1.537639051675796509e-01 -3.426494896411895752e-01 -4.701885394752025604e-03 -3.574309870600700378e-02 7.043471932411193848e-02 -1.437451243400573730e-01 -2.472496964037418365e-02 -1.725650429725646973e-01 4.267844185233116150e-02 -1.145898625254631042e-01 -2.753341197967529297e-01 2.300531715154647827e-01 1.008072569966316223e-01 8.672885596752166748e-02 1.915304362773895264e-01 2.451695054769515991e-01 1.363517940044403076e-01 1.159107461571693420e-01 -1.454306244850158691e-01 1.348567940294742584e-02
-1.174728269688785076e-03 -2.817251160740852356e-02 -2.000948935747146606e-01 1.980078667402267456e-01 3.194791078567504883e-01 1.770078986883163452e-01 2.450359016656875610e-01 -1.308944821357727051e-01 1.802207529544830322e-01 -4.211930185556411743e-02 -1.493972092866897583e-01 -2.410665601491928101e-01 -6.153022497892379761e-02 -2.018856406211853027e-01 -1.090325489640235901e-01 3.600024618208408356e-03 -5.786819756031036377e-02 -2.297428846359252930e-01 3.676833584904670715e-02 3.670031577348709106e-02 -1.687874086201190948e-02 6.751694530248641968e-02 -1.175895705819129944e-01 -1.285868138074874878e-01 3.640099614858627319e-02 -4.216443598270416260e-01 2.860246002674102783e-01 -3.209882080554962158e-01 -6.921495497226715088e-02 1.393357291817665100e-03 2.240281552076339722e-01 1.590154916048049927e-01
-8.804795145988464355e-02 9.750182926654815674e-02 3.381612002849578857e-01 -7.053255289793014526e-02 1.402626484632492065e-01 1.273930352181196213e-02 4.285444021224975586e-01 1.761710792779922485e-01 1.463757548481225967e-02 -4.068974778056144714e-02 -1.458774656057357788e-01 -4.576754197478294373e-02 -1.560958176851272583e-01 -1.687081009149551392e-01 -1.267538517713546753e-01 2.460615783929824829e-01 1.407467275857925415e-01 1.673687994480133057e-01 2.106173485517501831e-01 -2.239408157765865326e-02 2.518842220306396484e-01 4.119294881820678711e-02 -2.347208261489868164e-01 2.570312656462192535e-02 -8.798870444297790527e-02 -1.960031092166900635e-01 7.749433070421218872e-02 1.235284060239791870e-01 -4.109101295471191406e-01 6.121753528714179993e-02 1.430477499961853027e-01 -1.196304429322481155e-02
5.177970975637435913e-03 -2.753714919090270996e-01 2.142305076122283936e-01 2.451684512197971344e-02 -3.651079535484313965e-02 2.322210371494293213e-01 2.211744338274002075e-01 6.828916817903518677e-02 -1.027654185891151428e-01 -9.663894772529602051e-02 -8.548362553119659424e-02 -1.326669007539749146e-01 -2.422882318496704102e-01 -3.809798359870910645e-01 -9.208744764328002930e-02 4.923540726304054260e-02 -1.894240826368331909e-01 -4.430283904075622559e-01 1.323806047439575195e-01 -8.589114248752593994e-02 -2.022601813077926636e-01 -1.539309471845626831e-01 1.360249123536050320e-03 1.001796796917915344e-01 2.966932952404022217e-01 -1.579511314630508423e-01 7.756870239973068237e-02 2.722311206161975861e-02 -6.230507791042327881e-02 1.831700056791305542e-01 1.263070255517959595e-01 -6.652858108282089233e-02
-7.130105793476104736e-02 -1.316300481557846069e-01 1.387245804071426392e-01 4.202052950859069824e-02 3.490176424384117126e-02 3.340962827205657959e-01 1.107407435774803162e-01 9.760994464159011841e-03 -1.452221162617206573e-02 -1.347689479589462280e-01 7.726251333951950073e-02 -4.712130427360534668e-01 1.319614201784133911e-01 -4.946373403072357178e-02 -5.719138309359550476e-02 1.494898200035095215e-01 1.494493186473846436e-01 1.264065802097320557e-01 1.166862845420837402e-01 -4.139631986618041992e-02 -1.595569700002670288e-01 2.743114531040191650e-01 1.451784223318099976e-01 1.702619791030883789e-01 3.086783587932586670e-01 -1.776687055826187134e-01 2.463793754577636719e-01 -1.207819283008575439e-01 -1.926627941429615021e-02 2.373404204845428467e-01 5.075425654649734497e-02 2.714541256427764893e-01
5.034125223755836487e-02 -1.351400613784790039e-01 3.417687714099884033e-01 3.045311570167541504e-01 -1.101931277662515640e-02 2.944880425930023193e-01 7.427741587162017822e-02 5.135500687174499035e-04 9.032143652439117432e-02 -1.311094034463167191e-02 1.787693351507186890e-01 -3.651440143585205078e-01 8.437040448188781738e-02 -2.458135634660720825e-01 -1.224867627024650574e-01 -3.001300059258937836e-02 3.624799102544784546e-02 2.559267580509185791e-01 1.947612613439559937e-01 -1.101936027407646179e-01 1.963933855295181274e-01 -2.515869773924350739e-02 -2.913751900196075439e-01 3.427986055612564087e-02 -9.254218637943267822e-02 -3.309529274702072144e-02 2.990214824676513672e-01 1.084787212312221527e-02 -1.122238263487815857e-01 -1.069912537932395935e-01 -2.244974076747894287e-01 6.659451127052307129e-02
-3.299068287014961243e-02 -2.875307798385620117e-01 3.617285490036010742e-01 3.417903929948806763e-02 6.940030306577682495e-02 8.637284487485885620e-02 4.501185119152069092e-01 3.388111889362335205e-01 2.675114572048187256e-02 -1.661771684885025024e-01 -4.217324778437614441e-02 -5.575781688094139099e-02 -1.852384209632873535e-01 -9.596037678420543671e-03 -7.289989385753870010e-03 1.772559881210327148e-01 -8.225048333406448364e-02 -1.237108781933784485e-01 1.174909099936485291e-01 1.877534091472625732e-01 9.552167356014251709e-02 -3.838208615779876709e-01 6.656426936388015747e-02 6.258777529001235962e-02 -7.915280014276504517e-02 -1.250844001770019531e-01 1.118081137537956238e-01 -1.244408339262008667e-01 1.403000354766845703e-01 -1.558113191276788712e-02 5.368745326995849609e-02 2.163943052291870117e-01
6.140852347016334534e-02 -1.481467187404632568e-01 -8.605261147022247314e-02 -2.528478950262069702e-02 2.069782838225364685e-02 2.273934036493301392e-01 1.843337714672088623e-01 6.517357379198074341e-02 3.195139020681381226e-02 -2.059304714202880859e-01 1.426817327737808228e-01 -2.132740616798400879e-01 5.826463550329208374e-02 -2.202889323234558105e-01 1.031775400042533875e-02 2.862598299980163574e-01 1.807645708322525024e-01 4.008083045482635498e-02 -2.365583032369613647e-01 -5.438766628503799438e-02 -5.530007556080818176e-02 -1.673409342765808105e-01 2.769293487071990967e-01 -1.014304440468549728e-02 5.038447678089141846e-02 -2.872046530246734619e-01 4.260059297084808350e-01 -2.119799256324768066e-01 -2.924149930477142334e-01 -1.786381602287292480e-01 4.406547546386718750e-02 2.781797945499420166e-02
-3.403257429599761963e-01 -2.869866490364074707e-01 3.754477798938751221e-01 6.122615188360214233e-02 -8.161487430334091187e-02 1.915276199579238892e-01 1.060068532824516296e-01 1.668524146080017090e-01 -1.011094078421592712e-01 1.500776410102844238e-01 -1.232175379991531372e-01 -1.765319555997848511e-01 -2.354808002710342407e-01 -2.173919379711151123e-01 -3.527127802371978760e-01 1.536767184734344482e-01 -1.754934526979923248e-02 -1.198125332593917847e-01 -5.846555531024932861e-02 9.516534209251403809e-02 -7.047628518193960190e-03 -1.869943886995315552e-01 -1.163225546479225159e-01 -3.297538682818412781e-02 1.626303195953369141e-01 -1.923860460519790649e-01 8.023998141288757324e-02 1.504015624523162842e-01 1.391791552305221558e-01 7.246190309524536133e-02 2.240989655256271362e-01 -2.694500610232353210e-02
-1.148919165134429932e-01 -1.420858949422836304e-01 4.714100956916809082e-01 -1.491200737655162811e-02 2.769220247864723206e-02 9.259198606014251709e-02 2.575959563255310059e-01 1.212556511163711548e-01 -1.835582554340362549e-01 1.102501899003982544e-01 -5.768181011080741882e-02 -3.054436147212982178e-01 3.648336231708526611e-02 -1.806993633508682251e-01 -5.644590035080909729e-02 4.954960569739341736e-02 -3.146885037422180176e-01 -3.855615258216857910e-01 2.286936156451702118e-02 -9.628204256296157837e-02 9.751141071319580078e-02 -1.635857969522476196e-01 4.188128933310508728e-02 2.108469456434249878e-01 3.723648935556411743e-02 -2.372800558805465698e-01 7.718507200479507446e-02 -1.764818880474194884e-04 3.863164037466049194e-02 2.326627671718597412e-01 -3.200244158506393433e-02 -1.068315804004669189e-01
3.758920356631278992e-02 -1.300560235977172852e-01 1.710250042378902435e-02 1.053103953599929810e-01 1.114808842539787292e-01 1.053060591220855713e-01 2.993048429489135742e-01 2.916361987590789795e-01 8.180292695760726929e-02 5.058606341481208801e-02 3.569742739200592041e-01 -3.869539201259613037e-01 8.853014558553695679e-02 -1.948255300521850586e-01 8.115534484386444092e-02 -1.449722945690155029e-01 6.637023389339447021e-02 -9.710016893222928047e-04 1.318271905183792114e-01 -1.668786108493804932e-01 -2.331897318363189697e-01 9.702400118112564087e-02 1.237480342388153076e-01 9.201372414827346802e-02 -1.057676319032907486e-02 -3.025599420070648193e-01 6.210365518927574158e-02 -3.562735617160797119e-01 -2.078225463628768921e-01 3.187229111790657043e-02 -5.549491196870803833e-02 -7.343731075525283813e-02
-2.747373282909393311e-01 -2.050359994173049927e-01 2.125659435987472534e-01 8.283953182399272919e-03 -9.084978699684143066e-02 1.406213045120239258e-01 9.285171329975128174e-02 -4.861757904291152954e-02 -7.645177096128463745e-02 -1.956895738840103149e-02 -1.468512713909149170e-01 -2.792225182056427002e-01 -2.596150934696197510e-01 -1.563682220876216888e-02 1.103712022304534912e-01 -2.438075989484786987e-01 -1.381744742393493652e-01 -1.661771088838577271e-01 1.210284978151321411e-01 5.684696510434150696e-02 -4.466095939278602600e-03 -4.292284846305847168e-01 -8.758022636175155640e-02 2.004486322402954102e-02 1.158724799752235413e-01 -2.862611711025238037e-01 2.993614971637725830e-01 2.413090914487838745e-01 -7.055745273828506470e-02 -1.197923421859741211e-01 1.295791417360305786e-01 -1.301256269216537476e-01
-1.796314269304275513e-01 5.820800736546516418e-02 1.835947036743164062e-01 -2.172408103942871094e-01 -1.472250005463138223e-04 8.647088706493377686e-02 1.852604150772094727e-01 -1.428411155939102173e-01 2.218945771455764771e-01 7.823884487152099609e-02 3.759953379631042480e-02 -2.967430949211120605e-01 1.462491601705551147e-01 -2.337726652622222900e-01 1.454424262046813965e-01 -2.468197196722030640e-01 3.095042333006858826e-02 -7.452012598514556885e-02 -2.064193487167358398e-01 3.850327432155609131e-02 1.804133951663970947e-01 -3.950675129890441895e-01 -9.994324296712875366e-02 1.048784479498863220e-01 1.506918668746948242e-02 -1.457569003105163574e-01 3.664262592792510986e-01 -6.423971056938171387e-02 -1.469326317310333252e-01 -4.540412500500679016e-02 1.717606037855148315e-01 -2.122816294431686401e-01
-1.331299245357513428e-01 -1.759111136198043823e-01 2.169584333896636963e-01 -2.490921914577484131e-01 1.042548045516014099e-01 1.844299770891666412e-02 1.038010045886039734e-01 -1.464382410049438477e-01 -7.858034223318099976e-03 5.280656367540359497e-02 1.848235130310058594e-01 -2.929740846157073975e-01 -1.105377674102783203e-01 -4.097080528736114502e-01 -1.966796666383743286e-01 -1.918524652719497681e-01 6.848778575658798218e-02 -4.714647307991981506e-02 1.121672019362449646e-01 -3.776299655437469482e-01 1.544637829065322876e-01 4.409860074520111084e-02 1.477026492357254028e-01 2.605305016040802002e-01 4.233243316411972046e-02 -7.651004195213317871e-02 2.366293668746948242e-01 6.367721408605575562e-02 -1.201940998435020447e-01 -1.916387081146240234e-01 2.315538749098777771e-02 -1.528889983892440796e-01
-2.712604999542236328e-01 -4.490919038653373718e-02 3.637376427650451660e-01 6.559723988175392151e-03 -3.535747900605201721e-02 2.029212862253189087e-01 1.466651707887649536e-01 -2.179190814495086670e-01 -6.620346009731292725e-02 -2.535581290721893311e-01 4.892708733677864075e-02 -2.333901077508926392e-01 -4.451125562191009521e-01 -2.671991102397441864e-02 2.282019555568695068e-01 -2.003974318504333496e-01 7.998459041118621826e-02 -1.817575097084045410e-01 8.008389174938201904e-02 -1.560818105936050415e-01 -4.058466851711273193e-02 -1.148430071771144867e-02 1.290991604328155518e-01 1.684883832931518555e-01 -5.852407217025756836e-02 -1.533323824405670166e-01 3.242273926734924316e-01 9.413424879312515259e-02 -2.187160309404134750e-03 -6.402627564966678619e-03 7.718245685100555420e-02 -6.833702325820922852e-03
-6.588581949472427368e-02 -3.452172875404357910e-01 1.382517665624618530e-01 -1.515181213617324829e-01 1.308027654886245728e-01 -3.108672052621841431e-02 4.139992296695709229e-01 -1.150087192654609680e-01 -4.921459406614303589e-02 6.512977182865142822e-02 -1.042041480541229248e-01 -3.107243776321411133e-01 1.593817770481109619e-01 -3.223925530910491943e-01 -4.773740842938423157e-02 1.792334616184234619e-01 1.194922160357236862e-02 -3.966653943061828613e-01 -5.931278318166732788e-02 -7.844362407922744751e-02 -2.131420820951461792e-01 -4.504315555095672607e-03 -1.211617421358823776e-02 3.061376810073852539e-01 -9.002937376499176025e-02 6.733793020248413086e-02 4.914520308375358582e-02 -6.748686730861663818e-02 -1.245343387126922607e-01 -1.768491603434085846e-02 -9.866333752870559692e-02 4.753395169973373413e-02
1.073265820741653442e-01 -1.045493781566619873e-01 1.951480656862258911e-01 -2.736594080924987793e-01 -2.887627482414245605e-01 4.265573620796203613e-01 3.063233382999897003e-02 7.964125275611877441e-02 2.375911176204681396e-01 1.469370424747467041e-01 -1.014307513833045959e-01 -2.749702930450439453e-01 -1.491999477148056030e-01 -1.464180499315261841e-01 -1.910309791564941406e-01 1.262401491403579712e-01 -1.604077816009521484e-01 -5.109742283821105957e-02 1.775251179933547974e-01 -1.967697888612747192e-01 2.956523187458515167e-02 -4.560431838035583496e-02 -1.184419766068458557e-01 2.713937163352966309e-01 -1.410285979509353638e-01 -2.312369495630264282e-01 1.212108358740806580e-01 -1.124590411782264709e-01 9.291883558034896851e-03 -9.201464056968688965e-02 1.462563872337341309e-01 1.097367182374000549e-01
-2.934265881776809692e-02 -2.585578858852386475e-01 2.288746386766433716e-01 1.739962697029113770e-01 -6.891828775405883789e-02 5.782263278961181641e-01 1.126922070980072021e-01 -8.182267099618911743e-02 1.611762344837188721e-01 1.423287391662597656e-01 4.026553779840469360e-02 -3.699001967906951904e-01 -9.293842315673828125e-02 8.255643397569656372e-02 -8.954779058694839478e-02 1.342681348323822021e-01 -6.174284964799880981e-03 1.826418330892920494e-03 1.057886034250259399e-01 -2.743110619485378265e-02 -6.201798096299171448e-02 1.365808695554733276e-01 1.225480958819389343e-01 1.756811141967773438e-01 2.207063138484954834e-01 -9.603150188922882080e-02 1.653520464897155762e-01 1.572947055101394653e-01 -3.548613563179969788e-02 1.348030716180801392e-01 1.320274323225021362e-01 1.941906809806823730e-01
-1.825105547904968262e-01 -1.341169625520706177e-01 1.216703653335571289e-01 -2.814159989356994629e-01 1.214238479733467102e-01 -8.098408579826354980e-02 2.126094251871109009e-01 -2.479951679706573486e-01 3.267502188682556152e-01 1.152267828583717346e-01 -1.000646874308586121e-02 -4.124780297279357910e-01 -5.929503124207258224e-03 -2.805631235241889954e-02 -1.573136001825332642e-01 -2.943673729896545410e-01 1.415807902812957764e-01 9.475475549697875977e-02 1.099495366215705872e-01 -3.760822117328643799e-02 7.732661813497543335e-02 -7.015761733055114746e-02 -1.404907554388046265e-01 1.880772858858108521e-01 -1.654794663190841675e-01 -9.678571671247482300e-02 2.368672043085098267e-01 -6.391263008117675781e-02 3.664530813694000244e-02 1.854330301284790039e-01 6.475806981325149536e-02 2.806982696056365967e-01
-2.125382274389266968e-01 -1.559228403493762016e-03 6.466463208198547363e-02 -1.611939072608947754e-01 3.023104742169380188e-02 1.140058264136314392e-01 4.148802459239959717e-01 1.168377026915550232e-01 1.730846017599105835e-01 -1.075613126158714294e-01 1.906483769416809082e-01 -2.778654694557189941e-01 -1.074058040976524353e-01 -1.929615437984466553e-02 4.121883213520050049e-02 1.869838684797286987e-01 2.386304736137390137e-01 4.038957059383392334e-01 -1.633764244616031647e-02 1.017379164695739746e-01 2.741904258728027344e-01 -1.789350807666778564e-01 -1.119555160403251648e-01 4.957475513219833374e-02 -1.040567737072706223e-02 -3.349884748458862305e-01 -5.344495549798011780e-02 6.515746470540761948e-03 -1.997040361166000366e-01 1.991069875657558441e-02 -2.368943206965923309e-02 1.112241968512535095e-01
9.931071847677230835e-02 -1.687780618667602539e-01 -1.050495654344558716e-01 -1.451010555028915405e-01 1.218542978167533875e-01 -1.304122619330883026e-03 4.610282480716705322e-01 1.363931298255920410e-01 1.029984205961227417e-01 -5.781064555048942566e-02 6.482864171266555786e-02 -1.442806720733642578e-01 6.721305847167968750e-02 -2.885832190513610840e-01 9.886671602725982666e-02 6.696976721286773682e-02 -7.441114634275436401e-02 -2.733388543128967285e-02 -5.354589223861694336e-02 -2.915287576615810394e-02 2.773914299905300140e-02 -6.545981764793395996e-02 9.361678361892700195e-02 -5.775416642427444458e-02 -3.149668872356414795e-02 -1.931553184986114502e-01 4.405370652675628662e-01 1.296679861843585968e-02 -3.438597023487091064e-01 -2.243656218051910400e-01 2.338225096464157104e-01 2.440973818302154541e-01
-1.415752619504928589e-01 5.681782960891723633e-03 6.367927789688110352e-02 1.709599941968917847e-01 9.760950505733489990e-02 5.275198444724082947e-02 2.363229723414406180e-04 1.273592412471771240e-01 -1.826058700680732727e-02 1.399408131837844849e-01 -9.829279780387878418e-02 -2.919206321239471436e-01 1.158974692225456238e-01 -4.431798160076141357e-01 9.427116066217422485e-02 4.907353967428207397e-02 2.376059293746948242e-01 7.814166694879531860e-02 9.682913869619369507e-02 1.581031456589698792e-02 2.098684459924697876e-01 8.975847810506820679e-02 -3.849940299987792969e-01 1.077810376882553101e-01 -1.933616697788238525e-01 -3.599004745483398438e-01 2.622968852519989014e-01 -5.958769842982292175e-02 -6.225476041436195374e-02 2.708953619003295898e-02 -3.609750047326087952e-02 2.299394458532333374e-01
-1.224011480808258057e-01 7.770119607448577881e-02 2.640652060508728027e-01 2.415844053030014038e-02 -5.293878912925720215e-02 1.130817979574203491e-01 3.650365173816680908e-01 1.911125332117080688e-01 1.269727200269699097e-01 3.991731256246566772e-02 -2.474271506071090698e-01 -3.908286690711975098e-01 9.054589271545410156e-02 -1.525541394948959351e-01 1.602018922567367554e-01 3.977465033531188965e-01 -5.100171640515327454e-02 1.171710994094610214e-02 3.087873458862304688e-01 -1.697480827569961548e-01 -2.257048785686492920e-01 -2.055662311613559723e-02 6.316694896668195724e-03 5.993419885635375977e-02 1.110467985272407532e-01 -1.742124110460281372e-01 -2.670025080442428589e-02 9.313670545816421509e-02 3.578903153538703918e-02 -8.278805762529373169e-02 2.619595825672149658e-02 1.830038130283355713e-01
-2.070251107215881348e-01 -7.982964813709259033e-02 9.673564881086349487e-02 -2.314456552267074585e-01 -3.607649728655815125e-02 2.295698672533035278e-01 8.773177117109298706e-02 -1.710944175720214844e-01 5.774535611271858215e-02 -1.506098210811614990e-01 2.603028714656829834e-01 -1.910915970802307129e-01 -4.932892695069313049e-02 -3.116646707057952881e-01 1.390285640954971313e-01 -1.416164338588714600e-01 -7.851869799196720123e-03 -1.299913376569747925e-01 7.949043810367584229e-02 -1.446842551231384277e-01 -2.329399883747100830e-01 1.341894716024398804e-01 1.404533535242080688e-01 -1.367339640855789185e-01 -1.669021993875503540e-01 -3.520881533622741699e-01 2.910409867763519287e-01 -2.008865587413311005e-02 -3.287981152534484863e-01 1.281163096427917480e-01 6.434325873851776123e-02 8.443682640790939331e-02
-2.867435216903686523e-01 -2.251927973702549934e-03 6.791396439075469971e-02 2.909266389906406403e-02 -9.253189712762832642e-02 1.368227601051330566e-01 2.891635298728942871e-01 -3.921971097588539124e-02 -2.987876941915601492e-04 -9.993011504411697388e-02 -1.947466433048248291e-01 -2.631516456604003906e-01 -1.456604599952697754e-01 -3.578909486532211304e-02 2.480122447013854980e-01 -2.151215374469757080e-01 -2.112747132778167725e-01 -4.112705215811729431e-02 -3.561643883585929871e-02 -7.576546818017959595e-02 2.313173860311508179e-01 -4.427307248115539551e-01 -1.256873011589050293e-01 1.183148398995399475e-01 1.816745251417160034e-01 -3.257106542587280273e-01 1.965969502925872803e-01 -4.240144789218902588e-02 1.179010607302188873e-02 -5.695422738790512085e-02 1.784198582172393799e-01 -7.086995989084243774e-02
-1.810171157121658325e-01 3.737640008330345154e-02 3.256117552518844604e-02 -1.039566844701766968e-01 -8.115468174219131470e-02 5.097272396087646484e-01 1.919470578432083130e-01 1.787767559289932251e-01 3.379731625318527222e-02 -3.052254021167755127e-02 1.275393515825271606e-01 -2.336003035306930542e-01 -1.463692635297775269e-01 -1.643935143947601318e-01 1.282330323010683060e-02 2.980629205703735352e-01 -4.935288429260253906e-02 1.583227664232254028e-01 7.125898450613021851e-02 -7.391416281461715698e-02 2.498671971261501312e-02 1.978095993399620056e-02 -2.230084389448165894e-01 1.972040235996246338e-01 1.148325577378273010e-02 -3.397852778434753418e-01 -2.071189321577548981e-02 2.548199594020843506e-01 -7.457084208726882935e-02 1.136518344283103943e-01 -6.103441491723060608e-02 2.784956395626068115e-01
-1.643051505088806152e-01 -5.603428464382886887e-03 3.386791944503784180e-01 2.040750533342361450e-01 1.858786642551422119e-01 3.721865639090538025e-02 1.555188745260238647e-01 -2.761913836002349854e-02 3.386235609650611877e-02 4.695680737495422363e-02 -1.779696196317672729e-01 -2.818601429462432861e-01 8.895301073789596558e-02 -2.464066296815872192e-01 -2.351631224155426025e-01 2.040019929409027100e-01 -6.366290897130966187e-02 -4.236376583576202393e-01 -7.052251696586608887e-02 1.481824815273284912e-01 1.292782127857208252e-01 -2.528363764286041260e-01 3.759157657623291016e-02 8.049644529819488525e-02 1.433181762695312500e-01 -2.546440958976745605e-01 4.862748831510543823e-02 1.243522390723228455e-01 -1.204847022891044617e-01 1.257106959819793701e-01 8.856622874736785889e-02 1.880403906106948853e-01
-5.982179939746856689e-02 -1.922071874141693115e-01 4.057572185993194580e-01 2.428962849080562592e-02 2.660782039165496826e-01 5.144504830241203308e-02 -1.841464266180992126e-02 -3.059187233448028564e-01 -5.292208120226860046e-02 -1.590276956558227539e-01 5.111062154173851013e-02 -2.951412200927734375e-01 -5.024145171046257019e-02 -5.184246972203254700e-02 -5.305753648281097412e-02 1.691001504659652710e-01 -2.029829174280166626e-01 2.891683578491210938e-01 8.215694874525070190e-02 -2.791110575199127197e-01 1.391296684741973877e-01 -9.055092930793762207e-03 4.346025735139846802e-02 2.290959954261779785e-01 -5.391509458422660828e-02 -2.435525804758071899e-01 1.895402818918228149e-01 7.764354348182678223e-02 -2.192167937755584717e-01 1.351468414068222046e-01 1.094043552875518799e-01 8.180104196071624756e-02
1.867257058620452881e-01 -3.062290251255035400e-01 2.313768118619918823e-01 -9.030756354331970215e-02 -1.577958464622497559e-02 1.685242950916290283e-01 1.309164017438888550e-01 6.201041489839553833e-02 2.402538806200027466e-01 6.147248297929763794e-02 2.805425226688385010e-01 -1.820063143968582153e-01 -1.553980708122253418e-01 -4.291706383228302002e-01 1.495006382465362549e-01 9.434540756046772003e-03 1.884959787130355835e-01 -1.111154407262802124e-01 -1.645243763923645020e-01 -5.175947025418281555e-02 1.536790132522583008e-01 -7.434281986206769943e-03 -1.278406381607055664e-01 3.734653294086456299e-01 1.715130917727947235e-02 4.123783484101295471e-02 7.803814858198165894e-02 -1.365210954099893570e-02 -1.311541944742202759e-01 -2.501913160085678101e-02 1.014728024601936340e-01 2.498282492160797119e-01
-1.167912930250167847e-01 -1.941079273819923401e-02 -2.205363959074020386e-01 1.776264607906341553e-01 9.465766698122024536e-02 1.446126997470855713e-01 3.631959259510040283e-01 -2.162006199359893799e-01 9.477832913398742676e-02 8.431112021207809448e-02 2.349191112443804741e-03 -3.612947165966033936e-01 -1.382970213890075684e-01 -2.553172707557678223e-01 8.590307086706161499e-02 1.741156429052352905e-01 -4.164827242493629456e-02 -8.702196180820465088e-02 2.247789688408374786e-02 2.512154877185821533e-01 4.037816449999809265e-02 1.136849895119667053e-01 -8.619162440299987793e-02 -2.375800013542175293e-01 1.912472695112228394e-01 -1.717701107263565063e-01 2.038300931453704834e-01 -2.154443114995956421e-01 -9.447253495454788208e-02 1.775238066911697388e-01 2.484224885702133179e-01 1.451987177133560181e-01
-2.754022777080535889e-01 -2.256827652454376221e-01 2.233651578426361084e-01 8.341479115188121796e-03 -4.012301564216613770e-02 2.563200294971466064e-01 1.484773159027099609e-01 -9.559100866317749023e-02 -1.395585238933563232e-01 -1.597586423158645630e-01 -6.468694657087326050e-02 -2.014656811952590942e-01 1.337996572256088257e-01 -4.963870942592620850e-01 1.958114355802536011e-01 -4.934683814644813538e-02 5.430462956428527832e-02 -1.205926090478897095e-01 4.408793523907661438e-02 -8.020107448101043701e-02 -6.042198464274406433e-02 2.477246969938278198e-01 -1.315553188323974609e-01 9.669508039951324463e-02 2.008143663406372070e-01 -1.844540685415267944e-01 8.759839087724685669e-02 -2.725428938865661621e-01 -1.053760852664709091e-02 -9.491759538650512695e-02 1.971982568502426147e-01 -8.978661894798278809e-02
-3.115264698863029480e-02 -1.785559803247451782e-01 -9.028222411870956421e-02 2.776848077774047852e-01 2.032925784587860107e-01 7.914670556783676147e-02 3.123801648616790771e-01 -6.908508390188217163e-02 -5.390461999922990799e-03 1.001846045255661011e-01 3.115947246551513672e-01 -3.807813525199890137e-01 6.077101826667785645e-02 -1.750672310590744019e-01 1.500107198953628540e-01 -1.719527132809162140e-02 -2.667928673326969147e-02 5.147216841578483582e-02 2.267859727144241333e-01 -8.392158895730972290e-02 6.154946237802505493e-02 2.242574989795684814e-01 1.720327883958816528e-01 2.070623040199279785e-01 -5.284903571009635925e-02 -2.438915669918060303e-01 1.677143275737762451e-01 -2.990385890007019043e-01 -9.069475345313549042e-03 2.064814120531082153e-01 1.081867143511772156e-01 -3.723731264472007751e-03
5.564288794994354248e-02 -3.638567924499511719e-01 5.202351137995719910e-02 6.634770333766937256e-02 2.262977883219718933e-02 8.476789295673370361e-02 2.371833324432373047e-01 -8.387491852045059204e-02 3.369752466678619385e-01 -1.980186402797698975e-01 2.364469617605209351e-01 -3.793681263923645020e-01 8.683791756629943848e-02 -1.575714945793151855e-01 -7.028341293334960938e-02 1.257111728191375732e-01 -1.547866463661193848e-01 -1.214921399950981140e-01 2.201732546091079712e-01 -7.092219591140747070e-02 1.945469826459884644e-01 -3.106271922588348389e-01 -1.637076884508132935e-01 -1.335346102714538574e-01 7.058683037757873535e-02 -1.273949891328811646e-01 1.763008385896682739e-01 -4.640951380133628845e-02 -3.628674149513244629e-02 -6.680064648389816284e-02 4.428705573081970215e-02 -2.175507843494415283e-01
-9.527042508125305176e-02 -1.477408260107040405e-01 2.928192317485809326e-01 7.271497976034879684e-03 1.042092442512512207e-01 2.840409278869628906e-01 3.655180335044860840e-02 2.969246804714202881e-01 1.371309906244277954e-01 -1.107899174094200134e-01 -7.843040861189365387e-03 -2.026318013668060303e-01 -2.681160867214202881e-01 -1.542036533355712891e-01 9.982105344533920288e-02 2.082643061876296997e-01 -1.086333766579627991e-01 -2.865401469171047211e-02 3.661116585135459900e-02 1.449071913957595825e-01 4.535117372870445251e-02 -1.979626156389713287e-02 -3.876856267452239990e-01 -1.124093160033226013e-01 1.842334568500518799e-01 -2.977022826671600342e-01 -8.346866071224212646e-02 9.509031474590301514e-02 -3.986056149005889893e-02 4.964585229754447937e-02 1.116692721843719482e-01 3.544158935546875000e-01
-3.614777922630310059e-01 4.214552789926528931e-02 1.079685315489768982e-01 2.693084776401519775e-01 1.624457389116287231e-01 -6.757346540689468384e-02 4.437324404716491699e-02 1.359984278678894043e-01 1.103225797414779663e-01 5.078843608498573303e-02 -3.799271956086158752e-02 -3.624508380889892578e-01 -5.956080555915832520e-02 -3.300101757049560547e-01 9.803593158721923828e-02 2.318025678396224976e-01 -8.424588292837142944e-02 3.090148270130157471e-01 5.905543453991413116e-03 -1.878619939088821411e-01 3.177280724048614502e-01 5.677405372262001038e-02 -6.584272533655166626e-02 -2.783825621008872986e-02 -8.014819771051406860e-02 -1.493685394525527954e-01 7.416298240423202515e-02 -5.893439985811710358e-03 -3.098213672637939453e-01 1.374391913414001465e-01 1.041521206498146057e-01 3.737045824527740479e-02
7.994588464498519897e-02 -2.731845080852508545e-01 1.151222512125968933e-01 1.409895601682364941e-03 9.898897260427474976e-02 3.077993392944335938e-01 1.103919669985771179e-01 -4.808474332094192505e-02 2.069013714790344238e-01 -1.805526018142700195e-01 2.700324356555938721e-01 -3.078032843768596649e-02 7.848555594682693481e-02 -2.933603227138519287e-01 4.482481628656387329e-02 -5.699587985873222351e-02 2.707026666030287743e-03 -1.138376370072364807e-01 -1.760026812553405762e-01 -3.577870130538940430e-01 -2.048109844326972961e-02 -3.032636642456054688e-01 -1.692719161510467529e-01 3.620346784591674805e-01 4.057639837265014648e-02 -8.813104033470153809e-02 1.812940388917922974e-01 1.793662309646606445e-01 -1.535637974739074707e-01 -1.134191229939460754e-01 -2.546674013137817383e-02 6.574689596891403198e-02
-3.452512919902801514e-01 -9.609425812959671021e-02 2.818331867456436157e-02 -1.505925059318542480e-01 -2.873370067391078919e-05 -6.123242527246475220e-02 2.880524396896362305e-01 8.468625135719776154e-03 1.653995513916015625e-01 9.024012833833694458e-02 2.257282473146915436e-02 -2.376155257225036621e-01 -5.715894326567649841e-02 -2.231029123067855835e-01 -1.601979881525039673e-02 1.996115744113922119e-01 -1.921257674694061279e-01 -4.465506970882415771e-02 -3.832854330539703369e-02 -3.237416446208953857e-01 -2.187220007181167603e-01 -2.990162372589111328e-01 -1.975726634263992310e-01 8.655115216970443726e-02 -1.253856569528579712e-01 -4.879314452409744263e-03 2.728040516376495361e-01 -2.331479191780090332e-01 -1.002490669488906860e-01 1.895951479673385620e-01 -8.293110877275466919e-02 2.220944464206695557e-01
-4.758104681968688965e-02 -1.440753638744354248e-01 2.487614154815673828e-01 1.594629585742950439e-01 1.950659304857254028e-01 1.308955550193786621e-01 2.427825629711151123e-01 -7.798597961664199829e-02 1.834113746881484985e-01 6.855288147926330566e-02 -7.120110094547271729e-02 -2.340648174285888672e-01 -2.411557883024215698e-01 4.394211620092391968e-02 1.951857954263687134e-01 -1.521113067865371704e-01 3.256280124187469482e-01 -2.514670491218566895e-01 -3.634722158312797546e-02 -1.446444988250732422e-01 1.475837826728820801e-01 -1.607694923877716064e-01 -9.556216746568679810e-02 -2.513572275638580322e-01 3.637830540537834167e-02 -3.589705750346183777e-02 1.735278964042663574e-01 7.601356506347656250e-02 -2.736422121524810791e-01 2.964530587196350098e-01 7.565199583768844604e-02 -1.774768084287643433e-01
-1.260979920625686646e-01 -2.744633890688419342e-02 1.794891059398651123e-01 -1.769264638423919678e-01 -5.051121488213539124e-02 2.521233260631561279e-02 1.295632869005203247e-01 2.447692491114139557e-02 1.699432134628295898e-01 1.089314073324203491e-01 9.803938865661621094e-02 -3.462942838668823242e-01 -2.932318747043609619e-01 -1.947910189628601074e-01 -1.118765324354171753e-01 2.950023412704467773e-01 1.364906877279281616e-01 2.048070579767227173e-01 1.153638139367103577e-01 -1.476082056760787964e-01 9.297328442335128784e-02 1.703512966632843018e-01 -2.384418249130249023e-01 2.410901896655559540e-02 -2.110560983419418335e-01 -4.135281741619110107e-01 -2.006295695900917053e-02 1.265770345926284790e-01 -2.245103716850280762e-01 -4.333743080496788025e-02 -1.709851473569869995e-01 -3.519958630204200745e-02
1.639286242425441742e-02 -4.112280730623751879e-04 -2.200498059391975403e-02 9.322230517864227295e-02 3.472979739308357239e-02 4.547302126884460449e-01 1.361516714096069336e-01 9.808783419430255890e-03 2.992057241499423981e-02 9.101713448762893677e-02 7.571716606616973877e-02 -3.190171420574188232e-01 -1.546273976564407349e-01 -1.336987465620040894e-01 -1.145591307431459427e-02 2.575447857379913330e-01 -8.857051283121109009e-02 -2.442652136087417603e-01 5.446344241499900818e-02 8.188199996948242188e-02 2.010600566864013672e-01 -1.842206838773563504e-04 8.245751261711120605e-02 -2.077299654483795166e-01 3.522425517439842224e-02 -3.677403926849365234e-01 3.418122231960296631e-01 -4.464223980903625488e-02 7.293549925088882446e-02 2.020647823810577393e-01 2.471501529216766357e-01 9.441863000392913818e-02
-1.600271612405776978e-01 -5.260250065475702286e-03 3.369807302951812744e-01 2.365711182355880737e-01 -1.241611689329147339e-01 3.656891882419586182e-01 3.120401799678802490e-01 -1.789640784263610840e-01 -1.306203305721282959e-01 -2.019745260477066040e-01 2.697873860597610474e-02 -2.170683145523071289e-01 4.060310497879981995e-02 -2.164790928363800049e-01 4.363379441201686859e-03 2.336144745349884033e-01 -4.650003463029861450e-02 -3.963952362537384033e-01 6.222343444824218750e-02 1.969146728515625000e-02 1.250586658716201782e-01 -1.085698232054710388e-01 -1.434739120304584503e-02 1.202050149440765381e-01 6.639948487281799316e-02 -6.603846698999404907e-02 9.028666652739048004e-03 2.394710108637809753e-02 1.177088730037212372e-02 3.192568421363830566e-01 -1.353946700692176819e-02 1.366274897009134293e-02
-4.086638689041137695e-01 -1.177276894450187683e-01 -4.969161003828048706e-02 -1.597522199153900146e-01 -1.882605813443660736e-02 6.510086357593536377e-02 8.982944488525390625e-02 -2.240023463964462280e-01 2.203588932752609253e-01 -5.914436653256416321e-02 1.724306046962738037e-01 -3.285352289676666260e-01 -5.548010580241680145e-03 -1.623510420322418213e-01 -8.052481710910797119e-02 2.088053971529006958e-01 -1.812154501676559448e-01 1.056335121393203735e-02 1.374958665110170841e-03 -1.159072816371917725e-01 8.870264887809753418e-02 -1.990052014589309692e-01 -2.887563109397888184e-01 3.193351328372955322e-01 -2.214687168598175049e-01 -9.255904704332351685e-02 1.673899888992309570e-01 -1.626644879579544067e-01 -1.614981591701507568e-01 1.529467552900314331e-01 1.129859965294599533e-02 1.455973237752914429e-01
-3.017749488353729248e-01 -2.174105942249298096e-01 1.822092235088348389e-01 -6.035433709621429443e-02 -7.374484837055206299e-02 2.032906860113143921e-01 1.874112486839294434e-01 -3.097766935825347900e-01 1.440581828355789185e-01 -9.059511870145797729e-02 -1.448113620281219482e-01 -2.269185036420822144e-01 7.535102218389511108e-02 3.868221491575241089e-02 -4.745046049356460571e-02 1.694421172142028809e-01 -2.351510971784591675e-01 -9.002587944269180298e-02 -1.785159297287464142e-02 -3.748070076107978821e-02 -5.845954269170761108e-02 -1.222648024559020996e-01 -1.136394143104553223e-01 3.751335144042968750e-01 9.508526325225830078e-02 -4.286356270313262939e-02 2.117401510477066040e-01 -1.159015744924545288e-01 -4.089931845664978027e-01 5.120600387454032898e-02 -6.998348236083984375e-02 1.623052656650543213e-01
4.644405096769332886e-02 -1.483784466981887817e-01 8.547729998826980591e-02 1.529418379068374634e-01 1.462064087390899658e-01 7.423224300146102905e-02 5.226757004857063293e-02 -1.408679783344268799e-01 9.684593975543975830e-02 -7.615957409143447876e-02 -1.221237704157829285e-01 -4.759745895862579346e-01 -8.506504446268081665e-02 -4.349560439586639404e-01 1.518383063375949860e-02 2.382659316062927246e-01 -1.571192890405654907e-01 4.163625538349151611e-01 9.521553665399551392e-02 -1.619279570877552032e-02 -1.020041108131408691e-01 -2.018000930547714233e-01 8.310984075069427490e-02 1.555373817682266235e-01 -3.863740712404251099e-02 9.590915590524673462e-02 9.330826997756958008e-02 9.703664109110832214e-03 -8.370216935873031616e-02 2.503462731838226318e-01 7.338889688253402710e-02 -3.795036673545837402e-02
-2.627275288105010986e-01 -8.343961089849472046e-02 2.978056371212005615e-01 4.582095146179199219e-02 3.455299437046051025e-01 3.710625320672988892e-02 2.143525034189224243e-01 -9.455469250679016113e-02 1.588198095560073853e-01 1.946877688169479370e-02 -6.712933629751205444e-02 -1.758657246828079224e-01 -2.961878180503845215e-01 2.941246517002582550e-02 1.538006514310836792e-01 4.817306622862815857e-02 3.087905347347259521e-01 -1.516963690519332886e-01 2.069460600614547729e-02 -8.292958885431289673e-02 -6.007378175854682922e-02 -2.394000142812728882e-01 1.620871722698211670e-01 -2.708612382411956787e-01 1.674266308546066284e-01 -5.424274504184722900e-02 2.909284532070159912e-01 -4.723192006349563599e-02 -2.275542765855789185e-01 1.355276256799697876e-01 6.679688394069671631e-02 -5.727655068039894104e-02
-4.030253291130065918e-01 -1.015651226043701172e-01 1.494724303483963013e-01 -4.903025180101394653e-02 1.564977467060089111e-01 1.880426704883575439e-02 1.886525005102157593e-01 -3.514501750469207764e-01 1.999967992305755615e-01 2.432868070900440216e-02 -6.807790696620941162e-02 -3.404357135295867920e-01 1.294251978397369385e-01 -9.881233423948287964e-02 -1.105837970972061157e-01 1.744678765535354614e-01 -1.224465370178222656e-01 4.048326984047889709e-02 1.268291566520929337e-02 -1.694084554910659790e-01 -9.460818767547607422e-02 -1.454171389341354370e-01 -2.274636328220367432e-01 1.737225651741027832e-01 -1.872645020484924316e-01 -1.256562769412994385e-01 6.994865089654922485e-02 -3.487840890884399414e-01 -1.195227429270744324e-01 1.658966243267059326e-01 -2.097177878022193909e-02 1.053402870893478394e-01
-8.645791560411453247e-02 -1.708411872386932373e-01 1.662884205579757690e-01 1.047578677535057068e-01 1.077062562108039856e-01 2.974382340908050537e-01 2.195328921079635620e-01 -8.026885986328125000e-02 -1.395238339900970459e-01 -1.821698099374771118e-01 -3.673352673649787903e-02 -1.349507123231887817e-01 2.412063628435134888e-01 -3.707020878791809082e-01 1.465346813201904297e-01 -1.121263206005096436e-01 2.036264166235923767e-02 -4.164194315671920776e-02 -1.159528568387031555e-01 -2.924986928701400757e-02 -7.524510473012924194e-02 2.176131755113601685e-01 -2.352307289838790894e-01 1.231639981269836426e-01 4.336351901292800903e-02 -3.752857446670532227e-01 1.603134572505950928e-01 -3.057911694049835205e-01 -3.150062635540962219e-02 -1.236965297721326351e-03 1.142918094992637634e-01 -2.284534275531768799e-01
-2.319127172231674194e-01 3.339758887887001038e-02 -2.256329916417598724e-02 4.820947721600532532e-02 -1.236213818192481995e-01 4.412594735622406006e-01 1.739871799945831299e-01 -1.574050635099411011e-02 2.226178199052810669e-01 -1.010115966200828552e-01 2.807539105415344238e-01 -2.860659658908843994e-01 1.458804160356521606e-01 -2.495477646589279175e-01 5.643280968070030212e-02 1.484430283308029175e-01 -6.453582644462585449e-02 -3.497354686260223389e-02 4.025367274880409241e-02 -2.268628478050231934e-01 9.201249480247497559e-02 -1.500726044178009033e-01 1.801041662693023682e-01 -9.405208379030227661e-02 9.061098843812942505e-02 -3.923129141330718994e-01 2.079653590917587280e-01 8.768609911203384399e-02 6.262902915477752686e-02 1.060951873660087585e-01 1.062426269054412842e-01 -4.787286743521690369e-02
-5.619693920016288757e-02 -2.793335914611816406e-01 1.924072951078414917e-01 1.232502311468124390e-01 -1.738364994525909424e-01 5.129426717758178711e-01 8.341593295335769653e-02 -1.495667546987533569e-02 2.433775067329406738e-01 -1.220241039991378784e-01 6.347475200891494751e-02 -3.138120174407958984e-01 -1.411691159009933472e-01 1.391941905021667480e-01 5.267953127622604370e-02 1.082136929035186768e-01 2.324004657566547394e-02 1.747033558785915375e-02 3.494257926940917969e-01 -2.740328013896942139e-01 -1.412882059812545776e-01 1.017277464270591736e-01 3.418705984950065613e-02 9.568172693252563477e-02 9.946444630622863770e-02 -9.101373702287673950e-02 2.134115993976593018e-01 -1.736155245453119278e-03 -2.598303370177745819e-02 1.170779466629028320e-01 7.844849675893783569e-02 1.128738746047019958e-01
1.887132786214351654e-02 2.359518781304359436e-02 3.577177524566650391e-01 1.112476512789726257e-01 1.572535485029220581e-01 2.797591090202331543e-01 2.152022421360015869e-01 -1.221217438578605652e-01 -2.718436121940612793e-01 -6.097831204533576965e-02 -8.758696913719177246e-02 -2.536597251892089844e-01 -7.027255743741989136e-02 -3.024585843086242676e-01 1.919686645269393921e-01 9.070685505867004395e-02 1.628177799284458160e-02 -3.132740855216979980e-01 -1.768378913402557373e-01 -2.703553140163421631e-01 1.348228454589843750e-01 -2.841516211628913879e-02 -1.960482634603977203e-02 1.458111405372619629e-01 -7.832723669707775116e-03 -1.717521399259567261e-01 -2.819395810365676880e-02 2.514826320111751556e-02 9.151003509759902954e-02 2.315706312656402588e-01 1.839505881071090698e-01 1.821398138999938965e-01
-2.116452604532241821e-01 -2.787282764911651611e-01 -1.007528007030487061e-01 -7.758378982543945312e-02 -1.694040745496749878e-01 2.014583647251129150e-01 2.470746636390686035e-01 1.310838311910629272e-01 6.766816973686218262e-02 1.585970520973205566e-01 3.084175884723663330e-01 -3.529490530490875244e-01 -4.464502632617950439e-02 -1.885027587413787842e-01 -2.031138986349105835e-01 1.712051481008529663e-01 5.608242750167846680e-02 -2.161811590194702148e-01 -7.029431313276290894e-02 -7.165908813476562500e-02 -1.493994295597076416e-01 1.280908137559890747e-01 -5.521215964108705521e-03 1.255390495061874390e-01 -1.578687727451324463e-01 -2.540003657341003418e-01 5.967249721288681030e-02 2.554162740707397461e-01 -1.539562940597534180e-01 7.296995818614959717e-02 4.398333374410867691e-03 2.335757762193679810e-01
3.747011348605155945e-02 5.956856533885002136e-02 3.681984543800354004e-01 -2.442635297775268555e-01 2.800241410732269287e-01 1.506652534008026123e-01 -8.435138501226902008e-03 8.235701359808444977e-03 1.492569223046302795e-02 9.782334417104721069e-02 -7.490088045597076416e-02 -3.973304033279418945e-01 -1.308130025863647461e-01 -3.985590040683746338e-01 -5.078823491930961609e-02 -2.674059383571147919e-02 2.046776860952377319e-01 1.190570071339607239e-01 1.258972585201263428e-01 3.974301367998123169e-02 1.988129466772079468e-01 -2.160427123308181763e-01 -4.482782632112503052e-02 2.473888099193572998e-01 -6.529025733470916748e-02 -7.749524712562561035e-02 2.602542042732238770e-01 1.377495471388101578e-02 -4.521899297833442688e-02 -3.661696612834930420e-02 -2.034174799919128418e-01 -1.293559372425079346e-02
-4.579981416463851929e-02 -3.949807956814765930e-02 8.758741617202758789e-02 -3.556679934263229370e-02 -1.863676607608795166e-01 2.563353180885314941e-01 1.869364976882934570e-01 1.972659677267074585e-01 -1.049521341919898987e-01 -1.348908394575119019e-01 4.767386987805366516e-02 -4.296615421772003174e-01 -4.546347558498382568e-01 -1.621661633253097534e-01 -1.513599604368209839e-01 1.954368501901626587e-01 -3.607140108942985535e-02 1.274199485778808594e-01 1.328575164079666138e-01 -1.937373876571655273e-01 1.431656032800674438e-01 1.214561164379119873e-01 -4.522151127457618713e-02 3.237974643707275391e-02 -6.429272145032882690e-02 -2.379200160503387451e-01 -7.324183732271194458e-02 2.169497460126876831e-01 -1.421239078044891357e-01 1.649343073368072510e-01 2.415631525218486786e-02 1.752053797245025635e-01
-1.509395241737365723e-01 1.508220732212066650e-01 6.332790013402700424e-03 -3.348721191287040710e-02 -1.714604943990707397e-01 -1.669336110353469849e-02 4.282644093036651611e-01 -5.537265911698341370e-02 8.332495391368865967e-02 1.891921907663345337e-01 5.263300612568855286e-02 -1.581084579229354858e-01 -4.459164664149284363e-02 -1.244640201330184937e-01 3.082323372364044189e-01 3.317216038703918457e-01 1.683895289897918701e-01 -6.745553761720657349e-02 -8.803510107100009918e-03 -8.325556665658950806e-02 5.024070292711257935e-02 -2.372591346502304077e-01 -2.473955303430557251e-01 -1.677892729640007019e-02 -1.345032453536987305e-01 -7.223185896873474121e-02 1.256670206785202026e-01 -6.353142857551574707e-02 -6.523459404706954956e-02 4.744901061058044434e-01 8.615228533744812012e-02 6.285889446735382080e-02
-9.091930836439132690e-02 -1.880332827568054199e-01 2.282942384481430054e-01 3.069947063922882080e-01 -4.617179930210113525e-02 2.956216782331466675e-02 1.274925656616687775e-02 -2.379128336906433105e-02 2.133289128541946411e-01 -2.412573099136352539e-01 9.539265185594558716e-02 -4.720599576830863953e-02 -6.513594090938568115e-02 -3.734213709831237793e-01 2.624613046646118164e-01 -1.334101557731628418e-01 -3.920920717064291239e-04 -2.048979252576828003e-01 -2.926492989063262939e-01 -2.592531740665435791e-01 -2.832586504518985748e-02 -2.190474271774291992e-01 -6.440000236034393311e-02 2.237136065959930420e-01 -6.001385673880577087e-02 -1.859764009714126587e-01 1.334076225757598877e-01 1.316071450710296631e-01 -1.031891554594039917e-01 2.857472747564315796e-02 -1.761990189552307129e-01 2.173244506120681763e-01
3.007731214165687561e-02 -2.373612374067306519e-01 3.693311810493469238e-01 4.242118820548057556e-02 1.850137859582901001e-01 4.999129101634025574e-02 3.112885355949401855e-01 -1.729519367218017578e-01 1.798268109560012817e-01 -1.969963163137435913e-01 -1.177496276795864105e-02 -2.225559949874877930e-01 -8.508422970771789551e-02 -1.151045262813568115e-01 3.325746357440948486e-01 -1.760286837816238403e-01 2.441849112510681152e-01 -1.397364120930433273e-02 1.054084599018096924e-01 3.863098844885826111e-02 7.053451240062713623e-02 -2.246204316616058350e-01 8.667350560426712036e-02 -2.139499187469482422e-01 1.758702397346496582e-01 -4.228150099515914917e-02 2.739990651607513428e-01 -4.900887608528137207e-02 -4.853883013129234314e-02 2.339262366294860840e-01 -8.728414773941040039e-02 -4.560198634862899780e-02
-2.597568631172180176e-01 -2.081212699413299561e-01 -7.239611446857452393e-02 -5.946983769536018372e-02 -5.966209992766380310e-02 8.579218387603759766e-02 2.689118683338165283e-01 -9.408376365900039673e-02 1.907567977905273438e-01 -6.723117828369140625e-02 -1.316573172807693481e-01 -1.515157222747802734e-01 -1.759924739599227905e-01 -3.998292088508605957e-01 -2.342422306537628174e-01 1.118158698081970215e-01 5.307073239237070084e-03 7.154428958892822266e-02 -4.051209613680839539e-02 -2.892507314682006836e-01 -4.564948379993438721e-01 -1.215458139777183533e-01 -1.297188699245452881e-01 8.779620984569191933e-04 -1.140421181917190552e-01 -2.570827305316925049e-01 -8.654542267322540283e-03 -1.180054694414138794e-01 -9.841401875019073486e-02 9.307386726140975952e-02 -7.348780333995819092e-02 4.064891487360000610e-02
3.791002184152603149e-02 -2.097263336181640625e-01 -1.401340961456298828e-01 1.421418488025665283e-01 3.762474283576011658e-02 3.109625279903411865e-01 2.391332238912582397e-01 1.210217028856277466e-01 1.180386617779731750e-01 -3.193444758653640747e-02 5.801030993461608887e-02 -3.871881365776062012e-01 2.234964668750762939e-01 1.111000962555408478e-02 1.096334531903266907e-01 3.585105538368225098e-01 -5.563435703516006470e-02 -1.597493141889572144e-01 4.956759884953498840e-02 -4.874056205153465271e-02 1.133241690695285797e-02 -1.864440143108367920e-01 2.503396570682525635e-01 -7.580415811389684677e-03 1.781517080962657928e-02 -2.225837111473083496e-01 1.546542942523956299e-01 -1.814476847648620605e-01 -2.422168999910354614e-01 1.933528482913970947e-01 1.540606766939163208e-01 -1.684613823890686035e-01
-4.237024486064910889e-01 -1.217136457562446594e-01 9.050631523132324219e-02 2.020573914051055908e-01 -5.923018231987953186e-02 -2.250641882419586182e-01 2.921260297298431396e-01 3.139660134911537170e-02 -5.218619480729103088e-02 2.076739221811294556e-01 6.174064800143241882e-02 -3.232321739196777344e-01 -1.126048862934112549e-01 -2.729654610157012939e-01 -1.120326817035675049e-01 -6.460273265838623047e-02 3.403446078300476074e-02 4.114516079425811768e-02 -4.340102523565292358e-02 -2.609657123684883118e-02 2.444611191749572754e-01 -5.864919722080230713e-02 2.213455885648727417e-01 1.360069364309310913e-01 1.747013814747333527e-02 -2.688136994838714600e-01 -2.206660993397235870e-02 -3.618173301219940186e-01 -1.028265152126550674e-02 9.498938173055648804e-02 -8.847222477197647095e-02 -3.272586315870285034e-02
5.286041647195816040e-02 -1.445317268371582031e-01 1.683183908462524414e-01 2.464620620012283325e-01 -4.136881232261657715e-02 4.920085370540618896e-01 3.498180210590362549e-01 1.123478263616561890e-01 2.966053187847137451e-01 4.790132492780685425e-02 1.771593987941741943e-01 -8.483972400426864624e-03 -1.479715555906295776e-01 -1.656765043735504150e-01 -1.667808741331100464e-02 3.447166876867413521e-03 2.460821717977523804e-02 -1.020275950431823730e-01 1.938610523939132690e-01 -6.752041168510913849e-03 6.278979033231735229e-02 1.010714769363403320e-01 5.149997025728225708e-02 3.023789450526237488e-02 1.881871074438095093e-01 -3.260141313076019287e-01 7.217483967542648315e-02 -1.491448134183883667e-01 -1.219888478517532349e-01 1.875021606683731079e-01 2.253732532262802124e-01 2.739016152918338776e-02
-4.211395382881164551e-01 -2.553443014621734619e-01 1.427481621503829956e-01 1.532905697822570801e-01 -7.232961803674697876e-02 -1.340946927666664124e-02 -1.147529482841491699e-02 -2.154159359633922577e-02 2.360967248678207397e-01 6.869155168533325195e-02 -2.899059355258941650e-01 -4.199692010879516602e-01 -6.566759198904037476e-02 -1.772900521755218506e-01 3.977265581488609314e-02 -2.425262629985809326e-01 -2.234854102134704590e-01 4.539006948471069336e-02 4.471267014741897583e-02 1.754797399044036865e-01 -1.810881644487380981e-01 -4.913554713129997253e-02 -1.275093946605920792e-02 2.169089764356613159e-01 1.403964757919311523e-01 -2.558305263519287109e-01 -2.288389205932617188e-02 6.222471594810485840e-02 -7.269404595717787743e-04 1.124418005347251892e-01 1.426253318786621094e-01 -2.783348411321640015e-02
-4.798788204789161682e-02 -1.955663710832595825e-01 -1.024776846170425415e-01 -2.500989660620689392e-02 -2.689307928085327148e-02 5.881838500499725342e-03 2.706997990608215332e-01 -1.864491999149322510e-01 -3.916253917850553989e-04 1.584952324628829956e-01 -1.246544644236564636e-01 -2.582523524761199951e-01 -1.989488154649734497e-01 -1.226104944944381714e-01 1.953251212835311890e-01 -7.562256604433059692e-02 -7.379519753158092499e-03 -1.254321783781051636e-01 -4.902115091681480408e-02 1.151518523693084717e-02 1.449746787548065186e-01 -4.806165099143981934e-01 1.539061665534973145e-01 -9.373472072184085846e-03 2.520300149917602539e-01 -1.847092658281326294e-01 3.614776730537414551e-01 1.941752992570400238e-02 -2.954534888267517090e-01 1.069153472781181335e-01 -8.343550562858581543e-02 7.219778001308441162e-02
-3.680042624473571777e-01 5.161339417099952698e-02 1.352733820676803589e-01 -1.276079714298248291e-01 2.275136858224868774e-01 9.285748749971389771e-02 1.710451953113079071e-02 9.679637849330902100e-02 1.630451381206512451e-01 -5.110828205943107605e-02 2.157467454671859741e-01 -2.686387300491333008e-01 5.347353965044021606e-02 -1.103516817092895508e-01 -3.987299278378486633e-03 2.615394592285156250e-01 1.403690967708826065e-02 1.155814006924629211e-01 8.403275161981582642e-02 -1.406526006758213043e-02 -7.080391794443130493e-02 -2.425063848495483398e-01 1.256203949451446533e-01 2.045772671699523926e-01 -1.968538016080856323e-01 -1.535587161779403687e-01 5.075687170028686523e-01 2.274286746978759766e-01 -5.625706166028976440e-02 6.362091749906539917e-02 2.537424303591251373e-02 -6.407907605171203613e-02
-2.416125237941741943e-01 -1.880841851234436035e-01 2.779894694685935974e-02 -2.099340260028839111e-01 1.870003044605255127e-01 3.028199374675750732e-01 1.734546571969985962e-01 -7.784412056207656860e-02 -5.786854773759841919e-02 9.052959084510803223e-02 -4.536334276199340820e-01 -4.192768633365631104e-01 -1.125205159187316895e-01 -2.236956954002380371e-01 2.135554552078247070e-01 -1.475661713629961014e-02 9.578823298215866089e-02 -1.054273247718811035e-01 -3.333315253257751465e-02 -1.475723385810852051e-01 -1.460392773151397705e-01 2.204494178295135498e-02 -2.439241856336593628e-02 5.276262760162353516e-02 2.686089277267456055e-02 -6.999049335718154907e-02 -4.107329249382019043e-02 -1.446147859096527100e-01 -2.780614197254180908e-01 -2.047909051179885864e-02 -1.498183459043502808e-01 -1.293957978487014771e-02
-6.645227968692779541e-02 -9.014409035444259644e-03 2.066743373870849609e-01 3.643667995929718018e-01 -1.346831955015659332e-02 -2.162265479564666748e-01 -3.111144155263900757e-02 -3.114230930805206299e-01 -3.108468092978000641e-02 3.355014324188232422e-02 -3.978088125586509705e-02 -5.103632807731628418e-01 -5.748141184449195862e-02 -1.671936661005020142e-01 2.584039606153964996e-02 3.559119999408721924e-02 -5.219572037458419800e-02 4.460423067212104797e-02 9.129738807678222656e-02 -3.473042249679565430e-01 -3.108547069132328033e-02 -8.395219594240188599e-02 9.334485977888107300e-02 -1.197319477796554565e-03 -1.782874949276447296e-02 -3.437390923500061035e-01 2.268935889005661011e-01 1.601327210664749146e-02 2.220815233886241913e-02 -1.560653763590380549e-04 1.443533748388290405e-01 1.893659532070159912e-01
1.361496001482009888e-01 -1.982596470043063164e-03 3.790163397789001465e-01 -1.744202226400375366e-01 1.278608143329620361e-01 4.521569609642028809e-02 2.073753327131271362e-01 3.649790585041046143e-02 3.961978014558553696e-03 -6.267511844635009766e-02 -3.929848223924636841e-02 -3.650517463684082031e-01 1.035557463765144348e-01 -2.494525909423828125e-01 -1.133517082780599594e-02 3.002549707889556885e-01 -1.227940469980239868e-01 3.644103705883026123e-01 1.161107942461967468e-01 -1.697194725275039673e-01 1.379538774490356445e-01 -1.106809526681900024e-01 -7.936514168977737427e-02 -3.411072865128517151e-02 7.304688543081283569e-02 -1.778353005647659302e-01 2.626922130584716797e-01 -2.775373868644237518e-02 -8.340337872505187988e-02 2.702077329158782959e-01 1.641047447919845581e-01 -1.140467729419469833e-02
-1.282408088445663452e-01 -5.034217238426208496e-02 1.448013186454772949e-01 2.832570113241672516e-02 -1.499945223331451416e-01 2.014273852109909058e-01 1.427132040262222290e-01 -1.228274852037429810e-01 2.081178575754165649e-01 1.594567596912384033e-01 -4.543475806713104248e-01 -2.487799078226089478e-01 -9.043356031179428101e-02 -1.200081110000610352e-01 1.602120548486709595e-01 -1.193121150135993958e-01 1.693390309810638428e-02 -7.507812976837158203e-02 -2.443915903568267822e-01 -1.616266667842864990e-01 -5.982237868010997772e-03 -2.086546719074249268e-01 -1.587878018617630005e-01 1.235127002000808716e-01 2.930812537670135498e-01 -1.714626699686050415e-01 2.150206714868545532e-01 -3.032026290893554688e-01 1.277871876955032349e-01 7.260287553071975708e-02 7.378317415714263916e-02 -6.969377398490905762e-02
-3.970800340175628662e-01 -4.455470144748687744e-01 1.055985838174819946e-01 -4.123820457607507706e-03 -6.677901744842529297e-02 1.241551935672760010e-01 2.081554830074310303e-01 -1.695738732814788818e-01 -1.279949489980936050e-02 1.611108034849166870e-01 -4.654380306601524353e-02 -1.541756689548492432e-01 1.774996519088745117e-01 -3.750087916851043701e-01 2.216422744095325470e-02 7.588614523410797119e-02 1.520131677389144897e-01 -1.812544018030166626e-01 5.366371572017669678e-02 -1.409447193145751953e-01 1.694451421499252319e-01 -8.146861940622329712e-02 4.262058436870574951e-02 2.102335989475250244e-01 -1.564024388790130615e-01 8.853764086961746216e-02 1.741371899843215942e-01 1.124980393797159195e-02 1.409590095281600952e-01 1.543202549219131470e-01 1.509094387292861938e-01 1.447962224483489990e-01
-2.765640243887901306e-02 -2.326786816120147705e-01 2.560206353664398193e-01 -6.510232388973236084e-02 9.865362197160720825e-02 2.653634250164031982e-01 2.532498240470886230e-01 1.933482140302658081e-01 2.196544855833053589e-01 1.565215289592742920e-01 -1.523118019104003906e-01 -2.149458676576614380e-01 -1.790337562561035156e-01 -3.105698525905609131e-01 -1.872201114892959595e-01 1.004351228475570679e-01 6.034623831510543823e-02 -2.497488856315612793e-01 -6.689595431089401245e-02 -1.763599067926406860e-01 -1.558246836066246033e-02 7.615696638822555542e-02 1.131557673215866089e-02 -6.812467239797115326e-03 -3.315052986145019531e-01 1.688063591718673706e-01 1.511074006557464600e-01 -5.483895912766456604e-02 -1.579648256301879883e-01 -1.602275818586349487e-01 1.935862153768539429e-01 1.330557018518447876e-01
-1.430272161960601807e-01 -3.255301415920257568e-01 2.001078724861145020e-01 1.635248661041259766e-01 -7.921501249074935913e-02 5.656763166189193726e-02 1.244948506355285645e-01 -1.902203559875488281e-01 2.484481036663055420e-02 -6.143409758806228638e-02 -1.817820817232131958e-01 -2.291301190853118896e-01 -2.070916630327701569e-02 -1.738914251327514648e-01 -5.660827830433845520e-02 1.155245751142501831e-01 1.428287923336029053e-01 -4.583965241909027100e-01 1.105347573757171631e-01 -7.957843691110610962e-02 2.261109836399555206e-02 3.645127639174461365e-02 1.817283779382705688e-01 -3.832345595583319664e-03 -2.932327389717102051e-01 -3.716410100460052490e-01 -6.855657696723937988e-02 -2.446035742759704590e-01 1.199891418218612671e-01 -8.722782880067825317e-02 -5.438137054443359375e-02 1.045134142041206360e-01
4.405920207500457764e-02 -2.432036995887756348e-01 2.947014272212982178e-01 -1.794382780790328979e-01 4.958161711692810059e-02 9.650109708309173584e-02 4.084406048059463501e-02 -3.299500048160552979e-01 9.403778612613677979e-02 1.253559887409210205e-01 -3.471708297729492188e-02 -2.865016460418701172e-01 -2.487591207027435303e-01 -2.788960039615631104e-01 -1.853761076927185059e-02 2.388002164661884308e-02 6.559416651725769043e-02 -2.940443158149719238e-01 6.364612281322479248e-02 -2.415307909250259399e-01 7.638402283191680908e-02 -1.134441196918487549e-01 -2.440347895026206970e-02 2.819004952907562256e-01 6.859075743705034256e-03 -1.082379743456840515e-01 2.996096312999725342e-01 1.850139796733856201e-01 9.064480662345886230e-02 -1.456712782382965088e-01 1.765501648187637329e-01 -2.913261950016021729e-02
-3.342133387923240662e-02 -2.213340848684310913e-01 -1.466689910739660263e-02 -8.047979325056076050e-03 2.044238895177841187e-01 1.049650609493255615e-01 1.803224980831146240e-01 -1.229244470596313477e-01 2.077652662992477417e-01 8.158877491950988770e-02 8.564223349094390869e-02 -4.383070170879364014e-01 -1.189645156264305115e-01 5.187099426984786987e-02 9.770914167165756226e-02 6.958433985710144043e-02 1.978522986173629761e-01 1.460404843091964722e-01 -1.875209659337997437e-01 -1.385618448257446289e-01 -8.863850682973861694e-02 -3.359917402267456055e-01 7.629545032978057861e-02 -2.851451933383941650e-01 7.831076532602310181e-02 -1.473188251256942749e-01 2.981749475002288818e-01 -1.609530746936798096e-01 -1.240571960806846619e-01 -2.639521658420562744e-02 1.962974071502685547e-01 -2.206713706254959106e-01
-1.667347997426986694e-01 -2.512058417778462172e-04 9.421092271804809570e-02 -1.245381310582160950e-02 -1.811090260744094849e-01 3.061115145683288574e-01 6.983791291713714600e-02 9.441224485635757446e-02 1.296985149383544922e-01 -2.859962917864322662e-02 1.211336553096771240e-01 -3.818357586860656738e-01 -4.571626484394073486e-01 -2.122753858566284180e-02 -1.548261344432830811e-01 1.726277172565460205e-01 4.335390403866767883e-02 -3.430118411779403687e-02 8.353115618228912354e-02 -9.894579648971557617e-02 9.150821715593338013e-02 1.731516718864440918e-01 -3.173306882381439209e-01 1.137429699301719666e-01 -1.327689588069915771e-01 -3.339337110519409180e-01 8.338869363069534302e-02 2.224395573139190674e-01 -9.200085699558258057e-02 1.080587059259414673e-01 -6.222661212086677551e-02 1.186398789286613464e-02
1.243722811341285706e-01 -3.656955957412719727e-01 3.528245985507965088e-01 1.455098688602447510e-01 -6.842854619026184082e-02 -6.991699337959289551e-03 2.591556906700134277e-01 -1.336646229028701782e-01 1.168100014328956604e-01 1.456503756344318390e-02 2.683032304048538208e-02 -8.657927811145782471e-02 -2.284233123064041138e-01 -2.862688899040222168e-01 2.294179052114486694e-01 -6.166585162281990051e-02 -1.655414700508117676e-01 -8.731542527675628662e-02 -2.029502838850021362e-01 -1.882722079753875732e-01 -2.871420234441757202e-02 -3.246484398841857910e-01 -2.873549461364746094e-01 -3.630354255437850952e-02 -2.727228961884975433e-02 -9.955871105194091797e-02 1.037147790193557739e-01 1.752797365188598633e-01 -5.091410130262374878e-03 1.873020529747009277e-01 -8.548322133719921112e-03 1.168515235185623169e-01
6.180037185549736023e-02 -2.595155034214258194e-03 1.416994351893663406e-02 1.634087562561035156e-01 6.877300888299942017e-02 1.583554893732070923e-01 1.264009624719619751e-01 1.151016429066658020e-01 -7.363824173808097839e-03 4.540196806192398071e-02 5.963641032576560974e-02 -3.102561533451080322e-01 6.809019297361373901e-02 -2.976057529449462891e-01 1.051289960741996765e-01 7.877621799707412720e-03 6.126947700977325439e-02 1.254670768976211548e-01 2.402722090482711792e-01 7.747016847133636475e-02 2.105159014463424683e-01 -2.708983421325683594e-02 -4.797427952289581299e-01 2.280924320220947266e-01 -1.427705734968185425e-01 -2.937694191932678223e-01 2.804337143898010254e-01 -1.652030348777770996e-01 -5.433441326022148132e-02 3.503518551588058472e-02 7.721431553363800049e-02 2.660250067710876465e-01
-1.546882241964340210e-01 -1.104814279824495316e-02 3.822625055909156799e-02 -6.233665347099304199e-02 -2.045134603977203369e-01 8.401960879564285278e-02 4.559589028358459473e-01 5.890138447284698486e-03 1.850084364414215088e-01 -1.372245997190475464e-01 7.215567864477634430e-03 -1.229757592082023621e-01 -2.278901785612106323e-01 -3.190791308879852295e-01 -8.892609924077987671e-02 1.972941309213638306e-01 5.975219421088695526e-03 1.045935899019241333e-01 -1.225899904966354370e-01 -2.947177290916442871e-01 -3.213802874088287354e-01 -1.993607580661773682e-01 -2.480402588844299316e-01 4.607573151588439941e-02 -7.455306500196456909e-02 -5.670179426670074463e-02 2.274732440710067749e-01 7.075011730194091797e-02 -1.184808984398841858e-01 -2.673478052020072937e-02 2.029460966587066650e-01 -6.300923973321914673e-02
-2.012318670749664307e-01 -1.071486845612525940e-01 -4.506076127290725708e-02 4.724401235580444336e-02 7.529911398887634277e-02 -9.904654324054718018e-02 2.583921551704406738e-01 -2.582416832447052002e-01 2.287116795778274536e-01 -1.402091793715953827e-02 -2.894870042800903320e-01 -3.876022100448608398e-01 -1.416783481836318970e-01 -1.103689223527908325e-01 2.681164145469665527e-01 -3.573833033442497253e-02 -7.543175667524337769e-02 -6.158148124814033508e-02 -1.691019088029861450e-01 5.396655201911926270e-02 -1.606379896402359009e-01 -1.897378116846084595e-01 -5.908415466547012329e-02 2.059372514486312866e-01 -4.587713629007339478e-02 -1.951672695577144623e-02 1.450758278369903564e-01 -1.073562130331993103e-01 -3.514145612716674805e-01 1.353555470705032349e-01 8.539661020040512085e-02 2.645853459835052490e-01
-8.945384621620178223e-02 -2.919113636016845703e-01 1.921091526746749878e-01 1.226230040192604065e-01 2.481902576982975006e-02 9.750447422266006470e-02 3.464116156101226807e-01 3.096722662448883057e-01 1.590856462717056274e-01 -1.996156126260757446e-01 -1.239380314946174622e-01 -1.252732574939727783e-01 -2.110646665096282959e-01 -2.431694269180297852e-01 -5.438511446118354797e-02 2.741517126560211182e-01 -8.981119841337203979e-02 -1.457098722457885742e-01 2.121410816907882690e-01 9.741240739822387695e-02 -2.428090199828147888e-02 -3.769376873970031738e-01 -1.870516538619995117e-01 1.714778319001197815e-02 -4.573792219161987305e-02 -7.393050938844680786e-03 7.910862565040588379e-03 -1.002734974026679993e-01 6.777437776327133179e-02 1.291161477565765381e-01 -4.097678139805793762e-02 2.320893853902816772e-01
-1.390037089586257935e-01 -2.152203582227230072e-02 3.092299997806549072e-01 3.599299862980842590e-02 -8.327214419841766357e-02 2.411802262067794800e-01 2.353796362876892090e-01 -1.810439229011535645e-01 -3.864021226763725281e-02 -1.416037678718566895e-01 3.621099889278411865e-02 -1.929342150688171387e-01 -4.459332227706909180e-01 -6.213267333805561066e-03 2.596597671508789062e-01 -2.922981977462768555e-01 9.347251057624816895e-02 -1.286882311105728149e-01 1.846806108951568604e-01 -1.336473822593688965e-01 6.858021020889282227e-02 -1.016947776079177856e-01 6.725919246673583984e-02 1.924960762262344360e-01 -1.243654415011405945e-01 -2.091313749551773071e-01 3.186734616756439209e-01 9.246142953634262085e-02 7.669763267040252686e-02 7.185354828834533691e-02 -6.250306963920593262e-02 5.552564747631549835e-03
-1.378822028636932373e-01 -1.118765678256750107e-02 2.602066099643707275e-01 1.490571536123752594e-02 2.966450750827789307e-01 4.627262055873870850e-01 4.726530909538269043e-01 1.917239278554916382e-01 -8.009357005357742310e-02 -1.251036226749420166e-01 2.435952872037887573e-01 -4.684403911232948303e-02 1.252056658267974854e-01 -1.529138237237930298e-01 -5.305611342191696167e-02 6.026789173483848572e-02 6.882768869400024414e-02 -2.171666175127029419e-01 -3.863109275698661804e-02 -1.503312736749649048e-01 9.201902896165847778e-02 -1.341197639703750610e-01 -1.479560881853103638e-01 -5.399651080369949341e-02 4.164028912782669067e-02 -1.402834504842758179e-01 -6.090310961008071899e-02 -1.724021434783935547e-01 -1.537799835205078125e-02 1.439290791749954224e-01 6.522393226623535156e-02 1.193805262446403503e-01
-1.151930317282676697e-01 -2.765738964080810547e-01 4.474442303180694580e-01 9.430832415819168091e-02 6.863831728696823120e-02 3.326535522937774658e-01 1.975252032279968262e-01 -7.355785369873046875e-02 -4.309572279453277588e-02 -5.061922594904899597e-02 1.655053496360778809e-01 -2.160606533288955688e-01 -1.668595126830041409e-03 -2.390286773443222046e-01 -1.796592921018600464e-01 3.664913773536682129e-02 4.905073344707489014e-02 -3.368979990482330322e-01 1.068142727017402649e-01 -6.994569301605224609e-02 3.408218324184417725e-01 -8.161211013793945312e-02 -9.057494753506034613e-05 5.856865644454956055e-02 1.286042779684066772e-01 7.614137232303619385e-02 9.160640835762023926e-02 -6.597460061311721802e-02 2.689664019271731377e-03 2.008943706750869751e-01 1.541047841310501099e-01 1.201470270752906799e-01
-5.946454778313636780e-02 -2.435626536607742310e-01 2.391861081123352051e-01 -1.918064057826995850e-01 9.699882566928863525e-02 3.180969059467315674e-01 -8.723241090774536133e-02 3.203901052474975586e-01 1.903878748416900635e-01 1.767843812704086304e-01 2.151251733303070068e-01 -1.470455378293991089e-01 -1.233802065253257751e-01 -1.200879886746406555e-01 2.143516391515731812e-01 9.424749016761779785e-02 3.777578100562095642e-02 -6.315221078693866730e-03 -5.768400430679321289e-02 -1.633231788873672485e-01 2.162333130836486816e-01 -1.888002902269363403e-01 -2.090299278497695923e-01 3.916589021682739258e-01 -2.738578990101814270e-02 -1.063687652349472046e-01 1.521300375461578369e-01 -1.008913069963455200e-01 -3.355590626597404480e-02 2.015851140022277832e-01 4.269597306847572327e-02 4.979351907968521118e-02
-2.109798938035964966e-01 -1.413747966289520264e-01 -2.193061411380767822e-01 -1.117768809199333191e-01 -7.778444886207580566e-02 3.410812318325042725e-01 2.525986433029174805e-01 -8.559238910675048828e-02 2.285847663879394531e-01 -1.000548973679542542e-01 2.109817713499069214e-01 -3.511280417442321777e-01 9.097980707883834839e-02 -1.810302734375000000e-01 -1.278122812509536743e-01 -3.411700204014778137e-02 -2.318597882986068726e-01 -5.610087886452674866e-02 1.254818439483642578e-01 -1.279459595680236816e-01 5.574452131986618042e-02 -8.664685487747192383e-02 4.501814767718315125e-02 -1.241208165884017944e-01 -3.867319598793983459e-02 -2.320302724838256836e-01 3.542377352714538574e-01 7.602816075086593628e-02 -1.675535887479782104e-01 5.592175573110580444e-02 -1.619770973920822144e-01 1.779632568359375000e-01
1.548024592921137810e-03 -6.082902476191520691e-02 1.104803755879402161e-01 2.762974500656127930e-01 2.302913069725036621e-01 1.453878730535507202e-01 1.230856180191040039e-01 -1.851359605789184570e-01 4.068581387400627136e-03 1.358388513326644897e-01 -1.406947523355484009e-01 -1.488458067178726196e-01 1.019865050911903381e-01 -3.562094867229461670e-01 5.247196182608604431e-02 1.640146672725677490e-01 -7.878098636865615845e-02 3.177304267883300781e-01 -5.867028981447219849e-02 -4.745666682720184326e-02 1.116228476166725159e-01 -1.469654291868209839e-01 -6.403878331184387207e-02 2.352219820022583008e-01 -2.513173818588256836e-01 -3.192465007305145264e-01 2.014160454273223877e-01 -6.131498608738183975e-03 -3.371066749095916748e-01 1.542341560125350952e-01 -6.405058503150939941e-02 -5.688812956213951111e-02
2.446392327547073364e-01 -5.309851095080375671e-02 5.154765248298645020e-01 -2.008674293756484985e-01 2.926442399621009827e-02 2.465316504240036011e-01 2.179152965545654297e-01 9.309993684291839600e-02 1.565054953098297119e-01 1.841126009821891785e-02 1.177432090044021606e-01 -1.619292944669723511e-01 1.978866159915924072e-01 -3.305363655090332031e-01 7.225508987903594971e-02 -2.957462705671787262e-02 1.186272054910659790e-01 -1.855465620756149292e-01 8.340440690517425537e-02 -1.980128139257431030e-01 3.651978820562362671e-02 -3.238818049430847168e-01 5.714062973856925964e-02 5.433458834886550903e-02 6.963926553726196289e-02 -8.211138844490051270e-02 8.419772237539291382e-02 -4.790323227643966675e-02 -1.677502542734146118e-01 -7.571854442358016968e-02 1.718719005584716797e-01 -5.047887936234474182e-02
-1.747647225856781006e-01 -2.112794220447540283e-01 -1.074477471411228180e-02 -1.853667944669723511e-01 -7.948461920022964478e-02 -6.534144282341003418e-02 3.985745012760162354e-01 -1.861667484045028687e-01 4.767591133713722229e-02 2.928568124771118164e-01 -1.373465061187744141e-01 -4.535382390022277832e-01 8.831693977117538452e-02 -2.185222059488296509e-01 -1.538100987672805786e-01 -1.773571521043777466e-01 1.128561142832040787e-02 3.185332566499710083e-02 -1.263165008276700974e-02 -1.145965084433555603e-01 1.408275496214628220e-02 -2.804185748100280762e-01 -1.369120478630065918e-01 9.414847940206527710e-02 -1.375465393066406250e-01 -2.652064859867095947e-01 5.518534407019615173e-02 -1.467077732086181641e-01 2.015855908393859863e-02 -8.453954756259918213e-02 -1.429920196533203125e-01 1.652465760707855225e-02
-3.874934613704681396e-01 -4.658665880560874939e-02 1.972426623106002808e-01 -1.482112556695938110e-01 -3.656331682577729225e-03 6.967034935951232910e-02 2.514838986098766327e-02 2.054361850023269653e-01 1.819076538085937500e-01 -1.545933634042739868e-01 1.487753391265869141e-01 -2.765009403228759766e-01 -3.219843208789825439e-01 -1.284229606389999390e-01 -1.451416611671447754e-01 3.007701635360717773e-01 1.635272651910781860e-01 -1.422703564167022705e-01 1.180828809738159180e-01 -5.019119754433631897e-02 -1.521296203136444092e-01 1.023173257708549500e-01 -9.104979038238525391e-02 3.475285694003105164e-02 1.573002636432647705e-01 -2.963598668575286865e-01 1.184896156191825867e-01 -1.775427311658859253e-01 -2.388931959867477417e-01 -1.561903655529022217e-01 6.061377748847007751e-02 -4.476570710539817810e-02
-1.643894612789154053e-01 -2.438236176967620850e-01 1.490581631660461426e-01 -8.601067960262298584e-02 -2.324419319629669189e-01 2.850624918937683105e-01 3.441143035888671875e-01 -2.342981994152069092e-01 5.405473336577415466e-02 -3.159463778138160706e-02 -1.966290771961212158e-01 -1.600569635629653931e-01 1.189271733164787292e-01 -3.729799389839172363e-01 1.494856327772140503e-01 2.786098420619964600e-01 1.077050226740539074e-03 -1.688746809959411621e-01 -6.079905852675437927e-02 -9.313321672379970551e-03 1.273984611034393311e-01 -1.017383038997650146e-01 2.810172736644744873e-01 -4.411427304148674011e-02 -1.310822814702987671e-01 -5.540075898170471191e-02 -1.622955314815044403e-02 -1.491828858852386475e-01 1.123772002756595612e-02 2.065550684928894043e-01 1.391679048538208008e-01 -9.565919637680053711e-02
-1.314460784196853638e-01 4.698528721928596497e-02 1.629612445831298828e-01 -9.535228461027145386e-02 2.065818458795547485e-01 1.377253234386444092e-01 2.262031733989715576e-01 -9.840510040521621704e-02 -1.665769219398498535e-01 5.984715744853019714e-02 -2.412482351064682007e-01 -1.859048753976821899e-01 -1.530043333768844604e-01 -2.346879541873931885e-01 2.962250495329499245e-03 2.899262011051177979e-01 3.509899601340293884e-02 3.690680861473083496e-01 6.292336434125900269e-02 -1.498707979917526245e-01 1.935677677392959595e-01 -6.090682744979858398e-02 1.058945581316947937e-01 1.535037457942962646e-01 1.388589590787887573e-01 -1.603277176618576050e-01 3.035000562667846680e-01 7.209816575050354004e-02 -1.808281801640987396e-02 3.681538105010986328e-01 1.154653131961822510e-01 -6.642238050699234009e-02
-1.961368471384048462e-01 2.797010913491249084e-02 6.520086526870727539e-02 1.224693432450294495e-01 6.283207237720489502e-02 -2.427246421575546265e-02 9.176421910524368286e-02 1.455830633640289307e-01 -1.134641841053962708e-01 -7.702646404504776001e-02 -1.207416206598281860e-01 -2.782456278800964355e-01 -4.046769067645072937e-02 -3.154982030391693115e-01 1.962226778268814087e-01 1.798520535230636597e-01 2.754789888858795166e-01 1.859810799360275269e-01 1.664548367261886597e-01 -3.396083833649754524e-03 3.683488368988037109e-01 4.117328207939863205e-03 -2.877401709556579590e-01 1.661453694105148315e-01 -9.327486902475357056e-02 -3.321996927261352539e-01 9.653441607952117920e-02 -3.250414133071899414e-02 -2.969810664653778076e-01 4.970122873783111572e-02 7.605506479740142822e-02 1.197292208671569824e-01
-2.524082958698272705e-01 -1.796192377805709839e-01 1.484324783086776733e-01 -2.183713465929031372e-01 1.509037166833877563e-01 1.392231732606887817e-01 1.880006939172744751e-01 2.949023805558681488e-02 -1.296851970255374908e-02 -1.969831623136997223e-02 2.467646263539791107e-02 -1.826152652502059937e-01 2.067479677498340607e-02 -1.677177697420120239e-01 4.763454943895339966e-02 1.589946746826171875e-01 4.435556530952453613e-01 2.954423725605010986e-01 -9.542538970708847046e-02 -1.209967806935310364e-01 2.526645958423614502e-01 7.904774695634841919e-02 -1.837127357721328735e-01 4.826985672116279602e-02 -6.226710975170135498e-03 -3.263804614543914795e-01 2.210392616689205170e-02 2.683806046843528748e-02 -2.896610200405120850e-01 1.800887882709503174e-01 1.348743289709091187e-01 9.529193490743637085e-02
-6.169716361910104752e-04 -1.736851781606674194e-01 1.612796038389205933e-01 1.239781677722930908e-01 1.131282560527324677e-02 2.930147349834442139e-01 2.982386946678161621e-01 -2.586774528026580811e-02 8.789019286632537842e-02 -2.331673353910446167e-01 8.375593274831771851e-02 -8.514595031738281250e-02 -2.240007668733596802e-01 -4.839783012866973877e-01 -1.964029967784881592e-01 2.365146577358245850e-01 1.483137719333171844e-02 -5.966306105256080627e-02 2.185727506875991821e-01 9.946022927761077881e-02 3.710211217403411865e-01 3.602077811956405640e-02 5.894837900996208191e-02 3.271786868572235107e-02 3.099034074693918228e-04 -1.550693362951278687e-01 1.036850363016128540e-01 6.406753510236740112e-02 6.492505967617034912e-02 -9.822384454309940338e-03 2.006484270095825195e-01 9.565608203411102295e-02
-1.703900545835494995e-01 -1.097941100597381592e-01 2.137831747531890869e-01 -3.006925061345100403e-02 9.974971413612365723e-02 2.425229102373123169e-01 2.185200899839401245e-01 -1.169229447841644287e-01 -1.891804635524749756e-01 -2.043345570564270020e-01 2.827070094645023346e-02 -2.282567024230957031e-01 1.023243144154548645e-01 -3.912635743618011475e-01 2.162548303604125977e-01 -9.627276659011840820e-02 -2.044838517904281616e-01 1.508841961622238159e-01 6.526127457618713379e-02 -1.419925242662429810e-01 7.680170703679323196e-03 1.646271347999572754e-01 -2.157565504312515259e-01 5.560943856835365295e-03 -1.130992993712425232e-01 -2.106938064098358154e-01 2.193282172083854675e-02 -3.325179517269134521e-01 -2.838334739208221436e-01 -8.579623699188232422e-02 4.682228341698646545e-02 -1.048369780182838440e-01
-2.962004542350769043e-01 -1.367701143026351929e-01 8.603417873382568359e-02 -6.363102048635482788e-02 4.661228135228157043e-02 1.277015209197998047e-01 1.190829053521156311e-01 -2.117483168840408325e-01 1.249372363090515137e-01 6.069475039839744568e-02 -2.885706722736358643e-01 -4.802584946155548096e-01 -1.686196029186248779e-01 -8.962513506412506104e-02 1.253399252891540527e-01 -6.423692405223846436e-02 7.235770672559738159e-02 -6.996209174394607544e-02 -1.310656368732452393e-01 2.637527585029602051e-01 -7.335401326417922974e-02 -1.931918412446975708e-01 1.901653595268726349e-02 2.913289368152618408e-01 8.873584680259227753e-03 -3.049678727984428406e-02 1.251183152198791504e-01 -2.924652993679046631e-01 -2.475580722093582153e-01 1.465854346752166748e-01 -6.306640058755874634e-02 3.650544583797454834e-02
-7.036828249692916870e-02 -2.360844612121582031e-01 1.576590687036514282e-01 -1.378398537635803223e-01 2.063782326877117157e-02 1.172394007444381714e-01 1.332877762615680695e-02 -1.508979797363281250e-01 -1.779697239398956299e-01 -1.463417410850524902e-01 9.324702620506286621e-02 -2.719906866550445557e-01 -1.037806868553161621e-01 -1.791748106479644775e-01 -3.921739757061004639e-02 2.842293679714202881e-01 -9.463737159967422485e-02 1.223943904042243958e-01 1.471663266420364380e-01 -1.411300748586654663e-01 -1.239742636680603027e-01 -7.586115598678588867e-02 2.520478516817092896e-02 3.824238777160644531e-01 -2.264156341552734375e-01 -1.147289425134658813e-01 1.764168739318847656e-01 3.281978070735931396e-01 -2.730686366558074951e-01 -1.058349385857582092e-01 -5.533073097467422485e-02 2.678871154785156250e-01
1.148013621568679810e-01 1.098138280212879181e-02 1.378193795680999756e-01 -3.247459977865219116e-02 7.477602362632751465e-02 9.445648640394210815e-02 1.623997092247009277e-01 -8.813071995973587036e-03 2.848094403743743896e-01 -8.195856213569641113e-02 2.140717357397079468e-01 -3.972706496715545654e-01 -1.636350601911544800e-01 -2.291495800018310547e-01 8.075963705778121948e-02 -1.631509326398372650e-02 -1.735566556453704834e-01 -2.297440171241760254e-01 1.351640075445175171e-01 4.318482801318168640e-02 -2.825422883033752441e-01 1.794448494911193848e-01 2.346674203872680664e-01 1.956118457019329071e-02 -1.389492452144622803e-01 -2.862221300601959229e-01 2.207828015089035034e-01 -7.282970100641250610e-02 -1.779088675975799561e-01 2.433366328477859497e-01 3.515210375189781189e-02 -1.738625019788742065e-01
-1.512674689292907715e-01 -1.517770886421203613e-01 6.824356317520141602e-02 2.683544158935546875e-01 -2.384287416934967041e-01 1.256001740694046021e-01 2.411166727542877197e-01 2.349226735532283783e-02 1.262944042682647705e-01 7.808599621057510376e-02 8.289921283721923828e-02 -2.537762224674224854e-01 -2.104257047176361084e-02 -2.049222141504287720e-01 -1.318905949592590332e-01 1.556773036718368530e-01 1.171562150120735168e-01 -3.149806708097457886e-02 2.410369962453842163e-01 -3.945038095116615295e-02 -2.766498923301696777e-01 2.030294835567474365e-01 -2.514137327671051025e-01 1.430865228176116943e-01 -1.963899731636047363e-01 8.195988833904266357e-03 3.651514947414398193e-01 1.408518850803375244e-01 -2.900137901306152344e-01 1.875784248113632202e-02 1.216885447502136230e-01 4.264166578650474548e-02
3.044798374176025391e-01 -1.086334288120269775e-01 -1.225630659610033035e-02 9.356198459863662720e-02 1.096039265394210815e-01 2.187499403953552246e-01 1.363953799009323120e-01 -1.598844677209854126e-01 -4.961859062314033508e-02 2.526626586914062500e-01 -4.411517456173896790e-02 -3.904562890529632568e-01 -5.997343361377716064e-02 -2.708070576190948486e-01 -8.748296648263931274e-03 -1.950629055500030518e-01 5.711801815778017044e-03 -1.905286498367786407e-02 -3.923247009515762329e-02 -7.068415731191635132e-02 -1.188728213310241699e-01 -3.606171011924743652e-01 -1.659408658742904663e-01 1.453846246004104614e-01 -5.065921694040298462e-02 -2.524674236774444580e-01 6.565152108669281006e-02 8.749001659452915192e-03 -3.099240958690643311e-01 -7.087510079145431519e-02 1.937386095523834229e-01 1.941910535097122192e-01
-4.197250306606292725e-01 -2.772020399570465088e-01 4.290798604488372803e-01 2.332584001123905182e-02 1.634760648012161255e-01 -1.515896245837211609e-02 2.343888133764266968e-01 1.487144976854324341e-01 -2.565943822264671326e-02 2.352198958396911621e-02 -2.219344675540924072e-01 -1.815590262413024902e-01 -1.040654256939888000e-02 -3.388214409351348877e-01 -2.460205852985382080e-01 3.969872370362281799e-02 -5.417579412460327148e-02 9.584116935729980469e-02 6.121958047151565552e-02 1.364423148334026337e-02 8.170012384653091431e-02 -2.703161537647247314e-01 -1.787377595901489258e-01 1.392582952976226807e-01 2.430726587772369385e-02 1.683935821056365967e-01 1.199432834982872009e-01 1.842046342790126801e-02 -3.324117511510848999e-03 7.620003074407577515e-02 -1.760771311819553375e-02 -3.076406382024288177e-02
-1.677479147911071777e-01 -9.992696344852447510e-02 6.395437568426132202e-02 -2.391611486673355103e-01 -1.813955456018447876e-01 -2.775195054709911346e-02 8.906091004610061646e-02 -9.704811125993728638e-02 1.956237703561782837e-01 -4.114186391234397888e-02 -9.482011198997497559e-02 -2.104589492082595825e-01 -2.425940930843353271e-01 -3.789282143115997314e-01 1.930193305015563965e-01 4.159318283200263977e-02 6.383243948221206665e-02 -2.034574002027511597e-01 9.432048350572586060e-02 -1.951949894428253174e-01 -1.540710031986236572e-01 7.342537492513656616e-02 -5.928048864006996155e-02 -2.585620880126953125e-01 -2.913104370236396790e-02 -2.889947295188903809e-01 2.867313325405120850e-01 7.559609413146972656e-02 1.704576052725315094e-02 3.701928257942199707e-01 1.076273769140243530e-01 4.140765219926834106e-02
5.076034925878047943e-03 -1.446094661951065063e-01 4.259442985057830811e-01 3.385569751262664795e-01 1.641831248998641968e-01 8.990029990673065186e-02 2.138802856206893921e-01 9.547984600067138672e-02 5.631855502724647522e-02 -1.650016903877258301e-01 -2.403688244521617889e-02 -1.952001005411148071e-01 -1.046176999807357788e-01 -1.829146444797515869e-01 -3.226034045219421387e-01 1.091796830296516418e-01 2.458889968693256378e-02 -3.840202465653419495e-02 -6.176621094346046448e-02 1.908078044652938843e-02 1.158905774354934692e-01 -3.184489905834197998e-01 -8.725629001855850220e-02 1.330789178609848022e-01 1.498806010931730270e-02 -2.881409525871276855e-01 1.646761894226074219e-01 1.267149299383163452e-01 1.449468284845352173e-01 2.524921298027038574e-01 -6.964115798473358154e-02 -3.435780853033065796e-02
-1.343287378549575806e-01 -6.001076847314834595e-02 1.567716524004936218e-02 -2.488925680518150330e-02 -2.317847609519958496e-01 1.088870018720626831e-01 5.031245350837707520e-01 1.210233792662620544e-01 1.975399255752563477e-01 -1.941744796931743622e-02 -3.165280520915985107e-01 -1.361069381237030029e-01 1.341030895709991455e-01 -1.660942286252975464e-01 2.987419627606868744e-02 -2.996805682778358459e-02 1.423379033803939819e-01 9.407940506935119629e-02 3.211805596947669983e-02 -4.123011529445648193e-01 -5.024365335702896118e-02 -1.958067715167999268e-01 -2.101284414529800415e-01 2.969793602824211121e-02 -2.140101939439773560e-01 -9.183765202760696411e-02 2.020519226789474487e-01 8.154422789812088013e-02 -1.747936755418777466e-01 -3.593019396066665649e-02 8.146844059228897095e-02 1.114753782749176025e-01
-2.963674813508987427e-02 -2.740023136138916016e-01 2.308501005172729492e-01 6.159907206892967224e-02 -7.281206548213958740e-02 1.411662846803665161e-01 3.692889511585235596e-01 1.371492296457290649e-01 -1.705428510904312134e-01 2.921169102191925049e-01 3.343316912651062012e-02 -2.125219702720642090e-01 -8.565557003021240234e-02 -5.243495479226112366e-02 1.784075796604156494e-02 5.711527168750762939e-02 3.975925967097282410e-02 -2.872688174247741699e-01 2.673786878585815430e-02 -2.213047742843627930e-01 -1.149299144744873047e-01 1.024209633469581604e-01 -3.462906777858734131e-01 5.608588829636573792e-02 1.853051185607910156e-01 5.172432959079742432e-02 3.146007061004638672e-01 -4.135655611753463745e-02 -9.477388858795166016e-02 9.303741902112960815e-02 2.244780361652374268e-01 1.609183251857757568e-01
-1.474002301692962646e-01 -2.452621757984161377e-01 4.083825647830963135e-01 8.165075443685054779e-03 2.108322679996490479e-01 6.474976241588592529e-02 1.775792092084884644e-01 1.665366291999816895e-01 -3.665141761302947998e-02 -3.915960341691970825e-02 -9.582178294658660889e-02 -1.116781383752822876e-01 -7.290278375148773193e-02 -3.913094699382781982e-01 -1.532344967126846313e-01 1.248713061213493347e-01 -7.723107188940048218e-02 1.580601483583450317e-01 1.645493805408477783e-01 -5.441439896821975708e-02 1.504348218441009521e-01 -2.713386118412017822e-01 -1.478294730186462402e-01 2.843286693096160889e-01 1.346508860588073730e-01 1.038945019245147705e-01 1.055138856172561646e-01 1.511908229440450668e-02 -1.949862390756607056e-01 1.475126147270202637e-01 8.803719282150268555e-02 2.314507961273193359e-01
-9.052311629056930542e-02 -9.917039424180984497e-02 2.571002840995788574e-01 -1.920708119869232178e-01 -5.782142281532287598e-02 9.201975911855697632e-02 5.698053911328315735e-02 -1.710465401411056519e-01 1.262760609388351440e-01 -9.568697772920131683e-03 -3.280432224273681641e-01 -4.397074580192565918e-01 -1.484072357416152954e-01 -6.322922557592391968e-02 2.968369126319885254e-01 -9.311313182115554810e-02 1.375171542167663574e-01 -9.794460237026214600e-02 -1.554381996393203735e-01 -1.154278665781021118e-01 -6.301941722631454468e-02 -1.753907054662704468e-01 -1.143570318818092346e-01 1.885545402765274048e-01 3.020515143871307373e-01 -9.840023517608642578e-02 1.812719404697418213e-01 -2.494512647390365601e-01 -8.924073725938796997e-02 1.207257285714149475e-01 -1.545892655849456787e-01 -5.545515567064285278e-02
7.448518276214599609e-02 -1.542433202266693115e-01 1.292342990636825562e-01 1.781841181218624115e-02 2.536581754684448242e-01 -3.756242245435714722e-02 1.602974236011505127e-01 6.056766957044601440e-02 1.773101538419723511e-01 3.554996848106384277e-02 -1.219698116183280945e-01 -3.029039800167083740e-01 -1.471370309591293335e-01 -3.771086633205413818e-01 4.949380457401275635e-02 2.454203218221664429e-01 -1.158266887068748474e-01 4.700745046138763428e-01 8.504327386617660522e-02 -2.288042455911636353e-01 -1.198279205709695816e-02 -2.261890470981597900e-01 1.089905798435211182e-01 2.398818880319595337e-01 7.443939801305532455e-03 -8.565845340490341187e-02 9.497571736574172974e-02 -8.450163900852203369e-02 1.210185512900352478e-02 1.639001220464706421e-01 1.153464019298553467e-01 1.186948791146278381e-01
-3.403490409255027771e-02 -2.555888593196868896e-01 1.689422279596328735e-01 2.877724915742874146e-02 9.365747682750225067e-03 3.550273180007934570e-01 1.848422735929489136e-01 -1.310531944036483765e-01 3.799188882112503052e-02 2.210816890001296997e-01 1.407238095998764038e-01 -3.903786242008209229e-01 -1.154952421784400940e-01 -5.134734138846397400e-02 -6.022338196635246277e-02 1.680549979209899902e-01 3.872149437665939331e-02 9.695313870906829834e-02 -1.289622485637664795e-01 6.442380696535110474e-02 -2.533326447010040283e-01 2.696610987186431885e-01 -2.369464188814163208e-01 1.146709769964218140e-01 -3.221108913421630859e-01 -1.827029585838317871e-01 7.636809349060058594e-02 -2.068866938352584839e-01 -5.900799855589866638e-02 1.233277916908264160e-01 -2.825958468019962311e-02 1.148029267787933350e-01
-3.674963256344199181e-03 -2.274460494518280029e-01 4.358393251895904541e-01 4.546902701258659363e-02 9.031324833631515503e-02 3.432665392756462097e-02 2.276641726493835449e-01 6.722043454647064209e-02 -1.628532707691192627e-01 -8.245479315519332886e-02 -1.271453052759170532e-01 -3.711043298244476318e-01 8.497621864080429077e-02 -7.431475818157196045e-02 -3.009390830993652344e-02 -6.942169368267059326e-02 1.412958092987537384e-02 -4.953581690788269043e-01 -8.729530498385429382e-03 -1.224845722317695618e-01 7.808184623718261719e-02 -1.468984931707382202e-01 -3.559398651123046875e-02 8.094084262847900391e-02 1.041910052299499512e-01 -1.610875427722930908e-01 9.109409153461456299e-02 -1.322620362043380737e-01 1.197185367345809937e-01 2.805946171283721924e-01 1.814077645540237427e-01 1.228152401745319366e-02
-9.048541635274887085e-02 -2.781867384910583496e-01 4.669586122035980225e-01 2.911320328712463379e-01 5.424951389431953430e-02 7.557685673236846924e-02 2.304667085409164429e-01 -2.777056097984313965e-01 9.240546822547912598e-02 6.206862628459930420e-02 -3.537854179739952087e-02 -9.589600563049316406e-02 -6.271409243345260620e-02 -3.752337396144866943e-01 7.566964626312255859e-02 -6.363928318023681641e-02 -1.214671954512596130e-01 -1.278545260429382324e-01 1.848022490739822388e-01 -1.605255901813507080e-01 1.472412198781967163e-01 -1.424824446439743042e-01 -2.552578151226043701e-01 -9.727615863084793091e-02 1.524510830640792847e-01 -7.819972001016139984e-03 -4.986917600035667419e-02 1.000723987817764282e-01 -1.612725704908370972e-01 -9.496126323938369751e-02 -3.691414743661880493e-02 -1.247508823871612549e-01
-4.918552190065383911e-02 -2.202782183885574341e-01 2.181331515312194824e-01 -1.306267082691192627e-01 -8.773706853389739990e-02 2.339810431003570557e-01 -4.629277437925338745e-02 -1.074203401803970337e-01 1.370210051536560059e-01 1.444666534662246704e-01 -3.506703674793243408e-01 -2.484960258007049561e-01 -1.743214130401611328e-01 -1.748675256967544556e-01 3.048355281352996826e-01 -2.805096805095672607e-01 1.882005929946899414e-01 -8.342152833938598633e-02 -6.280776858329772949e-02 -5.799619108438491821e-02 2.266309969127178192e-02 -2.950524985790252686e-01 -1.026631817221641541e-01 7.598336786031723022e-02 -3.394104540348052979e-02 -1.612309366464614868e-01 2.272817492485046387e-01 -2.811128795146942139e-01 -6.949218362569808960e-02 1.382213085889816284e-01 -1.396830659359693527e-02 1.257589459419250488e-01
3.032779786735773087e-03 6.919368356466293335e-02 3.628987446427345276e-02 -4.457530751824378967e-02 2.469209581613540649e-01 5.037162452936172485e-02 2.904579341411590576e-01 1.252017766237258911e-01 2.239418588578701019e-02 8.590156584978103638e-02 1.683383248746395111e-02 -4.369462132453918457e-01 -7.514487206935882568e-02 -2.603114247322082520e-01 -9.659222513437271118e-02 9.990828484296798706e-02 -2.134979469701647758e-03 1.303111016750335693e-01 1.931773424148559570e-01 1.637600064277648926e-01 2.632653117179870605e-01 1.817274987697601318e-01 -1.949617117643356323e-01 7.265618443489074707e-02 -2.453571707010269165e-01 -2.848770320415496826e-01 5.133038759231567383e-02 9.347184747457504272e-02 -3.288351893424987793e-01 1.321713626384735107e-01 -8.443731814622879028e-02 1.560220420360565186e-01
-5.170571058988571167e-02 -3.913443982601165771e-01 5.200191140174865723e-01 6.425982713699340820e-02 4.976734146475791931e-02 1.658703535795211792e-01 3.696267604827880859e-01 1.647327244281768799e-01 -4.511608928442001343e-02 -1.291827531531453133e-03 -1.500042080879211426e-01 -2.136943936347961426e-01 -1.043768078088760376e-01 -4.806260578334331512e-03 -1.799947582185268402e-02 -5.316100269556045532e-02 -2.065415829420089722e-01 -3.233170807361602783e-01 1.767593435943126678e-02 -1.485501676797866821e-01 6.055538356304168701e-02 -1.497165411710739136e-01 3.302405029535293579e-02 1.521372497081756592e-01 1.694841533899307251e-01 -6.015856936573982239e-02 9.150640107691287994e-03 2.511755377054214478e-02 3.690143302083015442e-02 1.194586157798767090e-01 1.517264693975448608e-01 1.453651697374880314e-03
-8.024536818265914917e-02 -1.537588238716125488e-01 -2.272284217178821564e-02 6.544114649295806885e-02 4.703371971845626831e-02 5.089782178401947021e-02 2.207725197076797485e-01 -1.201604828238487244e-01 2.152039296925067902e-02 4.508151486515998840e-02 -1.037134006619453430e-01 -2.728475928306579590e-01 -4.906420037150382996e-02 6.971085816621780396e-02 -8.699261583387851715e-03 8.453628420829772949e-02 -1.574338376522064209e-01 3.846105188131332397e-02 -3.543950319290161133e-01 -6.235736981034278870e-02 -1.213965099304914474e-02 -1.311984360218048096e-01 -2.176377922296524048e-01 3.325360417366027832e-01 -1.891804933547973633e-01 -2.435786575078964233e-01 2.645710706710815430e-01 -2.235323339700698853e-01 -2.863321900367736816e-01 2.371105849742889404e-01 3.006440028548240662e-02 3.312100768089294434e-01
-1.530906278640031815e-02 -1.911640912294387817e-01 2.111769914627075195e-01 -2.586487308144569397e-02 6.133547797799110413e-02 2.303723692893981934e-01 1.679384708404541016e-01 -2.566606402397155762e-01 5.126718804240226746e-02 -1.513729542493820190e-01 -1.074145212769508362e-01 -3.484865725040435791e-01 9.984363615512847900e-02 -1.511814743280410767e-01 2.448165267705917358e-01 3.088682889938354492e-02 8.501540124416351318e-02 -1.352196335792541504e-01 2.832914888858795166e-02 1.622733473777770996e-01 9.970506280660629272e-02 -3.875789642333984375e-01 1.714260429143905640e-01 -1.930919587612152100e-01 1.313589066267013550e-01 -5.457685142755508423e-02 3.630928397178649902e-01 1.058844625949859619e-01 -5.826964601874351501e-02 -9.564895182847976685e-02 -1.396003365516662598e-01 2.000449746847152710e-01
1.836696565151214600e-01 1.091688424348831177e-01 2.951311171054840088e-01 -2.392922937870025635e-01 -5.643834546208381653e-02 2.748624682426452637e-01 2.016378790140151978e-01 8.365630358457565308e-02 2.801969647407531738e-01 -1.518957614898681641e-01 7.653733342885971069e-02 -4.673442244529724121e-01 1.417859047651290894e-01 -1.341519802808761597e-01 9.459295868873596191e-02 4.203338921070098877e-02 6.822167336940765381e-02 -1.881284117698669434e-01 1.348046213388442993e-01 -1.780396401882171631e-01 2.678362466394901276e-02 -3.853623196482658386e-02 3.967855870723724365e-02 2.329714223742485046e-02 -2.483918666839599609e-01 -4.895750060677528381e-02 -2.050480619072914124e-02 -6.788455694913864136e-02 -1.164285764098167419e-01 1.443659663200378418e-01 1.734584420919418335e-01 2.847491800785064697e-01
-1.499563902616500854e-01 -5.641575530171394348e-02 3.227326273918151855e-01 7.918036729097366333e-02 1.178504154086112976e-01 2.483956515789031982e-01 1.522935479879379272e-01 -1.560827195644378662e-01 -1.241230815649032593e-01 -6.654633581638336182e-02 1.733868196606636047e-02 -3.241440951824188232e-01 9.252770803868770599e-03 -2.889818847179412842e-01 5.917489528656005859e-02 1.252194046974182129e-01 -1.058444008231163025e-01 -3.460200428962707520e-01 -3.127149939537048340e-01 -2.688516080379486084e-01 1.561487615108489990e-01 -3.605389222502708435e-02 -1.098395735025405884e-01 -4.025565087795257568e-02 -4.061275348067283630e-02 -2.696873247623443604e-01 -1.196659170091152191e-02 1.718707084655761719e-01 6.228298693895339966e-02 1.883378028869628906e-01 1.676200777292251587e-01 2.991520054638385773e-02
-7.678153365850448608e-02 -3.425756990909576416e-01 5.843331664800643921e-02 1.937914788722991943e-01 -7.897470891475677490e-02 5.519204735755920410e-01 2.133332788944244385e-01 1.957394555211067200e-02 1.760154068470001221e-01 1.302325874567031860e-01 1.124686077237129211e-01 -9.621545672416687012e-02 -1.966376602649688721e-01 -8.212563581764698029e-03 -2.750422060489654541e-02 6.449077278375625610e-02 -1.700298860669136047e-02 4.493517428636550903e-02 1.133507490158081055e-01 -7.829572260379791260e-02 6.670830398797988892e-02 8.569485694169998169e-02 1.894679218530654907e-01 1.605753451585769653e-01 2.998233735561370850e-01 -3.062675297260284424e-01 1.223616972565650940e-01 3.068595007061958313e-02 -1.319979131221771240e-01 4.480776190757751465e-02 1.926786899566650391e-01 1.208486706018447876e-01
-2.090100944042205811e-01 -2.143741250038146973e-01 2.298530787229537964e-01 2.254853397607803345e-01 9.947582334280014038e-02 9.060427546501159668e-02 1.783886849880218506e-01 -2.976277470588684082e-01 -3.166584298014640808e-02 -9.181860834360122681e-02 4.672636464238166809e-02 -3.004963994026184082e-01 -2.520403861999511719e-01 1.728308051824569702e-01 2.614510655403137207e-01 1.661863364279270172e-02 2.174409180879592896e-01 -2.343371063470840454e-01 -7.393404096364974976e-02 -5.506156757473945618e-02 7.576482743024826050e-02 -2.135476768016815186e-01 1.276199370622634888e-01 -1.073169037699699402e-01 -1.549080312252044678e-01 -2.469447702169418335e-01 1.832094341516494751e-01 1.016836240887641907e-01 -2.202167510986328125e-01 1.385735273361206055e-01 -1.267638653516769409e-01 4.172494262456893921e-02
-2.302929908037185669e-01 -5.077684298157691956e-02 2.773583233356475830e-01 1.574796438217163086e-01 5.389798060059547424e-02 -5.050195381045341492e-02 -6.248422898352146149e-03 -3.487660288810729980e-01 -5.924759060144424438e-02 1.951032280921936035e-01 5.840613320469856262e-02 -5.704981088638305664e-01 -3.495802581310272217e-01 -1.695365756750106812e-01 -7.871194928884506226e-02 -3.374306485056877136e-02 3.243333473801612854e-02 -6.794700771570205688e-02 1.488560112193226814e-03 -1.617791801691055298e-01 -8.915323019027709961e-02 -4.259402304887771606e-02 1.230097264051437378e-01 -1.766946632415056229e-03 -6.881756335496902466e-02 -2.472069710493087769e-01 -1.526611763983964920e-02 -7.908133417367935181e-02 6.678158789873123169e-02 -1.482970118522644043e-01 7.439766079187393188e-02 1.603990346193313599e-01
8.344479650259017944e-02 -6.704387068748474121e-02 1.672884970903396606e-01 -3.928125277161598206e-02 8.038842678070068359e-02 3.618815541267395020e-02 9.576630592346191406e-02 1.634303629398345947e-01 8.694700896739959717e-02 -2.265588939189910889e-01 9.801910817623138428e-02 -3.758901059627532959e-01 -1.789116710424423218e-01 -3.272552788257598877e-01 2.270118519663810730e-02 9.626407176256179810e-02 -7.480418309569358826e-03 -5.270212516188621521e-02 1.800201684236526489e-01 1.008951514959335327e-01 2.370483875274658203e-01 4.052166268229484558e-02 -1.804075390100479126e-01 1.793857067823410034e-01 -2.244988977909088135e-01 -4.423080980777740479e-01 -1.260068565607070923e-01 1.704061403870582581e-02 -1.003752872347831726e-01 3.648100420832633972e-02 9.952951967716217041e-02 3.243246078491210938e-01
7.447724044322967529e-02 -1.531774699687957764e-01 -9.745243005454540253e-03 2.300406061112880707e-02 2.080887705087661743e-01 1.683057546615600586e-01 1.366660743951797485e-01 -2.022865712642669678e-01 1.138430908322334290e-01 -1.906922608613967896e-01 -8.409206569194793701e-02 -3.327207863330841064e-01 -1.413495838642120361e-01 5.890062078833580017e-02 1.263686865568161011e-01 5.577988456934690475e-03 1.208560094237327576e-01 -3.164671957492828369e-01 1.985202878713607788e-01 1.558749377727508545e-01 -1.017024368047714233e-01 -2.769765853881835938e-01 -1.661968976259231567e-01 3.190326094627380371e-01 4.887642338871955872e-02 -1.570340245962142944e-01 1.961469203233718872e-01 -1.631972342729568481e-01 -2.707653641700744629e-01 -1.381603479385375977e-01 -8.709356188774108887e-02 2.133591920137405396e-01
-1.246995106339454651e-01 -9.099730104207992554e-02 2.373276203870773315e-01 2.002162039279937744e-01 1.598726511001586914e-01 -1.034873500466346741e-01 1.956674605607986450e-01 -2.933231294155120850e-01 4.112836420536041260e-01 -2.562860026955604553e-02 2.843256108462810516e-02 -1.332450360059738159e-01 -2.922323299571871758e-03 -1.646888852119445801e-01 1.683311462402343750e-01 -2.985208760946989059e-03 1.652501523494720459e-01 -1.227359473705291748e-01 7.896669209003448486e-02 4.239632189273834229e-02 -2.574985921382904053e-01 -2.808202207088470459e-01 1.286639869213104248e-01 3.920330107212066650e-01 -2.289889380335807800e-02 -4.379191249608993530e-02 2.506662607192993164e-01 3.874301165342330933e-02 -7.722205668687820435e-02 2.527727000415325165e-02 -1.508488804101943970e-01 1.156175807118415833e-01
-2.022297829389572144e-01 -2.292014062404632568e-01 -1.443009227514266968e-01 1.170026063919067383e-01 2.214226260548457503e-04 -4.224784672260284424e-02 3.730301856994628906e-01 -1.041790023446083069e-01 2.911877259612083435e-02 9.338674694299697876e-02 -2.954107224941253662e-01 -5.231407880783081055e-01 -5.582337081432342529e-02 -1.927703619003295898e-01 -7.395157963037490845e-02 -1.337730437517166138e-01 3.128182142972946167e-02 1.898581385612487793e-01 -2.360220104455947876e-01 -6.225150078535079956e-02 -1.662948429584503174e-01 -2.166477143764495850e-01 -1.162873804569244385e-01 -1.220472343266010284e-02 9.170683100819587708e-03 -1.872859001159667969e-01 2.899056300520896912e-02 7.891789078712463379e-02 6.254458427429199219e-02 -5.319750308990478516e-02 -2.060677707195281982e-01 -9.905493259429931641e-02
1.204029936343431473e-02 -2.103097587823867798e-01 5.190654657781124115e-03 1.218719929456710815e-01 -1.898314245045185089e-02 3.536978065967559814e-01 2.456142455339431763e-01 1.120701804757118225e-01 2.665221989154815674e-01 -9.778100997209548950e-03 3.549048304557800293e-02 -3.052529692649841309e-01 2.002546936273574829e-01 -8.327081054449081421e-02 2.563841342926025391e-01 -3.969327360391616821e-02 -1.714445948600769043e-01 1.672655791044235229e-01 3.962813317775726318e-02 -1.135966628789901733e-01 6.984029710292816162e-02 -1.228143796324729919e-01 4.253441095352172852e-01 1.438975930213928223e-01 -8.365590125322341919e-02 -1.942410171031951904e-01 2.311339229345321655e-01 -1.136184185743331909e-01 -1.268201321363449097e-01 8.118637651205062866e-02 1.605541110038757324e-01 -9.767599403858184814e-02
-4.145277291536331177e-02 -9.718253463506698608e-02 2.709812223911285400e-01 -1.595507115125656128e-01 1.802246719598770142e-01 2.457992136478424072e-01 1.916850358247756958e-01 -1.061351448297500610e-01 -1.553212292492389679e-02 -2.403179742395877838e-02 1.076514422893524170e-01 -2.768794298171997070e-01 -2.102470993995666504e-01 -3.736600577831268311e-01 -1.747098714113235474e-01 1.905347034335136414e-02 -1.094527449458837509e-02 -1.269677877426147461e-01 -2.116399109363555908e-01 -2.464867383241653442e-02 1.460083127021789551e-01 -1.737387180328369141e-01 -1.675750315189361572e-01 -5.850734189152717590e-02 2.815412878990173340e-01 8.893761783838272095e-02 3.015201389789581299e-01 2.510244846343994141e-01 4.342270642518997192e-02 9.325657039880752563e-02 -2.140514105558395386e-01 5.577331781387329102e-02
-2.598264515399932861e-01 -1.225847005844116211e-01 1.690206378698348999e-01 -1.020744815468788147e-01 -2.367829903960227966e-02 2.565858662128448486e-01 1.807189285755157471e-01 -1.525502000004053116e-02 -1.334086656570434570e-01 -1.314349658787250519e-02 3.632064536213874817e-02 -1.637898832559585571e-01 -1.520351767539978027e-01 -1.406642943620681763e-01 8.166293799877166748e-02 1.124058142304420471e-01 -2.773293256759643555e-01 -1.835403442382812500e-01 -1.820063292980194092e-01 -9.339517354965209961e-02 3.550305962562561035e-01 1.073115319013595581e-01 -2.359350174665451050e-01 -4.228293895721435547e-02 -1.214598026126623154e-02 -3.408209681510925293e-01 1.375724673271179199e-01 -2.742839977145195007e-02 5.423285812139511108e-02 2.111165374517440796e-01 3.669207692146301270e-01 7.262607663869857788e-02
-2.065083533525466919e-01 5.890843644738197327e-02 -1.720596849918365479e-01 1.025371327996253967e-01 -1.899453401565551758e-01 2.252100855112075806e-01 7.681707292795181274e-02 1.989619135856628418e-01 1.262779384851455688e-01 -7.022891938686370850e-02 1.369082033634185791e-01 -2.379346191883087158e-01 2.943323366343975067e-02 -3.352436721324920654e-01 -1.255478560924530029e-01 2.458421140909194946e-01 7.343575358390808105e-02 1.539798974990844727e-01 -1.009975969791412354e-01 -2.471189200878143311e-01 -1.427247822284698486e-01 -4.081388711929321289e-01 4.179563373327255249e-02 -5.269350111484527588e-02 -1.866871267557144165e-01 -1.391604393720626831e-01 2.629640996456146240e-01 -4.155446216464042664e-02 -1.975769698619842529e-01 1.600704342126846313e-01 1.167275980114936829e-01 -2.385011315345764160e-02
-5.806575343012809753e-02 -4.931711852550506592e-01 8.904571086168289185e-02 -1.316913813352584839e-01 -1.752790510654449463e-01 -2.110118977725505829e-02 3.078559041023254395e-01 -2.461168356239795685e-02 2.171188443899154663e-01 5.276772752404212952e-02 9.167797118425369263e-02 -5.818542838096618652e-02 4.302052408456802368e-02 -9.650088846683502197e-02 1.998071372509002686e-01 2.353951632976531982e-01 -2.702926695346832275e-01 6.446741521358489990e-03 -9.988812357187271118e-02 -2.217440307140350342e-01 -1.478455513715744019e-01 -7.626589387655258179e-02 -3.577996492385864258e-01 -1.223879959434270859e-02 1.010496541857719421e-02 -2.188985943794250488e-01 1.761031299829483032e-01 -1.267124116420745850e-01 -7.938291877508163452e-02 1.461277306079864502e-01 4.262720700353384018e-03 1.500809788703918457e-01
-1.422051526606082916e-02 -1.469077318906784058e-01 1.604305356740951538e-01 4.913173615932464600e-02 1.212681233882904053e-01 1.978116333484649658e-01 1.596162319183349609e-01 -1.683046668767929077e-01 -5.862329527735710144e-02 8.984007686376571655e-02 8.606631308794021606e-02 -3.439339995384216309e-01 3.463508933782577515e-02 -1.273356974124908447e-01 -2.605842426419258118e-03 1.855758279561996460e-01 6.793925911188125610e-02 9.323456883430480957e-02 2.913743555545806885e-01 -1.830176264047622681e-01 -4.855103418231010437e-02 2.900944948196411133e-01 -3.171456232666969299e-02 3.665434569120407104e-02 1.527534276247024536e-01 -2.750899195671081543e-01 2.220372110605239868e-02 -2.976671159267425537e-01 -1.603985726833343506e-01 2.959142327308654785e-01 5.304198712110519409e-02 3.585837185382843018e-01
-1.743223518133163452e-01 -2.706146538257598877e-01 1.130606904625892639e-01 6.447001546621322632e-02 -1.145006995648145676e-02 2.330259233713150024e-01 2.634441554546356201e-01 -1.535472422838211060e-01 7.232493907213211060e-02 -1.639105379581451416e-01 -2.317351996898651123e-01 -2.929955124855041504e-01 8.929153531789779663e-02 7.499139010906219482e-02 1.596177965402603149e-01 -1.729582548141479492e-01 1.411418616771697998e-02 4.352473095059394836e-02 -1.291702091693878174e-01 7.256399095058441162e-02 1.862762272357940674e-01 -3.099742233753204346e-01 -1.890579164028167725e-01 1.264755278825759888e-01 2.982233166694641113e-01 -1.465211659669876099e-01 2.285099029541015625e-01 1.642469167709350586e-01 -6.921011954545974731e-03 -2.186917467042803764e-03 3.067021667957305908e-01 3.331945836544036865e-02
-2.847129702568054199e-01 -1.525429487228393555e-01 7.128731906414031982e-02 2.012116909027099609e-01 -8.721460402011871338e-02 3.819402456283569336e-01 4.487424343824386597e-02 -1.211197152733802795e-01 -2.339557372033596039e-02 -2.749264240264892578e-02 1.134166941046714783e-01 -3.070775568485260010e-01 9.998381882905960083e-02 -2.524197399616241455e-01 -1.250421404838562012e-01 2.701207995414733887e-02 1.491823643445968628e-01 -5.116957053542137146e-02 4.125715349800884724e-04 -4.251730069518089294e-02 4.550097510218620300e-02 -1.555790454149246216e-01 -2.095140218734741211e-01 1.605225056409835815e-01 -5.499682575464248657e-02 -3.976335003972053528e-02 -1.710948944091796875e-01 2.641746699810028076e-01 -4.369713366031646729e-01 -2.319881133735179901e-02 -5.373708903789520264e-02 2.464427351951599121e-01
-2.551560997962951660e-01 -2.008616626262664795e-01 2.606883943080902100e-01 1.647678166627883911e-01 4.008979350328445435e-02 2.827844619750976562e-01 2.843344807624816895e-01 -1.267228722572326660e-01 -3.292154520750045776e-02 -1.282825022935867310e-01 -2.488424479961395264e-01 -1.924615651369094849e-01 -3.624016046524047852e-01 1.746706850826740265e-02 4.165808483958244324e-02 -3.046060204505920410e-01 8.836977183818817139e-02 6.706574559211730957e-02 4.735349863767623901e-02 -1.620780825614929199e-01 9.003936499357223511e-02 -2.302412390708923340e-01 1.278381347656250000e-01 1.272257119417190552e-01 5.266444757580757141e-02 -1.255283355712890625e-01 3.245255649089813232e-01 4.940722137689590454e-03 8.557058870792388916e-02 -1.022250950336456299e-01 -4.127361625432968140e-02 -2.204309403896331787e-02
-2.342178076505661011e-01 -1.956386677920818329e-02 1.323279440402984619e-01 -1.289638578891754150e-01 -3.280407935380935669e-02 1.753051280975341797e-01 2.470366843044757843e-02 -1.151280924677848816e-01 -4.072214290499687195e-02 8.092958480119705200e-02 2.514302730560302734e-01 -1.445055902004241943e-01 -5.735144391655921936e-02 -4.067772328853607178e-01 4.690353572368621826e-02 -1.671237647533416748e-01 1.312746256589889526e-01 -2.096223086118698120e-02 9.617125242948532104e-02 -1.040834486484527588e-01 -1.893617510795593262e-01 3.553572669625282288e-02 6.824068725109100342e-02 -2.133312225341796875e-01 -1.869633942842483521e-01 -3.252152502536773682e-01 3.128818869590759277e-01 -3.941071778535842896e-02 -3.360258936882019043e-01 2.211278975009918213e-01 2.057787925004959106e-01 -6.620762497186660767e-02
1.630143634974956512e-02 -2.450317889451980591e-01 3.556173741817474365e-01 7.558733224868774414e-02 -1.281959563493728638e-02 6.344783306121826172e-02 2.251130342483520508e-01 2.120255529880523682e-01 -1.754889339208602905e-01 -2.056965976953506470e-02 9.000056423246860504e-03 -9.898478537797927856e-02 -3.061571419239044189e-01 -3.080994486808776855e-01 -3.234093785285949707e-01 1.078822016716003418e-01 1.787431165575981140e-02 -8.658429235219955444e-02 3.440248593688011169e-02 -9.738073498010635376e-02 -1.208139359951019287e-01 -1.740169823169708252e-01 -8.186067454516887665e-03 1.170857399702072144e-01 1.067319139838218689e-01 -3.629612624645233154e-01 7.328581809997558594e-02 1.955026388168334961e-01 -8.041749894618988037e-02 2.400491014122962952e-02 2.980864048004150391e-01 -4.413096979260444641e-02
-3.615836799144744873e-02 -5.863976478576660156e-02 4.000243172049522400e-02 2.414487153291702271e-01 1.790875494480133057e-01 4.065815806388854980e-01 2.392207235097885132e-01 3.868428617715835571e-02 1.910069286823272705e-01 1.443325132131576538e-01 1.040695086121559143e-01 -7.939536124467849731e-02 -2.537117153406143188e-02 -1.036523357033729553e-01 1.899607852101325989e-02 1.205260604619979858e-01 -2.744249105453491211e-01 -1.084818020462989807e-01 3.760383725166320801e-01 -6.147192046046257019e-02 -3.700723126530647278e-02 8.877613581717014313e-03 -1.425791345536708832e-02 7.086052745580673218e-02 6.581989675760269165e-02 -3.978530764579772949e-01 1.785820722579956055e-01 -1.060234084725379944e-01 -2.355158776044845581e-01 1.065254434943199158e-01 1.856869757175445557e-01 -1.804085969924926758e-01
-2.776445448398590088e-01 -5.319096613675355911e-03 -1.294528394937515259e-01 9.792902320623397827e-02 -2.098492085933685303e-01 4.307961463928222656e-01 9.783942252397537231e-02 -6.884658336639404297e-02 2.766063213348388672e-01 -3.621095791459083557e-02 1.644556969404220581e-01 -2.115731537342071533e-01 -9.383520111441612244e-03 -2.141229808330535889e-01 -5.321379750967025757e-02 1.417661756277084351e-01 8.927454799413681030e-02 4.063956439495086670e-02 1.420852988958358765e-01 -1.229922026395797729e-01 1.266398131847381592e-01 -2.229676246643066406e-01 3.097512722015380859e-01 -7.472081482410430908e-02 -7.487051934003829956e-02 -3.864699006080627441e-01 1.778528392314910889e-01 -3.865483775734901428e-02 5.581280589103698730e-02 9.370574355125427246e-02 8.457635343074798584e-02 1.214408800005912781e-01
9.985409677028656006e-03 -2.991947829723358154e-01 2.336369007825851440e-01 1.123654842376708984e-01 1.390243321657180786e-01 1.080765649676322937e-01 2.029650956392288208e-01 -2.044454962015151978e-01 2.304453216493129730e-02 -3.923716396093368530e-02 8.044987916946411133e-02 -3.142836391925811768e-01 -2.499840706586837769e-01 -3.100656345486640930e-02 2.903483211994171143e-01 -2.037096768617630005e-01 3.138007521629333496e-01 -1.576806157827377319e-01 4.989244416356086731e-02 -3.599382191896438599e-02 -6.428419798612594604e-02 -3.209661543369293213e-01 -3.542981296777725220e-02 -4.974900558590888977e-02 -1.041841208934783936e-01 -4.295444861054420471e-02 2.699490785598754883e-01 3.610336408019065857e-02 -8.964951336383819580e-02 2.481012046337127686e-01 -1.486683487892150879e-01 -1.266072541475296021e-01
1.773046106100082397e-01 -1.598889231681823730e-01 2.264486551284790039e-01 3.350537642836570740e-02 9.967438131570816040e-02 1.613493775948882103e-03 3.074027001857757568e-01 1.957699358463287354e-01 -2.085027247667312622e-01 -8.689729124307632446e-02 -9.743741899728775024e-02 -1.528357714414596558e-01 -2.821050286293029785e-01 -2.819824814796447754e-01 -3.217449784278869629e-01 1.155435815453529358e-01 -8.279543370008468628e-03 -7.313445955514907837e-02 2.359551377594470978e-02 -9.511205367743968964e-03 -1.014313846826553345e-01 -2.870036363601684570e-01 -3.708418831229209900e-02 9.753325581550598145e-02 4.899160005152225494e-03 -3.674678504467010498e-01 2.917623519897460938e-01 5.138956755399703979e-02 6.824282556772232056e-02 9.363661706447601318e-02 2.026156336069107056e-01 -3.286142274737358093e-02
-3.814785182476043701e-01 -1.015211176127195358e-02 1.440287232398986816e-01 1.079793199896812439e-01 1.048830449581146240e-01 2.081970423460006714e-01 3.191826343536376953e-01 1.587499864399433136e-02 -1.289661079645156860e-01 -6.028652191162109375e-02 -3.063090145587921143e-01 -3.248057663440704346e-01 -2.916336953639984131e-01 3.416182100772857666e-02 2.534628510475158691e-01 -1.654136180877685547e-01 -1.784457359462976456e-03 -3.239361196756362915e-02 5.866761133074760437e-02 -1.173685714602470398e-01 1.865196526050567627e-01 -2.097232937812805176e-01 -1.472107507288455963e-02 8.818391710519790649e-02 -1.565545052289962769e-02 -1.673577725887298584e-01 2.760160863399505615e-01 1.363763511180877686e-01 -1.064063049852848053e-02 -1.501406729221343994e-01 -4.145937412977218628e-02 -1.250217854976654053e-01
-1.786629110574722290e-01 -1.750961244106292725e-01 1.662095785140991211e-01 1.929841339588165283e-01 2.583968080580234528e-02 -1.542022358626127243e-02 2.314741164445877075e-01 -1.893439590930938721e-01 -2.841742336750030518e-01 -8.118635416030883789e-02 -3.074615001678466797e-01 -3.220170438289642334e-01 -4.196830987930297852e-01 -5.397172644734382629e-02 2.551885247230529785e-01 -6.815543770790100098e-02 3.455939888954162598e-02 -3.347805514931678772e-02 5.768812820315361023e-02 1.627203971147537231e-01 -6.977025419473648071e-03 -2.486923635005950928e-01 -5.699475109577178955e-02 1.103128939867019653e-01 8.877622336149215698e-02 -1.046903505921363831e-01 3.093982934951782227e-01 -5.051042139530181885e-02 -1.283469051122665405e-01 5.437622591853141785e-02 4.291504994034767151e-02 -1.482160063460469246e-03
3.197143971920013428e-02 -1.207287162542343140e-01 1.347807943820953369e-01 -9.974057972431182861e-02 1.112110912799835205e-01 -6.819734722375869751e-02 2.478434741497039795e-01 1.577866636216640472e-02 1.875227093696594238e-01 2.772796712815761566e-02 -1.431740820407867432e-01 -3.201510012149810791e-01 -1.112111136317253113e-01 -8.143518120050430298e-02 1.038357242941856384e-01 6.470850855112075806e-02 3.318353891372680664e-01 1.609192043542861938e-01 -2.463692575693130493e-01 -5.869222059845924377e-02 -1.211795657873153687e-01 -1.242352947592735291e-01 3.312531113624572754e-01 -1.531216651201248169e-01 5.052309948951005936e-03 -3.575744032859802246e-01 1.572223305702209473e-01 -1.368195563554763794e-01 -3.090878427028656006e-01 -9.133354574441909790e-02 2.105250805616378784e-01 4.158259555697441101e-02
-1.385111659765243530e-01 1.321598887443542480e-01 3.960377350449562073e-02 -2.227771431207656860e-01 -1.196523755788803101e-02 4.308349788188934326e-01 4.601169228553771973e-01 -6.982509791851043701e-02 2.967731058597564697e-01 -4.520623758435249329e-02 5.111958459019660950e-02 -1.477767378091812134e-01 -1.038353443145751953e-01 2.435871586203575134e-02 -4.365227371454238892e-02 1.637242734432220459e-01 2.478224486112594604e-01 4.215444624423980713e-02 4.248931258916854858e-02 -6.761387735605239868e-02 -1.028231382369995117e-01 -7.652097195386886597e-02 1.237221062183380127e-02 8.166145533323287964e-02 -1.750080287456512451e-02 -3.476789593696594238e-01 -1.285880617797374725e-02 2.490005046129226685e-01 -8.587501198053359985e-02 1.061364933848381042e-01 1.732909306883811951e-02 2.450247406959533691e-01
-3.447475433349609375e-01 -7.704868912696838379e-02 1.174881756305694580e-01 6.346592213958501816e-03 3.135966360569000244e-01 -1.294045895338058472e-02 3.294682800769805908e-01 8.390901237726211548e-02 2.912366017699241638e-02 9.235159307718276978e-02 1.092463210225105286e-01 -3.276117742061614990e-01 1.262025237083435059e-01 1.296702772378921509e-01 1.788818687200546265e-01 2.865191102027893066e-01 -1.706172227859497070e-01 -9.723354130983352661e-02 -6.482248008251190186e-02 1.244408711791038513e-01 -1.212004050612449646e-01 -2.732163965702056885e-01 -1.299191564321517944e-01 2.201377153396606445e-01 -1.231752261519432068e-01 -9.317906945943832397e-02 1.521514356136322021e-01 1.164061576128005981e-01 -2.556749880313873291e-01 8.526345342397689819e-02 -1.180079504847526550e-01 1.083758696913719177e-01
1.895989179611206055e-01 -2.186923921108245850e-01 2.049662172794342041e-01 1.655693352222442627e-01 -1.623377799987792969e-01 4.895723238587379456e-02 1.502932310104370117e-01 -5.591445788741111755e-02 3.113412857055664062e-02 -2.288534939289093018e-01 5.433736741542816162e-02 -3.296211063861846924e-01 1.422420591115951538e-01 -1.836050301790237427e-01 3.697004169225692749e-02 -9.194609522819519043e-02 7.231128215789794922e-02 -5.307944118976593018e-02 2.215234339237213135e-01 2.699254453182220459e-02 1.756034195423126221e-01 -2.007092982530593872e-01 -2.216413021087646484e-01 -1.536978036165237427e-01 -1.559011936187744141e-01 -2.550706565380096436e-01 3.191373646259307861e-01 1.344682183116674423e-02 -2.469481527805328369e-01 1.139585003256797791e-01 -3.072113394737243652e-01 4.653732106089591980e-02
1.910367608070373535e-02 -1.634716540575027466e-01 2.325785011053085327e-01 1.967005580663681030e-01 -6.580642610788345337e-02 4.606290459632873535e-01 7.845191657543182373e-02 5.281130969524383545e-02 3.096898645162582397e-02 -7.653649896383285522e-02 3.548815101385116577e-02 -3.046055138111114502e-01 -7.054917514324188232e-02 -3.308965265750885010e-02 1.925131119787693024e-02 3.237675726413726807e-01 -6.048711761832237244e-02 -2.369711995124816895e-01 8.421809226274490356e-02 -1.082080602645874023e-02 -7.925621420145034790e-02 -2.365005202591419220e-02 -2.029956877231597900e-01 3.414155542850494385e-02 -1.728743761777877808e-01 -1.436690390110015869e-01 -5.543999373912811279e-02 -1.688750833272933960e-01 -1.654187738895416260e-01 1.038389205932617188e-01 -4.522814229130744934e-02 4.516614675521850586e-01
-1.479452252388000488e-01 -3.303113877773284912e-01 6.742650270462036133e-02 7.431639824062585831e-03 -2.444594539701938629e-02 -1.641508378088474274e-02 3.833435177803039551e-01 8.410292118787765503e-02 -1.352484673261642456e-01 1.782380342483520508e-01 -7.331519853323698044e-03 -3.420848846435546875e-01 1.098589450120925903e-01 -2.016609013080596924e-01 -2.170789800584316254e-02 4.914309084415435791e-02 -9.168902784585952759e-02 -4.408911764621734619e-01 -3.920641914010047913e-02 -1.944612115621566772e-01 1.701035350561141968e-01 7.955520600080490112e-02 -1.718749850988388062e-01 4.553675279021263123e-02 2.360498309135437012e-01 -9.001146256923675537e-02 1.970328241586685181e-01 -8.068279922008514404e-02 -1.149538531899452209e-01 1.600547879934310913e-01 1.724058836698532104e-01 -4.594283644109964371e-03
-5.682588368654251099e-02 -2.494733929634094238e-01 2.970561683177947998e-01 2.784503996372222900e-01 1.357398927211761475e-01 1.907911747694015503e-01 2.138047516345977783e-01 1.831939816474914551e-01 -3.718161024153232574e-03 2.339359670877456665e-01 -1.578231155872344971e-01 -1.913990825414657593e-01 -4.167288914322853088e-02 -2.951194345951080322e-01 6.540361046791076660e-02 2.034101635217666626e-01 2.587191462516784668e-01 -3.145093619823455811e-01 1.260703206062316895e-01 -1.350194513797760010e-01 1.213854551315307617e-01 -2.416583448648452759e-01 -9.104800969362258911e-02 -7.794758677482604980e-02 -9.905101358890533447e-02 3.405212983489036560e-02 1.964248418807983398e-01 -8.531555533409118652e-03 1.937501430511474609e-01 -6.377796176820993423e-03 3.094522655010223389e-02 -9.084456413984298706e-02
-5.281965434551239014e-02 -4.268454611301422119e-01 3.574384748935699463e-01 1.178184077143669128e-01 -3.662871662527322769e-03 1.037262529134750366e-01 4.106693267822265625e-01 -2.365448176860809326e-01 -1.227703019976615906e-01 -2.090223133563995361e-01 -3.956915438175201416e-02 -9.210292994976043701e-02 2.084018662571907043e-02 -2.125096619129180908e-01 1.242298036813735962e-01 -1.332485675811767578e-01 -3.042636439204216003e-02 -8.494529873132705688e-02 5.501066893339157104e-02 -1.591206043958663940e-01 1.116022467613220215e-01 8.271932601928710938e-02 -3.147584944963455200e-02 1.489116549491882324e-01 -5.332427471876144409e-02 -1.416222453117370605e-01 -2.467274218797683716e-01 3.919055312871932983e-02 -2.293113321065902710e-01 4.372476413846015930e-02 2.665546834468841553e-01 2.433767542243003845e-02
1.172219812870025635e-01 -4.804924130439758301e-02 8.099384605884552002e-02 -2.977637350559234619e-01 -6.195918098092079163e-02 -1.640779525041580200e-01 2.721174061298370361e-01 -4.786197841167449951e-02 -5.462965741753578186e-02 -2.246682494878768921e-01 -1.588186621665954590e-01 -5.540225505828857422e-01 -3.233215585350990295e-02 -1.619558185338973999e-01 7.314586639404296875e-02 3.601891547441482544e-02 2.248702943325042725e-02 2.850570157170295715e-02 -1.700376272201538086e-01 2.719407156109809875e-02 -4.432309791445732117e-02 -1.927466243505477905e-01 6.039465777575969696e-03 -1.054573655128479004e-01 -6.101123988628387451e-02 -3.233611285686492920e-01 1.534087657928466797e-01 2.251763939857482910e-01 -2.986353337764739990e-01 -9.344576299190521240e-02 1.884508691728115082e-02 6.536766886711120605e-03
8.323967456817626953e-02 5.125553905963897705e-02 -1.573924273252487183e-01 2.162091434001922607e-01 -9.940261952579021454e-03 -8.370945230126380920e-03 1.272165030241012573e-01 2.205308228731155396e-01 6.578875333070755005e-02 -1.572265923023223877e-01 -1.522112190723419189e-01 -3.966395556926727295e-01 2.058931589126586914e-01 -4.589868187904357910e-01 2.787774242460727692e-02 5.820341408252716064e-02 2.302188277244567871e-01 2.440910041332244873e-02 4.318736959248781204e-03 -3.102712891995906830e-02 1.886992007493972778e-01 1.785784843377768993e-03 -9.242618083953857422e-02 1.902024596929550171e-01 6.826199591159820557e-02 -3.705536425113677979e-01 2.258858084678649902e-01 -4.896041005849838257e-02 -2.606819383800029755e-02 -1.906047808006405830e-03 1.301464140415191650e-01 1.981229484081268311e-01
-4.139981046319007874e-02 1.678808629512786865e-01 9.916418790817260742e-02 -1.111830845475196838e-01 5.285723134875297546e-02 -3.245022846385836601e-03 3.808825612068176270e-01 1.320646256208419800e-01 1.673319488763809204e-01 1.416494399309158325e-01 4.356871359050273895e-03 -7.827663421630859375e-02 -1.141471490263938904e-01 -1.983938366174697876e-01 2.041469961404800415e-01 2.513222694396972656e-01 1.907550096511840820e-01 -2.235933244228363037e-01 1.387914866209030151e-01 5.911741405725479126e-02 5.199625622481107712e-03 -2.996474802494049072e-01 -9.369830042123794556e-02 -1.129043251276016235e-01 -1.226450949907302856e-01 -3.231528401374816895e-01 9.769375622272491455e-02 -2.558271028101444244e-02 2.757350914180278778e-02 4.547219872474670410e-01 -2.064394019544124603e-02 1.142025217413902283e-01
5.556432157754898071e-02 4.335125413490459323e-05 3.170950710773468018e-02 -2.160978019237518311e-01 1.048914156854152679e-02 -1.519578136503696442e-02 4.270836412906646729e-01 6.374505814164876938e-03 7.480280846357345581e-02 5.475687608122825623e-02 -7.285601645708084106e-02 -4.163959249854087830e-02 2.374593354761600494e-02 -2.691399455070495605e-01 2.814244031906127930e-01 1.818578839302062988e-01 1.493666470050811768e-01 -2.223891615867614746e-01 2.668079137802124023e-01 -2.699889242649078369e-01 -3.034105896949768066e-02 -1.219742298126220703e-01 -8.048342168331146240e-02 -1.769487857818603516e-01 -1.097818985581398010e-01 -3.998655378818511963e-01 2.699195742607116699e-01 -4.906121268868446350e-02 -2.251564711332321167e-02 2.063570767641067505e-01 3.612325526773929596e-03 7.598152011632919312e-02
-3.097030520439147949e-01 -5.334672704339027405e-02 1.334776878356933594e-01 4.782945662736892700e-02 -5.811627581715583801e-02 1.394019722938537598e-01 9.602082520723342896e-02 -2.861307561397552490e-01 3.315987437963485718e-02 -1.357252150774002075e-01 6.487692147493362427e-02 -2.077125161886215210e-01 2.923169918358325958e-02 -3.213871270418167114e-02 -1.606650799512863159e-01 1.135805547237396240e-01 -2.457292228937149048e-01 -2.809504233300685883e-02 -1.925369948148727417e-01 -1.236114054918289185e-01 -6.781960278749465942e-02 -1.275328826159238815e-02 -1.478830911219120026e-02 2.620952725410461426e-01 -1.970988512039184570e-01 -2.304394245147705078e-01 4.236578047275543213e-01 -1.505061239004135132e-01 -3.162315487861633301e-01 2.713013887405395508e-01 -3.558187047019600868e-03 6.965997070074081421e-02
-5.324318408966064453e-01 -2.855500578880310059e-01 1.164590492844581604e-01 1.282562762498855591e-01 -8.147646486759185791e-02 2.337929904460906982e-01 -2.864889614284038544e-02 -1.173560246825218201e-01 -2.184287011623382568e-01 -1.220745369791984558e-01 -5.477654933929443359e-02 -1.930645853281021118e-01 1.672695279121398926e-01 -2.843101918697357178e-01 -1.097427681088447571e-01 1.063411831855773926e-01 1.310464739799499512e-01 -5.128470435738563538e-02 8.041810989379882812e-02 -1.314469724893569946e-01 1.694483608007431030e-01 -3.986493498086929321e-02 2.823801338672637939e-02 4.296131059527397156e-02 -2.656592726707458496e-01 -8.889771252870559692e-02 8.819462358951568604e-02 -1.612530946731567383e-01 -1.833117902278900146e-01 -1.426905579864978790e-02 4.473291337490081787e-02 2.635590732097625732e-01
-1.997555494308471680e-01 2.338886260986328125e-01 -1.191813796758651733e-01 1.495749801397323608e-01 1.580323874950408936e-01 1.753535121679306030e-01 1.379581391811370850e-01 -4.788456484675407410e-02 1.490602046251296997e-01 -1.095400378108024597e-01 1.039555389434099197e-02 -2.488103955984115601e-01 -4.996440839022397995e-03 -3.956764340400695801e-01 1.245515495538711548e-01 -8.492267876863479614e-02 4.348848387598991394e-02 -7.861531339585781097e-03 2.150625288486480713e-01 -3.448942899703979492e-01 1.301262825727462769e-01 -7.485015690326690674e-02 -2.090957909822463989e-01 -9.420381486415863037e-02 -1.088333502411842346e-01 -3.548296689987182617e-01 4.719148948788642883e-02 3.333057835698127747e-02 -2.668922245502471924e-01 -1.222758442163467407e-01 -1.000209525227546692e-01 1.914804279804229736e-01
-2.869482338428497314e-01 -2.056264132261276245e-01 1.513149887323379517e-01 7.469004392623901367e-02 -8.964191377162933350e-02 1.781618148088455200e-01 4.992103874683380127e-01 -8.870303630828857422e-02 -5.998750030994415283e-02 -4.637938365340232849e-02 -3.390198945999145508e-02 -3.313835859298706055e-01 5.302562567521817982e-05 -1.995453685522079468e-01 1.670002378523349762e-02 1.525066643953323364e-01 1.193614676594734192e-01 -2.248222529888153076e-01 2.264343947172164917e-02 -1.695242375135421753e-01 -4.814160987734794617e-02 1.327296793460845947e-01 -1.256430894136428833e-02 -3.687227144837379456e-02 -1.275066286325454712e-01 5.500924959778785706e-02 -1.294820755720138550e-01 2.439207136631011963e-01 -8.860869705677032471e-02 3.315784633159637451e-01 1.448989659547805786e-01 1.419284790754318237e-01
1.638312190771102905e-01 -2.709449529647827148e-01 2.175479680299758911e-01 2.695000171661376953e-01 3.557329764589667320e-03 3.305422067642211914e-01 3.644482791423797607e-01 -2.078940533101558685e-02 3.027825057506561279e-01 -1.593159139156341553e-01 2.776751220226287842e-01 -1.608826816082000732e-01 -4.393962677568197250e-03 -2.516198754310607910e-01 -1.812997972592711449e-03 7.883491367101669312e-02 -1.566479206085205078e-01 5.348581355065107346e-03 2.753219902515411377e-01 7.673009298741817474e-03 2.378043532371520996e-02 -6.900963932275772095e-02 4.307008814066648483e-03 8.204280585050582886e-02 8.304493874311447144e-02 -2.605361342430114746e-01 -1.477925200015306473e-02 -1.577881872653961182e-01 -5.748891085386276245e-02 4.104164615273475647e-02 1.728124022483825684e-01 -2.047518827021121979e-02
-1.604702025651931763e-01 -5.851357057690620422e-02 1.071140617132186890e-01 -6.648016721010208130e-02 -3.751356303691864014e-01 -1.272832900285720825e-01 4.904468357563018799e-01 -8.356583118438720703e-02 -1.275574713945388794e-01 -4.804047197103500366e-02 -5.906450748443603516e-02 -2.447445094585418701e-01 -1.101235002279281616e-01 -7.956586033105850220e-02 -2.679997384548187256e-01 1.626388914883136749e-02 7.072214782238006592e-02 -1.629455387592315674e-01 5.280641093850135803e-02 -2.552570998668670654e-01 -1.591953486204147339e-01 -9.919916838407516479e-02 -2.788700163364410400e-02 4.454529657959938049e-02 -1.834266483783721924e-01 -1.553210616111755371e-01 2.718937397003173828e-01 -8.394438028335571289e-02 -2.837055325508117676e-01 3.233682736754417419e-02 4.718438908457756042e-02 1.342493593692779541e-01
-1.119016110897064209e-01 -1.819488097680732608e-04 1.491685658693313599e-01 -3.181011602282524109e-02 -7.230215705931186676e-03 4.655820727348327637e-01 3.265679180622100830e-01 -8.767718821763992310e-02 8.951213210821151733e-02 -2.218147814273834229e-01 2.831074893474578857e-01 -2.271006405353546143e-01 5.472583323717117310e-02 -1.383938044309616089e-01 -9.009984321892261505e-03 -6.849106401205062866e-02 1.606803685426712036e-01 1.735318750143051147e-01 2.256785146892070770e-02 2.800064161419868469e-02 -6.892207264900207520e-02 -3.047834634780883789e-01 1.203552410006523132e-01 -9.886410087347030640e-02 4.451509192585945129e-02 -1.874181479215621948e-01 1.612283289432525635e-01 3.878748277202248573e-03 2.385981231927871704e-01 2.212443053722381592e-01 2.456787079572677612e-01 -9.339607506990432739e-02
-2.026270031929016113e-01 -1.988156586885452271e-01 2.083150595426559448e-01 -1.162906661629676819e-01 2.055112421512603760e-01 1.756756007671356201e-01 2.270165532827377319e-01 -1.636540144681930542e-01 3.163271024823188782e-02 -3.698430210351943970e-02 4.591650888323783875e-02 -3.274436593055725098e-01 -3.858164250850677490e-01 5.875486880540847778e-02 2.512980103492736816e-01 -1.597082987427711487e-02 3.134750723838806152e-01 -1.638072431087493896e-01 -8.363200724124908447e-02 -7.224685698747634888e-02 9.452679008245468140e-02 -2.621412277221679688e-01 5.567164625972509384e-03 -1.079845130443572998e-01 -6.768328696489334106e-02 4.706761613488197327e-02 3.619874119758605957e-01 4.614228382706642151e-02 -9.561212360858917236e-02 5.849143862724304199e-02 -3.966502845287322998e-02 -5.400453507900238037e-02
9.790714830160140991e-02 -2.525924146175384521e-01 -1.910294890403747559e-01 4.760418459773063660e-02 -1.983752995729446411e-01 1.585842519998550415e-01 4.117157757282257080e-01 2.453429996967315674e-02 2.468663901090621948e-01 7.614973932504653931e-02 3.533751890063285828e-02 -2.066660821437835693e-01 1.881003677845001221e-01 -3.131218254566192627e-01 1.407682001590728760e-01 2.658761478960514069e-02 -1.514216661453247070e-01 6.637145578861236572e-02 9.368427097797393799e-02 1.224233657121658325e-01 -1.350325345993041992e-01 -1.953426450490951538e-01 2.095775008201599121e-01 2.403291612863540649e-01 1.733041405677795410e-01 -2.170363813638687134e-01 2.350642383098602295e-01 -2.879181317985057831e-02 -1.562733352184295654e-01 -6.997416168451309204e-02 1.272685825824737549e-01 2.605154551565647125e-02
-1.467087958008050919e-02 -6.087426468729972839e-02 -1.277075558900833130e-01 1.229059323668479919e-01 8.319696038961410522e-02 -4.331280663609504700e-02 3.279781043529510498e-01 -3.686949238181114197e-02 9.675724804401397705e-02 -1.274972259998321533e-01 -1.755433157086372375e-03 -3.702279627323150635e-01 3.558940440416336060e-02 -1.947019696235656738e-01 -4.976413026452064514e-02 3.141330182552337646e-01 2.399013787508010864e-01 2.324694581329822540e-02 -1.439917832612991333e-01 1.091147139668464661e-01 -1.079803779721260071e-01 -7.397700101137161255e-02 2.986834645271301270e-01 2.856388315558433533e-02 1.205900087952613831e-01 -1.435095965862274170e-01 3.560790717601776123e-01 -2.285704016685485840e-02 -3.846499919891357422e-01 -7.189849764108657837e-02 1.350019276142120361e-01 1.105503588914871216e-01
-1.293972879648208618e-02 -1.686584949493408203e-02 3.416067063808441162e-01 7.272433023899793625e-03 8.293263614177703857e-02 3.612143695354461670e-01 1.439207047224044800e-01 -8.454682677984237671e-02 -7.372359931468963623e-02 -1.492312401533126831e-01 -9.085151553153991699e-02 -1.445792913436889648e-01 2.526975795626640320e-02 -1.328104883432388306e-01 7.031830400228500366e-02 2.218525409698486328e-01 -2.714422345161437988e-01 -1.522837877273559570e-01 8.531317114830017090e-02 -9.107568114995956421e-02 3.139267861843109131e-01 9.524773806333541870e-02 -4.680823162198066711e-02 6.894164532423019409e-02 -7.456255704164505005e-02 -3.162539005279541016e-01 1.627679467201232910e-01 -5.600853264331817627e-02 -1.422943174839019775e-01 2.206609845161437988e-01 3.662778437137603760e-01 1.515487879514694214e-01
-9.045109152793884277e-02 -8.500604331493377686e-02 2.160854041576385498e-01 1.022771522402763367e-01 -6.695667747408151627e-03 1.631445884704589844e-01 1.684685498476028442e-01 -1.632481366395950317e-01 -7.487288862466812134e-02 -5.457454919815063477e-02 -1.798170357942581177e-01 -2.235785722732543945e-01 -4.822122156620025635e-01 -3.876009583473205566e-02 2.758484482765197754e-01 -1.361481547355651855e-01 1.098895445466041565e-01 -2.905607521533966064e-01 1.048205792903900146e-01 -1.630898118019104004e-01 3.257628902792930603e-02 -2.215875536203384399e-01 1.573330610990524292e-01 -5.201537162065505981e-02 -6.732573360204696655e-02 -1.794128417968750000e-01 3.368059694766998291e-01 1.537760347127914429e-01 -9.200431406497955322e-02 1.634754091501235962e-01 3.394762799143791199e-02 -6.575705111026763916e-02
-1.110339257866144180e-02 1.176242753863334656e-01 2.124479264020919800e-01 -1.543740481138229370e-01 -1.770804971456527710e-01 4.622744023799896240e-01 2.783641219139099121e-01 1.216066852211952209e-01 3.382743895053863525e-01 -1.014890521764755249e-01 4.127641204831888899e-06 -3.762620687484741211e-01 -9.096090495586395264e-02 1.613444089889526367e-01 1.049243807792663574e-01 2.187298089265823364e-01 1.475236117839813232e-01 7.644511014223098755e-02 8.187772333621978760e-02 -8.023375272750854492e-02 -1.466718167066574097e-01 -3.016184782609343529e-03 -1.740774214267730713e-01 1.382532268762588501e-01 -1.621133536100387573e-01 -1.711748242378234863e-01 -3.673019236885011196e-04 -4.360469058156013489e-02 -4.365075752139091492e-02 1.211703121662139893e-01 1.710817366838455200e-01 7.251720875501632690e-02
-1.938528269529342651e-01 -4.967134073376655579e-02 1.838007867336273193e-01 5.352641269564628601e-02 -9.879760444164276123e-02 2.253945022821426392e-01 3.573262989521026611e-01 3.047187114134430885e-03 6.134095415472984314e-02 -2.908969521522521973e-01 1.027533486485481262e-01 -3.170030117034912109e-01 -1.074662208557128906e-01 4.334157705307006836e-02 -1.014498174190521240e-01 1.442544460296630859e-01 1.591153293848037720e-01 2.437858134508132935e-01 6.250718235969543457e-02 -2.574589550495147705e-01 -2.485180646181106567e-01 -1.999266296625137329e-01 -2.131053060293197632e-01 -2.443780303001403809e-01 2.841686457395553589e-02 -1.597087644040584564e-02 5.095040425658226013e-02 -1.085589826107025146e-01 -2.975051701068878174e-01 -1.273057013750076294e-01 9.068407118320465088e-02 2.996923215687274933e-02
1.633510552346706390e-02 -1.258134245872497559e-01 5.229977518320083618e-02 -9.949933737516403198e-02 -7.072237133979797363e-02 3.583148419857025146e-01 2.894405424594879150e-01 1.106477901339530945e-01 -8.803591877222061157e-02 -2.764091193675994873e-01 -1.367721855640411377e-01 -3.419770300388336182e-01 8.101029694080352783e-02 -4.092359542846679688e-01 1.425357758998870850e-01 -7.067858427762985229e-02 5.959343910217285156e-02 -5.567580088973045349e-02 3.264816105365753174e-02 -1.504505723714828491e-01 -1.094216853380203247e-01 1.539882123470306396e-01 -5.728596448898315430e-02 -1.618294715881347656e-01 6.801922619342803955e-02 -2.879935204982757568e-01 2.376400493085384369e-02 -3.435722589492797852e-01 3.014157526195049286e-02 2.043222449719905853e-02 1.161534637212753296e-01 -7.876175642013549805e-02
1.315330266952514648e-01 -2.445810437202453613e-01 1.772365570068359375e-01 1.588226705789566040e-01 -5.769186466932296753e-02 4.171407818794250488e-01 6.013232097029685974e-02 1.710412502288818359e-01 1.681285947561264038e-01 -7.129483669996261597e-02 1.228094026446342468e-01 -4.076236784458160400e-01 -6.972844153642654419e-02 -1.270247250795364380e-01 1.377179473638534546e-02 -1.178114041686058044e-01 1.032782346010208130e-01 1.787723228335380554e-02 -2.575729787349700928e-01 1.839976757764816284e-01 -9.355895966291427612e-02 1.311284303665161133e-01 -1.147804483771324158e-01 4.233196377754211426e-03 -2.169748991727828979e-01 -3.628031313419342041e-01 -6.289772689342498779e-03 1.716897040605545044e-01 4.327507689595222473e-03 2.899170666933059692e-02 1.292655766010284424e-01 1.739668697118759155e-01
-2.681393325328826904e-01 -9.705977886915206909e-02 1.608480960130691528e-01 2.707222662866115570e-02 1.707472801208496094e-01 1.764143258333206177e-01 7.300760596990585327e-02 -9.547767788171768188e-02 5.089445039629936218e-02 -1.918233036994934082e-01 2.482304908335208893e-02 -2.265132367610931396e-01 1.334024816751480103e-01 2.045617997646331787e-02 7.475003600120544434e-02 9.143225103616714478e-02 -2.835093140602111816e-01 -4.352484643459320068e-02 -5.156606063246726990e-02 6.083111092448234558e-02 -1.837269663810729980e-01 -2.213291525840759277e-01 8.518999442458152771e-03 2.064535170793533325e-01 -7.313137408345937729e-03 -6.565918028354644775e-02 3.772684633731842041e-01 -2.201461493968963623e-01 -4.117560088634490967e-01 2.908034324645996094e-01 -5.224069580435752869e-02 1.667678952217102051e-01
-9.592618793249130249e-02 -3.006675280630588531e-02 3.329066634178161621e-01 -1.023878306150436401e-01 -3.469015657901763916e-02 6.101995334029197693e-02 4.026042520999908447e-01 -1.469522416591644287e-01 8.930312097072601318e-02 2.815213203430175781e-01 -8.942189067602157593e-02 -2.162866145372390747e-01 -1.841860860586166382e-01 -1.333623081445693970e-01 -2.729604244232177734e-01 -2.939911484718322754e-01 -1.554312743246555328e-02 -1.452655941247940063e-01 6.209082528948783875e-02 1.330986171960830688e-01 1.808507144451141357e-01 -1.130876839160919189e-01 -5.930577963590621948e-02 1.353037357330322266e-01 2.882847376167774200e-02 -2.991554439067840576e-01 -6.275157630443572998e-02 4.087115451693534851e-02 -2.378329187631607056e-01 -1.882287114858627319e-01 -4.658642038702964783e-02 -1.580696254968643188e-01
-6.859529763460159302e-02 -9.303201921284198761e-03 1.005941480398178101e-01 -2.126770652830600739e-02 1.209903880953788757e-01 2.707347869873046875e-01 1.182574778795242310e-01 -3.453678488731384277e-01 2.815329432487487793e-01 1.320330239832401276e-02 5.653994530439376831e-02 -3.554981350898742676e-01 -3.100314363837242126e-02 -1.121884286403656006e-01 -5.709358304738998413e-02 1.637934893369674683e-02 3.513846397399902344e-01 2.209425866603851318e-01 -2.736206948757171631e-01 2.162220031023025513e-01 -1.101105213165283203e-01 -1.473691314458847046e-01 1.452013552188873291e-01 1.500536650419235229e-01 -3.871974721550941467e-02 -1.205338239669799805e-01 1.180564090609550476e-01 -2.596491202712059021e-02 -2.173456251621246338e-01 9.732714295387268066e-02 2.600149214267730713e-01 -1.050883755087852478e-01
-1.283814162015914917e-01 1.418834477663040161e-01 1.718062013387680054e-01 -2.157604098320007324e-01 -6.793493032455444336e-02 8.446203917264938354e-02 3.360393047332763672e-01 1.106987819075584412e-01 1.346841156482696533e-01 -4.997253417968750000e-02 -1.130614662542939186e-03 -1.164032146334648132e-01 -2.133143544197082520e-01 -1.181517019867897034e-01 1.335968822240829468e-01 2.155913710594177246e-01 -3.060211613774299622e-02 -1.340256631374359131e-01 2.726024687290191650e-01 -1.237928792834281921e-01 -1.974631100893020630e-01 -1.233946308493614197e-01 2.916208505630493164e-01 3.109751343727111816e-01 -1.913227885961532593e-01 -1.390286982059478760e-01 1.359470337629318237e-01 -1.212422326207160950e-01 -2.969319745898246765e-02 1.596577018499374390e-01 1.463735550642013550e-01 3.331648111343383789e-01
-1.213539242744445801e-01 -6.603430211544036865e-02 3.593327701091766357e-01 2.326594144105911255e-01 9.654930979013442993e-02 4.213692843914031982e-01 3.264699876308441162e-01 -8.598653972148895264e-02 -2.145120501518249512e-01 -2.707380428910255432e-02 -3.276835754513740540e-02 -1.490299310535192490e-02 9.299142658710479736e-02 -2.750643491744995117e-01 -1.533896476030349731e-01 9.026293456554412842e-02 1.862291246652603149e-01 -1.678734868764877319e-01 -4.547230899333953857e-02 -2.949155569076538086e-01 3.566877171397209167e-02 -7.693679630756378174e-02 -7.771472446620464325e-03 1.482765376567840576e-01 7.459110021591186523e-02 -2.070075869560241699e-01 -2.187944203615188599e-02 -2.031625807285308838e-02 1.243515238165855408e-01 1.619655191898345947e-01 2.338502705097198486e-01 7.714464515447616577e-02
6.276802718639373779e-02 -3.355092406272888184e-01 1.336696296930313110e-01 3.130267858505249023e-01 -1.784283071756362915e-01 3.831441104412078857e-01 1.178866177797317505e-01 -3.559175506234169006e-02 1.847198605537414551e-01 1.023786887526512146e-02 5.249248072504997253e-02 -3.331418037414550781e-01 -2.379897981882095337e-01 -5.246619135141372681e-02 -5.530711729079484940e-03 1.128362417221069336e-01 7.748047355562448502e-03 -6.814340502023696899e-02 2.626790404319763184e-01 -9.914699941873550415e-02 -4.471668507903814316e-03 7.155754417181015015e-02 2.142297774553298950e-01 1.706291884183883667e-01 2.065254598855972290e-01 -3.781569749116897583e-02 2.411807030439376831e-01 2.786240307614207268e-03 -3.259748220443725586e-02 1.273102015256881714e-01 2.079203128814697266e-01 1.651589721441268921e-01
5.431990697979927063e-02 3.632465004920959473e-02 5.152085423469543457e-02 -2.533732354640960693e-01 1.252065449953079224e-01 4.714989662170410156e-02 4.874486941844224930e-03 -1.948986016213893890e-02 -3.500706702470779419e-02 -1.561948377639055252e-02 -3.198765963315963745e-02 -3.735363781452178955e-01 1.824261844158172607e-01 -2.623622715473175049e-01 -2.917879819869995117e-02 3.703377395868301392e-02 3.863793015480041504e-01 -2.791741117835044861e-02 -1.239233743399381638e-02 4.161031171679496765e-02 2.980775013566017151e-02 -2.877839207649230957e-01 -2.316702455282211304e-01 -1.934503950178623199e-02 -1.617861092090606689e-01 -2.206384837627410889e-01 4.866132140159606934e-01 1.221362948417663574e-01 -9.884164482355117798e-02 6.349235773086547852e-02 1.688430607318878174e-01 7.506269216537475586e-02
-3.243080079555511475e-01 -2.198931723833084106e-01 1.441914439201354980e-01 7.243335247039794922e-02 3.504777560010552406e-03 2.045294791460037231e-01 1.536116153001785278e-01 3.712981939315795898e-02 -9.458632208406925201e-03 -1.667015403509140015e-01 -2.148977369070053101e-01 -3.444062769412994385e-01 1.784232109785079956e-01 -2.337545752525329590e-01 1.002470180392265320e-01 -2.022160775959491730e-02 -7.614198327064514160e-02 -3.571967780590057373e-01 1.044971048831939697e-01 1.224822402000427246e-01 3.188387677073478699e-02 1.753648966550827026e-01 -7.243445608764886856e-03 -6.823948770761489868e-02 -5.656675249338150024e-02 -3.417845964431762695e-01 -7.746949791908264160e-02 -1.672161668539047241e-01 -1.888415366411209106e-01 -2.323084175586700439e-01 1.484914124011993408e-01 5.058882758021354675e-02
9.523794800043106079e-02 -3.240503668785095215e-01 3.870959579944610596e-02 -1.195753142237663269e-01 2.267982624471187592e-02 1.021777018904685974e-01 3.695799708366394043e-01 2.723726332187652588e-01 -1.972572505474090576e-02 8.707240968942642212e-02 -6.734310835599899292e-02 -4.039801061153411865e-01 4.836029931902885437e-02 -2.298356443643569946e-01 3.149147704243659973e-02 3.649921342730522156e-02 -1.205630898475646973e-01 -2.692513465881347656e-01 1.021934747695922852e-01 -4.080267995595932007e-02 2.314902991056442261e-01 -1.333476603031158447e-01 -1.885250955820083618e-01 1.552066355943679810e-01 -5.234887823462486267e-02 -1.486837863922119141e-01 1.999487541615962982e-02 -1.437143385410308838e-01 7.442165166139602661e-02 1.578312516212463379e-01 -2.723637521266937256e-01 -1.858173608779907227e-01
-1.445162296295166016e-02 -7.835656870156526566e-04 4.053953662514686584e-02 -9.966765344142913818e-02 7.877807319164276123e-02 2.436564676463603973e-02 -4.830206930637359619e-02 -1.768175065517425537e-01 6.008788198232650757e-02 -1.357719004154205322e-01 -1.437621116638183594e-01 -4.166671335697174072e-01 -1.717989593744277954e-01 -1.153448130935430527e-02 9.166236966848373413e-02 1.963452436029911041e-02 7.907016575336456299e-02 -1.880005598068237305e-01 3.029779195785522461e-01 -6.424066424369812012e-02 -1.986729353666305542e-01 -4.693558216094970703e-01 -1.529644280672073364e-01 7.363725453615188599e-02 -2.477928996086120605e-02 -2.695167362689971924e-01 1.822618097066879272e-01 -2.827944159507751465e-01 -2.092099040746688843e-01 7.978306710720062256e-02 -1.289290189743041992e-01 1.172604635357856750e-01
-4.201110601425170898e-01 -2.224219590425491333e-01 2.285671383142471313e-01 4.903010278940200806e-02 -3.858879581093788147e-02 2.336882352828979492e-01 5.130488425493240356e-02 -9.036817401647567749e-02 1.501742750406265259e-01 5.059620365500450134e-02 5.827775225043296814e-03 -2.082428634166717529e-01 1.474729925394058228e-01 6.083157379180192947e-03 -9.215380996465682983e-02 -1.031242776662111282e-02 -1.351060122251510620e-01 -4.758433252573013306e-02 -5.182115826755762100e-03 2.094966359436511993e-03 -6.604401394724845886e-03 -9.513468295335769653e-02 -2.900221943855285645e-01 3.783051967620849609e-01 -1.748927980661392212e-01 6.865356117486953735e-02 2.330584675073623657e-01 -1.900364011526107788e-01 -3.770591616630554199e-01 1.375822871923446655e-01 9.885596483945846558e-02 1.087155751883983612e-02
1.551560610532760620e-01 -1.155647188425064087e-01 1.680738180875778198e-01 -2.542919106781482697e-02 -5.292920768260955811e-02 1.060675457119941711e-01 2.721878290176391602e-01 1.549896318465471268e-02 -4.703363403677940369e-03 -2.774000763893127441e-01 1.038729399442672729e-01 -4.000579714775085449e-01 -7.647875696420669556e-02 -3.299795985221862793e-01 1.506783813238143921e-01 9.409874677658081055e-02 -1.552537083625793457e-01 -2.335680425167083740e-01 -6.628869101405143738e-03 7.999689131975173950e-02 1.596082150936126709e-01 2.233451465144753456e-03 -2.396958619356155396e-01 -1.029146909713745117e-01 3.876310586929321289e-02 -1.621414422988891602e-01 1.709626317024230957e-01 3.907827734947204590e-01 -2.048304975032806396e-01 -1.026030406355857849e-01 -7.919676601886749268e-02 -6.388765573501586914e-02
-1.345684677362442017e-01 -2.889212071895599365e-01 3.257466480135917664e-03 -1.024910211563110352e-01 1.086653117090463638e-02 2.127785831689834595e-01 -4.769279807806015015e-02 -1.013387292623519897e-01 -8.293486386537551880e-02 -1.145125180482864380e-02 -3.698506057262420654e-01 -4.053728580474853516e-01 -1.744863390922546387e-01 6.009576469659805298e-02 1.031355634331703186e-01 -5.439241603016853333e-02 2.834603786468505859e-01 2.628917060792446136e-02 8.456056565046310425e-02 1.287029087543487549e-01 -1.162139549851417542e-01 -3.138612508773803711e-01 1.224067881703376770e-01 7.733345776796340942e-02 -1.751480549573898315e-01 -1.097798049449920654e-01 3.326255083084106445e-01 7.942355424165725708e-02 -2.046710550785064697e-01 6.138204410672187805e-02 1.582103073596954346e-01 -7.801485806703567505e-02
-3.130167722702026367e-01 -3.145542442798614502e-01 -1.796427369117736816e-02 -3.219378739595413208e-02 -8.879187703132629395e-02 9.666135907173156738e-02 3.376961648464202881e-01 -2.613443322479724884e-02 8.354515768587589264e-03 -2.144071310758590698e-01 -8.801684528589248657e-02 -1.776883751153945923e-01 -5.295462161302566528e-02 1.531859207898378372e-02 4.310286045074462891e-01 1.255726534873247147e-02 7.736220490187406540e-03 -1.369515806436538696e-01 2.009231895208358765e-01 -1.709447614848613739e-02 1.646426618099212646e-01 -2.634320855140686035e-01 -9.466465562582015991e-02 1.200247257947921753e-01 1.610981523990631104e-01 -1.047311127185821533e-01 3.496691584587097168e-01 1.467093266546726227e-02 -6.947770714759826660e-02 -1.279587298631668091e-01 1.822416782379150391e-01 -4.752709716558456421e-02
4.298112168908119202e-02 -1.836302280426025391e-01 3.974630534648895264e-01 1.554673723876476288e-02 -1.127359047532081604e-01 4.145276844501495361e-01 4.083532691001892090e-01 2.288183756172657013e-02 3.085916638374328613e-01 3.110584989190101624e-02 1.214108020067214966e-01 -6.438874453306198120e-02 -4.752260074019432068e-02 -2.409648895263671875e-01 3.980119153857231140e-02 3.365417122840881348e-01 1.216695457696914673e-01 -8.161807805299758911e-02 6.708579510450363159e-02 -5.392993241548538208e-02 8.115381747484207153e-02 -9.641323983669281006e-02 -1.533733867108821869e-02 -1.470533013343811035e-01 1.960808783769607544e-01 -4.119649901986122131e-02 8.415293693542480469e-02 4.771458357572555542e-02 -2.741800621151924133e-02 4.754548892378807068e-02 -1.690051555633544922e-01 1.282649785280227661e-01
-2.817105948925018311e-01 -1.823935806751251221e-01 2.674089046195149422e-03 -2.859088964760303497e-02 -2.313842624425888062e-01 -4.038997739553451538e-02 4.213523864746093750e-01 5.787482485175132751e-02 4.224989190697669983e-02 -1.145968064665794373e-01 -6.373502314090728760e-02 -2.297866940498352051e-01 -5.413459241390228271e-02 -2.571462988853454590e-01 -7.119080424308776855e-02 2.108948081731796265e-01 3.910043835639953613e-02 1.294327676296234131e-01 2.312815282493829727e-03 -3.793288469314575195e-01 -2.567105591297149658e-01 -1.229678317904472351e-01 -2.219389826059341431e-01 8.553336560726165771e-02 -2.003545761108398438e-01 -1.688255965709686279e-01 2.227609418332576752e-02 5.649727582931518555e-02 -7.643779367208480835e-02 8.521920070052146912e-03 2.862847447395324707e-01 1.142090465873479843e-02
2.183712273836135864e-02 -1.390464305877685547e-01 4.064307212829589844e-01 2.971257865428924561e-01 1.247571930289268494e-01 1.434984505176544189e-01 2.154136002063751221e-01 2.795404195785522461e-02 8.027585595846176147e-02 4.338283836841583252e-02 -6.703549623489379883e-02 -2.331330180168151855e-01 1.934078484773635864e-01 -2.310899347066879272e-01 -1.058264151215553284e-01 4.516022279858589172e-02 -7.762192189693450928e-02 -3.180031180381774902e-01 -1.853888332843780518e-01 -1.510266307741403580e-02 1.726481020450592041e-01 -2.450437545776367188e-01 -3.367185592651367188e-02 2.568490207195281982e-01 -1.598901860415935516e-02 -3.163051009178161621e-01 -1.105700731277465820e-01 4.273896664381027222e-02 1.664108969271183014e-02 1.957258433103561401e-01 1.361102908849716187e-01 4.454625025391578674e-02
-2.286174595355987549e-01 -4.700291156768798828e-02 2.486560642719268799e-01 -1.731289923191070557e-01 2.772669792175292969e-01 3.417542576789855957e-01 3.113825619220733643e-01 -3.572129085659980774e-02 -2.654667794704437256e-01 1.547198891639709473e-01 -1.643448919057846069e-01 -2.818697988986968994e-01 9.443195164203643799e-02 -3.416776061058044434e-01 -1.374701857566833496e-01 1.018226221203804016e-01 -2.535998076200485229e-02 -3.078291118144989014e-01 -6.687461584806442261e-02 -1.979258954524993896e-01 6.697703152894973755e-03 -7.916213572025299072e-02 3.396530402824282646e-03 -5.200388282537460327e-02 -7.566186040639877319e-02 -1.093183979392051697e-01 9.045795351266860962e-02 4.898431524634361267e-02 -1.522322148084640503e-01 -1.473347842693328857e-02 7.519333064556121826e-02 -2.523154765367507935e-02
-1.815909445285797119e-01 -1.102001443505287170e-01 2.395874559879302979e-01 8.018922805786132812e-02 1.291001439094543457e-01 3.020199239253997803e-01 2.166362553834915161e-01 -9.959061443805694580e-02 -2.734932899475097656e-01 -2.369801551103591919e-01 1.127249523997306824e-01 -1.497315913438796997e-01 -2.905248105525970459e-01 -3.597571849822998047e-01 8.320381492376327515e-02 1.850667148828506470e-01 7.366831414401531219e-03 -3.044282495975494385e-01 -5.589004606008529663e-02 -1.721341907978057861e-01 1.213769763708114624e-01 1.552752405405044556e-02 3.688833862543106079e-02 -6.107992306351661682e-02 1.192664727568626404e-01 -2.219679206609725952e-01 -3.416502848267555237e-03 -1.710276305675506592e-02 8.937469124794006348e-02 2.306255102157592773e-01 1.710699498653411865e-01 7.375326007604598999e-02
-1.555011570453643799e-01 -3.491348624229431152e-01 6.163599342107772827e-02 -2.741422131657600403e-02 1.081555187702178955e-01 -3.429551795125007629e-02 9.992112219333648682e-02 -1.354972869157791138e-01 2.500007152557373047e-01 1.475673075765371323e-02 -2.530647814273834229e-01 -4.118084609508514404e-01 -5.682900547981262207e-02 -2.584954202175140381e-01 3.835555613040924072e-01 -2.186790108680725098e-01 -9.740021824836730957e-02 4.877455160021781921e-02 1.468902528285980225e-01 8.201577514410018921e-02 -1.285751312971115112e-01 -8.313246071338653564e-02 -2.262567281723022461e-01 2.287497073411941528e-01 -5.915068089962005615e-02 -1.089221909642219543e-01 4.329090937972068787e-03 -1.622499711811542511e-02 -3.972394019365310669e-02 6.191239878535270691e-02 7.793407142162322998e-02 2.292716503143310547e-01
1.288459170609712601e-02 -9.235988557338714600e-02 1.672761440277099609e-01 2.329300343990325928e-01 1.742685139179229736e-01 1.304723471403121948e-01 -4.559713229537010193e-02 -2.830377817153930664e-01 7.854423671960830688e-02 2.204131484031677246e-01 -1.528996974229812622e-01 -7.740282267332077026e-02 -3.595693781971931458e-02 -3.266515731811523438e-01 -3.466062247753143311e-02 1.854690313339233398e-01 4.194628447294235229e-02 2.701920270919799805e-01 -8.138627558946609497e-02 -9.943901747465133667e-02 -1.758484356105327606e-02 -1.856881082057952881e-01 -3.051102347671985626e-02 2.877236902713775635e-01 -1.533456891775131226e-01 -3.919316232204437256e-01 1.922086030244827271e-01 -1.067776582203805447e-03 -3.138008713722229004e-01 1.230153217911720276e-01 -5.549908801913261414e-02 -1.059918776154518127e-01
3.394145891070365906e-02 -2.828214764595031738e-01 2.267487496137619019e-01 1.573226973414421082e-02 1.930757611989974976e-01 -1.398871000856161118e-02 -2.192238159477710724e-02 1.010141372680664062e-01 2.384384907782077789e-02 -8.294119685888290405e-02 -1.903684288263320923e-01 -3.809404373168945312e-01 -1.429625749588012695e-01 -4.406106770038604736e-01 -7.486897706985473633e-02 2.280652225017547607e-01 -5.083622038364410400e-02 1.717838943004608154e-01 2.910570055246353149e-02 -1.365865916013717651e-01 5.942869186401367188e-02 -4.022807180881500244e-01 1.085638180375099182e-01 9.495425224304199219e-02 -1.170202866196632385e-01 2.347282879054546356e-02 1.776502281427383423e-01 -1.321147382259368896e-01 5.312206223607063293e-02 1.421522051095962524e-01 1.519363671541213989e-01 1.044363975524902344e-01
-1.717711389064788818e-01 -2.168007791042327881e-01 1.788984686136245728e-01 3.018425405025482178e-01 7.642377167940139771e-02 -1.711763292551040649e-01 7.641980051994323730e-02 -3.113452158868312836e-02 -5.019299313426017761e-02 1.048140227794647217e-01 1.359046101570129395e-01 -4.946224689483642578e-01 -5.950273573398590088e-02 -2.070525586605072021e-01 -8.513703942298889160e-02 -1.955770850181579590e-01 7.416027784347534180e-02 -2.543015778064727783e-01 -3.408051654696464539e-02 9.158463776111602783e-02 8.518739044666290283e-02 -1.998702138662338257e-01 8.052326738834381104e-02 1.120175644755363464e-01 5.505595728754997253e-02 -3.572406470775604248e-01 -7.125148922204971313e-02 -3.143080770969390869e-01 -5.134230852127075195e-02 -4.956010729074478149e-02 -2.273386903107166290e-02 6.170805916190147400e-02
5.704402551054954529e-02 -7.415645569562911987e-02 1.579878479242324829e-01 1.345446407794952393e-01 -1.648884415626525879e-01 5.279936790466308594e-01 4.385983571410179138e-02 -8.889332413673400879e-02 1.254628598690032959e-01 -1.848640441894531250e-01 1.694796234369277954e-01 -4.447976052761077881e-01 4.087327048182487488e-02 -6.348684430122375488e-02 -1.718414016067981720e-03 5.723629146814346313e-03 9.082976728677749634e-03 8.170952089130878448e-03 -1.809293478727340698e-01 -6.586948875337839127e-03 5.814595893025398254e-02 -4.763127863407135010e-02 5.624237935990095139e-03 8.397570811212062836e-03 3.642223775386810303e-02 -3.657198548316955566e-01 -4.036206752061843872e-02 5.627505015581846237e-03 -2.451268024742603302e-03 1.180809512734413147e-01 1.415093094110488892e-01 3.752065598964691162e-01
-3.096779286861419678e-01 -1.070270910859107971e-01 6.085273250937461853e-02 -9.140598773956298828e-02 -1.430542171001434326e-01 1.643928289413452148e-01 2.365360856056213379e-01 -6.945022195577621460e-02 3.637795150279998779e-02 -1.835711747407913208e-01 -1.636092066764831543e-01 -2.688496410846710205e-01 -2.049749940633773804e-01 -1.167546138167381287e-01 3.303276896476745605e-01 -3.132050484418869019e-02 2.458089031279087067e-02 -1.262816227972507477e-02 1.716536879539489746e-01 -2.464453689754009247e-02 1.771999746561050415e-01 -2.016084939241409302e-01 -2.991475164890289307e-02 5.975293740630149841e-02 2.317691296339035034e-01 -2.189250439405441284e-01 2.711427807807922363e-01 1.470663547515869141e-01 -2.284879237413406372e-01 -2.466645240783691406e-01 1.853599399328231812e-01 -1.447872817516326904e-01
-4.973314702510833740e-02 -1.961062103509902954e-01 3.467136025428771973e-01 9.486966580152511597e-02 8.880641311407089233e-02 -1.839082874357700348e-02 1.415189951658248901e-01 -1.527589857578277588e-01 1.031278297305107117e-01 6.183094531297683716e-02 8.992648124694824219e-02 -3.191433846950531006e-01 -3.592211604118347168e-01 4.330142959952354431e-02 1.939660608768463135e-01 -8.526901155710220337e-02 3.692358732223510742e-01 -1.623693406581878662e-01 4.481673240661621094e-02 -1.516423076391220093e-01 6.539984047412872314e-02 -2.150059193372726440e-01 7.210995256900787354e-02 -4.188307747244834900e-02 -1.229822263121604919e-02 -4.620476812124252319e-02 2.772252559661865234e-01 -5.558573082089424133e-02 -9.314588457345962524e-02 2.593051195144653320e-01 3.718497604131698608e-02 -2.708779573440551758e-01
1.279962211847305298e-01 -1.501561850309371948e-01 2.651368081569671631e-01 1.146705597639083862e-01 -9.317963570356369019e-02 1.764801889657974243e-01 3.340038061141967773e-01 1.462212502956390381e-01 -3.521361574530601501e-02 9.831269085407257080e-02 -6.684834510087966919e-02 -9.342005848884582520e-02 -2.614315450191497803e-01 -3.127813339233398438e-01 -3.897101581096649170e-01 8.757665753364562988e-02 -1.651934832334518433e-01 -1.842621862888336182e-01 9.238442033529281616e-02 -9.644152224063873291e-02 -1.620934605598449707e-01 -1.236285641789436340e-01 -1.008127704262733459e-01 1.110491156578063965e-01 1.750902533531188965e-01 -3.157422840595245361e-01 2.226096391677856445e-01 -1.350029651075601578e-02 6.415371596813201904e-02 1.340819001197814941e-01 9.304495900869369507e-02 3.261768445372581482e-02
1.301481872797012329e-01 -1.879725903272628784e-01 2.598546147346496582e-01 1.515579074621200562e-01 5.720555409789085388e-02 1.222048327326774597e-01 3.602352440357208252e-01 1.170403957366943359e-01 -2.004093527793884277e-01 3.154677152633666992e-02 5.722595006227493286e-02 -1.269862949848175049e-01 -8.992855995893478394e-02 -2.954650521278381348e-01 -3.282622396945953369e-01 1.176907345652580261e-01 -7.167316973209381104e-03 -1.631348431110382080e-01 2.728331685066223145e-01 -9.185741096735000610e-02 -1.117523238062858582e-01 -1.445928663015365601e-01 -5.549214035272598267e-02 2.329165488481521606e-01 2.583829760551452637e-01 -2.386965453624725342e-01 2.302725911140441895e-01 2.202207408845424652e-02 -4.067598655819892883e-02 1.424085646867752075e-01 1.241462677717208862e-01 5.608156323432922363e-02
-1.029059961438179016e-01 -4.168910533189773560e-02 2.663598209619522095e-02 1.762927323579788208e-01 7.289193570613861084e-03 5.320906639099121094e-01 5.602090060710906982e-02 2.182243019342422485e-01 -5.553555209189653397e-03 1.703280508518218994e-01 -1.642040014266967773e-01 -4.831208586692810059e-01 -9.741587564349174500e-03 -5.006170645356178284e-02 3.517676889896392822e-02 6.279761344194412231e-02 4.652563855051994324e-02 1.012006849050521851e-01 -8.921518176794052124e-02 -1.265447735786437988e-01 2.470048144459724426e-02 2.305299341678619385e-01 -6.475561112165451050e-02 9.027497470378875732e-02 1.537987738847732544e-01 -2.642751038074493408e-01 6.533414125442504883e-02 -1.611614227294921875e-01 -1.659356802701950073e-01 1.715052127838134766e-01 -1.260897815227508545e-01 -1.603007167577743530e-01
-1.165959686040878296e-01 1.446561813354492188e-01 7.690487056970596313e-02 3.944946527481079102e-01 2.072288244962692261e-01 2.358586192131042480e-01 2.734326422214508057e-01 1.115086395293474197e-02 1.012842282652854919e-01 1.108985915780067444e-01 1.888844221830368042e-01 -3.881581723690032959e-01 -7.656235992908477783e-02 -7.877654582262039185e-02 -9.618476778268814087e-02 -2.740884423255920410e-01 -7.812187820672988892e-02 3.920247405767440796e-02 -3.744336590170860291e-02 -1.154536530375480652e-01 3.265026509761810303e-01 7.993087917566299438e-02 -3.970271721482276917e-02 9.947626292705535889e-02 -7.243214547634124756e-02 -1.007596924901008606e-01 8.365201205015182495e-02 -1.770107597112655640e-01 -2.559475898742675781e-01 2.429493665695190430e-01 -4.439306911081075668e-03 3.652008250355720520e-03
-4.024867415428161621e-01 -3.648315370082855225e-02 2.401923686265945435e-01 2.530227303504943848e-01 -4.454358294606208801e-02 4.092209506779909134e-03 9.114303626120090485e-03 1.039199437946081161e-02 -2.664167061448097229e-02 1.739343106746673584e-01 -1.109138578176498413e-01 -2.599040567874908447e-01 1.880946755409240723e-01 -3.681941926479339600e-01 -2.377342432737350464e-02 4.943708330392837524e-02 -1.687540560960769653e-01 2.430447340011596680e-01 -4.960244894027709961e-02 -7.100097835063934326e-02 4.843284562230110168e-02 -1.848733169026672840e-03 -3.714438155293464661e-02 3.987448289990425110e-02 -2.995540201663970947e-01 -4.395060837268829346e-01 1.130277439951896667e-01 5.188038200139999390e-02 -9.132862091064453125e-02 1.165171116590499878e-01 8.321116119623184204e-02 -2.055824734270572662e-02
-3.677623569965362549e-01 -8.175831288099288940e-02 6.634722929447889328e-03 1.430779695510864258e-01 -5.036587268114089966e-02 1.872423887252807617e-01 2.385763972997665405e-01 -1.484005451202392578e-01 -6.737525016069412231e-02 -6.566649768501520157e-03 -2.258863747119903564e-01 -1.787120103836059570e-01 -4.187795519828796387e-01 -1.315022706985473633e-01 2.893848121166229248e-01 -9.206864982843399048e-02 -2.136598899960517883e-02 2.924564778804779053e-01 3.520230948925018311e-02 -1.486855298280715942e-01 1.165416389703750610e-01 -1.774243712425231934e-01 5.434336513280868530e-02 -1.821869239211082458e-02 -8.418411761522293091e-02 -5.591911822557449341e-02 3.094388544559478760e-01 -6.873468309640884399e-02 1.077533587813377380e-01 5.761370062828063965e-02 1.593991219997406006e-01 1.996732652187347412e-01
-1.917659044265747070e-01 -2.794076502323150635e-01 2.900254726409912109e-01 1.699639856815338135e-01 8.362384885549545288e-02 8.109806478023529053e-02 1.883227974176406860e-01 -1.573779731988906860e-01 -1.220591180026531219e-02 2.734598331153392792e-02 -9.417421370744705200e-02 -1.572515964508056641e-01 -3.202608525753021240e-01 2.281198091804981232e-02 3.126928508281707764e-01 -2.131018638610839844e-01 1.515679210424423218e-01 -6.407278776168823242e-02 9.908761829137802124e-02 1.154853254556655884e-01 -2.916644513607025146e-02 -2.493709176778793335e-01 2.219155132770538330e-01 1.519868820905685425e-01 -2.589109241962432861e-01 -1.693033576011657715e-01 1.494234353303909302e-01 6.938486546277999878e-02 -2.929612696170806885e-01 7.750830799341201782e-02 -1.022414416074752808e-01 8.268991112709045410e-02
-5.296246963553130627e-04 -3.167700394988059998e-02 2.430934906005859375e-01 -2.202335298061370850e-01 -2.208441495895385742e-01 2.347739934921264648e-01 3.673250377178192139e-01 8.849259465932846069e-02 -1.120167002081871033e-01 1.188033595681190491e-01 2.570093572139739990e-01 -1.726902574300765991e-01 -1.969928890466690063e-01 -3.895441293716430664e-01 1.791496425867080688e-01 1.816043443977832794e-02 1.224733144044876099e-01 1.050481423735618591e-01 1.548389941453933716e-01 -5.594808608293533325e-02 -2.044546157121658325e-01 -1.997769773006439209e-01 1.426362842321395874e-01 -9.082476049661636353e-02 -2.267425209283828735e-01 -1.061699017882347107e-01 1.875716000795364380e-01 -1.574257016181945801e-02 9.695759974420070648e-03 -6.580387707799673080e-03 1.918549686670303345e-01 -2.699787728488445282e-02
-5.483538657426834106e-02 -1.699451059103012085e-01 -1.293118447065353394e-01 -2.212606556713581085e-02 -1.706577837467193604e-01 2.110346555709838867e-01 3.178869187831878662e-01 6.443955749273300171e-02 1.057569459080696106e-01 1.104949787259101868e-01 -1.326436251401901245e-01 -5.931794270873069763e-02 -1.161393672227859497e-01 -3.866831064224243164e-01 1.621229201555252075e-01 -3.438951820135116577e-02 4.783051833510398865e-02 -1.220707818865776062e-01 7.006593793630599976e-02 1.901694387197494507e-02 -6.792876869440078735e-02 -6.475751101970672607e-02 -4.505441337823867798e-02 -1.522409617900848389e-01 -1.519051939249038696e-02 -4.385494589805603027e-01 3.071878254413604736e-01 1.787261962890625000e-01 1.057159304618835449e-01 3.452877998352050781e-01 1.135361716151237488e-01 1.357285678386688232e-01
1.169153973460197449e-01 -1.570613235235214233e-01 1.802227795124053955e-01 2.485067844390869141e-01 1.258173733949661255e-01 1.131008788943290710e-01 3.103213906288146973e-01 1.274193376302719116e-01 1.707080379128456116e-02 -4.197517037391662598e-02 9.023422375321388245e-03 -1.698910444974899292e-01 -6.940088421106338501e-02 -2.686678767204284668e-01 -3.304600119590759277e-01 6.739319860935211182e-02 -1.185902431607246399e-01 -2.348871678113937378e-01 9.095162898302078247e-02 -1.076684445142745972e-01 -1.345417350530624390e-01 -1.602311879396438599e-01 -1.981887817382812500e-01 3.064838051795959473e-01 2.656950950622558594e-01 -2.803707122802734375e-01 2.027500979602336884e-02 -4.004523158073425293e-02 -1.448050141334533691e-01 9.134819358587265015e-02 2.241745591163635254e-01 -8.750446140766143799e-02
-1.497028172016143799e-01 -2.085601687431335449e-01 -1.182572916150093079e-02 -1.217280775308609009e-01 -4.460963606834411621e-02 1.470774412155151367e-01 2.176311798393726349e-02 -1.627521067857742310e-01 3.359816223382949829e-02 1.299537718296051025e-02 2.620981037616729736e-01 -2.880853712558746338e-01 -1.599479913711547852e-01 -3.584243059158325195e-01 1.856890469789505005e-01 -1.132779419422149658e-01 1.973059261217713356e-03 -2.716869860887527466e-02 6.699525564908981323e-02 -8.421029895544052124e-02 -3.247301280498504639e-01 -3.934884443879127502e-02 5.962702631950378418e-02 -1.848473399877548218e-01 -1.688492298126220703e-02 -4.086665809154510498e-01 2.480063289403915405e-01 3.624184057116508484e-02 -1.790670901536941528e-01 1.438928693532943726e-01 2.170980572700500488e-01 -1.647451519966125488e-01
-2.324198484420776367e-01 -3.227525651454925537e-01 1.193917635828256607e-02 -1.100783795118331909e-01 -6.765200197696685791e-02 3.196856081485748291e-01 2.250900864601135254e-01 -2.656044363975524902e-01 -3.394103050231933594e-02 1.309968344867229462e-02 5.942517146468162537e-02 -4.014644324779510498e-01 1.905638575553894043e-01 -2.269163876771926880e-01 1.583447679877281189e-02 1.614573299884796143e-01 1.307715624570846558e-01 -2.604909241199493408e-01 -8.332706242799758911e-02 -2.001169621944427490e-01 -6.377378851175308228e-02 -1.487630326300859451e-02 -1.954180374741554260e-02 1.672367453575134277e-01 2.109561301767826080e-02 1.603529416024684906e-02 -1.496956795454025269e-01 -2.150984667241573334e-02 -2.901675701141357422e-01 1.677129566669464111e-01 4.975476861000061035e-02 1.358383148908615112e-01
-2.027314752340316772e-01 -2.631438523530960083e-02 3.848628103733062744e-01 -1.286910846829414368e-02 2.515080571174621582e-01 6.327772140502929688e-02 2.576076090335845947e-01 -1.761846058070659637e-02 1.246171770617365837e-03 -1.180680319666862488e-01 -3.512006700038909912e-01 -1.315127611160278320e-01 -5.217048153281211853e-02 -3.380562961101531982e-01 -2.992985844612121582e-01 -5.764453113079071045e-02 1.868182420730590820e-01 -1.971849054098129272e-01 -7.968529313802719116e-02 1.059632375836372375e-02 1.238925084471702576e-01 -7.978482544422149658e-02 1.167835742235183716e-01 2.598358094692230225e-01 -5.746059492230415344e-02 -2.406305521726608276e-01 8.656437695026397705e-02 8.072477579116821289e-02 -1.187920756638050079e-02 2.037945091724395752e-01 -1.031778901815414429e-01 2.929065003991127014e-02
-9.293050318956375122e-02 -1.051140949130058289e-01 1.168035902082920074e-02 1.686154864728450775e-02 -4.081723466515541077e-02 2.744172811508178711e-01 2.927106916904449463e-01 1.527815610170364380e-01 4.377580285072326660e-01 2.091908641159534454e-02 1.747025102376937866e-01 -2.177155762910842896e-01 2.549363486468791962e-02 -2.529119551181793213e-01 1.453081369400024414e-01 7.044169306755065918e-02 -3.159138560295104980e-01 3.883753716945648193e-02 9.528640657663345337e-02 1.070896089076995850e-01 1.067003794014453888e-02 5.470509827136993408e-02 4.813629388809204102e-02 1.896990239620208740e-01 7.178719341754913330e-02 -2.040753215551376343e-01 2.915140986442565918e-01 -3.000478446483612061e-01 8.493962883949279785e-02 8.590443432331085205e-02 1.714267581701278687e-01 -6.451572477817535400e-02
-5.068372562527656555e-02 -5.163341760635375977e-03 2.082843631505966187e-01 -4.934522882103919983e-02 2.591227293014526367e-01 4.092524647712707520e-01 1.195559427142143250e-01 -3.046362102031707764e-02 -9.614431113004684448e-02 4.282042011618614197e-02 8.961776643991470337e-02 -1.770824790000915527e-01 -8.130375295877456665e-02 -4.102849960327148438e-01 1.903409659862518311e-01 2.055033296346664429e-01 -4.044375941157341003e-02 -1.662530750036239624e-01 -2.165837883949279785e-01 -4.102937579154968262e-01 1.830410957336425781e-01 -7.237758487462997437e-02 1.845452561974525452e-02 1.565969139337539673e-01 -7.313206046819686890e-02 -1.631339788436889648e-01 8.819850534200668335e-02 -6.578537821769714355e-02 7.955379039049148560e-02 -1.113086938858032227e-01 1.546935290098190308e-01 -5.490031838417053223e-02
-4.052163660526275635e-02 -2.107259780168533325e-01 6.922847032546997070e-02 1.536618173122406006e-01 9.027873724699020386e-02 1.613341569900512695e-01 4.308708384633064270e-02 -1.300286352634429932e-01 1.936988830566406250e-01 -3.054768443107604980e-01 1.683412939310073853e-01 -2.577433586120605469e-01 3.320801630616188049e-02 -1.313960999250411987e-01 3.297024071216583252e-01 3.471971675753593445e-02 8.786931633949279785e-02 -3.887680768966674805e-01 -2.167714387178421021e-01 1.584853604435920715e-02 -2.999089891090989113e-03 -2.844516038894653320e-01 1.069013848900794983e-01 5.810709297657012939e-02 1.713526062667369843e-02 -3.070708771701902151e-04 3.472228646278381348e-01 -4.800719395279884338e-02 -2.488399744033813477e-01 -3.335239738225936890e-02 -8.673568069934844971e-02 1.522327214479446411e-01
7.370866090059280396e-02 -1.853030771017074585e-01 3.288126289844512939e-01 5.164283514022827148e-02 -1.902684122323989868e-01 9.689576923847198486e-02 2.975120544433593750e-01 -8.970782905817031860e-02 -6.863629072904586792e-02 2.614990063011646271e-02 2.531176805496215820e-01 -2.980550527572631836e-01 -1.212372705340385437e-01 -4.344880878925323486e-01 -8.009495213627815247e-03 2.059912085533142090e-01 9.132571518421173096e-02 -7.604759931564331055e-02 5.053370073437690735e-02 -2.659070864319801331e-02 1.179464980959892273e-01 -1.887244433164596558e-01 3.167684422805905342e-03 -2.538892626762390137e-01 -2.503983378410339355e-01 7.542990893125534058e-02 1.886048614978790283e-01 -1.844450384378433228e-01 -3.160561993718147278e-02 -3.035620413720607758e-02 4.459439218044281006e-02 -1.724705100059509277e-01
-2.402415424585342407e-01 4.222658649086952209e-02 1.840772330760955811e-01 -1.878503896296024323e-02 2.180574238300323486e-01 9.396655112504959106e-02 -1.700636893510818481e-01 -1.018630787730216980e-01 1.526026427745819092e-01 1.222273632884025574e-01 1.241122558712959290e-01 -3.497889935970306396e-01 1.278484314680099487e-01 -5.194299221038818359e-01 -1.306253764778375626e-02 5.531374365091323853e-03 -6.651426851749420166e-02 -6.468256562948226929e-02 -5.958558619022369385e-02 -1.814666092395782471e-01 1.766542941331863403e-01 -2.158498466014862061e-01 -2.246027737855911255e-01 1.080003082752227783e-01 2.333027869462966919e-02 -2.698439657688140869e-01 -1.098074205219745636e-02 -8.686251938343048096e-03 -1.773811131715774536e-01 -8.527637273073196411e-02 2.007548660039901733e-01 1.032388210296630859e-01
-1.719981729984283447e-01 -6.110889837145805359e-02 1.656579971313476562e-01 1.049874573945999146e-01 -9.268790483474731445e-02 2.463361620903015137e-01 1.106950864195823669e-01 1.241023540496826172e-01 6.525667011737823486e-02 2.213427610695362091e-02 1.404913663864135742e-01 -2.943517565727233887e-01 9.929382801055908203e-02 -3.156031668186187744e-01 -1.193424127995967865e-02 2.357315868139266968e-01 1.905999481678009033e-01 -6.827070564031600952e-02 1.633964329957962036e-01 -1.500247120857238770e-01 -2.762494683265686035e-01 1.790035665035247803e-01 -1.430780440568923950e-01 1.806194484233856201e-01 -1.959392875432968140e-01 8.410716801881790161e-02 2.999559938907623291e-01 5.416754633188247681e-02 -3.455895483493804932e-01 6.186754629015922546e-02 -1.797862001694738865e-03 2.042100280523300171e-01
8.022081106901168823e-02 -3.185817003250122070e-01 1.962970197200775146e-01 -8.513670414686203003e-02 -3.991011902689933777e-02 2.350720614194869995e-01 2.284959405660629272e-01 -2.708836225792765617e-03 1.947826892137527466e-01 2.461214214563369751e-01 -1.736686527729034424e-01 -2.663175761699676514e-01 1.807849109172821045e-01 -2.143002748489379883e-01 5.847371369600296021e-02 -6.085693463683128357e-02 -3.180647790431976318e-01 -3.866315633058547974e-02 1.478430628776550293e-02 5.960845574736595154e-02 2.745440304279327393e-01 -1.807170063257217407e-01 -1.304153501987457275e-01 1.014622300863265991e-01 -1.503824144601821899e-01 -2.511101961135864258e-01 -7.932760566473007202e-02 -1.828896999359130859e-01 -5.493720248341560364e-02 2.214538156986236572e-01 -3.046838100999593735e-03 -1.806605309247970581e-01
-2.741278707981109619e-01 5.041272565722465515e-02 1.511483341455459595e-01 1.496061682701110840e-01 8.766394853591918945e-02 1.215621381998062134e-01 1.042678356170654297e-01 -1.106980741024017334e-01 2.616663277149200439e-01 1.259794980287551880e-01 -7.232902944087982178e-02 -2.888282537460327148e-01 -2.285345457494258881e-02 -3.382914885878562927e-02 -6.751605868339538574e-02 -1.254450082778930664e-01 -8.708199113607406616e-02 -5.597678199410438538e-02 -7.965502142906188965e-02 -4.309177771210670471e-02 8.454938232898712158e-02 -1.273043900728225708e-01 -1.882129013538360596e-01 1.219177767634391785e-01 -8.430878072977066040e-02 4.300790838897228241e-03 2.854179143905639648e-01 -2.973801493644714355e-01 -4.600388407707214355e-01 3.836584389209747314e-01 8.866599947214126587e-02 -1.625356264412403107e-02
-2.670642174780368805e-02 7.432128489017486572e-02 9.571664780378341675e-02 2.562031447887420654e-01 -1.524752527475357056e-01 4.472859799861907959e-01 2.460118941962718964e-02 1.960016787052154541e-01 2.608594298362731934e-01 3.450262919068336487e-02 7.253710180521011353e-02 -4.851006269454956055e-01 8.224868029356002808e-02 -2.366954386234283447e-01 -1.564332544803619385e-01 1.697635464370250702e-02 5.783353373408317566e-02 1.240397468209266663e-01 5.253007635474205017e-02 -9.692592546343803406e-03 8.977042138576507568e-02 1.694050729274749756e-01 -1.230881642550230026e-02 -2.314252592623233795e-02 -1.053477376699447632e-01 -3.271892368793487549e-01 1.014924272894859314e-01 -3.252265602350234985e-02 -1.026727780699729919e-01 1.998679339885711670e-01 1.020219475030899048e-01 9.909607470035552979e-02
-9.506072103977203369e-02 -1.826829463243484497e-01 1.796561926603317261e-01 -7.561995834112167358e-02 2.331124432384967804e-02 3.337298631668090820e-01 -7.659345120191574097e-02 2.211229801177978516e-01 3.396583721041679382e-02 1.392877995967864990e-01 -2.764640003442764282e-02 -1.547373235225677490e-01 -1.282585710287094116e-01 -3.223385810852050781e-01 1.629278957843780518e-01 2.392547726631164551e-01 2.776926383376121521e-02 -2.640036940574645996e-01 -5.223611369729042053e-02 -2.460713982582092285e-01 3.108662068843841553e-01 -1.092907562851905823e-01 -1.364315003156661987e-01 3.321142196655273438e-01 1.731275767087936401e-01 -1.980399712920188904e-02 1.909566372632980347e-01 -1.086774840950965881e-02 -7.683635503053665161e-02 2.143061906099319458e-01 1.008999794721603394e-01 -5.750678479671478271e-02
-1.884036064147949219e-01 -3.163079619407653809e-01 2.153421789407730103e-01 -3.583370149135589600e-02 1.782402396202087402e-01 -1.481126993894577026e-01 2.387544661760330200e-01 -1.671712100505828857e-01 2.009880244731903076e-01 1.533924490213394165e-01 -2.553577125072479248e-01 -3.077538907527923584e-01 -1.420193910598754883e-01 -1.697269976139068604e-01 1.882423907518386841e-01 -2.874611914157867432e-01 1.033220626413822174e-02 1.831185668706893921e-01 2.449012249708175659e-01 1.136729866266250610e-01 -1.065284535288810730e-01 -1.407104879617691040e-01 9.252031892538070679e-02 2.443970590829849243e-01 5.342989787459373474e-02 -2.172862738370895386e-01 2.263959310948848724e-02 -7.126142084598541260e-02 -1.146095842123031616e-01 -1.101667732000350952e-01 -1.844670809805393219e-02 -1.662871916778385639e-03
1.016174107789993286e-01 -2.294956147670745850e-01 4.197119176387786865e-01 -1.667821593582630157e-02 1.975036859512329102e-01 2.184395678341388702e-02 2.353748381137847900e-01 3.675473853945732117e-02 1.825159937143325806e-01 -1.529814749956130981e-01 7.485292851924896240e-02 -1.721865087747573853e-01 -2.104255706071853638e-01 -2.199334800243377686e-01 -1.615943610668182373e-01 1.795817762613296509e-01 1.178026199340820312e-01 8.058378845453262329e-02 2.438620626926422119e-01 8.919268846511840820e-03 2.053550928831100464e-01 -3.618989884853363037e-01 -2.237211167812347412e-01 2.081161737442016602e-01 1.240334659814834595e-01 -6.901451945304870605e-02 1.334193944931030273e-01 7.036499679088592529e-02 -1.662157922983169556e-01 2.196323126554489136e-02 -2.261031791567802429e-02 5.838164687156677246e-02
-2.247227281332015991e-01 -7.922551780939102173e-02 1.363157629966735840e-01 -2.537157833576202393e-01 2.112730443477630615e-01 2.749071456491947174e-02 2.409848570823669434e-01 -1.772440224885940552e-01 1.027931272983551025e-01 -2.270815521478652954e-01 -6.762415915727615356e-02 -2.521330714225769043e-01 3.481334447860717773e-02 -9.680075570940971375e-03 -6.344725936651229858e-02 2.773617804050445557e-01 2.378171235322952271e-01 2.431003898382186890e-01 -6.826692074537277222e-02 -8.653698116540908813e-02 2.036261111497879028e-01 7.001802441664040089e-04 -1.375094205141067505e-01 1.661869138479232788e-01 1.492451280355453491e-01 -3.205398023128509521e-01 -4.367482662200927734e-02 -9.653809666633605957e-02 -2.714036107063293457e-01 1.724611967802047729e-01 1.517167240381240845e-01 1.854410022497177124e-01
-1.617950499057769775e-01 8.769840002059936523e-03 1.287741661071777344e-01 4.813528805971145630e-02 -1.296804938465356827e-02 2.259461283683776855e-01 1.142013743519783020e-01 -2.739230394363403320e-01 3.476296365261077881e-01 1.703201048076152802e-02 1.612834483385086060e-01 -3.973341584205627441e-01 1.884344615973532200e-03 -7.765828073024749756e-02 -1.180298030376434326e-01 2.003058977425098419e-02 3.085766434669494629e-01 2.052775472402572632e-01 -1.902347207069396973e-01 1.587167382240295410e-01 2.705697342753410339e-02 -2.671340703964233398e-01 6.118581444025039673e-02 1.258374601602554321e-01 -6.389152724295854568e-03 -4.735540971159934998e-02 1.673361212015151978e-01 6.358809769153594971e-02 -2.109908312559127808e-01 1.691451668739318848e-01 1.357500404119491577e-01 -2.717842757701873779e-01
-2.386661469936370850e-01 -6.140283495187759399e-02 7.376509159803390503e-02 -3.158370032906532288e-03 -8.309353142976760864e-02 2.826560987159609795e-03 -4.861842095851898193e-02 -8.928597718477249146e-02 3.843966871500015259e-02 2.489566057920455933e-01 -3.911825269460678101e-02 -3.464010953903198242e-01 -4.284932836890220642e-02 -2.744235098361968994e-01 1.122444048523902893e-01 6.892800331115722656e-02 -9.692890197038650513e-02 2.914163842797279358e-02 2.728519737720489502e-01 -1.883841156959533691e-01 -1.451833844184875488e-01 2.162357717752456665e-01 -5.104630813002586365e-02 -1.556146424263715744e-02 -3.129927814006805420e-01 -3.370642662048339844e-01 2.312038093805313110e-01 -1.523081362247467041e-01 -2.898627519607543945e-01 9.820313751697540283e-02 2.451664954423904419e-01 6.501973420381546021e-02
-1.384793221950531006e-01 5.087102949619293213e-02 1.469471305608749390e-02 5.608388409018516541e-02 6.272604316473007202e-02 5.817492306232452393e-02 2.110690176486968994e-01 -7.725090533494949341e-02 2.034455835819244385e-01 1.026761755347251892e-01 3.806440234184265137e-01 -3.373810648918151855e-01 2.560505177825689316e-03 -7.655447721481323242e-02 -1.419308930635452271e-01 -2.578494548797607422e-01 1.242500245571136475e-01 3.051265180110931396e-01 8.678195625543594360e-02 3.471772745251655579e-02 6.296419538557529449e-03 -4.184860289096832275e-01 -2.506143599748611450e-02 1.408060491085052490e-01 -1.258150935173034668e-01 -1.746476739645004272e-01 3.170889317989349365e-01 -3.885214403271675110e-02 5.274643748998641968e-02 1.209019720554351807e-01 6.366524100303649902e-02 1.764972358942031860e-01
-3.894652426242828369e-02 5.814696848392486572e-02 3.657945990562438965e-02 -1.943227499723434448e-01 5.323155224323272705e-02 4.171599149703979492e-01 4.170669615268707275e-01 1.468488425016403198e-01 2.011829912662506104e-01 -1.050323098897933960e-01 -1.700137369334697723e-02 -3.511348366737365723e-01 -2.210235744714736938e-01 1.457055956125259399e-01 2.927986346185207367e-02 1.811382472515106201e-01 4.326171800494194031e-02 2.204312682151794434e-01 -6.292647123336791992e-02 -3.853275906294584274e-03 1.062546018511056900e-02 -1.501105912029743195e-02 -8.442150801420211792e-02 1.360874902456998825e-02 -1.841915957629680634e-02 -3.740386962890625000e-01 -1.355864554643630981e-01 1.696588099002838135e-01 1.711188629269599915e-02 9.840732812881469727e-02 -2.784737944602966309e-02 2.110576182603836060e-01
-8.656889200210571289e-02 -1.378179043531417847e-01 3.155948519706726074e-01 1.211108863353729248e-01 -6.426402926445007324e-02 4.165122509002685547e-01 -1.673172041773796082e-02 3.979457318782806396e-01 1.612104922533035278e-01 -1.567330509424209595e-01 3.920982591807842255e-03 -2.694249153137207031e-01 -1.246277317404747009e-01 1.806346350349485874e-03 5.073484033346176147e-03 -1.282686591148376465e-01 2.416171580553054810e-01 -1.775841042399406433e-02 1.863828450441360474e-01 1.214602813124656677e-01 1.733062975108623505e-02 4.210118670016527176e-03 -3.309373278170824051e-03 -4.702744632959365845e-02 8.163363486528396606e-02 -2.316728830337524414e-01 8.269999921321868896e-02 1.279876232147216797e-01 -9.078227728605270386e-02 3.140123486518859863e-01 -3.084973059594631195e-02 2.563953995704650879e-01
-1.687676608562469482e-01 -2.105907499790191650e-01 4.406293034553527832e-01 1.259300410747528076e-01 2.804617285728454590e-01 1.452255342155694962e-02 1.562836021184921265e-01 1.448157429695129395e-01 2.884168028831481934e-01 4.567476734519004822e-02 -2.709994912147521973e-01 -9.965889155864715576e-02 1.377615262754261494e-04 -1.945356130599975586e-01 8.664842694997787476e-02 3.760390728712081909e-02 1.155118495225906372e-01 1.181249618530273438e-01 -1.113321334123611450e-01 -8.607232570648193359e-02 4.630106687545776367e-02 1.137647256255149841e-01 -1.726245433092117310e-01 -1.616767607629299164e-02 -1.532391011714935303e-01 -2.304238528013229370e-01 2.869413495063781738e-01 1.596764028072357178e-01 1.985609084367752075e-01 -2.075412720441818237e-01 1.260688453912734985e-01 -4.932107031345367432e-02
-1.371043324470520020e-01 -4.927935823798179626e-02 1.841520369052886963e-01 7.803933322429656982e-02 2.317470610141754150e-01 2.073207050561904907e-01 4.449029862880706787e-01 -2.739793993532657623e-02 -7.564567029476165771e-02 7.161102443933486938e-02 1.274826377630233765e-01 -1.660617738962173462e-01 -4.232437163591384888e-02 9.382167458534240723e-02 1.247473657131195068e-01 4.785413295030593872e-02 1.525177806615829468e-01 -1.810578107833862305e-01 7.264897227287292480e-02 -2.541944086551666260e-01 2.396752238273620605e-01 -3.407216370105743408e-01 -2.091736644506454468e-01 1.314948648214340210e-01 1.979936212301254272e-01 -1.030411422252655029e-01 -6.392572820186614990e-02 -3.308899998664855957e-01 -6.338918209075927734e-02 -8.755952119827270508e-02 -6.935116648674011230e-02 1.409440636634826660e-01
-2.584459781646728516e-01 -4.676178693771362305e-01 1.210336461663246155e-01 -2.066813707351684570e-01 1.315274834632873535e-01 2.776379287242889404e-01 2.145838588476181030e-01 -1.688488870859146118e-01 -1.001203656196594238e-01 -9.204721450805664062e-02 -1.461645513772964478e-01 -3.544342219829559326e-01 2.276378273963928223e-01 -6.737220287322998047e-02 8.935485780239105225e-02 1.221667230129241943e-01 4.797917604446411133e-02 -1.832134574651718140e-01 1.364632844924926758e-01 -1.151432842016220093e-01 9.418090432882308960e-02 -5.519528314471244812e-02 6.723948568105697632e-02 -6.424581259489059448e-02 -2.161799371242523193e-01 -2.494803518056869507e-01 -9.908948838710784912e-02 -1.046216785907745361e-01 8.058599382638931274e-02 9.471563249826431274e-02 9.559452533721923828e-02 -2.874530665576457977e-02
8.141496777534484863e-02 -1.579056978225708008e-01 1.348188817501068115e-01 -3.313804417848587036e-02 -1.448971033096313477e-01 1.262278705835342407e-01 9.783551841974258423e-02 1.737699955701828003e-01 2.447718232870101929e-01 -2.103808075189590454e-01 1.887203156948089600e-01 -3.536441326141357422e-01 -1.061903759837150574e-01 -2.121254801750183105e-01 2.208860069513320923e-01 1.299011558294296265e-01 -1.487538814544677734e-01 -1.816934645175933838e-01 3.306066617369651794e-02 -1.092466637492179871e-01 -2.466433048248291016e-01 1.285845786333084106e-01 2.483016699552536011e-01 1.047100964933633804e-02 -5.107311531901359558e-02 -2.268543839454650879e-01 2.318775653839111328e-01 -1.089238189160823822e-02 -2.342605441808700562e-01 3.289796710014343262e-01 7.962669245898723602e-03 -8.515097945928573608e-02
-7.424166053533554077e-02 -9.616713225841522217e-02 -6.327960640192031860e-02 -1.148190945386886597e-01 -7.393568009138107300e-02 1.709319949150085449e-01 -3.947904333472251892e-02 -2.273855060338973999e-01 1.784280985593795776e-01 -1.206605732440948486e-01 -2.843671143054962158e-01 -4.018822312355041504e-01 -1.568895131349563599e-01 5.681801587343215942e-03 2.498851530253887177e-02 -2.251225896179676056e-02 2.074782736599445343e-02 -1.801106333732604980e-01 2.736817598342895508e-01 4.094111919403076172e-02 -2.241814434528350830e-01 -4.378263950347900391e-01 4.467074945569038391e-02 2.027392387390136719e-01 -5.591201782226562500e-02 -2.466761767864227295e-01 2.129596024751663208e-01 -3.881155699491500854e-02 -1.141815483570098877e-01 1.230190992355346680e-01 -1.640584915876388550e-01 7.170694321393966675e-02
3.103803377598524094e-03 -2.509731613099575043e-02 3.082143366336822510e-01 -1.740175113081932068e-02 1.153879687190055847e-01 1.904113739728927612e-01 1.035969853401184082e-01 7.183111459016799927e-02 1.805952191352844238e-01 1.346439495682716370e-02 9.951125085353851318e-02 -2.835871875286102295e-01 -3.086884692311286926e-02 -3.230392932891845703e-01 1.532330513000488281e-01 1.573031395673751831e-01 2.147004753351211548e-01 -1.989043951034545898e-01 5.027696490287780762e-03 -3.617418408393859863e-01 2.199159264564514160e-01 -7.616639882326126099e-02 -8.359940350055694580e-02 4.614380300045013428e-01 8.189287036657333374e-02 5.112754553556442261e-02 1.170067638158798218e-01 8.873085677623748779e-02 9.785798192024230957e-02 -9.085714817047119141e-03 1.747243553400039673e-01 -1.597309112548828125e-02
-2.212016880512237549e-01 -6.771653145551681519e-02 2.881110012531280518e-01 -4.564989358186721802e-02 3.030575811862945557e-01 -1.480892747640609741e-01 6.007644161581993103e-02 -2.566364407539367676e-02 1.605840772390365601e-01 1.662573963403701782e-01 -2.494786828756332397e-01 -3.644835650920867920e-01 -6.094929575920104980e-02 -1.094504818320274353e-01 -7.437153905630111694e-02 -6.811533123254776001e-02 6.793445348739624023e-02 1.008718386292457581e-01 -6.200723350048065186e-02 -3.325092494487762451e-01 -8.545843511819839478e-02 -2.526403665542602539e-01 -1.124111339449882507e-01 6.020785868167877197e-02 -3.039567768573760986e-01 -1.659346185624599457e-02 2.065022438764572144e-01 -1.863804608583450317e-01 4.291593097150325775e-03 1.725848466157913208e-01 1.692230254411697388e-02 2.285685092210769653e-01
-2.826446294784545898e-01 9.648633003234863281e-02 -3.307874128222465515e-02 -2.544060163199901581e-02 -9.469140321016311646e-02 2.215855270624160767e-01 3.233702778816223145e-01 1.568164303898811340e-02 3.819157481193542480e-01 -3.354390338063240051e-02 1.506800800561904907e-01 -3.482680916786193848e-01 2.045156657695770264e-01 -2.685832977294921875e-01 -1.272741109132766724e-01 1.278523262590169907e-02 -1.132044382393360138e-02 4.396676272153854370e-02 1.225924119353294373e-01 -2.009005844593048096e-01 1.578497737646102905e-01 -2.050301618874073029e-02 1.821211576461791992e-01 -1.125482544302940369e-01 5.610195174813270569e-02 -3.016590178012847900e-01 2.157924175262451172e-01 -6.607627868652343750e-02 1.517691016197204590e-01 1.459370106458663940e-01 5.774555727839469910e-02 -5.921938642859458923e-02
-1.090119108557701111e-01 -1.565607339143753052e-01 3.352921307086944580e-01 1.134802401065826416e-01 -1.055254116654396057e-01 3.626962602138519287e-01 1.571633964776992798e-01 -1.714940927922725677e-02 -1.583597958087921143e-01 -1.550902426242828369e-01 -1.458421498537063599e-01 -2.623481154441833496e-01 3.370941281318664551e-01 -2.929506003856658936e-01 2.805889248847961426e-01 -1.922346353530883789e-01 6.820746511220932007e-02 -1.405466049909591675e-01 -8.264510333538055420e-02 -5.545429512858390808e-02 -8.668467402458190918e-02 1.036300808191299438e-01 3.980023413896560669e-02 -4.562040790915489197e-02 -2.367337197065353394e-01 -1.924462616443634033e-01 1.701346039772033691e-01 -1.733120232820510864e-01 -6.490947306156158447e-02 2.667320519685745239e-02 -2.680044434964656830e-02 -4.827061668038368225e-02
-4.374727010726928711e-01 -2.074777781963348389e-01 1.118058413267135620e-01 5.881857872009277344e-02 9.627559036016464233e-02 6.510168313980102539e-02 2.385163158178329468e-01 -8.206771314144134521e-02 2.312589138746261597e-01 1.640561223030090332e-02 3.709038347005844116e-02 -2.724940478801727295e-01 8.674434572458267212e-02 -1.031941249966621399e-01 -1.216840520501136780e-01 7.579527795314788818e-02 -2.920879125595092773e-01 6.121479719877243042e-02 -1.475206948816776276e-02 -5.004575476050376892e-02 3.873601928353309631e-02 -1.227623298764228821e-01 -1.229194998741149902e-01 9.293560683727264404e-02 -1.961634606122970581e-01 4.510053992271423340e-02 2.377276718616485596e-01 -1.573259383440017700e-01 -4.212382137775421143e-01 2.629975676536560059e-01 -5.811028182506561279e-02 -2.248801849782466888e-02
-3.836170732975006104e-01 -2.055687755346298218e-01 1.242862567305564880e-01 -2.208971232175827026e-01 -2.323544817045331001e-03 2.203343063592910767e-01 1.449141204357147217e-01 -1.636849194765090942e-01 2.172082215547561646e-01 5.058471113443374634e-02 -1.773151755332946777e-01 -2.280882894992828369e-01 2.000457141548395157e-03 -2.821690738201141357e-01 6.009348109364509583e-02 -2.841803617775440216e-02 6.411307305097579956e-02 -6.575614959001541138e-02 1.276448816061019897e-01 -1.993820667266845703e-01 -1.317080557346343994e-01 -2.015514373779296875e-01 -3.711482137441635132e-02 2.348215430974960327e-01 -2.158669084310531616e-01 1.018382534384727478e-01 1.504163295030593872e-01 -2.268327772617340088e-01 -9.003778547048568726e-02 1.840903759002685547e-01 -2.841171920299530029e-01 3.171878168359398842e-03
-1.631335467100143433e-01 -2.079349458217620850e-01 4.204410314559936523e-01 1.254513710737228394e-01 4.353133440017700195e-01 -8.882986754179000854e-02 3.536454439163208008e-01 -1.005378551781177521e-02 2.822285294532775879e-01 6.007818505167961121e-02 -1.441403478384017944e-01 -2.434549480676651001e-01 1.284496299922466278e-02 -8.575275540351867676e-02 7.676097750663757324e-02 5.297967419028282166e-02 5.186442658305168152e-02 3.642541170120239258e-02 -1.704947836697101593e-02 -1.763240993022918701e-01 -1.858825981616973877e-01 5.767394974827766418e-02 -3.031042218208312988e-01 -2.163484506309032440e-02 -1.144261956214904785e-01 -4.704103246331214905e-02 1.618856191635131836e-01 -2.939449856057763100e-03 1.281207147985696793e-02 -1.300519257783889771e-01 1.054460704326629639e-01 1.502387132495641708e-02
[truncated: 3,272,594 more chars]
