# Supplementary material for: The Language of Innovation
Source: PLoS One. 2020 Apr 30;15(4):e0230107. doi: 10.1371/journal.pone.0230107 (PMC7194493; doi:10.1371/journal.pone.0230107)
Supplement: S3 File — (GZ) [file pone.0230107.s003.tar.gz › 1981-1985/V2Run_13_VS_4500_embeddings1981-1985ED32.txt]

-2.170510143041610718e-01 1.143631264567375183e-01 -1.439757943153381348e-01 3.498957306146621704e-02 8.794187754392623901e-02 -5.276999995112419128e-02 1.026935353875160217e-01 1.035432070493698120e-01 5.906267464160919189e-02 1.272469162940979004e-01 2.216313779354095459e-01 -3.576325774192810059e-01 -2.363058477640151978e-01 3.306496143341064453e-01 7.170521467924118042e-02 1.700974106788635254e-01 1.043451651930809021e-01 -7.625363767147064209e-02 -2.729507386684417725e-01 1.221657097339630127e-01 -2.296569943428039551e-01 8.521261811256408691e-02 3.413056433200836182e-01 8.081274107098579407e-03 -5.883052945137023926e-02 -1.494457870721817017e-01 2.866065502166748047e-01 -2.289237827062606812e-01 -1.676593869924545288e-01 3.596125915646553040e-02 7.168541103601455688e-02 1.120321303606033325e-01
-2.359939217567443848e-01 2.046461850404739380e-01 5.811696499586105347e-02 1.966449469327926636e-01 1.765143424272537231e-01 7.551304250955581665e-02 -1.814986020326614380e-02 6.511733680963516235e-02 -8.499048650264739990e-02 -2.322279363870620728e-01 -2.128837164491415024e-03 -2.697346210479736328e-01 -1.994823515415191650e-01 1.784251779317855835e-01 -1.664090901613235474e-02 -1.471449434757232666e-01 -6.706915330141782761e-03 -9.447320550680160522e-02 -9.195469319820404053e-02 -7.586599886417388916e-02 2.730776965618133545e-01 7.159975171089172363e-02 2.699593305587768555e-01 -3.133040666580200195e-01 2.694967687129974365e-01 2.791377529501914978e-02 -1.271772235631942749e-01 -1.434083431959152222e-01 5.009744688868522644e-02 -4.415676295757293701e-01 4.219706729054450989e-02 9.023361653089523315e-02
-4.702385142445564270e-02 -2.804465778172016144e-02 1.027926653623580933e-01 9.545925259590148926e-02 3.417450487613677979e-01 7.916148751974105835e-02 -2.158107757568359375e-01 2.710959315299987793e-01 -3.046837262809276581e-02 -2.508897483348846436e-01 2.539684772491455078e-01 -3.544072210788726807e-01 -3.451538085937500000e-01 9.113959968090057373e-02 1.610251814126968384e-01 1.069324165582656860e-01 2.324925735592842102e-02 -2.395082861185073853e-01 -5.886358395218849182e-02 -1.084532290697097778e-01 1.110434308648109436e-01 2.786366827785968781e-02 1.184220686554908752e-01 -2.366136461496353149e-01 6.097671017050743103e-02 1.719515323638916016e-01 2.106999009847640991e-01 2.099541947245597839e-02 -2.600235641002655029e-01 -1.128338053822517395e-01 -1.100815553218126297e-02 -2.420858480036258698e-02
1.230737343430519104e-01 -2.422792837023735046e-02 -1.342298686504364014e-01 1.956572979688644409e-01 5.897272005677223206e-02 1.062901169061660767e-01 -9.404544532299041748e-02 1.195492595434188843e-01 2.386665046215057373e-01 -2.155797481536865234e-01 2.673039585351943970e-02 -4.266846776008605957e-01 -3.064533174037933350e-01 5.593273416161537170e-02 6.621421128511428833e-02 1.524274200201034546e-01 3.764056265354156494e-01 2.010080218315124512e-01 -5.238744243979454041e-02 -1.811292171478271484e-01 2.868798673152923584e-01 1.120392084121704102e-01 4.324558377265930176e-02 -1.076977327466011047e-01 2.027637511491775513e-01 -1.511127799749374390e-01 2.460931688547134399e-01 7.153625041246414185e-02 -8.944727480411529541e-02 -4.076467454433441162e-02 2.034723386168479919e-02 -1.162751391530036926e-01
-8.528517559170722961e-03 5.933895707130432129e-02 -1.143556088209152222e-01 3.828417137265205383e-02 3.477997146546840668e-03 -1.097932737320661545e-02 4.337583482265472412e-02 -6.080905720591545105e-02 7.784979790449142456e-02 -1.360022425651550293e-01 5.557641386985778809e-02 -3.913127481937408447e-01 -3.253494203090667725e-01 2.828640118241310120e-02 7.911060005426406860e-02 -9.097368270158767700e-02 3.570418059825897217e-01 3.413365483283996582e-01 1.896673440933227539e-01 2.742004394531250000e-02 9.413637965917587280e-02 1.060744673013687134e-01 2.433052659034729004e-01 -1.740571260452270508e-01 3.171763122081756592e-01 1.299055218696594238e-01 -1.771949827671051025e-01 1.688148826360702515e-01 -1.285323947668075562e-01 -2.779033482074737549e-01 -1.126190349459648132e-01 -8.010103367269039154e-03
4.424585774540901184e-02 1.921574473381042480e-01 -2.569773234426975250e-02 1.609748452901840210e-01 1.065312623977661133e-01 -2.030228823423385620e-01 -1.466566175222396851e-01 7.639255840331315994e-03 -8.454163558781147003e-03 -2.710570693016052246e-01 2.659074962139129639e-02 -4.240631461143493652e-01 -1.388155966997146606e-01 3.250320255756378174e-01 -2.653959989547729492e-01 -1.160248965024948120e-01 2.649712562561035156e-01 1.447917707264423370e-02 -9.300702065229415894e-02 8.905158191919326782e-02 2.938525676727294922e-01 1.867944896221160889e-01 3.140006065368652344e-01 4.149229079484939575e-02 6.852335296571254730e-03 -1.434723138809204102e-01 1.036980822682380676e-01 1.295268628746271133e-02 -6.790958344936370850e-02 -1.832917034626007080e-01 1.163694411516189575e-01 -7.521484792232513428e-02
-2.075881361961364746e-01 1.024864763021469116e-01 2.392604798078536987e-01 -8.523113280534744263e-02 1.345212757587432861e-01 -6.097546219825744629e-02 6.903570890426635742e-02 8.425407111644744873e-02 1.728151738643646240e-01 -2.314560711383819580e-01 5.870373547077178955e-02 -2.142274230718612671e-01 -5.709226131439208984e-01 2.569891139864921570e-02 -1.936210393905639648e-01 1.797265112400054932e-01 1.723712235689163208e-01 4.009290784597396851e-02 -1.099129468202590942e-01 3.727437183260917664e-02 -1.327410340309143066e-01 5.590061843395233154e-02 1.697592884302139282e-01 -1.382238864898681641e-01 1.923638279549777508e-03 -1.096427515149116516e-01 1.277504116296768188e-01 -2.959346175193786621e-01 8.930117636919021606e-02 -1.904005408287048340e-01 -2.128084003925323486e-01 -1.179323997348546982e-02
-1.881617680191993713e-02 2.435092478990554810e-01 -1.791175156831741333e-01 8.510903269052505493e-02 1.876168549060821533e-01 -2.644867869094014168e-03 2.833743989467620850e-01 -1.152788028120994568e-01 1.720626503229141235e-01 -1.010878160595893860e-01 3.400835692882537842e-01 -1.569859534502029419e-01 -2.081200778484344482e-01 2.400009334087371826e-01 -6.307146511971950531e-03 -6.609257776290178299e-03 4.154537618160247803e-01 -2.735799252986907959e-01 -3.981606569141149521e-03 2.287761867046356201e-01 1.615278720855712891e-01 7.015190273523330688e-02 -1.104743033647537231e-01 -7.166412193328142166e-03 2.471908628940582275e-01 -1.374990195035934448e-01 -1.750306040048599243e-01 -2.624106220901012421e-02 6.383466720581054688e-02 -5.998073145747184753e-02 1.219939142465591431e-01 1.189209893345832825e-01
3.823472186923027039e-02 1.396687328815460205e-01 -2.085265070199966431e-01 -3.821500577032566071e-04 -1.399595942348241806e-02 1.214770376682281494e-01 -4.454723373055458069e-02 1.101163625717163086e-01 -9.576907753944396973e-02 -1.922850310802459717e-01 -2.063746452331542969e-01 -3.241267204284667969e-01 -1.335478276014328003e-01 3.172357678413391113e-01 -1.202774569392204285e-01 -1.109775081276893616e-01 3.708622157573699951e-01 -4.587804898619651794e-02 -9.288300573825836182e-02 3.122966289520263672e-01 9.627576917409896851e-02 2.460749745368957520e-01 3.091632723808288574e-01 -7.173858582973480225e-02 1.506893187761306763e-01 -1.179933622479438782e-01 1.299127936363220215e-01 1.177947744727134705e-01 2.233185768127441406e-01 -1.821563988924026489e-01 -1.365847978740930557e-02 2.151380479335784912e-02
-2.466519773006439209e-01 1.726685315370559692e-01 -2.366429865360260010e-01 1.329246461391448975e-01 2.507697641849517822e-01 3.663466125726699829e-02 7.363514602184295654e-02 -1.578153967857360840e-01 2.262414991855621338e-01 -2.702615261077880859e-01 -5.044835433363914490e-02 -2.882253825664520264e-01 1.424107849597930908e-01 2.976586222648620605e-01 7.682265713810920715e-03 -1.966670900583267212e-01 4.702922999858856201e-01 -1.155549809336662292e-01 -9.741798043251037598e-02 9.385554492473602295e-02 -1.263365894556045532e-01 -8.950993418693542480e-02 -8.232379704713821411e-02 -1.538986265659332275e-01 -7.436144165694713593e-03 9.243476390838623047e-02 -1.014227345585823059e-01 -5.016727000474929810e-02 -1.749987006187438965e-01 -8.607412874698638916e-02 1.403220556676387787e-02 1.294823586940765381e-01
5.964291840791702271e-02 1.697792261838912964e-01 -1.168024912476539612e-01 2.425802499055862427e-01 1.480281800031661987e-01 -5.663044378161430359e-02 -3.476681709289550781e-01 3.039277791976928711e-01 3.093853592872619629e-02 -2.437009811401367188e-01 -1.704945415258407593e-02 -1.841428130865097046e-01 -1.591896563768386841e-01 2.054227292537689209e-01 -1.613709777593612671e-01 -2.704908549785614014e-01 3.087386488914489746e-01 1.670536771416664124e-02 -1.163394302129745483e-01 -5.201197788119316101e-02 -1.132242009043693542e-01 6.330951303243637085e-02 3.239256441593170166e-01 -2.598944120109081268e-02 4.328923672437667847e-02 1.670690923929214478e-01 -9.471524506807327271e-02 -1.654576808214187622e-01 7.548531144857406616e-02 -1.764690428972244263e-01 1.270447741262614727e-03 2.413063645362854004e-01
-1.381057649850845337e-01 1.598441898822784424e-01 -1.035945639014244080e-01 6.520481314510107040e-03 -1.172496154904365540e-01 1.730178892612457275e-01 -1.856440752744674683e-01 4.677026867866516113e-01 -2.242164500057697296e-02 -3.142727613449096680e-01 1.163127124309539795e-01 -1.495861411094665527e-01 -2.467388361692428589e-01 2.904927432537078857e-01 -2.510686814785003662e-01 -6.470175832509994507e-02 1.457090228796005249e-01 -4.770744219422340393e-02 -1.241762936115264893e-01 -2.144764661788940430e-01 7.162239402532577515e-02 1.768611222505569458e-01 1.509061753749847412e-01 -7.901726663112640381e-02 1.513940840959548950e-01 9.230177104473114014e-02 -1.193201914429664612e-02 -1.872535347938537598e-01 1.329922080039978027e-01 -2.270433753728866577e-01 -9.961168467998504639e-02 6.237275153398513794e-02
-3.780939057469367981e-02 -1.232658848166465759e-01 -1.963389664888381958e-02 3.843505084514617920e-01 8.092246949672698975e-02 1.021399572491645813e-01 -2.014712691307067871e-01 8.358437567949295044e-02 2.058004289865493774e-01 -2.614848315715789795e-01 -2.758884220384061337e-04 -3.388243317604064941e-01 -1.730469614267349243e-01 2.905186638236045837e-02 2.450344264507293701e-01 -1.846316754817962646e-01 2.986926138401031494e-01 1.913722604513168335e-01 -1.011193469166755676e-01 -6.882023811340332031e-02 -1.106775477528572083e-01 -9.657669067382812500e-02 1.571569144725799561e-01 -1.307781636714935303e-01 1.783040761947631836e-01 5.780503153800964355e-02 1.747682392597198486e-01 1.433406919240951538e-01 -2.105193883180618286e-01 -2.723116278648376465e-01 1.693972945213317871e-02 -1.053283289074897766e-01
1.189555227756500244e-01 3.352280259132385254e-01 -3.731870055198669434e-01 9.433547407388687134e-02 2.292918562889099121e-01 1.952140964567661285e-02 -2.267814278602600098e-01 -1.532080471515655518e-01 -2.284672558307647705e-01 -8.139502257108688354e-02 7.760235574096441269e-03 -2.626846730709075928e-01 -2.474542856216430664e-01 2.638529837131500244e-01 -5.202674493193626404e-02 -1.743423789739608765e-01 -9.866795502603054047e-03 3.206297010183334351e-02 -7.268547266721725464e-02 -9.807197749614715576e-02 -2.459954470396041870e-01 1.874252855777740479e-01 -1.393460333347320557e-01 5.346290394663810730e-02 2.137731388211250305e-02 -9.942706674337387085e-02 -7.055811583995819092e-02 -2.068051099777221680e-01 -2.712668180465698242e-01 -1.751057654619216919e-01 -2.348468406125903130e-03 -9.653227031230926514e-02
-1.164114475250244141e-01 -8.044690638780593872e-02 -1.006337627768516541e-01 1.964122056961059570e-01 1.700909063220024109e-02 -5.982415750622749329e-02 -5.264403671026229858e-02 -6.045126914978027344e-02 1.892535835504531860e-01 -4.881314933300018311e-02 2.431185692548751831e-01 -4.823085069656372070e-01 -1.300310939550399780e-01 4.270257651805877686e-01 8.917918056249618530e-02 -5.890646949410438538e-02 2.274069935083389282e-01 3.639041259884834290e-02 -1.725056916475296021e-01 3.486571907997131348e-01 1.147185042500495911e-01 8.778376132249832153e-02 1.858176738023757935e-01 5.960102751851081848e-02 5.538447573781013489e-02 1.109226867556571960e-01 -1.109425202012062073e-01 -1.016860362142324448e-02 -7.428555935621261597e-02 -1.972396522760391235e-01 -1.722893565893173218e-01 -1.231855899095535278e-01
-1.385312825441360474e-01 9.454851038753986359e-03 -2.281222790479660034e-01 3.079051077365875244e-01 1.332614570856094360e-01 1.527961343526840210e-01 -1.532142907381057739e-01 1.533924937248229980e-01 3.491232693195343018e-01 -2.554547488689422607e-01 9.675840288400650024e-02 -3.376136422157287598e-01 -1.378921419382095337e-01 1.379948556423187256e-01 -8.599755913019180298e-02 1.474453415721654892e-02 -4.812416061758995056e-02 5.656661465764045715e-02 1.803371310234069824e-02 1.355814933776855469e-01 2.146544903516769409e-01 7.310896366834640503e-02 3.212559521198272705e-01 -2.973868250846862793e-01 3.569888323545455933e-02 1.706606000661849976e-01 7.644000928848981857e-03 6.992628425359725952e-02 -1.462567299604415894e-01 -6.935843825340270996e-02 1.860408037900924683e-01 -1.617297828197479248e-01
-7.796963304281234741e-02 1.334459036588668823e-01 -3.892257064580917358e-02 1.040093377232551575e-01 5.075624585151672363e-02 1.821625679731369019e-01 -2.716370224952697754e-01 3.900586366653442383e-01 -3.020053356885910034e-02 -1.733388006687164307e-01 3.695628792047500610e-02 -1.537445634603500366e-01 -3.091737926006317139e-01 1.632648855447769165e-01 4.229885339736938477e-02 1.232152655720710754e-01 2.310018390417098999e-01 1.266462504863739014e-01 -2.854425907135009766e-01 1.298751533031463623e-01 -2.011590451002120972e-02 3.914675116539001465e-02 3.182012438774108887e-01 2.331313639879226685e-01 5.882934853434562683e-02 -4.703695699572563171e-02 -1.401115059852600098e-01 -2.575412094593048096e-01 -4.980007559061050415e-02 -2.815377116203308105e-01 8.790443092584609985e-02 2.287545241415500641e-02
-3.079207241535186768e-02 1.176474913954734802e-01 2.332085184752941132e-02 -1.058498620986938477e-01 2.024076730012893677e-01 2.943715453147888184e-01 -2.748009562492370605e-01 1.569240093231201172e-01 1.570855677127838135e-01 -2.285029441118240356e-01 -1.321769207715988159e-01 -3.038806319236755371e-01 -2.825796604156494141e-01 3.002864718437194824e-01 3.260160088539123535e-01 -2.085280865430831909e-01 4.043868929147720337e-02 1.102489903569221497e-01 1.215359494090080261e-01 1.144034042954444885e-01 1.322205215692520142e-01 1.887658089399337769e-01 1.289026737213134766e-01 -1.291552335023880005e-01 4.261834919452667236e-02 6.757496390491724014e-03 1.354414522647857666e-01 -4.254278168082237244e-02 -1.435078978538513184e-01 -2.284953147172927856e-01 -2.488968707621097565e-02 -1.253003329038619995e-01
-7.011715322732925415e-02 -2.044785022735595703e-01 -6.625764071941375732e-02 2.948110699653625488e-01 1.822543889284133911e-02 2.964655123651027679e-02 -1.182032972574234009e-01 1.408662348985671997e-01 1.396731585264205933e-01 -3.608756065368652344e-01 3.849862515926361084e-02 -5.583626627922058105e-01 -2.162488996982574463e-01 1.926449388265609741e-01 8.844419568777084351e-02 5.908149480819702148e-02 2.191443294286727905e-01 3.905945271253585815e-02 -4.219057504087686539e-03 9.756744652986526489e-02 -4.675691202282905579e-02 6.687137484550476074e-02 3.279016315937042236e-01 1.405396163463592529e-01 -1.226546764373779297e-01 -1.460885163396596909e-02 -1.563259065151214600e-01 2.851803787052631378e-03 6.651153415441513062e-02 1.518249604851007462e-02 1.635268926620483398e-01 6.817489117383956909e-02
-1.175902858376502991e-01 2.982547879219055176e-01 -1.099090557545423508e-02 4.269541427493095398e-02 1.525256335735321045e-01 1.498026102781295776e-01 2.482702136039733887e-01 4.745806381106376648e-02 3.015791252255439758e-02 -3.701340556144714355e-01 7.955232262611389160e-02 -1.036236733198165894e-01 -2.031542956829071045e-01 2.855466902256011963e-01 1.897454857826232910e-01 -2.779131531715393066e-01 1.370826959609985352e-01 3.420082107186317444e-02 4.681942611932754517e-02 -1.704631745815277100e-02 1.902897506952285767e-01 -1.753954216837882996e-02 1.441560406237840652e-02 7.520212233066558838e-02 3.636523485183715820e-01 2.146653532981872559e-01 1.816715300083160400e-01 -4.170108586549758911e-02 -2.812813222408294678e-01 1.434559822082519531e-01 1.296121627092361450e-01 1.625349372625350952e-02
3.212472200393676758e-01 2.291846722364425659e-01 1.164237111806869507e-01 -1.201620418578386307e-02 -1.341378092765808105e-01 -3.639952093362808228e-02 -1.700213402509689331e-01 5.076298862695693970e-02 1.355370692908763885e-02 -1.219202354550361633e-01 1.861860901117324829e-01 -4.185688793659210205e-01 -3.508290052413940430e-01 1.034455224871635437e-01 -4.814863204956054688e-02 4.837614670395851135e-02 1.168341934680938721e-01 1.701821833848953247e-01 -3.860973119735717773e-01 -4.460704699158668518e-02 1.379297114908695221e-02 1.989261656999588013e-01 1.781454682350158691e-01 3.824382275342941284e-02 1.109017059206962585e-01 2.707691863179206848e-03 -2.666909098625183105e-01 3.970368951559066772e-02 1.082126498222351074e-01 -1.790285855531692505e-01 9.158299118280410767e-02 1.123875752091407776e-01
-1.076771914958953857e-01 -1.590024493634700775e-02 -1.986364573240280151e-01 2.068588882684707642e-01 -6.378628313541412354e-02 -1.945199370384216309e-01 -1.004939377307891846e-01 1.461319327354431152e-01 3.750374168157577515e-02 -2.383042275905609131e-01 2.619217336177825928e-01 -3.304457664489746094e-01 -3.114165067672729492e-01 1.442287415266036987e-01 3.011076152324676514e-01 9.855595231056213379e-02 5.219875276088714600e-02 -5.693787336349487305e-02 -2.406751364469528198e-02 5.113947764039039612e-02 9.065249934792518616e-03 -1.410683095455169678e-01 2.930066287517547607e-01 -1.934817731380462646e-01 1.429156661033630371e-01 -1.762133538722991943e-01 7.983587682247161865e-02 2.836346030235290527e-01 -9.159833192825317383e-02 -1.882020384073257446e-01 2.316991984844207764e-02 -2.081210762262344360e-01
-1.133142709732055664e-01 1.516588479280471802e-01 3.522064164280891418e-02 9.745093435049057007e-02 1.591766327619552612e-01 -1.470410078763961792e-01 -2.381395250558853149e-01 -8.920141309499740601e-02 1.623998582363128662e-01 1.277283281087875366e-01 -5.478845909237861633e-03 -2.808089554309844971e-01 -5.215573310852050781e-01 2.457479536533355713e-01 -8.007504791021347046e-02 1.317756325006484985e-01 3.987340629100799561e-01 1.365431994199752808e-01 9.656775742769241333e-02 -1.432041823863983154e-01 1.533602178096771240e-01 -4.886904358863830566e-02 5.575324222445487976e-02 -1.464791446924209595e-01 5.154175683856010437e-02 9.083858877420425415e-02 1.903046108782291412e-02 9.333051741123199463e-02 -1.830051690340042114e-01 9.114225953817367554e-02 1.673310399055480957e-01 1.277402639389038086e-01
-1.328737437725067139e-01 3.202240765094757080e-01 -1.620551049709320068e-01 6.649188697338104248e-02 1.499539520591497421e-02 -1.175706908106803894e-01 -6.331951171159744263e-02 2.476454228162765503e-01 -8.541195094585418701e-02 -4.000105336308479309e-02 2.906126715242862701e-02 5.763414129614830017e-02 -1.582449525594711304e-01 1.636210381984710693e-01 -1.164101287722587585e-01 -1.438675075769424438e-01 2.910407781600952148e-01 -1.020843815058469772e-02 -1.066255569458007812e-01 -3.125407695770263672e-01 -1.426906734704971313e-01 -2.467031963169574738e-02 3.674361407756805420e-01 -2.318580299615859985e-01 3.041162192821502686e-01 -1.511743962764739990e-01 1.751346737146377563e-01 -4.300217144191265106e-03 -2.778979539871215820e-01 2.731674723327159882e-02 2.038263380527496338e-01 -3.824480995535850525e-02
-2.083703875541687012e-01 -1.846636533737182617e-01 -1.382762938737869263e-01 9.113059192895889282e-02 2.001245915889739990e-01 3.304931521415710449e-02 -8.338070660829544067e-02 -1.396420001983642578e-01 1.984237581491470337e-01 -8.843640238046646118e-02 -1.614215970039367676e-02 -4.070029258728027344e-01 -2.900523841381072998e-01 3.374591171741485596e-01 -1.269398778676986694e-01 -4.991558939218521118e-02 1.750527471303939819e-01 -6.596004590392112732e-03 -5.474280193448066711e-02 -1.180150210857391357e-01 -7.261497527360916138e-02 -5.707101151347160339e-02 3.169988691806793213e-01 -2.618715167045593262e-01 7.354991883039474487e-02 -1.902471296489238739e-02 9.313784539699554443e-02 -1.432495862245559692e-01 -8.437358587980270386e-02 -9.666619449853897095e-02 -3.433198928833007812e-01 5.690276622772216797e-02
2.589656710624694824e-01 3.113214075565338135e-01 -6.515918672084808350e-02 3.257084637880325317e-02 -7.267082482576370239e-02 -2.742955274879932404e-02 -4.724825173616409302e-02 4.788984060287475586e-01 -2.118575386703014374e-02 -9.304309636354446411e-02 -4.540089517831802368e-02 -4.037972390651702881e-01 -8.248587697744369507e-02 1.222078204154968262e-01 5.811816453933715820e-02 -9.391552209854125977e-02 3.457307219505310059e-01 1.926630735397338867e-01 -4.085016250610351562e-02 -3.790721064433455467e-03 2.001489102840423584e-01 3.937968611717224121e-02 1.422950327396392822e-01 3.638692945241928101e-02 3.019312322139739990e-01 -9.429268538951873779e-02 1.343419253826141357e-01 1.161521226167678833e-01 -3.373717190697789192e-03 -5.432705953717231750e-02 -4.419746622443199158e-02 1.640762686729431152e-01
7.426633965224027634e-03 2.012123912572860718e-01 -1.310667991638183594e-01 7.031489163637161255e-02 1.815796494483947754e-01 7.624752074480056763e-02 -3.334709629416465759e-02 1.459857523441314697e-01 1.194842383265495300e-01 7.889175415039062500e-02 -5.958538968116044998e-03 -1.700817644596099854e-01 -4.227442145347595215e-01 1.356737017631530762e-01 -6.365780532360076904e-02 -2.210910469293594360e-01 4.971809387207031250e-01 3.383437991142272949e-01 8.139064162969589233e-02 6.165253371000289917e-02 -9.316009469330310822e-03 2.210084050893783569e-01 2.352238446474075317e-01 -7.418236881494522095e-02 -6.280381232500076294e-02 -1.342653930187225342e-01 -2.054431736469268799e-01 1.258516404777765274e-02 -6.374235451221466064e-02 1.090753916651010513e-02 1.191241070628166199e-01 1.097483187913894653e-01
1.234410628676414490e-01 7.190789282321929932e-02 -2.067382335662841797e-01 1.279578953981399536e-01 2.400050908327102661e-01 -2.002154104411602020e-02 -1.654698401689529419e-01 3.035311698913574219e-01 4.007584974169731140e-02 -5.115431267768144608e-03 1.563606113195419312e-01 -4.860520362854003906e-01 -1.076332405209541321e-01 -2.004711627960205078e-01 1.976071000099182129e-01 2.950722537934780121e-02 1.874368339776992798e-01 -1.130495592951774597e-01 -9.630416333675384521e-02 1.165967136621475220e-01 1.198824718594551086e-01 -2.033220082521438599e-01 1.994424015283584595e-01 -2.136888504028320312e-01 2.132257521152496338e-01 1.100954189896583557e-01 1.038170382380485535e-01 3.371223341673612595e-03 -2.375423014163970947e-01 -8.878777921199798584e-02 8.205024152994155884e-02 -1.938846111297607422e-01
6.067362427711486816e-02 -3.312402963638305664e-02 -1.476221680641174316e-01 4.255942404270172119e-01 1.028156131505966187e-01 -2.475848235189914703e-02 -6.560864299535751343e-02 6.378283351659774780e-02 6.389433890581130981e-02 -1.205479130148887634e-01 1.155761107802391052e-01 -4.279035329818725586e-01 -3.239894509315490723e-01 -8.953307755291461945e-03 -8.965953439474105835e-02 -9.019616991281509399e-02 2.092667222023010254e-01 2.636454701423645020e-01 -2.272690683603286743e-01 1.245463341474533081e-01 2.694315835833549500e-02 -5.701220780611038208e-02 8.067486807703971863e-03 1.419818215072154999e-02 2.678956389427185059e-01 -3.834819495677947998e-01 4.076164960861206055e-02 -2.101969672366976738e-03 -8.253520727157592773e-02 3.200066462159156799e-02 1.156928166747093201e-01 1.001210361719131470e-01
1.840411312878131866e-02 -8.420871198177337646e-02 -1.880885213613510132e-01 2.618423700332641602e-01 8.037899434566497803e-02 -1.446823626756668091e-01 8.879757672548294067e-02 1.976086050271987915e-01 2.152170836925506592e-01 -1.430640816688537598e-01 -1.202811300754547119e-01 -4.850792586803436279e-01 -3.638467192649841309e-01 1.139714494347572327e-01 -7.167973369359970093e-02 -3.690750524401664734e-02 1.033964529633522034e-01 2.727627158164978027e-01 -2.260279804468154907e-01 -5.270897597074508667e-02 3.587922826409339905e-02 3.622838482260704041e-02 -2.484514378011226654e-02 1.233482584357261658e-01 2.372446805238723755e-01 -1.222177371382713318e-01 7.754402607679367065e-02 1.756835728883743286e-01 -1.946806758642196655e-01 9.952397644519805908e-02 1.197424605488777161e-01 1.350607275962829590e-01
-1.282948404550552368e-01 -9.640543907880783081e-02 1.930591091513633728e-02 2.716971933841705322e-01 3.378333151340484619e-02 3.952471166849136353e-02 7.469452172517776489e-02 -1.054424699395895004e-02 1.441894564777612686e-02 -4.080585539340972900e-01 1.063436865806579590e-01 -5.088822841644287109e-01 -4.234274923801422119e-01 -1.654940657317638397e-02 -8.469433337450027466e-02 -7.445051521062850952e-02 1.443132758140563965e-01 2.198875248432159424e-01 -6.029732897877693176e-02 9.515009075403213501e-02 4.357159510254859924e-02 1.185724660754203796e-01 -2.150099352002143860e-02 6.778548657894134521e-02 1.186757981777191162e-01 2.330208942294120789e-02 1.385629475116729736e-01 2.018738836050033569e-01 -6.971146911382675171e-02 -1.422327458858489990e-01 2.432608008384704590e-01 -2.575076371431350708e-02
1.172508001327514648e-01 1.279967576265335083e-01 -9.925038367509841919e-02 -1.992651522159576416e-01 3.137027323246002197e-01 4.883849620819091797e-02 1.679537296295166016e-01 1.377352029085159302e-01 9.712943434715270996e-02 -3.262655735015869141e-01 8.707769215106964111e-02 -9.570078551769256592e-02 -1.038613170385360718e-01 3.704357743263244629e-01 9.156948328018188477e-02 3.413848951458930969e-02 3.057308495044708252e-01 1.080352067947387695e-01 -3.188972175121307373e-02 2.778272032737731934e-01 -1.368109136819839478e-01 -7.988250255584716797e-02 1.374954879283905029e-01 -2.264136373996734619e-01 1.547424048185348511e-01 -2.339798770844936371e-02 -2.854399085044860840e-01 -6.072220858186483383e-03 -9.979829192161560059e-03 -2.547076940536499023e-01 1.804312467575073242e-01 -1.452172058634459972e-03
1.023819148540496826e-01 -1.323476433753967285e-01 -3.371646702289581299e-01 -2.318325191736221313e-01 1.110871061682701111e-01 -1.276852488517761230e-01 -1.680250316858291626e-01 1.774644106626510620e-01 1.881363689899444580e-01 1.738402843475341797e-01 -9.952936321496963501e-02 -2.380373030900955200e-01 -2.863915562629699707e-01 4.038287103176116943e-01 -5.604404956102371216e-02 4.373384639620780945e-03 1.124217733740806580e-01 -1.473589986562728882e-01 -1.361421644687652588e-01 1.054420471191406250e-01 -1.064484938979148865e-01 1.403589397668838501e-01 1.150152459740638733e-01 -2.625374794006347656e-01 1.311969161033630371e-01 -8.351248688995838165e-03 6.471971422433853149e-02 -8.411646820604801178e-03 8.990442752838134766e-02 -1.848064661026000977e-01 9.884177893400192261e-02 2.915896177291870117e-01
3.512924537062644958e-03 1.834356188774108887e-01 3.911979123950004578e-02 7.649663835763931274e-02 3.817477822303771973e-02 -1.460762023925781250e-01 -5.151022970676422119e-02 -3.179432079195976257e-02 1.584403365850448608e-01 -1.296929419040679932e-01 6.817780435085296631e-02 -2.294234037399291992e-01 -5.118185281753540039e-01 -6.037909910082817078e-02 -2.763432264328002930e-01 -1.999715268611907959e-01 5.315034985542297363e-01 2.760214507579803467e-01 -8.213811367750167847e-02 6.534419953823089600e-02 -7.449444383382797241e-02 -7.365682721138000488e-02 -4.985482618212699890e-02 -5.810556560754776001e-02 1.329091191291809082e-01 -4.893224313855171204e-02 5.909995362162590027e-02 9.007990360260009766e-02 2.643400616943836212e-02 -1.731346100568771362e-01 -4.468669369816780090e-02 2.139499224722385406e-02
-1.586815714836120605e-02 2.550549209117889404e-01 1.311268508434295654e-01 -9.091752767562866211e-02 -1.127716004848480225e-01 -1.018119826912879944e-01 -2.192135341465473175e-02 2.025353759527206421e-01 -1.428041756153106689e-01 -2.465555071830749512e-01 1.533131003379821777e-01 -4.518110454082489014e-01 -1.352368593215942383e-01 1.551459282636642456e-01 -3.713719779625535011e-03 -1.232058331370353699e-01 -4.371124133467674255e-02 1.413428932428359985e-01 -6.894389539957046509e-02 1.076288968324661255e-01 1.968804448843002319e-01 -3.450842499732971191e-01 1.589900702238082886e-01 9.475061297416687012e-02 1.858005523681640625e-01 6.592514365911483765e-02 2.119092941284179688e-01 -5.598481371998786926e-02 -2.816748023033142090e-01 -4.216786473989486694e-02 1.011846214532852173e-01 2.639811933040618896e-01
-1.036878600716590881e-01 1.450368463993072510e-01 -8.832330256700515747e-02 -3.458150103688240051e-02 2.824229598045349121e-01 -2.430830448865890503e-01 -2.056239247322082520e-01 -2.569627948105335236e-02 2.124362140893936157e-01 3.576543554663658142e-02 9.097212553024291992e-02 -4.431898891925811768e-01 -2.299317568540573120e-01 1.328462660312652588e-01 1.911008059978485107e-01 -2.130759656429290771e-01 1.720299422740936279e-01 9.070260822772979736e-02 2.761917375028133392e-02 6.414707750082015991e-02 8.760488778352737427e-02 -2.315827086567878723e-02 5.812598019838333130e-02 -1.598163247108459473e-01 1.144222840666770935e-01 6.582184135913848877e-02 -1.989941485226154327e-02 1.439635306596755981e-01 1.191581934690475464e-01 -2.561881840229034424e-01 4.191111307591199875e-03 -4.191166162490844727e-01
-1.274956166744232178e-01 1.399105042219161987e-01 1.570379287004470825e-01 -6.159710884094238281e-02 6.304580718278884888e-02 -6.479950249195098877e-02 -4.499907046556472778e-02 2.611207664012908936e-01 -4.485252499580383301e-02 -2.568668127059936523e-01 -4.321414977312088013e-02 -4.452308118343353271e-01 -2.657494544982910156e-01 8.566163480281829834e-02 7.373508065938949585e-02 -3.137577474117279053e-01 1.820954531431198120e-01 -5.798987578600645065e-03 -1.248418241739273071e-01 1.289420761168003082e-02 -1.435933709144592285e-01 -3.594707548618316650e-01 2.733165621757507324e-01 1.910567581653594971e-01 2.066356241703033447e-01 6.191806122660636902e-02 1.116627678275108337e-01 1.676903963088989258e-01 -6.175689399242401123e-02 -6.939273327589035034e-02 3.068938478827476501e-02 2.686134912073612213e-02
-1.291493922472000122e-01 -1.406957022845745087e-02 6.306690629571676254e-03 2.624765932559967041e-01 3.163984119892120361e-01 -8.165930211544036865e-02 1.237588748335838318e-01 2.895894050598144531e-01 1.717408420518040657e-03 -1.732831299304962158e-01 4.721776582300662994e-03 -3.561927080154418945e-01 -3.158492147922515869e-01 -4.313554242253303528e-02 -9.168391674757003784e-02 -1.062103584408760071e-01 2.274717539548873901e-01 1.564570367336273193e-01 -2.861531376838684082e-01 -2.222810499370098114e-02 1.367261167615652084e-02 2.463499754667282104e-01 7.960440218448638916e-02 -3.545190766453742981e-02 2.431067079305648804e-01 -2.639756798744201660e-01 4.843014106154441833e-02 -1.628645956516265869e-01 -2.896246314048767090e-02 3.506705909967422485e-02 7.554333657026290894e-02 1.936551779508590698e-01
1.504034847021102905e-01 5.924157798290252686e-02 -8.246335387229919434e-02 -1.642057597637176514e-01 1.607291847467422485e-01 7.747358083724975586e-02 5.905741825699806213e-02 8.576904237270355225e-02 -3.919724002480506897e-02 -2.741162478923797607e-01 1.573451906442642212e-01 -9.632220864295959473e-02 -2.664577960968017578e-01 5.664941072463989258e-01 -6.937539670616388321e-03 3.473490849137306213e-02 2.344019562005996704e-01 2.099284827709197998e-01 -8.586431294679641724e-02 1.655429750680923462e-01 -1.632530391216278076e-01 -1.206036433577537537e-01 8.543909341096878052e-02 -1.910198032855987549e-01 8.146484941244125366e-02 -5.741431191563606262e-02 -5.826216563582420349e-02 2.629886567592620850e-02 -2.148997932672500610e-01 -1.935730427503585815e-01 1.627148687839508057e-01 2.249881029129028320e-01
9.681733697652816772e-02 8.937209844589233398e-02 -1.731480360031127930e-01 -3.185408189892768860e-02 3.230313956737518311e-01 -3.724379092454910278e-02 1.270305365324020386e-01 7.375277578830718994e-02 1.830247938632965088e-01 -2.686366140842437744e-01 1.119795069098472595e-01 -3.997014462947845459e-02 -2.682083547115325928e-01 4.617702960968017578e-01 -6.147436797618865967e-02 -1.887734048068523407e-02 1.101812422275543213e-01 3.013923764228820801e-01 -5.527151748538017273e-02 2.105238735675811768e-01 -1.041399165987968445e-01 -8.905268460512161255e-02 2.367951720952987671e-01 -2.263776957988739014e-01 1.750699579715728760e-01 -7.379403710365295410e-02 -1.397792994976043701e-01 -1.782642006874084473e-01 -7.435377687215805054e-02 -2.217042073607444763e-02 2.094979584217071533e-01 3.821316361427307129e-02
3.239713013172149658e-01 -6.152975559234619141e-02 -1.604437530040740967e-01 -1.392855197191238403e-01 -4.839134961366653442e-02 -1.844687610864639282e-01 1.609803438186645508e-01 6.553754210472106934e-02 -1.234376356005668640e-01 5.575466528534889221e-02 1.966738402843475342e-01 -9.770505875349044800e-02 -4.318300783634185791e-01 5.804248526692390442e-02 -5.536494031548500061e-02 -5.696839466691017151e-02 3.256877064704895020e-01 3.883017227053642273e-02 -2.946252524852752686e-01 -1.165775358676910400e-01 -1.078939959406852722e-01 -1.133871823549270630e-01 3.299729824066162109e-01 -9.140299260616302490e-02 2.382409125566482544e-01 -9.161760658025741577e-02 -1.907837204635143280e-02 -1.939466297626495361e-01 8.075053989887237549e-02 -2.301742732524871826e-01 6.548123806715011597e-02 -1.323918066918849945e-02
-8.055733889341354370e-02 7.892738096415996552e-03 -4.161349684000015259e-02 1.884600520133972168e-01 4.153453931212425232e-02 -1.130688190460205078e-01 2.111797630786895752e-01 1.259844154119491577e-01 1.341273337602615356e-01 -2.645136713981628418e-01 9.561736881732940674e-02 -4.642548561096191406e-01 -1.905236542224884033e-01 5.008293688297271729e-02 -7.162665575742721558e-02 -1.779211126267910004e-02 3.336013853549957275e-01 2.769135534763336182e-01 -2.120258361101150513e-01 2.697909250855445862e-03 -1.411051750183105469e-01 2.765554189682006836e-01 9.600666165351867676e-02 1.584559231996536255e-01 2.004313468933105469e-01 2.098449878394603729e-02 5.549504980444908142e-02 2.157626748085021973e-01 -9.531404078006744385e-02 -9.605822712182998657e-02 2.066507190465927124e-02 -2.273669838905334473e-01
9.684393554925918579e-02 4.821503907442092896e-02 -2.643875218927860260e-02 1.024462282657623291e-01 1.374290287494659424e-01 -1.665420234203338623e-01 -9.719933569431304932e-02 6.748731434345245361e-02 -1.607212722301483154e-01 -2.253459095954895020e-01 1.901151239871978760e-01 -4.284923374652862549e-01 -2.235355377197265625e-01 1.422387659549713135e-01 4.044915363192558289e-02 -1.078232601284980774e-01 7.214305549860000610e-02 -2.701482921838760376e-02 -1.645847409963607788e-01 2.297342717647552490e-01 -2.559317089617252350e-02 7.808957993984222412e-02 4.486913979053497314e-01 -1.542787440121173859e-02 -3.654130036011338234e-03 -6.675484031438827515e-02 1.607747077941894531e-01 -8.196341246366500854e-02 2.106945663690567017e-01 -3.151818215847015381e-01 -2.203974574804306030e-01 -1.148700788617134094e-01
2.180766463279724121e-01 -3.193889558315277100e-02 -1.834349334239959717e-02 9.310749918222427368e-02 4.090672731399536133e-02 -2.247105687856674194e-01 -9.626946412026882172e-03 -3.657578723505139351e-03 -6.927655637264251709e-02 -3.387499451637268066e-01 1.568936258554458618e-01 -3.074837028980255127e-01 -3.757840767502784729e-02 1.968410015106201172e-01 1.908955574035644531e-01 -2.863053977489471436e-01 1.137128993868827820e-01 -1.221672222018241882e-01 -1.472626030445098877e-01 2.647668719291687012e-01 -2.833204567432403564e-01 -2.031242549419403076e-01 -9.945257753133773804e-02 -4.453384503722190857e-02 3.358369469642639160e-01 -2.367163896560668945e-01 1.596293896436691284e-01 -1.216864809393882751e-01 4.454986006021499634e-02 -1.891638338565826416e-02 1.415622383356094360e-01 9.121403843164443970e-02
-2.677004085853695869e-04 1.384333074092864990e-01 -2.793049812316894531e-01 3.991463482379913330e-01 2.438197433948516846e-01 -2.829392813146114349e-02 1.369502842426300049e-01 2.409774623811244965e-02 1.842763572931289673e-01 -7.651696354150772095e-02 -7.544508576393127441e-02 -5.473530888557434082e-01 -2.678872644901275635e-01 -7.172124832868576050e-02 -1.480641663074493408e-01 1.007547676563262939e-01 7.270861417055130005e-02 1.562831550836563110e-01 -1.048434078693389893e-01 4.007328301668167114e-02 1.125844120979309082e-01 1.438218802213668823e-01 -5.255981162190437317e-02 -6.361818313598632812e-02 2.367426455020904541e-01 -1.181753724813461304e-01 -4.961045924574136734e-03 -9.481362998485565186e-02 1.528984867036342621e-02 -2.024860829114913940e-01 -6.997495144605636597e-02 4.694510623812675476e-02
-7.082588970661163330e-03 9.999126940965652466e-02 1.485852804034948349e-02 2.075832337141036987e-01 2.279359698295593262e-01 -6.297059822827577591e-03 -2.664346992969512939e-01 2.747075259685516357e-01 6.842790544033050537e-02 5.395958200097084045e-03 -3.348813951015472412e-02 -4.739163219928741455e-01 -2.768964767456054688e-01 1.602349430322647095e-02 -1.322149336338043213e-01 -1.494475752115249634e-01 1.389049142599105835e-01 1.717701256275177002e-01 -2.170412838459014893e-01 -2.932364642620086670e-01 1.612007245421409607e-02 5.600882321596145630e-02 6.574448198080062866e-02 -2.254422307014465332e-01 4.122948646545410156e-02 1.666286401450634003e-02 3.484435081481933594e-01 2.790499851107597351e-02 2.231478132307529449e-02 -7.607017457485198975e-02 1.386320739984512329e-01 1.044532209634780884e-01
1.105896160006523132e-01 1.662362962961196899e-01 -1.384271234273910522e-01 -9.368191659450531006e-02 1.978987753391265869e-01 -1.278412789106369019e-01 -5.738782510161399841e-02 1.034983322024345398e-01 7.454379647970199585e-02 -4.475690722465515137e-01 1.497739404439926147e-01 -2.676900327205657959e-01 2.442556992173194885e-02 -2.332196533679962158e-01 1.890322118997573853e-01 -4.196980968117713928e-02 3.964250162243843079e-02 -2.310035675764083862e-01 -1.444307118654251099e-01 3.390037119388580322e-01 -2.371210306882858276e-01 -4.007378220558166504e-02 1.706445813179016113e-01 1.082077324390411377e-01 6.361973285675048828e-02 1.728361099958419800e-02 5.347131565213203430e-02 -1.679074019193649292e-01 1.203773319721221924e-01 -9.375792741775512695e-02 1.996663212776184082e-01 2.869005203247070312e-01
-1.534639745950698853e-01 1.352784782648086548e-01 -5.543731153011322021e-02 2.047763466835021973e-01 2.832954227924346924e-01 -1.234951764345169067e-01 -2.168127335608005524e-02 3.630548715591430664e-01 1.089625284075737000e-01 -7.741922885179519653e-02 1.266470700502395630e-01 -3.318678736686706543e-01 -1.328655481338500977e-01 2.993018627166748047e-01 -2.668091356754302979e-01 -2.660234272480010986e-01 1.662051230669021606e-01 -8.653272688388824463e-02 -3.664418309926986694e-02 -2.732011303305625916e-02 -2.436748296022415161e-01 -1.383916884660720825e-01 2.459051012992858887e-01 2.769762650132179260e-02 4.983568936586380005e-02 7.747346162796020508e-02 -4.622969776391983032e-02 1.100307106971740723e-01 3.873872011899948120e-02 -2.887312769889831543e-01 3.422959893941879272e-02 -7.992267608642578125e-02
-4.478966444730758667e-02 1.131769642233848572e-01 1.100200861692428589e-01 -3.201481699943542480e-02 1.020463556051254272e-01 -6.257860362529754639e-02 -1.561539471149444580e-01 2.026412449777126312e-02 -3.520791605114936829e-02 -3.765848278999328613e-01 -1.904949359595775604e-02 -2.439582049846649170e-01 -2.137353271245956421e-01 2.563103437423706055e-01 -2.410120517015457153e-01 1.346040815114974976e-01 2.710176110267639160e-01 -5.673074629157781601e-03 -7.760665565729141235e-02 2.751950323581695557e-01 -3.783203661441802979e-01 -2.103528231382369995e-01 2.165061980485916138e-02 -2.986930543556809425e-03 1.652486175298690796e-01 -4.537571221590042114e-02 -1.441724002361297607e-01 -4.243212565779685974e-02 -1.974329948425292969e-01 -3.186447024345397949e-01 -3.204682096838951111e-02 7.635746151208877563e-02
1.026092171669006348e-01 9.319801628589630127e-02 -2.913860380649566650e-01 4.235187172889709473e-01 1.094303205609321594e-01 1.731014549732208252e-01 -7.868819683790206909e-02 1.297168135643005371e-01 -1.101432461291551590e-02 -1.245168298482894897e-01 1.692716404795646667e-02 -3.551119863986968994e-01 -3.920293748378753662e-01 5.780972540378570557e-02 -8.973489701747894287e-02 -1.943269371986389160e-02 3.056851923465728760e-01 1.803373396396636963e-01 -2.379839420318603516e-01 -2.552227117121219635e-02 4.284488782286643982e-02 1.881740540266036987e-01 -5.632072314620018005e-02 3.586016595363616943e-02 2.634146809577941895e-01 -2.445510774850845337e-02 1.681579351425170898e-01 -5.326901376247406006e-02 5.894856154918670654e-02 -3.679592907428741455e-02 -1.103527545928955078e-01 3.187162056565284729e-02
-2.417336702346801758e-01 2.226247042417526245e-01 -5.711213499307632446e-02 8.786176145076751709e-02 1.870107203722000122e-01 -6.922309100627899170e-02 -3.247746452689170837e-02 2.013550400733947754e-01 -1.792248040437698364e-01 -1.333014369010925293e-01 1.712990701198577881e-01 -4.646487534046173096e-01 -2.562189698219299316e-01 9.627415984869003296e-02 1.128981411457061768e-01 1.582484990358352661e-01 1.511670649051666260e-01 5.742246285080909729e-02 -7.269749045372009277e-02 1.834721416234970093e-01 1.185745820403099060e-01 -6.431280821561813354e-02 -1.458077132701873779e-01 -5.739314481616020203e-02 -2.871917746961116791e-02 1.078622192144393921e-01 2.019036859273910522e-01 2.221751213073730469e-01 3.335899710655212402e-01 9.044098667800426483e-03 2.208962887525558472e-01 1.457022875547409058e-01
-2.605759501457214355e-01 3.379656970500946045e-01 -2.019826769828796387e-01 -3.463513553142547607e-01 1.844278872013092041e-01 1.521968841552734375e-01 -3.860222101211547852e-01 9.526722878217697144e-02 3.394498676061630249e-02 6.591448932886123657e-02 1.345607042312622070e-01 -2.144779562950134277e-01 -4.305947571992874146e-02 3.347890973091125488e-01 1.275489181280136108e-01 9.532202780246734619e-02 -2.404737053439021111e-03 -1.890200376510620117e-01 5.823754519224166870e-02 1.580134332180023193e-01 -1.652677655220031738e-01 1.424733102321624756e-01 9.891474246978759766e-02 -8.421510457992553711e-02 9.473297744989395142e-02 7.398060709238052368e-02 8.597072213888168335e-02 -2.401853799819946289e-01 4.254360869526863098e-02 9.804929047822952271e-02 1.154613047838211060e-01 9.713115170598030090e-03
-2.627096772193908691e-01 -1.914619654417037964e-01 -2.306850701570510864e-01 -6.396896392107009888e-02 1.229455694556236267e-01 -1.217815056443214417e-01 -1.449347734451293945e-01 7.159163802862167358e-02 -8.425529301166534424e-02 -2.236418575048446655e-01 3.777642548084259033e-02 -3.883317708969116211e-01 -2.867556512355804443e-01 3.011260926723480225e-01 1.653332710266113281e-01 -1.581359356641769409e-01 6.246224045753479004e-02 7.342950999736785889e-02 -5.994383618235588074e-02 1.447607725858688354e-01 -3.059298545122146606e-02 1.619650423526763916e-01 2.057104110717773438e-01 -1.827462166547775269e-01 -1.193987019360065460e-02 -5.212234333157539368e-02 -1.241833418607711792e-01 6.434381753206253052e-02 3.563755750656127930e-02 -3.076517283916473389e-01 -3.062514215707778931e-02 -3.005782365798950195e-01
2.438229471445083618e-01 1.668786555528640747e-01 -5.789978802204132080e-02 -7.737720757722854614e-02 2.297441065311431885e-01 1.312375068664550781e-01 4.612137004733085632e-02 1.595571041107177734e-01 1.584978401660919189e-01 -3.032787144184112549e-01 2.109098285436630249e-01 -9.406945109367370605e-02 -1.665888726711273193e-01 4.073078036308288574e-01 -5.468174815177917480e-02 3.331429883837699890e-02 1.793908327817916870e-01 2.587618231773376465e-01 8.942905813455581665e-02 8.856503665447235107e-02 -2.141829431056976318e-01 -1.875941604375839233e-01 1.868236809968948364e-01 -1.702332347631454468e-01 2.446731738746166229e-02 -9.237179905176162720e-02 -1.136377900838851929e-01 1.314657032489776611e-01 6.350222509354352951e-03 -1.628553867340087891e-01 3.221704661846160889e-01 8.930531889200210571e-02
1.531244963407516479e-01 2.003387510776519775e-01 -2.643389105796813965e-01 -1.288110017776489258e-01 6.684113293886184692e-02 -3.829925358295440674e-01 -3.111391663551330566e-01 3.612009435892105103e-02 1.178370937705039978e-01 -1.214736024849116802e-03 3.262488245964050293e-01 -2.406138032674789429e-01 -6.094563752412796021e-02 2.863150835037231445e-01 7.664433866739273071e-02 -1.673712283372879028e-01 8.902399986982345581e-02 2.545522898435592651e-02 -2.064134553074836731e-02 -1.044142171740531921e-01 -1.044437661767005920e-02 1.230591610074043274e-01 -5.795311555266380310e-02 -2.213925123214721680e-01 1.541007123887538910e-02 -1.543285697698593140e-01 -1.602223515510559082e-02 -8.300245553255081177e-02 -2.821234464645385742e-01 -2.396782785654067993e-01 1.734346896409988403e-01 -1.305405497550964355e-01
2.026475965976715088e-01 3.474985947832465172e-03 -2.488287985324859619e-01 -1.875331252813339233e-01 2.126457542181015015e-01 -1.049682945013046265e-01 2.332368865609169006e-03 1.890924423933029175e-01 6.249820441007614136e-02 -2.204478979110717773e-01 3.223843872547149658e-01 -2.555516958236694336e-01 -3.915705084800720215e-01 2.648398280143737793e-01 -9.256461262702941895e-02 1.856148242950439453e-02 -2.030960284173488617e-02 -4.158739000558853149e-02 -7.012572139501571655e-03 -3.676648065447807312e-02 -8.625247329473495483e-02 -1.532379835844039917e-01 1.318535655736923218e-01 2.781845815479755402e-02 1.139197126030921936e-02 1.754835844039916992e-01 -8.363586664199829102e-02 -3.493972718715667725e-01 -1.984987258911132812e-01 -2.398527562618255615e-01 7.778551429510116577e-02 1.070467941462993622e-02
-1.486788392066955566e-01 6.615850329399108887e-02 -1.786452978849411011e-01 4.049934446811676025e-02 -7.234779000282287598e-02 -2.351991981267929077e-01 -1.563791185617446899e-01 4.018355533480644226e-02 7.869549095630645752e-02 -1.070738285779953003e-01 -1.422142982482910156e-01 -5.490560531616210938e-01 -2.119903415441513062e-01 3.456884622573852539e-01 9.867729991674423218e-02 -2.323428541421890259e-01 4.598599299788475037e-02 1.254038214683532715e-01 -3.788632899522781372e-02 -1.596542745828628540e-01 8.581932634115219116e-02 -1.960280984640121460e-01 1.581783890724182129e-01 -9.428757429122924805e-02 2.521896660327911377e-01 -1.588309109210968018e-01 8.096387982368469238e-02 1.681452244520187378e-01 -1.444689929485321045e-01 8.622076362371444702e-02 -6.040913611650466919e-02 -7.587985694408416748e-02
-5.475813522934913635e-02 6.969232112169265747e-02 4.333242401480674744e-02 1.824522912502288818e-01 3.726090118288993835e-02 -1.047161817550659180e-01 -3.725053071975708008e-01 1.513547003269195557e-01 -2.599476091563701630e-02 -1.641249209642410278e-01 -1.304196566343307495e-01 -4.193071126937866211e-01 -1.898439526557922363e-01 -3.151144087314605713e-02 1.741168051958084106e-01 4.617761448025703430e-02 3.035897910594940186e-01 2.523998022079467773e-01 -1.111777350306510925e-01 3.510379195213317871e-01 7.834352552890777588e-02 7.910931110382080078e-02 2.757480442523956299e-01 -8.353947848081588745e-02 8.244456350803375244e-02 -1.932331472635269165e-01 1.801915168762207031e-01 -2.925378829240798950e-02 -7.660785317420959473e-02 -5.558591708540916443e-02 1.404577791690826416e-01 3.498243633657693863e-03
1.394555419683456421e-01 3.892979398369789124e-02 -6.996461749076843262e-02 -1.591413319110870361e-01 2.660181522369384766e-01 3.006957098841667175e-02 1.238476783037185669e-01 7.807140052318572998e-02 1.518583297729492188e-01 -1.588908582925796509e-01 1.650262326002120972e-01 -6.080630421638488770e-02 -1.071857511997222900e-01 5.037009716033935547e-01 -1.085459962487220764e-01 2.336411736905574799e-02 2.775512039661407471e-01 3.594304919242858887e-01 -2.398694455623626709e-01 8.370966464281082153e-02 -5.700411647558212280e-02 -1.494428664445877075e-01 4.504228383302688599e-02 -2.321584373712539673e-01 1.969038993120193481e-01 -7.539940625429153442e-02 -6.465862691402435303e-02 -5.475731566548347473e-02 -6.851434707641601562e-02 -2.335111200809478760e-01 1.824238002300262451e-01 5.028693005442619324e-02
3.099804520606994629e-01 1.396140158176422119e-01 -2.936299331486225128e-02 -1.214625462889671326e-01 7.162480056285858154e-02 -1.347905695438385010e-01 -2.984756529331207275e-01 4.737175535410642624e-03 -6.176368799060583115e-03 -7.753855735063552856e-02 5.645499750971794128e-02 -2.015716880559921265e-01 -4.082351624965667725e-01 5.052166432142257690e-02 1.409250646829605103e-01 6.161667406558990479e-02 3.615378439426422119e-01 1.608510464429855347e-01 -1.647587865591049194e-01 -1.827408075332641602e-01 1.969604939222335815e-01 1.792515069246292114e-01 2.929847538471221924e-01 1.636861562728881836e-01 1.876817792654037476e-01 -2.337806299328804016e-02 -5.539132282137870789e-02 2.710455469787120819e-02 1.856631971895694733e-02 -1.256448477506637573e-01 2.375118583440780640e-01 -2.941444888710975647e-02
-3.335655480623245239e-02 8.200958371162414551e-02 -3.420011997222900391e-01 2.800983190536499023e-01 -2.477966621518135071e-02 7.682330161333084106e-02 1.723334938287734985e-01 2.259645164012908936e-01 -3.871322795748710632e-02 -6.151870638132095337e-02 -1.355350613594055176e-01 -4.391564428806304932e-01 -3.009949922561645508e-01 -1.264771074056625366e-01 -1.315929889678955078e-01 1.253772526979446411e-01 2.757849097251892090e-01 1.342374384403228760e-01 -2.949169278144836426e-01 4.848840087652206421e-02 7.150452584028244019e-02 7.773186266422271729e-02 4.726894572377204895e-02 -7.645609229803085327e-02 1.551995277404785156e-01 -2.949833869934082031e-01 9.816097468137741089e-02 2.788530895486474037e-03 -1.814416050910949707e-02 9.543355554342269897e-03 9.804511815309524536e-02 1.410941630601882935e-01
-9.246069937944412231e-02 1.902360916137695312e-01 -2.692255191504955292e-02 -8.058268576860427856e-02 -9.595002979040145874e-02 1.074521522969007492e-02 -8.427022397518157959e-02 7.448695600032806396e-03 -1.493944823741912842e-01 4.963266104459762573e-02 4.516786634922027588e-01 -3.135061264038085938e-01 -6.628740578889846802e-02 1.194438710808753967e-01 2.307457029819488525e-01 1.097522303462028503e-02 3.915167972445487976e-02 1.862982809543609619e-01 -5.234505236148834229e-02 8.004438877105712891e-02 5.535226687788963318e-02 1.583020985126495361e-01 4.646879062056541443e-02 -1.485957503318786621e-01 3.320852220058441162e-01 2.624098062515258789e-01 3.353287577629089355e-01 2.366569451987743378e-02 1.891961395740509033e-01 -1.672789007425308228e-01 2.803658843040466309e-01 -1.339585799723863602e-02
-2.277805209159851074e-01 2.005863487720489502e-01 -2.733632922172546387e-01 -2.239098995923995972e-01 1.175614669919013977e-01 2.029559165239334106e-01 -4.090696573257446289e-01 -1.697374135255813599e-01 1.124609336256980896e-01 2.218558453023433685e-02 3.117928504943847656e-01 -3.215958178043365479e-01 -1.608307063579559326e-01 3.067793883383274078e-02 -2.660366892814636230e-02 1.403835266828536987e-01 -5.882345139980316162e-02 -1.869596913456916809e-02 -1.703363507986068726e-01 6.908217072486877441e-02 -5.049541965126991272e-02 7.253580540418624878e-02 1.259543448686599731e-01 4.438078403472900391e-02 3.678235113620758057e-01 4.999026656150817871e-02 -1.679627895355224609e-01 7.517316937446594238e-02 -1.550564020872116089e-01 -1.062142997980117798e-01 -5.045380443334579468e-03 2.468178234994411469e-02
1.867088675498962402e-01 1.478977203369140625e-01 -2.918776869773864746e-01 -1.058151125907897949e-01 7.647732645273208618e-02 -1.621749401092529297e-01 -1.452775746583938599e-01 4.462956264615058899e-02 1.819593459367752075e-01 -2.237495332956314087e-01 1.552354395389556885e-01 -3.340576291084289551e-01 -3.054900169372558594e-01 1.669487953186035156e-01 -9.755141288042068481e-02 7.251051813364028931e-02 -8.089116215705871582e-02 -3.649214655160903931e-02 -1.580743044614791870e-01 2.949786838144063950e-03 -1.106556728482246399e-01 -1.805867105722427368e-01 1.464664041996002197e-01 -2.007349394261837006e-02 8.070927858352661133e-02 1.595687419176101685e-01 -3.502618968486785889e-01 -2.631952166557312012e-01 9.992776811122894287e-02 -2.661445736885070801e-01 8.207698911428451538e-02 -1.603899896144866943e-01
-9.257873147726058960e-02 1.971328109502792358e-01 1.016719732433557510e-02 1.196763888001441956e-01 1.113401800394058228e-01 1.341836452484130859e-01 9.986744076013565063e-02 1.335800886154174805e-01 -3.848236426711082458e-02 -8.740861713886260986e-02 3.064295649528503418e-01 -1.786357611417770386e-01 -2.671191990375518799e-01 1.136833131313323975e-01 -6.121382489800453186e-02 -1.601213216781616211e-02 2.945250570774078369e-01 -4.609613418579101562e-01 -1.151260286569595337e-01 5.828827247023582458e-02 1.768651790916919708e-02 -8.545663207769393921e-02 1.393441669642925262e-02 -1.984128057956695557e-01 -1.786518692970275879e-01 1.459083706140518188e-01 6.585358828306198120e-02 -2.622618377208709717e-01 -1.985450237989425659e-01 1.266648024320602417e-01 3.270409703254699707e-01 7.006308436393737793e-02
1.188084930181503296e-01 2.225811481475830078e-01 -1.417563259601593018e-01 -1.994995772838592529e-01 -4.946357570588588715e-03 -2.279742360115051270e-01 1.087960228323936462e-01 9.746519476175308228e-02 -1.686331480741500854e-01 -4.761964455246925354e-02 2.519741952419281006e-01 -5.057924985885620117e-01 -1.003655865788459778e-01 -1.678069233894348145e-01 -4.155262187123298645e-02 -5.223489925265312195e-02 5.891427863389253616e-03 4.640778899192810059e-02 -2.551462352275848389e-01 2.052702158689498901e-01 -2.182386219501495361e-01 1.388913486152887344e-02 1.053827702999114990e-01 -2.181404829025268555e-01 9.976301342248916626e-02 2.467836737632751465e-01 1.650765836238861084e-01 -2.979505658149719238e-01 -4.301445186138153076e-02 3.135701268911361694e-02 6.222156435251235962e-02 2.975022792816162109e-02
8.389146625995635986e-02 -6.544689089059829712e-02 -2.624727189540863037e-01 -3.309530913829803467e-01 1.486597061157226562e-01 1.549047604203224182e-02 -7.398083806037902832e-02 1.675171852111816406e-01 -2.166311815381050110e-02 -4.260673013050109148e-04 6.639780849218368530e-02 -3.184108436107635498e-01 -3.773407340049743652e-01 2.217398732900619507e-01 -4.394097719341516495e-03 3.161664679646492004e-02 -1.850102283060550690e-02 4.750654846429824829e-02 -2.746653854846954346e-01 -2.246446460485458374e-01 -3.513457626104354858e-02 -4.185874015092849731e-03 1.447201240807771683e-02 -1.775876879692077637e-01 1.461068838834762573e-01 9.119209833443164825e-03 -7.907375693321228027e-03 -2.174198776483535767e-01 -1.723306030035018921e-01 -3.828073143959045410e-01 1.214102208614349365e-01 1.851937174797058105e-01
2.871761620044708252e-01 -3.296618536114692688e-02 -4.893200006335973740e-03 -2.438150495290756226e-01 2.353280186653137207e-01 8.555784821510314941e-02 5.293359979987144470e-02 3.426708281040191650e-02 2.091076523065567017e-01 -2.983200848102569580e-01 9.997789561748504639e-02 -1.527177691459655762e-01 -3.202098309993743896e-01 4.554409384727478027e-01 -7.595961913466453552e-03 -3.970833495259284973e-04 2.297119051218032837e-01 1.677721589803695679e-01 -6.728567183017730713e-02 2.071529477834701538e-01 -1.868863999843597412e-01 -1.480247676372528076e-01 1.205214709043502808e-01 -1.034734845161437988e-01 2.045306861400604248e-01 -1.042752712965011597e-01 -1.273328959941864014e-01 -2.513533458113670349e-02 -4.565460607409477234e-02 -1.010187640786170959e-01 1.427757143974304199e-01 -3.987076878547668457e-02
1.406599283218383789e-01 3.871932327747344971e-01 -9.296119958162307739e-02 -1.055243685841560364e-01 7.136756926774978638e-02 -3.192905336618423462e-02 -3.353164792060852051e-01 -2.711391076445579529e-02 -1.781004220247268677e-01 -2.349247038364410400e-01 3.514564037322998047e-01 -1.923175305128097534e-01 1.092435121536254883e-01 3.311982750892639160e-02 3.140234053134918213e-01 -2.057833671569824219e-01 3.040250241756439209e-01 -1.668634591624140739e-03 -1.216870695352554321e-01 -8.819269388914108276e-02 -1.891817003488540649e-01 9.949323534965515137e-02 4.815534874796867371e-02 -2.367532849311828613e-01 -1.719736680388450623e-02 -8.187920600175857544e-02 -1.659003943204879761e-01 -1.031242087483406067e-01 3.175722435116767883e-03 -9.977825731039047241e-02 8.976176381111145020e-02 8.699615299701690674e-02
-2.513550221920013428e-01 2.071993947029113770e-01 -2.322706282138824463e-01 1.559679657220840454e-01 2.728974521160125732e-01 1.796794086694717407e-01 -1.052942276000976562e-01 -4.900530353188514709e-02 2.869522757828235626e-02 1.087495535612106323e-01 3.540263175964355469e-01 -3.155688643455505371e-01 -1.487639993429183960e-01 4.575856029987335205e-01 -9.587620943784713745e-02 8.743581175804138184e-02 3.941816277801990509e-03 1.783370077610015869e-01 -1.620636582374572754e-01 1.950698718428611755e-02 -5.063798651099205017e-02 1.250117570161819458e-01 -1.238521467894315720e-02 -9.606742858886718750e-02 -3.932495415210723877e-02 7.853447645902633667e-02 2.686288058757781982e-01 -1.971459016203880310e-03 4.500935971736907959e-02 1.673620045185089111e-01 5.045331642031669617e-02 1.046256721019744873e-01
-7.589893043041229248e-02 1.701903343200683594e-01 -2.995596826076507568e-01 7.974224537611007690e-02 1.167023032903671265e-01 2.807456068694591522e-02 1.710248291492462158e-01 -1.626909971237182617e-01 3.378154635429382324e-01 -4.047342240810394287e-01 2.299844026565551758e-01 -2.511876225471496582e-01 2.163118124008178711e-01 1.405623406171798706e-01 1.407689452171325684e-01 -3.304340317845344543e-02 4.279738962650299072e-01 -3.917142003774642944e-02 -1.546839624643325806e-01 4.142481461167335510e-02 9.995752945542335510e-03 -1.322783380746841431e-01 2.099598012864589691e-02 -3.767099976539611816e-02 9.957522898912429810e-02 -7.804460078477859497e-02 -3.047844208776950836e-02 2.204139903187751770e-02 -2.168636210262775421e-02 -2.314939349889755249e-01 5.320739373564720154e-02 1.165015101432800293e-01
-1.738737970590591431e-01 1.845420151948928833e-02 5.498138442635536194e-02 -9.405142813920974731e-02 3.608105331659317017e-02 -1.453177183866500854e-01 -1.991770565509796143e-01 -1.795852184295654297e-01 -2.250485420227050781e-01 -5.955934897065162659e-02 3.637466728687286377e-01 -4.231040477752685547e-01 -1.426866054534912109e-01 3.176821172237396240e-01 -3.465273603796958923e-02 -1.540535241365432739e-01 1.575666218996047974e-01 1.581154763698577881e-01 -2.243008613586425781e-01 9.756098501384258270e-03 -4.523805808275938034e-03 3.092302083969116211e-01 -1.202711137011647224e-03 -6.585672497749328613e-02 -3.014735318720340729e-02 1.215738952159881592e-01 3.050007484853267670e-02 -1.602846682071685791e-01 1.133368760347366333e-01 -9.799036383628845215e-02 1.459192335605621338e-01 2.553689181804656982e-01
2.049200385808944702e-01 1.714779287576675415e-01 -1.301204115152359009e-01 -1.869842112064361572e-01 2.388585507869720459e-01 -5.433949083089828491e-02 4.646040499210357666e-02 1.756208389997482300e-01 1.433828324079513550e-01 -3.155787885189056396e-01 -9.576754644513130188e-03 -8.335319161415100098e-02 -2.974566519260406494e-01 3.973743319511413574e-01 -1.385805010795593262e-01 8.789425343275070190e-02 2.516882419586181641e-01 2.617886364459991455e-01 -1.032930612564086914e-01 2.049321979284286499e-01 -2.503034174442291260e-01 -9.532343596220016479e-02 8.782400190830230713e-02 -7.835028320550918579e-02 9.927827864885330200e-02 -2.631803229451179504e-02 -9.260832518339157104e-02 -3.170014591887593269e-03 6.742328405380249023e-02 -2.483626604080200195e-01 9.599567949771881104e-02 1.359374970197677612e-01
-2.025250904262065887e-02 -6.638820283114910126e-03 -2.746430039405822754e-01 -2.626443207263946533e-01 1.431477069854736328e-01 -4.523025825619697571e-02 -1.020219251513481140e-01 1.030326709151268005e-01 -1.101417019963264465e-01 -2.255440950393676758e-01 2.607450187206268311e-01 -4.531883001327514648e-01 1.404805388301610947e-02 1.349775642156600952e-01 2.379000186920166016e-02 1.439496427774429321e-01 -1.480233203619718552e-02 2.041353434324264526e-01 1.608162671327590942e-01 -3.647819757461547852e-01 8.585993945598602295e-02 1.702597737312316895e-01 2.103528566658496857e-02 -1.035286765545606613e-02 1.767769455909729004e-01 -1.868251413106918335e-01 -3.485223650932312012e-02 -1.576398313045501709e-02 -1.232971921563148499e-01 -2.062628269195556641e-01 2.277558147907257080e-01 1.433068811893463135e-01
3.867636248469352722e-02 -2.291888445615768433e-01 -2.243736237287521362e-01 7.596164476126432419e-03 9.483103454113006592e-02 -1.423565894365310669e-01 5.815383791923522949e-02 2.419048696756362915e-01 3.273736834526062012e-01 -2.745672166347503662e-01 1.732680201530456543e-01 -3.981815874576568604e-01 -2.287902534008026123e-01 8.884097635746002197e-02 -1.867015510797500610e-01 2.071190439164638519e-02 1.629543304443359375e-01 -2.143561989068984985e-01 -8.360561914741992950e-04 2.006705552339553833e-01 1.580986827611923218e-01 -2.208823859691619873e-01 -6.095939129590988159e-02 -1.406600028276443481e-01 2.460247874259948730e-01 -1.666581816971302032e-02 -9.041889756917953491e-02 -1.427551954984664917e-01 9.430981427431106567e-02 -9.418749064207077026e-02 -1.374233420938253403e-02 -1.427913457155227661e-01
1.136485785245895386e-01 3.566244542598724365e-01 -2.166949510574340820e-01 -5.358482524752616882e-02 2.013386636972427368e-01 7.385940849781036377e-02 -1.533645093441009521e-01 -1.080312579870223999e-02 2.611219882965087891e-01 -3.937418162822723389e-01 -3.497693538665771484e-01 -2.113984525203704834e-01 -1.912319213151931763e-01 1.844778843224048615e-02 -1.309344917535781860e-01 1.733079999685287476e-01 -1.918451301753520966e-02 1.955004036426544189e-02 -3.460683301091194153e-02 2.398225218057632446e-01 1.305018812417984009e-01 -8.224648982286453247e-02 1.205200031399726868e-01 -1.520318537950515747e-01 3.141713887453079224e-02 1.759669482707977295e-01 8.818011730909347534e-02 -1.611640006303787231e-01 6.397967785596847534e-02 -1.014963090419769287e-01 2.323682010173797607e-01 1.054649800062179565e-01
1.305449157953262329e-01 3.578958287835121155e-02 -3.294352889060974121e-01 -1.036368310451507568e-01 -2.044104970991611481e-02 5.021565407514572144e-02 -7.900722324848175049e-02 3.603923693299293518e-02 1.533816801384091377e-03 -1.489187330007553101e-01 3.408975303173065186e-01 -2.943139970302581787e-01 -3.446246683597564697e-01 2.586149871349334717e-01 -1.797463744878768921e-01 4.394061118364334106e-02 -1.069067716598510742e-01 -3.535982966423034668e-02 3.464206308126449585e-02 7.345119118690490723e-02 -1.291390508413314819e-01 6.498987972736358643e-02 -1.193911861628293991e-02 5.471007898449897766e-02 -7.082966621965169907e-03 7.570765167474746704e-02 -1.284665521234273911e-02 -3.114907741546630859e-01 -1.907478421926498413e-01 -3.975790739059448242e-01 1.722267568111419678e-01 1.913896501064300537e-01
-1.328751891851425171e-01 2.219444513320922852e-01 4.149254783987998962e-02 1.935705095529556274e-01 1.110954061150550842e-01 3.484831377863883972e-02 7.934343069791793823e-02 -1.335802208632230759e-02 7.431255280971527100e-02 1.091116741299629211e-01 -2.574619837105274200e-02 -3.157750666141510010e-01 -4.104780852794647217e-01 1.919646412134170532e-01 1.443138122558593750e-01 -3.304256796836853027e-01 3.477540016174316406e-01 2.819625735282897949e-01 -3.779226541519165039e-02 -6.015534326434135437e-02 1.011187136173248291e-01 1.215584129095077515e-01 7.767298072576522827e-02 -1.168423146009445190e-02 8.420591801404953003e-02 4.762934986501932144e-03 9.016427397727966309e-02 1.150577813386917114e-01 -2.249494791030883789e-01 -2.160953730344772339e-01 6.871186196804046631e-02 -2.314148396253585815e-01
-1.160924434661865234e-01 2.774039804935455322e-01 2.803756110370159149e-02 -2.968270182609558105e-01 2.527425065636634827e-02 1.460229009389877319e-01 -6.831266731023788452e-02 1.378299295902252197e-01 1.048770993947982788e-01 -8.643577992916107178e-02 -4.304972663521766663e-02 -5.377062559127807617e-01 -2.002801597118377686e-01 1.044879108667373657e-01 -1.433127522468566895e-01 -4.649848118424415588e-02 2.441605776548385620e-01 1.501848250627517700e-01 -1.230727136135101318e-01 8.875801414251327515e-02 1.953753381967544556e-01 -3.681139275431632996e-02 2.136932909488677979e-01 -2.586369514465332031e-01 1.110568717122077942e-01 4.634787514805793762e-02 1.285318285226821899e-01 3.164954483509063721e-01 4.871739447116851807e-02 2.058219909667968750e-02 -1.800464279949665070e-02 -1.725636608898639679e-02
2.178502380847930908e-01 1.831600219011306763e-01 -1.841645985841751099e-01 2.982709705829620361e-01 3.343661725521087646e-01 5.037371814250946045e-02 -1.392836272716522217e-01 1.082099452614784241e-01 4.294904693961143494e-02 -7.218798995018005371e-02 3.585656359791755676e-02 -3.458021879196166992e-01 -2.569384872913360596e-01 -8.909709006547927856e-02 -2.276899665594100952e-01 1.409884169697761536e-02 3.309198319911956787e-01 2.076838314533233643e-01 -3.040471076965332031e-01 7.914456725120544434e-02 1.327276527881622314e-01 2.106107324361801147e-01 1.051736474037170410e-01 -9.099970012903213501e-02 1.083970442414283752e-01 -6.044448539614677429e-02 -5.295244604349136353e-02 1.820531934499740601e-01 -8.394792675971984863e-02 -3.476879745721817017e-02 2.296991413459181786e-03 6.685113906860351562e-02
1.265303939580917358e-01 1.056304574012756348e-01 -2.827136814594268799e-01 -2.619892656803131104e-01 6.974085420370101929e-02 3.405245393514633179e-02 -3.792004659771919250e-02 2.750676572322845459e-01 2.372189909219741821e-01 -2.676907479763031006e-01 1.300968676805496216e-01 -2.468316555023193359e-01 -1.497467756271362305e-01 4.237417876720428467e-01 -1.017934754490852356e-01 -8.730857074260711670e-02 -2.026457712054252625e-02 4.396966844797134399e-02 3.675144910812377930e-02 4.206204786896705627e-02 -1.135519519448280334e-01 -2.393118590116500854e-01 -4.152996093034744263e-02 -5.539762228727340698e-02 1.733477860689163208e-01 2.414679899811744690e-02 -1.024824455380439758e-01 -2.874931693077087402e-01 -9.725753217935562134e-03 -1.876097321510314941e-01 5.998952686786651611e-02 2.688779830932617188e-01
1.301322430372238159e-01 4.841438531875610352e-01 4.806376248598098755e-02 -1.394043117761611938e-01 1.306839752942323685e-03 -3.451401740312576294e-02 -1.837220159359276295e-03 2.240598052740097046e-01 2.715329267084598541e-02 -1.952247619628906250e-01 -6.816757470369338989e-02 -2.570502460002899170e-01 -1.470585614442825317e-01 4.394380375742912292e-02 -1.611498594284057617e-01 2.143323123455047607e-01 2.186304032802581787e-01 1.061006486415863037e-01 -1.310961842536926270e-01 6.264740228652954102e-02 -1.773498207330703735e-01 2.212610542774200439e-01 3.965989649295806885e-01 -1.417712420225143433e-01 1.794905364513397217e-01 2.382695227861404419e-01 -1.740039736032485962e-01 2.384041994810104370e-02 -6.532228086143732071e-03 -8.598104119300842285e-02 1.813485659658908844e-02 7.017796486616134644e-02
-3.429207801818847656e-01 3.037139177322387695e-01 -4.782711714506149292e-02 5.586928129196166992e-02 3.053487241268157959e-01 2.249540835618972778e-01 -2.196760475635528564e-02 -8.197373896837234497e-02 1.182959228754043579e-01 -1.432101130485534668e-01 3.363884389400482178e-01 -3.115283548831939697e-01 -2.268490791320800781e-01 2.016077041625976562e-01 -6.474015861749649048e-02 7.898254320025444031e-03 -5.636563524603843689e-02 1.187253668904304504e-01 -1.937205903232097626e-02 -7.141605764627456665e-02 -7.333968579769134521e-02 3.488099202513694763e-02 -8.209379017353057861e-02 -1.333824843168258667e-01 8.955325931310653687e-02 -2.358326688408851624e-02 -1.626459807157516479e-01 1.113370954990386963e-01 2.439217418432235718e-01 1.002169102430343628e-01 3.462556600570678711e-01 4.366073757410049438e-02
-3.071999251842498779e-01 7.381476461887359619e-02 1.502981502562761307e-02 -7.638745009899139404e-02 2.639952301979064941e-01 -6.870306283235549927e-02 -2.883402109146118164e-01 -1.401856839656829834e-01 1.093948259949684143e-01 -4.591260105371475220e-02 -6.819128245115280151e-02 -1.799399703741073608e-01 -4.484362006187438965e-01 1.402501463890075684e-01 -2.374527305364608765e-01 -3.729086369276046753e-02 4.560362994670867920e-01 -2.719744481146335602e-02 -3.350853547453880310e-02 -1.010136529803276062e-01 2.278565056622028351e-02 2.668120153248310089e-02 2.011546306312084198e-02 -2.244834750890731812e-01 2.807070314884185791e-01 4.463182389736175537e-02 9.645794332027435303e-02 6.386834383010864258e-02 3.982382640242576599e-02 -8.897165954113006592e-02 -7.114814221858978271e-02 8.043772727251052856e-02
1.689699590206146240e-01 6.015076115727424622e-02 1.885268464684486389e-02 5.690014734864234924e-02 3.997994661331176758e-01 1.126868873834609985e-01 1.245529800653457642e-01 2.301457673311233521e-01 2.133435606956481934e-01 -1.918818503618240356e-01 7.060632854700088501e-02 -2.270297557115554810e-01 -1.975823193788528442e-01 9.051626175642013550e-02 -1.010579094290733337e-01 -7.625120133161544800e-02 5.058969855308532715e-01 -1.497250497341156006e-01 1.542035490274429321e-01 5.324320867657661438e-02 -1.299454271793365479e-01 3.896901849657297134e-03 -9.337648004293441772e-02 -1.821617037057876587e-01 2.140929736196994781e-02 5.918005853891372681e-02 2.572027780115604401e-02 -2.291958183050155640e-01 1.137807816267013550e-01 -5.115121230483055115e-02 2.854364514350891113e-01 5.606622248888015747e-02
1.347825825214385986e-01 -1.046468988060951233e-01 -2.986908257007598877e-01 -7.489326596260070801e-02 8.368301391601562500e-02 -5.235524848103523254e-02 3.217153623700141907e-02 -1.077117323875427246e-01 -1.032699421048164368e-01 -1.728519350290298462e-01 1.590447723865509033e-01 -2.041512280702590942e-01 -2.207451462745666504e-01 1.324611753225326538e-01 1.543063521385192871e-01 -1.194482520222663879e-01 3.110878169536590576e-01 -2.683476731181144714e-02 -1.045863702893257141e-01 -1.270349770784378052e-01 -9.466771781444549561e-02 -1.458168923854827881e-01 3.692562580108642578e-01 1.026379838585853577e-01 3.319798409938812256e-02 1.763647198677062988e-01 -6.101518403738737106e-03 -3.263993263244628906e-01 -1.590237766504287720e-01 -1.795037239789962769e-01 3.670614659786224365e-01 -9.540823847055435181e-02
-1.539795249700546265e-01 1.482703387737274170e-01 -3.302455842494964600e-01 1.852671653032302856e-01 2.054331451654434204e-01 -6.844073534011840820e-02 -3.364486247301101685e-02 2.187130898237228394e-01 1.659883707761764526e-01 1.169608309864997864e-01 3.188638985157012939e-01 -1.453318446874618530e-01 -1.805433332920074463e-01 1.198104694485664368e-01 1.932189166545867920e-01 -8.035219460725784302e-02 2.574457414448261261e-02 -1.304170936346054077e-01 -2.067253142595291138e-01 -1.416250914335250854e-01 1.690553734079003334e-03 -9.300792962312698364e-02 4.098080694675445557e-01 -9.643205255270004272e-02 2.574954032897949219e-01 -9.764444082975387573e-03 5.037537217140197754e-02 1.404030323028564453e-01 -2.944591641426086426e-01 -4.558867588639259338e-02 1.279179155826568604e-01 -1.186873670667409897e-02
-7.198554277420043945e-02 -3.873478621244430542e-02 8.775804936885833740e-02 1.148247346282005310e-01 2.650111727416515350e-02 2.378416433930397034e-02 6.716531515121459961e-02 -7.929305732250213623e-02 1.400177627801895142e-01 -4.590797424316406250e-02 -1.619690805673599243e-01 -4.018501043319702148e-01 -2.839075326919555664e-01 1.350513100624084473e-01 6.684075295925140381e-02 -2.766600623726844788e-02 4.350973963737487793e-01 1.581192612648010254e-01 1.339844763278961182e-01 1.914763897657394409e-01 -2.349944971501827240e-02 1.470520198345184326e-01 2.817485928535461426e-01 -7.242543995380401611e-02 2.711374163627624512e-01 -1.030352562665939331e-01 -6.836865097284317017e-02 1.143749728798866272e-01 -2.015943974256515503e-01 -3.045046925544738770e-01 7.040420919656753540e-02 -1.758432239294052124e-01
1.228691935539245605e-01 2.620021700859069824e-01 -7.297153025865554810e-02 -7.210070639848709106e-02 -2.243468537926673889e-02 -1.113773360848426819e-01 8.347865194082260132e-02 -1.078853756189346313e-01 -2.484631836414337158e-01 -2.337538003921508789e-01 1.730901747941970825e-01 -3.693061470985412598e-01 -1.060220524668693542e-01 -9.730880707502365112e-02 1.983273774385452271e-01 6.310496479272842407e-02 1.298136860132217407e-01 2.347519844770431519e-01 -3.556946814060211182e-01 7.281783223152160645e-02 -5.853621289134025574e-02 6.034656986594200134e-02 3.256895393133163452e-02 -1.314072906970977783e-01 2.670101225376129150e-01 1.602276563644409180e-01 7.555947173386812210e-03 -3.163273334503173828e-01 -1.795647107064723969e-02 3.181469440460205078e-02 2.237226814031600952e-01 -2.232014089822769165e-01
1.274944096803665161e-01 3.299687802791595459e-01 -4.571259617805480957e-01 -4.710343107581138611e-02 4.000193253159523010e-02 -6.526644527912139893e-02 -2.243901342153549194e-01 -6.138145551085472107e-02 -1.120420768857002258e-01 -1.532269716262817383e-01 2.739732526242733002e-02 -1.592166125774383545e-01 -2.250798195600509644e-01 2.130290567874908447e-01 -7.104161381721496582e-02 5.526087805628776550e-02 1.158902123570442200e-01 1.981124281883239746e-02 2.321749366819858551e-02 5.780147388577461243e-02 -2.106281816959381104e-01 5.796483159065246582e-02 1.358060911297798157e-02 1.427549123764038086e-01 9.255549870431423187e-03 9.910517930984497070e-02 -6.825698539614677429e-03 -2.295902818441390991e-01 -3.607773780822753906e-01 -2.661125659942626953e-01 2.823530435562133789e-01 -8.985054492950439453e-02
1.216798499226570129e-01 3.798382356762886047e-02 -1.323612779378890991e-01 4.700132831931114197e-02 8.136333525180816650e-02 1.001963615417480469e-01 -2.869936227798461914e-01 -3.127998113632202148e-01 4.056402146816253662e-01 -1.416672170162200928e-01 2.211411297321319580e-01 -3.041155636310577393e-01 -3.697126507759094238e-01 1.504258960485458374e-01 6.137809902429580688e-02 -1.408105343580245972e-01 6.532633304595947266e-02 2.379498779773712158e-01 -1.025892198085784912e-01 8.140247315168380737e-02 -9.118614345788955688e-02 8.779570460319519043e-02 2.161760181188583374e-01 1.579345613718032837e-01 -5.251717567443847656e-02 1.456316262483596802e-01 -3.401602432131767273e-02 -1.147302016615867615e-01 -1.250304840505123138e-02 5.265271291136741638e-02 6.973052024841308594e-02 2.154670506715774536e-01
-1.255033165216445923e-01 3.377448320388793945e-01 -6.650177389383316040e-02 6.453065574169158936e-02 7.169350236654281616e-02 9.986868500709533691e-02 -2.145738750696182251e-01 1.673136353492736816e-01 -3.468762710690498352e-02 -4.956397041678428650e-02 -6.739782541990280151e-02 -9.851036220788955688e-02 -4.121304154396057129e-01 2.000315785408020020e-01 -1.733691096305847168e-01 -1.313422769308090210e-01 1.585413664579391479e-01 -1.449625641107559204e-01 -2.616399228572845459e-01 -3.136338591575622559e-01 2.398045063018798828e-01 4.776208475232124329e-02 3.280726075172424316e-01 -3.959819301962852478e-02 1.558281481266021729e-01 5.341675132513046265e-02 -1.285362541675567627e-01 -1.010837852954864502e-01 -5.809427052736282349e-02 -1.158391237258911133e-01 2.050898969173431396e-01 5.171079188585281372e-02
1.573015451431274414e-01 4.392176866531372070e-02 -1.007414162158966064e-01 1.213408932089805603e-01 -1.390739232301712036e-01 -1.657710671424865723e-01 -1.770057529211044312e-01 3.772318735718727112e-02 7.653512060642242432e-03 -1.958799958229064941e-01 7.433749735355377197e-02 -4.952591657638549805e-01 -9.422040730714797974e-02 1.602891832590103149e-01 6.690634787082672119e-02 1.676789298653602600e-02 -1.079001426696777344e-01 1.125163137912750244e-01 -1.508353799581527710e-01 1.972850114107131958e-01 3.287680447101593018e-02 2.031556144356727600e-02 3.314920067787170410e-01 -5.866733193397521973e-02 -1.424095630645751953e-01 3.060516417026519775e-01 3.823179379105567932e-02 -7.265256345272064209e-02 -6.532788276672363281e-02 -5.281700938940048218e-02 4.601745605468750000e-01 -3.511743852868676186e-03
-2.466135844588279724e-02 2.021426856517791748e-01 -1.294242031872272491e-02 -1.609713882207870483e-01 2.524626441299915314e-02 1.098149362951517105e-02 2.333844304084777832e-01 1.677067577838897705e-01 -1.016591414809226990e-01 -3.643175959587097168e-01 2.775361835956573486e-01 -2.737596333026885986e-01 -1.298342794179916382e-01 2.284148633480072021e-01 -1.102890893816947937e-01 -8.966623246669769287e-02 5.203670859336853027e-01 -1.727572977542877197e-01 8.395360410213470459e-02 -1.192970424890518188e-01 -1.004929021000862122e-01 -2.827520854771137238e-02 -2.612922787666320801e-01 2.491902746260166168e-02 9.967852383852005005e-02 -2.400125935673713684e-02 1.373094916343688965e-01 8.799287024885416031e-04 3.009573789313435555e-03 9.699861705303192139e-02 3.579942882061004639e-02 1.518764048814773560e-01
-8.507481217384338379e-02 -1.441693119704723358e-02 -1.699060350656509399e-01 -1.015054434537887573e-01 9.836323559284210205e-02 -9.834511578083038330e-02 -1.156179532408714294e-01 1.704592108726501465e-01 1.241248771548271179e-01 1.742980480194091797e-01 -1.177613958716392517e-01 -2.506497800350189209e-01 -4.181576073169708252e-01 4.026890695095062256e-01 3.137346729636192322e-02 4.567070677876472473e-02 1.762334555387496948e-01 -7.846342772245407104e-02 4.166196659207344055e-02 6.639987230300903320e-02 -1.733932346105575562e-01 2.367923595011234283e-02 1.287490595132112503e-03 -1.471364647150039673e-01 9.823641739785671234e-03 1.181695237755775452e-01 -2.827383205294609070e-02 7.096050679683685303e-02 9.385526180267333984e-02 -3.936960697174072266e-01 2.885752618312835693e-01 2.577504813671112061e-01
-7.926715165376663208e-02 2.292373776435852051e-01 1.009224131703376770e-01 -2.088627219200134277e-02 -2.363605350255966187e-01 -1.342373639345169067e-01 1.720711961388587952e-02 5.782365426421165466e-02 2.078368514776229858e-01 -3.967472016811370850e-01 -3.154498757794499397e-03 -4.582330584526062012e-01 -2.574471533298492432e-01 1.186927631497383118e-01 1.270513534545898438e-01 2.091486752033233643e-01 7.785587757825851440e-02 -1.240808889269828796e-01 -1.218160465359687805e-01 -2.242961376905441284e-01 -2.181520760059356689e-01 -2.164118885993957520e-01 -4.346201196312904358e-02 -1.089176163077354431e-01 3.919447213411331177e-02 4.799607023596763611e-02 5.787672474980354309e-03 -1.272661834955215454e-01 4.691785573959350586e-02 4.473483934998512268e-02 1.134764999151229858e-01 -2.650362253189086914e-01
-1.328236460685729980e-01 2.567008435726165771e-01 -1.586030982434749603e-02 -1.185929868370294571e-03 1.434060782194137573e-01 -1.022659167647361755e-01 -5.636469274759292603e-02 -2.368009388446807861e-01 3.091920316219329834e-01 -3.444716930389404297e-01 1.891239881515502930e-01 -1.917846202850341797e-01 9.641468524932861328e-02 2.292826026678085327e-01 3.430011570453643799e-01 5.865562707185745239e-02 3.042697906494140625e-01 -1.270588487386703491e-01 -1.048123911023139954e-01 2.252285331487655640e-01 3.506746515631675720e-02 -1.745319366455078125e-01 -6.684348732233047485e-02 -2.587594985961914062e-01 8.633488416671752930e-02 7.038900256156921387e-02 3.448396176099777222e-02 1.022955868393182755e-02 6.132530421018600464e-02 -1.826654076576232910e-01 1.669487804174423218e-01 6.255711615085601807e-02
-2.198387980461120605e-01 -1.448699980974197388e-01 -1.238446775823831558e-02 -8.248995244503021240e-02 -2.462158538401126862e-02 4.605784639716148376e-02 -1.586531847715377808e-01 -1.512307673692703247e-01 1.445520222187042236e-01 -1.432756483554840088e-01 2.096139490604400635e-01 -1.724632084369659424e-01 -5.831405520439147949e-01 6.261225789785385132e-02 -9.163667261600494385e-02 2.352834679186344147e-02 3.522910177707672119e-01 7.698766142129898071e-02 8.305425941944122314e-02 -8.909622579813003540e-02 7.239843904972076416e-02 -1.077455729246139526e-01 1.732010245323181152e-01 -7.426948100328445435e-02 2.147662341594696045e-01 1.058807894587516785e-01 1.043292041867971420e-02 -1.508655101060867310e-01 -4.079405963420867920e-02 -3.463526368141174316e-01 7.286775857210159302e-02 2.348717860877513885e-02
1.681500077247619629e-01 2.834243178367614746e-01 -3.130598738789558411e-02 9.560515731573104858e-02 1.129485890269279480e-01 4.479288309812545776e-02 -8.286391198635101318e-02 1.770935654640197754e-01 1.677903383970260620e-01 -1.264124661684036255e-01 1.156362444162368774e-01 -2.048710882663726807e-01 -2.454945743083953857e-01 1.625793129205703735e-01 3.626947104930877686e-01 4.700354114174842834e-02 1.717592030763626099e-01 2.945047616958618164e-01 -3.217726945877075195e-01 -1.427207291126251221e-01 9.823615849018096924e-02 2.432485669851303101e-01 2.482815831899642944e-01 8.803930878639221191e-02 2.309456467628479004e-01 1.358865350484848022e-01 -1.599040925502777100e-01 3.048241196665912867e-04 2.173483930528163910e-02 -1.737964302301406860e-01 3.983525186777114868e-02 1.893382892012596130e-02
-2.934193797409534454e-02 6.515150517225265503e-02 -1.990980654954910278e-01 2.538836300373077393e-01 9.610854089260101318e-02 -1.384802907705307007e-01 1.563726216554641724e-01 5.099259316921234131e-02 7.196056842803955078e-02 4.233867675065994263e-02 -4.164293408393859863e-02 -3.220533430576324463e-01 -2.142699360847473145e-01 2.669000327587127686e-01 -1.097579002380371094e-01 1.001673489809036255e-01 2.341905832290649414e-01 2.680569291114807129e-01 -1.881309449672698975e-01 1.770585924386978149e-01 1.568562388420104980e-01 1.344204545021057129e-01 2.670443356037139893e-01 2.067365869879722595e-02 2.313327491283416748e-01 -7.479168474674224854e-02 2.086216509342193604e-01 -4.472294449806213379e-02 8.628377318382263184e-02 -3.634513318538665771e-01 -6.543095409870147705e-02 1.654387563467025757e-01
-8.309374749660491943e-02 4.983227327466011047e-02 -4.395647346973419189e-02 1.463955491781234741e-01 2.605406343936920166e-01 -6.056485325098037720e-02 8.161124587059020996e-02 1.847875304520130157e-02 1.653262376785278320e-01 -2.650989294052124023e-01 -9.890907257795333862e-02 -5.743040442466735840e-01 -2.884774804115295410e-01 -8.592343330383300781e-02 -8.532102406024932861e-02 -8.985008299350738525e-02 7.228049635887145996e-02 1.531756520271301270e-01 -2.470234185457229614e-01 -1.734474301338195801e-01 1.021403744816780090e-01 -2.335902303457260132e-01 1.201815679669380188e-01 -1.621468551456928253e-02 6.511277705430984497e-02 -1.174741163849830627e-01 1.493798792362213135e-01 -2.507393481209874153e-03 -2.240303903818130493e-01 -7.044817507266998291e-02 6.912948191165924072e-02 -2.138611674308776855e-01
2.888685464859008789e-01 -3.070847364142537117e-03 -1.382856816053390503e-01 -3.774675726890563965e-02 -1.313231289386749268e-01 -1.876263618469238281e-01 4.536972194910049438e-02 1.148493774235248566e-02 8.903294056653976440e-02 -1.999278366565704346e-01 1.797194778919219971e-01 -3.533497154712677002e-01 -4.283530414104461670e-01 1.644878536462783813e-01 7.681056112051010132e-02 -5.760039016604423523e-02 1.212760657072067261e-01 -8.604923635721206665e-02 -3.357359170913696289e-01 1.197472587227821350e-02 4.433108493685722351e-02 3.039424121379852295e-01 4.973432421684265137e-02 -2.521462738513946533e-01 -9.159200638532638550e-02 1.595524698495864868e-01 7.908526062965393066e-02 -1.188704296946525574e-01 -6.670441478490829468e-02 2.455262541770935059e-01 4.618628695607185364e-02 -8.723760955035686493e-03
-3.495089709758758545e-02 2.452315539121627808e-01 5.252671241760253906e-02 -1.896363496780395508e-02 3.071672320365905762e-01 -8.464001119136810303e-03 1.390695273876190186e-01 -1.220653671771287918e-02 2.546244263648986816e-01 -2.310708016157150269e-01 1.995494365692138672e-01 -1.998315155506134033e-01 -1.652338802814483643e-01 5.108669996261596680e-01 1.074773743748664856e-01 -1.294906139373779297e-01 1.083001028746366501e-02 -1.108484119176864624e-01 -2.395442873239517212e-01 8.227393031120300293e-02 -1.090802773833274841e-01 -1.963785737752914429e-01 -4.649059474468231201e-02 -1.298139616847038269e-02 1.460799574851989746e-01 -1.549233496189117432e-01 -7.699292898178100586e-02 2.143211849033832550e-02 -9.729859977960586548e-02 -2.247796654701232910e-01 4.710378870368003845e-02 -2.524566352367401123e-01
1.407714635133743286e-01 4.242241084575653076e-01 -1.259608566761016846e-01 -5.675107985734939575e-02 1.851288229227066040e-01 -1.375275254249572754e-01 -1.991491615772247314e-01 -6.475836038589477539e-02 -1.297182887792587280e-01 -2.765156626701354980e-01 1.382245272397994995e-01 -4.054182171821594238e-01 1.104045286774635315e-01 5.626440420746803284e-02 -1.298755556344985962e-01 -2.616501748561859131e-01 7.562626153230667114e-02 -8.286916464567184448e-02 1.775498129427433014e-02 5.130545794963836670e-02 -2.219872027635574341e-01 -6.111496314406394958e-02 2.006081640720367432e-01 -1.026939749717712402e-01 5.803158879280090332e-02 2.212102860212326050e-01 -2.532432675361633301e-01 -3.234732523560523987e-02 -3.059087321162223816e-02 -2.114242129027843475e-02 1.429416332393884659e-02 -2.612364590167999268e-01
-6.776077300310134888e-02 -1.435957551002502441e-01 -1.495317816734313965e-01 2.400680035352706909e-01 8.428209275007247925e-02 1.756533086299896240e-01 -5.300113558769226074e-02 1.843930184841156006e-01 3.134655654430389404e-01 -2.154214382171630859e-01 4.605441913008689880e-02 -3.405202031135559082e-01 -4.191258251667022705e-01 5.670591071248054504e-02 9.199187159538269043e-02 -1.551460474729537964e-02 1.193868294358253479e-01 6.776787340641021729e-02 -2.531667649745941162e-01 1.199894025921821594e-01 7.153044641017913818e-02 1.104148775339126587e-01 3.344776108860969543e-02 -1.513378322124481201e-01 2.498939931392669678e-01 -1.263628005981445312e-01 7.083212584257125854e-02 2.179024219512939453e-01 -1.168475896120071411e-01 -1.227557063102722168e-01 9.620139747858047485e-02 -2.492889910936355591e-01
1.265253573656082153e-01 2.808236777782440186e-01 -1.863043904304504395e-01 5.661939084529876709e-02 1.313723623752593994e-01 2.832906544208526611e-01 1.546261310577392578e-01 -5.449074506759643555e-02 7.269287854433059692e-02 -5.019299313426017761e-02 -4.730190709233283997e-02 -3.510907888412475586e-01 -3.310579657554626465e-01 1.083968877792358398e-01 5.308580771088600159e-02 -1.752153038978576660e-01 9.944970160722732544e-02 9.930839389562606812e-02 1.232462376356124878e-01 1.095290929079055786e-01 2.942163646221160889e-01 2.558255940675735474e-02 3.148547410964965820e-01 1.524977087974548340e-01 1.446638405323028564e-01 1.457609832286834717e-01 3.645825684070587158e-01 3.419625014066696167e-02 9.682427346706390381e-02 1.216533873230218887e-02 1.089303568005561829e-01 2.126047015190124512e-02
2.697882354259490967e-01 2.282104045152664185e-01 1.075135078281164169e-02 1.525892131030559540e-02 1.012294087558984756e-02 -1.618951745331287384e-02 -2.204660177230834961e-01 -2.220521420240402222e-01 -1.024027764797210693e-01 -1.450103223323822021e-01 3.292598724365234375e-01 -4.721423685550689697e-01 -1.271002888679504395e-01 1.306938678026199341e-01 1.608325392007827759e-01 -1.804823577404022217e-01 2.774702608585357666e-01 -1.339777857065200806e-01 -2.456302493810653687e-01 -1.822369843721389771e-01 -1.765110194683074951e-01 8.524318784475326538e-02 -1.344062983989715576e-01 4.814620316028594971e-02 -8.840090595185756683e-03 1.232100501656532288e-01 -1.484755333513021469e-02 -4.100774601101875305e-02 -3.768251091241836548e-02 -1.372478753328323364e-01 -2.532002702355384827e-02 1.914130747318267822e-01
-9.958729892969131470e-02 3.970901295542716980e-02 1.394137460738420486e-02 -6.204085052013397217e-02 1.648007184267044067e-01 -9.509096294641494751e-02 3.608922660350799561e-02 3.609818592667579651e-02 1.740593910217285156e-01 -1.194548420608043671e-02 9.406130760908126831e-02 -2.633285820484161377e-01 -5.734477043151855469e-01 5.127861723303794861e-02 -9.678173810243606567e-02 1.664506047964096069e-01 5.147747397422790527e-01 2.299379706382751465e-01 7.393801957368850708e-02 9.864169359207153320e-02 5.306662619113922119e-02 -6.508547812700271606e-03 1.374261677265167236e-01 -7.671527564525604248e-02 1.990246474742889404e-01 -1.601513475179672241e-01 1.044342890381813049e-01 1.215829048305749893e-02 6.106116250157356262e-02 -5.723135545849800110e-02 -3.958516940474510193e-02 -1.513482183218002319e-01
-2.282657474279403687e-01 1.811190396547317505e-01 1.000304892659187317e-02 -8.511151373386383057e-02 1.242098882794380188e-01 -1.867702603340148926e-01 -2.858758568763732910e-01 2.352739423513412476e-01 5.423248559236526489e-02 -7.884617894887924194e-03 -1.624713987112045288e-01 -3.810441195964813232e-01 -1.120549812912940979e-01 2.975387573242187500e-01 -7.197086233645677567e-03 -2.404407132416963577e-03 2.441077679395675659e-01 -1.490212380886077881e-01 9.435656666755676270e-02 2.115690708160400391e-01 5.311011895537376404e-02 -1.768434643745422363e-01 2.538870871067047119e-01 -5.226592347025871277e-02 9.714784473180770874e-02 2.135642617940902710e-02 7.610931247472763062e-02 -3.638131618499755859e-01 -8.288168162107467651e-02 -2.299310117959976196e-01 -7.439883425831794739e-03 5.808921065181493759e-03
5.113295465707778931e-02 1.419471502304077148e-01 -3.766508772969245911e-02 -1.559227555990219116e-01 2.982653211802244186e-03 -2.336825989186763763e-02 -2.558435499668121338e-01 -4.434808716177940369e-02 1.299775093793869019e-01 8.315423130989074707e-02 2.251893728971481323e-01 -3.062600195407867432e-01 -5.165292024612426758e-01 8.072325028479099274e-03 -1.131578087806701660e-01 2.112888358533382416e-02 4.853906035423278809e-01 2.767281606793403625e-02 4.887516424059867859e-02 -1.623117476701736450e-01 1.673925817012786865e-01 1.022965386509895325e-01 1.581943780183792114e-01 -6.075589731335639954e-02 1.140910163521766663e-01 2.946518920361995697e-02 -4.043791815638542175e-02 6.363403052091598511e-03 -4.182828962802886963e-02 -2.692225873470306396e-01 -9.214878827333450317e-02 6.713902205228805542e-02
4.965353757143020630e-02 1.172540485858917236e-01 -3.348196744918823242e-01 -3.034791946411132812e-01 2.380461841821670532e-01 -8.309318125247955322e-02 -9.471011161804199219e-02 1.797429472208023071e-01 2.562232315540313721e-01 8.902100473642349243e-02 -2.309611812233924866e-02 -1.181907132267951965e-01 -3.031175136566162109e-01 3.406063020229339600e-01 8.477080613374710083e-02 7.896351069211959839e-02 4.438205808401107788e-02 4.784488305449485779e-02 -1.024840250611305237e-01 3.306945040822029114e-02 -6.400699913501739502e-02 9.290752559900283813e-02 5.082605779170989990e-02 -6.537228822708129883e-02 1.129542291164398193e-01 3.031471744179725647e-03 2.271316945552825928e-03 -5.930525809526443481e-02 -2.910875715315341949e-02 -4.726081192493438721e-01 2.168009430170059204e-01 2.059191912412643433e-01
-1.524842828512191772e-01 1.177904158830642700e-01 -8.575025945901870728e-02 -8.120187371969223022e-02 -1.436901092529296875e-01 -5.148658901453018188e-02 -1.818111538887023926e-01 1.960455924272537231e-01 1.162551566958427429e-01 -2.786984443664550781e-01 -1.689035296440124512e-01 -3.235731422901153564e-01 -1.632497757673263550e-01 -8.853961713612079620e-03 2.490749359130859375e-01 6.496346741914749146e-02 -3.983580693602561951e-02 1.574332714080810547e-01 -2.413201183080673218e-01 -1.518221199512481689e-01 -2.211312800645828247e-01 2.301936745643615723e-01 1.839030385017395020e-01 -2.789037823677062988e-01 2.849881947040557861e-01 -2.973103150725364685e-02 9.185809642076492310e-02 -1.200492978096008301e-01 1.906205564737319946e-01 -2.285164892673492432e-01 9.428843855857849121e-02 -1.148265525698661804e-01
-1.190320029854774475e-01 9.248273074626922607e-02 -2.437881827354431152e-01 -4.671163260936737061e-01 -2.786078862845897675e-02 -1.214257180690765381e-01 -8.466637879610061646e-02 2.106707543134689331e-01 2.178072780370712280e-01 -3.430892154574394226e-02 3.121107071638107300e-02 -8.893072605133056641e-02 -2.081682533025741577e-01 3.233940303325653076e-01 -5.099438503384590149e-02 -1.906197816133499146e-01 1.000138372182846069e-01 1.494522951543331146e-02 -7.271026074886322021e-02 1.552872508764266968e-01 -1.157804131507873535e-01 2.293482609093189240e-02 1.015520244836807251e-01 -1.788157373666763306e-01 1.674754731357097626e-02 1.182592585682868958e-01 1.747190058231353760e-01 -1.681188941001892090e-01 -1.525255143642425537e-01 -3.225513994693756104e-01 2.432720959186553955e-01 1.812067627906799316e-01
9.727536886930465698e-02 8.984371274709701538e-02 -1.290517151355743408e-01 -1.222229972481727600e-01 1.130755692720413208e-01 -2.726790495216846466e-03 9.062910452485084534e-03 1.876714229583740234e-01 2.603731155395507812e-01 -1.961280405521392822e-01 1.791181862354278564e-01 -2.433749437332153320e-01 -2.276775687932968140e-01 3.767656683921813965e-01 -1.602848917245864868e-01 -9.668847173452377319e-02 1.996273398399353027e-01 1.641541570425033569e-01 2.810456417500972748e-02 2.395383566617965698e-01 -2.037240415811538696e-01 -2.444570809602737427e-01 3.567672148346900940e-02 -2.255680561065673828e-01 9.942286461591720581e-02 -9.222396463155746460e-02 -2.148575633764266968e-01 -1.131706535816192627e-01 -2.089799642562866211e-01 -1.230213269591331482e-01 -6.684374064207077026e-02 2.394853830337524414e-01
-2.606218755245208740e-01 3.551127016544342041e-01 -8.744620531797409058e-02 -8.206893503665924072e-02 -1.178580056875944138e-02 -1.312193721532821655e-01 -1.478183120489120483e-01 1.485462188720703125e-01 9.017111361026763916e-02 -8.047064393758773804e-02 -1.509270220994949341e-01 -4.469567835330963135e-01 -4.223977625370025635e-01 1.251593828201293945e-01 -4.710502456873655319e-03 8.226820081472396851e-02 -4.641173779964447021e-02 9.110104292631149292e-02 -1.479505896568298340e-01 3.802758082747459412e-02 2.240248471498489380e-01 -1.175538003444671631e-01 1.544691324234008789e-01 -7.723268866539001465e-02 2.203534692525863647e-01 -5.647590011358261108e-02 1.619549542665481567e-01 1.518944948911666870e-01 4.810204729437828064e-02 1.877888441085815430e-01 1.367412954568862915e-01 -8.567889034748077393e-02
3.107413835823535919e-02 -1.470761448144912720e-01 -8.274680376052856445e-02 -1.125342622399330139e-01 5.921164900064468384e-02 3.044546209275722504e-02 -2.080393955111503601e-02 1.074093431234359741e-01 -9.443709254264831543e-02 -3.183561563491821289e-02 3.378286361694335938e-01 -3.149030506610870361e-01 -3.780182301998138428e-01 -8.217106759548187256e-02 2.516510523855686188e-02 -1.721412874758243561e-02 1.801950633525848389e-01 -7.386489771306514740e-03 -1.918662041425704956e-01 6.568611413240432739e-02 -2.869808375835418701e-01 -7.351222634315490723e-02 3.051156401634216309e-01 -8.254387974739074707e-02 2.042211741209030151e-01 1.040582954883575439e-01 -3.210161924362182617e-01 -1.365776509046554565e-01 1.388577967882156372e-01 -1.543297469615936279e-01 2.973757386207580566e-01 2.433103322982788086e-02
-1.666381210088729858e-01 3.490811586380004883e-01 9.157013148069381714e-02 1.941421031951904297e-01 1.483166217803955078e-01 -2.207201570272445679e-01 -2.847613580524921417e-02 1.238217353820800781e-01 -1.874849013984203339e-02 -2.140167802572250366e-01 -5.805229395627975464e-02 -3.405485153198242188e-01 -2.067359238862991333e-01 3.662977516651153564e-01 3.585082665085792542e-02 2.926267310976982117e-02 7.877033203840255737e-03 -2.671407163143157959e-01 -1.704346016049385071e-02 -1.003935933113098145e-02 -1.137680560350418091e-01 2.456829845905303955e-01 2.280592620372772217e-01 1.416064053773880005e-01 3.124839961528778076e-01 -2.179367654025554657e-02 1.338187754154205322e-01 9.213498234748840332e-02 1.175613403320312500e-01 -9.795081615447998047e-02 -3.610105440020561218e-02 -8.041460067033767700e-02
1.250286549329757690e-01 1.244143620133399963e-01 -1.508537866175174713e-02 -6.276780273765325546e-03 1.024994254112243652e-01 -1.579707711935043335e-01 -7.181232422590255737e-02 1.584507077932357788e-01 5.264335311949253082e-03 -2.815021872520446777e-01 1.118829026818275452e-01 -3.273653984069824219e-01 5.025344435125589371e-03 -1.877006515860557556e-02 9.992069564759731293e-03 2.039196640253067017e-01 2.692596912384033203e-01 3.999663889408111572e-02 -3.191484883427619934e-02 1.084063127636909485e-01 -1.259012962691485882e-03 3.655620813369750977e-01 3.523878753185272217e-01 -3.192874789237976074e-01 2.345486134290695190e-01 -1.163088623434305191e-02 1.205876842141151428e-01 -5.416133627295494080e-02 -2.881065607070922852e-01 -9.637233614921569824e-02 -1.449164599180221558e-01 1.712678819894790649e-01
-2.683022916316986084e-01 5.385169014334678650e-02 -1.656916141510009766e-01 1.023960486054420471e-01 6.357408314943313599e-02 -2.918347530066967010e-02 -3.760554641485214233e-02 1.219170838594436646e-01 -7.006409019231796265e-02 1.766863316297531128e-01 -2.423621565103530884e-01 -3.536872267723083496e-01 -2.965186238288879395e-01 1.611044704914093018e-01 -1.201113089919090271e-01 -1.959464251995086670e-01 1.032474115490913391e-01 1.607198715209960938e-01 -1.884517818689346313e-01 -9.739323705434799194e-02 -1.976377367973327637e-01 1.705919974483549595e-03 1.385211199522018433e-01 -3.994009494781494141e-01 2.054329812526702881e-01 -2.260952591896057129e-01 2.419723570346832275e-02 -7.077740132808685303e-02 1.181363388895988464e-01 4.434459283947944641e-02 2.120957821607589722e-01 -1.423229128122329712e-01
-4.606571048498153687e-02 7.412221282720565796e-02 -6.291635334491729736e-02 1.557587236166000366e-01 1.311561316251754761e-01 5.009558051824569702e-02 1.230110600590705872e-01 1.215777397155761719e-01 1.148585081100463867e-01 -1.695909798145294189e-01 5.542389675974845886e-02 -4.974989891052246094e-01 -3.402361273765563965e-01 1.484624594449996948e-01 -9.229743480682373047e-02 -1.820824146270751953e-01 9.858865290880203247e-02 1.450252979993820190e-01 -1.820013672113418579e-01 -1.873340755701065063e-01 5.389068648219108582e-02 -1.887952350080013275e-02 2.331305444240570068e-01 7.744409888982772827e-02 1.019034758210182190e-01 -9.460058063268661499e-02 3.314720690250396729e-01 2.294052541255950928e-01 -2.579462826251983643e-01 -1.635069251060485840e-01 -6.502638012170791626e-02 2.495989575982093811e-02
-7.556091248989105225e-02 4.659699648618698120e-02 -3.598964214324951172e-01 -9.401828795671463013e-02 1.176768764853477478e-01 1.579758897423744202e-02 -2.590777873992919922e-01 2.235577553510665894e-01 6.572870910167694092e-02 -1.567956209182739258e-01 1.881768852472305298e-01 -3.931654393672943115e-01 -1.158522367477416992e-01 1.229729503393173218e-01 -8.164355158805847168e-02 -9.160639345645904541e-02 -3.577877214411273599e-05 2.890310809016227722e-02 1.136534363031387329e-01 -1.864129155874252319e-01 -1.643602252006530762e-01 1.806964725255966187e-01 -8.242727071046829224e-02 3.126759454607963562e-02 -1.729066371917724609e-01 -1.109855994582176208e-01 -2.431244254112243652e-01 -9.703911840915679932e-03 -3.741866722702980042e-02 -2.275542318820953369e-01 4.206072986125946045e-01 1.123034283518791199e-01
7.649420201778411865e-02 -5.493571236729621887e-02 -2.475321441888809204e-01 5.399211868643760681e-02 1.045026630163192749e-01 2.079708129167556763e-01 5.023790523409843445e-02 -2.020969241857528687e-01 -1.631004959344863892e-01 -1.405471470206975937e-02 2.796063125133514404e-01 -1.972310990095138550e-01 -3.350333571434020996e-01 1.422056853771209717e-01 -4.417906329035758972e-02 -1.102199703454971313e-01 1.976163685321807861e-01 -2.377795428037643433e-02 -1.310930401086807251e-01 4.092507436871528625e-02 3.747536242008209229e-02 -2.353038191795349121e-01 2.202017158269882202e-01 -2.344181239604949951e-01 5.145765095949172974e-02 1.308743804693222046e-01 -8.493728190660476685e-02 -3.651230633258819580e-01 6.035523489117622375e-03 -2.131306976079940796e-01 3.362876772880554199e-01 -3.752462193369865417e-02
-2.038371115922927856e-01 3.174768984317779541e-01 -8.240702748298645020e-02 1.330825383774936199e-03 -3.483225107192993164e-01 -1.760246157646179199e-01 -5.255857482552528381e-02 -1.900997459888458252e-01 1.245815604925155640e-01 -6.697255373001098633e-02 -5.747889727354049683e-02 -3.475358486175537109e-01 -1.278264671564102173e-01 2.058547437191009521e-01 8.675538748502731323e-02 1.157990694046020508e-01 1.696623861789703369e-01 1.479962319135665894e-01 -2.196189463138580322e-01 1.461484879255294800e-01 -1.772796213626861572e-01 -2.303656488656997681e-01 2.711522392928600311e-02 -1.844311207532882690e-01 2.086237818002700806e-01 -1.334718465805053711e-01 -1.258070915937423706e-01 -2.418284267187118530e-01 5.728900805115699768e-02 -2.224772721529006958e-01 -6.079262867569923401e-02 -6.528884172439575195e-02
-1.817058771848678589e-01 2.654377818107604980e-01 -3.873354941606521606e-02 -9.611298888921737671e-02 3.123467862606048584e-01 -1.117733195424079895e-01 -1.580297350883483887e-01 -2.574326470494270325e-02 -6.821151077747344971e-02 -2.801174996420741081e-03 -1.435995995998382568e-01 -2.873334586620330811e-01 9.309077635407447815e-03 -4.843883216381072998e-02 2.301395088434219360e-01 -2.832167968153953552e-02 3.339949846267700195e-01 1.086637005209922791e-01 -6.646828353404998779e-02 -7.272893935441970825e-02 -3.322345912456512451e-01 1.275945454835891724e-01 -1.598599702119827271e-01 -5.941727757453918457e-02 3.845750093460083008e-01 6.062763277441263199e-03 -2.834451496601104736e-01 -3.896969929337501526e-02 -1.471187323331832886e-01 -2.028690278530120850e-02 1.826783120632171631e-01 1.096423342823982239e-01
2.068983912467956543e-01 2.715259194374084473e-01 -9.919646382331848145e-02 -1.819039136171340942e-02 -1.370742917060852051e-01 1.483810096979141235e-01 -2.373289018869400024e-01 2.504223287105560303e-01 1.224969103932380676e-01 -7.951764762401580811e-02 -6.286224722862243652e-02 -3.905383944511413574e-01 -2.419481128454208374e-01 2.258112430572509766e-01 1.454482972621917725e-01 1.094473749399185181e-01 1.576961874961853027e-01 2.651713192462921143e-01 -1.758888810873031616e-01 2.198410779237747192e-02 -1.895046420395374298e-02 1.634495258331298828e-01 2.464483231306076050e-01 5.770423263311386108e-02 1.817563474178314209e-01 2.220167219638824463e-01 -1.927513331174850464e-01 -2.253610640764236450e-02 -8.097457140684127808e-02 -9.085866063833236694e-02 1.105964332818984985e-01 1.679649651050567627e-01
-1.056493893265724182e-01 -1.105918735265731812e-01 -1.069496721029281616e-01 -6.492344290018081665e-02 8.345231413841247559e-02 -1.059110611677169800e-01 -1.601055860519409180e-01 1.395383924245834351e-01 2.299646437168121338e-01 -2.259620875120162964e-01 1.236089542508125305e-01 -6.191350817680358887e-01 -2.699053585529327393e-01 7.757567614316940308e-02 1.087478995323181152e-01 -3.023163080215454102e-01 9.500106424093246460e-02 -6.540697067975997925e-02 -2.019860409200191498e-02 6.886747479438781738e-02 3.947732597589492798e-02 1.596643030643463135e-02 1.313316524028778076e-01 -9.822336141951382160e-05 9.133248776197433472e-02 -4.390544816851615906e-02 6.966741383075714111e-02 1.591821014881134033e-01 -7.756856828927993774e-02 -2.472343742847442627e-01 -5.785832181572914124e-02 -2.540934085845947266e-01
2.117190361022949219e-01 2.034228667616844177e-02 -4.506337642669677734e-02 7.815415412187576294e-02 2.165616303682327271e-01 1.304619014263153076e-01 -6.043994799256324768e-02 5.320753529667854309e-02 1.624068059027194977e-02 -4.568930715322494507e-02 -9.172294288873672485e-03 -3.833391368389129639e-01 -4.527308940887451172e-01 1.858498603105545044e-01 1.804281622171401978e-01 -4.848007485270500183e-02 3.085268437862396240e-01 -4.192780330777168274e-02 6.830272823572158813e-02 -3.550614044070243835e-02 -1.200783997774124146e-01 9.662377089262008667e-02 1.208266764879226685e-01 -1.976757794618606567e-01 2.491320669651031494e-01 9.759710729122161865e-02 -1.788769811391830444e-01 3.131591975688934326e-01 1.787155270576477051e-01 -4.863966628909111023e-02 -3.975656628608703613e-02 -1.859546452760696411e-01
8.185769617557525635e-02 8.082545548677444458e-02 -1.110018640756607056e-01 -5.194298923015594482e-02 2.236239761114120483e-01 -4.779818467795848846e-03 1.351612806320190430e-01 1.610980331897735596e-01 7.062200456857681274e-02 -2.152425944805145264e-01 2.071097046136856079e-01 -1.619907617568969727e-01 -2.447003573179244995e-01 4.658520519733428955e-01 6.596923619508743286e-02 -7.262333482503890991e-02 2.215741723775863647e-01 3.702236115932464600e-01 -1.314365416765213013e-01 2.096449881792068481e-01 -2.017884552478790283e-01 -2.118303179740905762e-01 5.109050497412681580e-02 -1.317404657602310181e-01 -4.591739177703857422e-02 -8.251526206731796265e-02 -2.355854213237762451e-01 -2.247715555131435394e-02 -1.160731241106987000e-01 -7.285284250974655151e-02 1.833391338586807251e-01 1.613300666213035583e-02
-1.730054914951324463e-01 -2.387972082942724228e-03 -5.943741276860237122e-02 2.002336829900741577e-01 -1.133375708013772964e-02 5.165328085422515869e-02 -5.993600189685821533e-02 2.712123692035675049e-01 3.863007575273513794e-02 -3.934825062751770020e-01 6.686189770698547363e-02 -5.346173644065856934e-01 -2.597554326057434082e-01 3.351815044879913330e-02 -2.175561524927616119e-02 1.932112872600555420e-02 3.795723617076873779e-01 4.245491698384284973e-02 -1.057525500655174255e-01 9.700398147106170654e-02 1.358377002179622650e-02 1.906747817993164062e-01 1.376234889030456543e-01 2.520927414298057556e-02 -1.609964519739151001e-01 -1.511281132698059082e-01 -1.362514644861221313e-01 1.733626276254653931e-01 -5.832948908209800720e-02 -1.652536727488040924e-02 2.506821602582931519e-02 -7.855980843305587769e-02
4.970859736204147339e-02 -4.276495892554521561e-03 -4.375012218952178955e-02 -2.188514769077301025e-01 2.504476308822631836e-01 -1.160778105258941650e-01 1.099959313869476318e-01 1.511694956570863724e-02 2.051738649606704712e-01 -3.526894748210906982e-01 2.102974206209182739e-01 -1.962280422449111938e-01 -1.704254448413848877e-01 4.740417599678039551e-01 -5.411359667778015137e-02 4.958153143525123596e-02 1.268626302480697632e-01 2.974891662597656250e-01 8.282805979251861572e-02 1.114049777388572693e-01 -1.446154862642288208e-01 -1.929265409708023071e-01 8.464606106281280518e-02 -7.991583645343780518e-02 7.441072911024093628e-02 -1.702873595058917999e-02 7.919635623693466187e-02 -8.044417947530746460e-02 -1.582557857036590576e-01 -2.199395149946212769e-01 2.048418968915939331e-01 1.459842473268508911e-01
-9.289953112602233887e-02 -2.365250736474990845e-01 -1.901969015598297119e-01 -1.209086645394563675e-02 1.081817075610160828e-01 -1.438640654087066650e-01 3.008956834673881531e-02 6.405740976333618164e-02 4.229187965393066406e-02 -2.374093234539031982e-01 1.439032405614852905e-01 -1.986237615346908569e-01 -2.246865034103393555e-01 4.394429922103881836e-01 -1.248112246394157410e-01 -4.540761560201644897e-02 2.504240572452545166e-01 -2.279943525791168213e-01 1.371562480926513672e-01 1.574397683143615723e-01 4.698256403207778931e-02 -1.761191636323928833e-01 2.421798408031463623e-01 -4.258976131677627563e-02 2.672555744647979736e-01 -2.071810513734817505e-01 -4.933713935315608978e-03 8.599446713924407959e-02 2.941184677183628082e-02 -2.889613211154937744e-01 1.138789132237434387e-01 -1.051968559622764587e-01
-1.767450571060180664e-01 1.739548146724700928e-01 1.854558289051055908e-01 8.328861743211746216e-02 -9.531854838132858276e-02 -1.169106587767601013e-01 4.459783062338829041e-02 2.162538915872573853e-01 5.811591446399688721e-02 -2.478181868791580200e-01 3.393707424402236938e-02 -2.829748690128326416e-01 -2.911395728588104248e-01 3.513910472393035889e-01 5.975031107664108276e-02 -8.215871453285217285e-02 2.627920806407928467e-01 1.153803244233131409e-01 1.366829723119735718e-01 1.087105646729469299e-01 -1.024509742856025696e-01 1.739206612110137939e-01 9.003399312496185303e-02 -1.598514914512634277e-01 1.329308003187179565e-01 2.558179497718811035e-01 -1.842097491025924683e-01 5.353028699755668640e-02 -4.774107038974761963e-02 -1.776297688484191895e-01 1.855602413415908813e-01 -2.926320135593414307e-01
-1.033196002244949341e-01 4.043237864971160889e-01 1.202172338962554932e-01 -1.395465582609176636e-01 1.655440628528594971e-01 -1.551443487405776978e-01 -1.666691899299621582e-01 2.446856349706649780e-01 1.729876250028610229e-01 4.986039176583290100e-02 1.672004759311676025e-01 -2.577164769172668457e-01 -2.043540179729461670e-01 3.173393756151199341e-02 5.650869011878967285e-02 5.723923072218894958e-02 2.900123596191406250e-01 6.276289373636245728e-02 -5.645506456494331360e-02 -5.088683217763900757e-02 -2.054249495267868042e-01 1.079631298780441284e-01 -9.922024607658386230e-02 1.187768504023551941e-01 3.516432642936706543e-01 5.714975763112306595e-03 -2.006281316280364990e-01 7.439035922288894653e-02 1.661104261875152588e-01 -1.523819714784622192e-01 3.095473721623420715e-02 2.896595001220703125e-01
1.018587276339530945e-01 1.092200800776481628e-01 -5.457703769207000732e-02 -5.143362656235694885e-02 1.408598870038986206e-01 1.495564822107553482e-02 4.308520257472991943e-01 3.713874146342277527e-02 3.690532743930816650e-01 -1.711543798446655273e-01 -1.132580637931823730e-02 -2.527687847614288330e-01 -2.295844107866287231e-01 1.447662115097045898e-01 -1.304201036691665649e-01 -1.454028189182281494e-01 3.703435659408569336e-01 -5.443040654063224792e-02 -2.829343546181917191e-03 1.733420342206954956e-01 -7.794069242663681507e-04 -8.086198568344116211e-02 -9.101409465074539185e-02 5.914456769824028015e-02 8.235995471477508545e-02 1.195406019687652588e-01 5.756418406963348389e-02 -2.645180821418762207e-01 1.648072851821780205e-03 -1.087656542658805847e-01 3.492580354213714600e-01 -8.365276455879211426e-02
1.385813057422637939e-01 1.946535557508468628e-01 -1.845036596059799194e-01 -1.195458173751831055e-01 -4.203298315405845642e-02 1.354197598993778229e-02 7.053447514772415161e-02 -2.092154920101165771e-01 -8.279398828744888306e-02 -1.056978181004524231e-01 -1.584169641137123108e-02 -4.362027943134307861e-01 -2.109479010105133057e-01 6.924016028642654419e-02 2.170135974884033203e-01 8.195164054632186890e-02 1.906289607286453247e-01 -1.754397451877593994e-01 -1.582007408142089844e-01 7.716496288776397705e-02 1.744641549885272980e-02 3.578100204467773438e-01 7.600007951259613037e-02 -1.895274072885513306e-01 -1.127644181251525879e-01 1.268548518419265747e-01 -7.994297146797180176e-02 -2.505283951759338379e-01 -2.573520839214324951e-01 2.229220867156982422e-01 2.214659452438354492e-01 -3.401164337992668152e-02
7.195172458887100220e-02 2.368910014629364014e-01 1.192830204963684082e-01 2.986820638179779053e-01 4.191796481609344482e-02 -7.168898731470108032e-02 -1.969761997461318970e-01 9.745313227176666260e-02 -7.431237399578094482e-02 -1.428522318601608276e-01 6.333278864622116089e-02 -3.952684700489044189e-01 -1.579122245311737061e-01 6.627182662487030029e-02 7.344301789999008179e-02 3.075865656137466431e-02 3.186795115470886230e-01 3.180850297212600708e-02 -1.506761461496353149e-01 2.533037364482879639e-01 4.917234927415847778e-02 2.982480823993682861e-01 2.417849749326705933e-01 -2.290584892034530640e-01 1.291595250368118286e-01 -2.775663882493972778e-02 2.582406699657440186e-01 2.817343734204769135e-02 -1.948516815900802612e-01 -6.053695455193519592e-02 -2.589616924524307251e-02 1.981366723775863647e-01
1.835707128047943115e-01 -3.760671243071556091e-02 -1.708319038152694702e-01 -6.138272210955619812e-02 7.294380664825439453e-02 2.651074826717376709e-01 2.007073163986206055e-02 -2.505881153047084808e-02 4.966418072581291199e-02 -3.850080817937850952e-02 3.145651817321777344e-01 -1.927210390567779541e-01 -4.628335237503051758e-01 6.167918816208839417e-02 1.709787398576736450e-01 -1.637092083692550659e-01 2.495744228363037109e-01 -2.275410592555999756e-01 -7.619562000036239624e-02 -1.758167445659637451e-01 -3.761886432766914368e-02 -3.031646460294723511e-02 2.264209240674972534e-01 -6.558135151863098145e-02 1.785893440246582031e-01 -8.115791715681552887e-03 -3.325352072715759277e-02 -3.452215790748596191e-01 6.149442493915557861e-02 -1.529420465230941772e-01 1.407365947961807251e-01 -1.824908405542373657e-01
8.043843507766723633e-02 1.889601349830627441e-01 -3.337500691413879395e-01 3.917748481035232544e-02 1.957090944051742554e-02 -1.465172320604324341e-01 5.242053791880607605e-02 2.584394514560699463e-01 1.297146528959274292e-01 2.605588175356388092e-02 3.117318153381347656e-01 -2.035328894853591919e-01 -2.179301679134368896e-01 -6.368442438542842865e-03 6.310291588306427002e-02 5.649413447827100754e-03 1.664181649684906006e-01 -1.903485208749771118e-01 -3.154462873935699463e-01 -1.654752790927886963e-01 -4.688278771936893463e-03 -2.954580783843994141e-01 7.887379825115203857e-02 -2.158508300781250000e-01 1.771655231714248657e-01 -1.700362749397754669e-02 1.449811905622482300e-01 2.568067312240600586e-01 -2.078553885221481323e-01 -2.008337974548339844e-01 -6.411410868167877197e-02 -9.281434118747711182e-02
-2.294694930315017700e-01 1.713683605194091797e-01 -9.162328392267227173e-02 2.399671524763107300e-01 1.688622534275054932e-01 1.205957829952239990e-01 -1.595375835895538330e-01 -2.183556258678436279e-01 2.383873239159584045e-02 -1.533429324626922607e-01 2.662003338336944580e-01 -4.465216398239135742e-01 -1.158820465207099915e-01 3.607862889766693115e-01 -1.183918267488479614e-01 2.045337855815887451e-01 -2.481193095445632935e-02 3.345993161201477051e-01 -1.214768588542938232e-01 6.669238954782485962e-02 -1.148039549589157104e-01 -5.471232905983924866e-02 -1.406941190361976624e-02 -6.080771610140800476e-02 1.920245587825775146e-01 -1.047351136803627014e-01 4.275763779878616333e-02 -4.806631803512573242e-02 4.420091211795806885e-02 1.220049932599067688e-01 1.212861388921737671e-01 -8.160465955734252930e-02
1.085541769862174988e-01 2.084783166646957397e-01 -1.921086758375167847e-01 1.079704910516738892e-01 -7.152829319238662720e-02 -2.681168913841247559e-01 -1.102819964289665222e-01 2.401607185602188110e-01 1.951992660760879517e-01 -2.187281697988510132e-01 -1.049124225974082947e-01 -2.483059763908386230e-01 -2.302356809377670288e-01 -5.798828322440385818e-03 9.945128858089447021e-02 -1.956562884151935577e-02 7.201261073350906372e-02 -3.180175647139549255e-02 -1.672491729259490967e-01 1.161570176482200623e-01 -1.252913773059844971e-01 1.658594906330108643e-01 3.477645814418792725e-01 -4.014970734715461731e-02 -1.323222815990447998e-01 2.413434833288192749e-01 3.699440509080886841e-02 -9.816817194223403931e-02 -1.104459539055824280e-01 1.836344599723815918e-01 4.250313341617584229e-01 -2.588545344769954681e-02
-2.644221782684326172e-01 1.512557417154312134e-01 -1.151990070939064026e-01 -2.467158734798431396e-01 -9.841412305831909180e-02 -5.578622594475746155e-02 -2.218869328498840332e-02 1.935444176197052002e-01 1.486187130212783813e-01 -3.614159673452377319e-02 -6.825806200504302979e-02 -5.366852283477783203e-01 -3.305666446685791016e-01 2.110200524330139160e-01 -1.025366634130477905e-01 2.930781245231628418e-02 2.997304126620292664e-02 3.878860175609588623e-02 -1.628127992153167725e-01 -1.871845871210098267e-01 6.777900457382202148e-02 -9.626064449548721313e-02 2.337626963853836060e-01 -9.459402412176132202e-02 2.066712528467178345e-01 1.672447659075260162e-02 2.660894989967346191e-01 1.580893248319625854e-01 1.068823598325252533e-02 1.213763952255249023e-01 -5.026367725804448128e-04 -7.756250351667404175e-02
1.437460631132125854e-01 6.203756108880043030e-02 -2.812848389148712158e-01 -3.435533642768859863e-01 6.769908219575881958e-02 1.103047654032707214e-02 -3.915389478206634521e-01 1.876396089792251587e-01 -1.558514486532658339e-04 -6.153000518679618835e-02 1.734803318977355957e-01 -2.938818931579589844e-01 -3.110192120075225830e-01 6.102274358272552490e-02 4.456952214241027832e-02 3.304580599069595337e-02 7.125051319599151611e-02 5.666971579194068909e-02 2.539974870160222054e-03 -1.757576130330562592e-02 -2.290370464324951172e-01 3.298982977867126465e-01 -3.943503275513648987e-02 3.909062594175338745e-02 2.272159755229949951e-01 -2.066036611795425415e-01 -1.708353161811828613e-01 -1.529946029186248779e-01 -8.322136476635932922e-03 -4.721825942397117615e-02 1.705756634473800659e-01 -1.003110483288764954e-01
-1.395274400711059570e-01 -8.473602123558521271e-03 -1.031513363122940063e-01 -5.880060046911239624e-02 6.245695520192384720e-03 -1.511391401290893555e-01 -2.253637611865997314e-01 1.750551760196685791e-01 -8.869802951812744141e-02 -1.647008955478668213e-01 2.742401957511901855e-01 -3.527446389198303223e-01 -2.156313881278038025e-02 4.367741346359252930e-01 5.656940862536430359e-02 8.126070350408554077e-02 1.809911131858825684e-01 1.590673327445983887e-01 8.636567741632461548e-02 -1.913117170333862305e-01 -3.146759420633316040e-02 1.913575232028961182e-01 -5.393002182245254517e-02 -1.139654144644737244e-01 3.965148702263832092e-02 -9.901390224695205688e-02 -1.435158848762512207e-01 9.536799043416976929e-03 -4.443286061286926270e-01 -3.953201696276664734e-02 1.985649317502975464e-01 1.645287312567234039e-02
-1.588349640369415283e-01 2.446427047252655029e-01 -1.747911572456359863e-01 3.045862354338169098e-02 6.015478447079658508e-02 1.840837746858596802e-01 4.833731800317764282e-02 -8.145812898874282837e-02 2.259358316659927368e-01 -3.285281360149383545e-01 1.660228371620178223e-01 -3.146761953830718994e-01 -9.351621568202972412e-02 7.546532154083251953e-02 2.475081086158752441e-01 -2.237233817577362061e-01 1.502873748540878296e-01 3.467535674571990967e-01 4.281839355826377869e-02 -1.001689359545707703e-01 5.202334001660346985e-02 1.014751419425010681e-01 3.579383790493011475e-01 -9.852036088705062866e-02 -1.688958108425140381e-01 -9.052084758877754211e-03 1.616455316543579102e-01 1.541250795125961304e-01 -3.358127549290657043e-02 5.336882919073104858e-02 -1.260375678539276123e-01 1.475633978843688965e-01
1.617062240839004517e-01 2.739681005477905273e-01 -1.238919124007225037e-01 -9.729596786201000214e-03 2.518427744507789612e-02 -9.949976950883865356e-02 -2.507263720035552979e-01 -1.576463133096694946e-01 1.405334025621414185e-01 -2.992860078811645508e-01 6.854447722434997559e-02 -1.099153384566307068e-01 -4.117821753025054932e-01 1.105590313673019409e-01 2.990702539682388306e-02 -3.053524531424045563e-02 -1.646618992090225220e-01 1.850519701838493347e-02 -5.211913958191871643e-02 -9.224355220794677734e-02 -4.664091169834136963e-01 1.232064142823219299e-01 1.358108371496200562e-01 -8.352971822023391724e-02 2.277190983295440674e-01 -1.115854158997535706e-01 1.532393097877502441e-01 1.315284520387649536e-01 -1.424684971570968628e-01 -1.271099895238876343e-01 1.534834504127502441e-01 -1.160210818052291870e-01
3.166000843048095703e-01 3.141589164733886719e-01 -2.421817928552627563e-01 7.613886147737503052e-02 -1.392998993396759033e-01 -3.062728047370910645e-02 -1.733383387327194214e-01 -1.970713436603546143e-01 -1.068036109209060669e-01 -1.400940120220184326e-01 1.808397471904754639e-01 -2.929362058639526367e-01 -5.110699310898780823e-02 2.768671512603759766e-01 -3.841320425271987915e-02 -5.900890752673149109e-02 6.950360536575317383e-02 1.015830561518669128e-01 -2.668690867722034454e-02 1.029901877045631409e-01 -1.658441871404647827e-01 2.868362069129943848e-01 -9.115562587976455688e-02 -9.861477464437484741e-02 1.522616595029830933e-01 1.981079392135143280e-02 4.388747736811637878e-02 2.641666121780872345e-02 -2.887372672557830811e-01 -3.230739235877990723e-01 1.849770247936248779e-01 -1.057147085666656494e-01
4.840111732482910156e-02 3.205856680870056152e-01 -2.273324728012084961e-01 -1.677632778882980347e-01 1.513133496046066284e-01 9.098420850932598114e-03 -1.935451924800872803e-01 -2.037984728813171387e-01 -2.580600082874298096e-01 -1.404124200344085693e-01 -4.104343429207801819e-02 -2.497629821300506592e-01 3.407286480069160461e-02 8.292934298515319824e-02 1.524181365966796875e-01 3.377466648817062378e-02 1.509494483470916748e-01 6.218085438013076782e-02 -9.128391742706298828e-02 -6.122994050383567810e-02 -1.111249551177024841e-01 1.228563413023948669e-01 7.779831439256668091e-02 -2.620061635971069336e-01 1.365487128496170044e-01 -3.669764474034309387e-02 -1.471597254276275635e-01 -1.295273751020431519e-01 -4.453817605972290039e-01 -3.318360447883605957e-01 -1.521292980760335922e-02 -1.492817103862762451e-01
1.635068506002426147e-01 1.822982728481292725e-01 2.184096574783325195e-01 1.578107774257659912e-01 8.093804121017456055e-02 -7.912337779998779297e-02 -1.853953897953033447e-01 2.360832840204238892e-01 -7.287351787090301514e-02 -3.137228637933731079e-02 1.273101270198822021e-01 -4.241505265235900879e-01 -1.629433184862136841e-01 1.835661232471466064e-01 -1.170891597867012024e-01 -3.611689060926437378e-02 9.858277440071105957e-02 1.828660368919372559e-01 6.713645067065954208e-03 2.410105913877487183e-01 -1.308362744748592377e-02 2.718203067779541016e-01 1.169783100485801697e-01 -2.729011178016662598e-01 3.219117522239685059e-01 -2.877874858677387238e-02 1.939476579427719116e-01 -5.231785029172897339e-02 -1.455533504486083984e-01 -7.541307806968688965e-02 -7.138351351022720337e-02 2.157708406448364258e-01
-1.626551300287246704e-01 1.255916208028793335e-01 -1.888261735439300537e-01 9.100943803787231445e-02 1.625639796257019043e-01 -5.712727084755897522e-02 -2.693000016734004021e-03 3.731506168842315674e-01 1.266047954559326172e-01 1.167948693037033081e-01 2.300834059715270996e-01 -2.467103153467178345e-01 -2.819728851318359375e-01 2.529330179095268250e-02 7.033698260784149170e-02 1.154159102588891983e-02 1.150786504149436951e-01 -1.474309563636779785e-01 -2.183830440044403076e-01 -8.901618421077728271e-02 -1.201970130205154419e-02 -3.107677996158599854e-01 2.532383501529693604e-01 -1.244528740644454956e-01 1.470142751932144165e-01 -2.480365484952926636e-01 4.929106798954308033e-04 1.876215040683746338e-01 -2.295151501893997192e-01 -1.329197585582733154e-01 2.458308488130569458e-01 -1.188492681831121445e-02
3.963366523385047913e-02 1.683370769023895264e-01 -1.403399407863616943e-01 3.728823736310005188e-02 1.111426204442977905e-01 -3.707910701632499695e-02 -2.376274168491363525e-01 3.643386363983154297e-01 1.626584231853485107e-01 -1.325094699859619141e-01 2.200186103582382202e-01 -2.908183634281158447e-01 -4.330197274684906006e-01 -5.229096859693527222e-03 1.163787953555583954e-02 1.984417587518692017e-01 7.803471386432647705e-02 3.085612654685974121e-01 -2.454101741313934326e-01 1.870024949312210083e-01 -8.446057140827178955e-02 1.133685037493705750e-01 7.575439661741256714e-02 -1.437834054231643677e-01 -1.018722131848335266e-01 -5.457618087530136108e-02 -1.400077342987060547e-01 -1.804019883275032043e-02 8.587971329689025879e-02 9.461873769760131836e-02 2.833494730293750763e-02 -2.207083702087402344e-01
-2.077054381370544434e-01 -1.730024069547653198e-01 -1.874718368053436279e-01 2.138976156711578369e-01 9.062872081995010376e-02 2.998251318931579590e-01 -2.149801552295684814e-01 2.279245704412460327e-01 2.405013144016265869e-01 -2.172765433788299561e-01 1.613363623619079590e-01 -2.421628534793853760e-01 -2.929884791374206543e-01 7.464336697012186050e-03 1.240395195782184601e-02 8.921737223863601685e-02 1.747321486473083496e-01 4.483747854828834534e-02 -1.918319910764694214e-01 6.878122687339782715e-02 1.261940151453018188e-01 1.190994679927825928e-01 1.130879819393157959e-01 1.268767006695270538e-02 2.291371971368789673e-01 -4.287099000066518784e-03 1.127550229430198669e-01 1.066154465079307556e-01 -2.905448973178863525e-01 -8.773712068796157837e-02 2.773283123970031738e-01 -5.711908265948295593e-02
-1.502947807312011719e-01 3.877987563610076904e-01 -7.564112544059753418e-02 6.770393252372741699e-02 2.002927809953689575e-01 -1.196445822715759277e-01 4.200411960482597351e-02 1.383286863565444946e-01 3.516024351119995117e-02 -1.068384349346160889e-01 -5.193049833178520203e-02 -3.299431204795837402e-01 -1.316724419593811035e-01 1.436474472284317017e-01 1.806289702653884888e-01 -2.806142866611480713e-01 -5.014658719301223755e-02 -1.809565275907516479e-01 1.033172663301229477e-02 1.920549944043159485e-02 3.966459631919860840e-02 -1.533178389072418213e-01 2.409494221210479736e-01 8.862747997045516968e-02 1.317852437496185303e-01 1.287265568971633911e-01 4.157823324203491211e-01 -4.484239220619201660e-02 -1.882327198982238770e-01 1.182006150484085083e-01 2.821983993053436279e-01 5.696265026926994324e-02
2.409019470214843750e-01 1.105334088206291199e-01 -1.180506050586700439e-01 9.805777668952941895e-02 9.169940650463104248e-02 -3.766535222530364990e-01 -4.807608574628829956e-02 1.525570452213287354e-01 -1.481906026601791382e-01 -5.119092762470245361e-02 1.309263259172439575e-01 -4.999252259731292725e-01 -7.938764058053493500e-03 4.209833219647407532e-02 1.629265844821929932e-01 -6.901416182518005371e-02 1.094209775328636169e-01 1.752954274415969849e-01 -2.694390714168548584e-01 2.352193184196949005e-02 1.661433465778827667e-02 -1.242014346644282341e-03 2.218586355447769165e-01 -1.827487647533416748e-01 1.290365159511566162e-01 2.702132463455200195e-01 1.650228202342987061e-01 1.852840743958950043e-02 4.155003651976585388e-02 1.291124075651168823e-01 2.435424476861953735e-01 -1.088377237319946289e-01
-1.764108985662460327e-01 2.348343580961227417e-01 4.608364775776863098e-02 -5.667898338288068771e-03 -1.428294628858566284e-01 -3.998046517372131348e-01 9.125398099422454834e-02 8.578579872846603394e-02 7.219544798135757446e-02 -2.145398110151290894e-01 -9.713906794786453247e-03 -4.366479516029357910e-01 -2.037578225135803223e-01 2.309127449989318848e-01 3.101605735719203949e-02 -3.848525136709213257e-02 1.271386146545410156e-01 -6.060143560171127319e-02 -1.971533745527267456e-01 -1.873011887073516846e-01 -2.278558015823364258e-01 -1.568977683782577515e-01 -7.142976671457290649e-02 -2.853507399559020996e-01 -1.316353976726531982e-01 5.611549317836761475e-02 -4.955107718706130981e-02 -2.192907184362411499e-01 1.052513197064399719e-01 -8.103080093860626221e-02 1.515287756919860840e-01 -8.884593099355697632e-02
1.685809791088104248e-01 9.330348670482635498e-02 -9.855591505765914917e-02 -3.736119344830513000e-02 1.800822168588638306e-01 7.189801335334777832e-02 7.850004732608795166e-02 1.610724329948425293e-01 2.210177481174468994e-01 -3.516195118427276611e-01 1.763687729835510254e-01 -6.922730244696140289e-03 -2.039342671632766724e-01 4.040065109729766846e-01 6.210111081600189209e-02 -9.258679300546646118e-02 2.154887467622756958e-01 2.036258727312088013e-01 -7.214827463030815125e-03 8.832696080207824707e-02 -2.009460330009460449e-01 -1.562070995569229126e-01 9.879554808139801025e-02 -2.458503395318984985e-01 2.776792049407958984e-01 -7.654637843370437622e-02 -1.461750864982604980e-01 -8.256201446056365967e-02 -1.368888616561889648e-01 -2.681107819080352783e-01 1.091088578104972839e-01 1.295029222965240479e-01
1.030758023262023926e-01 4.053353369235992432e-01 -2.445909529924392700e-01 -4.711946472525596619e-02 -1.503067673183977604e-03 9.510205686092376709e-02 -2.655640244483947754e-01 -1.247064583003520966e-02 4.912495613098144531e-03 -1.191391721367835999e-01 2.244662195444107056e-01 -1.524871885776519775e-01 -2.821759283542633057e-01 1.384025961160659790e-01 -5.862709134817123413e-02 1.546556055545806885e-01 -3.626724705100059509e-02 -1.422646343708038330e-01 -6.786202639341354370e-02 1.746336370706558228e-01 -3.566508889198303223e-01 7.192653417587280273e-02 2.203209325671195984e-02 -4.956117272377014160e-02 -8.617630600929260254e-02 -2.452802658081054688e-02 2.519818022847175598e-03 -1.234625279903411865e-01 -2.747759222984313965e-01 -3.067338764667510986e-01 1.919350922107696533e-01 -2.182699143886566162e-01
-2.613463997840881348e-02 1.808394342660903931e-01 9.196718782186508179e-02 -1.688515953719615936e-02 3.307200968265533447e-02 1.965269744396209717e-01 -3.498906195163726807e-01 -1.275312602519989014e-01 -3.663986921310424805e-02 -2.384759038686752319e-01 2.777051329612731934e-01 -2.722491323947906494e-01 -2.956114113330841064e-01 2.210292816162109375e-01 -3.844478353857994080e-02 2.460089474916458130e-01 2.080328017473220825e-01 2.774503529071807861e-01 -1.819448918104171753e-01 -1.046012714505195618e-01 -1.007554680109024048e-01 1.548535227775573730e-01 1.195854097604751587e-01 -6.618477404117584229e-02 -6.082181259989738464e-02 -3.762310370802879333e-02 1.076798215508460999e-01 9.319883584976196289e-02 2.038628756999969482e-01 1.640125513076782227e-01 2.276224344968795776e-01 -9.483233094215393066e-02
2.547746002674102783e-01 2.921163439750671387e-01 1.014389544725418091e-01 -1.290725618600845337e-01 7.777839154005050659e-02 -2.354984879493713379e-01 -2.872437238693237305e-01 -4.754656460136175156e-03 -2.043316699564456940e-02 -3.111988306045532227e-01 3.208422064781188965e-01 -3.035704791545867920e-01 -1.919398754835128784e-01 -1.788134500384330750e-02 1.675655245780944824e-01 -1.620405614376068115e-01 1.463650614023208618e-01 -2.699285447597503662e-01 -2.137890309095382690e-01 -8.720532059669494629e-02 -2.556138336658477783e-01 1.380443125963211060e-01 -3.290099278092384338e-02 -3.377885557711124420e-03 3.987115621566772461e-02 8.603497408330440521e-03 -1.333470083773136139e-02 9.865634888410568237e-02 -1.696400344371795654e-01 -1.000600829720497131e-01 2.072638459503650665e-02 1.050605848431587219e-01
-4.954113811254501343e-02 -2.424540184438228607e-02 -3.521359860897064209e-01 -2.596454620361328125e-01 1.703254580497741699e-01 -2.091075032949447632e-01 -2.153450101613998413e-01 3.396650403738021851e-02 -7.115022093057632446e-02 -4.579132422804832458e-03 1.349938809871673584e-01 -3.585439622402191162e-01 -2.483808994293212891e-02 2.009790539741516113e-01 9.729766100645065308e-02 1.517849713563919067e-01 1.915449649095535278e-01 1.454869806766510010e-01 8.582662791013717651e-02 -2.092678844928741455e-01 3.092961385846138000e-02 2.673561573028564453e-01 1.058546453714370728e-01 -7.839318364858627319e-02 -3.892335668206214905e-02 -2.452694624662399292e-01 1.560431672260165215e-03 -2.656363509595394135e-02 -3.275800347328186035e-01 -1.046852320432662964e-01 2.672729194164276123e-01 9.496630728244781494e-02
7.001816481351852417e-02 -3.148305416107177734e-02 5.653306469321250916e-02 -9.661678224802017212e-02 1.333212405443191528e-01 1.410014033317565918e-01 -2.073614746332168579e-01 1.146666333079338074e-01 -4.982085525989532471e-02 -7.450015097856521606e-02 1.922612041234970093e-01 -5.400524735450744629e-01 -2.044328600168228149e-01 7.920085638761520386e-02 3.649859875440597534e-02 7.025607675313949585e-02 5.689653754234313965e-02 4.706602990627288818e-01 -1.715932190418243408e-01 -7.638265937566757202e-02 1.361892465502023697e-02 2.716878354549407959e-01 1.714975982904434204e-01 -5.296941846609115601e-02 1.547152735292911530e-02 -1.362477540969848633e-01 1.015686988830566406e-01 3.553497046232223511e-02 -2.653772011399269104e-02 -6.502775847911834717e-02 1.266701668500900269e-01 2.813738286495208740e-01
1.848755776882171631e-01 1.862055212259292603e-01 -8.447562344372272491e-03 -2.219291478395462036e-01 2.701048552989959717e-01 5.502740293741226196e-02 2.409305870532989502e-01 2.452946901321411133e-01 4.123332910239696503e-03 -2.769562602043151855e-01 1.237810961902141571e-02 -9.807544946670532227e-02 -2.035540342330932617e-01 3.778066337108612061e-01 -7.099802047014236450e-02 2.763596177101135254e-02 2.084386795759201050e-01 2.804215550422668457e-01 3.103066980838775635e-02 1.174296587705612183e-01 -2.580728530883789062e-01 -1.987493634223937988e-01 1.433870196342468262e-01 -1.298965513706207275e-01 2.322233319282531738e-01 -2.957095578312873840e-02 -2.909463271498680115e-02 -4.566391557455062866e-02 -1.299261152744293213e-01 -2.074480205774307251e-01 1.018992364406585693e-01 5.242534726858139038e-02
-9.387119114398956299e-02 -2.520849741995334625e-02 -1.383693963289260864e-01 -1.249307543039321899e-01 6.698435638099908829e-03 -1.935188174247741699e-01 1.687946170568466187e-01 -1.395904868841171265e-01 -5.465839803218841553e-02 7.027358561754226685e-02 2.813154160976409912e-01 -3.070843517780303955e-01 -3.321211934089660645e-01 3.917304873466491699e-01 -5.323155969381332397e-02 6.341986358165740967e-02 8.409339189529418945e-02 1.747078895568847656e-01 -3.166965767741203308e-02 -2.197883576154708862e-01 1.841754615306854248e-01 2.606411278247833252e-01 8.416581898927688599e-03 6.254243105649948120e-02 1.232435479760169983e-01 -2.990919649600982666e-01 1.017764210700988770e-02 -1.201457902789115906e-01 1.062656715512275696e-01 -1.656973734498023987e-02 3.066001534461975098e-01 2.922317758202552795e-02
1.803417503833770752e-01 5.272612720727920532e-02 -2.667511403560638428e-01 2.689806520938873291e-01 9.709090739488601685e-02 -1.383382230997085571e-01 1.704670339822769165e-01 1.945687085390090942e-01 1.344015002250671387e-01 -1.282283514738082886e-01 1.583921462297439575e-01 -3.583743274211883545e-01 -3.814293444156646729e-01 -5.026609078049659729e-02 1.749295294284820557e-01 -2.203611433506011963e-01 1.462963670492172241e-01 2.855778336524963379e-01 -1.822887361049652100e-01 1.685209013521671295e-02 1.060187071561813354e-01 8.795423433184623718e-03 -9.524372965097427368e-02 -1.125789210200309753e-01 1.511902362108230591e-01 -2.252160906791687012e-01 -3.381358925253152847e-03 -2.316898405551910400e-01 -9.648984670639038086e-02 -5.492708832025527954e-02 -3.296494856476783752e-02 -1.700805313885211945e-02
1.276329532265663147e-02 3.442666828632354736e-01 -8.206894248723983765e-02 1.177302524447441101e-01 -2.144768536090850830e-01 5.911763012409210205e-02 -1.412374973297119141e-01 1.962994039058685303e-01 -1.041503623127937317e-02 -2.349757999181747437e-01 5.115266144275665283e-02 -7.843339443206787109e-02 -2.802118659019470215e-01 2.237827777862548828e-01 -9.911637753248214722e-02 4.737825691699981689e-02 1.680093258619308472e-01 1.119469031691551208e-01 -3.291199207305908203e-01 3.626933693885803223e-01 3.441664949059486389e-02 9.438233077526092529e-02 2.779624760150909424e-01 -9.913071244955062866e-02 9.011884033679962158e-02 1.940135210752487183e-01 -6.121296435594558716e-02 -1.664439141750335693e-01 -1.859970241785049438e-01 -1.790365278720855713e-01 2.699618600308895111e-02 1.599664986133575439e-01
1.077702865004539490e-01 1.475507467985153198e-01 -2.148425579071044922e-01 -4.897743463516235352e-02 1.647834777832031250e-01 8.495163917541503906e-02 2.314516305923461914e-01 4.061096534132957458e-02 9.217180311679840088e-02 -2.026302069425582886e-01 4.854477196931838989e-02 -2.896982431411743164e-01 -4.071053862571716309e-02 4.535680264234542847e-02 -1.161409690976142883e-01 2.943490743637084961e-01 4.050016999244689941e-01 -3.774326145648956299e-01 -4.923590645194053650e-02 6.994793564081192017e-02 1.458348426967859268e-02 -5.627261847257614136e-02 1.165665090084075928e-01 -8.119452744722366333e-02 3.499142229557037354e-01 -1.081704422831535339e-01 -2.633732855319976807e-01 -8.334627002477645874e-02 -1.072173193097114563e-01 3.819806128740310669e-02 1.117555797100067139e-01 1.246300712227821350e-01
-1.348566561937332153e-01 3.862281739711761475e-01 -1.462240964174270630e-01 -1.670154929161071777e-01 1.335079818964004517e-01 5.575785879045724869e-03 5.450594704598188400e-03 2.423253804445266724e-01 3.251533508300781250e-01 -3.318897485733032227e-01 -4.556877538561820984e-02 -2.754676043987274170e-01 -7.250632345676422119e-02 2.762131043709814548e-04 1.520856469869613647e-01 -3.347288072109222412e-01 3.710218518972396851e-02 1.903551518917083740e-01 5.008256062865257263e-02 -1.578925997018814087e-01 -9.891729801893234253e-02 1.765223741531372070e-01 1.510490477085113525e-01 2.206864207983016968e-01 1.328453570604324341e-01 -6.537845358252525330e-03 1.761837750673294067e-01 6.007356103509664536e-03 3.493513911962509155e-02 1.844503432512283325e-01 1.047423183917999268e-01 2.708866086322814226e-04
-9.133708477020263672e-02 1.756291985511779785e-01 -2.777155935764312744e-01 2.756364047527313232e-01 1.439502090215682983e-01 6.147505342960357666e-02 -8.957613259553909302e-02 2.011199295520782471e-01 -3.443796187639236450e-02 9.152790904045104980e-02 3.344120383262634277e-01 -1.688244342803955078e-01 -2.056041359901428223e-01 4.142189770936965942e-02 1.273841410875320435e-01 -1.391455680131912231e-01 2.453662455081939697e-01 2.449693717062473297e-02 -2.221737802028656006e-01 -1.171077787876129150e-01 5.828858166933059692e-02 -2.567892074584960938e-01 1.869069784879684448e-01 -1.306353956460952759e-01 1.363275200128555298e-01 -1.127009168267250061e-01 4.623104631900787354e-02 3.123531639575958252e-01 -5.238118022680282593e-02 -2.834574878215789795e-01 1.971225142478942871e-01 -8.430343121290206909e-02
1.529378630220890045e-02 6.336238980293273926e-02 -7.190409302711486816e-02 -1.455262210220098495e-02 -3.394589945673942566e-02 1.149802207946777344e-01 -1.115061268210411072e-01 2.610515654087066650e-01 3.465348780155181885e-01 4.803434386849403381e-02 1.746989190578460693e-01 -2.890855371952056885e-01 -3.224231302738189697e-01 -4.610985890030860901e-02 1.523018181324005127e-01 -6.352686882019042969e-02 3.534438610076904297e-01 2.705526053905487061e-01 -9.627643227577209473e-02 -1.390550896758213639e-04 1.525366008281707764e-01 2.422606050968170166e-01 8.758749067783355713e-02 9.101060777902603149e-02 1.117507293820381165e-01 -1.767189800739288330e-01 3.095348551869392395e-02 -2.474855929613113403e-01 -2.892310321331024170e-01 -1.623212099075317383e-01 4.258108511567115784e-02 5.072700232267379761e-02
-3.800880312919616699e-01 2.714828848838806152e-01 1.111594494432210922e-02 -1.387933194637298584e-01 1.154065653681755066e-01 1.205375418066978455e-01 -2.824910581111907959e-01 -7.854551076889038086e-02 1.323533058166503906e-01 -5.542672425508499146e-02 1.027421355247497559e-01 -1.534338295459747314e-01 -1.988963633775711060e-01 1.248461455106735229e-01 1.949872672557830811e-01 2.966200113296508789e-01 9.472430497407913208e-02 -2.792540565133094788e-02 7.301045954227447510e-02 -1.472502648830413818e-01 -1.944810003042221069e-01 -2.116271527484059334e-03 1.271849423646926880e-01 -1.071414910256862640e-02 3.868820965290069580e-01 -9.194279462099075317e-02 -6.775094196200370789e-03 -3.055652976036071777e-01 5.066747963428497314e-02 -2.194614857435226440e-01 7.516752928495407104e-02 1.182182654738426208e-01
8.533108234405517578e-02 2.283148616552352905e-01 -1.114577874541282654e-01 -8.670841902494430542e-02 2.371263355016708374e-01 4.950103536248207092e-02 1.574472486972808838e-01 1.056570783257484436e-01 1.532757729291915894e-01 -5.163941979408264160e-01 1.689494401216506958e-01 -1.521024405956268311e-01 -1.448693126440048218e-01 2.326049208641052246e-01 -8.242677897214889526e-02 6.733978539705276489e-02 1.180588006973266602e-01 -7.522501051425933838e-02 -1.950097233057022095e-01 1.007274165749549866e-01 1.029245331883430481e-01 -1.532039493322372437e-01 1.498214155435562134e-02 1.311638113111257553e-02 1.246784925460815430e-01 -2.529369890689849854e-01 -3.344043195247650146e-01 7.592494599521160126e-03 7.593940477818250656e-03 -2.882108986377716064e-01 3.069227188825607300e-02 1.416223198175430298e-01
-2.176606357097625732e-01 1.505441367626190186e-01 -3.079721629619598389e-01 -1.873262524604797363e-01 3.236741125583648682e-01 -8.531000465154647827e-02 -2.037449479103088379e-01 -2.475216388702392578e-01 -9.446743875741958618e-03 2.798046357929706573e-02 6.808688491582870483e-02 -2.743493616580963135e-01 -2.313103079795837402e-01 8.988863229751586914e-02 1.684085279703140259e-01 1.830512732267379761e-01 -4.831484705209732056e-02 1.688295006752014160e-01 -1.125125885009765625e-01 -8.160696178674697876e-02 -3.004270792007446289e-02 2.738332152366638184e-01 6.977858394384384155e-02 -2.495766133069992065e-01 1.423496603965759277e-01 -1.615781933069229126e-01 3.269520699977874756e-01 8.546894043684005737e-02 2.188814431428909302e-02 7.075516134500503540e-02 1.467108726501464844e-01 -1.367968320846557617e-02
-2.349332720041275024e-01 1.100284904241561890e-01 1.330903824418783188e-02 3.857756732031702995e-03 3.804201483726501465e-01 -2.542718946933746338e-01 -1.157721132040023804e-01 9.168991446495056152e-02 1.446548402309417725e-01 5.630661547183990479e-02 5.263858288526535034e-02 -2.455867081880569458e-01 -4.774127900600433350e-01 -4.927275702357292175e-03 -7.529736310243606567e-02 1.291781663894653320e-01 4.100321233272552490e-01 1.644543409347534180e-01 2.286449261009693146e-02 -1.493031531572341919e-01 -6.919518578797578812e-03 6.812967360019683838e-02 -7.355726510286331177e-02 -8.571875095367431641e-02 2.179100513458251953e-01 1.949929445981979370e-01 1.404476612806320190e-01 -6.762108951807022095e-02 -7.935060560703277588e-02 -6.363028287887573242e-02 -7.858173549175262451e-02 4.562715068459510803e-02
-3.380304947495460510e-02 7.394595444202423096e-02 -8.405822515487670898e-02 -2.244405634701251984e-02 1.127855330705642700e-01 -3.194324374198913574e-01 -2.391085959970951080e-02 2.209416590631008148e-02 1.960678212344646454e-02 -1.688393950462341309e-01 -6.450963765382766724e-02 -4.203718602657318115e-01 -2.631238400936126709e-01 -1.465915353037416935e-03 -9.980882704257965088e-02 -1.125045418739318848e-01 3.352995812892913818e-01 2.679235935211181641e-01 -1.039373055100440979e-01 2.541978061199188232e-01 1.993259936571121216e-01 2.503145635128021240e-01 5.479721352458000183e-02 -4.307368770241737366e-02 2.177962809801101685e-01 -2.402378022670745850e-01 1.401433199644088745e-01 -1.307783722877502441e-01 -1.907208710908889771e-01 -9.264742583036422729e-02 -1.112682223320007324e-01 -4.770620167255401611e-02
6.305718561634421349e-04 -1.381493955850601196e-01 -2.750053107738494873e-01 7.668849080801010132e-02 8.184726536273956299e-02 8.827231824398040771e-02 2.441193163394927979e-02 2.606285214424133301e-01 1.060672476887702942e-01 -1.201140210032463074e-01 8.410678803920745850e-02 -4.457901716232299805e-01 -2.691904008388519287e-01 -9.428997337818145752e-02 -1.965993344783782959e-01 1.589982509613037109e-01 3.424890637397766113e-01 5.476493760943412781e-02 2.085190080106258392e-02 -8.626632392406463623e-02 6.047390028834342957e-02 -1.815043091773986816e-01 1.302422881126403809e-01 2.457425594329833984e-01 1.579955965280532837e-01 -1.711582988500595093e-01 7.829384412616491318e-04 -1.508698016405105591e-01 -1.109369322657585144e-01 -3.213106989860534668e-01 6.728960573673248291e-02 -2.003485895693302155e-02
1.578225940465927124e-01 1.539865881204605103e-01 -7.958700507879257202e-02 -2.146318554878234863e-01 4.904225934296846390e-03 -3.726167604327201843e-03 -2.151078283786773682e-01 -2.114268243312835693e-01 1.514628082513809204e-01 -7.742808759212493896e-02 3.602058291435241699e-01 -3.672956526279449463e-01 -1.875447630882263184e-01 1.489772796630859375e-01 9.998192638158798218e-02 1.123894080519676208e-01 -9.981440752744674683e-02 1.386244893074035645e-01 4.262645542621612549e-02 -1.771687716245651245e-01 1.314276158809661865e-01 -1.345544159412384033e-01 -3.559762239456176758e-02 -2.126018851995468140e-01 4.412255585193634033e-01 -2.204297780990600586e-01 -2.934405580163002014e-02 9.112216532230377197e-02 1.118469983339309692e-01 -1.369490027427673340e-01 6.920551508665084839e-02 4.080578684806823730e-02
1.974471211433410645e-01 2.258197367191314697e-01 -2.769091427326202393e-01 -1.446072310209274292e-01 2.535953521728515625e-01 -2.723126672208309174e-02 -3.614481389522552490e-01 1.447560936212539673e-01 -3.619877994060516357e-02 -4.817753657698631287e-02 -2.961306460201740265e-02 -1.768267750740051270e-01 -2.982078194618225098e-01 1.232097744941711426e-01 2.074072062969207764e-01 7.859855145215988159e-02 2.655470743775367737e-02 3.567840456962585449e-01 -2.067141085863113403e-01 1.199399754405021667e-01 -2.104076892137527466e-01 2.387595772743225098e-01 8.515881747007369995e-02 -8.187580853700637817e-02 1.423448175191879272e-01 1.155320089310407639e-02 -1.949972808361053467e-01 -4.821003973484039307e-02 -2.029975950717926025e-01 1.083946879953145981e-02 6.421188265085220337e-02 1.252956036478281021e-02
1.380311399698257446e-01 2.244299352169036865e-01 -7.075216621160507202e-02 -1.794705986976623535e-01 4.005653858184814453e-01 -4.021804779767990112e-02 -3.901490196585655212e-02 1.667101122438907623e-02 6.853055953979492188e-02 -4.041287302970886230e-01 5.206983909010887146e-02 -3.103286027908325195e-03 -1.483709216117858887e-01 4.607967138290405273e-01 -5.185025930404663086e-02 1.793771535158157349e-01 2.128676325082778931e-01 -1.860538870096206665e-01 4.011590033769607544e-03 -4.332894831895828247e-02 -2.059521824121475220e-01 -6.093824654817581177e-02 -4.076945781707763672e-02 2.258815988898277283e-02 2.996197342872619629e-01 1.088693961501121521e-01 6.993872672319412231e-02 -1.355258375406265259e-01 -4.435542598366737366e-02 -1.561109274625778198e-01 9.005718678236007690e-02 -9.340424090623855591e-03
-1.567414402961730957e-01 1.469798535108566284e-01 -1.978593021631240845e-01 -3.687270283699035645e-01 6.572004407644271851e-02 4.364373534917831421e-02 -1.738409101963043213e-01 1.224015131592750549e-01 -2.984313666820526123e-02 -2.750794887542724609e-01 -1.495079100131988525e-01 -2.792417407035827637e-01 -1.461755484342575073e-01 2.988690435886383057e-01 -1.895516663789749146e-01 9.028916060924530029e-02 4.920758306980133057e-02 -2.174196839332580566e-01 2.813045866787433624e-03 5.599077418446540833e-02 -2.817246317863464355e-01 -7.865037024021148682e-02 1.127484887838363647e-01 3.498808294534683228e-02 1.486230194568634033e-01 9.621205180883407593e-02 -2.337576635181903839e-02 -2.013461738824844360e-01 -2.173212021589279175e-01 -3.226070106029510498e-01 1.156871393322944641e-01 -7.866657525300979614e-02
-1.851126253604888916e-01 1.177983172237873077e-02 -4.324010908603668213e-01 8.669953048229217529e-02 5.032601580023765564e-02 -9.994684159755706787e-02 -3.205502778291702271e-02 -5.528125911951065063e-02 -1.224676668643951416e-01 -1.869966983795166016e-01 1.253297030925750732e-01 -4.746252894401550293e-01 -2.129156142473220825e-01 6.374188512563705444e-02 2.082295566797256470e-01 2.412979155778884888e-01 2.261929661035537720e-01 1.014874950051307678e-01 -2.141305506229400635e-01 -3.352514281868934631e-02 -1.011168733239173889e-01 -1.958294957876205444e-01 -2.173532098531723022e-01 7.465933263301849365e-02 1.837486624717712402e-01 -1.968534849584102631e-02 -1.486116200685501099e-01 4.054883122444152832e-02 1.953220963478088379e-01 -2.425994910299777985e-02 -2.389215305447578430e-02 7.455423474311828613e-02
3.073311969637870789e-02 3.124032616615295410e-01 -1.615820229053497314e-01 -6.543969362974166870e-02 -2.887863293290138245e-02 -1.058706641197204590e-01 7.364744693040847778e-02 7.431806623935699463e-02 -1.559498906135559082e-01 -2.174039334058761597e-01 3.411960974335670471e-02 -4.205840826034545898e-01 -2.369071543216705322e-01 -2.327773422002792358e-01 2.507508695125579834e-01 -9.165254980325698853e-02 1.370868682861328125e-01 1.780100911855697632e-01 -1.762335449457168579e-01 2.568520307540893555e-01 -3.653895109891891479e-02 1.600648611783981323e-01 -7.378058135509490967e-02 -2.093811184167861938e-01 7.959683239459991455e-02 2.017457336187362671e-01 1.595788896083831787e-01 -6.689601391553878784e-02 2.541178762912750244e-01 5.274914950132369995e-02 1.321771293878555298e-01 -1.769016236066818237e-01
9.059077501296997070e-02 2.554571330547332764e-01 -9.391485899686813354e-02 2.195395976305007935e-01 9.978501498699188232e-02 1.648590415716171265e-01 -7.637761998921632767e-03 1.608781069517135620e-01 2.119449377059936523e-01 1.521750073879957199e-02 1.284586042165756226e-01 -4.075410962104797363e-01 -3.109605610370635986e-01 -8.313285559415817261e-02 -2.972844429314136505e-02 -1.590815037488937378e-01 3.262009918689727783e-01 1.454935669898986816e-01 6.131241098046302795e-02 -6.255045533180236816e-02 -5.579090863466262817e-02 1.408501565456390381e-01 -8.117882162332534790e-02 -7.070043683052062988e-02 2.599329054355621338e-01 -2.595733404159545898e-01 -1.332026422023773193e-01 -2.304013520479202271e-01 -2.339414805173873901e-01 9.304175525903701782e-02 -8.920095115900039673e-02 -4.471233114600181580e-02
-5.481275729835033417e-03 1.224301159381866455e-01 -3.229876160621643066e-01 -3.951689228415489197e-02 3.770751133561134338e-02 7.646821439266204834e-02 -5.877586826682090759e-02 2.022754251956939697e-01 -1.671651727519929409e-03 -2.449323236942291260e-01 2.511357069015502930e-01 -3.541633784770965576e-01 -4.157926142215728760e-02 6.192238256335258484e-02 2.959843873977661133e-01 -1.114642396569252014e-01 1.858736947178840637e-02 -4.700603894889354706e-03 6.955767422914505005e-02 2.480580657720565796e-01 -2.053342461585998535e-01 3.196591436862945557e-01 1.575073748826980591e-01 -2.028712915489450097e-04 -8.060318976640701294e-02 -2.196876853704452515e-01 -1.788305342197418213e-01 2.534651160240173340e-01 6.738261133432388306e-02 -2.129805833101272583e-01 1.743001937866210938e-01 7.881523668766021729e-02
-4.922152962535619736e-03 1.840282380580902100e-01 -1.826767474412918091e-01 6.776235252618789673e-02 2.882344424724578857e-01 3.265030682086944580e-02 2.827756702899932861e-01 3.355973958969116211e-02 2.424571663141250610e-01 -3.631535768508911133e-01 1.510453075170516968e-01 -3.818253874778747559e-01 1.045242324471473694e-01 3.086051344871520996e-01 -2.074258774518966675e-02 4.308602586388587952e-02 4.075074791908264160e-01 -1.031726747751235962e-01 4.294709488749504089e-02 1.261105388402938843e-02 -1.281132549047470093e-01 1.209139917045831680e-02 6.066010519862174988e-02 -8.731954544782638550e-02 -1.785743981599807739e-01 -1.256117075681686401e-01 3.583379834890365601e-02 4.183794558048248291e-02 -7.227475196123123169e-02 -1.573542058467864990e-01 -2.329042414203286171e-03 -8.903959393501281738e-02
2.745367586612701416e-03 1.479057222604751587e-01 -2.124443501234054565e-01 -1.928034871816635132e-01 3.756830692291259766e-01 8.827566355466842651e-02 -8.703324198722839355e-02 8.997680991888046265e-02 2.319483011960983276e-01 -2.931596934795379639e-01 2.078677415847778320e-01 -7.588011771440505981e-02 -4.404686763882637024e-02 3.226861059665679932e-01 -1.352311968803405762e-01 4.164033103734254837e-03 1.834489852190017700e-01 -1.280945986509323120e-01 7.017792761325836182e-02 1.580837070941925049e-01 -1.047807559370994568e-01 7.125825621187686920e-03 3.325638244859874249e-04 6.761802826076745987e-03 1.898965686559677124e-01 -2.547742724418640137e-01 -2.057523652911186218e-02 -1.168306097388267517e-01 -2.603764832019805908e-01 -2.791967391967773438e-01 -6.968683749437332153e-02 2.478504925966262817e-01
-9.934335947036743164e-02 2.441373020410537720e-01 -3.866777988150715828e-03 -1.469277888536453247e-01 3.211213648319244385e-01 8.179107308387756348e-02 2.610307335853576660e-01 2.624543383717536926e-02 3.009666502475738525e-02 -1.186399683356285095e-01 4.690727218985557556e-02 -2.937275171279907227e-01 -1.648559123277664185e-01 1.768972873687744141e-01 -1.079436317086219788e-01 -1.567024290561676025e-01 5.027740001678466797e-01 -1.408960372209548950e-01 1.837166994810104370e-01 8.199002593755722046e-02 1.339671611785888672e-01 9.354648739099502563e-02 -5.007386207580566406e-02 1.000490561127662659e-01 1.971801966428756714e-01 -8.891947567462921143e-02 1.133264973759651184e-01 -2.063271552324295044e-01 -1.391786783933639526e-01 -4.299934208393096924e-02 1.283423304557800293e-01 1.998518705368041992e-01
-2.943455874919891357e-01 3.910694718360900879e-01 -4.778880998492240906e-02 -2.210877835750579834e-01 1.795746535062789917e-01 2.155685722827911377e-01 -1.355857104063034058e-01 -2.317696213722229004e-01 -1.370231807231903076e-01 5.968292430043220520e-02 3.952010720968246460e-02 -1.457984000444412231e-01 -2.518814206123352051e-01 2.281523048877716064e-01 3.765214979648590088e-02 3.441351652145385742e-02 9.280619770288467407e-02 -3.025278635323047638e-02 -6.696345657110214233e-02 -6.157026439905166626e-02 -2.405835082754492760e-03 1.599452644586563110e-01 -2.131137810647487640e-02 -2.524008452892303467e-01 3.667344525456428528e-02 -2.904500961303710938e-01 3.501045703887939453e-01 7.028406485915184021e-03 -2.013977319002151489e-01 3.351331129670143127e-02 1.898062378168106079e-01 -3.996114432811737061e-02
8.557485789060592651e-02 8.079456537961959839e-02 1.342739611864089966e-01 -7.793588936328887939e-02 1.564236134290695190e-01 -9.734770655632019043e-02 -1.257514655590057373e-01 -2.616567350924015045e-02 5.800582841038703918e-02 2.297760844230651855e-01 1.413138657808303833e-01 -2.816888988018035889e-01 -2.389221042394638062e-01 1.933488622307777405e-02 4.540512710809707642e-02 3.703207373619079590e-01 4.885397478938102722e-02 7.757262140512466431e-02 -2.779110372066497803e-01 2.617512345314025879e-01 -5.723540205508470535e-03 -2.843618765473365784e-02 3.435300290584564209e-01 1.445246040821075439e-01 3.800533115863800049e-01 1.615183800458908081e-02 2.243076562881469727e-01 1.071125939488410950e-01 -1.230864319950342178e-02 -1.826984286308288574e-01 1.589756011962890625e-01 -1.673718914389610291e-02
1.342930048704147339e-01 -4.926482215523719788e-03 -2.058963179588317871e-01 -1.974544227123260498e-01 -2.385249920189380646e-02 -4.326242208480834961e-01 -2.919686734676361084e-01 6.408756226301193237e-02 -1.557199954986572266e-01 -1.405879408121109009e-01 1.875664591789245605e-01 -3.052797913551330566e-01 -3.064063191413879395e-01 1.386146843433380127e-01 1.599428802728652954e-02 -1.083293035626411438e-01 1.717494428157806396e-01 3.603985905647277832e-02 2.734971977770328522e-02 6.025593355298042297e-02 -1.205212697386741638e-01 1.476779729127883911e-01 -1.455766409635543823e-01 4.562931600958108902e-03 1.938236504793167114e-01 -1.126946806907653809e-01 -4.799934849143028259e-02 -1.037070304155349731e-01 -3.055059015750885010e-01 -9.830442070960998535e-02 2.510097622871398926e-01 6.277041137218475342e-02
2.149504721164703369e-01 8.315672166645526886e-03 -3.675449788570404053e-01 -1.178821027278900146e-01 -2.529379911720752716e-03 -5.168933421373367310e-02 -1.051906198263168335e-01 1.389271318912506104e-01 -1.156648434698581696e-02 -2.114913910627365112e-01 1.921702921390533447e-01 -3.637597858905792236e-01 -2.775940001010894775e-01 3.087894320487976074e-01 -1.179077848792076111e-01 -5.906737595796585083e-02 5.209938436746597290e-02 1.297372430562973022e-01 1.027621179819107056e-01 -7.350450381636619568e-03 -7.852897047996520996e-02 -8.383329957723617554e-02 2.198798656463623047e-01 6.046712398529052734e-02 2.902036998420953751e-03 1.285754740238189697e-01 -9.479254484176635742e-02 -3.069992065429687500e-01 -1.276980638504028320e-01 -3.632633686065673828e-01 1.820281893014907837e-02 -6.366347521543502808e-02
-3.779378905892372131e-02 2.735370993614196777e-01 -2.747402787208557129e-01 2.185266651213169098e-02 -2.061387002468109131e-01 4.731319099664688110e-02 -2.744633853435516357e-01 2.055316269397735596e-01 -6.221367791295051575e-02 1.188460662961006165e-01 5.123300105333328247e-02 -2.936888635158538818e-01 -1.885577440261840820e-01 2.115578055381774902e-01 -1.398425102233886719e-01 -1.101441755890846252e-01 -3.571947291493415833e-02 1.013756915926933289e-01 -3.699209690093994141e-01 -2.102055549621582031e-01 -1.806064844131469727e-01 -1.268611103296279907e-01 1.292117387056350708e-01 -6.258174777030944824e-02 3.026177287101745605e-01 -2.211869806051254272e-01 -3.593131527304649353e-02 -9.646303951740264893e-03 -1.127623319625854492e-01 -4.940308257937431335e-02 1.911471039056777954e-01 1.054947897791862488e-01
-5.143387708812952042e-03 1.555162966251373291e-01 -2.082149088382720947e-01 -5.520344153046607971e-02 1.120368689298629761e-01 -1.454636007547378540e-01 -2.331584095954895020e-01 -1.234098821878433228e-01 1.400232613086700439e-01 -4.992019385099411011e-03 2.892408967018127441e-01 -2.635738551616668701e-01 -1.363065987825393677e-01 2.559553682804107666e-01 2.397337555885314941e-01 -1.136030480265617371e-01 6.313921511173248291e-02 -6.421784870326519012e-03 -2.731933593750000000e-01 -6.396681815385818481e-02 -9.737407416105270386e-02 -1.625112257897853851e-02 -1.071221232414245605e-01 -1.104272995144128799e-02 4.307928383350372314e-01 8.033285848796367645e-03 -4.887479543685913086e-02 -2.534846663475036621e-01 2.677797377109527588e-01 9.901767969131469727e-02 -1.305768042802810669e-01 2.095258533954620361e-01
1.051509529352188110e-01 1.065429672598838806e-01 -2.885604798793792725e-01 -1.770450323820114136e-01 5.479522049427032471e-02 -8.991719037294387817e-02 -2.060370594263076782e-01 1.998268514871597290e-01 2.935048341751098633e-01 1.998058110475540161e-01 1.571820490062236786e-02 -2.968091070652008057e-01 -1.868019551038742065e-01 3.116052150726318359e-01 -8.175422996282577515e-02 -4.499477893114089966e-02 1.381581723690032959e-01 -6.109896674752235413e-02 1.621121913194656372e-02 1.352981626987457275e-01 -1.312776207923889160e-01 -1.668082326650619507e-01 2.725370042026042938e-02 -2.183972448110580444e-01 1.421660184860229492e-01 5.070351064205169678e-02 -2.836859785020351410e-02 -1.035247370600700378e-01 -4.261191189289093018e-02 -4.057739377021789551e-01 1.929051578044891357e-01 2.037796080112457275e-01
1.464475989341735840e-01 -4.931310936808586121e-02 -2.008636295795440674e-01 4.129052907228469849e-02 -2.348188683390617371e-02 3.382907435297966003e-02 -2.831152379512786865e-01 7.970746606588363647e-02 5.168699845671653748e-02 -1.054354012012481689e-01 1.621533036231994629e-01 -4.200672507286071777e-01 -1.732197850942611694e-01 3.000434637069702148e-01 9.483398497104644775e-02 -1.932329237461090088e-01 1.412897855043411255e-01 -2.744427025318145752e-01 -1.514402776956558228e-01 2.966144979000091553e-01 2.326268255710601807e-01 2.351573109626770020e-01 2.227831035852432251e-01 1.795509085059165955e-02 1.740040034055709839e-01 -8.794371038675308228e-02 -9.030821919441223145e-02 6.623467803001403809e-02 -1.054970249533653259e-01 -1.646549552679061890e-01 -9.147402644157409668e-02 1.541710179299116135e-02
6.705264747142791748e-02 7.824068516492843628e-02 -3.516435325145721436e-01 -1.504957079887390137e-01 -3.651697933673858643e-02 -2.195859253406524658e-01 -1.327717751264572144e-01 2.846831977367401123e-01 1.137503460049629211e-01 2.243634164333343506e-01 1.796630471944808960e-01 -2.725028395652770996e-01 -2.617261409759521484e-01 4.902814328670501709e-01 5.822059512138366699e-02 -5.430558323860168457e-02 -4.575169458985328674e-02 5.765404552221298218e-02 2.852921187877655029e-02 8.752732723951339722e-02 3.861758112907409668e-02 5.084789171814918518e-02 8.459755778312683105e-02 -4.687670990824699402e-02 5.688906088471412659e-02 -1.914897374808788300e-02 1.885210908949375153e-02 -7.641375064849853516e-02 3.456543432548642159e-03 -2.354490906000137329e-01 2.457170337438583374e-01 2.384959161281585693e-01
6.342019140720367432e-02 1.940550208091735840e-01 8.262965083122253418e-02 -1.682668626308441162e-01 3.442327380180358887e-01 2.222858667373657227e-01 -1.365338265895843506e-01 1.010385230183601379e-01 5.409144330769777298e-03 3.483710438013076782e-02 2.277935892343521118e-01 -3.290220797061920166e-01 -2.669853270053863525e-01 1.973282098770141602e-01 -1.498844027519226074e-01 8.444524556398391724e-02 1.523624807596206665e-01 -2.212979644536972046e-02 1.045877486467361450e-01 -1.125236079096794128e-01 -3.497272357344627380e-02 -1.212120652198791504e-01 -8.187466859817504883e-02 -2.220082432031631470e-01 2.675014436244964600e-01 -1.744003444910049438e-01 1.586879417300224304e-02 -3.641298115253448486e-01 2.300378382205963135e-01 9.716607630252838135e-02 6.403964757919311523e-02 -6.879020482301712036e-02
-3.050211258232593536e-02 -1.059103459119796753e-01 -7.878478616476058960e-02 -4.601903259754180908e-02 -4.019183665513992310e-02 -5.737283453345298767e-02 1.656689196825027466e-01 9.175246208906173706e-02 -2.075049281120300293e-01 -2.511961571872234344e-02 3.794800862669944763e-02 -2.800555527210235596e-01 -1.861371248960494995e-01 3.206525743007659912e-01 2.277983278036117554e-01 2.695586765184998512e-03 2.731183171272277832e-01 -2.284820005297660828e-02 -3.879820108413696289e-01 1.209129989147186279e-01 -8.430556207895278931e-02 2.239779829978942871e-01 2.823224961757659912e-01 -2.451238632202148438e-01 -1.064442247152328491e-01 1.336849480867385864e-01 8.542719483375549316e-02 -1.601561009883880615e-01 -2.823795564472675323e-02 1.595491170883178711e-01 2.558089196681976318e-01 -1.861691623926162720e-01
-3.179120421409606934e-01 2.784523740410804749e-02 1.171297207474708557e-01 -2.738984823226928711e-01 -1.504120230674743652e-02 -1.074539572000503540e-01 2.740337885916233063e-02 3.198607638478279114e-02 1.728328913450241089e-01 1.214590817689895630e-01 6.768022477626800537e-02 -5.311176180839538574e-01 -1.768717169761657715e-01 1.355192065238952637e-01 1.742518097162246704e-01 4.901510104537010193e-02 2.737786769866943359e-01 2.274717539548873901e-01 -1.401164978742599487e-01 1.909285932779312134e-01 1.148813366889953613e-01 -4.565866664052009583e-03 9.971470385789871216e-02 -6.389977037906646729e-02 3.061568737030029297e-01 -2.264049053192138672e-01 1.065508425235748291e-01 7.901721447706222534e-02 -5.621793866157531738e-02 1.937591098248958588e-02 -6.987605988979339600e-02 3.360266983509063721e-02
1.834889315068721771e-02 1.425812989473342896e-01 -2.192494124174118042e-01 -2.485156506299972534e-01 1.793933510780334473e-01 2.024947255849838257e-01 -1.623679548501968384e-01 -3.192195668816566467e-02 -2.894695997238159180e-01 -3.274149894714355469e-01 2.893364429473876953e-01 -4.318815469741821289e-02 -1.866774111986160278e-01 -6.906213704496622086e-03 8.367606997489929199e-02 -1.677606254816055298e-01 -1.595045998692512512e-02 -1.929026329889893532e-04 -2.841946184635162354e-01 -4.912464320659637451e-02 -1.808087527751922607e-01 9.723531454801559448e-02 2.507239282131195068e-01 -1.471872329711914062e-01 2.769529819488525391e-01 -7.522293180227279663e-02 1.451099216938018799e-01 -1.276442259550094604e-01 -1.285424977540969849e-01 2.821609750390052795e-02 2.359646111726760864e-01 1.396503150463104248e-01
1.615990996360778809e-01 1.235169544816017151e-01 -2.268499732017517090e-01 -1.643584519624710083e-01 1.816692948341369629e-01 -2.087790518999099731e-01 2.885322459042072296e-02 -1.185202449560165405e-01 2.786148786544799805e-01 -9.571685455739498138e-03 3.282810747623443604e-01 -1.440715193748474121e-01 -5.184935778379440308e-02 1.196054592728614807e-01 4.942365735769271851e-02 -4.288408160209655762e-02 -2.575521357357501984e-02 2.234008610248565674e-01 -9.439242631196975708e-02 -1.634044349193572998e-01 1.896258294582366943e-01 2.842559218406677246e-01 1.547021567821502686e-01 -1.073923055082559586e-02 1.521319299936294556e-01 -1.918916553258895874e-01 1.757506430149078369e-01 -3.288926482200622559e-01 3.307358175516128540e-02 -2.905859351158142090e-01 2.123735696077346802e-01 6.717731803655624390e-02
6.824423372745513916e-02 2.419167906045913696e-01 6.809846311807632446e-02 1.137894243001937866e-01 5.911966413259506226e-02 -1.534819509834051132e-02 -6.154254451394081116e-02 2.751768529415130615e-01 -8.476010710000991821e-02 -3.469317853450775146e-01 3.826671466231346130e-02 -7.379018515348434448e-02 -2.947664558887481689e-01 3.756723105907440186e-01 7.547507528215646744e-03 5.491694808006286621e-02 1.455271095037460327e-01 2.136344909667968750e-01 -1.614180207252502441e-01 2.071498483419418335e-01 1.263260692358016968e-01 1.679133921861648560e-01 3.564995154738426208e-02 -2.857364714145660400e-02 3.220925033092498779e-01 3.299027979373931885e-01 1.675343364477157593e-01 -1.589594483375549316e-01 1.834941841661930084e-02 -3.985070809721946716e-02 8.845263719558715820e-02 -1.129544526338577271e-01
3.124206885695457458e-02 3.573656380176544189e-01 -2.502772957086563110e-02 -2.047371119260787964e-01 1.159249059855937958e-02 -8.826311677694320679e-02 9.534753113985061646e-02 3.129796683788299561e-01 1.676081120967864990e-01 -4.269210696220397949e-01 3.865983709692955017e-02 -6.757599860429763794e-02 -1.879691146314144135e-02 3.175704479217529297e-01 -4.320776462554931641e-02 1.783244758844375610e-01 1.165619343519210815e-01 2.398825436830520630e-01 -2.506396472454071045e-01 1.604828834533691406e-01 -1.451182086020708084e-02 1.187141314148902893e-01 2.026106566190719604e-01 3.078445605933666229e-02 -3.652922064065933228e-02 -6.703019887208938599e-02 6.799531728029251099e-02 -1.223970130085945129e-01 -3.441964089870452881e-02 -3.294939994812011719e-01 4.772451892495155334e-02 9.509799629449844360e-02
-4.275492951273918152e-02 2.477174997329711914e-01 -2.676023244857788086e-01 -1.410821676254272461e-01 6.368454545736312866e-02 7.151808589696884155e-03 -1.003037467598915100e-01 1.504940688610076904e-01 1.271510869264602661e-01 -1.173189133405685425e-01 -1.213310193270444870e-02 -2.291828840970993042e-01 -2.568202912807464600e-01 4.265158474445343018e-01 5.901987105607986450e-02 3.170493245124816895e-02 -9.480277448892593384e-02 2.603032588958740234e-01 -2.759951651096343994e-01 9.107246249914169312e-02 -9.893514961004257202e-02 1.496057212352752686e-01 3.907115757465362549e-01 1.347793489694595337e-01 4.479520395398139954e-02 1.498212665319442749e-01 -6.470253318548202515e-02 -3.195036947727203369e-02 -2.493298053741455078e-01 3.259519580751657486e-04 -1.031991988420486450e-01 8.266146481037139893e-02
-4.953732341527938843e-02 2.974102497100830078e-01 -1.929296255111694336e-01 9.103342890739440918e-02 -4.410106316208839417e-02 1.385817378759384155e-01 -3.334639072418212891e-01 -2.681930549442768097e-02 1.058843135833740234e-01 1.322814226150512695e-01 -5.615920200943946838e-02 -2.380370646715164185e-01 -1.343816220760345459e-01 2.520768940448760986e-01 -6.503611803054809570e-02 -5.118389800190925598e-02 2.273581027984619141e-01 -1.532843559980392456e-01 1.491408199071884155e-01 -1.244456470012664795e-01 3.748227283358573914e-02 -1.305551230907440186e-01 1.720417290925979614e-01 -3.720873892307281494e-01 -6.187054328620433807e-03 1.668402552604675293e-01 1.035088598728179932e-01 6.106519699096679688e-02 -4.270192980766296387e-02 -2.805642224848270416e-02 4.069419801235198975e-01 2.087994664907455444e-01
-1.899630278348922729e-01 3.118059337139129639e-01 -1.183630973100662231e-01 1.458795666694641113e-01 1.817313730716705322e-01 3.668677806854248047e-02 1.006215289235115051e-01 -9.941568225622177124e-02 2.623409926891326904e-01 -3.223307132720947266e-01 1.898486465215682983e-01 -2.357200086116790771e-01 1.277045011520385742e-01 2.827312648296356201e-01 1.498094052076339722e-01 5.819395557045936584e-02 3.498806059360504150e-01 -1.062973588705062866e-01 -9.514828212559223175e-03 2.294088453054428101e-01 -1.175200045108795166e-01 -1.894994676113128662e-01 -1.487281769514083862e-01 -1.851237565279006958e-01 5.771326646208763123e-02 -5.088292062282562256e-02 -6.806073337793350220e-02 1.934635266661643982e-02 2.856097184121608734e-02 -2.624344229698181152e-01 1.321266740560531616e-01 -9.411737555637955666e-04
-8.351916074752807617e-02 3.528588414192199707e-01 3.142456710338592529e-01 -1.320078372955322266e-01 -8.739114552736282349e-02 -1.492308974266052246e-01 -1.001948788762092590e-01 -1.470637880265712738e-02 3.331957757472991943e-01 -2.198030203580856323e-01 2.385989949107170105e-02 -1.659329384565353394e-01 -2.197061628103256226e-01 2.347343862056732178e-01 5.952303856611251831e-02 2.216685414314270020e-01 2.808415889739990234e-01 6.705471873283386230e-02 5.503340810537338257e-02 1.064941287040710449e-01 3.417302295565605164e-02 -1.448477357625961304e-01 2.578200958669185638e-02 -1.332274526357650757e-01 3.405768051743507385e-02 -2.181640267372131348e-01 1.126886755228042603e-01 -2.841841280460357666e-01 -5.786697566509246826e-02 -2.430755198001861572e-01 1.566417813301086426e-01 -3.468092530965805054e-02
-2.216430604457855225e-01 1.821637749671936035e-01 -5.284844636917114258e-01 -5.902038514614105225e-02 2.777775526046752930e-01 8.536564186215400696e-03 -8.475182205438613892e-02 9.061709791421890259e-02 -1.828163415193557739e-01 -1.537759453058242798e-01 6.318647414445877075e-02 -3.715746700763702393e-01 -3.817349299788475037e-02 -4.067425429821014404e-02 3.928899392485618591e-02 1.642542928457260132e-01 2.642683982849121094e-01 1.483464986085891724e-01 -5.371464788913726807e-02 7.591250538825988770e-02 4.622788727283477783e-02 -1.423099488019943237e-01 -1.158851981163024902e-01 -1.849376112222671509e-01 1.183362379670143127e-01 2.009166777133941650e-01 1.702314913272857666e-01 -5.794597417116165161e-02 1.368109136819839478e-01 -1.525585539638996124e-03 1.132487952709197998e-01 1.508470475673675537e-01
9.712202101945877075e-02 2.782049477100372314e-01 -1.155626922845840454e-01 -9.466869384050369263e-02 -1.755355745553970337e-01 5.459250137209892273e-02 1.601692885160446167e-01 -8.368094265460968018e-02 2.059395462274551392e-01 -2.152608931064605713e-01 8.884547650814056396e-02 -4.142877459526062012e-01 -3.599417209625244141e-01 -1.569361798465251923e-02 -4.134747013449668884e-02 -1.452418565750122070e-01 9.847468882799148560e-02 -5.895215645432472229e-02 1.047024875879287720e-01 2.218576706945896149e-02 7.753457129001617432e-02 2.982400543987751007e-02 2.275030910968780518e-01 3.619201183319091797e-01 1.535854488611221313e-01 1.152641326189041138e-01 2.586990892887115479e-01 1.197629123926162720e-01 3.341973945498466492e-02 -5.087360739707946777e-02 1.143384948372840881e-01 2.330751419067382812e-01
9.449630975723266602e-02 1.597597002983093262e-01 -3.039613664150238037e-01 -1.950885057449340820e-01 1.269345879554748535e-01 -2.578166127204895020e-01 -9.941500611603260040e-03 2.265596985816955566e-01 2.633018493652343750e-01 -8.528053760528564453e-03 3.824720904231071472e-02 -1.685505062341690063e-01 -3.376844227313995361e-01 3.611275553703308105e-01 1.232040822505950928e-01 -4.923336952924728394e-02 -2.036518901586532593e-01 -1.003130674362182617e-01 -7.158203423023223877e-02 1.582706570625305176e-01 -1.018293723464012146e-01 -8.161257207393646240e-02 -4.606927186250686646e-02 -3.743790090084075928e-02 1.248565986752510071e-01 1.090275943279266357e-01 8.609590679407119751e-02 8.128885179758071899e-02 -4.159856960177421570e-02 -2.262051403522491455e-01 3.624345362186431885e-01 1.083832159638404846e-01
-8.947533369064331055e-02 6.404520571231842041e-02 -3.242497742176055908e-01 -1.929348856210708618e-01 1.147315278649330139e-01 -1.798947304487228394e-01 -6.619401276111602783e-02 8.781549334526062012e-02 1.599435061216354370e-01 2.664633095264434814e-01 4.511552676558494568e-02 -1.911133527755737305e-01 -1.632397174835205078e-01 4.669658243656158447e-01 -1.367082744836807251e-01 -1.329383701086044312e-01 1.214612945914268494e-01 -3.830034285783767700e-02 -9.354928880929946899e-02 2.030606865882873535e-01 -1.561304926872253418e-01 2.333618402481079102e-01 3.009362518787384033e-02 -1.290122270584106445e-01 2.873886562883853912e-02 8.849775791168212891e-02 -3.722366318106651306e-02 -7.639925181865692139e-02 -3.573900321498513222e-03 -4.143211543560028076e-01 9.882988035678863525e-02 1.085817143321037292e-01
-1.165903806686401367e-01 2.039116621017456055e-01 -8.072842657566070557e-02 -1.841692030429840088e-01 3.689137473702430725e-02 5.528667569160461426e-02 -1.897188718430697918e-03 -1.192529574036598206e-01 -6.402701139450073242e-02 -2.395525425672531128e-01 4.481758773326873779e-01 4.875308275222778320e-02 -2.640005648136138916e-01 -6.476796418428421021e-02 1.093112081289291382e-01 -1.639128178358078003e-01 3.492862917482852936e-03 -9.665325284004211426e-02 -2.796674072742462158e-01 -6.459588557481765747e-02 -3.660672008991241455e-01 3.738321736454963684e-02 2.165448367595672607e-01 -1.890176683664321899e-01 2.798180282115936279e-01 -8.383467793464660645e-02 3.489832207560539246e-02 -1.463944017887115479e-01 -1.191673353314399719e-01 -1.116601452231407166e-01 2.525916397571563721e-01 -1.041272375732660294e-02
-1.574147045612335205e-01 -1.004931852221488953e-01 -1.579694002866744995e-01 -5.959336832165718079e-02 1.473185867071151733e-01 -1.407764256000518799e-01 -2.132997065782546997e-01 1.235097050666809082e-01 2.879348397254943848e-01 -1.259966939687728882e-01 1.961255818605422974e-01 -5.295526385307312012e-01 -1.737385839223861694e-01 1.334962695837020874e-01 1.030581519007682800e-01 -1.726108342409133911e-01 1.248631626367568970e-01 5.510450154542922974e-02 5.964376032352447510e-02 7.350048422813415527e-02 1.151738464832305908e-01 1.295981276780366898e-02 2.886459827423095703e-01 6.771644204854965210e-02 2.513509988784790039e-01 -7.461677491664886475e-02 5.063233152031898499e-02 -3.410441055893898010e-02 -1.318271011114120483e-01 -1.209267675876617432e-01 -1.279169619083404541e-01 -2.801624238491058350e-01
6.524836644530296326e-03 6.160080432891845703e-02 -1.683939397335052490e-01 -2.637833356857299805e-02 1.629420816898345947e-01 -2.299617081880569458e-01 -1.708168089389801025e-01 -1.443783491849899292e-01 3.238483667373657227e-01 6.545953452587127686e-02 9.069047868251800537e-02 -1.306284368038177490e-01 -4.949130713939666748e-01 3.458910435438156128e-02 -5.428024753928184509e-02 1.724891960620880127e-01 4.079178869724273682e-01 3.905307501554489136e-02 -1.533144414424896240e-01 -7.857428491115570068e-02 -6.702577322721481323e-02 -8.713686466217041016e-02 9.686106443405151367e-02 -1.770945191383361816e-01 3.442885577678680420e-01 -8.088426664471626282e-03 1.438706815242767334e-01 1.110197603702545166e-02 -8.277723193168640137e-02 -9.267508052289485931e-03 -1.642116308212280273e-01 -2.474642544984817505e-02
1.281944364309310913e-01 3.102245628833770752e-01 -1.973171234130859375e-01 -2.859344482421875000e-01 1.134901046752929688e-01 -7.228151708841323853e-02 1.041062176227569580e-01 -6.062179431319236755e-02 -1.646464467048645020e-01 -1.843449175357818604e-01 2.655825018882751465e-01 -1.663108766078948975e-01 -1.006293520331382751e-01 2.381371706724166870e-01 -2.941391803324222565e-02 -1.815163642168045044e-01 1.156292930245399475e-01 1.646035462617874146e-01 -1.958749592304229736e-01 -2.826291024684906006e-01 6.016908213496208191e-02 1.490991935133934021e-02 -1.458355933427810669e-01 -1.604450494050979614e-01 3.494556993246078491e-02 5.014811642467975616e-03 -1.560802012681961060e-01 -1.814306676387786865e-01 -3.335063457489013672e-01 -1.871766000986099243e-01 7.086940854787826538e-02 -2.339022606611251831e-01
-1.441095918416976929e-01 1.181904822587966919e-01 -3.271160423755645752e-01 -1.341262757778167725e-01 -5.228731781244277954e-02 -1.106376871466636658e-01 -3.708207979798316956e-02 2.882216572761535645e-01 1.296103447675704956e-01 -3.628528714179992676e-01 -2.425173223018646240e-01 -2.543942928314208984e-01 -1.480918657034635544e-02 2.810057103633880615e-01 1.065211519598960876e-01 1.874550879001617432e-01 -4.980518296360969543e-02 1.883290112018585205e-01 -5.533936247229576111e-02 -1.370486244559288025e-02 -5.175310373306274414e-02 3.969894349575042725e-02 3.817547559738159180e-01 -1.383030265569686890e-01 6.338429450988769531e-02 1.564504057168960571e-01 -3.585679456591606140e-02 1.037107780575752258e-01 -1.421272307634353638e-01 -2.210235744714736938e-01 1.152469888329505920e-01 9.999269247055053711e-02
-2.049698531627655029e-01 3.022624552249908447e-01 -3.166080415248870850e-01 1.364904195070266724e-01 1.167888641357421875e-01 -2.573043704032897949e-01 -1.106774359941482544e-01 4.421335831284523010e-02 -3.508464992046356201e-02 3.399058058857917786e-02 4.145464301109313965e-01 -1.863641291856765747e-01 1.548833698034286499e-01 8.906049281358718872e-02 4.882897809147834778e-02 -2.104839235544204712e-01 2.093734294176101685e-01 8.329866826534271240e-02 -3.033366501331329346e-01 4.585830494761466980e-02 -1.574272215366363525e-01 2.081321030855178833e-01 1.306700855493545532e-01 -1.954433470964431763e-01 7.761026173830032349e-02 2.163188606500625610e-01 1.749779097735881805e-02 -1.189022958278656006e-01 5.442131776362657547e-03 -1.303394734859466553e-01 9.439355880022048950e-02 6.836543977260589600e-02
-2.040186226367950439e-01 4.529870748519897461e-01 2.010694891214370728e-02 4.245524108409881592e-02 -2.089866697788238525e-01 -8.344799280166625977e-02 -4.454487469047307968e-03 5.553069338202476501e-02 2.609129250049591064e-01 -9.261619299650192261e-02 -4.911833256483078003e-02 -2.517754137516021729e-01 -3.056429028511047363e-01 8.679729700088500977e-02 -5.528925359249114990e-02 2.954570651054382324e-01 -1.573482155799865723e-02 -6.464032828807830811e-02 6.179525982588529587e-03 8.795467019081115723e-02 1.284781694412231445e-01 -3.091593831777572632e-02 2.460747659206390381e-01 -1.082007810473442078e-01 1.643708348274230957e-01 9.473288059234619141e-02 -7.720713503658771515e-03 -8.188555389642715454e-02 -2.073386013507843018e-01 -3.642421960830688477e-01 5.712914094328880310e-02 1.996621191501617432e-01
3.342920541763305664e-01 1.020143479108810425e-01 -1.879613250494003296e-01 1.106752734631299973e-02 -4.781020432710647583e-02 -6.978906691074371338e-02 -3.622448816895484924e-02 -3.834125027060508728e-02 1.166415214538574219e-01 -3.451191186904907227e-01 -7.123726606369018555e-02 -2.469756901264190674e-01 -1.659961938858032227e-01 2.096269838511943817e-02 1.943967938423156738e-01 1.745199263095855713e-01 2.065478861331939697e-01 7.013821601867675781e-02 -4.800845310091972351e-02 1.872346550226211548e-01 3.279049322009086609e-02 -2.436007112264633179e-01 7.076699286699295044e-02 -2.577070593833923340e-01 1.539482772350311279e-01 -5.925031378865242004e-02 1.086766272783279419e-01 -9.215918183326721191e-02 1.009993255138397217e-01 -2.975935935974121094e-01 -6.483292579650878906e-02 4.125099778175354004e-01
1.105338037014007568e-01 9.668116271495819092e-02 -1.681864261627197266e-01 8.134854584932327271e-02 1.067337021231651306e-02 5.228082090616226196e-02 -3.020441234111785889e-01 4.595600068569183350e-03 1.695216596126556396e-01 -7.627788186073303223e-02 -1.888210326433181763e-02 -5.193088054656982422e-01 -9.808274917304515839e-03 9.400059469044208527e-03 7.162455469369888306e-02 -3.749789595603942871e-01 3.281619250774383545e-01 2.940476536750793457e-01 -1.807759404182434082e-01 2.268032543361186981e-02 8.808368444442749023e-02 3.835149481892585754e-02 1.890581995248794556e-01 -1.600389331579208374e-01 -9.615496732294559479e-03 -1.257984191179275513e-01 -1.072261855006217957e-01 -4.316803440451622009e-02 -2.099993973970413208e-01 -1.361143290996551514e-01 -9.471547603607177734e-02 -1.018083747476339340e-02
8.434767276048660278e-02 2.401363700628280640e-01 -1.509620696306228638e-01 2.073907703161239624e-01 1.833998411893844604e-01 1.825745701789855957e-01 3.928139805793762207e-02 -1.474547535181045532e-01 1.001219730824232101e-02 -9.601903706789016724e-02 1.037449389696121216e-01 -3.653316497802734375e-01 -2.201855331659317017e-01 -2.547336276620626450e-03 1.544457823038101196e-01 -2.501980662345886230e-01 4.108023643493652344e-01 3.175545334815979004e-01 7.142794132232666016e-02 -7.607617229223251343e-02 -4.875314980745315552e-02 1.953862011432647705e-01 2.077228128910064697e-01 -7.272453606128692627e-02 -9.750000387430191040e-02 -2.821709215641021729e-01 3.012498095631599426e-02 -1.546746045351028442e-01 -1.457154750823974609e-02 6.609284784644842148e-03 -4.851803183555603027e-02 6.801546365022659302e-02
4.924488812685012817e-02 1.726846843957901001e-01 -1.549326181411743164e-01 2.311756089329719543e-02 8.241933584213256836e-02 -1.142087355256080627e-01 -1.947302818298339844e-01 2.670701034367084503e-02 -1.735834330320358276e-01 -8.527150750160217285e-02 3.755278587341308594e-01 -3.357878029346466064e-01 -8.276641368865966797e-02 -5.218414217233657837e-02 1.966769546270370483e-01 -3.074690699577331543e-01 2.622711658477783203e-01 9.659474343061447144e-02 -2.324395067989826202e-02 -6.137771904468536377e-02 1.223189532756805420e-01 2.938235700130462646e-01 4.228751733899116516e-02 -1.749934405088424683e-01 1.750438213348388672e-01 1.383617371320724487e-01 2.324918806552886963e-01 -3.374966979026794434e-01 7.669292390346527100e-03 -4.730811715126037598e-02 -2.973926626145839691e-02 1.171566769480705261e-01
-6.061204895377159119e-02 1.834913641214370728e-01 7.444160431623458862e-02 1.825301647186279297e-01 -3.625326603651046753e-02 2.930628322064876556e-02 -1.824327856302261353e-01 -1.775968074798583984e-02 4.302593320608139038e-02 -1.229890659451484680e-01 2.785940766334533691e-01 -3.868229985237121582e-01 -2.909845709800720215e-01 -7.965672761201858521e-02 2.518106624484062195e-02 -3.123322129249572754e-01 3.862854540348052979e-01 2.776038348674774170e-01 -1.462177187204360962e-01 -2.325190231204032898e-02 2.196564339101314545e-02 2.298231422901153564e-01 4.510629922151565552e-02 -2.035600841045379639e-01 8.100304007530212402e-02 -2.534461021423339844e-01 -3.012850880622863770e-02 -2.756306156516075134e-02 7.736092060804367065e-02 8.372939378023147583e-02 7.294552028179168701e-02 -1.372869461774826050e-01
-1.517195254564285278e-01 2.695469558238983154e-01 1.316128969192504883e-01 4.170352220535278320e-02 1.367791891098022461e-01 -4.652767628431320190e-02 -2.857463955879211426e-01 -3.171116858720779419e-02 2.121132612228393555e-01 1.024375334382057190e-01 2.613998353481292725e-01 -5.133730769157409668e-01 -1.569673568010330200e-01 2.268351055681705475e-02 -1.630778908729553223e-01 1.209316179156303406e-01 2.212153971195220947e-01 8.192791044712066650e-02 1.681703887879848480e-02 2.878910116851329803e-02 -1.700836420059204102e-01 5.787415057420730591e-02 -1.787417940795421600e-02 -1.902186125516891479e-01 2.846102416515350342e-01 1.000031903386116028e-01 -1.556328833103179932e-01 3.053307719528675079e-02 2.336633391678333282e-02 -1.042294204235076904e-01 4.860523715615272522e-02 2.693045735359191895e-01
-1.636729538440704346e-01 5.043537542223930359e-02 -1.493971198797225952e-01 -4.319617897272109985e-02 1.502288971096277237e-02 7.399825006723403931e-02 -2.638602852821350098e-01 -5.004689563065767288e-03 -1.747573465108871460e-01 -1.963218897581100464e-01 2.970239222049713135e-01 -4.765239357948303223e-01 -2.570877783000469208e-02 3.024846017360687256e-01 1.476374417543411255e-01 2.955939173698425293e-01 7.646249979734420776e-02 1.027635186910629272e-01 -1.306731551885604858e-01 1.539967805147171021e-01 8.092908561229705811e-02 -9.186767041683197021e-02 -6.680985540151596069e-02 -2.106393314898014069e-02 1.333755999803543091e-01 -9.689043462276458740e-02 2.033981680870056152e-01 1.601315587759017944e-01 1.110771670937538147e-01 4.437035694718360901e-02 1.654606312513351440e-01 2.691739201545715332e-01
1.730319410562515259e-01 3.664931356906890869e-01 3.155708312988281250e-03 5.027008056640625000e-02 9.305821359157562256e-02 1.513922363519668579e-01 -2.930934727191925049e-01 3.602645993232727051e-01 1.840097270905971527e-02 -3.400117903947830200e-02 2.224283665418624878e-01 -2.893746495246887207e-01 -2.042125910520553589e-01 1.535611748695373535e-01 1.446057707071304321e-01 1.952609866857528687e-01 2.429955601692199707e-01 2.089713960886001587e-01 -2.275899946689605713e-01 7.040383666753768921e-02 9.134589694440364838e-03 2.279438078403472900e-01 1.925280094146728516e-01 -1.737470626831054688e-01 -7.685990631580352783e-02 -7.466244697570800781e-02 2.890574932098388672e-02 6.533388793468475342e-02 1.509997155517339706e-02 1.494948565959930420e-01 7.595068216323852539e-02 -5.661891400814056396e-02
1.185447946190834045e-01 2.436901181936264038e-01 1.805927306413650513e-01 1.994601935148239136e-01 1.582844415679574013e-04 -2.003814280033111572e-01 2.317440509796142578e-01 1.530670225620269775e-01 8.410636335611343384e-02 -1.911485940217971802e-01 5.615031719207763672e-02 -5.747395157814025879e-01 -2.822764813899993896e-01 1.896798312664031982e-01 2.315459698438644409e-01 -1.879843324422836304e-01 1.037518680095672607e-02 5.869024246931076050e-02 9.308229386806488037e-02 -1.877648532390594482e-01 4.091468080878257751e-02 -1.371961534023284912e-01 6.708505004644393921e-02 3.203184530138969421e-02 1.577965319156646729e-01 4.169090837240219116e-02 2.081906646490097046e-01 7.018778473138809204e-02 4.687520116567611694e-02 -6.551798433065414429e-02 1.313935872167348862e-02 1.053033117204904556e-02
-1.259710341691970825e-01 2.026440948247909546e-01 -2.949599027633666992e-01 -9.124360233545303345e-02 -1.559856981039047241e-01 1.914514452219009399e-01 -5.774347856640815735e-02 -6.642378121614456177e-02 2.736671641469001770e-02 -3.570088744163513184e-01 1.812580376863479614e-01 -1.643216758966445923e-01 -5.894245579838752747e-02 -2.219741195440292358e-01 -1.013952493667602539e-01 -1.948270499706268311e-01 1.671730428934097290e-01 1.674635261297225952e-01 -6.720495223999023438e-02 -2.133782505989074707e-01 -2.788712456822395325e-02 -7.837406545877456665e-02 -1.430495977401733398e-01 -1.212375909090042114e-01 2.917568087577819824e-01 -2.382391393184661865e-01 -1.637894809246063232e-01 5.002798140048980713e-02 -1.079923510551452637e-01 -2.300597913563251495e-02 3.811481893062591553e-01 1.147505342960357666e-01
3.496305271983146667e-02 2.186071574687957764e-01 -3.324389457702636719e-01 1.027324721217155457e-01 2.774292528629302979e-01 -6.855995208024978638e-02 1.927316486835479736e-01 5.855369940400123596e-02 2.260744571685791016e-01 -2.776236236095428467e-01 1.078578680753707886e-01 -3.113381564617156982e-01 1.628363877534866333e-01 1.987544596195220947e-01 1.138387843966484070e-01 1.298897862434387207e-01 4.868208169937133789e-01 -2.015361487865447998e-01 -5.502837896347045898e-02 5.941385403275489807e-02 -4.287246614694595337e-02 -1.111204400658607483e-01 -5.149105563759803772e-04 -1.166629865765571594e-01 4.207232594490051270e-02 -2.078722231090068817e-02 -3.427686542272567749e-02 1.411403119564056396e-01 1.633788347244262695e-01 2.538008615374565125e-02 9.359338879585266113e-02 -6.097894534468650818e-02
1.425360590219497681e-01 7.599601894617080688e-02 -7.652828097343444824e-02 2.102679312229156494e-01 2.057488858699798584e-01 1.645068526268005371e-01 1.720035225152969360e-01 5.260684713721275330e-02 -1.128478907048702240e-03 5.076093599200248718e-02 2.879053950309753418e-01 -3.401460051536560059e-01 -4.375396966934204102e-01 1.375284884124994278e-02 1.062853261828422546e-01 -1.603996604681015015e-01 2.413361072540283203e-01 2.596170306205749512e-01 -1.582503318786621094e-01 -3.941943123936653137e-02 -1.211390830576419830e-02 1.629444584250450134e-02 1.586292833089828491e-01 -7.719755917787551880e-02 1.481641381978988647e-01 -1.576025933027267456e-01 7.486410439014434814e-03 -1.689335852861404419e-01 -3.145847618579864502e-01 1.441500633955001831e-01 -6.683626770973205566e-02 -9.432777017354965210e-02
-1.866444014012813568e-02 3.934855163097381592e-01 -1.901829689741134644e-01 -7.911858148872852325e-03 2.815513610839843750e-01 -2.021660059690475464e-01 -2.278423011302947998e-01 1.505378633737564087e-01 7.353437691926956177e-02 -8.229269832372665405e-02 -2.734552025794982910e-01 -3.837429881095886230e-01 8.543103933334350586e-02 2.307578176259994507e-01 9.046334028244018555e-02 1.347791031002998352e-02 1.772610247135162354e-01 -2.175989151000976562e-01 -1.549963746219873428e-02 2.083005756139755249e-01 1.326083689928054810e-01 -6.617303192615509033e-02 2.027312070131301880e-01 -1.290785074234008789e-01 9.410486370325088501e-02 3.952340409159660339e-02 1.273741424083709717e-01 -1.346037238836288452e-01 6.438542902469635010e-02 -2.228677421808242798e-01 4.250200465321540833e-02 -9.075566381216049194e-02
-4.271478578448295593e-02 1.953077018260955811e-01 -1.648590564727783203e-01 2.701096832752227783e-01 1.931266337633132935e-01 -1.909268647432327271e-02 -7.014194130897521973e-02 -2.248393930494785309e-02 2.972400560975074768e-02 -2.179154902696609497e-01 -1.672300975769758224e-03 -1.677582263946533203e-01 -3.199133872985839844e-01 1.612568795680999756e-01 4.356320202350616455e-02 -2.856222093105316162e-01 2.983391880989074707e-01 3.920757174491882324e-01 -3.180521354079246521e-02 5.045552179217338562e-02 1.148663908243179321e-01 6.051199510693550110e-02 2.960280887782573700e-02 -3.065805733203887939e-01 1.307922899723052979e-01 -2.779665291309356689e-01 1.330268289893865585e-02 -1.854833662509918213e-01 -1.436109393835067749e-01 6.635545939207077026e-02 -1.282024979591369629e-01 5.936193745583295822e-03
2.789600007236003876e-02 1.215068623423576355e-01 -3.490962386131286621e-01 -1.983505040407180786e-01 2.643343433737754822e-02 1.408110409975051880e-01 -9.604439139366149902e-02 1.595137268304824829e-01 1.593627333641052246e-01 1.520242840051651001e-01 8.947660028934478760e-02 -3.324976265430450439e-01 -3.041439652442932129e-01 3.223359882831573486e-01 -8.838456124067306519e-02 1.627563983201980591e-01 -1.219557300209999084e-01 5.811943113803863525e-02 -1.930363774299621582e-01 1.069702729582786560e-01 -7.644388079643249512e-02 8.714924566447734833e-03 -7.083309441804885864e-02 -1.028710305690765381e-01 1.647116690874099731e-01 3.759891912341117859e-02 -2.472536265850067139e-02 -1.849776208400726318e-01 -1.247477605938911438e-01 -3.253719210624694824e-01 8.472465723752975464e-02 2.997034192085266113e-01
1.924998611211776733e-01 1.494187116622924805e-01 -3.347778618335723877e-01 7.037608325481414795e-02 1.279587447643280029e-01 9.243619441986083984e-02 -1.310574859380722046e-01 -4.420891031622886658e-02 1.293390244245529175e-01 -1.049786806106567383e-01 1.996344774961471558e-01 -2.334266155958175659e-01 -3.806974887847900391e-01 1.077385172247886658e-01 2.443525642156600952e-01 1.101770773530006409e-01 5.944451689720153809e-02 -1.772278174757957458e-02 -1.241472736001014709e-01 1.197795644402503967e-01 2.513565719127655029e-01 -1.049304381012916565e-02 2.901897728443145752e-01 -5.813047289848327637e-02 -3.067394159734249115e-02 -2.708840928971767426e-02 -1.134180054068565369e-01 -3.771523386240005493e-02 1.682247668504714966e-01 -2.834729850292205811e-03 -8.349265158176422119e-02 4.397019147872924805e-01
-1.635954529047012329e-01 2.008753269910812378e-01 9.513104707002639771e-02 -2.948848530650138855e-02 2.150616049766540527e-01 -7.270935922861099243e-02 2.868890166282653809e-01 9.060346335172653198e-02 -1.058010235428810120e-01 -1.270223557949066162e-01 2.183402627706527710e-01 -3.175089657306671143e-01 -1.782352477312088013e-01 2.026902586221694946e-01 4.469927400350570679e-02 -1.884573996067047119e-01 4.151538610458374023e-01 -8.665816485881805420e-02 2.305309176445007324e-01 2.314113527536392212e-01 -1.062441095709800720e-01 -2.354247309267520905e-02 -1.129403635859489441e-01 8.072377741336822510e-02 1.326386332511901855e-01 -1.601365208625793457e-01 8.740630932152271271e-03 -8.575569838285446167e-02 -1.510538458824157715e-01 9.731678664684295654e-02 2.897954583168029785e-01 1.006328612565994263e-01
-1.370991468429565430e-01 -4.698994010686874390e-02 6.231912970542907715e-02 -1.081488728523254395e-01 1.807858794927597046e-02 6.567759555764496326e-05 -1.707620024681091309e-01 5.374056100845336914e-02 -4.877173900604248047e-02 -2.514778077602386475e-01 2.419684976339340210e-01 -5.408073663711547852e-01 -1.691614240407943726e-01 2.828855514526367188e-01 2.737644910812377930e-01 3.535843268036842346e-02 2.296262606978416443e-02 1.278183162212371826e-01 7.033729553222656250e-02 8.777835220098495483e-02 2.063486166298389435e-02 2.991901636123657227e-01 8.136361092329025269e-02 -1.599318385124206543e-01 -5.666514858603477478e-02 -3.364461660385131836e-01 -1.713302880525588989e-01 1.243541762232780457e-02 6.610172241926193237e-02 -4.494423512369394302e-03 1.445591300725936890e-01 8.188273012638092041e-02
2.149174809455871582e-01 2.308665364980697632e-01 -1.694207638502120972e-01 1.001768410205841064e-01 1.431212872266769409e-01 2.487321794033050537e-01 -1.021254435181617737e-01 -2.915874682366847992e-02 -1.777465343475341797e-01 -2.601649165153503418e-01 -6.175124645233154297e-02 -3.839132785797119141e-01 -2.989478707313537598e-01 8.912248164415359497e-02 1.898332238197326660e-01 1.583728492259979248e-01 1.397077888250350952e-01 -1.102038472890853882e-01 3.691653907299041748e-02 1.770788133144378662e-01 8.026175945997238159e-02 -3.499612957239151001e-02 1.189968958497047424e-01 -5.266463011503219604e-02 1.032120287418365479e-01 2.545395493507385254e-02 6.207445636391639709e-02 -1.224806159734725952e-01 4.634033143520355225e-02 5.443011410534381866e-03 -2.277895063161849976e-01 4.313045144081115723e-01
-1.882080733776092529e-01 2.831089496612548828e-01 -1.037269756197929382e-01 4.155337810516357422e-02 4.600426554679870605e-02 -6.544524431228637695e-02 -1.071854233741760254e-01 3.491386398673057556e-02 2.293889783322811127e-02 1.138677000999450684e-01 3.441942632198333740e-01 -2.004129737615585327e-01 -6.789758056402206421e-02 2.341789305210113525e-01 3.616251051425933838e-01 7.090621441602706909e-02 -3.244005888700485229e-02 1.921464204788208008e-01 -7.065328955650329590e-02 -3.782219439744949341e-02 -2.545948922634124756e-01 1.236544270068407059e-02 1.780408173799514771e-01 -3.277265429496765137e-01 9.215465933084487915e-02 -1.621863543987274170e-01 2.966986298561096191e-01 1.700242757797241211e-01 6.570646166801452637e-02 1.182182580232620239e-01 2.558165490627288818e-01 -3.894560411572456360e-02
-1.759986430406570435e-01 3.143327236175537109e-01 -3.286439180374145508e-01 -3.061110377311706543e-01 1.906298249959945679e-01 -2.907044999301433563e-02 -3.245824873447418213e-01 6.733621656894683838e-02 -1.008511781692504883e-01 -2.647477686405181885e-01 8.466973900794982910e-02 -2.282316386699676514e-01 -8.252380788326263428e-02 1.271720677614212036e-01 1.030652523040771484e-01 1.747527718544006348e-02 1.109295263886451721e-01 7.681065797805786133e-02 -2.892690896987915039e-01 4.698610398918390274e-03 -2.149481177330017090e-01 -1.051174402236938477e-01 -1.800273805856704712e-01 -2.394663542509078979e-01 -7.691303640604019165e-02 3.756477683782577515e-02 -1.759735792875289917e-01 -1.191755943000316620e-02 2.316128313541412354e-01 6.448565516620874405e-03 7.804901152849197388e-02 -2.967345900833606720e-02
-1.439579874277114868e-01 1.257025003433227539e-01 -3.071522116661071777e-01 1.318557113409042358e-01 1.263522356748580933e-01 6.709953397512435913e-02 3.838727995753288269e-02 1.360919475555419922e-01 3.383721783757209778e-02 -1.395062506198883057e-01 1.306822896003723145e-01 -9.300533682107925415e-02 -3.825434446334838867e-01 -6.319066137075424194e-02 2.143070697784423828e-01 5.212676525115966797e-02 4.102828800678253174e-01 -1.703106984496116638e-02 -2.005377560853958130e-01 -3.024852871894836426e-01 2.644945308566093445e-02 5.384074524044990540e-03 9.908425062894821167e-02 2.066159844398498535e-01 2.847915291786193848e-01 -8.052463084459304810e-02 -1.237657666206359863e-02 1.318192183971405029e-01 -1.985301673412322998e-01 -9.463128447532653809e-02 1.399170309305191040e-01 -1.983323544263839722e-01
-1.809936314821243286e-01 5.194614455103874207e-02 -3.142194151878356934e-01 -3.169788420200347900e-01 1.468894481658935547e-01 1.578420773148536682e-02 -2.077061235904693604e-01 1.281388103961944580e-01 -1.645446866750717163e-01 -1.018506125546991825e-03 1.784544140100479126e-01 -5.691878199577331543e-01 -2.971126139163970947e-01 6.771604716777801514e-02 4.386126250028610229e-02 7.434897869825363159e-02 1.666708290576934814e-01 6.340325623750686646e-02 -1.228487491607666016e-01 -4.591548442840576172e-02 6.645174324512481689e-02 -9.593535214662551880e-02 -1.450412720441818237e-01 -2.619096077978610992e-02 1.747927665710449219e-01 1.901920586824417114e-01 -1.109398528933525085e-01 -8.873063325881958008e-02 4.476409032940864563e-02 1.540157943964004517e-01 5.891402717679738998e-03 6.106854975223541260e-02
-2.299657613039016724e-01 1.405026167631149292e-01 -1.889219582080841064e-01 6.647814065217971802e-02 1.047706976532936096e-01 1.140289008617401123e-01 2.602492868900299072e-01 1.853187382221221924e-01 1.580429524183273315e-01 -1.204626932740211487e-01 1.734281927347183228e-01 -3.992889821529388428e-02 -1.740155518054962158e-01 2.676068246364593506e-01 -3.106436878442764282e-02 1.156667545437812805e-01 3.773897588253021240e-01 -2.864476442337036133e-01 -8.566671609878540039e-02 1.256911456584930420e-01 -1.341612488031387329e-01 2.690047323703765869e-01 7.300508767366409302e-02 1.574726998805999756e-01 3.523316085338592529e-01 -1.999898627400398254e-02 1.732513681054115295e-02 -7.884045690298080444e-02 1.651022396981716156e-02 1.188279613852500916e-01 1.270850598812103271e-01 2.100315988063812256e-01
1.886696219444274902e-01 2.606862783432006836e-01 -1.183411926031112671e-01 2.242469787597656250e-02 6.166831031441688538e-02 4.145131446421146393e-03 -8.589680492877960205e-02 3.019876182079315186e-01 2.180857956409454346e-01 -3.957366943359375000e-01 1.191708892583847046e-01 -9.906813502311706543e-02 -2.129487246274948120e-01 4.456786215305328369e-01 1.355455666780471802e-01 1.364189386367797852e-01 1.780492514371871948e-01 1.316819787025451660e-01 -4.726961627602577209e-02 2.171664871275424957e-02 2.318079024553298950e-01 -1.798776537179946899e-01 9.652907401323318481e-02 -1.951549351215362549e-01 -3.258588910102844238e-02 -6.993187218904495239e-02 -6.762660294771194458e-02 -2.072401195764541626e-01 -1.834519207477569580e-02 -1.537644714117050171e-01 -7.665359973907470703e-02 4.275225102901458740e-02
9.145450592041015625e-02 1.830712407827377319e-01 -1.518659293651580811e-01 2.014475464820861816e-01 8.348796516656875610e-02 -9.916476160287857056e-02 -1.001186296343803406e-01 -7.194188237190246582e-02 2.064250707626342773e-01 -3.874405622482299805e-01 3.383511677384376526e-02 -1.811782121658325195e-01 -2.312701791524887085e-01 1.810852289199829102e-01 8.780168369412422180e-03 -2.380239404737949371e-02 4.385236278176307678e-02 -3.902401924133300781e-01 1.772731095552444458e-01 2.881749570369720459e-01 9.973700344562530518e-02 -1.842793375253677368e-01 3.101216852664947510e-01 -1.473262757062911987e-01 1.288345903158187866e-01 7.942167669534683228e-02 7.226516306400299072e-02 1.625998020172119141e-01 -7.270397245883941650e-02 -2.284873425960540771e-01 7.772903889417648315e-02 -1.705439388751983643e-02
-1.492228657007217407e-01 2.780575454235076904e-01 -2.857774794101715088e-01 -3.103305399417877197e-01 -8.742063492536544800e-02 6.721465289592742920e-02 -1.883456408977508545e-01 1.556222047656774521e-02 -1.115333661437034607e-01 -1.603186726570129395e-01 2.752949893474578857e-01 -2.453878521919250488e-01 -7.083310186862945557e-02 1.196566596627235413e-01 1.320426315069198608e-01 -5.657685920596122742e-03 2.222373783588409424e-01 1.436905376613140106e-02 -2.510783374309539795e-01 5.574659630656242371e-02 -1.155809406191110611e-02 -1.108691692352294922e-01 -2.048529535531997681e-01 -2.092731744050979614e-01 -9.493774175643920898e-02 -9.691055119037628174e-02 -7.947247475385665894e-02 1.200563684105873108e-01 2.610400915145874023e-01 -6.998912990093231201e-02 1.767632067203521729e-01 3.259913027286529541e-01
-9.038965404033660889e-02 6.369549781084060669e-02 -9.587962925434112549e-02 -2.456194311380386353e-01 1.901838183403015137e-01 -1.402691006660461426e-01 8.895123004913330078e-02 2.384483814239501953e-01 4.222563467919826508e-03 -2.527065575122833252e-01 -6.165459752082824707e-02 -2.707215845584869385e-01 -3.024934232234954834e-01 3.115051686763763428e-01 -3.120426461100578308e-02 6.193222478032112122e-03 3.839284554123878479e-02 -4.237908869981765747e-02 7.368552684783935547e-02 2.107547223567962646e-01 -1.018284708261489868e-01 -1.318565309047698975e-01 2.238300740718841553e-01 7.848689332604408264e-03 3.896920755505561829e-02 -1.355286985635757446e-01 -1.414118558168411255e-01 -2.789693772792816162e-01 -2.725782059133052826e-02 -4.512438774108886719e-01 1.183388605713844299e-01 -2.449443563818931580e-03
-2.912688255310058594e-01 1.355524659156799316e-01 -2.305880934000015259e-01 1.131577789783477783e-02 -2.020151764154434204e-01 -1.301524788141250610e-01 -7.504072785377502441e-02 2.754383906722068787e-02 -2.028733864426612854e-02 -2.541313767433166504e-01 -3.483422398567199707e-01 -2.057616561651229858e-01 -2.643994390964508057e-01 1.840936243534088135e-01 2.312860488891601562e-01 1.168616488575935364e-01 9.704945981502532959e-02 4.667215794324874878e-02 3.841364011168479919e-02 -8.700642734766006470e-03 7.397720962762832642e-02 -1.031048446893692017e-01 9.438143670558929443e-02 -3.388241529464721680e-01 1.625818610191345215e-01 -5.488743633031845093e-02 2.733602821826934814e-01 -2.166757136583328247e-01 8.225896395742893219e-03 2.536451816558837891e-02 2.554172575473785400e-01 -9.847678244113922119e-02
1.021358445286750793e-01 4.804772883653640747e-02 -1.733256131410598755e-01 -2.115176618099212646e-02 1.104755476117134094e-01 -2.593256831169128418e-01 -3.022717237472534180e-01 -4.423105716705322266e-02 -1.248613893985748291e-01 -1.140083819627761841e-01 3.971652686595916748e-01 -2.502436041831970215e-01 -2.050191313028335571e-01 2.150993198156356812e-01 -1.991540789604187012e-01 -4.619978740811347961e-02 1.556939333677291870e-01 -1.208443716168403625e-01 -9.623383730649948120e-02 1.178688555955886841e-01 3.367276862263679504e-02 2.020177841186523438e-01 -9.111467748880386353e-02 -2.342582345008850098e-01 1.227348670363426208e-01 -2.581923604011535645e-01 -1.047600284218788147e-01 4.723161086440086365e-02 -3.297867476940155029e-01 -4.336637258529663086e-02 1.781464666128158569e-01 2.265302278101444244e-02
9.830351918935775757e-02 2.831860482692718506e-01 -1.954405754804611206e-01 5.695982649922370911e-02 -6.095806509256362915e-02 -3.003740683197975159e-02 -1.664331108331680298e-01 2.184599190950393677e-01 -7.573734503239393234e-03 -2.306254059076309204e-01 -1.947684884071350098e-01 -3.757518827915191650e-01 -6.731396913528442383e-02 1.416728943586349487e-01 9.250666946172714233e-03 -3.438138589262962341e-02 3.549772128462791443e-02 2.669331617653369904e-02 -2.847769558429718018e-01 -7.809447497129440308e-02 -3.064038045704364777e-02 -9.897285699844360352e-02 1.956276446580886841e-01 -2.653460949659347534e-02 3.571070134639739990e-01 1.962904632091522217e-01 -2.406037896871566772e-01 -2.363974750041961670e-01 1.713504940271377563e-01 -8.978416770696640015e-02 2.537524700164794922e-01 -9.948971122503280640e-02
1.503279246389865875e-02 9.060867875814437866e-02 -1.184943616390228271e-01 6.169891729950904846e-02 1.734069138765335083e-01 -7.620783895254135132e-02 -3.120443224906921387e-01 2.200600057840347290e-01 2.851154208183288574e-01 -2.434813082218170166e-01 1.244587451219558716e-01 -3.717743158340454102e-01 -6.357551366090774536e-02 9.416369348764419556e-02 1.280939877033233643e-01 -3.448012769222259521e-01 1.483636349439620972e-01 5.567844212055206299e-02 -1.085016317665576935e-02 2.062940299510955811e-01 1.166930869221687317e-01 6.090280786156654358e-02 1.877182275056838989e-01 1.569999568164348602e-02 1.668825894594192505e-01 -2.334630638360977173e-01 1.673784703016281128e-01 -5.459970328956842422e-03 1.218648552894592285e-01 -2.959811389446258545e-01 -1.165892928838729858e-01 -5.008974298834800720e-02
1.588371209800243378e-02 7.560251653194427490e-02 2.057454735040664673e-02 -3.031044304370880127e-01 -3.951121494174003601e-02 -1.528088934719562531e-02 -1.533526182174682617e-02 1.241119131445884705e-01 1.365331094712018967e-02 -2.373072355985641479e-01 3.839455172419548035e-02 -3.500180840492248535e-01 -2.360298931598663330e-01 2.659846097230911255e-03 3.359142243862152100e-01 -1.837865710258483887e-01 1.232534721493721008e-01 1.700102686882019043e-01 -2.640301883220672607e-01 2.680703997611999512e-02 1.106138080358505249e-01 -9.763871133327484131e-02 3.163659274578094482e-01 6.161479279398918152e-02 2.621067464351654053e-01 3.987209871411323547e-02 7.727834582328796387e-02 8.026257902383804321e-02 1.999591141939163208e-01 1.814774423837661743e-01 3.230433464050292969e-01 3.640431910753250122e-02
-1.347348988056182861e-01 5.663703754544258118e-02 -1.108044534921646118e-01 -2.108598053455352783e-01 1.835069358348846436e-01 -1.060430854558944702e-01 8.882430382072925568e-03 1.942553073167800903e-01 2.163327336311340332e-01 1.678125560283660889e-01 -6.029309704899787903e-02 -2.962282598018646240e-01 -2.362872213125228882e-01 4.896318316459655762e-01 4.437325894832611084e-02 -3.520544618368148804e-02 3.007168136537075043e-02 -2.951079420745372772e-02 -1.232985556125640869e-01 4.469353239983320236e-03 -6.636966019868850708e-02 3.692707419395446777e-02 6.722114980220794678e-02 -3.231821060180664062e-01 5.199503898620605469e-02 1.623404771089553833e-01 -6.233734637498855591e-02 -7.730978727340698242e-02 -1.613274812698364258e-01 -3.105280101299285889e-01 2.621793746948242188e-01 1.104270368814468384e-01
4.435163736343383789e-02 1.080775484442710876e-01 -3.223233819007873535e-01 -1.118288785219192505e-01 1.495189871639013290e-02 -2.728761732578277588e-01 -2.297103404998779297e-01 2.487453073263168335e-02 -1.372614949941635132e-01 -1.914314776659011841e-01 8.593642711639404297e-02 -3.678019642829895020e-01 -8.833036571741104126e-02 6.991845369338989258e-02 -5.764799192547798157e-02 -1.948002912104129791e-02 2.879337072372436523e-01 1.014724746346473694e-01 1.286134719848632812e-01 -4.140111804008483887e-02 -1.385861188173294067e-01 1.080864742398262024e-01 -5.706638842821121216e-02 -1.777767539024353027e-01 -2.739189378917217255e-02 -6.154609471559524536e-02 -2.261557281017303467e-01 2.228303253650665283e-02 -4.330096542835235596e-01 -1.440762281417846680e-01 1.973975896835327148e-01 -2.161701768636703491e-01
9.119559824466705322e-02 9.569343924522399902e-02 -4.094997048377990723e-02 -1.125183999538421631e-01 -3.214809671044349670e-02 -2.250459641218185425e-01 -1.018420606851577759e-01 -1.127304602414369583e-02 2.853720821440219879e-02 -2.175621092319488525e-01 -5.958086624741554260e-02 -4.896384477615356445e-01 -2.465436756610870361e-01 1.232691407203674316e-01 -9.427226334810256958e-02 -1.808792948722839355e-01 1.841751039028167725e-01 1.114234179258346558e-01 -1.470094025135040283e-01 2.353201359510421753e-01 2.480427324771881104e-01 -2.523114532232284546e-02 1.874995529651641846e-01 6.398035585880279541e-02 2.307235598564147949e-01 2.769611179828643799e-01 -1.011648029088973999e-02 -1.132551431655883789e-01 -6.820224970579147339e-02 2.366416752338409424e-01 2.587177157402038574e-01 4.235480353236198425e-02
-2.420376539230346680e-01 1.360314637422561646e-01 -7.414193451404571533e-02 -3.745847195386886597e-02 1.091700196266174316e-01 -4.113670289516448975e-01 -1.956681758165359497e-01 1.632946133613586426e-01 7.187856733798980713e-02 1.315461099147796631e-01 2.720356918871402740e-02 -2.990793883800506592e-01 -1.246513500809669495e-01 1.316989064216613770e-01 -1.292779296636581421e-01 -5.751059949398040771e-02 1.731303185224533081e-01 3.093852698802947998e-01 -1.589047759771347046e-01 9.909572079777717590e-03 1.524301990866661072e-02 -5.941480770707130432e-02 2.730548083782196045e-01 -2.171492725610733032e-01 2.786868810653686523e-01 -2.064790427684783936e-01 1.966569423675537109e-01 1.197132095694541931e-01 1.815008581615984440e-03 -9.592813998460769653e-02 9.109255671501159668e-02 -1.924385726451873779e-01
9.017606824636459351e-02 1.674364954233169556e-01 3.711337596178054810e-02 2.380311638116836548e-01 2.907826304435729980e-01 -1.774855256080627441e-01 2.018346190452575684e-01 9.031841903924942017e-02 1.224375069141387939e-01 -4.752660170197486877e-02 -5.246839672327041626e-02 -4.294530749320983887e-01 -4.153529107570648193e-01 2.361271977424621582e-01 1.857218444347381592e-01 -3.193068131804466248e-02 -2.622257359325885773e-02 9.264092892408370972e-02 1.427271217107772827e-01 -1.383893787860870361e-01 -1.385371387004852295e-01 1.336904913187026978e-01 1.280266791582107544e-01 2.102588713169097900e-01 2.096618264913558960e-01 5.199400335550308228e-02 1.309425532817840576e-01 1.353986561298370361e-01 -1.538402587175369263e-01 -3.898954892065376043e-04 1.133446097373962402e-01 -8.669427782297134399e-02
-3.908952176570892334e-01 -1.550667220726609230e-03 -3.584679961204528809e-01 1.980160735547542572e-02 1.264947503805160522e-01 -4.372319579124450684e-02 -4.086824506521224976e-02 -7.575129717588424683e-02 2.263971231877803802e-02 3.176362439990043640e-02 8.034192770719528198e-02 -1.975798904895782471e-01 -2.043115198612213135e-01 1.431297510862350464e-01 2.537499368190765381e-01 -2.128894254565238953e-02 1.081173643469810486e-01 -5.488463118672370911e-02 -2.400650531053543091e-01 1.323303878307342529e-01 -1.918026208877563477e-01 6.203316152095794678e-02 2.529962658882141113e-01 -4.845463857054710388e-02 3.181752860546112061e-01 -5.947817489504814148e-02 -6.457526981830596924e-02 -2.876225709915161133e-01 2.567085325717926025e-01 4.401692003011703491e-02 -9.354113042354583740e-02 2.319659292697906494e-01
7.716835290193557739e-02 2.484994828701019287e-01 -1.302990019321441650e-01 1.391296237707138062e-01 -1.404074113816022873e-02 -3.007195889949798584e-01 -9.226798266172409058e-02 5.449922010302543640e-02 -2.762405574321746826e-01 2.477653324604034424e-02 1.907277405261993408e-01 -1.317358314990997314e-01 -4.833147227764129639e-01 6.479069590568542480e-02 -1.133740469813346863e-01 -9.008820354938507080e-02 1.848235428333282471e-01 -2.579842694103717804e-02 -1.361923962831497192e-01 -3.203750252723693848e-01 -1.073946952819824219e-01 -6.010550633072853088e-02 3.179390430450439453e-01 -2.541996166110038757e-02 1.384971141815185547e-01 -2.071202397346496582e-01 1.221804842352867126e-01 8.312374353408813477e-02 7.006305386312305927e-04 -8.144550025463104248e-02 1.676873117685317993e-01 -1.134388968348503113e-01
1.481091976165771484e-01 2.420495301485061646e-01 4.716547206044197083e-03 2.701719403266906738e-01 -7.651190459728240967e-02 -4.660441353917121887e-02 -7.196573913097381592e-02 -5.177398677915334702e-03 1.520964056253433228e-01 -1.272896081209182739e-01 9.402426332235336304e-02 -3.122410774230957031e-01 -3.774977028369903564e-01 8.712507784366607666e-02 2.627559565007686615e-02 -3.224641084671020508e-01 2.584975957870483398e-01 2.812877595424652100e-01 -9.001182019710540771e-02 1.469277590513229370e-01 -4.662498831748962402e-02 7.092415541410446167e-02 1.808808147907257080e-01 -1.544240862131118774e-01 7.749033719301223755e-02 -2.286535948514938354e-01 -9.584992378950119019e-02 -2.169660180807113647e-01 -2.434755265712738037e-01 8.184266835451126099e-02 -2.719417773187160492e-02 1.100881099700927734e-01
-3.705756366252899170e-01 2.379763722419738770e-01 -3.752169385552406311e-02 -1.524731703102588654e-02 1.861324161291122437e-01 2.270955592393875122e-01 5.506958439946174622e-02 -2.896610833704471588e-02 5.233791097998619080e-02 1.140031442046165466e-01 2.286916375160217285e-01 -4.410679936408996582e-01 -1.827177256345748901e-01 1.939410120248794556e-01 -1.159893535077571869e-02 1.555955857038497925e-01 1.141116246581077576e-01 1.319597661495208740e-01 -1.193745285272598267e-01 -2.587643861770629883e-01 -2.496746182441711426e-01 3.308573737740516663e-02 5.324754863977432251e-02 1.291973292827606201e-01 3.063368797302246094e-01 3.848470374941825867e-02 -1.013162508606910706e-01 1.302785146981477737e-02 1.172254607081413269e-01 -3.298707678914070129e-02 2.006624341011047363e-01 -3.056364506483078003e-02
-3.595018759369850159e-02 2.393526583909988403e-01 -1.474090069532394409e-01 -2.225991636514663696e-01 -7.047221809625625610e-02 -2.533650584518909454e-02 -1.221886277198791504e-01 1.396270543336868286e-01 1.892622858285903931e-01 -3.371195867657661438e-02 -6.127155944705009460e-02 -4.161240756511688232e-01 -3.717232346534729004e-01 3.104818761348724365e-01 -4.813804104924201965e-02 -1.839880086481571198e-02 -1.661648973822593689e-02 -5.890556424856185913e-02 -1.276864111423492432e-01 -1.850567758083343506e-01 9.513925760984420776e-02 -8.481785655021667480e-02 4.032858088612556458e-02 -8.915320783853530884e-02 3.298387825489044189e-01 -1.113677248358726501e-01 2.164594531059265137e-01 2.177162021398544312e-01 -4.088024422526359558e-02 1.642379164695739746e-01 6.984711438417434692e-02 -2.234044224023818970e-01
-4.738706722855567932e-02 2.167131304740905762e-01 -2.196741253137588501e-01 9.548716247081756592e-02 2.503492683172225952e-02 4.242935031652450562e-02 9.103363007307052612e-02 6.936123967170715332e-02 2.258341908454895020e-01 -5.276626348495483398e-02 -1.179652847349643707e-02 -4.131223261356353760e-01 -3.458844721317291260e-01 -1.800714135169982910e-01 -7.280609756708145142e-02 3.672661259770393372e-02 1.467876285314559937e-01 5.088011622428894043e-01 4.039138555526733398e-02 6.794347614049911499e-02 -4.575185477733612061e-02 5.367471277713775635e-02 1.935029402375221252e-02 2.017949521541595459e-02 2.088819444179534912e-01 -6.188010424375534058e-02 1.341746896505355835e-01 -2.247447520494461060e-01 -1.686139851808547974e-01 1.130939796566963196e-01 1.414115726947784424e-01 -1.579982489347457886e-01
5.765422806143760681e-02 2.557285428047180176e-01 -1.898782998323440552e-01 -5.383563414216041565e-02 4.657038487493991852e-03 -2.045185416936874390e-01 6.629576534032821655e-02 -1.065655499696731567e-01 -2.398522049188613892e-01 -1.824094541370868683e-02 3.582035377621650696e-02 -3.563953340053558350e-01 -1.801235377788543701e-01 1.683440357446670532e-01 1.736026108264923096e-01 -1.239590719342231750e-02 -6.155172362923622131e-02 -2.685754895210266113e-01 -1.429933160543441772e-01 8.888573199510574341e-02 -9.091970324516296387e-02 -1.347128301858901978e-01 -1.134736835956573486e-01 -4.533638805150985718e-02 2.569622397422790527e-01 -1.457109004259109497e-01 3.116361238062381744e-02 9.139129891991615295e-03 1.326997429132461548e-01 1.024367734789848328e-01 4.470935463905334473e-01 3.091307878494262695e-01
2.002292126417160034e-01 1.885476410388946533e-01 -1.029135733842849731e-01 3.413962945342063904e-02 2.480094283819198608e-01 2.305290549993515015e-01 -7.299448549747467041e-02 2.464293241500854492e-01 2.949169874191284180e-01 -5.232690647244453430e-02 5.650518089532852173e-02 -3.812440633773803711e-01 -1.618263721466064453e-01 -1.712979525327682495e-01 1.521661281585693359e-01 -1.783597022294998169e-01 2.891413867473602295e-01 1.518329232931137085e-01 -2.359998375177383423e-01 -2.742518438026309013e-03 4.566989466547966003e-02 5.196884158067405224e-04 1.015492007136344910e-01 -1.493178606033325195e-01 8.917485922574996948e-02 -3.233352601528167725e-01 5.130487680435180664e-02 -1.680593639612197876e-01 -6.035318598151206970e-02 -1.295536197721958160e-02 -1.810125708580017090e-01 7.834910601377487183e-02
1.502752900123596191e-01 2.686240971088409424e-01 2.275508828461170197e-02 -4.034052137285470963e-03 7.723125815391540527e-02 -5.691926181316375732e-02 -5.961202085018157959e-02 5.463080480694770813e-02 7.826726883649826050e-02 -1.873306334018707275e-01 -7.367865741252899170e-02 -2.036635577678680420e-01 -4.383470118045806885e-01 2.495291829109191895e-02 -1.172538399696350098e-01 -2.020666152238845825e-01 2.829911410808563232e-01 1.626179069280624390e-01 1.465806066989898682e-01 3.478930890560150146e-01 1.286340504884719849e-01 2.592315077781677246e-01 2.889424860477447510e-01 -8.674957603216171265e-02 1.978827267885208130e-01 -2.165111303329467773e-01 5.582982674241065979e-02 -1.143857762217521667e-01 4.737257212400436401e-02 -1.229488030076026917e-01 2.684099413454532623e-02 9.687148779630661011e-02
-3.013148307800292969e-01 1.803425997495651245e-01 -3.093324601650238037e-01 -1.314595341682434082e-01 1.529579050838947296e-02 1.299650669097900391e-01 -5.872463434934616089e-02 -2.605747245252132416e-02 -7.260949909687042236e-02 -9.812980890274047852e-02 -1.745254034176468849e-03 -4.630120992660522461e-01 -1.177346482872962952e-01 8.589503169059753418e-02 3.299317955970764160e-01 1.599628329277038574e-01 1.741761714220046997e-01 3.223670879378914833e-03 -8.834695816040039062e-02 -1.114825010299682617e-01 3.639205545186996460e-02 -1.530236452817916870e-01 -8.232702314853668213e-02 3.563429415225982666e-02 -1.848718337714672089e-02 3.055139817297458649e-02 -3.477936238050460815e-02 -1.533425450325012207e-01 3.818534314632415771e-01 -2.095486968755722046e-01 2.383077293634414673e-01 4.020470008254051208e-02
-1.801783740520477295e-01 2.187692224979400635e-01 -3.142268359661102295e-01 1.139577105641365051e-01 1.390977352857589722e-01 -1.354741863906383514e-02 2.222735285758972168e-01 -1.528155654668807983e-01 1.896407604217529297e-01 -4.330890774726867676e-01 1.627833545207977295e-01 -3.197874426841735840e-01 1.508720368146896362e-01 2.834355533123016357e-01 9.128836542367935181e-02 1.710719913244247437e-01 2.073483020067214966e-01 -2.590154111385345459e-01 8.174677938222885132e-02 9.412667155265808105e-02 -8.400613814592361450e-02 4.714190587401390076e-02 -1.187148541212081909e-01 -9.073125571012496948e-02 -5.439226329326629639e-02 -4.177884757518768311e-02 1.005409806966781616e-01 -7.395962625741958618e-02 -8.676108717918395996e-02 -3.525252267718315125e-02 1.562246829271316528e-01 1.094677895307540894e-01
-5.725812166929244995e-02 2.808313965797424316e-01 4.478961601853370667e-02 -1.591538786888122559e-01 1.909781694412231445e-01 -2.105190753936767578e-01 7.726463675498962402e-02 1.086093261837959290e-01 4.933479055762290955e-02 -2.176160812377929688e-01 7.718915492296218872e-02 -3.357000052928924561e-01 8.626813441514968872e-02 3.513843715190887451e-01 5.803503096103668213e-02 -1.943885535001754761e-01 4.782946780323982239e-02 -3.548266291618347168e-01 -2.315371781587600708e-01 2.590053081512451172e-01 -7.634744048118591309e-02 -1.024977937340736389e-01 1.307085603475570679e-01 -7.476674765348434448e-02 1.118170563131570816e-02 1.025786325335502625e-01 1.905231773853302002e-01 -4.036292061209678650e-02 8.154294639825820923e-02 -3.006843328475952148e-01 1.057540476322174072e-01 8.208915591239929199e-02
-2.982038557529449463e-01 6.475440412759780884e-02 1.926793009042739868e-01 9.223655611276626587e-02 -1.858576983213424683e-01 -1.292657554149627686e-01 -6.363517045974731445e-02 2.041650861501693726e-01 -7.311014831066131592e-02 -3.185240030288696289e-01 -5.682244524359703064e-02 -2.300447672605514526e-01 -3.485986292362213135e-01 2.718470692634582520e-01 2.338501214981079102e-01 -1.140131652355194092e-01 2.312759310007095337e-01 -1.445974111557006836e-01 8.144303411245346069e-02 -7.569761574268341064e-02 -1.340314447879791260e-01 1.610946357250213623e-01 8.978276699781417847e-02 -9.943816065788269043e-02 1.622985601425170898e-01 6.356439739465713501e-02 -3.995645046234130859e-02 -1.469157785177230835e-01 -1.481588333845138550e-01 -3.336603045463562012e-01 2.253801375627517700e-02 4.721470549702644348e-02
-1.888047456741333008e-01 2.260027229785919189e-01 -7.140957564115524292e-02 1.603675819933414459e-02 1.373185664415359497e-01 3.558536991477012634e-02 2.603128552436828613e-01 -7.825858891010284424e-02 2.263688594102859497e-01 -3.271139264106750488e-01 2.571539580821990967e-01 -8.626829087734222412e-02 -8.675254136323928833e-02 1.839643120765686035e-01 -1.185727417469024658e-01 -1.225561648607254028e-02 4.454582035541534424e-01 -1.790615022182464600e-01 1.986605823040008545e-01 1.509850472211837769e-01 -2.389312535524368286e-02 1.832232177257537842e-01 1.883928775787353516e-01 -8.683857321739196777e-02 2.350217700004577637e-01 7.969936728477478027e-02 2.409786247881129384e-04 -1.632016897201538086e-02 -5.904963705688714981e-03 -3.883583471179008484e-02 2.904649078845977783e-01 9.388486295938491821e-02
8.626502007246017456e-02 1.900206059217453003e-01 -1.036154329776763916e-01 1.255036145448684692e-01 1.951526477932929993e-02 5.241021979600191116e-03 -2.051171660423278809e-01 1.665452495217323303e-02 5.044651404023170471e-02 -1.980964839458465576e-01 1.003620997071266174e-01 -1.796278208494186401e-01 -4.465081989765167236e-01 2.773495912551879883e-01 5.007325857877731323e-02 1.359454393386840820e-01 1.486297845840454102e-01 1.102139651775360107e-01 -1.253651827573776245e-01 -2.760880626738071442e-02 -2.937030978500843048e-02 2.317659258842468262e-01 4.303375184535980225e-01 1.719667203724384308e-02 -8.061512559652328491e-02 7.466406375169754028e-02 -2.097594290971755981e-01 -2.060549408197402954e-01 -1.267957985401153564e-01 -2.614387571811676025e-01 -9.820088744163513184e-02 1.497170776128768921e-01
-1.548671126365661621e-01 -7.443300634622573853e-02 -6.592889875173568726e-02 -7.046825438737869263e-02 9.357274323701858521e-02 1.240278221666812897e-02 -2.504739761352539062e-01 1.016836054623126984e-02 9.194697439670562744e-02 -2.386638224124908447e-01 1.465512812137603760e-01 -5.711876153945922852e-01 2.305676788091659546e-02 1.604988873004913330e-01 5.269533023238182068e-02 -4.357501491904258728e-02 1.322650909423828125e-01 2.146192044019699097e-01 3.301711082458496094e-01 -1.433154344558715820e-01 -1.893488317728042603e-01 2.073239088058471680e-01 2.571929395198822021e-01 -1.278209388256072998e-01 4.340506345033645630e-02 -1.845628470182418823e-01 -4.427278786897659302e-02 -3.821216523647308350e-02 -1.659907400608062744e-01 -9.453779458999633789e-02 6.131414324045181274e-02 -1.060710623860359192e-01
-2.811153233051300049e-01 1.394448727369308472e-01 -1.832304447889328003e-01 -1.472544856369495392e-02 2.808429002761840820e-01 1.512709408998489380e-01 -3.006949834525585175e-02 -1.937872022390365601e-01 2.159727364778518677e-02 5.215759854763746262e-03 4.299733042716979980e-01 -4.219066202640533447e-01 -1.645465642213821411e-01 2.260335832834243774e-01 -1.692761480808258057e-01 1.025121361017227173e-01 1.638433150947093964e-02 1.712840050458908081e-01 -1.089006960391998291e-01 1.237375661730766296e-01 1.941769616678357124e-03 1.192937642335891724e-01 1.219871789216995239e-01 1.369102895259857178e-01 2.554315328598022461e-01 -1.170650869607925415e-01 9.478873014450073242e-02 8.001958578824996948e-02 1.094697862863540649e-01 8.111682534217834473e-02 1.010626181960105896e-01 -1.380880475044250488e-01
1.894734613597393036e-02 -2.080328203737735748e-02 -1.558775156736373901e-01 -2.037046849727630615e-01 1.049870774149894714e-01 -1.623290330171585083e-01 -1.617774218320846558e-01 2.024747729301452637e-01 -4.231065884232521057e-02 -1.649796515703201294e-01 -1.622436940670013428e-01 -4.577421545982360840e-01 -1.922038011252880096e-02 2.892597615718841553e-01 -2.045078873634338379e-01 7.494235038757324219e-02 -6.458515673875808716e-02 -1.344133764505386353e-01 5.663463845849037170e-03 1.517376452684402466e-01 -2.198686003684997559e-01 -1.353165209293365479e-01 1.057567745447158813e-01 -3.132713958621025085e-02 3.108358681201934814e-01 -1.989844813942909241e-02 1.120303943753242493e-01 -1.738705188035964966e-01 -2.073009759187698364e-01 -3.104810416698455811e-01 1.298053860664367676e-01 -1.113676652312278748e-01
-1.485775858163833618e-01 3.356274068355560303e-01 -2.970632612705230713e-01 -1.843008548021316528e-01 -1.924041099846363068e-02 -9.869807213544845581e-02 6.805040687322616577e-02 8.891879022121429443e-02 -8.555730432271957397e-02 -1.268550306558609009e-01 1.138973906636238098e-01 3.670512139797210693e-02 -2.524268031120300293e-01 -2.006489932537078857e-01 4.380643740296363831e-02 -1.516401171684265137e-01 1.597065478563308716e-01 -5.699277669191360474e-02 -2.547712922096252441e-01 -9.006304293870925903e-02 -2.171754390001296997e-01 -1.146136410534381866e-02 2.068793773651123047e-01 -2.639062702655792236e-01 1.379654705524444580e-01 -9.066382050514221191e-02 2.933730483055114746e-01 1.489214897155761719e-01 -6.851594150066375732e-02 -1.513234674930572510e-01 3.392404019832611084e-01 1.187351718544960022e-01
3.201786428689956665e-02 1.014573350548744202e-01 -1.479904353618621826e-01 -1.513311266899108887e-01 1.932863295078277588e-01 -2.649831771850585938e-01 -2.525728940963745117e-01 -3.670615330338478088e-02 -5.221590027213096619e-02 -3.865738213062286377e-01 -5.880438163876533508e-02 -1.783112436532974243e-01 -1.218908652663230896e-01 -6.982664763927459717e-02 4.018782079219818115e-01 -1.384700685739517212e-01 1.389448046684265137e-01 -1.463854759931564331e-01 -2.167743295431137085e-01 1.041968446224927902e-02 1.830929704010486603e-02 1.041627749800682068e-01 -4.702451452612876892e-02 7.312775403261184692e-02 2.183779925107955933e-01 4.732928797602653503e-02 3.524258360266685486e-02 1.362074445933103561e-02 1.981411315500736237e-02 -1.051957532763481140e-01 3.783783614635467529e-01 2.660214900970458984e-01
-1.249446161091327667e-02 2.197522222995758057e-01 -2.308261990547180176e-01 1.977743953466415405e-01 -9.705052524805068970e-02 3.771062567830085754e-02 -1.009829342365264893e-01 3.183424174785614014e-01 2.169793546199798584e-01 1.626283377408981323e-01 4.703544080257415771e-02 -2.997217178344726562e-01 -1.805586069822311401e-01 2.450398057699203491e-01 2.561848051846027374e-02 -2.070474810898303986e-02 3.139681369066238403e-02 -2.075236886739730835e-01 -1.620255112648010254e-01 -2.510252296924591064e-01 -1.346022039651870728e-01 1.272596865892410278e-01 1.002412438392639160e-01 -1.353005468845367432e-01 3.295992910861968994e-01 -2.753918170928955078e-01 7.644327729940414429e-02 3.016174398362636566e-02 1.857031583786010742e-01 -7.351292669773101807e-02 1.970586627721786499e-01 -1.074056401848793030e-01
-9.448061138391494751e-02 1.014195308089256287e-01 -2.637995779514312744e-01 -1.485406458377838135e-01 8.312666416168212891e-02 -1.868676543235778809e-01 -3.066781163215637207e-01 1.448892522603273392e-02 1.035781502723693848e-01 5.655404180288314819e-02 5.175721049308776855e-01 -1.416782289743423462e-01 -3.307193517684936523e-01 -8.083736896514892578e-02 -4.603840038180351257e-02 4.167183488607406616e-02 2.678799927234649658e-01 6.191341951489448547e-02 -1.601987630128860474e-01 5.422579869627952576e-02 7.861471176147460938e-02 2.319775372743606567e-01 -8.487349748611450195e-02 1.323394570499658585e-02 -1.133134774863719940e-02 -1.378796249628067017e-01 1.101451143622398376e-01 1.345146596431732178e-01 -4.380767792463302612e-02 -2.041313201189041138e-01 2.501102387905120850e-01 6.570176780223846436e-02
-3.136322274804115295e-02 1.991731375455856323e-01 -1.278057694435119629e-01 -3.449390232563018799e-01 -2.021913975477218628e-02 1.136967167258262634e-01 -1.926734149456024170e-01 -1.092127989977598190e-02 -1.363446712493896484e-01 -5.739236250519752502e-02 2.826884016394615173e-02 -4.350395500659942627e-01 1.136132031679153442e-01 1.310119628906250000e-01 5.041514337062835693e-02 4.426189512014389038e-02 2.525677680969238281e-01 -6.316329818218946457e-03 -4.796985983848571777e-01 -1.826519370079040527e-01 -2.008712738752365112e-01 1.501115262508392334e-01 1.008128225803375244e-01 -2.030000649392604828e-02 9.934784471988677979e-02 7.129992544651031494e-02 8.941681683063507080e-02 -3.012202978134155273e-01 1.918390020728111267e-02 -4.795049503445625305e-02 7.750980556011199951e-02 6.178328394889831543e-02
-1.165035963058471680e-01 3.477917909622192383e-01 -1.198504120111465454e-01 2.440454205498099327e-03 2.469405978918075562e-01 -2.917095553129911423e-04 -1.424025394953787327e-04 -2.123419940471649170e-01 2.720738053321838379e-01 -3.338433206081390381e-01 1.223868131637573242e-01 -2.679499089717864990e-01 2.028099000453948975e-01 2.540679872035980225e-01 1.879609227180480957e-01 1.058043092489242554e-01 4.067465960979461670e-01 -1.494864076375961304e-01 -7.249370217323303223e-02 1.512386649847030640e-01 -1.191367357969284058e-01 -5.799075588583946228e-02 -5.860480666160583496e-02 -1.638265699148178101e-01 7.168899476528167725e-02 2.661154046654701233e-02 1.394987478852272034e-02 -9.972965717315673828e-02 -6.527495104819536209e-03 -1.979641765356063843e-01 9.539498016238212585e-03 3.888968750834465027e-02
-2.732411026954650879e-01 2.320044934749603271e-01 -2.407147735357284546e-01 1.616283692419528961e-02 1.549812406301498413e-01 -6.762302666902542114e-02 -1.350653469562530518e-01 -1.234887838363647461e-01 -1.363048702478408813e-01 -3.947141021490097046e-02 9.846386313438415527e-02 -2.327424287796020508e-01 -1.973662376403808594e-01 -7.822581566870212555e-03 1.162951663136482239e-01 5.894571170210838318e-02 -1.084610745310783386e-01 2.169144749641418457e-01 -9.810090065002441406e-02 -1.012807562947273254e-01 1.155160553753376007e-02 1.528742015361785889e-01 2.938171923160552979e-01 -2.812577784061431885e-01 2.111399322748184204e-01 -3.312131464481353760e-01 3.558302670717239380e-02 1.049859896302223206e-01 -2.119044214487075806e-01 -7.152254879474639893e-02 2.994734942913055420e-01 1.931318342685699463e-01
-1.219016220420598984e-02 2.524211406707763672e-01 -2.190484851598739624e-01 1.800766140222549438e-01 1.746712028980255127e-01 -1.262495815753936768e-01 -3.110871277749538422e-02 5.938701331615447998e-02 7.750681042671203613e-02 -5.799067020416259766e-02 -1.135828420519828796e-01 -3.830434978008270264e-01 -9.649561345577239990e-02 1.150202229619026184e-01 -2.974316179752349854e-01 -2.868646979331970215e-01 1.784807145595550537e-01 2.228358387947082520e-01 -2.447472512722015381e-01 3.043270111083984375e-01 8.121453225612640381e-02 2.665567398071289062e-01 1.187761649489402771e-01 -9.901107847690582275e-02 1.746651679277420044e-01 -7.920341938734054565e-02 9.552306681871414185e-02 -9.956588596105575562e-02 2.401753328740596771e-02 -9.860767424106597900e-02 -1.935759782791137695e-01 5.755535513162612915e-02
-2.080400139093399048e-01 -9.178902953863143921e-02 -6.982715427875518799e-02 -2.145381867885589600e-01 -9.178715944290161133e-02 -1.114898100495338440e-01 1.371045261621475220e-01 3.162009119987487793e-01 1.866737902164459229e-01 -1.143656522035598755e-01 1.588132679462432861e-01 -2.881812155246734619e-01 -2.957563996315002441e-01 -1.006869748234748840e-01 5.748021975159645081e-02 1.769762486219406128e-01 2.087351381778717041e-01 5.413547530770301819e-02 -2.178316004574298859e-02 -1.143993884325027466e-01 -7.508054841309785843e-03 -2.246564626693725586e-01 3.064332306385040283e-01 -3.602234423160552979e-01 1.828220188617706299e-01 4.320244304835796356e-03 3.614439070224761963e-02 5.835967510938644409e-02 -1.708857566118240356e-01 -9.775394946336746216e-02 2.092551738023757935e-01 -1.198867112398147583e-01
-1.319288909435272217e-01 1.376062631607055664e-01 -1.891181617975234985e-01 4.304449632763862610e-02 -3.810033947229385376e-02 5.028616636991500854e-02 2.895739860832691193e-02 -2.082228809595108032e-01 2.013203650712966919e-01 -1.033059954643249512e-01 -1.828608214855194092e-01 -5.166808962821960449e-01 -2.333266288042068481e-01 1.904309988021850586e-01 1.772729158401489258e-01 -3.706125319004058838e-01 7.656008005142211914e-02 -7.602638006210327148e-02 -1.262484584003686905e-02 2.730690687894821167e-02 -2.353262901306152344e-01 2.151252180337905884e-01 2.511562705039978027e-01 -3.617513179779052734e-02 1.284618973731994629e-01 8.995778113603591919e-02 -1.068077385425567627e-01 1.020086929202079773e-01 -1.390024125576019287e-01 8.470570668578147888e-03 -9.134240448474884033e-02 -1.185071542859077454e-01
-1.866597086191177368e-01 1.527626812458038330e-01 -3.151260912418365479e-01 -1.172791495919227600e-01 1.413443386554718018e-01 -2.325965277850627899e-02 -7.616935670375823975e-02 3.438129276037216187e-02 2.285852879285812378e-01 -1.315317153930664062e-01 2.103271484375000000e-01 -2.011916786432266235e-01 -2.380597889423370361e-01 3.611720353364944458e-02 2.194017469882965088e-01 -1.526675820350646973e-01 1.650663167238235474e-01 -1.296444088220596313e-01 -2.310179173946380615e-01 3.365040291100740433e-03 -2.780642807483673096e-01 1.186966150999069214e-01 -5.956240743398666382e-02 2.808130159974098206e-02 2.702170014381408691e-01 2.318465411663055420e-01 -9.062997251749038696e-02 -1.593058109283447266e-01 3.342616558074951172e-01 1.802233010530471802e-01 -3.962225839495658875e-02 1.350836455821990967e-01
-3.739293292164802551e-02 3.371546566486358643e-01 1.864154487848281860e-01 -1.925658136606216431e-01 -2.229287475347518921e-02 9.867750108242034912e-02 -1.692142039537429810e-01 1.316113919019699097e-01 3.245121240615844727e-01 -1.149152293801307678e-01 5.333213880658149719e-02 -3.104888498783111572e-01 -1.362376958131790161e-01 1.564517021179199219e-01 -1.506646126508712769e-01 1.659161746501922607e-01 1.844530850648880005e-01 3.626285586506128311e-03 -1.355779170989990234e-01 1.931436657905578613e-01 -1.957347840070724487e-01 2.706278562545776367e-01 -4.334628582000732422e-02 -1.184216812252998352e-01 2.338178008794784546e-01 1.025958210229873657e-01 -1.061542145907878876e-02 3.945283964276313782e-02 -5.333376675844192505e-02 -1.093376651406288147e-01 -2.681682631373405457e-02 3.825174570083618164e-01
-1.660536527633666992e-01 2.740995287895202637e-01 -1.954312771558761597e-01 -2.969396673142910004e-02 -2.963700331747531891e-02 1.438135355710983276e-01 -2.229700088500976562e-01 -1.892856322228908539e-02 3.351951390504837036e-02 1.131999641656875610e-01 1.860553473234176636e-01 -3.462708890438079834e-01 -2.219463884830474854e-01 1.748162657022476196e-01 2.152278721332550049e-01 2.249065041542053223e-01 2.758392095565795898e-01 8.633547276258468628e-02 -2.829630970954895020e-01 -1.065214574337005615e-01 6.755144894123077393e-02 -4.002379477024078369e-01 -1.837352365255355835e-01 -4.642868880182504654e-03 5.751102790236473083e-02 -4.923440515995025635e-03 -3.074684739112854004e-02 -4.052846133708953857e-02 1.467785090208053589e-01 -3.178340150043368340e-03 1.727411746978759766e-01 1.029472053050994873e-01
-5.763771012425422668e-02 2.479562014341354370e-01 -1.541498899459838867e-01 -3.337307870388031006e-01 1.219884306192398071e-01 -6.699103862047195435e-02 8.777662366628646851e-02 7.711230963468551636e-02 -5.733078345656394958e-03 -7.915569096803665161e-02 4.797787964344024658e-02 -3.140946328639984131e-01 -1.755898743867874146e-01 2.586120925843715668e-02 1.389005780220031738e-01 -2.101261019706726074e-01 1.876060217618942261e-01 2.634003460407257080e-01 -3.077002763748168945e-01 2.648658752441406250e-01 1.968358904123306274e-01 -1.052106320858001709e-01 3.439154103398323059e-02 -1.243520230054855347e-01 3.288984596729278564e-01 1.889757663011550903e-01 4.985611885786056519e-03 2.118652760982513428e-01 -7.095920294523239136e-02 5.987207591533660889e-02 6.438908725976943970e-02 1.655352413654327393e-01
-2.389581054449081421e-01 2.135923951864242554e-01 -2.550189197063446045e-01 -8.565762639045715332e-02 9.469899535179138184e-02 -7.720509171485900879e-02 6.548484414815902710e-02 -1.734217628836631775e-02 -8.798003941774368286e-02 2.276038937270641327e-02 1.085368841886520386e-01 -5.026573538780212402e-01 -1.471239328384399414e-01 -2.330482564866542816e-02 -6.722749769687652588e-02 -9.665279835462570190e-02 5.316086113452911377e-02 3.313929736614227295e-01 -6.117519363760948181e-02 -1.581982970237731934e-01 -1.607232354581356049e-02 1.189212203025817871e-01 2.397982478141784668e-01 -1.907754689455032349e-01 -1.340035349130630493e-01 -2.940218150615692139e-01 3.003784120082855225e-01 1.204266324639320374e-01 8.560953289270401001e-02 -1.525347679853439331e-01 7.851067930459976196e-02 -3.200186416506767273e-02
-2.960917539894580841e-02 1.528694480657577515e-01 -2.957059629261493683e-02 1.637993305921554565e-01 -8.374181389808654785e-02 -1.624918915331363678e-02 -2.053077071905136108e-01 3.087440505623817444e-02 2.132406681776046753e-01 -4.133545607328414917e-02 1.918165199458599091e-02 -2.088712602853775024e-01 -2.936889529228210449e-01 5.948332697153091431e-02 1.748067885637283325e-01 -5.121840536594390869e-02 1.101275756955146790e-01 -1.364154219627380371e-01 -1.965003311634063721e-01 -3.683255612850189209e-01 -2.768964767456054688e-01 -2.495867013931274414e-01 9.825281798839569092e-02 -2.367441952228546143e-01 3.259830176830291748e-01 -3.468761593103408813e-02 -1.186721026897430420e-02 1.688143461942672729e-01 -1.110991835594177246e-01 -2.059398293495178223e-01 2.390347421169281006e-01 1.607535928487777710e-01
-1.166078522801399231e-01 1.823825985193252563e-01 5.547125265002250671e-02 -2.831605821847915649e-02 2.919310629367828369e-01 8.572375029325485229e-02 1.846538111567497253e-02 -8.741348236799240112e-02 1.800636053085327148e-01 -1.026194691658020020e-01 -1.078641340136528015e-01 -3.569383025169372559e-01 -4.066020846366882324e-01 3.703882545232772827e-02 1.798119843006134033e-01 -4.187593460083007812e-01 -1.366586685180664062e-01 -3.279405087232589722e-02 -1.001139283180236816e-01 1.346774548292160034e-01 -1.759086996316909790e-01 1.352184414863586426e-01 2.917483150959014893e-01 3.708917647600173950e-02 7.218676805496215820e-02 1.109726577997207642e-01 -1.221134364604949951e-01 1.299299895763397217e-01 -9.639692306518554688e-02 -1.595018208026885986e-01 1.021649017930030823e-01 1.191682741045951843e-01
2.359168976545333862e-01 1.607216894626617432e-01 -3.403901457786560059e-01 -1.776459366083145142e-01 -9.219205379486083984e-02 -5.573516245931386948e-03 -2.103109359741210938e-01 1.891545206308364868e-02 2.907196246087551117e-02 -1.053276881575584412e-01 3.304785192012786865e-01 -2.948481142520904541e-01 -1.388037949800491333e-01 2.317335456609725952e-01 -1.989417076110839844e-01 -7.602170854806900024e-02 9.993761032819747925e-02 -1.241476624272763729e-03 1.512098824605345726e-03 1.500910520553588867e-02 -8.252678811550140381e-02 -8.807474374771118164e-02 -2.557620219886302948e-02 -1.527414470911026001e-01 -1.318015754222869873e-01 7.533589005470275879e-02 -8.969666808843612671e-02 -3.946473598480224609e-01 -1.645825952291488647e-01 -3.063589930534362793e-01 1.870894879102706909e-01 1.130243879742920399e-03
-4.629772529006004333e-02 3.455876708030700684e-01 6.723173707723617554e-02 -1.317867040634155273e-01 1.481007039546966553e-01 1.210874319076538086e-01 2.910317778587341309e-01 2.921509146690368652e-01 -6.656954437494277954e-02 -2.058269828557968140e-01 2.455165535211563110e-01 -3.483890891075134277e-01 2.238664031028747559e-02 1.091717556118965149e-01 -2.180690644308924675e-03 -8.534622937440872192e-02 4.536130130290985107e-01 -6.467967480421066284e-02 -9.604070335626602173e-02 4.318931326270103455e-02 2.904376573860645294e-02 4.184136167168617249e-03 -1.019604802131652832e-01 2.354926019906997681e-01 1.521663218736648560e-01 -5.621064826846122742e-02 1.001178175210952759e-01 4.974992945790290833e-02 -1.610338240861892700e-01 -5.462323781102895737e-03 2.108316421508789062e-01 6.896799802780151367e-02
-2.799002528190612793e-01 2.769061326980590820e-01 -2.450834959745407104e-01 1.103190779685974121e-01 -1.132565736770629883e-01 -1.615734025835990906e-02 -9.265570342540740967e-02 -2.077829994959756732e-04 -1.942783147096633911e-01 -1.717231981456279755e-02 9.796432405710220337e-02 3.182518482208251953e-02 -4.666688442230224609e-01 1.174336373805999756e-01 2.518513500690460205e-01 7.218509167432785034e-02 -5.230383202433586121e-02 6.315839290618896484e-02 -1.682409793138504028e-01 -1.005539894104003906e-01 -1.473935544490814209e-01 1.831302940845489502e-01 1.694953292608261108e-01 -2.772256433963775635e-01 2.230100929737091064e-01 -1.587219238281250000e-01 1.324889808893203735e-01 6.934342533349990845e-02 6.986214965581893921e-02 -2.005630135536193848e-01 2.296344488859176636e-01 -3.315100818872451782e-02
-1.272605657577514648e-01 1.577401459217071533e-01 -1.010201498866081238e-01 1.305288523435592651e-01 2.723551690578460693e-01 -1.131055578589439392e-01 -1.631184965372085571e-01 -2.429385483264923096e-02 -7.916908711194992065e-02 -2.603545226156711578e-02 2.685910165309906006e-01 -2.416500896215438843e-01 -8.020906150341033936e-02 1.488161683082580566e-01 2.430570572614669800e-01 -1.556918770074844360e-01 2.072029113769531250e-01 1.858435273170471191e-01 -7.436722517013549805e-02 4.344559088349342346e-02 -1.596808433532714844e-01 1.454135477542877197e-01 9.588049352169036865e-02 -1.530778408050537109e-01 4.001373350620269775e-01 2.021298706531524658e-01 1.213676482439041138e-01 5.487648025155067444e-02 -1.832070201635360718e-02 2.881160974502563477e-01 1.176762804388999939e-01 2.967723011970520020e-01
1.700689494609832764e-01 2.186865806579589844e-01 1.498763412237167358e-01 5.648788809776306152e-02 1.526020169258117676e-01 -1.166950762271881104e-01 -7.235684990882873535e-02 1.684652864933013916e-01 -1.272959858179092407e-01 -1.289684474468231201e-01 7.372901588678359985e-02 -4.743244349956512451e-01 -1.317919343709945679e-01 1.077476888895034790e-01 -2.917463146150112152e-02 9.455571323633193970e-02 3.115712702274322510e-01 4.591346159577369690e-02 -8.797321468591690063e-02 1.850962489843368530e-01 4.284478351473808289e-02 1.426254063844680786e-01 2.532697916030883789e-01 -3.761652112007141113e-02 2.072161138057708740e-01 -2.873172461986541748e-01 2.338517084717750549e-02 -2.222396880388259888e-01 -2.127575725317001343e-01 2.721448838710784912e-01 -2.887907624244689941e-02 2.319254167377948761e-02
1.309261173009872437e-01 1.920337080955505371e-01 -3.995847702026367188e-01 -2.289944589138031006e-01 3.341677412390708923e-02 7.391685992479324341e-02 -5.513831600546836853e-02 2.649716436862945557e-01 -1.177947670221328735e-01 -6.762558128684759140e-03 2.607857808470726013e-02 -2.621681690216064453e-01 -1.826165914535522461e-01 3.083773255348205566e-01 4.377001151442527771e-02 2.160477191209793091e-01 5.405203253030776978e-02 -8.554746955633163452e-02 -8.470954746007919312e-02 -7.309658080339431763e-02 -1.627241969108581543e-01 -3.824332728981971741e-02 2.119414061307907104e-01 -1.536583602428436279e-01 3.815204650163650513e-02 1.627340465784072876e-01 -8.391139656305313110e-02 -4.211668670177459717e-02 -2.258128821849822998e-01 -3.961536586284637451e-01 1.285983473062515259e-01 1.149909570813179016e-01
-8.926308900117874146e-02 1.577671021223068237e-01 -2.924406528472900391e-01 -4.146498143672943115e-01 3.217775747179985046e-02 6.423854827880859375e-02 8.850546926259994507e-02 2.809867560863494873e-01 2.110962271690368652e-01 -1.412724852561950684e-01 6.013113632798194885e-02 -9.810075908899307251e-02 -3.686829805374145508e-01 2.116148024797439575e-01 2.044779956340789795e-01 4.206219315528869629e-02 5.346112698316574097e-02 3.385155275464057922e-02 3.939785994589328766e-03 4.171510413289070129e-02 -1.589489914476871490e-02 -1.648091077804565430e-01 7.229052484035491943e-03 -1.679356545209884644e-01 8.681919425725936890e-02 -2.382829599082469940e-02 -1.745517402887344360e-01 -1.603220254182815552e-01 -1.877770423889160156e-01 -3.312250971794128418e-01 1.447470635175704956e-01 1.551181375980377197e-01
-1.140079572796821594e-01 -1.885426342487335205e-01 -2.130317091941833496e-01 1.109189540147781372e-01 1.895487904548645020e-01 1.864362359046936035e-01 -1.040581762790679932e-01 2.442578673362731934e-01 2.753519415855407715e-01 -1.054727211594581604e-01 2.182714194059371948e-01 -1.606557220220565796e-01 -4.187548458576202393e-01 8.894737064838409424e-02 9.375748038291931152e-02 7.395326346158981323e-02 2.215606123208999634e-01 -4.569259285926818848e-02 -1.236576437950134277e-01 -8.794989436864852905e-02 1.598211228847503662e-01 -6.281500309705734253e-02 1.133069619536399841e-01 -2.253893464803695679e-01 2.823602855205535889e-01 5.915061756968498230e-02 2.285887449979782104e-01 9.591554850339889526e-02 -5.644086375832557678e-02 4.932073876261711121e-03 2.601747810840606689e-01 -1.084352880716323853e-01
3.135402873158454895e-02 3.395535051822662354e-01 -6.676349043846130371e-02 -1.095549464225769043e-01 1.691680699586868286e-01 9.810159355401992798e-02 3.105483055114746094e-01 1.061110645532608032e-01 -1.257107853889465332e-01 -1.544418483972549438e-01 3.463988304138183594e-01 -2.203582376241683960e-01 -1.794004291296005249e-01 2.059457302093505859e-01 4.496574029326438904e-02 -1.982618868350982666e-01 4.298405349254608154e-01 -8.605258911848068237e-02 -1.689022928476333618e-01 1.199651286005973816e-01 -2.035186439752578735e-02 3.899370878934860229e-02 -2.251935601234436035e-01 -7.063449174165725708e-02 3.170222416520118713e-02 -3.141745179891586304e-02 1.880622953176498413e-01 -1.725098118185997009e-02 -1.895774006843566895e-01 1.030820533633232117e-01 5.138139799237251282e-02 1.326635926961898804e-01
2.431450411677360535e-02 1.711497902870178223e-01 -5.295947790145874023e-01 -6.995993107557296753e-02 2.663490176200866699e-02 1.744651794433593750e-02 -1.571587324142456055e-01 2.462781667709350586e-01 5.866863951086997986e-02 8.013103157281875610e-02 2.947697602212429047e-02 -2.924830019474029541e-01 -1.485283374786376953e-01 3.031302392482757568e-01 -8.689681440591812134e-02 2.337479405105113983e-02 -1.450738310813903809e-02 8.616182953119277954e-03 -4.371009021997451782e-02 4.169182106852531433e-02 2.700980193912982941e-02 -1.209438443183898926e-01 5.594557896256446838e-02 -2.386394888162612915e-02 1.249788105487823486e-01 -1.059472374618053436e-02 -9.566012769937515259e-02 -2.782644927501678467e-01 -2.736580073833465576e-01 -3.825493454933166504e-01 1.608259826898574829e-01 8.752229809761047363e-02
-2.485385835170745850e-01 3.211271166801452637e-01 1.546952724456787109e-01 -1.258652806282043457e-01 6.795173138380050659e-02 1.578703522682189941e-02 -6.312139332294464111e-02 7.402614504098892212e-02 3.356412947177886963e-01 -7.489942759275436401e-02 1.739647388458251953e-01 -3.353203833103179932e-01 -3.811881318688392639e-02 7.075928896665573120e-02 -1.292861253023147583e-01 1.519101858139038086e-01 2.116253077983856201e-01 6.630507856607437134e-02 -2.491290867328643799e-01 1.761287823319435120e-02 -1.334492266178131104e-01 2.695944607257843018e-01 -1.318695396184921265e-01 -1.684068888425827026e-01 2.852214872837066650e-01 2.040795832872390747e-01 -3.225174965336918831e-03 -4.135515540838241577e-02 -6.454645097255706787e-02 -1.865970343351364136e-01 -9.412831068038940430e-02 2.311268001794815063e-01
1.743578165769577026e-02 2.339581251144409180e-01 4.638925567269325256e-02 -1.784153133630752563e-01 6.455963850021362305e-02 9.628856927156448364e-02 -1.435771137475967407e-01 -1.120794340968132019e-01 -1.268538385629653931e-01 6.527085322886705399e-03 3.618948459625244141e-01 -3.775778710842132568e-01 -5.967507138848304749e-02 1.581494510173797607e-01 2.928486168384552002e-01 -1.078386977314949036e-01 6.293717026710510254e-02 2.340338379144668579e-01 -2.168090790510177612e-01 8.082718402147293091e-02 -1.163924112915992737e-01 1.498319767415523529e-02 1.480134129524230957e-01 -1.361925303936004639e-01 2.790619432926177979e-01 2.493631988763809204e-01 2.449008822441101074e-01 5.141406133770942688e-02 4.836523160338401794e-02 -6.143126171082258224e-03 2.749991714954376221e-01 3.939024731516838074e-02
-1.482624560594558716e-01 1.399559080600738525e-01 -2.197841107845306396e-01 7.754820585250854492e-02 2.685066163539886475e-01 -3.419156745076179504e-02 -2.710156142711639404e-01 5.005934089422225952e-02 5.911288037896156311e-02 -1.474539488554000854e-01 4.445272088050842285e-01 -3.785450756549835205e-01 -1.185587793588638306e-01 2.928381264209747314e-01 -1.282498389482498169e-01 2.124409824609756470e-01 -6.600263528525829315e-03 3.260075151920318604e-01 -3.293404728174209595e-02 -7.554101198911666870e-02 -1.691124439239501953e-01 5.736414343118667603e-02 -7.701729238033294678e-02 -6.688036955893039703e-03 5.431293696165084839e-02 -1.132936552166938782e-01 8.209142833948135376e-02 4.322400316596031189e-02 5.607711896300315857e-02 1.166135594248771667e-01 1.369410902261734009e-01 -1.284268945455551147e-01
1.680688410997390747e-01 1.518429517745971680e-01 -9.065895527601242065e-02 8.993019163608551025e-02 9.608853608369827271e-02 -2.442025542259216309e-01 -1.102966442704200745e-01 1.011759415268898010e-01 -5.030981730669736862e-03 -1.436720788478851318e-01 -9.243641048669815063e-02 -3.545037209987640381e-01 -1.883365213871002197e-01 8.953900635242462158e-02 -5.191604793071746826e-02 1.845201104879379272e-01 3.150626718997955322e-01 3.619972988963127136e-02 -4.969964548945426941e-02 2.641862630844116211e-01 -4.815147258341312408e-03 2.938148975372314453e-01 3.568369448184967041e-01 -2.704969048500061035e-01 1.841422617435455322e-01 6.200268864631652832e-02 1.562022417783737183e-01 6.724397838115692139e-02 -2.409408092498779297e-01 6.817112118005752563e-02 -4.917970299720764160e-02 1.205085441470146179e-01
3.735101968050003052e-02 2.671683728694915771e-01 -3.695441484451293945e-01 -2.450763136148452759e-01 1.103552877902984619e-01 8.291799575090408325e-03 -2.289101034402847290e-01 1.907983273267745972e-01 -1.950690448284149170e-01 -1.594308167695999146e-01 1.188236624002456665e-01 -1.963268220424652100e-01 -2.346017956733703613e-01 6.765247881412506104e-02 1.377387642860412598e-01 -1.592921465635299683e-02 4.663793835788965225e-03 1.601097434759140015e-01 -1.402179300785064697e-01 -2.019497454166412354e-01 -2.169387638568878174e-01 3.940365910530090332e-01 1.649854332208633423e-01 2.583789639174938202e-02 2.162073701620101929e-01 2.457726746797561646e-02 -7.014042139053344727e-02 8.493769168853759766e-02 1.871716231107711792e-01 -8.025576174259185791e-02 3.889788687229156494e-02 -1.256516426801681519e-01
-1.912251710891723633e-01 1.388280242681503296e-01 -2.294608801603317261e-01 2.249587625265121460e-01 9.445269405841827393e-02 -3.457433078438043594e-03 9.722078219056129456e-03 3.472815752029418945e-01 -5.856767669320106506e-02 -1.148794293403625488e-01 -2.786763384938240051e-02 -3.130265474319458008e-01 -2.366957068443298340e-01 4.224881827831268311e-01 -1.423684656620025635e-01 -2.403922975063323975e-01 9.716210514307022095e-02 -1.270242482423782349e-01 -1.419624406844377518e-02 -7.279621064662933350e-02 8.746629953384399414e-02 4.638582095503807068e-02 2.259831726551055908e-01 1.074490509927272797e-02 1.213168725371360779e-01 -1.344882249832153320e-01 1.006311029195785522e-01 5.631420761346817017e-02 -9.520044922828674316e-02 -1.966294944286346436e-01 6.981293112039566040e-02 -3.041965663433074951e-01
-2.321671545505523682e-01 2.241310030221939087e-01 -3.818888589739799500e-02 5.093425512313842773e-02 1.197512075304985046e-01 -2.360169962048530579e-02 -1.907863765954971313e-01 -5.775612313300371170e-03 -1.521656513214111328e-01 -4.347888380289077759e-02 3.753373026847839355e-02 -1.462517976760864258e-01 -4.483309388160705566e-01 1.621498465538024902e-01 1.709581464529037476e-01 1.004662960767745972e-01 3.759440267458558083e-03 2.405392527580261230e-01 -1.148439422249794006e-01 -8.997499942779541016e-02 -1.611721515655517578e-01 4.930482804775238037e-02 2.842126488685607910e-01 -3.364992737770080566e-01 6.273583322763442993e-02 -3.202928304672241211e-01 1.961145848035812378e-01 -3.439007326960563660e-02 -1.751971989870071411e-01 1.411598026752471924e-01 1.304375827312469482e-01 1.031965091824531555e-01
3.220969736576080322e-01 8.452726155519485474e-02 -3.432313501834869385e-01 9.802957996726036072e-03 7.169436663389205933e-02 -2.497254312038421631e-01 -4.054055735468864441e-02 5.125277489423751831e-02 1.526303240098059177e-03 -4.786867648363113403e-02 3.940780758857727051e-01 -2.167524844408035278e-01 -3.352294210344552994e-03 2.405852675437927246e-01 4.436568170785903931e-02 -4.882537573575973511e-02 1.776514351367950439e-01 -2.232501506805419922e-01 -2.102240175008773804e-01 -2.908689379692077637e-01 -1.506439894437789917e-01 2.809753417968750000e-01 -2.176594920456409454e-02 -3.415574878454208374e-02 9.725508838891983032e-02 1.528695225715637207e-01 -1.081986948847770691e-01 -5.933177191764116287e-03 -7.997725158929824829e-02 -8.389212191104888916e-02 2.466140091419219971e-01 1.762972027063369751e-02
2.923085093498229980e-01 3.770633637905120850e-01 -1.357257813215255737e-01 -1.047769412398338318e-01 1.604228615760803223e-01 1.983584463596343994e-01 2.346761524677276611e-01 -4.756852239370346069e-02 4.015117287635803223e-01 -3.305654600262641907e-02 -3.563597798347473145e-02 -3.735840022563934326e-01 -1.535629332065582275e-01 5.695598199963569641e-02 3.567609935998916626e-02 -3.563003242015838623e-01 -1.578200422227382660e-02 -6.707711517810821533e-02 -8.872796781361103058e-03 2.922345325350761414e-02 -3.384522721171379089e-02 5.314955860376358032e-02 1.347646862268447876e-01 1.076638996601104736e-01 2.812502980232238770e-01 -4.933375120162963867e-02 -5.133172497153282166e-02 -1.909541934728622437e-01 -7.123808842152357101e-03 4.044119641184806824e-02 1.577093265950679779e-02 2.002650685608386993e-02
-1.835680156946182251e-01 1.654444634914398193e-01 -1.784585416316986084e-01 -1.672195941209793091e-01 2.232392430305480957e-01 -1.358704864978790283e-01 2.459653913974761963e-01 1.795044392347335815e-01 -1.910119354724884033e-01 -2.142118662595748901e-01 -5.352267622947692871e-02 -3.262979984283447266e-01 -1.322427093982696533e-01 2.602582573890686035e-01 1.013020426034927368e-01 -8.666931837797164917e-02 3.314500153064727783e-01 -1.674181967973709106e-01 5.351701006293296814e-02 2.335176616907119751e-01 2.825503237545490265e-03 -1.375325117260217667e-02 2.492019534111022949e-02 2.227096706628799438e-01 1.829670965671539307e-01 1.482495479285717010e-02 2.041958719491958618e-01 2.571848034858703613e-02 -2.429881244897842407e-01 1.073887795209884644e-01 3.924730047583580017e-02 1.718423515558242798e-01
3.838589489459991455e-01 2.066833227872848511e-01 -3.384987115859985352e-01 1.667456142604351044e-02 -2.157068625092506409e-02 3.937919065356254578e-02 -9.856922179460525513e-02 1.978788897395133972e-02 2.262608520686626434e-02 -2.132716029882431030e-01 2.048705220222473145e-01 -3.197754025459289551e-01 -5.256989225745201111e-02 8.050622791051864624e-02 -4.405225068330764771e-02 1.834744401276111603e-02 -1.402464061975479126e-01 1.251567155122756958e-01 -1.271250396966934204e-01 1.482414305210113525e-01 -1.742670387029647827e-01 7.122233510017395020e-02 -3.749014064669609070e-02 -8.705182932317256927e-03 2.471928596496582031e-01 -2.932344563305377960e-02 1.360170841217041016e-01 -2.424899786710739136e-01 -3.931865692138671875e-01 -2.068920433521270752e-01 7.749406993389129639e-02 -1.677514314651489258e-01
-6.373166292905807495e-02 1.401241421699523926e-01 -2.013070136308670044e-01 -1.459780931472778320e-01 1.061394214630126953e-01 1.440318673849105835e-02 -1.520432233810424805e-01 5.646544508635997772e-03 -1.728580147027969360e-01 4.589830525219440460e-03 2.064475864171981812e-01 -2.097152769565582275e-01 -1.696324348449707031e-01 8.305334299802780151e-02 1.027270257472991943e-01 -2.152725309133529663e-01 3.375246524810791016e-01 2.211802005767822266e-01 3.869111835956573486e-02 2.318958044052124023e-01 -8.053455501794815063e-02 -2.427133321762084961e-01 -1.314319372177124023e-01 -2.446997165679931641e-01 1.400229185819625854e-01 -8.579735644161701202e-03 -1.346010863780975342e-01 -1.002134159207344055e-01 2.804554104804992676e-01 4.206532984972000122e-02 3.088833689689636230e-01 2.940050661563873291e-01
-9.381657838821411133e-02 1.591923981904983521e-01 -5.126899480819702148e-02 1.492003500461578369e-01 -1.803658306598663330e-01 1.299497671425342560e-03 -2.633084356784820557e-01 7.512516807764768600e-03 2.192458957433700562e-01 -1.148856356739997864e-01 -5.605332925915718079e-02 -2.407927215099334717e-01 -2.115833163261413574e-01 1.988719254732131958e-01 1.218889579176902771e-01 2.916532158851623535e-01 -1.125503145158290863e-02 -2.354415692389011383e-02 -1.582671254873275757e-01 2.298880815505981445e-01 -2.094148695468902588e-01 -2.504259645938873291e-01 2.069772630929946899e-01 -2.888213098049163818e-01 6.152980029582977295e-02 3.746129805222153664e-03 2.145231217145919800e-01 -3.202537596225738525e-01 4.667520988732576370e-03 -9.743227809667587280e-02 2.106637060642242432e-01 1.214044019579887390e-01
-1.856729090213775635e-01 1.077285259962081909e-01 -2.044826745986938477e-01 -5.615162663161754608e-03 2.210601419210433960e-01 -4.227439686655998230e-02 -1.205466836690902710e-01 3.728533908724784851e-02 -1.570091098546981812e-01 -6.332594156265258789e-02 4.859277606010437012e-01 -5.605021715164184570e-01 -9.423907846212387085e-02 5.254668369889259338e-02 -6.334300339221954346e-02 1.366747915744781494e-01 1.613883674144744873e-01 1.940968036651611328e-01 -3.177718818187713623e-02 1.467175036668777466e-01 -4.272752255201339722e-02 -3.449734672904014587e-02 -6.548694521188735962e-02 -1.119459122419357300e-01 2.369187958538532257e-02 -4.812801629304885864e-02 2.123395502567291260e-01 1.588665321469306946e-02 6.412090361118316650e-02 2.052967697381973267e-01 1.222854945808649063e-02 1.774719655513763428e-01
-2.760220766067504883e-01 1.431207507848739624e-01 -6.065286323428153992e-02 -1.376103758811950684e-01 1.008358523249626160e-01 1.295824651606380939e-03 3.195462748408317566e-02 -7.221975177526473999e-02 8.126299083232879639e-02 -5.253054499626159668e-01 -7.646468281745910645e-02 -2.134899497032165527e-01 -2.717895507812500000e-01 8.102911710739135742e-02 -7.719436287879943848e-02 3.103485107421875000e-01 2.021849304437637329e-01 5.157741531729698181e-02 8.952881395816802979e-02 1.123027652502059937e-01 -1.565402299165725708e-01 -2.328795641660690308e-01 -4.684818163514137268e-02 -1.084647178649902344e-01 2.317896038293838501e-01 -6.474900990724563599e-02 -1.030182167887687683e-01 -1.136379092931747437e-01 -2.574288249015808105e-01 -1.274493988603353500e-02 3.519919887185096741e-02 2.040644288063049316e-01
3.039698302745819092e-02 1.799175739288330078e-01 2.611949108541011810e-02 2.287397533655166626e-02 2.871560156345367432e-01 1.013632565736770630e-01 6.566265225410461426e-02 -1.070626601576805115e-01 -7.062360236886888742e-05 -4.176760315895080566e-01 6.575585156679153442e-02 -2.039425373077392578e-01 -2.977398596704006195e-02 2.647735476493835449e-01 1.435998827219009399e-01 -4.941484704613685608e-02 2.141236960887908936e-01 -3.030039556324481964e-02 -1.874125450849533081e-01 2.108301669359207153e-01 5.670863762497901917e-02 -1.950901895761489868e-01 1.865852624177932739e-02 2.160369008779525757e-01 1.119920685887336731e-01 4.380348324775695801e-02 2.063473016023635864e-01 -2.958315908908843994e-01 -1.404380798339843750e-01 -1.370636224746704102e-01 3.171108365058898926e-01 2.104945480823516846e-01
8.563048392534255981e-02 -5.496954172849655151e-02 -1.968621760606765747e-01 -5.293347686529159546e-02 1.985214501619338989e-01 6.678771972656250000e-02 4.900584369897842407e-02 1.227040775120258331e-02 5.415071919560432434e-02 7.052668184041976929e-02 1.811839044094085693e-01 -2.391678839921951294e-01 -2.841936647891998291e-01 -2.517994642257690430e-01 6.097166985273361206e-02 -1.790741980075836182e-01 1.328261196613311768e-01 -1.023344770073890686e-01 1.716179773211479187e-03 5.322632938623428345e-02 -2.144305109977722168e-01 -1.363747715950012207e-01 2.956176698207855225e-01 -1.644524335861206055e-01 3.458130359649658203e-01 1.866395473480224609e-01 1.356497406959533691e-01 -2.358541637659072876e-01 -1.686549335718154907e-01 -1.801874786615371704e-01 3.144804239273071289e-01 -1.598538607358932495e-01
9.879108518362045288e-02 3.055022284388542175e-02 -4.649064317345619202e-02 -6.061933189630508423e-02 2.553664445877075195e-01 -2.557509206235408783e-02 -5.338987335562705994e-02 1.131306067109107971e-01 6.098310649394989014e-02 -3.540916740894317627e-01 1.617489904165267944e-01 -2.129296064376831055e-01 -1.088519468903541565e-01 4.129605591297149658e-01 -9.943061321973800659e-02 1.455673873424530029e-01 7.500904798507690430e-02 9.229703992605209351e-02 -2.594664692878723145e-01 1.469866335391998291e-01 -1.892477720975875854e-01 2.922875992953777313e-02 1.955358982086181641e-01 -1.614886708557605743e-02 1.988858431577682495e-01 -2.760524749755859375e-01 -2.596107423305511475e-01 -1.722841262817382812e-01 6.613525003194808960e-02 -2.307624965906143188e-01 -2.706074714660644531e-02 1.961073130369186401e-01
-7.973170280456542969e-02 1.163192316889762878e-01 -1.501477211713790894e-01 -1.819967627525329590e-01 -1.371111869812011719e-01 -4.213303327560424805e-01 -4.397300258278846741e-02 -6.810384988784790039e-02 2.899912595748901367e-01 -2.134530693292617798e-01 -2.004209719598293304e-02 -3.184885680675506592e-01 -2.496644109487533569e-01 4.296051338315010071e-02 1.270853281021118164e-01 5.512374639511108398e-02 1.300246566534042358e-01 -2.275821007788181305e-02 9.623936493881046772e-04 -3.845802247524261475e-01 -6.898161023855209351e-02 -1.089320331811904907e-01 -5.967498756945133209e-03 -1.449113339185714722e-01 2.350443452596664429e-01 -9.060984849929809570e-02 1.739483177661895752e-01 -2.968766987323760986e-01 -3.912879526615142822e-02 -1.255444884300231934e-01 6.090419739484786987e-02 -2.925021015107631683e-02
-1.241049468517303467e-01 9.585992991924285889e-02 -2.133913636207580566e-01 4.380145296454429626e-02 1.154870986938476562e-01 4.158764332532882690e-02 -3.381745889782905579e-02 2.687321901321411133e-01 2.230668999254703522e-02 5.168726295232772827e-02 2.072449028491973877e-01 -2.360016256570816040e-01 -3.887450993061065674e-01 -3.612181171774864197e-02 2.579527497291564941e-01 -9.997481107711791992e-02 1.631006598472595215e-01 -1.538548022508621216e-01 -2.334103733301162720e-01 3.900362923741340637e-02 5.802775546908378601e-02 -2.331873923540115356e-01 1.908037513494491577e-01 -2.396896928548812866e-01 2.633441984653472900e-01 -1.298142820596694946e-01 2.285844683647155762e-01 2.611819207668304443e-01 -1.954695731401443481e-01 -3.607091680169105530e-02 -5.054954439401626587e-02 -4.625441506505012512e-02
1.472378522157669067e-02 2.444939166307449341e-01 1.927389949560165405e-02 -4.849302396178245544e-02 3.380084037780761719e-01 3.374158143997192383e-01 1.181412860751152039e-01 -2.190349996089935303e-01 1.051846519112586975e-01 -3.644282519817352295e-01 1.513167619705200195e-01 -1.822865307331085205e-01 -1.558542400598526001e-01 3.813368082046508789e-01 -5.884044244885444641e-02 -1.895679533481597900e-02 8.615277707576751709e-02 -9.874360263347625732e-02 -3.898117542266845703e-01 6.250157952308654785e-02 -1.015009731054306030e-01 -1.550847142934799194e-01 3.220558539032936096e-02 9.387503378093242645e-03 -2.631055563688278198e-02 3.013663925230503082e-02 -5.997183918952941895e-02 1.926965117454528809e-01 -2.081120945513248444e-02 -1.427313089370727539e-01 4.385893046855926514e-02 -1.241359300911426544e-02
1.350537985563278198e-01 1.962045580148696899e-01 -1.375682502985000610e-01 7.126484811305999756e-02 1.424452513456344604e-01 -3.520433232188224792e-02 -2.313293814659118652e-01 2.238968014717102051e-01 3.120211660861968994e-01 -1.228592246770858765e-01 -9.450165182352066040e-02 -2.887707650661468506e-01 -8.120585978031158447e-02 1.766988188028335571e-01 1.223755106329917908e-01 2.055756049230694771e-03 2.924066781997680664e-01 2.374904751777648926e-01 -3.023077845573425293e-01 -1.775907427072525024e-01 9.936433285474777222e-02 2.520537674427032471e-01 1.036671474575996399e-01 -3.063675202429294586e-02 2.177091389894485474e-01 1.338740289211273193e-01 -3.053040206432342529e-01 -6.075094267725944519e-02 -1.152775138616561890e-01 -6.876090168952941895e-02 7.955082505941390991e-02 5.683743860572576523e-03
5.717133358120918274e-02 5.207816511392593384e-02 -1.627525985240936279e-01 4.487161338329315186e-02 -1.517314761877059937e-01 1.158372610807418823e-01 -1.846097558736801147e-01 1.636006832122802734e-01 -1.282189693301916122e-02 -2.787852287292480469e-01 3.131984770298004150e-01 -5.967965126037597656e-01 -2.589133977890014648e-01 6.861330568790435791e-02 6.735698878765106201e-02 -1.923354156315326691e-02 1.634798496961593628e-01 -4.226124379783868790e-03 5.859600380063056946e-02 8.815621584653854370e-02 -3.067598119378089905e-02 2.491121739149093628e-01 1.306205540895462036e-01 9.596530348062515259e-02 -2.374125123023986816e-01 -6.649310886859893799e-02 -5.720472708344459534e-02 -4.278426244854927063e-02 -6.226806342601776123e-02 -2.013591229915618896e-01 -6.588067114353179932e-02 -1.325356960296630859e-01
1.044895425438880920e-01 3.261862993240356445e-01 7.447014003992080688e-02 2.643745839595794678e-01 1.065146736800670624e-02 5.540025606751441956e-02 -2.298616468906402588e-01 1.660804748535156250e-01 8.174054324626922607e-02 -1.685634404420852661e-01 1.840369105339050293e-01 -2.157579660415649414e-01 -3.502984046936035156e-01 3.102104961872100830e-01 3.334390521049499512e-01 3.125903904438018799e-01 1.481446474790573120e-01 1.319914460182189941e-01 -2.085278779268264771e-01 2.665163017809391022e-02 1.450138688087463379e-01 -2.843454480171203613e-02 9.927216917276382446e-03 -1.969807446002960205e-01 7.647322118282318115e-02 1.026761624962091446e-02 -1.099990010261535645e-01 -5.306302756071090698e-02 9.988754242658615112e-02 6.958353519439697266e-02 3.913812804967164993e-03 -1.698944531381130219e-02
-2.155257910490036011e-01 -4.015934094786643982e-02 9.517999738454818726e-02 1.099167391657829285e-01 -1.754058450460433960e-01 -3.791357204318046570e-02 4.187645763158798218e-02 7.434025406837463379e-02 1.333831846714019775e-01 -2.284845709800720215e-01 1.125939711928367615e-01 -4.062367677688598633e-01 -1.977024674415588379e-01 2.472305893898010254e-01 1.973096430301666260e-01 -1.041429042816162109e-01 3.857055604457855225e-01 -1.317996159195899963e-02 9.473150223493576050e-02 -1.545340567827224731e-02 -5.281606689095497131e-02 2.580778002738952637e-01 1.385675519704818726e-01 3.130343183875083923e-02 7.861100137233734131e-02 1.865991801023483276e-01 1.181561574339866638e-01 1.114949733018875122e-01 -1.155892759561538696e-01 -4.029995501041412354e-01 3.880204260349273682e-02 -3.501772880554199219e-02
1.549593806266784668e-01 3.129746019840240479e-01 -1.516462862491607666e-01 5.036763846874237061e-02 2.324252426624298096e-01 -1.924526989459991455e-01 1.643562018871307373e-01 1.498338878154754639e-01 -1.828729063272476196e-01 -2.303593903779983521e-01 1.669268906116485596e-01 -1.908959895372390747e-01 -2.074651047587394714e-02 1.665087938308715820e-01 -1.586241647601127625e-02 -1.222941204905509949e-01 1.331694517284631729e-02 -5.011634156107902527e-02 -1.082220301032066345e-01 4.547827318310737610e-02 -9.904134273529052734e-02 1.678165420889854431e-02 -3.306095600128173828e-01 -8.702708780765533447e-02 2.377762049436569214e-01 -1.647929102182388306e-01 4.157221913337707520e-01 4.857327789068222046e-02 -3.634679690003395081e-02 -1.081527248024940491e-01 2.618221342563629150e-01 1.841668784618377686e-01
-3.805928826332092285e-01 3.330982029438018799e-01 -5.534503236413002014e-02 -2.603149041533470154e-02 1.597353257238864899e-02 6.897725164890289307e-02 -4.592939838767051697e-02 -1.365263760089874268e-01 -1.302738189697265625e-01 -1.007426157593727112e-01 1.372669190168380737e-01 -2.205010205507278442e-01 -3.151147663593292236e-01 1.740152090787887573e-01 1.737993210554122925e-01 -4.201665986329317093e-03 -5.149883404374122620e-02 1.620308905839920044e-01 2.810859121382236481e-02 -7.846689969301223755e-02 -1.850981414318084717e-01 2.684727013111114502e-01 1.954765468835830688e-01 -2.647151052951812744e-01 2.064379155635833740e-01 -1.986714899539947510e-01 8.385097235441207886e-02 1.195969656109809875e-01 -1.735402047634124756e-01 1.243614852428436279e-01 2.458593249320983887e-01 -1.946301385760307312e-02
-5.777624994516372681e-02 3.419357538223266602e-01 -1.055240929126739502e-01 1.271426826715469360e-01 5.544938147068023682e-02 1.013601869344711304e-01 -2.754867076873779297e-02 -1.093362718820571899e-01 3.948242962360382080e-01 -1.343310624361038208e-01 1.572345048189163208e-01 -3.022068142890930176e-01 -2.281579226255416870e-01 2.291285842657089233e-01 1.249516904354095459e-01 -4.052317738533020020e-01 4.746375232934951782e-02 2.486245781183242798e-01 5.198900774121284485e-02 7.089430093765258789e-02 4.243298619985580444e-02 5.432061105966567993e-02 9.555757790803909302e-02 2.283577471971511841e-01 8.634670521132647991e-04 2.618805691599845886e-02 1.506237387657165527e-01 2.021621912717819214e-01 -1.298334747552871704e-01 4.974728450179100037e-02 7.497401535511016846e-02 1.580920368432998657e-01
-8.722521364688873291e-02 1.919568181037902832e-01 -9.077546745538711548e-02 7.111992686986923218e-02 -2.648565545678138733e-02 4.892091080546379089e-02 -1.822676956653594971e-01 1.565724909305572510e-01 2.225961536169052124e-01 1.141378358006477356e-01 1.093524321913719177e-01 -3.907430171966552734e-01 -1.267070919275283813e-01 1.495582163333892822e-01 -3.370290249586105347e-02 -3.488283604383468628e-02 8.300572633743286133e-02 -1.303665488958358765e-01 -2.663347497582435608e-02 -2.652862668037414551e-01 -2.274504303932189941e-01 7.482780516147613525e-02 1.764858514070510864e-01 -2.356493473052978516e-01 3.779449462890625000e-01 -2.801631391048431396e-01 2.189155817031860352e-01 8.896459825336933136e-03 2.398580014705657959e-01 -1.389493942260742188e-01 3.045461885631084442e-02 -1.653480678796768188e-01
2.174360901117324829e-01 2.536439597606658936e-01 -1.141445040702819824e-01 -1.156051978468894958e-01 6.697072088718414307e-02 -1.303871423006057739e-01 -7.048065215349197388e-02 -2.169814258813858032e-01 -6.979031115770339966e-02 -6.325571238994598389e-02 3.405364155769348145e-01 -2.505670189857482910e-01 -2.853887975215911865e-01 -4.558173473924398422e-03 -9.687883779406547546e-03 -1.155434474349021912e-01 9.620439261198043823e-02 -6.439679116010665894e-02 -6.087299808859825134e-02 2.636542618274688721e-01 -2.312876880168914795e-01 1.891104131937026978e-01 -1.405078917741775513e-01 -1.460468322038650513e-01 1.837457865476608276e-01 -1.662089303135871887e-02 -5.719047039747238159e-02 -5.460112914443016052e-02 -3.264016509056091309e-01 -1.932210624217987061e-01 1.788776367902755737e-01 -2.698431909084320068e-01
7.152491807937622070e-02 9.981611371040344238e-02 -1.650604307651519775e-01 -2.449630349874496460e-01 2.580203711986541748e-01 -6.938020884990692139e-02 -6.751565262675285339e-03 1.249170303344726562e-01 2.318285554647445679e-01 -4.303560405969619751e-02 1.539437174797058105e-01 -2.291731685400009155e-01 -1.229510307312011719e-01 4.091365039348602295e-01 -4.826730117201805115e-02 3.540611267089843750e-02 8.684715628623962402e-02 -5.204558372497558594e-02 -1.039499267935752869e-01 2.657770216464996338e-01 -3.150566816329956055e-01 -5.238134041428565979e-02 -6.123242527246475220e-02 8.303102850914001465e-02 -1.023366227746009827e-01 4.829592537134885788e-03 2.463207393884658813e-02 -1.536661982536315918e-01 -1.621719002723693848e-01 -3.193779289722442627e-01 2.202102839946746826e-01 2.772538661956787109e-01
-9.823535382747650146e-02 1.738841384649276733e-01 -1.174709051847457886e-01 6.839720997959375381e-03 1.544834673404693604e-01 2.945139110088348389e-01 -4.820352792739868164e-02 8.615857362747192383e-02 5.529041588306427002e-02 -1.189089864492416382e-01 -1.018242314457893372e-01 -3.579772114753723145e-01 -3.276926875114440918e-01 -3.916651383042335510e-02 -9.742638096213340759e-03 2.528491243720054626e-02 3.451554179191589355e-01 4.251205623149871826e-01 -1.810010969638824463e-01 -7.098256796598434448e-02 -1.974365413188934326e-01 1.051518246531486511e-01 -4.259095713496208191e-02 7.422496378421783447e-02 1.597825586795806885e-01 -1.121118739247322083e-01 1.310377866029739380e-01 -8.960969746112823486e-02 -1.572644263505935669e-01 1.680545806884765625e-01 -2.347807772457599640e-02 -2.206975519657135010e-01
-1.793434917926788330e-01 1.974868029356002808e-01 -1.378904134035110474e-01 1.103681176900863647e-01 2.851364016532897949e-01 2.075138129293918610e-02 1.781246662139892578e-01 -1.063427776098251343e-01 1.872908473014831543e-01 -2.430448383092880249e-01 1.696321517229080200e-01 -1.648164540529251099e-01 -2.441739290952682495e-02 1.853183656930923462e-01 -1.578431278467178345e-01 -7.875961251556873322e-03 5.005336403846740723e-01 -1.315427422523498535e-01 2.025813609361648560e-01 9.969954937696456909e-02 -7.510185241699218750e-03 1.214650273323059082e-01 2.090516388416290283e-01 -3.318265452980995178e-02 2.184387147426605225e-01 2.210883796215057373e-02 -1.944998465478420258e-02 -2.214255928993225098e-02 1.257662028074264526e-01 -8.280548267066478729e-03 3.387719690799713135e-01 6.863074004650115967e-02
1.247803419828414917e-01 2.205784916877746582e-01 -4.344599321484565735e-02 1.929824352264404297e-01 2.453101426362991333e-01 -8.243723958730697632e-02 -1.279746294021606445e-01 4.473316669464111328e-02 -1.168427616357803345e-01 -7.200174778699874878e-02 7.217091321945190430e-02 -4.878603518009185791e-01 -3.467740416526794434e-01 -6.676514446735382080e-02 1.189444512128829956e-01 1.116838455200195312e-01 4.718519374728202820e-02 2.730175293982028961e-02 2.959837391972541809e-02 2.019130885601043701e-01 1.038808003067970276e-01 1.207104176282882690e-01 2.392913252115249634e-01 -1.282352209091186523e-01 5.438897386193275452e-02 -1.060024052858352661e-01 -8.096949197351932526e-03 1.328625250607728958e-02 -1.085521467030048370e-02 -1.624005474150180817e-02 -6.727296859025955200e-02 4.846467077732086182e-01
9.076505899429321289e-02 2.764354646205902100e-01 1.470853239297866821e-01 9.749408066272735596e-02 -7.876801304519176483e-03 -4.481961950659751892e-02 5.737811699509620667e-02 2.345337569713592529e-01 4.622787982225418091e-02 -2.346450239419937134e-01 -1.383684482425451279e-02 -5.375456809997558594e-01 -2.430094480514526367e-01 8.436685800552368164e-02 7.383393496274948120e-02 -8.624797314405441284e-02 2.571722567081451416e-01 1.298950910568237305e-01 4.006289318203926086e-02 2.096190750598907471e-01 1.067520901560783386e-01 2.271144986152648926e-01 2.173389494419097900e-01 -9.906931221485137939e-02 2.335773110389709473e-01 -1.749714612960815430e-01 4.430964216589927673e-02 -5.104326829314231873e-02 -5.324985459446907043e-02 1.605687141418457031e-01 -1.573699116706848145e-01 8.200340718030929565e-02
-9.609480947256088257e-02 1.560045629739761353e-01 -9.819958359003067017e-02 -2.633342053741216660e-03 1.109927892684936523e-01 -5.751900002360343933e-02 -1.628860086202621460e-01 -3.055901452898979187e-02 1.304794251918792725e-01 -1.234803944826126099e-01 5.767097324132919312e-02 -4.006374776363372803e-01 -3.841291666030883789e-01 1.894753277301788330e-01 1.368543207645416260e-01 -2.266236841678619385e-01 2.576463818550109863e-01 -4.524714127182960510e-02 2.018752992153167725e-01 6.430765986442565918e-02 -2.988415062427520752e-01 -1.256331801414489746e-01 2.212499380111694336e-01 -2.113691419363021851e-01 1.940815337002277374e-02 -7.834336161613464355e-02 -8.880747109651565552e-02 2.835845947265625000e-01 1.745502203702926636e-01 4.588929936289787292e-03 -1.479253023862838745e-01 -6.931155174970626831e-02
3.925111610442399979e-03 3.136316239833831787e-01 -2.589744627475738525e-01 -3.554236590862274170e-01 7.483998686075210571e-02 7.370250672101974487e-02 -1.456903368234634399e-01 2.813280746340751648e-02 -2.008441537618637085e-01 -8.086533099412918091e-02 1.254383027553558350e-01 -3.414667546749114990e-01 7.664905861020088196e-03 2.957715094089508057e-01 3.135186433792114258e-01 -2.306491285562515259e-01 -1.541680246591567993e-01 -3.844236582517623901e-02 -8.678127080202102661e-02 -3.495940472930669785e-03 -2.007762640714645386e-01 6.276433914899826050e-02 1.986699998378753662e-01 -6.016119942069053650e-02 2.548592686653137207e-01 6.815425306558609009e-02 1.377133131027221680e-01 -5.089088901877403259e-02 1.538842916488647461e-01 -1.015345305204391479e-01 6.087103113532066345e-02 8.919081091880798340e-02
1.289404034614562988e-01 1.273101270198822021e-01 -2.168104052543640137e-01 -5.688933189958333969e-03 4.230414330959320068e-02 2.910580933094024658e-01 -3.763050585985183716e-02 2.695149183273315430e-01 1.786694675683975220e-01 -5.316988751292228699e-02 -9.438382834196090698e-02 -2.977204620838165283e-01 -2.535780370235443115e-01 -7.180052809417247772e-03 3.091608523391187191e-04 8.786454051733016968e-02 1.837383657693862915e-01 -2.923710346221923828e-01 -3.876873552799224854e-01 -2.183108776807785034e-01 -3.673520311713218689e-02 -6.407977640628814697e-02 1.637640446424484253e-01 -2.495654523372650146e-01 -8.043450303375720978e-03 8.743403851985931396e-02 1.093533635139465332e-01 2.106973826885223389e-01 -1.328350789844989777e-02 -1.816868484020233154e-01 1.880908906459808350e-01 1.039943099021911621e-01
-3.136999905109405518e-02 1.157752498984336853e-01 -4.273129627108573914e-02 -1.383320707827806473e-02 8.267892897129058838e-02 -1.671679317951202393e-01 -1.700774282217025757e-01 7.311759144067764282e-02 -1.815668940544128418e-01 -2.452326416969299316e-01 7.684609293937683105e-02 -5.096646547317504883e-01 -2.306638956069946289e-01 1.417307406663894653e-01 2.591154277324676514e-01 -3.116151988506317139e-01 2.893641293048858643e-01 1.132888719439506531e-01 1.022495795041322708e-02 1.700500696897506714e-01 5.832045152783393860e-02 -9.003662317991256714e-02 2.015370875597000122e-01 -3.136806190013885498e-02 1.222563534975051880e-01 1.517299115657806396e-01 1.047019958496093750e-01 1.119529455900192261e-01 -1.427143216133117676e-01 -1.031788215041160583e-01 -1.930997371673583984e-01 -9.885407239198684692e-02
1.403991878032684326e-01 2.745531797409057617e-01 -1.669710725545883179e-01 8.560971170663833618e-02 6.483150273561477661e-02 -9.644372761249542236e-02 -2.783432900905609131e-01 1.326003074645996094e-01 8.960688114166259766e-02 -3.419658839702606201e-01 -1.880694329738616943e-01 -3.284584879875183105e-01 -1.783417761325836182e-01 3.156820833683013916e-01 -1.726188659667968750e-01 1.704632788896560669e-01 -3.292658552527427673e-02 -1.271558552980422974e-01 -8.962986618280410767e-02 2.631479203701019287e-01 -8.784692734479904175e-02 2.184510417282581329e-02 -5.906227976083755493e-02 -3.290485590696334839e-03 2.476966194808483124e-02 1.064316704869270325e-01 1.094539389014244080e-01 -2.248058468103408813e-01 7.565413415431976318e-02 -2.933110892772674561e-01 1.296342164278030396e-01 -1.155470460653305054e-01
-5.904829502105712891e-02 1.142426654696464539e-01 -2.357735633850097656e-01 -2.822535634040832520e-01 8.446656912565231323e-02 1.725385636091232300e-01 6.772447377443313599e-02 -1.397953182458877563e-01 -2.307453006505966187e-01 -2.557670474052429199e-01 1.864555664360523224e-02 -2.479923516511917114e-01 -4.147883355617523193e-01 -1.996026933193206787e-02 2.617543041706085205e-01 1.041274517774581909e-01 1.537480950355529785e-01 -1.282259523868560791e-01 1.504419595003128052e-01 -1.278676278889179230e-02 -3.235207498073577881e-01 5.992881581187248230e-02 5.384049192070960999e-02 -7.669465243816375732e-02 1.962275952100753784e-01 -3.145788908004760742e-01 8.192924410104751587e-02 1.294878125190734863e-01 7.215458154678344727e-02 -2.034919743891805410e-04 9.374974668025970459e-02 1.947401906363666058e-03
3.091450929641723633e-01 2.978472411632537842e-01 1.138589158654212952e-01 -1.216269563883543015e-02 -4.303458705544471741e-02 1.220548227429389954e-01 -1.892616301774978638e-01 2.987898290157318115e-01 1.297337934374809265e-02 -1.413357853889465332e-01 3.197990059852600098e-01 -4.080987572669982910e-01 -3.775985911488533020e-02 1.598836183547973633e-01 2.270711027085781097e-02 2.349510975182056427e-02 2.870040237903594971e-01 8.729155361652374268e-02 -1.438556015491485596e-01 7.501666992902755737e-02 -1.561669539660215378e-02 1.276703327894210815e-01 2.043594270944595337e-01 -1.910405158996582031e-01 8.253757655620574951e-02 2.374747097492218018e-01 4.528777301311492920e-02 -1.473889797925949097e-01 1.243009641766548157e-01 7.961423695087432861e-02 6.767715793102979660e-03 -1.543096154928207397e-01
2.174873836338520050e-02 1.128863990306854248e-01 -2.635914385318756104e-01 1.339382529258728027e-01 9.421210736036300659e-02 1.234039589762687683e-01 5.733351409435272217e-02 1.323174834251403809e-01 3.221050277352333069e-02 8.432964235544204712e-02 2.410605549812316895e-01 -2.000486105680465698e-01 -2.312577962875366211e-01 1.355557516217231750e-02 1.529843956232070923e-01 8.441928029060363770e-02 2.332265526056289673e-01 -2.664086818695068359e-01 -3.535803556442260742e-01 -7.845643162727355957e-02 -7.577725336886942387e-04 -1.450823694467544556e-01 3.166372478008270264e-01 -9.664436429738998413e-02 2.290958315134048462e-01 -2.482785284519195557e-01 5.596134811639785767e-02 2.292208224534988403e-01 -2.933063507080078125e-01 -1.268038302659988403e-01 5.611842870712280273e-02 -4.173153266310691833e-02
-1.495488137006759644e-01 2.894174158573150635e-01 -2.958208322525024414e-01 2.690714597702026367e-01 -1.002589389681816101e-01 -2.729163505136966705e-02 -1.585212498903274536e-01 1.856544166803359985e-01 4.217989742755889893e-02 9.260386228561401367e-02 3.271372988820075989e-02 -2.298697829246520996e-01 -2.016162276268005371e-01 1.149414107203483582e-01 -1.158095002174377441e-01 -1.311350613832473755e-01 4.671256244182586670e-02 -5.555394291877746582e-02 -1.485748589038848877e-01 -2.948214411735534668e-01 -1.743379235267639160e-01 -1.276629567146301270e-01 1.681905537843704224e-01 -3.533914089202880859e-01 2.254908233880996704e-01 -2.006665170192718506e-01 1.538741588592529297e-01 -9.867702610790729523e-03 5.737312510609626770e-02 -1.715880632400512695e-01 2.061393111944198608e-01 1.029242649674415588e-01
-1.794006377458572388e-01 3.713830411434173584e-01 -1.289679557085037231e-01 8.518436225131154060e-04 -6.174897402524948120e-02 -1.117359548807144165e-01 -1.130513399839401245e-01 7.068239897489547729e-02 -9.789641201496124268e-02 2.800803631544113159e-02 2.538285776972770691e-02 -1.948708742856979370e-01 -2.106854021549224854e-01 4.562704637646675110e-02 -2.455795407295227051e-01 -6.387798488140106201e-02 1.975654512643814087e-01 -1.923832446336746216e-01 -2.891700565814971924e-01 -1.553982943296432495e-01 -2.250106781721115112e-01 -1.461707353591918945e-01 3.071913123130798340e-01 -1.696281433105468750e-01 -2.833357779309153557e-03 -2.374676465988159180e-01 -5.783680081367492676e-02 4.192629083991050720e-02 -3.363592028617858887e-01 -5.778131261467933655e-02 2.462308108806610107e-01 4.219203069806098938e-02
-1.765640452504158020e-02 9.777332842350006104e-02 5.577347055077552795e-02 2.689283788204193115e-01 -1.672241091728210449e-01 -3.371165692806243896e-02 7.395146787166595459e-02 3.334105014801025391e-01 -9.539579600095748901e-02 5.408423021435737610e-02 1.933654844760894775e-01 -5.636242628097534180e-01 -2.761975824832916260e-01 2.307363972067832947e-02 -2.799960039556026459e-02 -1.103334575891494751e-01 8.113332837820053101e-02 2.754134535789489746e-01 -2.490299940109252930e-01 5.426428467035293579e-02 -2.317373827099800110e-02 7.990510016679763794e-02 1.043783500790596008e-01 -1.024695038795471191e-01 1.751140356063842773e-01 -7.838418334722518921e-02 1.783085614442825317e-01 6.222734227776527405e-02 1.207255795598030090e-01 7.942340523004531860e-02 2.007433772087097168e-01 5.227302014827728271e-02
-1.964599639177322388e-01 2.518020868301391602e-01 1.962410807609558105e-01 -1.102278605103492737e-01 -5.821508541703224182e-02 -8.389739319682121277e-03 -5.396040529012680054e-02 1.586384773254394531e-01 3.708543181419372559e-01 -4.723412916064262390e-02 -7.235124707221984863e-02 -3.715129196643829346e-01 -1.623666286468505859e-01 8.114265650510787964e-02 3.320736065506935120e-02 1.384107023477554321e-01 1.163858994841575623e-01 -2.831986919045448303e-02 -1.381955444812774658e-01 2.806565724313259125e-03 -2.481457442045211792e-01 1.873931288719177246e-01 1.754725426435470581e-01 -1.358401626348495483e-01 3.029980361461639404e-01 1.059451773762702942e-01 -4.592372849583625793e-02 -5.537244305014610291e-02 4.220155626535415649e-02 -2.408040314912796021e-01 4.828143119812011719e-02 3.603858649730682373e-01
7.905034720897674561e-02 1.981366574764251709e-01 -1.040174141526222229e-01 -2.097318321466445923e-01 2.929918766021728516e-01 9.610342793166637421e-03 9.850846230983734131e-02 3.306168615818023682e-01 2.255165129899978638e-01 -2.268067896366119385e-01 6.017480418086051941e-02 -6.838380545377731323e-02 -1.889879256486892700e-01 4.734792411327362061e-01 -3.432215750217437744e-02 -7.623282819986343384e-02 7.608258724212646484e-02 -1.319113746285438538e-02 -1.381984502077102661e-01 2.443857043981552124e-01 -1.725967377424240112e-01 -1.833560466766357422e-01 2.222788287326693535e-03 -1.197173371911048889e-01 1.829398572444915771e-01 3.243468329310417175e-02 8.839019574224948883e-03 5.206676572561264038e-02 -5.670996755361557007e-02 -2.547470629215240479e-01 1.984807848930358887e-01 9.952999651432037354e-02
6.661991029977798462e-02 2.998054958879947662e-02 -6.552825216203927994e-03 -1.504282653331756592e-01 7.318086922168731689e-02 -1.660266071557998657e-01 1.073947697877883911e-01 2.092580348253250122e-01 4.335203394293785095e-02 -9.844576008617877960e-03 -2.657148241996765137e-02 -2.370041459798812866e-01 -5.099503397941589355e-01 4.877783358097076416e-03 4.895589500665664673e-02 1.689700037240982056e-01 1.147621124982833862e-01 1.818710118532180786e-01 -1.878516823053359985e-01 -2.774098515510559082e-01 -3.381358683109283447e-01 1.133429184556007385e-01 3.142400085926055908e-01 -1.479028910398483276e-01 4.311454296112060547e-02 1.907366812229156494e-01 -1.882777363061904907e-02 4.677385091781616211e-02 -1.879913806915283203e-01 -8.754415065050125122e-02 2.077644914388656616e-01 -2.501603588461875916e-02
-6.896966695785522461e-02 9.082499146461486816e-02 -4.574802517890930176e-01 -6.398253142833709717e-02 -3.962044790387153625e-02 2.172310464084148407e-02 -1.938783973455429077e-01 -1.744419932365417480e-01 -1.187815517187118530e-01 -2.320006117224693298e-02 4.677139222621917725e-03 -5.418780446052551270e-01 1.574611961841583252e-01 1.353143304586410522e-01 7.209435105323791504e-02 -1.424123765900731087e-03 4.026143848896026611e-01 1.071088835597038269e-01 -1.564656496047973633e-01 -1.952046751976013184e-01 -6.386242061853408813e-02 -4.131182096898555756e-03 3.174531739205121994e-03 -1.208514049649238586e-01 1.479088217020034790e-01 1.070721074938774109e-01 -5.886615067720413208e-02 2.223210595548152924e-02 1.367101669311523438e-01 8.241462707519531250e-02 9.332035481929779053e-02 1.434844285249710083e-01
2.046264111995697021e-01 3.963669538497924805e-01 -2.235208004713058472e-01 -2.374584227800369263e-01 -5.012503638863563538e-02 3.939480334520339966e-02 -2.055911570787429810e-01 -7.019294798374176025e-02 -6.069038808345794678e-02 -1.203878521919250488e-01 7.554599642753601074e-02 -1.707380563020706177e-01 -2.273866236209869385e-01 1.187280863523483276e-01 7.289037108421325684e-03 8.519490063190460205e-02 1.305309981107711792e-01 2.064945548772811890e-01 7.611858844757080078e-02 -1.084331125020980835e-01 -2.250160574913024902e-01 2.666391134262084961e-01 2.910788170993328094e-03 -1.451436877250671387e-01 1.948190331459045410e-01 -3.003822565078735352e-01 -1.485676467418670654e-01 -9.746856987476348877e-02 1.179462596774101257e-01 -9.460595250129699707e-02 2.547370493412017822e-01 -2.229880839586257935e-01
-2.479086518287658691e-01 2.016577869653701782e-01 -2.637600302696228027e-01 -1.913850456476211548e-01 -1.222736202180385590e-02 1.238445416092872620e-01 -1.022719964385032654e-01 4.348094761371612549e-02 2.275344729423522949e-01 -3.026885986328125000e-01 -7.727926224470138550e-02 -2.510045468807220459e-01 -3.057692945003509521e-02 1.105746403336524963e-01 2.982132136821746826e-01 -1.830369681119918823e-01 2.514184080064296722e-02 4.047620296478271484e-02 -2.541264891624450684e-01 1.098583117127418518e-01 -4.876017570495605469e-03 6.012623384594917297e-02 8.738613128662109375e-02 8.615507930517196655e-02 1.046789884567260742e-01 -4.841931536793708801e-02 1.779166460037231445e-01 -8.224387466907501221e-02 -2.419426590204238892e-01 -4.376805424690246582e-01 -1.229907423257827759e-01 3.623079136013984680e-02
-1.055982857942581177e-01 -3.759787231683731079e-02 -4.070081412792205811e-01 4.974187538027763367e-02 5.310691520571708679e-02 -7.883717864751815796e-02 -1.270903795957565308e-01 7.337914407253265381e-02 1.278217732906341553e-01 -2.471525967121124268e-01 -7.903627119958400726e-03 -2.521846592426300049e-01 -5.461148023605346680e-01 -5.575933959335088730e-03 -1.097850054502487183e-01 2.368633449077606201e-02 1.761067360639572144e-01 -3.990528360009193420e-02 -1.061443015933036804e-01 -8.204847574234008789e-02 2.138761132955551147e-01 -2.128402516245841980e-02 1.445489227771759033e-01 1.342062056064605713e-01 1.228682473301887512e-01 -2.784583568572998047e-01 3.044535219669342041e-02 -1.200652644038200378e-01 -5.316714197397232056e-02 -2.776192128658294678e-01 -7.538951188325881958e-02 8.658894896507263184e-02
9.848276525735855103e-02 2.810917198657989502e-01 -2.671035528182983398e-01 4.045969992876052856e-02 -1.456972509622573853e-01 -9.975340217351913452e-02 -7.155019789934158325e-02 -1.232318803668022156e-01 -7.841330021619796753e-02 -1.242759451270103455e-01 3.213131129741668701e-01 -4.651300609111785889e-01 1.466993987560272217e-01 -9.566232562065124512e-02 -8.374259807169437408e-03 -1.682150363922119141e-01 2.308070361614227295e-01 5.447116680443286896e-03 -2.546808123588562012e-01 -4.241792857646942139e-02 -8.641651272773742676e-02 8.449838310480117798e-02 9.740495681762695312e-02 5.085014551877975464e-02 2.861561775207519531e-01 9.863299131393432617e-02 -3.379860892891883850e-02 -2.856427729129791260e-01 1.165025606751441956e-01 -1.666579693555831909e-01 -6.184904649853706360e-02 1.429631114006042480e-01
8.514545857906341553e-02 1.314250826835632324e-01 -5.942612886428833008e-02 1.733134239912033081e-01 1.870175451040267944e-01 -2.482702769339084625e-02 7.332607358694076538e-02 6.019461899995803833e-02 8.095074445009231567e-02 -2.656705379486083984e-01 1.919331774115562439e-02 -3.666642010211944580e-01 -3.458538055419921875e-01 -1.197622716426849365e-01 -1.737715005874633789e-01 -7.359921932220458984e-02 1.617096513509750366e-01 2.940022647380828857e-01 -2.037658989429473877e-01 1.162482723593711853e-01 9.526326507329940796e-02 1.444981396198272705e-01 6.302437931299209595e-02 -1.144241634756326675e-02 2.450818568468093872e-01 -3.483821451663970947e-01 3.239441215991973877e-01 1.530039869248867035e-02 5.361327901482582092e-02 -1.545642763376235962e-01 -2.349783852696418762e-02 -1.397483609616756439e-02
2.486861944198608398e-01 2.589622735977172852e-01 -3.796430528163909912e-01 -8.119277656078338623e-02 3.713497519493103027e-02 -2.635432183742523193e-01 -2.545715272426605225e-01 1.061019301414489746e-01 -2.102274596691131592e-01 -2.892215177416801453e-02 7.352352887392044067e-02 -2.311962991952896118e-01 -2.055137753486633301e-01 1.750970631837844849e-01 -5.591462925076484680e-02 3.557290881872177124e-03 2.427971512079238892e-01 -1.039724647998809814e-01 1.675033010542392731e-02 9.331037849187850952e-02 -1.779155582189559937e-01 2.227095067501068115e-01 -1.302102357149124146e-01 -2.512574493885040283e-01 -1.186938723549246788e-03 -6.125679984688758850e-02 -3.360012918710708618e-02 1.475617736577987671e-01 -2.595969736576080322e-01 -1.817702054977416992e-01 1.563180685043334961e-01 -4.405093938112258911e-02
8.862272650003433228e-02 3.724777698516845703e-01 -1.495721638202667236e-01 -1.146160252392292023e-02 -1.087064445018768311e-01 -1.284789294004440308e-01 -1.433144807815551758e-01 -2.268804311752319336e-01 2.977964282035827637e-02 -9.747156873345375061e-03 -3.471375256776809692e-02 -4.886284768581390381e-01 -1.840256452560424805e-01 1.142853349447250366e-01 4.070855304598808289e-02 -7.132318615913391113e-02 2.448697239160537720e-01 3.439276814460754395e-01 1.170562505722045898e-01 2.113526314496994019e-02 -6.077841296792030334e-02 1.546994596719741821e-01 2.334799915552139282e-01 -2.478635497391223907e-02 -1.721400320529937744e-01 -1.180750951170921326e-01 -1.550361067056655884e-01 -1.654198169708251953e-01 2.004680223762989044e-02 -2.031186223030090332e-01 1.529857665300369263e-01 2.762628532946109772e-02
-1.474328190088272095e-01 4.883978515863418579e-03 -3.801512420177459717e-01 1.933778636157512665e-02 1.803894788026809692e-01 -1.208665072917938232e-01 -2.075977921485900879e-01 5.128844827413558960e-02 1.632784307003021240e-01 -8.689422160387039185e-02 -9.044191241264343262e-02 -4.453803002834320068e-01 -3.890947997570037842e-01 -1.103725284337997437e-01 -8.387209475040435791e-02 -7.483046501874923706e-02 1.500616669654846191e-01 5.560002103447914124e-02 -1.293574273586273193e-01 -1.196559071540832520e-01 1.096747815608978271e-01 -4.640019685029983521e-02 1.492823958396911621e-01 -4.349248856306076050e-02 2.140098512172698975e-01 -1.432731747627258301e-01 1.247271075844764709e-01 -2.075198478996753693e-02 -2.454336732625961304e-01 -1.418971717357635498e-01 -2.369082272052764893e-01 -9.837535768747329712e-02
-8.618861436843872070e-02 1.818727701902389526e-01 -7.223720848560333252e-02 -7.323878258466720581e-02 2.650007307529449463e-01 8.515460789203643799e-02 2.184557914733886719e-01 1.258193142712116241e-02 9.700316935777664185e-02 -3.273559808731079102e-01 9.397181868553161621e-02 -1.545969694852828979e-01 -1.376628577709197998e-01 5.162568688392639160e-01 1.890821307897567749e-01 -5.422980338335037231e-02 9.079370647668838501e-02 2.353260852396488190e-02 -1.660480499267578125e-01 1.677046269178390503e-01 -5.803267285227775574e-02 -3.269843757152557373e-01 4.320894181728363037e-02 1.720004230737686157e-01 2.246583104133605957e-01 -1.713858097791671753e-01 -2.780811302363872528e-02 8.869704790413379669e-03 -1.350907981395721436e-01 -1.718065142631530762e-01 1.171727329492568970e-01 -4.076458886265754700e-02
-2.694690227508544922e-01 -1.630733311176300049e-01 -4.054239094257354736e-01 7.774610817432403564e-02 1.893696337938308716e-01 4.373972304165363312e-03 -4.143730923533439636e-02 2.787601649761199951e-01 4.052441567182540894e-02 -7.295724004507064819e-02 1.337823867797851562e-01 -6.937748193740844727e-02 -3.549700081348419189e-01 8.566673099994659424e-02 1.353132128715515137e-01 3.255439177155494690e-02 1.922991126775741577e-01 -3.339296951889991760e-02 -1.461632698774337769e-01 4.827629402279853821e-02 1.989265084266662598e-01 -4.260162264108657837e-02 5.732456967234611511e-02 -1.780169606208801270e-01 3.591016530990600586e-01 -3.323332965373992920e-02 1.761609911918640137e-01 1.527654230594635010e-01 -1.807936877012252808e-01 -8.975093811750411987e-02 2.294986844062805176e-01 -1.292193084955215454e-01
-6.800849735736846924e-02 1.576794683933258057e-01 -2.243248224258422852e-01 -1.939869970083236694e-01 -3.096946887671947479e-02 1.018605157732963562e-01 -1.925254315137863159e-01 -2.604408860206604004e-01 1.035197973251342773e-01 1.601653732359409332e-02 3.208819627761840820e-01 -3.270190358161926270e-01 -4.100241959095001221e-01 1.785366088151931763e-01 -2.773741446435451508e-02 1.519026011228561401e-01 -1.692707836627960205e-01 5.574804544448852539e-02 -2.099356241524219513e-02 -9.605399682186543941e-04 1.032516881823539734e-01 4.590863734483718872e-02 -5.981499329209327698e-02 -2.466797083616256714e-01 3.432922661304473877e-01 5.871905479580163956e-03 -1.735123544931411743e-01 -1.208915486931800842e-01 9.212709963321685791e-02 -1.998477727174758911e-01 -3.014651127159595490e-02 -1.645695418119430542e-02
3.194314986467361450e-02 1.016462445259094238e-01 -3.346778452396392822e-02 9.950331598520278931e-02 -6.689409911632537842e-02 -1.127422228455543518e-01 -8.227203786373138428e-02 -7.555537670850753784e-02 1.348015516996383667e-01 -2.129310518503189087e-01 -6.409629434347152710e-02 -2.761854231357574463e-01 -2.685725390911102295e-01 4.086178541183471680e-02 2.196728065609931946e-02 -9.870446473360061646e-02 3.829993605613708496e-01 1.409341543912887573e-01 1.250066049396991730e-02 3.077660202980041504e-01 8.327163755893707275e-02 9.801308065652847290e-02 5.240747928619384766e-01 -1.822627782821655273e-01 1.411626785993576050e-01 -1.257181167602539062e-01 5.858955159783363342e-02 -2.071912735700607300e-01 -9.701714664697647095e-02 4.793928936123847961e-03 1.835995726287364960e-02 2.057483196258544922e-01
-7.446346431970596313e-02 2.370510995388031006e-01 -1.170542370527982712e-02 -7.211834192276000977e-02 1.043642386794090271e-01 -1.595773696899414062e-01 -5.808877572417259216e-02 -4.384852573275566101e-02 2.687541544437408447e-01 -3.118742406368255615e-01 -1.070851609110832214e-01 -2.434047609567642212e-01 -2.870985567569732666e-01 5.485072731971740723e-02 5.531328916549682617e-02 4.100278392434120178e-02 3.792319074273109436e-02 5.356138944625854492e-02 9.478005766868591309e-02 1.747714430093765259e-01 2.401032298803329468e-01 1.067448854446411133e-01 3.109403252601623535e-01 1.485354155302047729e-01 3.381962478160858154e-01 -1.777453720569610596e-02 2.707996964454650879e-01 2.094004601240158081e-01 -2.087402492761611938e-01 -6.747851148247718811e-04 9.464812278747558594e-02 2.117941677570343018e-01
-1.415849626064300537e-01 -3.548711771145462990e-03 1.489639253122732043e-04 -7.793014496564865112e-02 2.753005027770996094e-01 -3.541823476552963257e-02 1.128665879368782043e-01 -1.006047502160072327e-01 1.348851025104522705e-01 -2.868591547012329102e-01 1.609074026346206665e-01 -3.040079474449157715e-01 -1.934706419706344604e-01 4.791416823863983154e-01 -4.629134759306907654e-02 -1.665006428956985474e-01 1.436670720577239990e-01 -9.974192827939987183e-02 -1.371224522590637207e-01 2.645039558410644531e-01 -7.467802613973617554e-02 -1.762146502733230591e-01 4.860123991966247559e-02 1.408793777227401733e-01 7.474617660045623779e-02 -2.844271957874298096e-01 1.083390507847070694e-02 -1.789845079183578491e-01 6.594936549663543701e-02 -1.986700594425201416e-01 5.833173170685768127e-02 -1.193495318293571472e-01
-2.054596096277236938e-01 1.198684424161911011e-01 -3.168495371937751770e-02 1.132933869957923889e-01 -4.053250327706336975e-02 8.443740755319595337e-02 -2.010000199079513550e-01 1.500649154186248779e-01 -2.040982097387313843e-01 9.103184938430786133e-02 -6.541024893522262573e-02 -1.800214201211929321e-01 -4.201865196228027344e-01 2.481999397277832031e-01 -7.648035883903503418e-03 -6.755425781011581421e-02 1.071709319949150085e-01 4.185444116592407227e-02 -1.327104121446609497e-01 -2.300433367490768433e-01 -2.528897821903228760e-01 -7.649472355842590332e-02 3.491417169570922852e-01 -7.290272414684295654e-02 2.884621620178222656e-01 -1.665913015604019165e-01 1.603999137878417969e-01 4.114253446459770203e-02 4.852114617824554443e-02 -1.584518104791641235e-01 2.854331135749816895e-01 1.919027417898178101e-02
-1.332035809755325317e-01 2.038131654262542725e-01 1.098002642393112183e-01 3.301377594470977783e-02 -3.229806199669837952e-02 7.757239788770675659e-02 -1.251710653305053711e-01 -1.504476815462112427e-01 1.518406122922897339e-01 -2.382231950759887695e-01 4.029593616724014282e-02 -2.436679750680923462e-01 -4.209073483943939209e-01 1.124426573514938354e-01 -3.116064518690109253e-02 -2.347909808158874512e-01 4.032158851623535156e-01 2.140377014875411987e-01 1.424587368965148926e-01 1.618048697710037231e-01 7.341197133064270020e-02 2.142369151115417480e-01 2.459128648042678833e-01 -1.106449961662292480e-01 3.299979120492935181e-02 -1.339922696352005005e-01 1.193066313862800598e-01 -2.113548666238784790e-01 -1.807768046855926514e-01 -1.432302314788103104e-02 -1.400759071111679077e-02 7.481899112462997437e-02
4.811851680278778076e-02 1.480124890804290771e-01 -2.186251580715179443e-01 -3.014219403266906738e-01 1.612147837877273560e-01 4.325516894459724426e-02 -1.268521249294281006e-01 2.611671090126037598e-01 1.887010186910629272e-01 1.585219204425811768e-01 8.730505406856536865e-02 -1.437494307756423950e-01 -2.143763750791549683e-01 3.064341545104980469e-01 9.287967532873153687e-02 -6.239741668105125427e-02 1.761787384748458862e-01 -4.025676101446151733e-02 -3.298895061016082764e-02 -3.260807320475578308e-02 -1.320668011903762817e-01 -8.209813386201858521e-02 -1.374676823616027832e-01 -1.352989580482244492e-02 9.800881892442703247e-02 3.072012402117252350e-02 1.111098378896713257e-01 -4.214737191796302795e-02 -2.105242162942886353e-01 -4.923272132873535156e-01 2.193622291088104248e-01 2.144537568092346191e-01
1.438107155263423920e-02 2.191438525915145874e-01 -1.750193089246749878e-01 1.393883675336837769e-01 2.559807300567626953e-01 -8.590448647737503052e-03 2.184225916862487793e-01 4.834809526801109314e-02 -1.362417936325073242e-01 -3.441382348537445068e-01 -9.825029224157333374e-02 -4.056823849678039551e-01 4.912487696856260300e-03 3.500245809555053711e-01 2.512297928333282471e-01 -1.520446687936782837e-01 1.075047552585601807e-01 2.642063796520233154e-02 -5.293628945946693420e-02 9.138272702693939209e-02 -2.873226255178451538e-02 -2.016565799713134766e-01 1.057106852531433105e-01 1.257269084453582764e-01 2.557736039161682129e-01 1.793726347386837006e-02 1.370379775762557983e-01 -1.427883356809616089e-01 1.961149973794817924e-03 2.278418838977813721e-01 -1.144643947482109070e-01 6.522127985954284668e-02
-2.176738977432250977e-01 -8.201878517866134644e-02 -1.167098581790924072e-01 -1.889745295047760010e-01 3.091937303543090820e-01 -5.841665342450141907e-02 -2.367898523807525635e-01 1.150872558355331421e-01 -2.893273904919624329e-02 -1.204235702753067017e-01 6.549199670553207397e-02 -4.469678401947021484e-01 1.216312963515520096e-02 2.479366958141326904e-01 1.923804283142089844e-01 -1.520318835973739624e-01 5.692094936966896057e-02 1.656650155782699585e-01 1.495388895273208618e-01 -1.849261671304702759e-01 4.903121665120124817e-02 3.682721555233001709e-01 4.118895158171653748e-02 -1.957956254482269287e-01 -2.055692486464977264e-02 1.305565983057022095e-01 1.159841865301132202e-01 -1.695479452610015869e-01 -1.389217972755432129e-01 -9.929662570357322693e-03 1.864246428012847900e-01 8.918573707342147827e-02
5.498129874467849731e-02 3.499889075756072998e-01 8.609601063653826714e-04 8.780291676521301270e-02 -6.268656812608242035e-03 -2.026904523372650146e-01 -1.972767859697341919e-01 1.424121856689453125e-01 -1.346232742071151733e-02 -1.146748587489128113e-01 9.026090800762176514e-02 -3.563332855701446533e-01 -1.025586277246475220e-01 2.172624319791793823e-02 -1.123325452208518982e-01 -3.394158184528350830e-02 2.982213497161865234e-01 -2.160123735666275024e-02 -6.380689144134521484e-02 3.363567590713500977e-01 4.593878984451293945e-02 4.051580429077148438e-01 2.042694240808486938e-01 -3.734937608242034912e-01 1.300938725471496582e-01 1.156189711764454842e-03 7.992404699325561523e-02 -4.212727025151252747e-02 -8.705464005470275879e-02 -6.250534206628799438e-02 -4.042158275842666626e-02 3.057984448969364166e-02
-3.391096591949462891e-01 1.073338985443115234e-01 -4.355981200933456421e-02 4.455093294382095337e-02 3.507838547229766846e-01 6.521736830472946167e-02 -6.483579427003860474e-02 2.402868494391441345e-02 -1.640750467777252197e-01 -1.127761155366897583e-01 4.644668698310852051e-01 -3.991902768611907959e-01 -1.405825614929199219e-01 2.597604095935821533e-01 -1.549104452133178711e-01 1.005786284804344177e-01 4.756128787994384766e-02 2.422748804092407227e-01 -6.163412332534790039e-02 1.700176596641540527e-01 -1.396835148334503174e-01 1.692279614508152008e-02 9.211507439613342285e-02 -7.987588644027709961e-02 8.707641810178756714e-02 -2.350625209510326385e-02 1.615342348814010620e-01 -3.926225751638412476e-02 1.831532865762710571e-01 1.498628687113523483e-02 1.846266724169254303e-02 -5.689521133899688721e-02
-8.397315442562103271e-02 2.405570149421691895e-01 -9.575362503528594971e-02 4.596241749823093414e-03 1.187624335289001465e-01 -2.290108613669872284e-02 2.409560382366180420e-01 1.037093698978424072e-01 3.665600344538688660e-02 2.072179317474365234e-02 1.481375843286514282e-01 -1.106209605932235718e-01 -1.760052889585494995e-01 3.924425542354583740e-01 -6.588649004697799683e-02 -3.097632527351379395e-01 5.099176168441772461e-01 -1.045240983366966248e-01 -1.903135702013969421e-02 1.414433121681213379e-01 1.088343653827905655e-02 5.939311534166336060e-02 -9.380751103162765503e-02 1.405944973230361938e-01 1.665693521499633789e-01 5.658702179789543152e-02 5.413835495710372925e-02 -1.707846373319625854e-01 -5.476115643978118896e-02 7.897368073463439941e-02 2.762363255023956299e-01 2.215812057256698608e-01
-1.625253260135650635e-01 3.455385565757751465e-01 -1.324183940887451172e-01 -6.656392663717269897e-02 -1.070819720625877380e-01 -1.854300498962402344e-01 -1.076246425509452820e-01 2.799979783594608307e-02 2.796184420585632324e-01 -1.968856453895568848e-01 -1.195849180221557617e-01 -2.762821018695831299e-01 -1.810152232646942139e-01 1.177807599306106567e-01 1.592881530523300171e-01 -7.504045963287353516e-02 2.687012851238250732e-01 1.593745946884155273e-01 1.055949032306671143e-01 -9.243076294660568237e-02 -3.551746606826782227e-01 -2.061775624752044678e-01 -6.193301454186439514e-02 -2.065161615610122681e-01 8.915998041629791260e-02 7.744337618350982666e-02 -3.547909110784530640e-02 -2.360074371099472046e-01 6.219606846570968628e-02 -1.165293008089065552e-01 1.919625513255596161e-02 -2.600415050983428955e-01
-1.891336590051651001e-01 1.306852251291275024e-01 -1.115063652396202087e-01 5.996567383408546448e-02 9.942531585693359375e-02 -6.607501953840255737e-02 -2.102574110031127930e-01 2.765850722789764404e-01 -2.727590501308441162e-02 1.383183710277080536e-02 -2.176713198423385620e-01 -3.733416199684143066e-01 -2.559996843338012695e-01 6.920471787452697754e-02 5.740642920136451721e-02 -1.840050220489501953e-01 1.769754663109779358e-02 3.400416374206542969e-01 2.228252030909061432e-02 -1.325344294309616089e-01 -2.447645068168640137e-01 -5.718882009387016296e-02 1.603096872568130493e-01 -2.623031139373779297e-01 2.515856027603149414e-01 -2.360921651124954224e-01 1.227113828063011169e-01 6.176104396581649780e-02 6.354220956563949585e-02 -2.494064904749393463e-02 2.510490119457244873e-01 -6.086644530296325684e-02
-5.637677386403083801e-02 2.592329680919647217e-02 -1.779055744409561157e-01 -1.899048984050750732e-01 -4.053736850619316101e-02 1.309084445238113403e-01 2.424114942550659180e-01 1.923606991767883301e-01 3.161619007587432861e-01 -2.418892681598663330e-01 1.569503247737884521e-01 -1.704536825418472290e-01 -2.467311769723892212e-01 2.744502425193786621e-01 1.307059675455093384e-01 -8.057780563831329346e-02 8.587976545095443726e-02 2.589926719665527344e-01 3.816810622811317444e-02 1.660760343074798584e-01 -2.880805432796478271e-01 -7.615330070257186890e-02 -1.228483393788337708e-01 2.975992299616336823e-02 2.118014693260192871e-01 9.128297865390777588e-02 1.924978047609329224e-01 -2.656069397926330566e-01 -1.170158013701438904e-01 -1.967653483152389526e-01 8.952343836426734924e-03 1.428797841072082520e-01
1.866794973611831665e-01 2.777960896492004395e-01 -2.571709454059600830e-01 3.740886971354484558e-02 2.540568113327026367e-01 3.339288830757141113e-01 3.203952312469482422e-01 1.911865323781967163e-01 2.372138351202011108e-01 -2.524441778659820557e-01 4.948466271162033081e-02 -1.581583470106124878e-01 -2.496611624956130981e-01 2.193807996809482574e-02 -2.167588844895362854e-02 -2.791604697704315186e-01 -7.977376691997051239e-03 -2.801567874848842621e-02 5.855700373649597168e-02 -2.102783508598804474e-02 3.106926567852497101e-02 1.347409933805465698e-02 1.307480037212371826e-01 3.330584987998008728e-02 -5.559693276882171631e-02 -2.668987773358821869e-02 4.731841385364532471e-02 -2.088359892368316650e-01 -2.139327526092529297e-01 -2.310996800661087036e-01 1.979286670684814453e-01 6.660064309835433960e-02
4.393833503127098083e-02 1.268854141235351562e-01 -2.627357542514801025e-01 9.438686817884445190e-02 2.599090039730072021e-01 -1.122610941529273987e-01 -1.487686783075332642e-01 -1.275046169757843018e-01 -8.290079981088638306e-02 -3.297711610794067383e-01 -1.940160840749740601e-01 -1.675877720117568970e-01 -3.409316539764404297e-01 2.166632711887359619e-01 4.044689610600471497e-02 1.998594403266906738e-01 7.982213981449604034e-03 2.262543141841888428e-02 -1.992405354976654053e-01 2.294307649135589600e-01 -2.649183869361877441e-01 -3.959563747048377991e-02 -3.217025473713874817e-02 9.726998955011367798e-02 -1.853472590446472168e-01 -2.075735293328762054e-02 2.886254787445068359e-01 -3.804570436477661133e-02 -1.869220435619354248e-01 -2.153716981410980225e-01 1.376467049121856689e-01 6.644026190042495728e-02
-2.125503569841384888e-01 1.767562329769134521e-01 -1.159288883209228516e-01 -2.304375022649765015e-01 1.892336606979370117e-01 -1.794410496950149536e-01 -6.001536548137664795e-02 -1.010654941201210022e-01 -2.439890503883361816e-01 -2.286668419837951660e-01 2.243077009916305542e-01 -2.313472777605056763e-01 -6.648674607276916504e-02 8.613701909780502319e-02 2.563689947128295898e-01 1.938220262527465820e-01 3.350297808647155762e-01 1.269828528165817261e-01 -1.336665302515029907e-01 6.726286560297012329e-02 1.795194596052169800e-01 -2.552344202995300293e-01 -1.061264798045158386e-01 -2.078621238470077515e-01 1.243789792060852051e-01 1.315481364727020264e-01 1.086459830403327942e-01 5.909258872270584106e-02 8.051611483097076416e-02 -4.273291677236557007e-02 2.726355195045471191e-01 1.054295450448989868e-01
1.137117817997932434e-01 2.523472607135772705e-01 1.791657805442810059e-01 1.222386583685874939e-01 1.220913380384445190e-01 -1.002553626894950867e-01 2.245113104581832886e-01 1.897517889738082886e-01 -9.209478646516799927e-02 -2.239446043968200684e-01 -3.937589935958385468e-03 -4.974705278873443604e-01 -1.956740617752075195e-01 1.926117837429046631e-01 1.520712226629257202e-01 -2.285422235727310181e-01 5.114793777465820312e-02 2.091326937079429626e-02 1.197885125875473022e-01 1.489951610565185547e-01 1.697705239057540894e-01 1.556151956319808960e-01 5.619347468018531799e-02 2.946348115801811218e-02 2.237576097249984741e-01 -7.853480428457260132e-02 1.268473863601684570e-01 2.709639966487884521e-01 -6.778449565172195435e-02 -1.812307834625244141e-01 1.453457921743392944e-01 -8.444863557815551758e-02
-4.466601833701133728e-02 3.230638206005096436e-01 -1.215052530169487000e-01 2.388704568147659302e-02 -5.004866048693656921e-02 -3.774947524070739746e-01 -6.870424747467041016e-02 2.680236995220184326e-01 1.026632040739059448e-01 7.069920748472213745e-02 1.997292339801788330e-01 -2.705042064189910889e-01 -5.405805632472038269e-02 6.471496075391769409e-03 2.233006060123443604e-02 -7.937194406986236572e-02 3.020113408565521240e-01 5.803962796926498413e-02 -1.639020442962646484e-01 1.461910605430603027e-01 -5.905493348836898804e-02 2.202617824077606201e-01 -2.013270976021885872e-03 -3.266752362251281738e-01 7.067367434501647949e-02 -9.367261081933975220e-02 1.247427463531494141e-01 9.860492497682571411e-02 -1.892988383769989014e-01 6.459016352891921997e-02 -8.525744825601577759e-02 3.612547218799591064e-01
3.530406057834625244e-01 3.426456749439239502e-01 -9.183400869369506836e-02 -1.180616170167922974e-01 9.378255158662796021e-02 -9.299240075051784515e-03 -4.948780685663223267e-02 -4.277866799384355545e-03 -2.342895120382308960e-01 1.265050023794174194e-01 1.562719494104385376e-01 -2.555004656314849854e-01 -1.414312422275543213e-01 1.236826106905937195e-01 2.923541367053985596e-01 -1.851684004068374634e-01 -1.785858348011970520e-02 6.502012908458709717e-02 -1.833068430423736572e-01 1.989818960428237915e-01 -1.876375824213027954e-01 -1.191845908761024475e-01 -1.952609047293663025e-02 -1.612419635057449341e-01 1.885057538747787476e-01 -2.346672676503658295e-02 8.584695309400558472e-02 -7.411293685436248779e-02 -1.217795833945274353e-01 -1.164515987038612366e-01 4.012186229228973389e-01 -1.293456852436065674e-01
6.914187222719192505e-02 2.642402052879333496e-01 -2.992731332778930664e-01 -3.097708821296691895e-01 -1.486885547637939453e-02 -8.027858287096023560e-02 -2.606238126754760742e-01 -1.834574490785598755e-01 2.437656223773956299e-01 -2.104851901531219482e-01 2.351033836603164673e-01 -3.560596108436584473e-01 -2.884936630725860596e-01 -1.261847168207168579e-01 1.309010386466979980e-02 -1.505949944257736206e-01 -2.035656943917274475e-02 1.613368690013885498e-01 5.324105545878410339e-02 1.745341569185256958e-01 -1.114319115877151489e-01 -3.888718783855438232e-02 -9.321483783423900604e-03 2.647049427032470703e-01 -5.471036210656166077e-02 1.126100942492485046e-01 -2.341782301664352417e-02 -1.420581638813018799e-01 -5.305385217070579529e-02 -5.920927971601486206e-02 -2.892090007662773132e-02 1.909500807523727417e-01
-2.914031147956848145e-01 2.628247439861297607e-01 -6.516108661890029907e-02 1.614436805248260498e-01 -1.056214272975921631e-01 1.131443679332733154e-02 -1.558170318603515625e-01 -5.916325375437736511e-02 1.432396322488784790e-01 1.036777123808860779e-01 2.013788223266601562e-01 -4.311852753162384033e-01 -2.019934207201004028e-01 3.095772862434387207e-01 -8.450667560100555420e-02 2.032390236854553223e-01 1.874287575483322144e-01 1.147529259324073792e-01 -1.001775115728378296e-01 -2.706159353256225586e-01 -2.332013249397277832e-01 -5.432252213358879089e-02 1.855465956032276154e-02 -4.888582229614257812e-02 6.534575670957565308e-02 1.532185375690460205e-01 -2.628274559974670410e-01 7.236734032630920410e-02 -2.992499992251396179e-02 -1.241440046578645706e-02 1.924234181642532349e-01 -4.510568082332611084e-02
-6.735792011022567749e-02 3.358111381530761719e-01 -1.580647379159927368e-01 2.133553028106689453e-01 1.884686797857284546e-01 1.795822978019714355e-01 -1.111462619155645370e-02 -1.228306144475936890e-01 1.137645021080970764e-01 -3.809476792812347412e-01 1.603382676839828491e-01 -3.325852751731872559e-01 1.582576781511306763e-01 2.039748281240463257e-01 2.834039032459259033e-01 3.921656683087348938e-02 2.957141101360321045e-01 -4.615665227174758911e-02 -1.525414288043975830e-01 1.874706149101257324e-01 -1.371301412582397461e-01 -1.753555536270141602e-01 1.576705724000930786e-01 -6.873695552349090576e-02 -1.429303139448165894e-01 -1.018580347299575806e-01 7.876235991716384888e-02 5.027289688587188721e-02 -7.306824624538421631e-02 -1.114623174071311951e-01 2.668126113712787628e-02 3.428957611322402954e-02
-5.254633352160453796e-02 3.112705945968627930e-01 -1.714085936546325684e-01 -1.765856593847274780e-01 -5.979587510228157043e-02 1.313087642192840576e-01 -1.629052124917507172e-02 7.317636162042617798e-02 1.229230388998985291e-01 2.570530772209167480e-02 -3.212137147784233093e-02 -2.032016813755035400e-01 -2.147383093833923340e-01 3.500221371650695801e-01 2.874121367931365967e-01 -5.404140055179595947e-02 -1.262790560722351074e-01 1.068142503499984741e-01 -1.756961345672607422e-01 -1.401490718126296997e-01 -6.222555041313171387e-02 2.339474260807037354e-01 4.185977280139923096e-01 -1.316953301429748535e-01 1.853912323713302612e-01 4.648940265178680420e-02 1.094550713896751404e-01 7.647882401943206787e-02 -2.273478657007217407e-01 -1.791797727346420288e-01 -1.275311857461929321e-01 1.328372657299041748e-01
-1.467687040567398071e-01 1.740254759788513184e-01 -2.798029184341430664e-01 8.757869154214859009e-02 2.919655740261077881e-01 -8.107502013444900513e-02 2.611680030822753906e-01 -8.132706582546234131e-02 5.631189048290252686e-02 -2.156051099300384521e-01 1.657138019800186157e-02 -2.307115942239761353e-01 -1.251744776964187622e-01 2.633280456066131592e-01 -6.754988431930541992e-02 5.738996714353561401e-02 4.858587086200714111e-01 -2.818841636180877686e-01 1.491650342941284180e-01 1.522652208805084229e-01 -1.795061528682708740e-01 8.116781711578369141e-02 1.717865467071533203e-01 -1.025242581963539124e-01 1.596002280712127686e-01 -6.632606033235788345e-03 -7.585194706916809082e-02 6.542237848043441772e-02 1.978583633899688721e-02 -1.193548217415809631e-01 3.121916018426418304e-02 9.274912625551223755e-02
-1.533513329923152924e-02 2.271510064601898193e-01 -1.212615445256233215e-01 -1.786371618509292603e-01 -1.473366916179656982e-01 -1.458528079092502594e-02 -2.419138997793197632e-01 -1.024791970849037170e-01 -1.429400891065597534e-01 -3.955617919564247131e-02 -4.214201122522354126e-03 -4.799297153949737549e-01 1.499450393021106720e-02 5.145953595638275146e-02 1.583607681095600128e-02 7.304989546537399292e-02 2.989020049571990967e-01 -1.331497132778167725e-01 -4.861623048782348633e-01 -8.562380075454711914e-02 -2.000396698713302612e-01 1.534216850996017456e-02 1.295356601476669312e-01 -4.616584628820419312e-02 -2.757405862212181091e-03 1.260727196931838989e-01 3.590249642729759216e-02 -2.864752113819122314e-01 1.435633003711700439e-02 -1.728892475366592407e-01 6.297279149293899536e-02 -8.099333941936492920e-02
4.138723388314247131e-02 3.444249555468559265e-02 -1.876111477613449097e-01 2.401691079139709473e-01 4.352548718452453613e-02 6.102250516414642334e-02 3.942640870809555054e-02 7.761615514755249023e-02 9.147088229656219482e-02 -3.595866635441780090e-02 2.048721015453338623e-01 -3.154097795486450195e-01 -2.853670418262481689e-01 1.805437542498111725e-02 1.405759304761886597e-01 -2.901688814163208008e-01 3.629720211029052734e-01 1.833278089761734009e-01 -1.688483953475952148e-01 -1.843877881765365601e-02 1.970272809267044067e-01 1.577768027782440186e-01 8.138990402221679688e-02 -2.292758822441101074e-01 1.125347241759300232e-01 -3.738823235034942627e-01 7.056546956300735474e-02 -2.414908707141876221e-01 -1.269718557596206665e-01 1.361128408461809158e-02 -3.373589366674423218e-02 -6.230539456009864807e-02
-2.443072646856307983e-01 1.981239393353462219e-02 -2.819239199161529541e-01 7.183604687452316284e-02 2.075661420822143555e-01 9.060754626989364624e-02 -1.041484251618385315e-01 1.088373810052871704e-01 -3.346906006336212158e-01 8.809023350477218628e-02 1.564349830150604248e-01 -3.166438341140747070e-01 -2.680076062679290771e-01 3.482665717601776123e-01 -3.070853278040885925e-02 1.187719330191612244e-01 2.657690346240997314e-01 1.175993829965591431e-01 -5.935569107532501221e-02 1.760618537664413452e-01 9.567528963088989258e-03 -4.465156793594360352e-02 -9.591246396303176880e-02 -1.215738728642463684e-01 2.491888701915740967e-01 -1.582568325102329254e-02 1.264491528272628784e-01 1.229577884078025818e-01 8.467813581228256226e-02 7.648205012083053589e-02 8.143611252307891846e-02 2.654430270195007324e-01
3.579259291291236877e-02 2.898514866828918457e-01 -3.351382166147232056e-02 -3.036580793559551239e-02 8.047661185264587402e-02 -1.302744001150131226e-01 -4.878619220107793808e-03 -1.514242738485336304e-01 -1.303963959217071533e-01 8.685393631458282471e-02 3.016237914562225342e-01 -3.413258492946624756e-01 -3.825215622782707214e-03 2.449332326650619507e-01 1.804856508970260620e-01 -1.583813130855560303e-02 -3.765444085001945496e-02 2.081993818283081055e-01 -2.405847758054733276e-01 5.133790150284767151e-02 -7.669984549283981323e-02 -6.535807251930236816e-02 8.533442020416259766e-02 -1.236617341637611389e-01 3.744172155857086182e-01 2.043479830026626587e-01 3.409492373466491699e-01 -5.172536708414554596e-03 1.311368942260742188e-01 -9.755612164735794067e-02 2.777854204177856445e-01 -3.592117130756378174e-02
-1.039499118924140930e-01 2.882504165172576904e-01 6.172320246696472168e-02 -9.787909686565399170e-02 3.326274454593658447e-01 -5.772500857710838318e-02 2.251158654689788818e-01 2.239764183759689331e-01 7.520703971385955811e-02 -1.465591043233871460e-01 5.313976481556892395e-02 -2.951084673404693604e-01 -1.887920200824737549e-01 1.118428483605384827e-01 -1.730270683765411377e-01 -2.672811150550842285e-01 3.891464173793792725e-01 -1.074515804648399353e-01 1.074221432209014893e-01 9.579648822546005249e-02 -8.485203236341476440e-02 -7.554010301828384399e-02 -9.562370926141738892e-02 2.269407659769058228e-01 2.257014364004135132e-01 -8.987758308649063110e-02 1.206995844841003418e-01 -1.820393502712249756e-01 -9.591910988092422485e-02 3.862523660063743591e-02 1.897155642509460449e-01 2.575701102614402771e-02
-1.070979014039039612e-01 5.295089632272720337e-02 -1.362690776586532593e-01 2.870478332042694092e-01 -3.285257145762443542e-02 1.620501512661576271e-03 2.069852128624916077e-02 1.017517000436782837e-01 3.138042986392974854e-02 -1.945250183343887329e-01 1.820395141839981079e-01 -3.198680579662322998e-01 -3.327828347682952881e-01 5.779761821031570435e-02 1.120056882500648499e-01 -1.329459995031356812e-01 2.506847977638244629e-01 2.149547636508941650e-01 -3.009546101093292236e-01 -3.162284195423126221e-02 5.799460038542747498e-02 1.370624899864196777e-01 -4.847230389714241028e-02 -1.545826941728591919e-01 -5.711666494607925415e-02 -4.030822813510894775e-01 1.448850184679031372e-01 -1.900046616792678833e-01 -2.800070047378540039e-01 -2.963133901357650757e-02 -5.594911426305770874e-02 -7.276040036231279373e-03
-1.553501933813095093e-01 3.309532999992370605e-01 -2.172457277774810791e-01 1.363727152347564697e-01 2.389260530471801758e-01 -7.163684070110321045e-02 3.091126084327697754e-01 -4.121053963899612427e-02 2.618578076362609863e-01 -2.268220782279968262e-01 1.270028650760650635e-01 -1.866173446178436279e-01 -5.733351781964302063e-02 2.324637025594711304e-01 -2.906333422288298607e-03 -1.118342624977231026e-03 4.388701915740966797e-01 -2.854517400264739990e-01 -1.251652091741561890e-01 -1.714897900819778442e-02 -2.430803030729293823e-01 -1.806432381272315979e-02 4.445713385939598083e-02 -1.410787403583526611e-01 3.589272499084472656e-02 6.744558922946453094e-03 -7.933484017848968506e-02 2.688433974981307983e-02 8.108749985694885254e-02 -1.203888952732086182e-01 7.103448361158370972e-02 8.341244608163833618e-02
4.518316686153411865e-02 3.450872004032135010e-02 -1.055381819605827332e-01 -2.122382074594497681e-01 4.184005856513977051e-01 -8.976914733648300171e-02 3.466634750366210938e-01 -1.203376203775405884e-01 9.728102385997772217e-02 -3.203674554824829102e-01 4.395522922277450562e-02 -2.725984454154968262e-01 -1.758028417825698853e-01 3.551723957061767578e-01 -7.120940834283828735e-02 1.623625159263610840e-01 3.219526112079620361e-01 -7.472466677427291870e-02 -4.647370055317878723e-02 1.824846565723419189e-01 -9.468375146389007568e-02 -7.139461487531661987e-02 -4.180076066404581070e-03 -6.068276241421699524e-02 1.767020672559738159e-01 1.528633199632167816e-02 3.215176239609718323e-02 -8.476719260215759277e-02 -2.647055685520172119e-02 9.459214657545089722e-02 -6.452035903930664062e-02 1.733065396547317505e-01
3.916451334953308105e-02 1.681913584470748901e-01 -2.007493674755096436e-01 1.691879518330097198e-02 4.477897286415100098e-02 -1.182305589318275452e-01 -3.013244643807411194e-02 5.505835637450218201e-02 -5.263187363743782043e-02 -4.037981331348419189e-01 3.055055141448974609e-01 -5.891177430748939514e-02 -2.171209901571273804e-01 1.079407930374145508e-01 -9.152121096849441528e-02 -7.761713117361068726e-02 -4.538794979453086853e-02 -2.039373368024826050e-01 -2.223843485116958618e-01 2.535829842090606689e-01 3.948970884084701538e-02 -1.707762107253074646e-02 -1.840447932481765747e-01 -1.069913208484649658e-01 1.013932526111602783e-01 -3.060182332992553711e-01 3.199749886989593506e-01 -1.958536505699157715e-01 -8.382268249988555908e-02 1.359281688928604126e-01 3.028136491775512695e-01 8.601204305887222290e-02
-1.044172048568725586e-01 1.415288150310516357e-01 -2.050739973783493042e-01 -3.988475352525711060e-02 2.265969812870025635e-01 -1.199553832411766052e-01 -5.364288017153739929e-02 -1.212626509368419647e-02 -1.251003593206405640e-01 -2.060678601264953613e-01 4.009027183055877686e-01 -1.617903262376785278e-01 -2.564885616302490234e-01 -1.232321485877037048e-01 -5.920529365539550781e-03 -7.428441941738128662e-02 -5.999501794576644897e-02 3.993149101734161377e-02 1.174436435103416443e-01 -1.703779101371765137e-01 -3.132991790771484375e-01 3.284521400928497314e-01 2.143073379993438721e-01 -6.436035037040710449e-02 1.242288202047348022e-01 -4.032801464200019836e-02 1.431829184293746948e-01 -6.999624893069267273e-03 1.700438372790813446e-02 -1.905491016805171967e-02 3.685348629951477051e-01 2.166088074445724487e-01
8.804223686456680298e-02 -1.076150089502334595e-01 -1.696891933679580688e-01 -2.937318682670593262e-01 1.081674695014953613e-01 1.551534831523895264e-01 -8.270261436700820923e-02 1.338359061628580093e-02 1.348819285631179810e-01 1.179439667612314224e-02 1.936068236827850342e-01 -1.781308799982070923e-01 -2.607913017272949219e-01 1.593589633703231812e-01 8.523003756999969482e-02 -2.562955319881439209e-01 2.753792107105255127e-01 -1.854607611894607544e-01 -7.463097572326660156e-02 1.130289677530527115e-02 -1.808912158012390137e-01 -4.693007469177246094e-02 3.377229273319244385e-01 -1.962537318468093872e-01 4.778295755386352539e-02 4.165691509842872620e-02 -2.007350027561187744e-01 -3.258025348186492920e-01 2.385094016790390015e-02 -1.789228320121765137e-01 2.793853580951690674e-01 6.614761054515838623e-02
-5.362597480416297913e-02 3.858234584331512451e-01 -1.274176090955734253e-01 -1.633110344409942627e-01 -6.767400354146957397e-02 1.347647048532962799e-02 -2.072701789438724518e-02 1.425465792417526245e-01 4.921445995569229126e-02 -5.134557932615280151e-02 -1.525971144437789917e-01 -5.179630517959594727e-01 -1.958263963460922241e-01 2.520217895507812500e-01 -1.082087606191635132e-01 -8.635952323675155640e-02 -9.254453331232070923e-02 4.387399926781654358e-02 2.667294815182685852e-02 4.786157980561256409e-02 -6.322745978832244873e-02 -1.616310626268386841e-01 -1.539732981473207474e-02 5.933512747287750244e-02 2.825990021228790283e-01 1.197726652026176453e-01 3.869932591915130615e-01 7.362944632768630981e-02 -1.255878508090972900e-01 2.058828324079513550e-01 8.253438770771026611e-02 2.125636860728263855e-02
-1.476771235466003418e-01 1.958284378051757812e-01 -1.302511543035507202e-01 -9.655742347240447998e-02 1.061638370156288147e-01 2.989355847239494324e-02 -1.675469726324081421e-01 3.964336961507797241e-02 5.491828545928001404e-02 1.769605278968811035e-01 1.726511865854263306e-01 -4.340139925479888916e-01 -2.540825903415679932e-01 3.698140978813171387e-01 1.107207685708999634e-01 -3.025466762483119965e-02 1.057262346148490906e-02 3.128144443035125732e-01 -9.581792354583740234e-02 -2.480761110782623291e-01 2.286720871925354004e-01 5.019167810678482056e-02 4.086897894740104675e-02 -5.087319388985633850e-02 3.510226309299468994e-02 -3.389069139957427979e-01 -1.119642630219459534e-01 -1.330490559339523315e-01 3.912699967622756958e-02 -5.261643673293292522e-04 1.400882601737976074e-01 9.748614579439163208e-02
1.391989886760711670e-01 4.847283363342285156e-01 -1.916228681802749634e-01 5.191537365317344666e-02 7.759914547204971313e-02 -1.419412940740585327e-01 7.092187646776437759e-03 2.221278846263885498e-02 1.387676745653152466e-01 -1.666320562362670898e-01 -3.254447504878044128e-02 -1.160187646746635437e-01 -1.311308443546295166e-01 5.394289270043373108e-02 1.639813333749771118e-01 -4.699572548270225525e-02 2.639523148536682129e-01 2.957045733928680420e-01 -2.129799500107765198e-02 3.103863820433616638e-02 2.413461357355117798e-01 1.586626917123794556e-01 3.741529285907745361e-01 -1.500926017761230469e-01 1.293377429246902466e-01 -5.730620026588439941e-02 -1.292296648025512695e-01 -1.693072915077209473e-01 1.468517780303955078e-01 -2.178323119878768921e-01 1.508599966764450073e-01 -8.466051518917083740e-02
2.230868190526962280e-01 1.241659373044967651e-01 -2.288127392530441284e-01 3.459647297859191895e-02 1.375518292188644409e-01 -5.728061497211456299e-02 -6.177180260419845581e-02 7.537034153938293457e-02 1.827405840158462524e-01 -8.847764879465103149e-02 -4.836567118763923645e-02 -4.133737981319427490e-01 -3.712863624095916748e-01 5.780714377760887146e-02 1.138470545411109924e-01 7.820974290370941162e-02 4.006221890449523926e-01 8.507274836301803589e-02 -2.354412823915481567e-01 2.448139488697052002e-01 2.850747406482696533e-01 3.699614852666854858e-02 -4.092369228601455688e-03 1.619911044836044312e-01 -2.932342141866683960e-02 -7.849857956171035767e-02 -4.507333040237426758e-02 -5.029167979955673218e-02 1.516284048557281494e-01 1.645379364490509033e-01 6.352464109659194946e-02 -1.310486793518066406e-01
-1.174089163541793823e-01 3.011418879032135010e-01 7.926049083471298218e-02 -3.897136822342872620e-02 -3.971873223781585693e-02 -1.184494271874427795e-01 -2.131285816431045532e-01 8.901899307966232300e-02 6.176201859489083290e-04 -6.866443157196044922e-02 -3.607857972383499146e-02 -3.495702147483825684e-01 -1.623880416154861450e-01 5.509999766945838928e-02 -3.328284621238708496e-02 3.048984408378601074e-01 2.327691018581390381e-01 1.011221632361412048e-01 -5.570700019598007202e-02 3.046287894248962402e-01 -1.215299218893051147e-01 4.748947173357009888e-02 3.368901312351226807e-01 4.087511822581291199e-02 2.302209138870239258e-01 5.618362128734588623e-02 -1.477710306644439697e-01 1.415081508457660675e-02 -4.241752922534942627e-01 4.737311974167823792e-02 9.138028323650360107e-02 7.658449560403823853e-02
-1.520802229642868042e-01 1.156404539942741394e-01 -2.809001132845878601e-02 3.625551238656044006e-02 8.550558239221572876e-02 3.405523719266057014e-03 -1.588629484176635742e-01 -3.558090701699256897e-02 -5.886262282729148865e-02 -3.558003306388854980e-01 -4.310513660311698914e-02 4.180070012807846069e-02 -2.321594953536987305e-01 2.318878173828125000e-01 2.432641237974166870e-01 -2.144631445407867432e-01 6.002022419124841690e-03 -1.499248892068862915e-01 -3.472089767456054688e-01 9.203555434942245483e-02 -1.304633170366287231e-01 2.473106384277343750e-01 4.776609316468238831e-02 -5.064559355378150940e-02 3.002530038356781006e-01 -1.533980518579483032e-01 2.687053978443145752e-01 -3.274044394493103027e-01 -1.529249176383018494e-02 -4.836426302790641785e-02 2.083384841680526733e-01 8.624517172574996948e-02
-1.411560364067554474e-02 2.518140971660614014e-01 -1.291732490062713623e-01 1.057159826159477234e-01 1.099695190787315369e-01 -5.548280104994773865e-02 -1.503217965364456177e-01 2.231660485267639160e-01 1.511333286762237549e-01 -7.151529192924499512e-02 1.311085373163223267e-01 -3.808969557285308838e-01 -1.842532604932785034e-01 3.914260864257812500e-02 -1.807634159922599792e-02 -1.648544073104858398e-01 -2.078309468924999237e-02 -2.694680094718933105e-01 -1.417021751403808594e-01 -3.273352682590484619e-01 -1.693930774927139282e-01 7.541877683252096176e-03 1.910144649446010590e-02 -1.463151127099990845e-01 3.907693028450012207e-01 -2.058483958244323730e-01 1.311990767717361450e-01 -2.215444110333919525e-02 2.193795740604400635e-01 6.619108468294143677e-02 2.079907059669494629e-01 9.165646880865097046e-02
9.407870471477508545e-02 1.108613759279251099e-01 -2.209085673093795776e-01 2.775518894195556641e-01 1.448105573654174805e-01 -1.823151707649230957e-01 2.864710753783583641e-03 -4.204818606376647949e-02 -2.574257850646972656e-01 4.278389364480972290e-02 4.502826035022735596e-01 -4.056780040264129639e-01 -3.699967404827475548e-03 1.339098364114761353e-01 2.107141725718975067e-02 -1.977905631065368652e-01 1.406445801258087158e-01 -1.448378115892410278e-01 -1.710544079542160034e-01 -4.737104102969169617e-02 6.166081130504608154e-02 1.719064861536026001e-01 1.579641550779342651e-01 6.601068377494812012e-02 2.013908922672271729e-01 -2.624465525150299072e-02 -3.002362698316574097e-02 -2.181598097085952759e-01 1.134013235569000244e-01 -6.004904583096504211e-02 2.509255409240722656e-01 1.340758870355784893e-03
1.931478977203369141e-01 1.175356507301330566e-01 -1.542065292596817017e-01 2.773540792986750603e-03 1.456859409809112549e-01 -2.712752521038055420e-01 -4.424712155014276505e-03 -7.527755945920944214e-02 -1.610777080059051514e-01 -1.151878163218498230e-01 3.433721065521240234e-01 -4.139682650566101074e-01 1.173420716077089310e-02 1.314865946769714355e-01 1.262211203575134277e-01 -2.048156708478927612e-01 2.640832066535949707e-01 -9.964567422866821289e-02 -1.672438234090805054e-01 -7.565017044544219971e-02 1.973763853311538696e-02 2.589350640773773193e-01 7.495924085378646851e-02 -1.921822689473628998e-02 2.436433881521224976e-01 1.957040280103683472e-01 -1.755125671625137329e-01 -9.995169937610626221e-02 1.129951626062393188e-01 -1.994091421365737915e-01 1.645680218935012817e-01 1.262356787919998169e-01
2.828942239284515381e-02 1.361214220523834229e-01 -3.322516381740570068e-01 -3.839922845363616943e-01 -1.247357800602912903e-01 1.406932920217514038e-01 5.697068199515342712e-02 1.347857713699340820e-01 9.801611304283142090e-02 1.070752739906311035e-01 7.270503044128417969e-02 -3.804130852222442627e-01 -2.167519032955169678e-01 1.793708652257919312e-01 2.032534480094909668e-01 3.518953174352645874e-02 -6.204411014914512634e-02 -7.172804325819015503e-02 -1.805801093578338623e-01 -2.780363708734512329e-02 4.853743314743041992e-02 -6.112537905573844910e-02 -2.129524946212768555e-03 -2.157920002937316895e-01 1.141765043139457703e-01 1.169013082981109619e-01 -6.977620720863342285e-02 -1.904538273811340332e-01 -2.342915236949920654e-01 -3.081602156162261963e-01 1.437884420156478882e-01 1.996785104274749756e-01
7.585805654525756836e-02 3.031277656555175781e-01 -1.204823702573776245e-01 2.265061996877193451e-02 -7.584021985530853271e-02 3.630108758807182312e-02 -2.778036296367645264e-01 3.275437355041503906e-01 1.463451981544494629e-01 -1.207841932773590088e-01 -1.359305530786514282e-01 -2.394024431705474854e-01 -3.306242823600769043e-01 2.204874306917190552e-01 2.094712555408477783e-01 3.446492180228233337e-02 3.824290260672569275e-02 1.075308024883270264e-01 -1.486483365297317505e-01 -2.499589323997497559e-01 1.119270026683807373e-01 2.488432265818119049e-02 1.209864243865013123e-01 -5.901606753468513489e-02 2.409270107746124268e-01 1.171310245990753174e-01 -6.681182980537414551e-02 5.161459092050790787e-03 -1.212539970874786377e-01 -1.132975518703460693e-01 9.863478690385818481e-02 3.723154366016387939e-01
2.116751857101917267e-02 1.938571482896804810e-01 -7.320195436477661133e-02 3.819977864623069763e-02 4.012065753340721130e-02 7.503987848758697510e-02 -2.583097517490386963e-01 -3.555757179856300354e-02 7.242066413164138794e-02 -1.422093510627746582e-01 -2.172640413045883179e-01 -3.084589838981628418e-01 -2.547356486320495605e-01 2.322312295436859131e-01 -6.556592136621475220e-02 -9.103608131408691406e-02 -6.245318055152893066e-02 -1.327954530715942383e-01 -2.380376011133193970e-01 -2.756478488445281982e-01 -2.708965539932250977e-01 1.314191520214080811e-01 2.223591953516006470e-01 -4.305889308452606201e-01 2.292757928371429443e-01 -5.320814996957778931e-02 8.635708130896091461e-03 -1.830784529447555542e-01 4.100508987903594971e-02 6.119121611118316650e-02 6.052525714039802551e-02 -5.415574088692665100e-02
3.292834758758544922e-01 2.867322266101837158e-01 -1.397972106933593750e-01 -2.557550556957721710e-02 -7.389836013317108154e-02 -2.515550702810287476e-02 -2.289071679115295410e-01 9.788435697555541992e-02 -8.069331198930740356e-02 -8.008652180433273315e-02 2.578739821910858154e-01 -2.153128236532211304e-01 -1.460500657558441162e-01 2.119549959897994995e-01 1.658375114202499390e-01 1.554858684539794922e-01 3.265313208103179932e-01 6.521439552307128906e-02 -6.323156505823135376e-02 -8.717349171638488770e-02 -2.283339016139507294e-02 3.255249857902526855e-01 2.942929863929748535e-01 2.402139827609062195e-02 3.376545906066894531e-01 -1.475909445434808731e-02 -4.709736257791519165e-02 2.275442704558372498e-02 -1.793472617864608765e-01 1.076387539505958557e-01 1.057608425617218018e-02 -1.986603252589702606e-02
-1.611341685056686401e-01 1.204276382923126221e-01 -1.169981285929679871e-01 -6.778310239315032959e-02 1.093949079513549805e-01 1.101049110293388367e-01 -1.897148340940475464e-01 2.247114479541778564e-01 -1.618484407663345337e-01 -1.463174968957901001e-01 1.300077438354492188e-01 -6.535982489585876465e-01 -9.391156584024429321e-02 -5.393416434526443481e-02 2.144763618707656860e-02 9.079691022634506226e-02 2.368064820766448975e-01 1.336704641580581665e-01 -3.130579367280006409e-02 1.525656878948211670e-01 1.781819611787796021e-01 -1.108896955847740173e-01 -7.908891141414642334e-02 7.141545414924621582e-03 2.357333451509475708e-01 -1.383409947156906128e-01 1.724839359521865845e-01 8.374316245317459106e-02 1.539885252714157104e-01 5.871648341417312622e-02 1.445420235395431519e-01 1.023061424493789673e-01
1.639747172594070435e-01 2.978126108646392822e-01 -7.356697320938110352e-02 -6.239589676260948181e-02 1.079089865088462830e-01 5.364111438393592834e-02 -2.379337549209594727e-01 6.321791559457778931e-02 -1.951092481613159180e-01 -2.486542314291000366e-01 2.951671928167343140e-02 -3.263460993766784668e-01 -2.266500294208526611e-01 5.930518358945846558e-02 7.327891141176223755e-02 3.904135525226593018e-02 1.139788515865802765e-02 -1.076542139053344727e-01 3.877285122871398926e-02 -1.528768986463546753e-01 -1.579803526401519775e-01 1.537779271602630615e-01 -2.296388596296310425e-01 -2.131987214088439941e-01 1.506243050098419189e-01 -7.251708954572677612e-02 -7.049617916345596313e-02 -2.705813348293304443e-01 -3.787784278392791748e-01 -2.564946711063385010e-01 3.484635055065155029e-02 -1.758931577205657959e-01
2.360532805323600769e-02 2.637645304203033447e-01 2.431352809071540833e-02 -3.402652218937873840e-02 1.495477110147476196e-01 4.853021353483200073e-02 -2.120736241340637207e-02 -7.871449738740921021e-02 4.815946519374847412e-02 -2.383635193109512329e-01 1.402037143707275391e-01 -4.086506068706512451e-01 -1.811477541923522949e-02 -1.285380423069000244e-01 2.208606749773025513e-01 -1.016399711370468140e-01 8.367300033569335938e-02 1.569289565086364746e-01 -2.858797907829284668e-01 2.289050519466400146e-01 -1.429484784603118896e-01 1.800102554261684418e-02 -3.810689225792884827e-02 -3.961708247661590576e-01 2.028573751449584961e-01 2.224870771169662476e-01 2.114414721727371216e-01 -3.775930497795343399e-03 7.601987570524215698e-02 6.211565807461738586e-02 8.305874466896057129e-02 -2.796134054660797119e-01
-1.878744959831237793e-01 2.729855775833129883e-01 -6.392751634120941162e-02 6.331703811883926392e-02 2.247714549303054810e-01 1.140100806951522827e-01 4.003828465938568115e-01 1.867413669824600220e-01 -1.333192586898803711e-01 -1.951333731412887573e-01 2.933392226696014404e-01 -2.525498867034912109e-01 -9.212522208690643311e-02 1.689443439245223999e-01 1.107591241598129272e-01 -1.962012797594070435e-01 4.030760228633880615e-01 -1.222691014409065247e-01 1.458406299352645874e-01 6.444001942873001099e-02 -1.283289641141891479e-01 -4.643229395151138306e-02 -8.170694112777709961e-02 1.051455438137054443e-01 1.285006999969482422e-01 -3.383139148354530334e-02 1.052801534533500671e-01 -1.710634231567382812e-01 6.910979282110929489e-03 -1.068929210305213928e-01 1.451591402292251587e-01 1.297330111265182495e-02
-2.772632539272308350e-01 3.313232958316802979e-01 -3.398913741111755371e-01 -2.470121383666992188e-01 8.137452602386474609e-02 -1.559438258409500122e-01 -1.303821206092834473e-01 -1.771628484129905701e-02 -9.908549487590789795e-02 -2.022735029458999634e-01 1.167384088039398193e-01 -2.240055799484252930e-01 -6.354143470525741577e-02 6.732628494501113892e-02 1.710977405309677124e-01 1.215609982609748840e-01 2.085205465555191040e-01 2.813420444726943970e-02 -2.657687664031982422e-01 1.300478726625442505e-01 4.348982125520706177e-02 -6.702927500009536743e-02 -2.914733588695526123e-01 -2.860268764197826385e-02 8.801434934139251709e-02 1.322286128997802734e-01 2.142604291439056396e-01 -7.727120071649551392e-02 3.600942716002464294e-02 -4.997676983475685120e-02 6.185882166028022766e-02 3.356894552707672119e-01
6.098349392414093018e-02 9.370868653059005737e-02 -1.624781489372253418e-01 -7.419893890619277954e-02 -3.332229331135749817e-02 -6.799770146608352661e-02 -6.906246393918991089e-02 5.562373250722885132e-02 -1.712727248668670654e-01 -9.466212987899780273e-02 1.336190253496170044e-01 -2.032519876956939697e-01 -3.565862476825714111e-01 1.029913425445556641e-01 3.552846908569335938e-01 -7.373024523258209229e-02 8.870041370391845703e-02 -3.094896674156188965e-01 -1.857891976833343506e-01 7.175598293542861938e-02 -2.562545239925384521e-01 -2.201807051897048950e-01 -1.244482621550559998e-01 8.294849842786788940e-02 8.388005197048187256e-02 -2.221449017524719238e-01 1.591799855232238770e-01 -8.167728781700134277e-02 1.749738454818725586e-01 4.469464719295501709e-02 3.405542969703674316e-01 2.414457648992538452e-01
-6.257861852645874023e-02 1.184916868805885315e-01 1.559540480375289917e-01 -6.711017340421676636e-02 -7.906371355056762695e-02 -3.077476918697357178e-01 -2.384220659732818604e-01 1.960179507732391357e-01 6.341960281133651733e-02 4.619266465306282043e-02 2.103063017129898071e-01 -3.810321092605590820e-01 -1.823396831750869751e-01 7.261548936367034912e-02 -9.049442410469055176e-02 -7.157726213335990906e-03 3.696030080318450928e-01 1.886544972658157349e-01 7.464088499546051025e-02 1.120020449161529541e-02 -5.857875943183898926e-02 1.745138168334960938e-01 1.872671097517013550e-01 -2.999345064163208008e-01 1.343804150819778442e-01 -1.012473925948143005e-01 2.783510088920593262e-01 9.158279001712799072e-02 -5.013311281800270081e-02 1.094283070415258408e-02 1.345888823270797729e-01 2.071866095066070557e-01
-1.305164247751235962e-01 2.612556815147399902e-01 -1.180582270026206970e-01 1.135836020112037659e-01 2.616649568080902100e-01 6.534428894519805908e-02 2.909393608570098877e-01 1.625810265541076660e-01 1.341310888528823853e-01 -2.483298182487487793e-01 2.522425055503845215e-01 -1.967873126268386841e-01 -6.969168037176132202e-02 2.824676334857940674e-01 -1.505495458841323853e-01 6.417204439640045166e-02 4.216397106647491455e-01 -5.914724990725517273e-02 6.703542172908782959e-02 8.047094196081161499e-02 -1.060328707098960876e-01 1.152930855751037598e-01 6.764686852693557739e-02 8.455116301774978638e-02 1.849215328693389893e-01 8.273972570896148682e-02 -1.111075747758150101e-02 -5.403148010373115540e-02 9.796087443828582764e-02 1.948642730712890625e-01 2.647303938865661621e-01 1.427343040704727173e-01
-1.853501200675964355e-01 -3.088245168328285217e-02 -1.919371187686920166e-01 -1.589743643999099731e-01 8.944034576416015625e-02 -1.492966711521148682e-01 -1.808869242668151855e-01 -9.634222835302352905e-02 -3.702194616198539734e-02 -2.684487700462341309e-01 3.761183023452758789e-01 -3.233102262020111084e-01 -2.258438169956207275e-01 3.632635995745658875e-02 3.579599410295486450e-02 1.296389847993850708e-01 -6.867733597755432129e-02 -3.310902044177055359e-02 -8.761676028370857239e-03 -1.469181925058364868e-01 2.939842268824577332e-02 2.907397747039794922e-01 -1.293134130537509918e-02 -9.515088796615600586e-02 2.462109774351119995e-01 -2.368412464857101440e-01 1.677634567022323608e-02 -4.585844278335571289e-02 -2.309100180864334106e-01 9.459213912487030029e-02 3.081861436367034912e-01 2.049686163663864136e-01
2.318970561027526855e-01 4.312129914760589600e-01 -3.072722852230072021e-01 -1.200787201523780823e-01 1.146586015820503235e-01 -3.987789526581764221e-02 -7.979323714971542358e-02 -1.391644924879074097e-01 -3.076338469982147217e-01 -1.099859476089477539e-01 2.214950323104858398e-01 3.284668177366256714e-02 -2.410516142845153809e-01 2.078298330307006836e-01 1.687832623720169067e-01 -7.008216343820095062e-03 2.151353806257247925e-01 4.906691238284111023e-02 -2.206442691385746002e-02 8.119885623455047607e-02 -1.573699861764907837e-01 9.744460135698318481e-02 2.613267861306667328e-02 -1.093324944376945496e-01 2.313183397054672241e-01 -1.054695025086402893e-01 1.281857788562774658e-01 1.941255778074264526e-01 -2.329850941896438599e-01 -2.118282765150070190e-01 -1.842622645199298859e-02 -5.791214853525161743e-02
-1.621165424585342407e-01 2.005191743373870850e-01 1.377442628145217896e-01 -3.029335476458072662e-02 1.143004149198532104e-01 3.842586651444435120e-02 -2.311975061893463135e-01 8.797315508127212524e-02 2.275659739971160889e-01 -1.632390320301055908e-01 1.822284907102584839e-01 -5.144454240798950195e-01 8.497604168951511383e-03 -3.689525648951530457e-02 1.001804247498512268e-01 1.054546535015106201e-01 8.782619982957839966e-02 7.785525918006896973e-02 -1.017251238226890564e-02 5.605319514870643616e-02 -1.801361888647079468e-01 2.314930707216262817e-01 -6.395071279257535934e-03 3.559147939085960388e-02 2.998642623424530029e-01 1.551807112991809845e-02 3.350905142724514008e-03 -1.128230541944503784e-01 1.288860738277435303e-01 -1.406843066215515137e-01 1.059014797210693359e-01 4.290887117385864258e-01
-1.182167306542396545e-01 3.290145695209503174e-01 -2.294380664825439453e-01 -3.215228021144866943e-01 4.019968677312135696e-03 1.084933578968048096e-01 5.660751368850469589e-03 -9.363049268722534180e-02 9.153269976377487183e-02 -1.486385464668273926e-01 3.206911683082580566e-01 -4.259796738624572754e-01 -4.489266872406005859e-02 3.185385093092918396e-02 -1.071955040097236633e-01 -6.290313601493835449e-02 -7.503566145896911621e-02 -2.536660246551036835e-02 1.759911328554153442e-01 -9.023773670196533203e-02 1.068277209997177124e-01 1.251984089612960815e-01 2.531007230281829834e-01 -2.181287258863449097e-01 3.044928014278411865e-01 -9.236285835504531860e-02 3.776128962635993958e-02 1.990665346384048462e-01 1.158625110983848572e-01 5.179091170430183411e-02 5.518445000052452087e-02 1.495008468627929688e-01
-1.825943402945995331e-02 -1.733117848634719849e-01 -3.931319713592529297e-01 -3.326460421085357666e-01 7.751375436782836914e-02 7.839446887373924255e-03 1.269185263663530350e-02 1.833835691213607788e-01 2.422669976949691772e-01 -1.469365507364273071e-01 2.749660424888134003e-02 -2.243618667125701904e-01 -2.854384779930114746e-01 1.691123992204666138e-01 1.618654429912567139e-01 -9.158886224031448364e-02 -4.190359637141227722e-02 7.092647999525070190e-02 -1.479914188385009766e-01 5.512848868966102600e-02 -4.364057257771492004e-02 -5.997985973954200745e-02 2.052972763776779175e-01 -2.920955121517181396e-01 7.113291323184967041e-02 4.897266998887062073e-02 -6.288094073534011841e-02 -1.899724900722503662e-01 -7.350689917802810669e-02 -1.834630668163299561e-01 2.421178370714187622e-01 2.804303765296936035e-01
-1.202898286283016205e-02 3.907962739467620850e-01 2.657406963407993317e-02 1.185613032430410385e-02 9.504380822181701660e-02 -1.451653661206364632e-03 -1.550050377845764160e-01 -1.112444791942834854e-02 1.898884177207946777e-01 -1.789663285017013550e-01 -1.400936692953109741e-01 -2.509813308715820312e-01 -4.956758022308349609e-02 1.879901736974716187e-01 1.141327545046806335e-01 -1.166488826274871826e-01 1.792915761470794678e-01 -6.131638586521148682e-02 5.335719138383865356e-02 2.118736803531646729e-01 7.959241978824138641e-03 -5.374402552843093872e-02 2.639653980731964111e-01 4.853956773877143860e-02 1.143506243824958801e-01 -3.382746577262878418e-01 1.983469128608703613e-01 -1.136716753244400024e-01 2.629185914993286133e-01 -4.184150099754333496e-01 3.482742980122566223e-02 1.189921870827674866e-01
1.857223175466060638e-02 2.027723491191864014e-01 -3.298147618770599365e-01 -1.500384658575057983e-01 3.595017641782760620e-02 -2.825872413814067841e-02 6.071190163493156433e-02 2.229182571172714233e-01 3.457256406545639038e-02 5.908860359340906143e-03 1.509780287742614746e-01 -8.225375413894653320e-02 -1.864214688539505005e-01 4.253739118576049805e-02 -3.159375116229057312e-02 -1.826975196599960327e-01 1.137258037924766541e-01 -1.292308419942855835e-01 -2.375846356153488159e-01 3.521637320518493652e-01 -2.562051117420196533e-01 -1.386123150587081909e-01 -5.743078887462615967e-02 -7.058361917734146118e-02 8.217199146747589111e-02 1.191346533596515656e-02 3.244525492191314697e-01 2.800605595111846924e-01 1.437257677316665649e-01 -2.067917734384536743e-01 3.313657641410827637e-01 -5.472556501626968384e-02
2.033816128969192505e-01 -1.387681216001510620e-01 -2.945709228515625000e-01 -1.148329004645347595e-01 5.971109494566917419e-02 -8.752045780420303345e-02 -9.002436697483062744e-02 1.341902464628219604e-01 4.685760289430618286e-02 -1.436860114336013794e-01 4.448088705539703369e-01 -3.570252656936645508e-01 -6.621177494525909424e-02 4.775359109044075012e-02 -1.419772207736968994e-01 -5.907108262181282043e-02 5.433639977127313614e-03 1.663600951433181763e-01 -7.888104021549224854e-02 -3.867990151047706604e-02 -9.257810562849044800e-02 1.597582399845123291e-01 1.506375223398208618e-01 2.448090314865112305e-01 1.214947476983070374e-01 -7.742038369178771973e-02 -4.009417444467544556e-02 -1.333600729703903198e-01 -8.547358214855194092e-02 -2.838464081287384033e-02 4.650746583938598633e-01 8.316233754158020020e-02
1.518028378486633301e-01 2.230497896671295166e-01 -2.014286518096923828e-01 3.757642507553100586e-01 1.057630851864814758e-01 -2.513674460351467133e-02 -1.579596400260925293e-01 6.914017349481582642e-02 -9.433368593454360962e-02 -9.904943406581878662e-02 -3.968088328838348389e-02 -3.650812506675720215e-01 -2.372422963380813599e-01 4.799563065171241760e-02 1.064064428210258484e-01 2.409399002790451050e-01 2.023513615131378174e-01 8.154205977916717529e-02 -4.015321284532546997e-02 2.155515849590301514e-01 -1.622610166668891907e-02 3.060482442378997803e-01 2.914392352104187012e-01 -5.341000109910964966e-02 1.657506227493286133e-01 -2.694922387599945068e-01 1.195799633860588074e-01 7.655864953994750977e-02 -3.975456207990646362e-02 4.889148473739624023e-02 -4.352629184722900391e-02 1.372562944889068604e-01
-1.822825074195861816e-01 1.130523532629013062e-01 -6.215562298893928528e-02 9.462377429008483887e-02 2.042662203311920166e-01 2.028500884771347046e-01 -2.688509523868560791e-01 2.381850406527519226e-02 7.082986831665039062e-02 -8.270856738090515137e-02 4.679110348224639893e-01 -4.293608665466308594e-01 -1.624788343906402588e-01 2.778664827346801758e-01 -6.480731815099716187e-02 1.697682589292526245e-01 -6.837818305939435959e-03 2.393844127655029297e-01 -8.760021626949310303e-02 1.597637087106704712e-01 -1.426148265600204468e-01 1.524238735437393188e-01 -3.425689414143562317e-02 4.626300558447837830e-02 1.339908391237258911e-01 -4.429444298148155212e-02 1.831921637058258057e-01 -5.122121423482894897e-03 3.952073305845260620e-02 1.299006342887878418e-01 8.471982181072235107e-02 -1.308598667383193970e-01
2.234533615410327911e-02 1.042873263359069824e-01 -4.563041031360626221e-02 3.284830600023269653e-02 4.870051145553588867e-02 -4.504290223121643066e-02 -2.679340243339538574e-01 2.281856723129749298e-02 -7.860499620437622070e-02 -1.477974206209182739e-01 -1.369016170501708984e-01 -2.248147726058959961e-01 -4.076272249221801758e-02 1.442918479442596436e-01 9.217947721481323242e-02 -4.103110432624816895e-01 2.106051146984100342e-01 -2.811039984226226807e-01 -1.957739144563674927e-02 4.395623505115509033e-02 -2.793109416961669922e-01 3.876604139804840088e-02 2.466484159231185913e-01 1.803355365991592407e-01 3.357742130756378174e-01 -1.490970253944396973e-01 1.667689830064773560e-01 5.459881946444511414e-02 -1.483509317040443420e-02 -1.918718367815017700e-01 3.201726377010345459e-01 -9.076263010501861572e-02
3.207236528396606445e-02 3.400295972824096680e-01 6.980844587087631226e-02 1.889071315526962280e-01 -3.695049509406089783e-02 9.596563875675201416e-02 -1.892935931682586670e-01 1.138567104935646057e-01 2.578640282154083252e-01 -1.902494877576828003e-01 9.369148313999176025e-02 -4.136168360710144043e-01 -2.439893484115600586e-01 1.678699105978012085e-01 7.158518582582473755e-02 2.148992419242858887e-01 3.176245465874671936e-02 1.151966527104377747e-01 4.297198355197906494e-02 -5.925235897302627563e-02 1.086535528302192688e-01 6.448096781969070435e-02 -3.760853037238121033e-02 -3.288378715515136719e-01 1.404860019683837891e-01 2.283059805631637573e-01 -1.420545876026153564e-01 9.561748243868350983e-03 2.391571924090385437e-02 3.117822110652923584e-02 6.661283969879150391e-02 3.443807363510131836e-01
-1.785750687122344971e-01 1.907853931188583374e-01 -1.665900498628616333e-01 -4.353039339184761047e-02 -2.220021039247512817e-01 -4.031051695346832275e-02 -1.473004817962646484e-01 4.105073586106300354e-02 2.308961451053619385e-01 -4.414626359939575195e-01 -4.275445267558097839e-02 -1.369040161371231079e-01 -2.741241455078125000e-01 2.202130109071731567e-02 1.950160949490964413e-03 -2.733316123485565186e-01 2.780618369579315186e-01 1.506394445896148682e-01 -1.852613538503646851e-01 2.439262419939041138e-01 1.533401310443878174e-01 2.417892366647720337e-01 1.363656222820281982e-01 4.552479367703199387e-04 1.033413931727409363e-01 7.533280644565820694e-03 -7.998892664909362793e-02 1.221089903265237808e-02 1.558811217546463013e-01 -1.697676181793212891e-01 2.088664323091506958e-01 -1.497870963066816330e-02
3.220045939087867737e-02 -4.023563861846923828e-02 -2.890296876430511475e-01 4.887270927429199219e-02 2.719928510487079620e-02 1.079679355025291443e-01 2.345222532749176025e-01 2.828018367290496826e-01 1.022673696279525757e-01 -2.402615547180175781e-01 1.930154263973236084e-01 -1.930891275405883789e-01 -2.678236961364746094e-01 3.631301522254943848e-01 1.733922213315963745e-01 7.733104377985000610e-02 7.571260631084442139e-02 5.305135622620582581e-02 -2.341250889003276825e-02 4.192420095205307007e-02 -3.217956721782684326e-01 7.644098997116088867e-02 -1.351085454225540161e-01 8.658313751220703125e-02 2.346428781747817993e-01 1.211582403630018234e-02 8.434733748435974121e-02 -2.925174534320831299e-01 1.354653537273406982e-01 -2.437652796506881714e-01 -3.409936651587486267e-02 -9.414322674274444580e-02
4.376722499728202820e-02 3.530377522110939026e-02 -2.776375710964202881e-01 -3.880617916584014893e-01 1.677728444337844849e-01 -3.236188367009162903e-02 -5.117665231227874756e-02 1.357289701700210571e-01 2.035441249608993530e-01 1.249214857816696167e-01 7.818529754877090454e-02 -2.613475322723388672e-01 -3.365099132061004639e-01 3.758458495140075684e-01 1.479469537734985352e-01 -4.432220757007598877e-02 1.215843334794044495e-01 1.938270032405853271e-02 4.553820937871932983e-02 -3.226027637720108032e-02 -1.284449826925992966e-02 4.429834429174661636e-03 1.030061990022659302e-01 -2.574468255043029785e-01 5.724617093801498413e-02 1.318870931863784790e-01 -7.952922023832798004e-03 -1.192383319139480591e-01 -6.505054235458374023e-02 -4.075864553451538086e-01 -8.296575397253036499e-02 3.979377076029777527e-02
-2.185135781764984131e-01 1.110990941524505615e-01 -8.538316935300827026e-02 -2.108494192361831665e-02 -3.439739346504211426e-02 2.008693069219589233e-01 -6.032140925526618958e-02 1.673554927110671997e-01 -3.756676241755485535e-02 -1.258249282836914062e-01 -1.400620341300964355e-01 -4.753527343273162842e-01 -2.264483273029327393e-01 2.138957381248474121e-01 2.279370874166488647e-01 -3.026471138000488281e-01 -8.217960596084594727e-02 6.964691728353500366e-02 -1.165903955698013306e-01 9.515030682086944580e-02 -1.361735612154006958e-01 3.289672732353210449e-01 3.454389050602912903e-03 1.757783815264701843e-02 1.032681167125701904e-01 1.791230589151382446e-02 3.667606115341186523e-01 4.440831486135721207e-03 -3.796330466866493225e-02 1.726362109184265137e-01 2.551671117544174194e-02 1.297916769981384277e-01
1.722857952117919922e-01 1.862397789955139160e-01 -2.159391641616821289e-01 1.630283892154693604e-01 3.566187024116516113e-01 2.313382178544998169e-01 7.634608447551727295e-02 1.456877291202545166e-01 -4.285611957311630249e-02 -1.105502620339393616e-01 -1.454027593135833740e-01 -1.778867393732070923e-01 -6.426874548196792603e-02 3.134469687938690186e-01 1.964432597160339355e-01 -1.266329884529113770e-01 4.485945105552673340e-01 -1.581914573907852173e-01 -1.455909907817840576e-01 1.205121651291847229e-01 -2.184374630451202393e-01 -7.210071384906768799e-02 -1.288455575704574585e-01 2.564531937241554260e-02 8.571063727140426636e-02 9.185025840997695923e-02 -1.104137524962425232e-01 -1.522227972745895386e-01 -5.940517038106918335e-02 -5.547747388482093811e-02 1.079693809151649475e-01 -1.710663437843322754e-01
-2.177198417484760284e-02 2.552154064178466797e-01 -2.892034649848937988e-01 4.600866138935089111e-02 1.444030106067657471e-01 5.308261886239051819e-02 9.752169251441955566e-03 3.326292708516120911e-02 2.790237069129943848e-01 -2.300821691751480103e-01 2.689797282218933105e-01 -2.976503968238830566e-01 2.652467489242553711e-01 3.261161148548126221e-01 6.047601345926523209e-03 -1.273715868592262268e-02 3.460947871208190918e-01 -2.358234524726867676e-01 -1.723614148795604706e-02 1.685326546430587769e-02 -3.156573278829455376e-03 -2.063536792993545532e-01 3.559004515409469604e-02 -1.887551546096801758e-01 -1.430659145116806030e-01 6.774757057428359985e-02 1.317779719829559326e-01 -4.573014751076698303e-02 8.545067161321640015e-02 3.659223392605781555e-02 1.879078149795532227e-01 1.057972311973571777e-01
-1.006620079278945923e-01 1.305320113897323608e-01 -1.500441809184849262e-03 -2.051292806863784790e-01 1.324168890714645386e-01 1.023403741419315338e-02 -4.027624148875474930e-03 2.110996991395950317e-01 -2.306263148784637451e-01 -1.512119621038436890e-01 3.314194381237030029e-01 -3.962333500385284424e-01 -4.844342768192291260e-01 -8.474524319171905518e-02 1.721434891223907471e-01 -1.819902509450912476e-01 1.363192349672317505e-01 2.054513990879058838e-01 -4.273085668683052063e-02 -2.816168405115604401e-02 4.540640860795974731e-02 1.296573877334594727e-01 9.230834245681762695e-02 2.143612056970596313e-01 7.139275968074798584e-02 -1.189383491873741150e-01 1.634875237941741943e-01 -1.054951399564743042e-01 9.119082242250442505e-03 1.414899528026580811e-01 1.922149397432804108e-02 8.182504028081893921e-02
3.845638632774353027e-01 3.113519847393035889e-01 -2.081859260797500610e-01 -1.763052307069301605e-02 6.764957308769226074e-02 -1.812836974859237671e-01 -2.253504246473312378e-01 9.864634834229946136e-03 -1.394963562488555908e-01 -4.718837514519691467e-02 1.227778047323226929e-01 -2.128857672214508057e-01 -2.077459096908569336e-01 7.205456495285034180e-02 1.054051145911216736e-01 -6.260954588651657104e-02 1.825706809759140015e-01 1.522156596183776855e-01 -4.440519213676452637e-02 1.165704354643821716e-01 -2.038999050855636597e-01 2.007922232151031494e-01 -1.288268268108367920e-01 4.124445095658302307e-02 1.617997586727142334e-01 -2.483960054814815521e-02 -2.976511605083942413e-02 8.882468566298484802e-03 -2.142976373434066772e-01 -2.861125767230987549e-01 3.519644439220428467e-01 -1.614338159561157227e-01
-1.247284933924674988e-01 2.764226794242858887e-01 -1.049201712012290955e-01 7.774236798286437988e-02 1.796818375587463379e-01 -5.061743035912513733e-02 -1.135237291455268860e-01 2.376243099570274353e-02 4.743805155158042908e-02 -3.278230875730514526e-02 -2.605746388435363770e-01 -3.622438013553619385e-01 -1.812924146652221680e-01 4.913882911205291748e-02 -7.291322201490402222e-02 -7.325573265552520752e-02 2.879532873630523682e-01 2.367167770862579346e-01 -1.669626384973526001e-01 3.102721571922302246e-01 2.221982330083847046e-01 3.287368118762969971e-01 9.347509592771530151e-02 -1.268186569213867188e-01 1.450614929199218750e-01 -1.875551193952560425e-01 1.733305603265762329e-01 5.924272164702415466e-02 -1.163752302527427673e-01 -2.094630897045135498e-01 -3.355891257524490356e-02 2.444424293935298920e-02
1.964307129383087158e-01 2.092017531394958496e-01 -1.793943494558334351e-01 1.300431191921234131e-01 -2.668277174234390259e-02 -1.579757332801818848e-01 -2.645194530487060547e-01 1.270887553691864014e-01 -8.365368098020553589e-02 -2.930985987186431885e-01 -8.789133280515670776e-02 -3.985462188720703125e-01 -2.229434251785278320e-01 1.425653845071792603e-01 5.023682489991188049e-02 -3.702559694647789001e-02 1.229548826813697815e-01 -6.089815497398376465e-02 -2.141436338424682617e-01 2.811616063117980957e-01 1.746570914983749390e-01 2.452601939439773560e-01 2.182340472936630249e-01 -1.194764003157615662e-01 1.061914265155792236e-01 -5.680259689688682556e-02 -1.950611919164657593e-01 7.510013878345489502e-02 5.616560950875282288e-02 -2.285351008176803589e-01 1.161630973219871521e-01 3.290881868451833725e-03
1.549837440252304077e-01 3.332211375236511230e-01 -3.935754299163818359e-02 3.779147267341613770e-01 7.075577974319458008e-02 -2.181217223405838013e-01 -1.087951138615608215e-01 5.983821675181388855e-02 1.351050939410924911e-02 -1.248323246836662292e-01 1.334874927997589111e-01 -3.624975085258483887e-01 -1.039215177297592163e-01 -5.094972997903823853e-02 -3.178532049059867859e-02 8.800438791513442993e-02 1.762237250804901123e-01 4.678611457347869873e-02 -5.044521018862724304e-02 2.697954475879669189e-01 -4.149122908711433411e-02 2.767833173274993896e-01 2.467332333326339722e-01 -3.137101829051971436e-01 2.165755182504653931e-01 -4.753534495830535889e-02 2.589137479662895203e-02 -5.409708619117736816e-02 -6.640380620956420898e-02 2.420902699232101440e-01 2.632361464202404022e-02 5.257155001163482666e-02
-2.620387077331542969e-01 2.219398915767669678e-01 -5.572087690234184265e-02 -1.065999194979667664e-01 2.481971383094787598e-01 2.559968084096908569e-02 -4.911376163363456726e-02 -6.967753916978836060e-02 1.225188001990318298e-01 -1.662824749946594238e-01 5.448398366570472717e-02 -2.400532066822052002e-01 -2.850390076637268066e-01 1.893687099218368530e-01 -1.734710633754730225e-01 1.373167634010314941e-01 9.120611846446990967e-02 -1.372182369232177734e-01 -1.120595857501029968e-01 3.252440094947814941e-01 -2.603163719177246094e-01 -1.270957142114639282e-01 9.991353005170822144e-02 8.759339898824691772e-02 6.453936547040939331e-02 -1.173978522419929504e-01 -1.182375848293304443e-01 -8.392218500375747681e-02 -4.188014566898345947e-01 -2.124683856964111328e-01 -1.141017004847526550e-01 9.584418684244155884e-02
5.489965900778770447e-02 1.278964579105377197e-01 -1.421851068735122681e-01 -1.172823756933212280e-01 -1.342984586954116821e-01 3.418584465980529785e-01 2.256623096764087677e-02 1.527204960584640503e-01 2.286984473466873169e-01 -2.478519082069396973e-02 3.800813108682632446e-02 -2.025840580463409424e-01 -2.741453051567077637e-01 1.170203983783721924e-01 -6.995528005063533783e-03 1.219688132405281067e-01 1.887592673301696777e-01 -1.638062596321105957e-01 -4.049034416675567627e-01 -7.768610119819641113e-02 5.542219057679176331e-02 -1.058943346142768860e-01 1.577915400266647339e-01 -1.048314049839973450e-01 2.106280624866485596e-02 -8.773732930421829224e-03 2.018100321292877197e-01 2.244368791580200195e-01 8.276346139609813690e-03 -4.136213362216949463e-01 2.027718573808670044e-01 -4.731685668230056763e-02
-1.931031793355941772e-02 -1.572844833135604858e-01 -2.737860977649688721e-01 2.127106785774230957e-01 1.205919012427330017e-01 2.049202769994735718e-01 -1.968499273061752319e-01 1.047341451048851013e-01 3.707815110683441162e-01 -1.484225392341613770e-01 9.664651751518249512e-02 -3.080118000507354736e-01 -3.633742332458496094e-01 1.048186272382736206e-01 -2.624356746673583984e-02 -9.957823157310485840e-02 1.458309739828109741e-01 -1.348106563091278076e-02 -1.990234553813934326e-01 7.750891149044036865e-02 1.081648692488670349e-01 3.039118647575378418e-02 8.033693581819534302e-02 -9.941869229078292847e-02 2.155231982469558716e-01 3.653357550501823425e-02 2.253091186285018921e-01 1.445618122816085815e-01 -2.037970870733261108e-01 -9.322159737348556519e-02 6.775409728288650513e-02 -2.465538978576660156e-01
-3.086942061781883240e-02 3.486212193965911865e-01 -1.837120354175567627e-01 1.613997071981430054e-01 -8.548355102539062500e-02 -2.303894422948360443e-02 -2.226663082838058472e-01 -8.220884948968887329e-02 2.848423719406127930e-01 -2.182325571775436401e-01 -2.082108855247497559e-01 -1.130655035376548767e-01 -2.400155067443847656e-01 3.211157917976379395e-01 1.483601480722427368e-01 1.822484731674194336e-01 2.204474508762359619e-01 1.284685432910919189e-01 -3.500681370496749878e-02 1.622152701020240784e-02 -1.339792646467685699e-02 -1.854065656661987305e-01 1.165145337581634521e-01 -3.162840008735656738e-01 3.677068278193473816e-02 -7.008100301027297974e-02 1.423299461603164673e-01 -2.579013109207153320e-01 1.840559393167495728e-01 -9.275575727224349976e-02 1.792667433619499207e-02 4.579431191086769104e-02
-2.672837078571319580e-01 1.832636892795562744e-01 -1.009725853800773621e-01 -5.496609210968017578e-02 -9.255792200565338135e-02 5.741238966584205627e-02 1.407771408557891846e-01 -2.641856297850608826e-02 8.494596928358078003e-02 7.056868821382522583e-02 3.133987784385681152e-01 -3.933148086071014404e-01 -6.213420629501342773e-02 3.169960975646972656e-01 2.249024808406829834e-01 -3.185474500060081482e-02 -2.627825178205966949e-02 3.092240095138549805e-01 3.947077691555023193e-02 -5.387437343597412109e-02 -4.153761267662048340e-02 2.597614750266075134e-02 1.617743521928787231e-01 -2.485816925764083862e-01 1.294528841972351074e-01 -7.078328728675842285e-02 -5.183184402994811535e-04 1.118856221437454224e-01 2.712590694427490234e-01 3.451611474156379700e-02 3.276844918727874756e-01 1.440559476613998413e-01
-1.097581461071968079e-01 2.604774534702301025e-01 -3.000272810459136963e-01 2.220865571871399879e-03 1.863617897033691406e-01 -7.754154503345489502e-02 8.432168513536453247e-02 6.041511148214340210e-02 1.329444944858551025e-01 -1.904263943433761597e-01 2.395882755517959595e-01 -2.719431817531585693e-01 1.951310485601425171e-01 9.826278686523437500e-02 1.494553089141845703e-01 -2.958802692592144012e-02 4.194234311580657959e-01 -2.706452310085296631e-01 3.033815324306488037e-02 1.332862824201583862e-01 -1.094739977270364761e-02 -3.215187489986419678e-01 6.516809761524200439e-02 -1.176759377121925354e-01 -8.156777173280715942e-02 1.262964401394128799e-02 8.064050972461700439e-02 -1.148637086153030396e-01 -5.612722411751747131e-02 -1.096362769603729248e-01 2.479192465543746948e-01 1.725128740072250366e-01
-9.752561151981353760e-02 4.298895001411437988e-01 1.408405322581529617e-02 -8.678952604532241821e-02 1.576567739248275757e-01 3.083911957219243050e-03 3.028663098812103271e-01 2.459418624639511108e-01 -1.279302239418029785e-01 -3.766592219471931458e-02 1.478080451488494873e-01 -3.092681169509887695e-01 -8.818700164556503296e-02 1.448098719120025635e-01 -9.883591532707214355e-02 -1.247101575136184692e-01 4.808466732501983643e-01 -5.213044956326484680e-02 9.466812759637832642e-02 7.178599387407302856e-02 -2.267799340188503265e-02 -4.110210761427879333e-02 -1.282077133655548096e-01 -1.810863800346851349e-02 1.542970687150955200e-01 -3.358619287610054016e-02 7.207607477903366089e-02 -8.636946231126785278e-02 -2.159652709960937500e-01 -1.065120659768581390e-02 2.341884523630142212e-01 1.591272503137588501e-01
-4.172463715076446533e-02 6.901758909225463867e-02 -1.491943746805191040e-01 2.254760116338729858e-01 -9.104034863412380219e-03 1.470895670354366302e-02 2.625733986496925354e-02 -6.114895269274711609e-02 1.336784064769744873e-01 2.481446415185928345e-02 7.233314961194992065e-02 -4.221276640892028809e-01 -2.275033742189407349e-01 9.701648354530334473e-02 8.742488920688629150e-02 -2.951044738292694092e-01 3.946741223335266113e-01 3.945342898368835449e-01 -9.381113946437835693e-02 9.961251914501190186e-02 5.291986837983131409e-02 1.224743574857711792e-02 -2.855416387319564819e-02 -2.132215797901153564e-01 1.458530575037002563e-01 -2.313132584095001221e-01 -6.002166867256164551e-02 -2.157973796129226685e-01 -2.165492475032806396e-01 -3.070824034512042999e-02 -6.216404959559440613e-02 4.279888048768043518e-02
-3.055479750037193298e-02 2.193649560213088989e-01 -9.102610498666763306e-02 2.444955557584762573e-01 -3.874463587999343872e-02 -6.049341335892677307e-02 8.647872507572174072e-02 6.750899832695722580e-03 -1.524428930133581161e-02 -2.052721101790666580e-03 1.149318516254425049e-01 -3.232599496841430664e-01 -4.155042767524719238e-01 1.009966880083084106e-01 8.293290436267852783e-02 -1.615579277276992798e-01 3.356150984764099121e-01 2.795555889606475830e-01 -1.840305924415588379e-01 8.509862236678600311e-03 1.398147940635681152e-01 1.456756028346717358e-03 -1.479643303900957108e-02 -1.841655820608139038e-01 5.792194232344627380e-02 -4.153574705123901367e-01 -5.137188732624053955e-02 -1.351315230131149292e-01 -2.003645747900009155e-01 -1.049125939607620239e-01 -8.179286867380142212e-02 5.828532576560974121e-02
5.889051407575607300e-02 2.908038794994354248e-01 -1.044578105211257935e-01 -2.329537086188793182e-02 3.647969365119934082e-01 1.114991754293441772e-01 -2.075807303190231323e-01 -3.896072879433631897e-02 4.634078219532966614e-02 7.112722098827362061e-02 6.899356842041015625e-02 -4.097006022930145264e-01 -2.109356820583343506e-01 -1.017242949455976486e-02 -1.750430762767791748e-01 1.916979849338531494e-01 1.567026823759078979e-01 8.047585189342498779e-02 2.425250709056854248e-01 -5.533389747142791748e-02 -2.258974164724349976e-01 -1.297904700040817261e-01 2.179673314094543457e-01 6.919257342815399170e-02 1.489718556404113770e-01 -1.122188046574592590e-01 1.843667179346084595e-01 -2.187285423278808594e-01 1.359241455793380737e-01 1.288400739431381226e-01 2.277586609125137329e-01 4.398515075445175171e-02
-9.846901148557662964e-02 2.714954689145088196e-02 -2.531383633613586426e-01 1.186656951904296875e-01 -3.643386065959930420e-02 -7.945766299962997437e-02 -9.056008420884609222e-03 -3.129973262548446655e-02 1.456002891063690186e-01 1.314354240894317627e-01 -2.320740818977355957e-01 -4.195018112659454346e-01 -5.039298906922340393e-02 2.971735000610351562e-01 2.135235071182250977e-01 6.800347566604614258e-02 -5.366659909486770630e-02 7.879360765218734741e-02 1.332482397556304932e-01 4.061464220285415649e-02 6.393066048622131348e-02 1.428458490408957005e-03 1.112011168152093887e-02 -3.926744759082794189e-01 1.887786388397216797e-01 5.603665113449096680e-02 9.361138194799423218e-02 -5.978724360466003418e-02 1.073351278901100159e-01 -2.121320217847824097e-01 3.938792645931243896e-01 2.089122682809829712e-01
1.770371794700622559e-01 2.105983048677444458e-01 -6.440971046686172485e-02 5.917718517594039440e-04 -8.469448238611221313e-02 2.339946478605270386e-01 -3.715554773807525635e-01 1.527392268180847168e-01 2.092149406671524048e-01 -4.065262526273727417e-02 -1.390681266784667969e-01 -3.186701834201812744e-01 -6.501493602991104126e-02 3.691245615482330322e-02 2.510742098093032837e-02 5.065616965293884277e-02 3.304879367351531982e-01 -9.633029997348785400e-02 -1.050950679928064346e-02 -1.777674406766891479e-01 -8.127938956022262573e-02 -1.666009426116943359e-01 1.400929093360900879e-01 -1.863127648830413818e-01 1.701470166444778442e-01 -1.196316443383693695e-02 1.711280201561748981e-04 1.636364907026290894e-01 1.128012016415596008e-01 -2.334981709718704224e-01 3.708975911140441895e-01 1.488393247127532959e-01
4.624949395656585693e-02 4.242600128054618835e-02 -1.489710360765457153e-01 2.170828580856323242e-01 1.583827733993530273e-01 8.743473445065319538e-04 1.926655024290084839e-01 -2.542584836483001709e-01 6.929484754800796509e-02 -9.184116870164871216e-02 1.353241950273513794e-01 -2.255925685167312622e-01 -4.811492562294006348e-02 1.657604575157165527e-01 -1.711164861917495728e-01 2.498893290758132935e-01 3.108973503112792969e-01 -3.021527826786041260e-01 -1.408308744430541992e-02 1.053996905684471130e-01 -9.914598613977432251e-02 -3.805237263441085815e-02 1.008004546165466309e-01 -2.806879878044128418e-01 3.661188781261444092e-01 -2.193665876984596252e-02 -1.369217336177825928e-01 -1.950236111879348755e-01 -2.750020325183868408e-01 -5.442705005407333374e-02 1.175105944275856018e-01 1.128881052136421204e-01
9.672991186380386353e-02 2.358736991882324219e-01 -2.152213901281356812e-01 -5.993355065584182739e-02 3.398782312870025635e-01 3.343134373426437378e-02 2.619423568248748779e-01 8.665405213832855225e-02 2.184497117996215820e-01 -1.816786378622055054e-01 1.219434663653373718e-02 -8.841263502836227417e-02 -2.347482144832611084e-01 2.869409918785095215e-01 -1.356437057256698608e-01 -1.126214787364006042e-01 4.666954874992370605e-01 -1.557380855083465576e-01 9.263294935226440430e-02 1.515624523162841797e-01 4.769223928451538086e-02 5.117380246520042419e-02 3.247225424274802208e-03 8.718857169151306152e-02 9.299647063016891479e-03 3.471735864877700806e-02 1.058443561196327209e-01 -4.204791784286499023e-02 -1.569348014891147614e-02 -1.058036088943481445e-01 3.468166589736938477e-01 5.493027716875076294e-02
2.056425362825393677e-01 2.173986136913299561e-01 5.395793356001377106e-03 -2.276779860258102417e-01 7.140276581048965454e-02 -2.502100467681884766e-01 3.372399136424064636e-02 -1.269245706498622894e-02 5.558661371469497681e-02 -1.510086208581924438e-01 1.003290265798568726e-01 -5.337644219398498535e-01 -7.698762416839599609e-02 -1.997685581445693970e-01 3.323086723685264587e-02 1.052017323672771454e-02 1.514202803373336792e-01 9.332757443189620972e-02 -2.031197845935821533e-01 5.504843778908252716e-03 -2.529440224170684814e-01 2.732667624950408936e-01 2.755421027541160583e-02 -1.755284368991851807e-01 -3.350088000297546387e-02 2.472282946109771729e-01 4.996141791343688965e-02 -2.150648385286331177e-01 -1.247328668832778931e-01 4.732447490096092224e-02 2.205539196729660034e-01 -3.288716077804565430e-02
-1.191769391298294067e-01 2.445510327816009521e-01 -1.405284702777862549e-01 8.017146587371826172e-02 1.220858171582221985e-01 -2.120123207569122314e-01 -6.723945587873458862e-02 -5.019349977374076843e-02 -2.321007698774337769e-01 -1.842996031045913696e-01 4.670211076736450195e-01 -2.785299122333526611e-01 -1.186128780245780945e-01 -3.700811415910720825e-02 -2.251783572137355804e-02 -2.517549693584442139e-01 2.195372134447097778e-01 9.932657331228256226e-02 -2.564891874790191650e-01 8.399785310029983521e-02 -2.072310447692871094e-01 -2.768884040415287018e-02 1.648335903882980347e-01 -1.307485252618789673e-01 -1.113658072426915169e-03 2.137186676263809204e-01 -8.818565309047698975e-02 -1.085633784532546997e-01 1.534554809331893921e-01 -1.719924360513687134e-01 9.887366555631160736e-03 1.808911710977554321e-01
8.628015406429767609e-03 4.398728162050247192e-02 -1.165176406502723694e-01 9.691450744867324829e-02 2.013207077980041504e-01 -1.713001579046249390e-01 -2.188180945813655853e-02 -8.929272741079330444e-02 3.353117406368255615e-02 -1.529077906161546707e-02 -1.569356471300125122e-01 -3.224002718925476074e-01 -4.516543745994567871e-01 -1.030553481541574001e-03 1.315215229988098145e-01 -2.859541773796081543e-01 3.416507840156555176e-01 2.113480269908905029e-01 -1.453415304422378540e-01 1.196037903428077698e-01 9.653141349554061890e-02 6.138830259442329407e-02 -7.990787923336029053e-02 -2.385900020599365234e-01 7.262564450502395630e-02 -3.212992548942565918e-01 6.635436415672302246e-02 -1.449855566024780273e-01 -1.662907451391220093e-01 -1.367028504610061646e-01 -3.278349339962005615e-02 9.560689330101013184e-02
-1.194307431578636169e-01 2.550490200519561768e-01 -1.348282247781753540e-01 -2.184389531612396240e-01 -1.365011930465698242e-01 2.234576083719730377e-02 1.701739430427551270e-02 -1.641433537006378174e-01 -1.909082084894180298e-01 -1.169710755348205566e-01 2.357438765466213226e-02 -4.325874149799346924e-01 1.706045567989349365e-01 1.429935097694396973e-01 -2.139853313565254211e-02 -3.895197808742523193e-02 2.522937953472137451e-01 3.130962373688817024e-03 -5.223205685615539551e-01 -3.365359455347061157e-02 -1.707314252853393555e-01 -2.736060135066509247e-02 5.383135005831718445e-02 -1.122826617211103439e-02 2.011204361915588379e-01 7.996076345443725586e-02 2.073085866868495941e-02 -2.750482559204101562e-01 -7.835368812084197998e-02 -6.028938293457031250e-02 1.034679412841796875e-01 7.172359526157379150e-02
5.263577029109001160e-02 3.385989665985107422e-01 -6.652836501598358154e-02 -1.791253089904785156e-01 1.973735839128494263e-01 1.549928933382034302e-01 -2.096482664346694946e-01 2.596609294414520264e-01 -7.851433753967285156e-02 -6.019220873713493347e-02 -3.858628869056701660e-02 -2.463803440332412720e-01 -2.254516482353210449e-01 3.207975029945373535e-01 2.155527472496032715e-02 1.467080861330032349e-01 -2.829573117196559906e-02 1.480174362659454346e-01 -1.263038665056228638e-01 1.319160163402557373e-01 -4.726569727063179016e-02 2.863500416278839111e-01 3.414292037487030029e-01 1.104097664356231689e-01 9.474045038223266602e-02 8.439758419990539551e-02 -5.287157744169235229e-02 -1.792954802513122559e-01 -2.843821644783020020e-01 -9.881550073623657227e-02 6.654248386621475220e-02 9.402322024106979370e-02
-6.833049468696117401e-03 -1.859220862388610840e-02 -3.214087784290313721e-01 3.072453439235687256e-01 1.618667840957641602e-01 -1.683719605207443237e-01 -6.451769918203353882e-02 8.042153716087341309e-02 2.782748080790042877e-02 -2.149982303380966187e-01 -3.043796680867671967e-02 -3.632598221302032471e-01 -1.754799187183380127e-01 1.191443577408790588e-01 -2.621832489967346191e-01 5.916656926274299622e-03 2.259245216846466064e-01 1.837171465158462524e-01 -2.708826586604118347e-02 8.820433914661407471e-02 1.234728395938873291e-01 8.816402405500411987e-02 2.594357132911682129e-01 2.627740614116191864e-02 2.237426936626434326e-01 -1.076877638697624207e-01 1.544525772333145142e-01 5.559717863798141479e-02 1.900732666254043579e-01 -3.322850465774536133e-01 3.293881192803382874e-02 1.500799804925918579e-01
-2.343188971281051636e-01 7.530932128429412842e-02 -1.981490403413772583e-01 6.499055773019790649e-02 -7.476955652236938477e-02 -4.248965904116630554e-02 -2.168868780136108398e-01 6.707384437322616577e-02 -1.232039481401443481e-01 -2.032631784677505493e-01 2.136664241552352905e-01 -5.118260979652404785e-01 -6.729956250637769699e-03 3.993417322635650635e-02 1.018784269690513611e-01 2.097983658313751221e-01 9.568618983030319214e-02 4.208000004291534424e-02 -2.819769084453582764e-01 2.589462101459503174e-01 -2.475791573524475098e-01 -4.627178609371185303e-02 -1.618437021970748901e-01 -7.587502896785736084e-02 2.507159113883972168e-01 3.620689734816551208e-02 -3.773331269621849060e-02 1.058422327041625977e-01 8.152218908071517944e-02 3.783068805932998657e-02 2.179434448480606079e-01 1.777724623680114746e-01
2.481281198561191559e-02 1.700265556573867798e-01 -8.317466080188751221e-02 7.333016395568847656e-02 -2.015703544020652771e-02 -1.948384642601013184e-01 4.821058362722396851e-02 2.830086946487426758e-01 2.334242314100265503e-02 -1.302000135183334351e-03 -1.006650924682617188e-01 -4.777981936931610107e-01 -2.784305214881896973e-01 -8.746732771396636963e-02 2.676165401935577393e-01 2.976402454078197479e-02 1.803754717111587524e-01 -1.528023779392242432e-01 -4.267726838588714600e-02 3.922769427299499512e-01 -4.065510351210832596e-03 2.406744807958602905e-01 1.908808499574661255e-01 -1.677447557449340820e-01 1.029845178127288818e-01 1.840557157993316650e-02 -2.566486038267612457e-02 8.702697604894638062e-02 -2.693773508071899414e-01 -1.203276962041854858e-01 1.750446157529950142e-03 2.049288526177406311e-02
2.382689118385314941e-01 1.020118370652198792e-01 -1.467727273702621460e-01 -1.870566755533218384e-01 2.389573603868484497e-01 3.464872390031814575e-02 1.350620985031127930e-01 8.024688810110092163e-02 2.057156711816787720e-01 -9.958172589540481567e-02 2.746806945651769638e-03 -2.621620595455169678e-01 -2.091940641403198242e-01 1.794308871030807495e-01 2.327982932329177856e-01 -3.104421794414520264e-01 7.175254821777343750e-02 -4.765279218554496765e-02 2.888951450586318970e-02 1.975599825382232666e-01 -1.145971119403839111e-01 -4.293674230575561523e-02 8.458574116230010986e-02 8.757665753364562988e-02 2.159956395626068115e-01 4.937616735696792603e-02 5.927117168903350830e-02 -2.377287447452545166e-01 -8.245339244604110718e-02 2.205337285995483398e-01 1.621268540620803833e-01 4.217636287212371826e-01
9.728500992059707642e-02 1.672200411558151245e-01 -6.444501876831054688e-02 -4.727390408515930176e-02 -2.045500278472900391e-01 -1.753048896789550781e-01 -1.038429066538810730e-01 -9.273208677768707275e-02 -9.044425934553146362e-02 -2.208837419748306274e-01 4.948440566658973694e-02 -5.149969458580017090e-01 -2.579280436038970947e-01 1.936574876308441162e-01 -9.090715646743774414e-02 -1.838720738887786865e-01 8.484758436679840088e-02 3.252672404050827026e-02 -9.470889717340469360e-02 2.054147720336914062e-01 1.497576385736465454e-01 -5.125867202877998352e-02 2.292350977659225464e-01 -3.278997913002967834e-02 1.361038982868194580e-01 2.505347430706024170e-01 7.656812667846679688e-02 -1.072747260332107544e-01 6.367233395576477051e-02 2.678237855434417725e-01 2.244271039962768555e-01 -1.748477369546890259e-01
-8.434560894966125488e-02 -6.155952438712120056e-02 -4.470813646912574768e-02 2.196029387414455414e-02 1.311440467834472656e-01 -2.089296095073223114e-02 -2.973565161228179932e-01 7.343924045562744141e-02 3.164392709732055664e-01 -1.165759190917015076e-01 -2.351633459329605103e-01 -4.636098146438598633e-01 -1.297341734170913696e-01 1.146574020385742188e-01 2.744981646537780762e-01 -1.521816551685333252e-01 3.118860069662332535e-03 -1.194538325071334839e-01 -2.112570852041244507e-01 -6.329005956649780273e-02 -1.180605888366699219e-01 6.269557774066925049e-02 3.853169381618499756e-01 -5.775501206517219543e-02 1.677280813455581665e-01 -5.766740813851356506e-02 8.229184895753860474e-03 -2.145452499389648438e-01 1.267949678003787994e-02 -1.164629608392715454e-01 8.289455622434616089e-02 -1.788320541381835938e-01
1.650520861148834229e-01 2.069966197013854980e-01 -1.774274706840515137e-01 -2.861831784248352051e-01 -3.473339974880218506e-02 1.250593662261962891e-01 -3.051327168941497803e-01 4.558452218770980835e-02 -7.491917908191680908e-02 -1.123744249343872070e-02 1.213029250502586365e-01 -3.254672586917877197e-01 -4.249728918075561523e-01 1.087297499179840088e-01 1.865415573120117188e-01 9.742037951946258545e-02 -2.005304954946041107e-02 1.032708659768104553e-01 -1.712561771273612976e-02 -1.503239870071411133e-01 -1.622602492570877075e-01 2.546852827072143555e-01 1.376180797815322876e-01 1.620662212371826172e-02 1.618103682994842529e-01 -1.579771488904953003e-01 -5.825195088982582092e-02 -4.404690116643905640e-02 1.048885807394981384e-01 -1.732210367918014526e-01 2.983847260475158691e-01 -1.026563495397567749e-01
-1.837253421545028687e-01 2.198639661073684692e-01 2.065352909266948700e-02 -1.704360693693161011e-01 1.016313880681991577e-01 1.517367921769618988e-02 -3.725189268589019775e-01 4.834759607911109924e-02 2.094672769308090210e-01 -1.107918694615364075e-01 6.205753982067108154e-02 -1.407265067100524902e-01 -2.090489566326141357e-01 8.298735320568084717e-02 -1.333227753639221191e-01 -1.663830131292343140e-01 1.079263240098953247e-01 2.944363355636596680e-01 -1.852609366178512573e-01 4.106128215789794922e-01 2.847860008478164673e-02 -5.228153616189956665e-02 2.686400711536407471e-01 -8.842872083187103271e-02 1.972163170576095581e-01 8.411564677953720093e-02 1.625270694494247437e-01 -6.601253896951675415e-02 1.945069134235382080e-01 -2.217231839895248413e-01 8.901569992303848267e-02 -6.672844290733337402e-02
-3.196132928133010864e-02 5.023518204689025879e-02 -2.307766824960708618e-01 -1.531635522842407227e-01 1.304957121610641479e-01 -3.249107673764228821e-02 3.048316389322280884e-02 8.808141201734542847e-02 2.310911267995834351e-01 6.329627335071563721e-02 -1.375537067651748657e-01 -3.398365974426269531e-01 -2.272783815860748291e-01 2.915661633014678955e-01 6.928148213773965836e-03 -2.787574008107185364e-02 -2.115875296294689178e-02 2.030035480856895447e-02 1.274732500314712524e-01 1.268811672925949097e-01 -1.448656916618347168e-01 -2.887517400085926056e-02 1.392300873994827271e-01 -3.284377455711364746e-01 4.225917905569076538e-02 6.222625821828842163e-02 6.166082248091697693e-02 -8.282352355308830738e-04 1.161855012178421021e-01 -4.583900272846221924e-01 2.408811599016189575e-01 3.004421591758728027e-01
-1.579382568597793579e-01 3.289632499217987061e-01 -1.843526810407638550e-01 -4.773981496691703796e-02 9.900722652673721313e-02 -2.209032513201236725e-02 -3.081857562065124512e-01 6.182035431265830994e-03 -1.005019024014472961e-01 -1.627821661531925201e-02 1.436894387006759644e-01 -2.899336516857147217e-01 -1.153339073061943054e-01 1.676784157752990723e-01 1.711637228727340698e-01 1.272009462118148804e-01 -2.750987559556961060e-02 2.193141579627990723e-01 1.013329327106475830e-01 -2.078187167644500732e-01 -2.619343437254428864e-02 -7.688973098993301392e-02 2.728413641452789307e-01 -2.292610108852386475e-01 3.186730742454528809e-01 -9.895151853561401367e-02 2.806240618228912354e-01 4.490650817751884460e-02 2.426222711801528931e-01 -7.473806384950876236e-03 1.834363937377929688e-01 5.199640989303588867e-02
1.019841358065605164e-01 2.431262731552124023e-01 -8.386257290840148926e-02 1.753895729780197144e-02 2.388083934783935547e-01 -6.470786035060882568e-02 -1.963244751095771790e-02 4.581696540117263794e-02 8.741997927427291870e-02 -1.809349507093429565e-01 -5.117477476596832275e-02 -5.121297836303710938e-01 -3.972488343715667725e-01 -9.150700271129608154e-02 6.671155989170074463e-02 -7.581055164337158203e-02 2.495791614055633545e-01 -1.202161312103271484e-01 4.969904571771621704e-02 5.955440178513526917e-02 -7.899112999439239502e-02 1.328752338886260986e-01 1.623619049787521362e-01 -1.635988503694534302e-01 7.358609884977340698e-02 7.041268795728683472e-02 -1.270724684000015259e-01 3.540638983249664307e-01 1.441755294799804688e-01 4.525983822531998158e-04 -2.129209190607070923e-01 3.205958520993590355e-03
-4.089808836579322815e-02 2.999958395957946777e-01 -6.097759306430816650e-02 -2.962124347686767578e-02 2.045191228389739990e-01 -8.060438930988311768e-02 2.410831302404403687e-02 8.907885849475860596e-02 1.437154561281204224e-01 -2.790125012397766113e-01 -4.522094130516052246e-02 -1.032213643193244934e-01 -3.583562374114990234e-01 1.728064715862274170e-01 -1.975298225879669189e-01 1.421300023794174194e-01 2.006089091300964355e-01 -3.302393853664398193e-02 -1.297533977776765823e-02 3.799756467342376709e-01 -1.549586206674575806e-01 -3.539352118968963623e-01 -1.374616008251905441e-02 -1.414860337972640991e-01 2.083774656057357788e-01 -2.102468460798263550e-01 -2.161386981606483459e-02 -1.773582249879837036e-01 -1.616992354393005371e-01 -1.124550029635429382e-01 2.682827599346637726e-02 -6.128932163119316101e-02
-2.308344468474388123e-02 1.885408759117126465e-01 -1.344407498836517334e-01 6.076994165778160095e-02 9.293282777070999146e-02 8.572860807180404663e-02 7.253846526145935059e-02 1.127499043941497803e-01 1.864486038684844971e-01 -1.675704568624496460e-01 1.519614830613136292e-02 -4.818332493305206299e-01 -2.639495432376861572e-01 8.672750741243362427e-02 -1.437403112649917603e-01 -2.406544685363769531e-01 1.197793558239936829e-01 2.394815236330032349e-01 -4.353568702936172485e-02 -2.517982721328735352e-01 -4.723033681511878967e-02 -9.313674271106719971e-02 7.326882332563400269e-02 1.227744668722152710e-01 2.865276038646697998e-01 -2.363954186439514160e-01 1.615415215492248535e-01 1.997766047716140747e-01 -2.189821749925613403e-01 -8.816795051097869873e-02 -6.507769227027893066e-02 -1.577832698822021484e-01
-9.744782745838165283e-02 2.010627090930938721e-01 -3.001723289489746094e-01 -7.511823624372482300e-02 -1.181610599160194397e-01 -1.614707261323928833e-01 3.447834774851799011e-02 2.767083346843719482e-01 -1.000580564141273499e-01 -1.030198335647583008e-01 1.285091787576675415e-01 -2.024517506361007690e-01 -2.384651601314544678e-01 1.262131631374359131e-01 -1.427795141935348511e-01 5.786871910095214844e-02 7.844400405883789062e-02 -1.597482115030288696e-01 -1.053040325641632080e-01 -2.326172441244125366e-01 -2.965165674686431885e-01 -2.471079528331756592e-01 2.267490178346633911e-01 -1.509037315845489502e-01 -2.807974070310592651e-02 -7.113197445869445801e-02 5.439408496022224426e-02 2.266180068254470825e-01 -3.398883342742919922e-01 -1.208346188068389893e-01 1.776663810014724731e-01 1.413755565881729126e-01
6.422701478004455566e-02 2.497249543666839600e-01 -2.512160539627075195e-01 -1.263701319694519043e-01 1.096341982483863831e-01 -7.106878608465194702e-02 5.509686097502708435e-02 2.418287545442581177e-01 9.024228155612945557e-02 -1.021963655948638916e-01 3.781943768262863159e-02 -1.206574290990829468e-01 -1.528039127588272095e-01 8.500317484140396118e-02 3.215719945728778839e-03 -2.732205092906951904e-01 9.749646484851837158e-02 -1.630200445652008057e-01 -1.332538872957229614e-01 2.222226709127426147e-01 -2.621684968471527100e-01 -3.061011619865894318e-02 -8.435337245464324951e-02 -1.245398595929145813e-01 1.384131759405136108e-01 2.244208604097366333e-01 1.926301866769790649e-01 2.767747342586517334e-01 1.844882071018218994e-01 -1.112510636448860168e-01 4.568784832954406738e-01 -4.621332511305809021e-02
4.854317009449005127e-02 2.617366313934326172e-01 -2.108415961265563965e-01 -2.590443789958953857e-01 -2.551994323730468750e-01 2.095516584813594818e-02 -2.323293089866638184e-01 -4.547235742211341858e-02 1.428014487028121948e-01 1.000156775116920471e-01 -8.394836448132991791e-03 -4.468871355056762695e-01 1.712756603956222534e-02 2.013381570577621460e-01 -1.283704489469528198e-01 9.389916807413101196e-02 3.049992322921752930e-01 -3.117535449564456940e-02 -2.509855628013610840e-01 -2.508926093578338623e-01 -2.137785404920578003e-01 3.697883337736129761e-02 5.953707173466682434e-02 7.256478071212768555e-03 9.610562026500701904e-02 1.440955847501754761e-01 -8.054276555776596069e-02 -1.260770261287689209e-01 1.147314626723527908e-02 -1.721088290214538574e-01 2.163761258125305176e-01 1.054528262466192245e-02
-2.201070263981819153e-02 9.972679615020751953e-02 -2.120866179466247559e-01 -1.948476880788803101e-01 1.951556056737899780e-01 -7.159117609262466431e-03 6.443235278129577637e-02 -1.038931459188461304e-01 1.168313995003700256e-01 -2.176274061203002930e-01 -1.994727104902267456e-01 -3.454388678073883057e-01 3.596425801515579224e-02 6.540489941835403442e-02 -2.997945435345172882e-02 -2.363117784261703491e-01 -3.205991536378860474e-02 -8.002598583698272705e-02 2.509941905736923218e-02 -1.514346618205308914e-02 -3.277519643306732178e-01 5.612951517105102539e-02 -2.980845456477254629e-04 -2.465975731611251831e-01 1.965283751487731934e-01 8.809834718704223633e-02 3.077764809131622314e-01 -1.595305055379867554e-01 1.497724205255508423e-01 -3.217355310916900635e-01 2.581317722797393799e-01 -1.796868741512298584e-01
-1.584307849407196045e-01 1.549180448055267334e-01 -2.102986425161361694e-01 -1.712045371532440186e-01 1.283922195434570312e-01 -1.491370350122451782e-01 2.328985184431076050e-02 -4.282131791114807129e-02 -1.431775838136672974e-01 -2.320891916751861572e-01 3.637771606445312500e-01 -1.337570846080780029e-01 -1.981952190399169922e-01 -8.090246468782424927e-03 -7.678246498107910156e-02 1.433961838483810425e-01 -7.179451733827590942e-02 1.160335838794708252e-01 -1.215435788035392761e-01 -1.167694255709648132e-01 -1.799966394901275635e-01 1.449310481548309326e-01 1.576246917247772217e-01 -2.888544797897338867e-01 3.127929270267486572e-01 -2.861755490303039551e-01 6.974183768033981323e-02 1.116617023944854736e-01 -8.688393235206604004e-02 -2.652403153479099274e-02 2.572272717952728271e-01 2.562568187713623047e-01
-3.081127703189849854e-01 3.754385709762573242e-01 -1.947267800569534302e-01 -1.340053975582122803e-01 2.098896205425262451e-01 5.189523100852966309e-02 6.204869132488965988e-03 -1.738260686397552490e-01 -1.466277870349586010e-03 -1.751644015312194824e-01 1.115227863192558289e-02 -2.706447541713714600e-01 -1.817041337490081787e-01 1.540884077548980713e-01 -1.864006221294403076e-01 3.718171641230583191e-02 2.626466751098632812e-02 1.647437065839767456e-01 -2.636513710021972656e-01 -1.007715687155723572e-01 1.059682760387659073e-02 1.714006215333938599e-01 1.132146120071411133e-01 -5.160852894186973572e-02 -1.238143537193536758e-02 -2.075510174036026001e-01 1.787175983190536499e-01 3.259590566158294678e-01 2.116097956895828247e-01 8.327644318342208862e-02 2.199672609567642212e-01 -1.740179210901260376e-02
1.332024633884429932e-01 6.426098197698593140e-02 -5.223464965820312500e-01 1.405887752771377563e-01 -1.759111583232879639e-01 7.359108421951532364e-03 1.571776717901229858e-01 -7.509291917085647583e-02 8.244639635086059570e-02 4.759863018989562988e-02 -4.567556083202362061e-02 -3.954797983169555664e-01 -2.945762276649475098e-01 -1.303658038377761841e-01 -6.797368079423904419e-02 -5.736688524484634399e-02 4.091586768627166748e-01 4.113481193780899048e-02 -1.033771038055419922e-01 8.525439351797103882e-02 -2.360097020864486694e-01 -3.800744935870170593e-02 -9.380943328142166138e-02 8.378465659916400909e-03 -4.716476798057556152e-02 -9.439710527658462524e-02 1.230917274951934814e-01 9.426888078451156616e-02 1.132764518260955811e-01 -1.715145409107208252e-01 1.601632870733737946e-02 -1.191060319542884827e-01
3.090334236621856689e-01 3.012346029281616211e-01 -1.182016506791114807e-01 -5.339140817523002625e-02 1.681816130876541138e-01 1.554670333862304688e-01 -1.025838404893875122e-01 -3.774946182966232300e-02 -1.828565960749983788e-03 -2.064428925514221191e-01 3.934569284319877625e-02 -2.500174641609191895e-01 -3.305197358131408691e-01 1.628744155168533325e-01 1.310076266527175903e-01 1.899668276309967041e-01 2.182307243347167969e-01 -1.354402489960193634e-02 3.809272870421409607e-02 1.459067910909652710e-01 6.097363308072090149e-02 -7.385443896055221558e-02 1.945614814758300781e-01 -9.406510740518569946e-02 1.811544410884380341e-02 4.668821766972541809e-02 2.320786714553833008e-01 -7.631319761276245117e-02 1.801955997943878174e-01 -2.730445265769958496e-01 -2.161420583724975586e-01 3.073655664920806885e-01
1.182587468065321445e-03 3.015828430652618408e-01 -5.505936685949563980e-03 -2.728491090238094330e-02 6.240309774875640869e-02 1.118901446461677551e-01 -3.000829517841339111e-01 1.969887614250183105e-01 1.321441680192947388e-01 -3.459669947624206543e-01 2.092518657445907593e-01 -3.504508361220359802e-02 -7.848190516233444214e-02 1.756350994110107422e-01 -4.389864206314086914e-02 1.278534829616546631e-01 2.621152698993682861e-01 1.841676086187362671e-01 -2.686529755592346191e-01 1.323515269905328751e-02 2.738445997238159180e-01 1.275482177734375000e-01 2.941119074821472168e-01 -1.232968494296073914e-01 2.746653854846954346e-01 7.531145215034484863e-02 -5.238617211580276489e-02 -2.123789638280868530e-01 -6.020898744463920593e-02 9.542036801576614380e-03 1.143406331539154053e-01 -1.089326068758964539e-01
-1.714353263378143311e-01 4.031247645616531372e-02 -1.817406862974166870e-01 -3.892698585987091064e-01 6.743082404136657715e-02 1.713666021823883057e-01 -1.999500989913940430e-01 -5.431706085801124573e-02 -2.005075514316558838e-01 -1.695883274078369141e-01 1.227201297879219055e-01 -5.087006688117980957e-01 2.004754729568958282e-02 1.378916651010513306e-01 4.978973791003227234e-02 -1.870315670967102051e-01 3.183263540267944336e-01 3.062637988477945328e-03 -1.219522655010223389e-01 -1.903465390205383301e-01 -4.087684210389852524e-03 6.558183114975690842e-03 1.580453105270862579e-02 -5.168854817748069763e-02 1.160527914762496948e-01 -2.490553259849548340e-02 -3.739518299698829651e-02 -1.455905586481094360e-01 1.915578693151473999e-01 1.157846748828887939e-01 1.382610350847244263e-01 2.158191055059432983e-01
4.719576612114906311e-02 -2.717188186943531036e-02 -1.913075596094131470e-01 -1.006650924682617188e-01 2.360131442546844482e-01 2.057519704103469849e-01 2.903670966625213623e-01 2.360947430133819580e-01 1.219182386994361877e-01 -3.161159157752990723e-01 1.211629286408424377e-01 -2.415813058614730835e-01 -9.260659664869308472e-02 2.024937868118286133e-01 8.572246134281158447e-02 9.322106838226318359e-02 1.738394498825073242e-01 7.539957761764526367e-02 8.464805036783218384e-02 1.624658703804016113e-02 -2.845839858055114746e-01 8.328620344400405884e-02 -1.491788029670715332e-01 -6.045228987932205200e-02 2.733736336231231689e-01 2.360585518181324005e-02 9.076608717441558838e-02 -3.478072881698608398e-01 6.454969942569732666e-02 -2.874793112277984619e-01 -5.423966050148010254e-02 -8.566941320896148682e-02
1.243543550372123718e-01 1.385924071073532104e-01 1.789989694952964783e-02 1.581686586141586304e-01 1.530049145221710205e-01 -1.286340504884719849e-01 -7.944067567586898804e-02 6.615464389324188232e-02 1.699974685907363892e-01 -2.453455626964569092e-01 1.532319933176040649e-01 -4.959684908390045166e-01 -3.275586366653442383e-01 1.043577864766120911e-02 2.726728916168212891e-01 -1.342921406030654907e-01 9.532319009304046631e-02 -1.203593835234642029e-01 4.168766736984252930e-02 1.156335547566413879e-01 -1.771767288446426392e-01 2.229299843311309814e-01 2.071473747491836548e-01 -1.120820194482803345e-01 1.120806187391281128e-01 4.934166371822357178e-02 -5.008137971162796021e-02 3.460574150085449219e-01 -2.135697752237319946e-02 -6.160967051982879639e-02 -1.135165542364120483e-01 -3.683688119053840637e-02
-3.758051246404647827e-02 -2.653512917459011078e-02 -4.068854451179504395e-01 6.921616196632385254e-02 -1.653381064534187317e-02 1.446869969367980957e-02 -1.847234070301055908e-01 2.180154919624328613e-01 1.460977494716644287e-01 -8.826269954442977905e-02 9.531652182340621948e-02 -3.343693315982818604e-01 -2.030782997608184814e-01 2.942107617855072021e-01 -1.779323369264602661e-01 5.946777015924453735e-02 1.323626786470413208e-01 -1.793188154697418213e-01 1.946826279163360596e-01 -1.649641990661621094e-02 -6.382062286138534546e-02 2.123572118580341339e-02 -3.351404145359992981e-02 -6.504522264003753662e-02 -1.807549893856048584e-01 -3.603584691882133484e-02 1.096659377217292786e-01 -1.630946546792984009e-01 -3.012379631400108337e-02 -3.488898277282714844e-01 2.736181616783142090e-01 -2.540830671787261963e-01
5.390828475356101990e-02 3.005580306053161621e-01 -1.212225668132305145e-02 -9.519029408693313599e-02 -6.753242015838623047e-02 8.698562532663345337e-02 -1.367717832326889038e-01 -1.935727745294570923e-01 -1.437586545944213867e-01 -5.611709877848625183e-02 3.314174115657806396e-01 -3.349207341670989990e-01 3.796972334384918213e-02 2.057935446500778198e-01 3.012676239013671875e-01 3.041964769363403320e-02 4.988084360957145691e-02 2.238941639661788940e-01 -1.215294972062110901e-01 4.883558303117752075e-02 -6.594546884298324585e-02 -1.622778922319412231e-01 7.721217721700668335e-02 -2.438695728778839111e-01 3.453375101089477539e-01 2.163563072681427002e-01 1.060601323843002319e-01 2.166541106998920441e-02 5.561906844377517700e-02 -1.374349892139434814e-01 2.679052054882049561e-01 1.025271788239479065e-01
-4.182075336575508118e-02 3.797522187232971191e-01 -1.901084929704666138e-02 1.825029700994491577e-01 -8.944277465343475342e-02 5.502232536673545837e-02 -5.076690018177032471e-02 2.700319588184356689e-01 3.322831392288208008e-01 7.484510075300931931e-03 1.961822658777236938e-01 -3.030379116535186768e-01 -4.121362045407295227e-02 3.500653430819511414e-02 1.108815893530845642e-01 3.027830645442008972e-02 1.391960382461547852e-01 2.643994688987731934e-01 -7.756851613521575928e-02 -5.476053804159164429e-02 1.309245242737233639e-03 2.096334993839263916e-01 -1.613304466009140015e-01 -1.545108854770660400e-01 2.512824237346649170e-01 1.489514112472534180e-01 5.876532755792140961e-03 -2.512995600700378418e-01 9.972268342971801758e-02 -2.421996295452117920e-01 8.846036344766616821e-02 2.446064502000808716e-01
2.135401219129562378e-02 2.146066725254058838e-01 -4.287718534469604492e-01 -1.557523459196090698e-01 1.549758315086364746e-01 1.208600848913192749e-01 -6.458004564046859741e-02 1.671704500913619995e-01 1.091167330741882324e-01 4.329078644514083862e-02 3.087738342583179474e-02 -2.309292256832122803e-01 -2.466308921575546265e-01 1.745530813932418823e-01 5.763343349099159241e-02 5.099605768918991089e-02 -2.727005071938037872e-02 -6.973247230052947998e-02 4.859890788793563843e-02 -2.660240605473518372e-02 -1.363947428762912750e-02 -5.676656588912010193e-02 3.039950728416442871e-01 -2.941048443317413330e-01 3.769069537520408630e-02 1.539491266012191772e-01 -1.089173089712858200e-02 -1.244012191891670227e-01 -1.529882103204727173e-01 -3.998104333877563477e-01 2.277219146490097046e-01 2.062555253505706787e-01
2.690575420856475830e-01 -3.454243764281272888e-02 -1.235412433743476868e-01 -2.244405299425125122e-01 -1.570278313010931015e-03 1.977169215679168701e-01 7.968148589134216309e-02 1.876188218593597412e-01 3.245157003402709961e-02 -3.011028468608856201e-01 1.146266832947731018e-01 -3.111876249313354492e-01 -3.118199110031127930e-01 4.172916114330291748e-01 -2.628783881664276123e-01 -4.992314055562019348e-02 5.565931648015975952e-02 3.991756588220596313e-03 -3.295347467064857483e-02 -6.644915789365768433e-02 -8.996932208538055420e-02 -1.784317009150981903e-02 2.210241854190826416e-01 2.980727143585681915e-02 2.345892786979675293e-02 -9.901589155197143555e-02 -1.824957085773348808e-03 -1.548423618078231812e-01 -7.851388305425643921e-02 -3.242074251174926758e-01 8.164545893669128418e-02 -1.282069981098175049e-01
2.292192727327346802e-02 -1.149381995201110840e-01 -4.857660531997680664e-01 1.212658174335956573e-02 -2.517722547054290771e-02 3.844357654452323914e-02 -4.266285523772239685e-02 -5.822153761982917786e-02 7.230617105960845947e-02 1.021140366792678833e-01 8.155087381601333618e-02 -3.826020658016204834e-01 -2.248947769403457642e-01 8.752878010272979736e-02 5.006331205368041992e-02 4.976129159331321716e-02 3.767590224742889404e-01 -1.006108708679676056e-02 7.133253663778305054e-02 6.939201056957244873e-02 -1.213701441884040833e-01 2.299530357122421265e-01 1.719751581549644470e-02 -2.223867923021316528e-02 3.090700320899486542e-02 -1.598150879144668579e-01 3.226252794265747070e-01 -1.328265964984893799e-01 6.262885034084320068e-02 -2.411000132560729980e-01 3.280066698789596558e-02 -2.814421951770782471e-01
[truncated: 3,271,953 more chars]
