# Supplementary material for: The Language of Innovation
Source: PLoS One. 2020 Apr 30;15(4):e0230107. doi: 10.1371/journal.pone.0230107 (PMC7194493; doi:10.1371/journal.pone.0230107)
Supplement: S3 File — (GZ) [file pone.0230107.s003.tar.gz › 1981-1985/V2Run_8_VS_4500_embeddings1981-1985ED32.txt]

3.238139152526855469e-01 -3.402261734008789062e-01 -4.065357521176338196e-02 -6.992539763450622559e-02 -1.724857091903686523e-01 2.141785919666290283e-01 6.520651280879974365e-02 1.406682934612035751e-02 -1.343431472778320312e-01 2.637907266616821289e-01 -1.267706155776977539e-01 -7.029291242361068726e-02 -1.660191416740417480e-01 1.157380491495132446e-01 -3.239510953426361084e-01 2.046829015016555786e-01 2.821156084537506104e-01 -1.056327074766159058e-01 1.088757663965225220e-01 8.046219497919082642e-02 -1.332989633083343506e-01 -6.945484876632690430e-02 -8.270025253295898438e-02 2.440785914659500122e-01 2.617045342922210693e-01 1.289918422698974609e-01 -4.079742729663848877e-02 1.283279359340667725e-01 2.372322231531143188e-01 8.868482708930969238e-02 -1.716409623622894287e-01 3.721438720822334290e-02
-2.233627438545227051e-02 2.901536524295806885e-01 7.128321379423141479e-02 1.833407394587993622e-02 -1.139443740248680115e-01 2.405081540346145630e-01 1.225119754672050476e-01 1.037044525146484375e-01 8.639241755008697510e-02 9.529037028551101685e-02 7.874464988708496094e-02 -8.181891590356826782e-02 -1.539300382137298584e-01 5.995604395866394043e-02 -5.605940818786621094e-01 -1.301950812339782715e-01 2.561315298080444336e-01 -2.414195686578750610e-01 -9.542604908347129822e-03 -6.961327046155929565e-02 -4.918585717678070068e-02 -4.862521961331367493e-02 2.899383008480072021e-02 -2.639887854456901550e-02 9.235611557960510254e-02 -2.259967923164367676e-01 1.808995008468627930e-01 2.162159085273742676e-01 8.973170816898345947e-02 -1.374006867408752441e-01 -2.161570936441421509e-01 2.783541679382324219e-01
1.086779981851577759e-01 2.583900094032287598e-01 -6.069192662835121155e-02 1.371672302484512329e-01 -1.375405490398406982e-01 -1.445485949516296387e-01 2.598520219326019287e-01 -2.019074112176895142e-01 -4.442559182643890381e-02 -4.041192587465047836e-03 -1.535350233316421509e-01 -2.709104120731353760e-01 -2.595881223678588867e-01 1.475448459386825562e-01 -2.809025347232818604e-01 2.433538809418678284e-02 1.430848240852355957e-01 -1.929462254047393799e-01 2.019455581903457642e-01 -1.796673983335494995e-01 -5.201293900609016418e-02 -2.621387541294097900e-01 3.965175151824951172e-01 -4.962300881743431091e-02 5.978733766824007034e-03 1.048766598105430603e-01 1.580195724964141846e-01 1.315092891454696655e-01 1.220117434859275818e-01 6.463889032602310181e-02 -2.062478810548782349e-01 -8.023147284984588623e-02
-8.200488239526748657e-02 2.795528471469879150e-01 2.306765504181385040e-02 -2.108987793326377869e-02 -1.466977596282958984e-01 1.888648718595504761e-01 -3.942384570837020874e-02 -1.273256689310073853e-01 5.141075327992439270e-02 4.570403695106506348e-01 -3.428281843662261963e-02 -1.342329289764165878e-02 6.054231896996498108e-02 -2.625019475817680359e-02 -3.411899805068969727e-01 1.648650914430618286e-01 -5.932509899139404297e-02 -2.355689853429794312e-01 1.049978286027908325e-01 -2.047418504953384399e-01 -1.571436375379562378e-01 -2.627956271171569824e-01 6.109421700239181519e-02 1.874421834945678711e-01 -2.272748649120330811e-01 -3.340385854244232178e-02 1.944807916879653931e-01 7.646568864583969116e-02 2.781417220830917358e-02 2.844902276992797852e-01 -2.117396742105484009e-01 1.039340496063232422e-01
-3.352272883057594299e-02 2.842533774673938751e-02 1.821887046098709106e-01 5.086490884423255920e-02 -1.673147976398468018e-01 9.364444762468338013e-03 1.424935609102249146e-01 2.111251801252365112e-01 7.590830326080322266e-02 4.172443151473999023e-01 -2.279313653707504272e-01 2.211017012596130371e-01 -1.756374388933181763e-01 8.497235924005508423e-02 -1.425134390592575073e-01 2.254872471094131470e-01 -5.938380211591720581e-02 -1.812815219163894653e-01 -4.710615146905183792e-03 -2.709263563156127930e-01 -2.401812970638275146e-01 -1.553536951541900635e-01 5.932826083153486252e-03 -7.722274400293827057e-03 4.714560881257057190e-02 2.448925375938415527e-01 2.447048127651214600e-01 1.145609170198440552e-01 2.247149348258972168e-01 1.222645416855812073e-01 -2.535599768161773682e-01 1.508109122514724731e-01
-1.164175719022750854e-01 1.764868795871734619e-01 1.037965789437294006e-01 -1.707358807325363159e-01 -1.708907335996627808e-01 -2.655624225735664368e-02 1.931603997945785522e-01 -8.024636656045913696e-02 1.108189113438129425e-02 3.702698051929473877e-01 -5.190900340676307678e-02 -1.762556880712509155e-01 -2.992434501647949219e-01 1.016589030623435974e-01 -1.872014701366424561e-01 1.740415841341018677e-01 1.594367921352386475e-01 -1.658458262681961060e-01 -7.571296393871307373e-02 -1.356543451547622681e-01 -1.606865674257278442e-01 -9.172622859477996826e-02 -1.244160607457160950e-01 2.677688896656036377e-01 -1.530043594539165497e-02 -2.318177074193954468e-01 -3.309072554111480713e-02 1.525615900754928589e-01 -5.187114235013723373e-03 -9.184715151786804199e-02 -4.104393422603607178e-01 2.275450527667999268e-01
-3.070570342242717743e-02 -6.659387052059173584e-02 -8.301083743572235107e-02 1.826540678739547729e-01 -3.553732857108116150e-02 -1.744359731674194336e-01 1.211527138948440552e-01 8.796926587820053101e-02 6.472588330507278442e-02 1.684767454862594604e-01 -2.723006904125213623e-01 4.360193759202957153e-02 -3.513907790184020996e-01 2.088405787944793701e-01 -3.956049382686614990e-01 -6.899286061525344849e-02 3.083159960806369781e-02 -4.259697347879409790e-02 -5.382917821407318115e-02 8.661018311977386475e-02 -2.331312149763107300e-01 -2.866894006729125977e-01 -2.258855700492858887e-01 3.450864751357585192e-04 -2.943847514688968658e-02 -1.565319001674652100e-01 2.393918186426162720e-01 3.974761962890625000e-01 -1.519388891756534576e-02 1.193648017942905426e-02 -1.180138885974884033e-01 -8.712828159332275391e-02
-2.438776940107345581e-01 6.450726836919784546e-02 -2.997992932796478271e-01 -2.997891008853912354e-01 -5.836289748549461365e-02 1.824390739202499390e-01 1.033869162201881409e-01 1.367023400962352753e-02 -1.333876252174377441e-01 -6.780382711440324783e-03 -1.452882289886474609e-01 -2.337046265602111816e-01 -4.222565889358520508e-02 -5.720616877079010010e-02 -3.875324130058288574e-01 1.599771976470947266e-01 -1.866958439350128174e-01 -7.961656153202056885e-02 2.980086207389831543e-01 1.375594884157180786e-01 -2.823265492916107178e-01 -5.337987095117568970e-02 -4.559182375669479370e-02 -1.111657023429870605e-01 -1.197038590908050537e-01 -2.050480432808399200e-02 2.994808740913867950e-02 2.135210335254669189e-01 1.822528541088104248e-01 1.691448688507080078e-01 -2.134516388177871704e-01 1.417874097824096680e-01
-1.001246124505996704e-01 -9.761513024568557739e-02 1.493361145257949829e-01 -1.176311299204826355e-01 1.463698297739028931e-01 9.802982956171035767e-02 1.975043863058090210e-01 3.906120359897613525e-02 1.095246057957410812e-02 1.119242161512374878e-01 -7.781662046909332275e-02 -2.047135978937149048e-01 -1.478249430656433105e-01 1.210896577686071396e-02 -2.908405363559722900e-01 2.188729792833328247e-01 -2.491528354585170746e-02 -2.518970072269439697e-01 6.208597868680953979e-02 -1.902343034744262695e-01 -2.681209444999694824e-01 -3.194042444229125977e-01 -2.134761959314346313e-01 2.665889561176300049e-01 1.593033671379089355e-01 -8.682996034622192383e-02 -5.916714295744895935e-02 1.151552051305770874e-01 1.738803535699844360e-01 -1.948649138212203979e-01 -2.024835050106048584e-01 3.226245939731597900e-01
-1.592269539833068848e-01 -4.508246481418609619e-01 -2.934269607067108154e-01 -1.321053802967071533e-01 -2.893893718719482422e-01 3.530548885464668274e-02 2.524116933345794678e-01 -1.870642453432083130e-01 1.577981933951377869e-02 2.809555530548095703e-01 -1.535677816718816757e-02 -6.272495537996292114e-02 -1.649808585643768311e-01 1.203990448266267776e-02 -2.392958998680114746e-01 5.745611339807510376e-02 1.198932994157075882e-02 -2.021871805191040039e-01 1.816589385271072388e-01 1.256983727216720581e-01 -1.309351921081542969e-01 -2.563194036483764648e-01 -1.470841020345687866e-01 -7.214351743459701538e-02 -9.039030224084854126e-02 -1.813293434679508209e-02 -4.824949800968170166e-02 9.405834227800369263e-02 2.485856860876083374e-01 1.313062310218811035e-01 -8.761401474475860596e-02 8.355139940977096558e-02
2.433908544480800629e-02 -1.712512224912643433e-01 -1.735712401568889618e-02 1.326367724686861038e-02 -2.291099578142166138e-01 9.738465398550033569e-02 2.409177869558334351e-01 -4.650767892599105835e-02 1.044187694787979126e-01 2.266557812690734863e-01 -7.674013078212738037e-02 2.922311052680015564e-02 -2.870450019836425781e-01 2.510153055191040039e-01 -3.179808259010314941e-01 5.366791039705276489e-02 6.007692310959100723e-03 -4.201910495758056641e-01 -1.603202819824218750e-01 -2.004094719886779785e-01 1.649381816387176514e-01 2.036301977932453156e-02 9.260084480047225952e-02 2.316678911447525024e-01 1.341102570295333862e-01 -1.680431328713893890e-02 -1.247043162584304810e-01 2.055141627788543701e-01 -2.377916686236858368e-02 -1.196075379848480225e-01 -2.759118974208831787e-01 1.721274107694625854e-01
-2.516070567071437836e-02 1.642256975173950195e-01 -2.059778422117233276e-01 -8.322001248598098755e-02 -2.248397320508956909e-01 5.546761304140090942e-02 1.271176636219024658e-01 1.781998574733734131e-01 3.406472206115722656e-01 1.995656937360763550e-01 1.726271808147430420e-01 1.141177341341972351e-01 -1.066910624504089355e-01 -1.816651523113250732e-01 -5.523191690444946289e-01 1.240534260869026184e-01 -4.021808505058288574e-02 -1.916093379259109497e-01 -5.483499541878700256e-02 -1.292118281126022339e-01 -4.565363004803657532e-02 -5.301432311534881592e-02 1.091163903474807739e-01 1.373474001884460449e-01 1.182234380394220352e-02 3.508258610963821411e-02 1.171585768461227417e-01 2.117392271757125854e-01 -1.073637083172798157e-01 -2.176549136638641357e-01 -2.038536220788955688e-01 6.239349395036697388e-02
2.346451878547668457e-01 6.513721495866775513e-02 -5.535515025258064270e-02 1.879433393478393555e-01 -1.613738834857940674e-01 1.656544059514999390e-01 7.333496212959289551e-02 -1.764536499977111816e-01 1.921541094779968262e-01 2.327502071857452393e-01 7.709041237831115723e-03 -1.150474399328231812e-01 -1.119991540908813477e-01 9.125660359859466553e-02 -2.086948305368423462e-01 4.116986319422721863e-02 2.167893201112747192e-01 -2.724786400794982910e-01 1.060310378670692444e-01 -2.645736336708068848e-01 -3.460220694541931152e-01 -1.759178191423416138e-01 2.100178599357604980e-02 -8.643840253353118896e-02 -3.061240017414093018e-01 1.956472694873809814e-01 2.535833120346069336e-01 2.085239738225936890e-01 9.225907921791076660e-02 1.402342785149812698e-02 -4.413742944598197937e-02 1.740569174289703369e-01
-1.040752455592155457e-01 4.555275291204452515e-02 -2.490811794996261597e-01 -7.239455729722976685e-02 -3.613432645797729492e-01 1.929695606231689453e-01 -2.907283976674079895e-02 1.332023888826370239e-01 -2.901609614491462708e-02 -6.057653948664665222e-02 -3.874078691005706787e-01 -1.619118750095367432e-01 -2.394172996282577515e-01 4.632075503468513489e-02 -1.024627462029457092e-01 3.631576895713806152e-01 2.370518073439598083e-02 -9.318108111619949341e-02 -1.208933889865875244e-01 1.023601517081260681e-01 -7.243321090936660767e-02 -2.415499836206436157e-01 1.904647499322891235e-01 1.269480884075164795e-01 -6.583156529814004898e-03 3.337813541293144226e-02 -1.211255043745040894e-01 1.965283602476119995e-01 2.009036839008331299e-01 -2.604967057704925537e-01 1.922639757394790649e-01 -2.819564566016197205e-02
6.800773739814758301e-02 -2.569597363471984863e-01 -4.168612882494926453e-02 -1.503345072269439697e-01 -9.991896897554397583e-02 -2.985709719359874725e-02 3.100025653839111328e-02 -1.520810574293136597e-01 1.079156473278999329e-01 3.288918733596801758e-01 -9.694784879684448242e-02 -1.733203977346420288e-01 -7.231457531452178955e-02 2.852819561958312988e-01 -2.237776070833206177e-01 2.426225841045379639e-01 1.934084743261337280e-01 -6.862480938434600830e-02 2.309615314006805420e-01 -3.201172053813934326e-01 8.161552995443344116e-02 -8.970186859369277954e-02 -1.613368242979049683e-01 5.540350452065467834e-03 1.093529611825942993e-01 -1.079539069905877113e-03 1.906631290912628174e-01 2.086958736181259155e-01 2.511734515428543091e-02 2.750304713845252991e-02 -4.130279123783111572e-01 1.126255914568901062e-01
9.609711915254592896e-02 1.316022127866744995e-01 -1.235222369432449341e-01 -1.207139156758785248e-02 -2.066420316696166992e-01 -1.407959759235382080e-01 2.470113188028335571e-01 -2.875758409500122070e-01 1.608716994524002075e-01 2.550049126148223877e-01 -1.677214540541172028e-02 -1.094024330377578735e-01 -1.348809152841567993e-01 -7.433076947927474976e-02 -3.909347355365753174e-01 1.301637887954711914e-01 -7.380250096321105957e-02 -8.256897330284118652e-02 -2.815103158354759216e-02 -4.841973781585693359e-01 -1.951216459274291992e-01 -1.531720608472824097e-01 7.435186207294464111e-02 1.456833183765411377e-01 4.764372855424880981e-02 -8.051347732543945312e-02 -6.261236220598220825e-02 1.685954928398132324e-01 -6.069285422563552856e-02 1.179845705628395081e-01 1.813532970845699310e-02 2.456339597702026367e-01
-3.200195729732513428e-02 -1.669153757393360138e-02 -1.677227318286895752e-01 -2.121832780539989471e-02 -2.162854373455047607e-01 1.751517802476882935e-01 -4.067295789718627930e-02 7.987491041421890259e-02 2.849143445491790771e-01 1.290609091520309448e-01 7.165538519620895386e-02 -4.549549892544746399e-02 -1.432807296514511108e-01 1.078687608242034912e-01 -2.096750885248184204e-01 1.269895732402801514e-01 8.196769654750823975e-02 -2.319997996091842651e-01 -1.122205406427383423e-01 -2.398422211408615112e-01 -8.286543190479278564e-02 -1.849690526723861694e-01 -1.916281506419181824e-02 2.172102928161621094e-01 3.182869851589202881e-01 -8.181574940681457520e-02 1.503012627363204956e-01 4.609582722187042236e-01 1.572512388229370117e-01 -1.131254211068153381e-01 -2.807744145393371582e-01 -9.279482811689376831e-02
-3.222036734223365784e-02 -5.860477685928344727e-02 5.863411352038383484e-02 -3.314757347106933594e-02 -4.545844495296478271e-01 -1.260492950677871704e-01 5.806422233581542969e-02 -1.913002282381057739e-01 1.765897721052169800e-01 7.261380553245544434e-02 -2.332244962453842163e-01 2.450551390647888184e-01 -5.492646992206573486e-02 2.486021518707275391e-01 -2.917748093605041504e-01 -8.485849946737289429e-03 2.777847945690155029e-01 -3.059858977794647217e-01 2.736615240573883057e-01 8.559387177228927612e-02 -1.243266388773918152e-01 -1.162587702274322510e-01 9.514763206243515015e-02 1.791073195636272430e-02 7.403034716844558716e-02 2.991349995136260986e-02 6.166001781821250916e-02 1.125647351145744324e-01 4.922050237655639648e-02 -6.379090994596481323e-02 -5.058218911290168762e-02 3.229654729366302490e-01
-7.390188425779342651e-02 6.968799978494644165e-03 -1.528318319469690323e-02 -2.301917970180511475e-01 -2.924014925956726074e-01 -1.300683915615081787e-01 -2.634195610880851746e-02 -1.694783009588718414e-02 8.803827315568923950e-02 1.842744797468185425e-01 1.249641776084899902e-01 -2.428247183561325073e-01 -1.380090564489364624e-01 3.307665884494781494e-01 -2.151123583316802979e-01 1.673513203859329224e-01 4.583919048309326172e-02 -4.986347258090972900e-01 1.126016452908515930e-01 -1.766576468944549561e-01 -1.692051589488983154e-01 -9.694399684667587280e-02 1.064822599291801453e-01 4.515295475721359253e-02 3.588207438588142395e-02 -8.206395059823989868e-02 9.413460642099380493e-02 1.698110252618789673e-01 2.603077590465545654e-01 1.385580897331237793e-01 -1.939902603626251221e-01 5.009306222200393677e-02
-1.078590005636215210e-01 9.621927887201309204e-02 1.195499859750270844e-02 -4.336692392826080322e-02 -1.690621972084045410e-01 -8.423223346471786499e-02 2.913396954536437988e-01 3.489194810390472412e-01 -9.818548709154129028e-02 1.093723475933074951e-01 -1.146230623126029968e-01 -2.151430994272232056e-01 -1.685526967048645020e-01 -8.641120791435241699e-02 -2.931651175022125244e-01 -3.365064412355422974e-02 2.322798222303390503e-01 -2.583850920200347900e-01 2.399408221244812012e-01 2.218302786350250244e-01 7.093231379985809326e-02 -3.593835234642028809e-01 -2.016669958829879761e-01 -8.432202786207199097e-02 3.844668343663215637e-02 -8.969251066446304321e-02 -3.161997348070144653e-02 1.007041111588478088e-01 3.762901527807116508e-03 2.677819132804870605e-01 5.107703804969787598e-02 1.623032540082931519e-01
1.340530663728713989e-01 -1.572319678962230682e-02 9.258272498846054077e-02 6.225109472870826721e-02 -3.174923956394195557e-01 8.570037037134170532e-02 -2.470493689179420471e-02 4.719441384077072144e-02 2.811392843723297119e-01 1.961383968591690063e-01 -1.666501760482788086e-01 -1.227984428405761719e-01 -2.465537190437316895e-01 2.289986470714211464e-03 -2.753579057753086090e-03 1.374861896038055420e-01 3.908380866050720215e-03 -5.493663549423217773e-01 -3.477683290839195251e-02 -5.556013435125350952e-02 1.670028865337371826e-01 -3.168347775936126709e-01 -1.297392100095748901e-01 2.257401496171951294e-01 3.607142716646194458e-02 -4.006358981132507324e-02 1.159725189208984375e-01 1.263545453548431396e-01 4.567386058624833822e-04 -1.709910482168197632e-01 -2.332537025213241577e-01 1.183213852345943451e-02
1.562976390123367310e-01 1.292143464088439941e-01 -3.580986708402633667e-02 4.804768040776252747e-02 -1.573637872934341431e-01 6.125133112072944641e-02 2.913100123405456543e-01 -4.729771614074707031e-02 2.840512990951538086e-01 2.564184367656707764e-01 -1.173650398850440979e-01 -1.342819929122924805e-01 -1.710597723722457886e-01 2.171055078506469727e-01 -3.196188211441040039e-01 7.004802674055099487e-02 2.344156056642532349e-01 -4.209725651890039444e-03 9.614151716232299805e-02 -3.477663546800613403e-02 -3.933259248733520508e-01 -1.305564790964126587e-01 5.366652831435203552e-02 7.101554423570632935e-02 -7.898633182048797607e-02 1.767657101154327393e-01 2.023744434118270874e-01 -1.466158404946327209e-02 3.628134131431579590e-01 4.154570028185844421e-02 -1.020444780588150024e-01 -1.022086590528488159e-01
1.424630433320999146e-01 3.045150637626647949e-01 1.653886958956718445e-02 3.361692130565643311e-01 -1.257640123367309570e-01 -9.951200336217880249e-02 -2.124716341495513916e-01 1.069700196385383606e-01 -1.381922662258148193e-01 3.247765004634857178e-01 -2.246409952640533447e-01 -8.336354792118072510e-02 -1.284849345684051514e-01 2.490358054637908936e-01 -3.439684808254241943e-01 2.276479601860046387e-01 1.904684007167816162e-01 -1.714302152395248413e-01 -7.448731362819671631e-02 -1.016104742884635925e-01 -2.913714153692126274e-03 -1.863596290349960327e-01 -4.689421132206916809e-02 -1.591316461563110352e-01 -5.493181198835372925e-02 -1.752450317144393921e-01 -4.142656922340393066e-03 2.263586074113845825e-01 1.547269150614738464e-02 1.478763818740844727e-01 -5.158396065235137939e-02 -8.473005890846252441e-02
1.712453737854957581e-02 -9.191156178712844849e-02 -1.762270927429199219e-01 2.206574231386184692e-01 2.434258721768856049e-02 2.546401321887969971e-01 2.200929671525955200e-01 -3.140067309141159058e-02 -1.005892083048820496e-01 1.719079017639160156e-01 1.062534675002098083e-01 -1.421046108007431030e-01 -3.466973602771759033e-01 -6.872332096099853516e-02 -2.757335603237152100e-01 5.596783384680747986e-02 2.820542752742767334e-01 -4.187498092651367188e-01 -7.543070614337921143e-02 1.540587097406387329e-01 9.358329325914382935e-02 1.277142465114593506e-01 5.971804261207580566e-02 3.549390435218811035e-01 -9.852808713912963867e-02 4.588151723146438599e-02 2.108924537897109985e-01 5.601722002029418945e-02 6.205604970455169678e-02 2.431135065853595734e-02 -8.702277392148971558e-02 -1.050090566277503967e-01
-1.059353258460760117e-02 7.155207544565200806e-02 -8.773069828748703003e-02 5.798254162073135376e-02 -1.606452465057373047e-01 -1.728748716413974762e-02 5.729632452130317688e-03 2.864293754100799561e-02 -6.772914528846740723e-02 3.279483616352081299e-01 -6.372667849063873291e-02 8.843315392732620239e-02 -3.052050173282623291e-01 3.506705164909362793e-01 -5.000362396240234375e-01 -1.092288270592689514e-02 8.017354458570480347e-02 7.443226873874664307e-02 5.449949577450752258e-02 -2.161746323108673096e-01 -7.162729650735855103e-02 -4.075206816196441650e-01 -4.665062297135591507e-03 -6.269896775484085083e-02 3.316787257790565491e-02 -2.181797176599502563e-01 1.421087533235549927e-01 6.442508846521377563e-02 1.156824454665184021e-01 -1.770718954503536224e-03 5.355018377304077148e-02 2.008206695318222046e-01
-4.328619316220283508e-02 2.534719370305538177e-02 1.945947110652923584e-01 2.609775774180889130e-02 -1.408613473176956177e-01 -3.688911348581314087e-02 1.416036635637283325e-01 -6.468366831541061401e-02 -4.792411625385284424e-02 1.138376891613006592e-01 -3.807654231786727905e-02 -1.535561233758926392e-01 3.216608986258506775e-02 1.828342378139495850e-01 -3.831063508987426758e-01 8.159254491329193115e-02 2.078995853662490845e-01 -5.335339903831481934e-01 -8.756738156080245972e-02 1.026122793555259705e-01 -1.387630403041839600e-01 -2.638587951660156250e-01 -1.244477853178977966e-01 3.277982473373413086e-01 7.903390377759933472e-02 1.311844140291213989e-01 -5.387017875909805298e-02 2.375478148460388184e-01 -1.289055645465850830e-01 9.717384353280067444e-03 -1.391723603010177612e-01 9.252662956714630127e-02
8.003960549831390381e-02 7.534848898649215698e-02 6.495131552219390869e-02 -4.580221697688102722e-02 -2.110311090946197510e-01 7.665094733238220215e-02 -2.672118842601776123e-01 1.511082947254180908e-01 5.724260117858648300e-03 4.197816550731658936e-01 -1.195996329188346863e-01 1.465171426534652710e-01 4.674432054162025452e-02 1.773422211408615112e-01 -2.605971395969390869e-01 2.386694699525833130e-01 -1.360234804451465607e-02 -1.603381186723709106e-01 -6.395088881254196167e-02 -2.972238138318061829e-02 -2.648944258689880371e-01 -1.758582191541790962e-03 -2.400889545679092407e-01 3.355411887168884277e-01 4.686273634433746338e-02 3.062461619265377522e-04 -6.130420789122581482e-02 2.415798008441925049e-01 2.854006886482238770e-01 4.784293100237846375e-02 -1.667341291904449463e-01 1.389146447181701660e-01
2.458347827196121216e-01 3.004163801670074463e-01 -2.984857745468616486e-02 3.302579000592231750e-02 -2.318156808614730835e-01 7.172290980815887451e-02 3.575586974620819092e-01 -2.500198185443878174e-01 1.608893722295761108e-01 1.617038995027542114e-01 1.352208405733108521e-01 -1.052906662225723267e-01 -2.140153646469116211e-01 2.148171141743659973e-02 -2.458953261375427246e-01 2.544426918029785156e-01 1.604092270135879517e-01 -3.019230812788009644e-02 -4.841609671711921692e-02 -1.113532036542892456e-01 -1.374902427196502686e-01 -1.078900247812271118e-01 1.819049715995788574e-01 5.411721020936965942e-02 -7.311099674552679062e-03 8.018348366022109985e-02 1.729002892971038818e-01 2.117056399583816528e-01 3.303506672382354736e-01 1.601302772760391235e-01 -1.352682113647460938e-01 5.480156093835830688e-02
2.768349945545196533e-01 1.076160520315170288e-01 -2.053395807743072510e-01 -9.981957077980041504e-02 1.639824062585830688e-01 1.113111749291419983e-01 1.308689452707767487e-02 7.549411803483963013e-02 -1.652972847223281860e-01 3.589241802692413330e-01 -2.032698243856430054e-01 -1.011079028248786926e-01 5.853411555290222168e-02 5.351104214787483215e-02 -1.570040732622146606e-01 7.634459529072046280e-03 1.876879110932350159e-02 -2.455255836248397827e-01 2.786531671881675720e-02 -1.708672493696212769e-01 -2.399022132158279419e-01 -3.680956363677978516e-01 1.366183161735534668e-01 2.153027802705764771e-01 -1.720763146877288818e-01 7.071188837289810181e-02 1.220678910613059998e-01 2.603504359722137451e-01 2.878650091588497162e-02 1.083818823099136353e-02 -2.752233743667602539e-01 1.820727288722991943e-01
8.208571374416351318e-02 -1.278402954339981079e-01 -1.829710006713867188e-01 3.109060227870941162e-02 2.523476257920265198e-02 1.207772418856620789e-01 1.153577789664268494e-01 2.581249549984931946e-02 -8.514325320720672607e-02 2.746013402938842773e-01 -3.743194276466965675e-03 -7.050652801990509033e-02 -1.748381182551383972e-02 8.328714966773986816e-02 -1.335181593894958496e-01 7.133679836988449097e-02 5.786777287721633911e-02 -3.719938397407531738e-01 2.151677757501602173e-02 -2.534084022045135498e-01 -2.506473064422607422e-01 -3.734545111656188965e-01 -3.885232284665107727e-02 3.560361564159393311e-01 -3.844822943210601807e-02 1.248958259820938110e-01 2.456031292676925659e-01 1.557108759880065918e-01 7.124105095863342285e-02 3.520995676517486572e-01 -1.401340812444686890e-01 9.042093157768249512e-02
1.674498766660690308e-01 1.123863160610198975e-01 -3.636855399236083031e-03 -1.375954896211624146e-01 -6.517025828361511230e-02 -1.168386191129684448e-01 1.638751775026321411e-01 1.067978963255882263e-01 -1.129197329282760620e-01 3.267180621623992920e-01 -1.800126768648624420e-02 -2.893552482128143311e-01 3.486825898289680481e-02 -6.638432294130325317e-02 -1.315694898366928101e-01 2.280095964670181274e-01 8.330761641263961792e-02 -1.934665292501449585e-01 9.083633869886398315e-02 -2.276852577924728394e-01 -4.111591577529907227e-01 -2.095337659120559692e-01 -3.751517273485660553e-03 3.482643142342567444e-02 -1.156794056296348572e-01 5.925482511520385742e-02 3.348830342292785645e-01 2.749002873897552490e-01 5.516852438449859619e-02 2.124035209417343140e-01 -1.301413029432296753e-01 1.319368183612823486e-01
-3.972092177718877792e-03 -1.104481965303421021e-01 -1.121374294161796570e-01 -2.271295189857482910e-01 -3.225781321525573730e-01 5.300905928015708923e-02 5.505951866507530212e-02 -1.324388086795806885e-01 -1.410848498344421387e-01 2.484108954668045044e-01 -1.406898349523544312e-01 -2.817081212997436523e-01 -3.224941492080688477e-01 -2.619136124849319458e-02 -3.325075209140777588e-01 9.447079896926879883e-02 -2.430358529090881348e-01 -3.568050637841224670e-02 2.209687680006027222e-01 1.554257571697235107e-01 -1.591548174619674683e-01 -1.265041381120681763e-01 -6.053778156638145447e-02 4.041828215122222900e-02 2.503826618194580078e-01 -1.278652250766754150e-01 -2.627050131559371948e-02 3.477555811405181885e-01 1.860149786807596684e-03 -1.010693758726119995e-01 -2.757640555500984192e-03 1.992723345756530762e-02
1.169885173439979553e-01 3.345325961709022522e-02 -4.819797351956367493e-02 -2.398294955492019653e-02 -1.322003006935119629e-01 -9.130853414535522461e-02 -4.330957680940628052e-02 -1.885736882686614990e-01 5.050713941454887390e-02 2.640653550624847412e-01 -1.434691697359085083e-01 -2.664814591407775879e-01 -1.254133135080337524e-01 -1.454813927412033081e-01 -2.989895641803741455e-01 2.557565271854400635e-01 1.479448527097702026e-01 -2.029123529791831970e-02 3.566570878028869629e-01 1.675912588834762573e-01 -1.111425608396530151e-01 -1.742091923952102661e-01 -1.568539068102836609e-02 2.771632075309753418e-01 2.727836072444915771e-01 -1.384759694337844849e-01 -7.088074833154678345e-02 -1.778593808412551880e-01 -1.784250885248184204e-01 -9.481778740882873535e-02 -3.030523657798767090e-01 -5.657747015357017517e-02
2.767809033393859863e-01 9.321883320808410645e-02 1.341188251972198486e-01 4.687173664569854736e-02 4.222964495420455933e-02 -4.667018353939056396e-02 2.475303225219249725e-02 6.693690270185470581e-02 -2.170790135860443115e-01 4.305604100227355957e-01 1.077736169099807739e-02 -5.052867811173200607e-03 -1.954423636198043823e-01 1.917387098073959351e-01 -2.501522898674011230e-01 2.744124829769134521e-01 -6.463400274515151978e-02 -1.551475673913955688e-01 -3.845976293087005615e-02 -3.832320123910903931e-02 -3.213838338851928711e-01 -1.501739118248224258e-02 -1.411963403224945068e-01 3.509505093097686768e-02 -4.948835074901580811e-02 -6.738669425249099731e-02 1.558310389518737793e-01 4.769313931465148926e-01 1.031668409705162048e-01 7.936535030603408813e-02 -9.075358510017395020e-03 9.130717068910598755e-02
8.486371487379074097e-02 2.740671858191490173e-02 -1.194073725491762161e-02 9.542053192853927612e-02 -6.163906306028366089e-02 2.098066546022891998e-02 3.488220572471618652e-01 -3.916788101196289062e-02 2.848515212535858154e-01 9.036054462194442749e-02 -1.228012517094612122e-01 -2.315375953912734985e-01 2.930029667913913727e-02 -2.464340031147003174e-01 -2.437278032302856445e-01 5.519709736108779907e-02 4.034254848957061768e-01 -7.632457464933395386e-02 9.176640212535858154e-02 9.908439218997955322e-02 2.184415906667709351e-01 -3.077149689197540283e-01 -1.690398305654525757e-01 8.953990787267684937e-02 -1.112511530518531799e-01 1.977188885211944580e-02 4.234610497951507568e-02 3.342712521553039551e-01 4.254861548542976379e-02 -2.898246049880981445e-02 -2.110462188720703125e-01 1.844262182712554932e-01
6.952524185180664062e-02 1.646798253059387207e-01 6.472546607255935669e-02 4.077066108584403992e-02 -1.953753232955932617e-01 -3.216805635020136833e-03 5.058937892317771912e-02 -1.936984211206436157e-01 1.126772016286849976e-01 3.896348178386688232e-01 -1.246564015746116638e-01 -8.238251507282257080e-02 -6.503071635961532593e-02 2.261792123317718506e-01 -2.959061861038208008e-01 4.194687902927398682e-01 1.935957372188568115e-01 -7.842691987752914429e-02 2.060583382844924927e-01 -6.095540011301636696e-04 -3.151049017906188965e-01 -2.344411797821521759e-02 -2.768535017967224121e-01 -1.331366300582885742e-01 8.301261812448501587e-02 8.332075178623199463e-02 1.615232974290847778e-01 -1.105265915393829346e-01 4.374197870492935181e-02 -1.045224070549011230e-01 -8.498446643352508545e-02 1.602885574102401733e-01
1.627402603626251221e-01 -5.178784579038619995e-02 -2.525444515049457550e-02 3.811625763773918152e-02 2.245275676250457764e-02 -1.319777071475982666e-01 3.254486024379730225e-01 1.075435653328895569e-01 1.679699420928955078e-01 2.453079372644424438e-01 -7.092337310314178467e-02 -9.580465406179428101e-02 -1.076004952192306519e-01 2.292731218039989471e-02 -1.677898317575454712e-01 -2.945009432733058929e-02 5.146070718765258789e-01 -2.975672781467437744e-01 2.681815922260284424e-01 5.176170542836189270e-02 -3.113129548728466034e-02 -2.222789824008941650e-01 -3.398533761501312256e-01 1.330358535051345825e-01 8.875359594821929932e-02 1.054113432765007019e-01 2.109190449118614197e-02 1.660777926445007324e-01 1.523971110582351685e-01 1.559186819940805435e-02 -1.363875577226281166e-03 -8.710229396820068359e-02
3.902207687497138977e-02 2.437709718942642212e-01 -1.242725998163223267e-01 -4.282228276133537292e-02 3.846265142783522606e-03 1.469153314828872681e-01 2.287883013486862183e-01 7.483073323965072632e-02 -2.660123109817504883e-01 1.570422649383544922e-01 -1.078383810818195343e-02 1.432631611824035645e-01 -2.520781196653842926e-02 -2.978833392262458801e-02 -2.905709147453308105e-01 1.807504743337631226e-01 -2.125156670808792114e-01 -2.980544865131378174e-01 -8.702825009822845459e-02 -2.257177084684371948e-01 -2.032472640275955200e-01 -2.589770257472991943e-01 1.189405694603919983e-01 3.341474831104278564e-01 -9.317713230848312378e-02 1.712738722562789917e-01 1.230998933315277100e-01 2.296365648508071899e-01 5.038176104426383972e-02 -5.286381766200065613e-02 -1.420400589704513550e-01 2.223267704248428345e-01
1.882593631744384766e-01 -1.133381649851799011e-01 -1.828095614910125732e-01 -2.936201691627502441e-01 -2.357219457626342773e-01 2.544313482940196991e-02 -1.733041256666183472e-01 -6.517511606216430664e-02 -1.715581417083740234e-01 3.303737938404083252e-01 -1.839035600423812866e-01 -1.415795981884002686e-01 -2.764899730682373047e-01 4.114624857902526855e-02 -4.018822312355041504e-01 6.482237577438354492e-02 3.362304531037807465e-03 -3.841650905087590218e-03 1.057373508810997009e-01 4.286761209368705750e-02 9.959491342306137085e-02 8.924609422683715820e-02 -1.117117777466773987e-01 3.783396631479263306e-02 2.435566782951354980e-01 -2.175146192312240601e-01 -2.745926007628440857e-02 3.867722451686859131e-01 -4.118305444717407227e-02 7.025099825114011765e-03 2.399637363851070404e-02 3.393843770027160645e-02
7.483841478824615479e-02 -1.718162745237350464e-01 -1.917084455490112305e-01 -1.173282340168952942e-01 -2.488289773464202881e-01 1.770619451999664307e-01 -1.044962927699089050e-01 -5.990017950534820557e-02 -2.953728660941123962e-02 2.010280191898345947e-01 -1.558556258678436279e-01 -6.429991871118545532e-02 -2.783674895763397217e-01 5.638576298952102661e-02 -4.662306010723114014e-01 3.443872556090354919e-02 -1.217271387577056885e-01 -6.405550986528396606e-02 2.643039226531982422e-01 1.350942254066467285e-01 2.944859489798545837e-02 -2.757802903652191162e-01 3.947625309228897095e-02 1.457500308752059937e-01 2.101478725671768188e-01 -1.043706834316253662e-01 -1.817690134048461914e-01 3.598417043685913086e-01 -7.921104319393634796e-03 5.584030295722186565e-04 5.229591205716133118e-02 1.025697514414787292e-01
1.678186655044555664e-01 6.454865797422826290e-04 9.004130214452743530e-02 -7.383055239915847778e-02 -6.558950245380401611e-02 -1.973916888236999512e-01 5.955518409609794617e-02 2.177425287663936615e-02 6.860537827014923096e-02 1.772726923227310181e-01 -3.992008790373802185e-02 -2.013845890760421753e-01 -5.826525688171386719e-01 -3.251672908663749695e-02 -6.839801371097564697e-02 1.601372808218002319e-01 1.822385340929031372e-01 -4.913101792335510254e-01 4.334897547960281372e-02 1.349737942218780518e-01 -2.985059842467308044e-02 -1.350594609975814819e-01 5.911998450756072998e-02 2.436606734991073608e-01 -1.606485061347484589e-02 -8.441972732543945312e-02 -1.109930276870727539e-01 1.243629083037376404e-01 6.949400063604116440e-03 -1.679594046436250210e-03 8.659681305289268494e-03 -2.232900112867355347e-01
1.706714481115341187e-01 -5.045105889439582825e-02 -1.892995834350585938e-01 -4.211046919226646423e-02 -2.294317781925201416e-01 -9.565642476081848145e-02 4.726036265492439270e-02 6.061082705855369568e-02 4.947577416896820068e-02 2.362242937088012695e-01 -7.527300622314214706e-04 -1.108852177858352661e-01 -2.323557808995246887e-02 2.091014198958873749e-02 -7.605862617492675781e-02 3.647097945213317871e-01 1.300982683897018433e-01 -2.215891033411026001e-01 -5.796213820576667786e-02 -2.392873167991638184e-01 -3.189285397529602051e-01 -1.363893151283264160e-01 -4.576293006539344788e-02 1.326577961444854736e-01 -2.308529764413833618e-01 3.555577015504240990e-03 1.984374374151229858e-01 6.543987989425659180e-02 -1.851896941661834717e-02 2.752669751644134521e-01 -3.546869456768035889e-01 2.952331304550170898e-01
1.610430777072906494e-01 1.212368533015251160e-01 9.347604215145111084e-02 -1.557852923870086670e-01 -1.116753090173006058e-02 -4.895022884011268616e-02 3.326264619827270508e-01 9.727467596530914307e-02 1.803449541330337524e-01 2.119889855384826660e-01 -2.466801404953002930e-01 -8.011888712644577026e-02 -1.480573415756225586e-01 2.607353925704956055e-01 -1.171317622065544128e-01 2.096261978149414062e-01 2.183317542076110840e-01 -1.289983987808227539e-01 -7.281466573476791382e-02 -1.817335337400436401e-01 -2.682930231094360352e-01 -5.761313438415527344e-02 -9.247966110706329346e-02 1.391474306583404541e-01 2.815094590187072754e-01 1.441512070596218109e-02 -4.378895461559295654e-02 1.443548947572708130e-01 1.482100039720535278e-01 -2.046468853950500488e-01 -2.352177947759628296e-01 2.901676595211029053e-01
1.056684851646423340e-01 1.148481890559196472e-01 -4.250557720661163330e-01 -2.999453842639923096e-01 -1.225731521844863892e-01 1.303527206182479858e-01 9.797315299510955811e-02 7.105528563261032104e-02 9.671614319086074829e-02 2.785891890525817871e-01 -1.557502057403326035e-02 1.017158618196845055e-03 -2.216483950614929199e-01 -1.898874491453170776e-01 -1.278114616870880127e-01 -9.082943946123123169e-02 1.641401946544647217e-01 -1.410496830940246582e-01 -2.361733466386795044e-02 1.189659461379051208e-01 -2.461218275129795074e-02 -1.763992458581924438e-01 1.092180013656616211e-01 2.776687592267990112e-02 -1.047177165746688843e-01 -3.355213627219200134e-02 -2.996304631233215332e-01 1.983932852745056152e-01 2.430191487073898315e-01 -6.450672447681427002e-02 1.117367818951606750e-01 3.720967173576354980e-01
1.654971092939376831e-01 2.399048656225204468e-01 -2.093119621276855469e-01 5.400773882865905762e-02 -1.309616714715957642e-01 1.281580328941345215e-01 1.959248334169387817e-01 1.751873344182968140e-01 -1.844949722290039062e-01 4.414874911308288574e-01 -6.082981452345848083e-02 -1.412545591592788696e-01 -9.020575322210788727e-03 1.388256847858428955e-01 -2.002227753400802612e-01 -1.617723144590854645e-02 -2.237083613872528076e-01 -2.566416859626770020e-01 8.384209126234054565e-02 -6.318538635969161987e-02 -1.623721718788146973e-01 -2.167582809925079346e-01 -1.113358289003372192e-01 2.312727272510528564e-01 -3.040600754320621490e-02 -4.181915894150733948e-02 4.214065521955490112e-02 1.533607840538024902e-01 -1.583213061094284058e-01 1.459442824125289917e-01 -2.617222368717193604e-01 2.106456309556961060e-01
6.558212637901306152e-02 3.843988850712776184e-02 -7.593443244695663452e-02 3.143317066133022308e-03 -1.017501670867204666e-02 1.645817793905735016e-02 2.693036198616027832e-01 7.379966974258422852e-02 -2.566740512847900391e-01 2.883731722831726074e-01 7.631196826696395874e-02 2.607580423355102539e-01 1.363241523504257202e-01 1.428959518671035767e-01 -4.782032668590545654e-01 2.895994782447814941e-01 8.002983778715133667e-02 -3.413713574409484863e-01 2.497018501162528992e-02 -8.548585325479507446e-02 -7.691946625709533691e-02 -1.336852163076400757e-01 1.392894983291625977e-01 1.920204609632492065e-01 -3.893224522471427917e-02 -2.362281829118728638e-01 3.629984334111213684e-02 -9.940253943204879761e-02 1.702925860881805420e-01 8.265919238328933716e-02 -1.416020691394805908e-01 1.892415992915630341e-02
1.597819477319717407e-01 -2.450467348098754883e-01 -1.994501352310180664e-01 -1.280598342418670654e-01 -2.322265505790710449e-01 -5.071146041154861450e-02 2.583468258380889893e-01 -9.469627402722835541e-04 3.903161268681287766e-03 3.087057471275329590e-01 -1.707507669925689697e-01 -5.712719261646270752e-02 -9.739525616168975830e-03 -3.813956975936889648e-01 -1.044702157378196716e-01 -1.304418742656707764e-01 1.863213330507278442e-01 -9.015643596649169922e-02 -2.294467389583587646e-02 -2.470614463090896606e-01 3.262041881680488586e-02 -1.388990283012390137e-01 1.295639574527740479e-01 1.100685968995094299e-01 -1.416818122379481792e-03 -9.504923969507217407e-02 -1.792091429233551025e-01 1.465731561183929443e-01 4.607097506523132324e-01 -1.384853571653366089e-02 -4.639970138669013977e-02 -5.360902100801467896e-02
-2.624941244721412659e-02 -1.941515356302261353e-01 -2.137384004890918732e-02 -2.467685639858245850e-01 -1.196755096316337585e-02 1.211998090147972107e-01 2.683157026767730713e-01 -2.789509296417236328e-01 -5.414604023098945618e-02 1.466642022132873535e-01 1.823495477437973022e-01 -6.304634734988212585e-03 -1.466059982776641846e-01 -6.988535076379776001e-02 -4.668954014778137207e-01 1.558595597743988037e-01 2.939277291297912598e-01 -2.466524392366409302e-01 7.715782523155212402e-02 -2.381586581468582153e-01 -1.810948997735977173e-01 -1.854024529457092285e-01 -3.961347043514251709e-02 -5.493093281984329224e-02 1.338720023632049561e-01 7.830643653869628906e-02 7.244983315467834473e-02 2.581619918346405029e-01 -9.086788445711135864e-02 -1.433523297309875488e-01 -2.566278353333473206e-02 -4.642633348703384399e-02
-2.911731228232383728e-02 -1.713875383138656616e-01 -9.319191426038742065e-02 2.027406990528106689e-01 -9.773759543895721436e-02 -5.020945519208908081e-02 1.667336001992225647e-02 1.938787251710891724e-01 -6.433616578578948975e-02 1.405971050262451172e-01 -1.594524234533309937e-01 -5.693974345922470093e-02 -3.369558751583099365e-01 -5.627597495913505554e-02 -3.705399632453918457e-01 2.406594008207321167e-01 9.178117662668228149e-02 -9.131228923797607422e-02 2.861504554748535156e-01 -1.885073632001876831e-01 -1.253255456686019897e-01 -6.828039884567260742e-02 1.036862134933471680e-01 -1.170409172773361206e-01 2.115719020366668701e-01 -2.910052612423896790e-02 -1.064241454005241394e-01 4.663162231445312500e-01 9.478437900543212891e-02 -1.960153132677078247e-01 3.106575272977352142e-02 6.162757426500320435e-02
1.676195859909057617e-01 6.732823699712753296e-02 -1.372709218412637711e-02 -1.075841784477233887e-01 -1.318808048963546753e-01 1.801306754350662231e-01 1.361565887928009033e-01 1.447969079017639160e-01 -1.012513786554336548e-01 3.001877963542938232e-01 -8.864293992519378662e-02 -5.881391093134880066e-02 9.153144806623458862e-02 1.674577444791793823e-01 -2.034188807010650635e-01 2.237160354852676392e-01 -9.436494112014770508e-02 -5.270404219627380371e-01 1.189316511154174805e-01 -2.130945958197116852e-02 -2.444863021373748779e-01 -1.506793648004531860e-01 1.234609037637710571e-01 2.662752866744995117e-01 -1.775561869144439697e-01 1.048556491732597351e-01 1.675440073013305664e-01 8.044493943452835083e-02 -1.944030821323394775e-01 7.246634364128112793e-02 -1.858057379722595215e-01 4.695494845509529114e-02
-6.923782639205455780e-03 1.714810580015182495e-01 -1.268578767776489258e-01 -1.638453900814056396e-01 1.226907968521118164e-01 -1.876793950796127319e-01 1.724484562873840332e-01 -3.296765089035034180e-01 -3.737955689430236816e-01 1.224657893180847168e-01 -2.028591334819793701e-01 -3.527327477931976318e-01 1.055762078613042831e-02 -2.103876695036888123e-02 -1.862864047288894653e-01 3.097502887248992920e-01 1.676721312105655670e-02 -2.154216468334197998e-01 -1.628225743770599365e-01 -5.915056169033050537e-02 2.202278189361095428e-02 2.168095298111438751e-02 -2.865250036120414734e-02 1.572272330522537231e-01 3.248139098286628723e-02 -1.154170930385589600e-01 5.750676989555358887e-02 1.244760900735855103e-01 2.915013432502746582e-01 2.873194776475429535e-02 -1.600024849176406860e-01 1.990990638732910156e-01
3.877245634794235229e-02 -7.420262694358825684e-02 8.674396201968193054e-03 1.195018459111452103e-02 -1.059007793664932251e-01 -1.157335564494132996e-01 -8.337327837944030762e-02 -6.445404142141342163e-02 -3.840503841638565063e-02 4.112506285309791565e-02 -3.827716112136840820e-01 -2.388741970062255859e-01 -1.313564330339431763e-01 -2.115507423877716064e-01 -3.187930881977081299e-01 2.000571638345718384e-01 1.987058669328689575e-01 -2.053927779197692871e-01 -2.768714129924774170e-01 8.999221771955490112e-02 -4.967132583260536194e-02 -2.773757092654705048e-02 -1.115479022264480591e-01 6.991497427225112915e-02 4.848356246948242188e-01 -2.496656775474548340e-01 7.934915274381637573e-02 1.619611680507659912e-02 9.299840778112411499e-02 7.277191430330276489e-02 2.043309658765792847e-01 -3.111994592472910881e-03
2.066380381584167480e-01 5.234066024422645569e-02 -7.704339176416397095e-02 -1.399907320737838745e-01 1.113992417231202126e-03 -6.212766841053962708e-02 -6.828467547893524170e-02 3.273960202932357788e-02 3.716470897197723389e-01 1.355218142271041870e-01 -6.184042245149612427e-02 8.923760056495666504e-02 -2.079105675220489502e-01 1.135205999016761780e-01 -2.924521267414093018e-01 2.869294583797454834e-01 2.394926995038986206e-01 -1.041214019060134888e-01 2.359168082475662231e-01 -1.538214832544326782e-01 -2.650356590747833252e-01 -2.477972060441970825e-01 -1.429128199815750122e-01 -1.068229526281356812e-01 1.029037609696388245e-01 1.791678220033645630e-01 6.976629048585891724e-02 5.877975374460220337e-02 1.566400825977325439e-01 -2.405717968940734863e-01 -2.503521144390106201e-01 1.417333185672760010e-01
1.680282205343246460e-01 -1.140004023909568787e-01 -2.838675081729888916e-01 -2.825711667537689209e-01 -2.013498395681381226e-01 1.530577838420867920e-01 -2.158268094062805176e-01 -1.553969681262969971e-01 -3.070726990699768066e-02 2.856067419052124023e-01 -7.988049089908599854e-02 -1.258021891117095947e-01 -2.480996996164321899e-01 -1.322651654481887817e-01 -3.398879468441009521e-01 2.837399952113628387e-02 -1.397593468427658081e-01 -1.382122188806533813e-01 1.676260530948638916e-01 8.886229991912841797e-02 9.054870158433914185e-02 -2.520285844802856445e-01 4.989837761968374252e-03 -7.399148494005203247e-02 1.550999432802200317e-01 -4.167067632079124451e-02 7.036014646291732788e-02 4.244466125965118408e-01 -3.290485125035047531e-03 2.881179680116474628e-04 -2.429959364235401154e-02 -1.418665517121553421e-02
1.453746557235717773e-01 7.376522570848464966e-02 -1.032030060887336731e-01 -5.730689689517021179e-02 -7.123623788356781006e-02 2.268188446760177612e-01 1.733405329287052155e-02 1.506552845239639282e-01 2.400580495595932007e-01 -5.109694600105285645e-02 -5.309789180755615234e-01 -1.176715567708015442e-01 -2.001564055681228638e-01 1.577002108097076416e-01 -1.999704986810684204e-01 3.113762736320495605e-01 2.541020214557647705e-01 -7.162098586559295654e-02 -9.143672138452529907e-02 9.508653730154037476e-02 -1.779789924621582031e-01 -8.696394413709640503e-02 2.588877081871032715e-01 4.343125037848949432e-03 -8.886791765689849854e-02 7.401680946350097656e-02 5.322410538792610168e-02 9.565020352602005005e-02 7.939907163381576538e-02 -9.507802873849868774e-02 -2.868048548698425293e-01 -7.571378350257873535e-02
1.551778335124254227e-02 -9.667497873306274414e-02 5.655695497989654541e-02 -2.365748435258865356e-01 -3.875730335712432861e-01 1.008981391787528992e-01 -1.515931487083435059e-01 -6.539865583181381226e-02 9.855897724628448486e-02 2.691974937915802002e-01 -3.222607970237731934e-01 -2.337110042572021484e-01 -4.269821643829345703e-01 -1.291744261980056763e-01 -2.705814242362976074e-01 4.736753553152084351e-02 1.284462809562683105e-01 -9.242018312215805054e-02 1.534084826707839966e-01 -1.469532400369644165e-01 -5.745697394013404846e-02 -1.751296818256378174e-01 1.352939903736114502e-01 1.503696292638778687e-01 3.392829000949859619e-02 1.370643228292465210e-01 -6.329557858407497406e-03 1.515235155820846558e-01 -1.237103268504142761e-01 -5.221527442336082458e-02 1.840035803616046906e-02 -1.487322002649307251e-01
8.145046420395374298e-03 -1.175995171070098877e-01 4.066647589206695557e-02 1.656772941350936890e-01 -1.147914156317710876e-01 -1.279488205909729004e-01 2.230725884437561035e-01 9.548001736402511597e-02 -5.761773884296417236e-02 1.005930230021476746e-01 -9.150259196758270264e-02 9.445791691541671753e-02 -1.035659313201904297e-01 -1.340276654809713364e-02 -3.669649660587310791e-01 2.635601758956909180e-01 4.081167280673980713e-01 -2.650554180145263672e-01 1.969657242298126221e-01 -1.771833002567291260e-01 -2.491699010133743286e-01 -3.530989885330200195e-01 -1.324953287839889526e-01 1.603520214557647705e-01 1.935524865984916687e-02 1.073674857616424561e-01 1.610583513975143433e-01 -1.008303686976432800e-01 -6.183106824755668640e-02 -2.462034672498703003e-02 5.631532147526741028e-02 1.736776679754257202e-01
4.913201928138732910e-02 1.450238227844238281e-01 1.811783611774444580e-01 7.115007191896438599e-02 -1.072618365287780762e-01 5.968865007162094116e-02 1.732711195945739746e-01 -1.262149214744567871e-01 6.070479378104209900e-02 8.911862224340438843e-02 -1.255514770746231079e-01 1.019703671336174011e-01 -4.082293435931205750e-02 -1.045373734086751938e-03 -1.423630863428115845e-01 4.492999017238616943e-01 4.947045445442199707e-02 -3.324444890022277832e-01 1.861146092414855957e-01 -9.587544202804565430e-02 -2.698910236358642578e-01 -2.075608819723129272e-01 6.614791601896286011e-02 1.256400197744369507e-01 -1.480943560600280762e-01 -1.659819185733795166e-01 6.152987107634544373e-02 3.186125457286834717e-01 -6.720010191202163696e-02 -9.547765552997589111e-02 -3.589508533477783203e-01 1.609703302383422852e-01
1.606891155242919922e-01 -1.467023044824600220e-01 -1.663711667060852051e-01 -9.926579892635345459e-02 -1.759086400270462036e-01 2.115508913993835449e-01 -2.127775549888610840e-01 -1.230556443333625793e-01 -2.543687820434570312e-01 1.811724901199340820e-01 -1.288669258356094360e-01 -2.250311076641082764e-01 -3.821877241134643555e-01 -5.161514878273010254e-02 -2.357686460018157959e-01 6.865223497152328491e-02 7.217864971607923508e-03 -6.839619576930999756e-02 2.333622276782989502e-01 9.982001781463623047e-02 1.018524542450904846e-02 -1.350922733545303345e-01 -5.923649296164512634e-02 8.971925824880599976e-02 3.290791511535644531e-01 -9.819690138101577759e-02 -5.390255525708198547e-02 3.816899061203002930e-01 -1.467375922948122025e-02 -7.511378824710845947e-02 -1.784665882587432861e-02 1.828581243753433228e-01
1.626646220684051514e-01 5.141646414995193481e-02 -5.910575017333030701e-02 2.172125689685344696e-02 -2.891746461391448975e-01 4.150401335209608078e-03 -1.668132245540618896e-01 5.317098274827003479e-02 2.718977928161621094e-01 1.889444291591644287e-01 -1.983741819858551025e-01 2.384563675150275230e-03 -1.849106997251510620e-01 -9.894501417875289917e-04 -1.164092645049095154e-01 1.309458538889884949e-02 1.232039704918861389e-01 -3.916394710540771484e-01 -2.048977166414260864e-01 -2.680566310882568359e-01 1.234405413269996643e-01 -2.170308530330657959e-01 2.063776366412639618e-02 1.842084825038909912e-01 -1.436832547187805176e-01 -2.118275016546249390e-01 1.560676693916320801e-01 2.345559298992156982e-01 2.145400643348693848e-01 8.198302239179611206e-02 -2.523241639137268066e-01 -1.238306462764739990e-01
1.986645162105560303e-01 2.522678077220916748e-01 -1.772685348987579346e-01 2.884994819760322571e-02 5.092361569404602051e-02 2.596640586853027344e-01 2.829973958432674408e-02 2.718276111409068108e-03 -1.151806861162185669e-01 1.506958901882171631e-01 5.197189003229141235e-02 -1.690286993980407715e-01 -3.878753632307052612e-03 1.451976299285888672e-01 -2.673124372959136963e-01 7.850251346826553345e-02 -6.575674563646316528e-02 -4.498575627803802490e-01 -2.589530684053897858e-02 5.886033643037080765e-03 -3.328569829463958740e-01 -2.533452808856964111e-01 2.529300749301910400e-02 2.034751772880554199e-01 -5.595584586262702942e-02 2.804595977067947388e-02 7.272707670927047729e-02 1.782546788454055786e-01 7.204636186361312866e-02 2.832532227039337158e-01 -2.665890455245971680e-01 7.714565843343734741e-02
3.487524092197418213e-01 2.482946962118148804e-01 -2.004870623350143433e-01 1.012613400816917419e-01 1.564319133758544922e-01 8.640697598457336426e-02 6.706795096397399902e-02 -2.713067531585693359e-01 -1.455743238329887390e-02 8.695275336503982544e-02 -1.873023957014083862e-01 -3.063265234231948853e-02 4.161187633872032166e-02 -2.543011605739593506e-01 -3.095421791076660156e-01 3.069589734077453613e-01 1.351350098848342896e-01 -2.383318394422531128e-01 1.764621287584304810e-01 -2.077667042613029480e-03 1.991406530141830444e-01 -1.213764324784278870e-01 1.041923910379409790e-01 -9.757242351770401001e-02 2.460566349327564240e-02 -3.191485106945037842e-01 -2.871403284370899200e-02 1.302428245544433594e-01 1.405004113912582397e-01 -1.368301920592784882e-02 -1.004082858562469482e-01 1.573699712753295898e-01
-8.459676988422870636e-03 -1.270228773355484009e-01 -5.589655786752700806e-02 3.286943957209587097e-02 -2.086162716150283813e-01 1.765843331813812256e-01 -8.711714297533035278e-02 -2.202405780553817749e-01 4.348588362336158752e-02 4.984202384948730469e-01 -3.888403773307800293e-01 -8.945748209953308105e-03 -1.419766843318939209e-01 -2.001971453428268433e-01 -1.832059174776077271e-01 1.843368858098983765e-01 -1.941665075719356537e-02 -2.513702772557735443e-02 -3.305676579475402832e-01 -6.051918491721153259e-02 3.160546347498893738e-02 -1.918616294860839844e-01 -1.138539314270019531e-01 2.225972712039947510e-01 4.569987580180168152e-02 -3.491687774658203125e-02 1.850423514842987061e-01 -9.704080224037170410e-02 8.447258919477462769e-02 -4.914880171418190002e-02 7.836823165416717529e-02 -2.061372995376586914e-01
-9.784433990716934204e-03 -1.209890842437744141e-01 6.174222007393836975e-02 4.031828790903091431e-02 -3.502836823463439941e-01 9.751562029123306274e-02 -1.471472531557083130e-01 6.574451923370361328e-02 1.908324509859085083e-01 2.653139531612396240e-01 -3.523131012916564941e-01 -2.540962100028991699e-01 -3.752248883247375488e-01 3.391329897567629814e-03 -2.333332896232604980e-01 -3.841924667358398438e-02 2.016522437334060669e-01 -2.454908341169357300e-01 -2.868359349668025970e-02 -1.717401891946792603e-01 -2.864391775801777840e-03 -2.657379806041717529e-01 -9.968685917556285858e-03 5.450825020670890808e-02 2.012011855840682983e-01 1.204922869801521301e-01 -1.048983931541442871e-01 5.133909359574317932e-02 -1.127428710460662842e-01 -1.743954420089721680e-01 -8.782126754522323608e-02 -7.073055207729339600e-02
-3.993433713912963867e-01 1.422442197799682617e-01 -1.563106030225753784e-01 -9.151994436979293823e-02 -1.134470105171203613e-01 2.348387837409973145e-01 1.282914429903030396e-01 2.809353545308113098e-02 -1.251431852579116821e-01 9.506482630968093872e-02 -1.299853324890136719e-01 -6.970994919538497925e-02 -4.981794953346252441e-01 -4.272342473268508911e-02 -1.247214060276746750e-02 1.360088884830474854e-01 -4.139144718647003174e-02 -1.602932065725326538e-01 9.785535186529159546e-02 -8.452724665403366089e-02 -2.424030452966690063e-01 -3.174610435962677002e-02 1.886372566223144531e-01 1.051874924451112747e-02 8.832016587257385254e-02 1.879500746726989746e-01 -5.737912282347679138e-02 1.990301720798015594e-02 3.070357441902160645e-01 3.221769928932189941e-01 5.125096067786216736e-02 -2.885978028643876314e-04
3.212334960699081421e-02 3.282457590103149414e-01 -5.332604795694351196e-02 -5.533668398857116699e-02 -2.150210589170455933e-01 2.584152519702911377e-01 1.523320674896240234e-01 -1.463485062122344971e-01 -2.090881168842315674e-01 1.865849643945693970e-01 -3.815787732601165771e-01 1.417706012725830078e-01 -2.033620774745941162e-01 -9.998245537281036377e-02 -6.256721913814544678e-02 1.303771436214447021e-01 1.146112829446792603e-01 -3.547779619693756104e-01 7.283464074134826660e-02 9.293703734874725342e-02 1.485032290220260620e-01 -2.502245306968688965e-01 -7.640818506479263306e-02 -1.553642451763153076e-01 7.259278744459152222e-02 -2.458468638360500336e-02 -3.496806919574737549e-01 4.587876796722412109e-02 -9.460075525566935539e-04 -4.596606642007827759e-02 -3.262170031666755676e-02 1.008093133568763733e-01
2.047834843397140503e-01 -1.216562464833259583e-01 -2.033125907182693481e-01 -1.372779607772827148e-01 -4.598263800144195557e-01 -1.841250620782375336e-02 -8.464982360601425171e-02 -1.024293601512908936e-01 9.021662920713424683e-02 2.163825631141662598e-01 -1.185531467199325562e-01 -2.349330931901931763e-01 -1.819177567958831787e-01 -1.169584766030311584e-01 -3.665939271450042725e-01 7.569956779479980469e-02 1.463344097137451172e-01 -2.149280905723571777e-01 7.319498807191848755e-02 -1.942385733127593994e-02 -1.557029187679290771e-01 -2.340127080678939819e-01 -2.287491597235202789e-02 2.753852307796478271e-01 5.485364794731140137e-02 -7.152244448661804199e-02 -9.641925990581512451e-02 -1.987273395061492920e-01 -1.883639246225357056e-01 -8.886776119470596313e-02 -9.074198082089424133e-03 -1.160132884979248047e-01
2.476009130477905273e-01 -2.023558020591735840e-01 -1.674435846507549286e-02 -2.392304688692092896e-01 -2.171861082315444946e-01 8.450243622064590454e-02 3.077725134789943695e-02 -3.896910324692726135e-02 -2.612953074276447296e-02 1.527380049228668213e-01 -2.086330652236938477e-01 -2.548367679119110107e-01 -2.707554101943969727e-01 -3.461934998631477356e-02 -4.041358828544616699e-01 5.493312329053878784e-02 -1.204723343253135681e-01 -6.163092330098152161e-02 2.185012847185134888e-01 -1.515526231378316879e-02 -1.122947502881288528e-02 -1.861450523138046265e-01 -9.626094996929168701e-02 5.192560702562332153e-02 2.405543327331542969e-01 -9.441694617271423340e-02 3.312656283378601074e-02 4.514673948287963867e-01 -3.093164227902889252e-02 -5.992781836539506912e-03 1.068691983819007874e-01 1.139684692025184631e-01
3.679860010743141174e-02 -1.469449996948242188e-01 -8.762004971504211426e-02 -5.157273635268211365e-02 -2.161313295364379883e-01 4.598664492368698120e-02 7.425623387098312378e-02 -2.168823592364788055e-02 1.669107750058174133e-02 1.414267122745513916e-01 -4.258435368537902832e-01 -2.171632945537567139e-01 -2.984960749745368958e-02 5.125321075320243835e-02 -8.039588481187820435e-02 2.169352173805236816e-01 1.594967991113662720e-01 -2.906695008277893066e-01 -1.295722872018814087e-01 -1.812529712915420532e-01 5.586724355816841125e-02 -1.883716881275177002e-01 1.150872483849525452e-01 -7.651642709970474243e-02 5.340743064880371094e-02 -3.680377900600433350e-01 -1.361395567655563354e-01 -1.181685775518417358e-01 4.405882060527801514e-01 1.030271723866462708e-01 -7.613591104745864868e-02 -8.644794672727584839e-02
1.012144833803176880e-01 2.801209390163421631e-01 1.674495339393615723e-01 6.617559492588043213e-02 4.496167227625846863e-02 2.044888883829116821e-01 -2.100868374109268188e-01 -1.714644730091094971e-01 -2.839754223823547363e-01 1.721661686897277832e-01 -1.107553392648696899e-01 -3.436806499958038330e-01 -5.757431313395500183e-02 -2.392594814300537109e-01 -2.503993809223175049e-01 3.196009397506713867e-01 1.963886618614196777e-01 -2.802469134330749512e-01 -5.200336501002311707e-02 1.628430634737014771e-01 -5.339150875806808472e-02 -2.949783802032470703e-01 -1.516566146165132523e-02 -1.156426295638084412e-01 8.202194422483444214e-02 -7.106032222509384155e-02 6.868013739585876465e-02 1.081089396029710770e-02 9.460469335317611694e-02 1.290041115134954453e-02 -8.128346502780914307e-02 1.153036877512931824e-01
-2.766341269016265869e-01 -2.604317069053649902e-01 -2.681779861450195312e-01 -2.516685724258422852e-01 -1.117336153984069824e-01 -6.462600082159042358e-02 2.063377946615219116e-01 -1.859733313322067261e-01 -2.369246631860733032e-01 3.507646620273590088e-01 -7.997443526983261108e-02 -2.139691710472106934e-01 -1.542936265468597412e-01 -6.634619086980819702e-02 -2.915585339069366455e-01 1.158086135983467102e-01 1.181895285844802856e-02 3.380408138036727905e-02 5.720565840601921082e-02 1.164498925209045410e-01 -1.774690598249435425e-01 -2.216526120901107788e-01 3.028716333210468292e-02 -6.660421937704086304e-02 -1.288525015115737915e-01 -1.172714754939079285e-01 1.412597894668579102e-01 4.789821058511734009e-02 1.827456355094909668e-01 -3.506828472018241882e-02 -2.237041294574737549e-01 1.650101691484451294e-01
1.152200922369956970e-01 2.885134518146514893e-01 -1.269085425883531570e-02 -1.230141371488571167e-01 -1.354444473981857300e-01 2.508630454540252686e-01 -3.238877281546592712e-02 -2.279883474111557007e-01 6.914970278739929199e-02 6.454952806234359741e-02 -2.270021736621856689e-01 -2.022988796234130859e-01 1.546590477228164673e-01 -1.564360409975051880e-02 -3.032369017601013184e-01 2.203347533941268921e-01 2.624678015708923340e-01 -4.019882977008819580e-01 -2.348707765340805054e-01 -2.004222422838211060e-01 3.384848311543464661e-02 -1.208344101905822754e-01 -3.507453948259353638e-02 -2.829669713973999023e-01 2.057887054979801178e-02 -6.575322896242141724e-02 1.280643939971923828e-01 4.491515457630157471e-02 1.492925137281417847e-01 -1.392517387866973877e-01 -8.991640061140060425e-03 -5.376812536269426346e-03
5.724413692951202393e-02 -1.891694515943527222e-01 -5.339546129107475281e-02 -1.033750995993614197e-01 -1.719385534524917603e-01 1.767486333847045898e-01 -1.761073917150497437e-01 -6.539647281169891357e-02 8.237993717193603516e-02 2.894768118858337402e-01 -1.725134849548339844e-01 -2.014794647693634033e-01 -2.760224342346191406e-01 -1.799850612878799438e-01 -3.717854321002960205e-01 4.435602575540542603e-02 -1.290108859539031982e-01 -5.978727713227272034e-02 2.505199313163757324e-01 1.032331585884094238e-01 1.258220523595809937e-02 -1.284749060869216919e-01 -7.998146116733551025e-02 7.150180637836456299e-02 2.253926545381546021e-01 -1.626798510551452637e-01 3.990570548921823502e-03 4.723578989505767822e-01 4.565403610467910767e-02 -8.673871308565139771e-02 -3.594907000660896301e-02 9.208761155605316162e-02
2.077947556972503662e-01 -4.123115539550781250e-02 -8.683425188064575195e-02 -1.978173404932022095e-01 -3.140968680381774902e-01 -6.516222842037677765e-03 -8.339201658964157104e-02 -2.913504540920257568e-01 -3.832123428583145142e-02 -4.594251886010169983e-02 -2.938424050807952881e-01 7.649090886116027832e-02 -2.990439534187316895e-01 -6.746431440114974976e-02 -1.028930544853210449e-01 1.846573352813720703e-01 1.090620532631874084e-01 -1.992709934711456299e-01 -2.014864087104797363e-01 7.758350670337677002e-02 -3.130651414394378662e-01 -2.622039616107940674e-01 1.153822466731071472e-01 -3.989339992403984070e-02 1.419206429272890091e-02 -4.171210341155529022e-03 2.664785087108612061e-01 -1.911117136478424072e-02 1.916593313217163086e-01 -2.822499871253967285e-01 -4.953400418162345886e-02 -1.146377846598625183e-01
1.577432155609130859e-01 5.267795547842979431e-02 -2.261353284120559692e-02 -2.317058444023132324e-01 1.455572247505187988e-02 1.056867763400077820e-01 5.252914503216743469e-02 -8.549316227436065674e-02 8.375093340873718262e-02 4.029182493686676025e-01 1.652232408523559570e-01 -2.010741680860519409e-01 -2.812525928020477295e-01 2.002651616930961609e-02 -2.814567089080810547e-01 1.977650523185729980e-01 -1.867173053324222565e-02 -1.891572475433349609e-01 1.545979380607604980e-01 -9.003949165344238281e-02 -3.996780514717102051e-01 -2.380853146314620972e-01 2.088430523872375488e-01 -1.965374052524566650e-01 1.119728386402130127e-01 -1.052239537239074707e-01 -3.279758617281913757e-03 1.068577244877815247e-01 -1.510627120733261108e-01 6.168707832694053650e-02 -1.381590366363525391e-01 -1.192245930433273315e-01
-3.139552474021911621e-01 1.164168044924736023e-01 -3.000281006097793579e-02 2.673079259693622589e-02 -3.713979944586753845e-02 -2.434918880462646484e-01 1.295599788427352905e-01 9.644112735986709595e-02 -1.760662496089935303e-01 2.290894836187362671e-01 -2.841400504112243652e-01 -3.207983970642089844e-01 -1.710085719823837280e-01 -2.868038713932037354e-01 -2.708876132965087891e-01 1.022903993725776672e-01 4.717209562659263611e-02 5.434278771281242371e-02 6.716264784336090088e-02 -5.904325097799301147e-02 -7.850782573223114014e-02 3.877955302596092224e-02 1.951992511749267578e-01 2.366404533386230469e-01 2.025899589061737061e-01 -1.441641300916671753e-01 -1.028050705790519714e-01 2.909812629222869873e-01 1.190164312720298767e-01 -1.588798612356185913e-01 -1.535269916057586670e-01 4.528479650616645813e-02
2.893915399909019470e-02 -1.701981946825981140e-02 3.515274450182914734e-02 -2.895731627941131592e-01 -3.652221858501434326e-01 1.442961245775222778e-01 -1.309018284082412720e-01 1.732135005295276642e-02 5.938031151890754700e-02 1.844490468502044678e-01 -3.851606845855712891e-01 -3.879361152648925781e-01 -2.301580607891082764e-01 -2.414183765649795532e-01 -2.566919624805450439e-01 1.278722137212753296e-01 2.358840107917785645e-01 -2.151161432266235352e-03 -2.067500725388526917e-02 -1.226102039217948914e-01 -1.145692169666290283e-01 -1.099753938615322113e-02 -4.648487269878387451e-02 1.814447790384292603e-01 2.424767240881919861e-02 -6.971938163042068481e-02 -3.372258320450782776e-02 7.483422011137008667e-02 -9.396153688430786133e-02 -1.340973675251007080e-01 -1.038961037993431091e-01 -2.074226289987564087e-01
2.431741505861282349e-01 1.788256913423538208e-01 8.202651143074035645e-02 -3.768296213820576668e-03 -2.120807617902755737e-01 -5.909746140241622925e-02 -3.914299607276916504e-02 8.624421805143356323e-02 -1.441363096237182617e-01 4.029755294322967529e-01 -9.879736602306365967e-02 -9.505423903465270996e-02 -6.655014306306838989e-02 1.795298606157302856e-01 -1.944730430841445923e-01 9.344428032636642456e-02 2.380519658327102661e-01 -1.434005051851272583e-01 3.351980820298194885e-02 -1.133964583277702332e-01 -2.328754216432571411e-01 -8.040875196456909180e-02 -2.234288454055786133e-01 1.727581471204757690e-01 -2.197257280349731445e-01 3.570096790790557861e-01 7.526523619890213013e-02 3.037849627435207367e-02 1.580540686845779419e-01 1.016544848680496216e-01 -2.625807523727416992e-01 2.031460255384445190e-01
-6.033808365464210510e-02 1.073939427733421326e-01 9.204049408435821533e-02 2.089698463678359985e-01 8.820097893476486206e-02 -1.956387460231781006e-01 1.102545484900474548e-01 -1.670973300933837891e-01 6.414067465811967850e-03 3.807710111141204834e-01 -2.154042422771453857e-01 -1.176029145717620850e-01 6.025323644280433655e-02 -1.160713583230972290e-01 -2.905580699443817139e-01 2.002452164888381958e-01 2.584005296230316162e-01 -3.805208504199981689e-01 1.883990913629531860e-01 -1.334089040756225586e-01 -5.432561784982681274e-02 -8.449994027614593506e-02 -1.532674282789230347e-01 1.386841684579849243e-01 -2.666370756924152374e-02 -7.358438521623611450e-02 2.935799360275268555e-01 2.187134474515914917e-01 1.649073660373687744e-01 1.212555216625332832e-03 1.134202331304550171e-01 4.227225482463836670e-02
2.226528227329254150e-01 4.095362871885299683e-02 -2.238007262349128723e-02 -1.036689504981040955e-01 -5.419327318668365479e-02 1.652256101369857788e-01 2.739694118499755859e-01 5.654135346412658691e-02 4.402929171919822693e-02 3.091095089912414551e-01 -2.070123255252838135e-01 -8.954586833715438843e-02 1.435876488685607910e-01 2.376890033483505249e-01 -2.087594717741012573e-01 1.564896553754806519e-01 -1.792172789573669434e-01 -2.605093419551849365e-01 -1.841215640306472778e-01 -1.228398755192756653e-01 -2.460622936487197876e-01 -1.028109341859817505e-01 4.394314065575599670e-02 4.062816500663757324e-01 -4.922389239072799683e-02 -1.144334208220243454e-02 1.282250136137008667e-01 2.258980423212051392e-01 7.842079736292362213e-03 1.511237956583499908e-02 -2.603325843811035156e-01 1.014379560947418213e-01
3.870076686143875122e-02 -8.818558603525161743e-02 -5.530624091625213623e-02 -1.079211607575416565e-01 -3.636717498302459717e-01 2.651596814393997192e-02 -2.185255587100982666e-01 4.009715095162391663e-02 -6.452893838286399841e-03 1.124316081404685974e-01 -9.278565645217895508e-02 -2.990060448646545410e-01 -3.634923398494720459e-01 -2.944742739200592041e-01 -5.229406952857971191e-01 -1.601395010948181152e-02 4.141687974333763123e-02 2.815931104123592377e-02 1.354263275861740112e-01 -1.246116384863853455e-01 -8.491539955139160156e-02 -1.048667281866073608e-01 -1.677392795681953430e-02 1.200926452875137329e-01 1.062752529978752136e-01 1.069089323282241821e-01 6.785838305950164795e-02 2.077659368515014648e-01 -1.096658557653427124e-01 -3.317021578550338745e-02 7.708699256181716919e-02 1.777200251817703247e-01
-4.555987194180488586e-02 -2.793463878333568573e-02 -1.111777871847152710e-01 3.470129668712615967e-01 -3.358235359191894531e-01 -1.757359355688095093e-01 -5.357761681079864502e-02 2.205497771501541138e-02 1.146707385778427124e-01 8.287564665079116821e-02 -2.866812050342559814e-02 -1.858248114585876465e-01 -2.675596177577972412e-01 -6.191560253500938416e-02 -7.286661863327026367e-02 2.940545380115509033e-01 -1.553911715745925903e-01 -3.558505475521087646e-01 -4.171344265341758728e-02 1.313283443450927734e-01 1.477815359830856323e-01 -9.516399353742599487e-02 4.369555786252021790e-02 1.246723309159278870e-01 7.963415980339050293e-02 -4.871879145503044128e-02 1.265626549720764160e-01 3.431118726730346680e-01 1.144006922841072083e-01 1.885163411498069763e-02 -3.058348000049591064e-01 1.650156378746032715e-01
1.829579472541809082e-01 1.248947679996490479e-01 9.733646363019943237e-02 2.135515585541725159e-02 -3.333035856485366821e-02 1.627434194087982178e-01 -1.644065082073211670e-01 -4.770760890096426010e-03 -1.787152439355850220e-01 1.030077189207077026e-01 -2.561631500720977783e-01 -1.915832012891769409e-01 -2.984055280685424805e-01 -8.811046183109283447e-02 -1.398500502109527588e-01 3.257100284099578857e-02 6.751766800880432129e-02 -2.765959203243255615e-01 -4.663500189781188965e-02 1.543007493019104004e-01 -1.139714792370796204e-01 -3.238001763820648193e-01 -3.810036554932594299e-02 -6.563460081815719604e-02 2.663088738918304443e-01 -1.238915952853858471e-03 4.192987978458404541e-01 -1.545829176902770996e-01 3.167565166950225830e-01 1.363084018230438232e-01 -5.729866400361061096e-02 2.401710301637649536e-02
1.171625033020973206e-01 5.018200352787971497e-02 3.788550943136215210e-02 1.748439967632293701e-01 1.980774290859699249e-02 9.191363118588924408e-03 1.024900972843170166e-01 1.642823666334152222e-01 -1.463617980480194092e-01 5.710061192512512207e-01 -1.299796700477600098e-01 -4.012463986873626709e-02 -5.563201755285263062e-02 1.913284510374069214e-01 -4.617533087730407715e-01 2.412856072187423706e-01 1.867603883147239685e-02 -1.297368258237838745e-01 1.222251206636428833e-01 -4.580887779593467712e-02 -3.660433366894721985e-02 -2.677256762981414795e-01 -2.025767564773559570e-01 -1.515295952558517456e-01 1.850919984281063080e-02 -1.494466960430145264e-01 1.360818594694137573e-01 5.668216943740844727e-02 -3.855408355593681335e-02 9.198016673326492310e-02 -3.399042412638664246e-02 -9.962377697229385376e-02
-1.303750276565551758e-01 -2.379413545131683350e-01 -7.851750589907169342e-03 -1.798931658267974854e-01 -1.429740339517593384e-01 1.577106714248657227e-01 -1.694953255355358124e-02 -8.450691401958465576e-02 -1.738427877426147461e-01 -8.409168571233749390e-03 -2.655194997787475586e-01 -9.873311221599578857e-02 -3.064435124397277832e-01 -1.339564472436904907e-01 -5.324126780033111572e-02 1.476624161005020142e-01 1.471701171249151230e-02 -3.343367278575897217e-01 2.017845362424850464e-01 1.125072315335273743e-01 -2.644188404083251953e-01 7.744458317756652832e-02 1.395315676927566528e-02 -1.008781194686889648e-01 1.294807940721511841e-01 -4.737842828035354614e-02 -1.015405505895614624e-01 3.457520306110382080e-01 2.930450439453125000e-02 4.090302586555480957e-01 -1.128550842404365540e-01 1.129782870411872864e-01
1.077398136258125305e-01 2.215912342071533203e-01 -9.228903800249099731e-02 -8.412889391183853149e-02 -2.323873639106750488e-01 8.833659440279006958e-02 -1.451273262500762939e-01 -3.452604869380593300e-03 2.906239628791809082e-01 5.991435050964355469e-02 -2.345945686101913452e-01 -1.510040760040283203e-01 -4.389171600341796875e-01 -8.342500030994415283e-02 -2.514428198337554932e-01 2.872861735522747040e-02 1.703621447086334229e-02 -3.897232711315155029e-01 1.885219365358352661e-01 2.213387936353683472e-01 -1.233713179826736450e-01 5.778924748301506042e-02 1.176238507032394409e-01 2.030204683542251587e-01 2.752261795103549957e-02 1.824158877134323120e-01 -1.517745852470397949e-01 1.200362667441368103e-01 1.285092383623123169e-01 1.570141501724720001e-02 1.085017323493957520e-01 3.062951564788818359e-02
3.451618850231170654e-01 8.688157424330711365e-03 -1.902300268411636353e-01 1.418117880821228027e-01 -3.115832805633544922e-02 1.069916263222694397e-01 3.659181892871856689e-01 -2.659283280372619629e-01 6.610278040170669556e-02 2.254984676837921143e-01 -1.653357446193695068e-01 -2.058852463960647583e-01 -2.566971778869628906e-01 1.052395179867744446e-01 -1.398775577545166016e-01 1.403834521770477295e-01 3.600887060165405273e-01 -8.031747303903102875e-03 1.877095997333526611e-01 -3.809036687016487122e-02 -4.894176870584487915e-02 9.739958494901657104e-02 -3.684748709201812744e-02 2.570089101791381836e-01 -2.757231332361698151e-02 2.261471562087535858e-02 2.479459941387176514e-01 3.027122095227241516e-02 5.805446952581405640e-02 5.493133515119552612e-02 -1.666548401117324829e-01 -1.507899165153503418e-01
5.877179279923439026e-02 -1.989762634038925171e-01 2.415672838687896729e-01 3.335205838084220886e-02 -2.117994725704193115e-01 1.213379111140966415e-02 -1.657421141862869263e-02 1.825733110308647156e-02 2.428541425615549088e-03 2.309425175189971924e-01 -2.106622159481048584e-01 -2.039157785475254059e-02 -1.084402501583099365e-01 1.441209763288497925e-01 -4.284560978412628174e-01 9.592986851930618286e-02 8.701279014348983765e-02 -8.911535888910293579e-02 -4.697253555059432983e-02 -3.882108628749847412e-01 -2.738510668277740479e-01 -1.284016966819763184e-01 -1.731271147727966309e-01 2.741072140634059906e-02 -9.142828173935413361e-03 9.333771467208862305e-02 1.891501098871231079e-01 1.678042858839035034e-01 1.422988027334213257e-01 2.740125358104705811e-01 -1.550073176622390747e-01 2.137931883335113525e-01
8.343189954757690430e-02 1.897538751363754272e-01 -1.866903752088546753e-01 -1.462451070547103882e-01 -1.985381841659545898e-01 1.567777991294860840e-01 2.532810270786285400e-01 -5.104648321866989136e-02 -1.728606596589088440e-02 1.776734590530395508e-01 -3.633684217929840088e-01 2.011100575327873230e-02 -1.210563932545483112e-03 -3.041005134582519531e-01 5.041812732815742493e-02 4.194371700286865234e-01 -1.060828566551208496e-01 -3.317149877548217773e-01 1.555214822292327881e-01 -1.854013353586196899e-01 -3.385917469859123230e-02 -2.700216174125671387e-01 3.565862774848937988e-02 -3.003720194101333618e-02 3.843132779002189636e-02 7.051461935043334961e-02 -1.326473057270050049e-01 -2.248803712427616119e-02 7.146089524030685425e-02 -1.988955438137054443e-01 -1.760939136147499084e-02 9.578515589237213135e-02
-1.242780759930610657e-01 -8.180188387632369995e-02 -3.305851221084594727e-01 -2.246543318033218384e-01 -2.721076607704162598e-01 1.396365612745285034e-01 -1.449279300868511200e-02 1.367901265621185303e-01 1.579489326104521751e-03 -4.125934839248657227e-02 -5.218986272811889648e-01 -9.492056071758270264e-02 -2.416006773710250854e-01 7.069581001996994019e-02 -3.020349740982055664e-01 1.687864810228347778e-01 6.546135246753692627e-02 2.000117860734462738e-02 -3.753264620900154114e-02 -2.051924020051956177e-01 2.888997830450534821e-02 -1.473669856786727905e-01 1.713855713605880737e-01 1.641205698251724243e-01 -4.049482569098472595e-02 -3.796595335006713867e-02 -1.352616697549819946e-01 4.417341575026512146e-02 1.077898889780044556e-01 -1.660530269145965576e-01 -1.682228296995162964e-01 -1.469405740499496460e-01
1.459043323993682861e-01 1.898223906755447388e-01 -2.402837574481964111e-02 -5.338147655129432678e-02 -2.573133707046508789e-01 9.281568229198455811e-02 -1.786186099052429199e-01 2.874471247196197510e-01 6.041093543171882629e-02 4.108901321887969971e-01 -1.637430042028427124e-01 -6.947869807481765747e-02 -7.089779712259769440e-03 -1.576789915561676025e-01 -2.435396611690521240e-01 2.047724425792694092e-01 1.082466077059507370e-02 -1.361451745033264160e-01 -1.528957933187484741e-01 -2.578294873237609863e-01 1.202918365597724915e-01 -5.727505777031183243e-03 -3.221458196640014648e-01 9.805493801832199097e-02 -1.350198537111282349e-01 2.045130729675292969e-01 6.555080413818359375e-02 2.227929979562759399e-01 1.552594155073165894e-01 -5.703702941536903381e-02 -9.442912414669990540e-03 -2.044080644845962524e-01
-2.408524751663208008e-01 2.902329564094543457e-01 -2.368911206722259521e-01 4.769144952297210693e-02 -2.233116924762725830e-01 2.060521095991134644e-01 7.896711677312850952e-02 7.449443638324737549e-02 2.385802268981933594e-01 3.437138199806213379e-01 2.635085768997669220e-02 -1.039904281497001648e-01 -1.121811717748641968e-01 1.263318955898284912e-01 -2.210415750741958618e-01 7.319111377000808716e-02 1.561116278171539307e-01 -3.764948248863220215e-01 -5.624983832240104675e-02 4.419130831956863403e-02 -4.258933290839195251e-02 1.555477827787399292e-01 -1.048344746232032776e-01 3.525947332382202148e-01 2.384578809142112732e-02 -1.610249280929565430e-01 2.136886417865753174e-01 1.674436591565608978e-02 -3.085322864353656769e-02 -1.265024691820144653e-01 -6.221069395542144775e-02 -9.959331713616847992e-03
2.843023091554641724e-02 8.761332929134368896e-02 -3.774160146713256836e-02 -5.849498137831687927e-02 -3.160538971424102783e-01 1.088093295693397522e-01 1.790321320295333862e-01 -2.461721450090408325e-01 3.684327006340026855e-01 5.016025528311729431e-02 -1.009246557950973511e-01 1.230419948697090149e-01 4.628973081707954407e-02 -3.368503153324127197e-01 -3.523328304290771484e-01 2.149493992328643799e-01 1.217817589640617371e-01 -1.577357798814773560e-01 -3.840763866901397705e-02 -7.645767182111740112e-02 2.189091220498085022e-02 -1.112098768353462219e-01 1.000847071409225464e-01 1.200949847698211670e-01 1.061243712902069092e-01 9.660081565380096436e-02 -2.325361967086791992e-01 1.544439643621444702e-01 2.067970037460327148e-01 -1.283799856901168823e-01 -2.661018073558807373e-01 -1.409074068069458008e-01
-6.628964096307754517e-02 -1.139041855931282043e-01 -2.826887965202331543e-01 -2.450224459171295166e-01 8.614053577184677124e-02 2.210635319352149963e-02 2.184282839298248291e-01 3.398963510990142822e-01 -2.695105783641338348e-02 1.462263464927673340e-01 -3.345938622951507568e-01 -2.756881415843963623e-01 -3.692170232534408569e-02 -2.167175412178039551e-01 -1.124009937047958374e-01 1.327840089797973633e-01 1.074347570538520813e-01 -2.952910363674163818e-01 1.960148513317108154e-01 -6.321807950735092163e-02 -2.134227305650711060e-01 -2.939534783363342285e-01 9.328793734312057495e-02 -2.127799391746520996e-01 -4.830046370625495911e-02 9.049401432275772095e-02 1.326408386230468750e-01 1.132698804140090942e-01 9.220670163631439209e-02 3.494244068861007690e-02 -2.785804308950901031e-02 6.583674997091293335e-02
1.165115609765052795e-01 -2.004129290580749512e-01 -6.893136352300643921e-02 -6.055330857634544373e-02 -1.919812560081481934e-01 2.170059643685817719e-02 9.825713932514190674e-03 3.395330533385276794e-02 -2.461327798664569855e-02 9.321432560682296753e-02 -1.391375511884689331e-01 -7.713662832975387573e-02 -9.660790860652923584e-02 -1.777654290199279785e-01 -5.961871147155761719e-01 1.368799060583114624e-01 1.763330772519111633e-02 -2.306533604860305786e-02 3.100266754627227783e-01 2.149328775703907013e-02 -2.040991336107254028e-01 -2.658430039882659912e-01 5.416803061962127686e-02 2.027827352285385132e-01 1.561184674501419067e-01 -3.543470427393913269e-02 1.088421568274497986e-01 -1.999032944440841675e-01 -1.721438914537429810e-01 -1.299673877656459808e-02 -2.955946624279022217e-01 -3.362844884395599365e-02
-2.029502689838409424e-01 2.176052033901214600e-01 -2.954713106155395508e-01 3.093161880970001221e-01 -1.996720433235168457e-01 -8.607798814773559570e-02 -1.895966976881027222e-01 -9.462282061576843262e-03 -2.763541229069232941e-02 1.372192054986953735e-01 -1.060826107859611511e-01 3.070543706417083740e-02 -2.518500089645385742e-01 -1.878587305545806885e-01 -2.810997366905212402e-01 2.128081209957599640e-02 6.819348037242889404e-02 -3.774562478065490723e-01 -8.236902207136154175e-02 1.961841285228729248e-01 -3.026378154754638672e-01 4.422631859779357910e-02 -1.370114684104919434e-01 -1.154323369264602661e-01 2.107072770595550537e-01 1.516658961772918701e-01 -8.531843125820159912e-02 4.967938363552093506e-02 8.455260843038558960e-02 9.088151156902313232e-03 -1.438589394092559814e-01 1.098763644695281982e-01
-1.837190538644790649e-01 -2.570533454418182373e-01 -1.644069254398345947e-01 -4.741352796554565430e-02 -2.375071048736572266e-01 1.396261602640151978e-01 7.198541611433029175e-02 -1.414267271757125854e-01 -2.190681919455528259e-02 4.756469428539276123e-01 -6.034651771187782288e-02 -3.204154372215270996e-01 -6.404961645603179932e-02 -2.539581954479217529e-01 -6.810477375984191895e-02 5.436747521162033081e-02 7.967086136341094971e-02 -1.051880866289138794e-01 1.076780557632446289e-01 9.478731453418731689e-02 5.932822357863187790e-03 1.929861120879650116e-02 -9.643316268920898438e-02 -3.657206520438194275e-02 -1.125789806246757507e-01 1.889218837022781372e-01 8.503233641386032104e-02 1.226122900843620300e-01 2.788559198379516602e-01 -1.192373186349868774e-01 -3.345675170421600342e-01 1.923712342977523804e-01
1.279044747352600098e-01 1.398335993289947510e-01 5.873446166515350342e-02 1.335141509771347046e-01 -2.378275245428085327e-01 4.241940379142761230e-02 5.837502330541610718e-02 2.425228655338287354e-01 1.320287734270095825e-01 4.947228431701660156e-01 -2.147024869918823242e-01 1.251787245273590088e-01 -3.676308989524841309e-01 2.279995828866958618e-01 -3.278208374977111816e-01 1.707402169704437256e-01 -1.000034287571907043e-01 -2.557838894426822662e-02 3.531030192971229553e-02 6.675808876752853394e-02 -2.201931923627853394e-01 3.860463947057723999e-02 -1.941356994211673737e-02 1.666665524244308472e-01 7.496760040521621704e-02 -1.131692901253700256e-01 1.064084097743034363e-01 5.174818634986877441e-02 -4.150447249412536621e-02 1.754832416772842407e-01 1.218384727835655212e-01 1.558472402393817902e-02
1.612692028284072876e-01 3.028567694127559662e-02 1.174350455403327942e-01 -1.754267364740371704e-01 -3.762099742889404297e-01 -2.026761882007122040e-02 -1.285640299320220947e-01 1.438081860542297363e-01 -1.023936737328767776e-02 2.215583026409149170e-01 5.705607682466506958e-02 1.379260271787643433e-01 -4.267049208283424377e-02 -1.374074071645736694e-01 -2.053342014551162720e-01 2.195065021514892578e-01 4.213364794850349426e-02 -4.700866639614105225e-01 -1.898982524871826172e-01 -1.893153786659240723e-01 9.178952127695083618e-02 -2.955974340438842773e-01 9.184541553258895874e-02 1.889750957489013672e-01 1.780083179473876953e-01 -9.795966744422912598e-02 1.349101662635803223e-01 2.163588851690292358e-01 -7.821064442396163940e-03 3.995717503130435944e-03 -1.178310066461563110e-01 1.094148606061935425e-01
-2.212913632392883301e-01 1.159594208002090454e-01 3.445951268076896667e-02 3.601837530732154846e-02 2.404138445854187012e-02 2.324402630329132080e-01 1.682517081499099731e-01 -6.712948530912399292e-02 -3.359962999820709229e-02 2.183784544467926025e-01 -1.593978554010391235e-01 -1.619246006011962891e-01 -2.213020622730255127e-01 1.369766294956207275e-01 -7.412794977426528931e-02 1.578018069267272949e-01 -9.520455449819564819e-02 -3.094416856765747070e-01 -9.427018463611602783e-02 -9.918063133955001831e-02 -3.297461271286010742e-01 -1.134193763136863708e-01 -1.034299060702323914e-01 1.582720428705215454e-01 9.358559548854827881e-02 1.579494914039969444e-03 1.744507104158401489e-01 2.222878485918045044e-01 -1.468615084886550903e-01 1.194537431001663208e-01 -3.975093662738800049e-01 2.928405404090881348e-01
2.122573256492614746e-01 9.208909235894680023e-03 -1.069684997200965881e-01 -4.282163828611373901e-02 -5.077317357063293457e-03 -2.511324174702167511e-02 8.507420867681503296e-02 2.731791231781244278e-03 -1.433327496051788330e-01 3.027120232582092285e-01 7.960322499275207520e-02 -2.983243204653263092e-02 -1.301966011524200439e-01 -1.350081413984298706e-01 -3.250348269939422607e-01 3.842318803071975708e-02 1.905180215835571289e-01 -1.934939324855804443e-01 3.221024870872497559e-01 -2.672614157199859619e-01 -6.636750698089599609e-02 -3.327414393424987793e-01 -2.325278520584106445e-01 2.939245402812957764e-01 -1.996167600154876709e-01 1.059290394186973572e-01 2.020272463560104370e-01 2.446216531097888947e-02 -2.139190770685672760e-02 1.388525962829589844e-01 -2.334781289100646973e-01 2.734328992664813995e-02
-5.136141553521156311e-02 3.952848017215728760e-01 1.318092830479145050e-02 5.935840681195259094e-02 -3.429040312767028809e-01 1.199201047420501709e-01 1.473934650421142578e-01 -2.411000803112983704e-02 3.534054011106491089e-02 -8.406569063663482666e-02 -2.229190915822982788e-01 2.391767315566539764e-02 -1.410298794507980347e-01 -6.986974924802780151e-02 -1.618313044309616089e-01 2.594929337501525879e-01 -1.248194500803947449e-01 -3.614230751991271973e-01 2.659758627414703369e-01 -9.281443059444427490e-02 8.805377781391143799e-02 2.942805923521518707e-02 2.855777740478515625e-01 5.050256475806236267e-02 -2.005558647215366364e-02 2.337515205144882202e-01 9.185351431369781494e-02 4.508515819907188416e-02 1.462705582380294800e-01 1.102239415049552917e-01 -2.510890066623687744e-01 1.608596742153167725e-01
2.021704018115997314e-01 -1.606115698814392090e-01 1.094417646527290344e-02 -2.249147891998291016e-01 -3.407056629657745361e-01 1.070528030395507812e-01 2.218860387802124023e-01 4.904633760452270508e-02 -7.813072949647903442e-02 2.084507346153259277e-01 -2.204027026891708374e-02 5.461345613002777100e-02 -2.451275587081909180e-01 -1.096571087837219238e-01 -3.076294958591461182e-01 3.922369703650474548e-02 6.467464566230773926e-02 1.761972717940807343e-02 4.316594451665878296e-02 7.855718582868576050e-02 -7.894517481327056885e-02 -2.569190859794616699e-01 5.051480978727340698e-02 -1.368499249219894409e-01 3.777122497558593750e-01 2.751604020595550537e-01 1.420689374208450317e-01 3.134102225303649902e-01 5.618789792060852051e-02 -7.833996415138244629e-02 -9.353684633970260620e-02 1.457878649234771729e-01
-5.069321766495704651e-02 -1.132250875234603882e-01 1.263968646526336670e-01 3.442198410630226135e-02 -2.913422584533691406e-01 3.054333329200744629e-01 -1.185864489525556564e-02 -1.445292979478836060e-01 3.280556946992874146e-02 2.651745080947875977e-01 -3.593826591968536377e-01 -6.049484014511108398e-02 -3.050386309623718262e-01 -1.186565868556499481e-02 3.626962378621101379e-02 1.644036918878555298e-01 2.432880103588104248e-01 -1.244334578514099121e-01 2.482976578176021576e-02 -3.965415358543395996e-01 5.766375735402107239e-02 -2.978708744049072266e-01 1.393851917237043381e-02 -1.703961342573165894e-01 -8.334656246006488800e-03 -6.856052577495574951e-02 -1.275368183851242065e-01 -4.160220548510551453e-02 5.681845545768737793e-02 -1.628866046667098999e-01 -7.444948703050613403e-02 1.749921441078186035e-01
1.704030334949493408e-01 -7.534347474575042725e-03 -3.054995834827423096e-01 6.998655945062637329e-02 -1.434510797262191772e-01 -5.085367709398269653e-02 1.973510980606079102e-01 -5.782705545425415039e-02 6.530354917049407959e-02 3.481541574001312256e-01 1.613838523626327515e-01 -1.469199061393737793e-01 -6.215900182723999023e-02 4.527558386325836182e-02 -2.208118587732315063e-01 1.414825618267059326e-01 1.244713645428419113e-02 -2.075083404779434204e-01 6.007920578122138977e-02 -3.341952860355377197e-01 -2.419913113117218018e-01 -3.754898011684417725e-01 1.337484717369079590e-01 9.802512824535369873e-02 -8.008064329624176025e-02 -1.072297692298889160e-01 1.003861054778099060e-01 1.908730715513229370e-01 9.413971006870269775e-02 2.735091149806976318e-01 -1.346781849861145020e-01 8.739558607339859009e-02
3.492302447557449341e-02 4.472493529319763184e-01 1.249818783253431320e-02 -1.050075963139533997e-01 -1.161889210343360901e-01 -1.245367340743541718e-02 9.410899132490158081e-02 3.750928444787859917e-03 7.770349830389022827e-02 4.759792238473892212e-02 -1.805449128150939941e-01 -1.300612390041351318e-01 -1.694826595485210419e-02 -5.839367210865020752e-02 -2.483902126550674438e-01 2.061461210250854492e-01 7.834608852863311768e-02 -1.426316648721694946e-01 2.643361389636993408e-01 3.694714978337287903e-02 3.603668138384819031e-02 -2.420390956103801727e-02 -3.333169221878051758e-01 8.204104751348495483e-02 1.272705793380737305e-01 2.190660685300827026e-01 1.767797768115997314e-01 3.490322530269622803e-01 -9.938181936740875244e-02 2.986318767070770264e-01 -6.695314496755599976e-02 2.471731901168823242e-01
1.559320539236068726e-01 -1.586243696510791779e-02 5.709964781999588013e-02 1.677961796522140503e-01 -2.613528370857238770e-01 3.108736276626586914e-01 1.140407770872116089e-01 5.697835236787796021e-02 2.206072956323623657e-01 2.271463274955749512e-01 -2.468198835849761963e-01 -3.492761254310607910e-01 -7.094647735357284546e-02 -2.243745699524879456e-02 -1.824860423803329468e-01 2.280480712652206421e-01 3.189745591953396797e-03 -4.214845895767211914e-01 1.883028447628021240e-02 4.232313856482505798e-02 7.451637834310531616e-02 -3.975938260555267334e-02 1.171505823731422424e-02 -2.782626152038574219e-01 -7.004135753959417343e-03 -1.272244751453399658e-01 -1.449266448616981506e-02 1.945401541888713837e-02 3.007639944553375244e-01 -2.366595529019832611e-02 1.246902570128440857e-01 -3.001319244503974915e-02
8.008819073438644409e-02 1.106135174632072449e-01 2.136580049991607666e-01 4.426035284996032715e-02 -1.852934509515762329e-01 -1.653495430946350098e-01 5.839157849550247192e-02 2.731020934879779816e-02 -1.590608209371566772e-01 3.791830241680145264e-01 -8.582770824432373047e-02 1.396345645189285278e-01 -2.755048871040344238e-01 2.281633205711841583e-02 -3.504677414894104004e-01 3.958899974822998047e-01 -1.180464401841163635e-01 -1.512968689203262329e-01 -1.711221039295196533e-02 4.412149265408515930e-02 -2.023650556802749634e-01 -2.556351721286773682e-01 -4.905198141932487488e-02 8.361946791410446167e-02 -2.575902044773101807e-01 1.825894787907600403e-02 1.568671166896820068e-01 1.984513401985168457e-01 4.674415569752454758e-03 1.546404063701629639e-01 -6.613318622112274170e-02 4.730561748147010803e-02
-3.011422753334045410e-01 5.770847201347351074e-02 9.081906825304031372e-02 3.001953102648258209e-02 -7.518666982650756836e-02 7.509727030992507935e-02 7.914184778928756714e-02 -1.379785537719726562e-01 1.841774582862854004e-01 4.556136131286621094e-01 -1.623687148094177246e-01 -1.712413579225540161e-01 -1.594871878623962402e-01 -1.241630539298057556e-01 -3.775825202465057373e-01 2.141092568635940552e-01 1.622086167335510254e-01 -4.205665318295359612e-04 3.376333042979240417e-03 -5.958916991949081421e-02 -1.330064088106155396e-01 2.417193166911602020e-02 1.599590331315994263e-01 -4.933289717882871628e-03 3.504239320755004883e-01 1.227640658617019653e-01 -8.723613619804382324e-02 1.297043710947036743e-01 -1.017621606588363647e-01 2.415360417217016220e-03 -2.711723148822784424e-01 1.175847202539443970e-01
1.562725752592086792e-02 2.283214628696441650e-01 2.135877311229705811e-01 7.158583402633666992e-02 -2.425428479909896851e-01 -4.364606738090515137e-02 8.298352360725402832e-03 9.088674932718276978e-02 8.766808360815048218e-02 4.391751289367675781e-01 -2.846676111221313477e-01 7.821425050497055054e-02 -2.685843408107757568e-01 2.603970468044281006e-01 -2.565864622592926025e-01 2.118831723928451538e-01 -3.902976959943771362e-02 -1.805272102355957031e-01 -4.619188839569687843e-04 1.046509295701980591e-01 1.029094085097312927e-01 -6.312385201454162598e-02 2.506670169532299042e-02 6.436461210250854492e-02 3.008528845384716988e-03 -9.285587817430496216e-03 3.362637460231781006e-01 2.637592256069183350e-01 1.331555545330047607e-01 7.261235266923904419e-02 -8.529175817966461182e-02 -1.095638796687126160e-01
4.468749836087226868e-02 3.846512641757726669e-03 -1.908213347196578979e-01 -1.838976740837097168e-01 -3.410948216915130615e-01 7.226204872131347656e-02 -9.101167321205139160e-02 -1.923943608999252319e-01 3.560379520058631897e-02 1.178603395819664001e-01 -2.341161370277404785e-01 -2.524400949478149414e-01 -4.402472078800201416e-02 -9.983348101377487183e-02 -5.080738663673400879e-01 2.869854867458343506e-02 1.818924248218536377e-01 1.093514449894428253e-02 2.205870747566223145e-01 -3.532912582159042358e-02 -3.482964262366294861e-02 -1.277333945035934448e-01 -5.675668269395828247e-02 2.728028893470764160e-01 2.524729967117309570e-01 5.034822504967451096e-03 1.650256216526031494e-01 2.564265392720699310e-03 -1.863175034523010254e-01 2.775367349386215210e-03 -1.680496782064437866e-01 -1.551599651575088501e-01
-7.372068613767623901e-02 -1.451633870601654053e-01 -2.907261848449707031e-01 3.402778208255767822e-01 -1.519478410482406616e-01 -1.543377786874771118e-01 -9.413776919245719910e-03 -3.616975247859954834e-02 -1.461108326911926270e-01 2.455883473157882690e-01 -2.513243854045867920e-01 1.758856177330017090e-01 -6.943053565919399261e-03 -8.339785784482955933e-02 -2.134664505720138550e-01 1.131751313805580139e-01 3.573150932788848877e-01 -3.690591752529144287e-01 -3.983526676893234253e-02 -1.381176263093948364e-01 1.246702447533607483e-01 -1.044354438781738281e-01 2.392537891864776611e-01 5.045055225491523743e-02 -4.039674252271652222e-02 -7.175304740667343140e-02 8.822037279605865479e-02 3.716244921088218689e-02 3.597958758473396301e-02 -1.767282783985137939e-01 -2.515634596347808838e-01 3.464567288756370544e-02
1.748372614383697510e-01 -8.245577663183212280e-02 -8.357742428779602051e-02 -1.011403873562812805e-01 -2.680782675743103027e-01 -2.375518344342708588e-02 7.300703873625025153e-05 -1.704564094543457031e-01 7.198993116617202759e-03 2.629634365439414978e-02 -2.330333292484283447e-01 -1.331434249877929688e-01 -2.277618795633316040e-01 -2.663104534149169922e-01 -3.203989863395690918e-01 -6.655210256576538086e-02 2.921271920204162598e-01 -3.123256750404834747e-02 1.676243245601654053e-01 1.541765668662264943e-04 -2.164765447378158569e-01 -2.414153218269348145e-01 4.774983227252960205e-02 3.686855435371398926e-01 3.487117588520050049e-01 -6.096367165446281433e-02 9.887952357530593872e-02 2.150496467947959900e-02 -1.794630438089370728e-01 6.624142080545425415e-02 -2.262491360306739807e-02 1.041603162884712219e-01
2.817444801330566406e-01 -1.626849323511123657e-01 -7.393576204776763916e-02 1.621576957404613495e-02 -3.101823925971984863e-01 5.622659251093864441e-02 -4.651694372296333313e-02 -1.847701519727706909e-02 -5.905325338244438171e-02 3.699021637439727783e-01 1.863253302872180939e-02 -6.860712170600891113e-02 -3.859931826591491699e-01 -1.210145577788352966e-01 -3.719362914562225342e-01 1.263331919908523560e-01 -1.329911947250366211e-01 1.170174963772296906e-02 1.885015368461608887e-01 2.763857506215572357e-02 -3.351905941963195801e-02 4.916491452604532242e-03 4.254695773124694824e-02 2.494042553007602692e-02 2.272234261035919189e-01 -7.790021598339080811e-02 -1.069116294384002686e-01 4.075978398323059082e-01 6.415010988712310791e-02 -9.545131027698516846e-02 -1.296159625053405762e-01 1.586520671844482422e-02
-2.406589128077030182e-02 1.499653309583663940e-01 -1.122017726302146912e-01 2.388463616371154785e-01 3.808408230543136597e-02 -2.731093168258666992e-01 1.391451507806777954e-01 3.149566426873207092e-02 -1.990352571010589600e-02 1.314390748739242554e-01 -1.995897740125656128e-01 -8.393710106611251831e-02 5.865903571248054504e-02 -7.082544267177581787e-02 -3.572787642478942871e-01 2.978443801403045654e-01 3.004162609577178955e-01 -2.704081833362579346e-01 3.063874505460262299e-02 1.428369618952274323e-02 -3.004783689975738525e-01 -2.374350428581237793e-01 -1.914189457893371582e-01 2.647584676742553711e-01 1.231471151113510132e-01 -1.256255209445953369e-01 2.059108018875122070e-01 5.199893191456794739e-02 4.493224993348121643e-02 3.614876791834831238e-02 1.029600203037261963e-01 1.167946010828018188e-01
3.123256266117095947e-01 3.283434808254241943e-01 -4.225991666316986084e-02 -1.460685282945632935e-01 -1.983887404203414917e-01 -2.960341870784759521e-01 7.770850323140621185e-03 -3.865671576932072639e-03 1.765961050987243652e-01 1.399586796760559082e-01 -3.156853616237640381e-01 -1.360496319830417633e-02 -4.238574206829071045e-01 -3.234660997986793518e-02 -2.391002178192138672e-01 2.655434906482696533e-01 -1.416284823790192604e-03 -3.352873325347900391e-01 -3.953584283590316772e-02 -2.069183066487312317e-02 -6.310863792896270752e-02 8.177874982357025146e-02 5.217741429805755615e-02 1.464326083660125732e-01 5.030488129705190659e-03 5.351842939853668213e-02 -9.486775100231170654e-02 -5.669901147484779358e-02 1.014588922262191772e-01 4.078245162963867188e-02 9.166984260082244873e-02 -2.720127440989017487e-02
3.264710679650306702e-02 1.552255358546972275e-02 -2.673904225230216980e-02 -5.559371039271354675e-02 -3.311053663492202759e-02 -1.061342954635620117e-01 2.912985384464263916e-01 3.563035279512405396e-02 -3.754806518554687500e-02 1.334075629711151123e-01 5.072988569736480713e-02 -5.123022943735122681e-02 -1.469789147377014160e-01 -1.174968183040618896e-01 -3.764587938785552979e-01 1.829912215471267700e-01 3.895321786403656006e-01 3.822535276412963867e-02 -2.378782182931900024e-01 -4.506753291934728622e-03 -1.241571828722953796e-01 -1.451310962438583374e-01 -1.793804466724395752e-01 4.182611778378486633e-02 3.150363862514495850e-01 1.646819263696670532e-01 1.395145803689956665e-01 6.536514312028884888e-02 4.875971376895904541e-02 8.112948387861251831e-02 -4.400529265403747559e-01 1.687099039554595947e-01
5.491190403699874878e-02 8.999449759721755981e-02 2.338912189006805420e-01 2.907225787639617920e-01 -3.803158402442932129e-01 -5.514891352504491806e-03 2.711616158485412598e-01 2.359136566519737244e-02 -1.914215832948684692e-01 5.037768930196762085e-02 -7.400500774383544922e-02 -1.728431433439254761e-01 -8.727129548788070679e-02 -3.990731388330459595e-02 -8.392947167158126831e-02 3.510482609272003174e-01 -7.971380650997161865e-02 -3.272629976272583008e-01 -1.418404281139373779e-01 -8.064241707324981689e-02 -2.335342913866043091e-01 5.857363715767860413e-02 9.222528338432312012e-02 2.170644104480743408e-01 1.100120618939399719e-01 1.446943450719118118e-02 9.941156208515167236e-02 2.164969146251678467e-01 1.455982476472854614e-01 -1.385708600282669067e-01 -1.601920127868652344e-01 1.675979197025299072e-01
2.963938750326633453e-02 9.839338809251785278e-02 -2.405391186475753784e-01 2.218509167432785034e-01 1.729065179824829102e-01 2.331397533416748047e-01 2.200673520565032959e-01 2.559271454811096191e-01 -7.717592269182205200e-02 2.754319906234741211e-01 -1.113035306334495544e-01 2.772548981010913849e-02 7.023215293884277344e-02 1.050729230046272278e-01 -1.476387679576873779e-01 3.449696898460388184e-01 2.793491780757904053e-01 -3.159547448158264160e-01 9.510041028261184692e-02 1.769475340843200684e-01 -2.002685368061065674e-01 -1.567703932523727417e-01 -4.294647276401519775e-02 9.320849925279617310e-02 8.047561347484588623e-02 -2.077171951532363892e-01 2.300754189491271973e-01 2.044675126671791077e-02 -4.225437078275717795e-05 -6.252923607826232910e-02 -1.478829830884933472e-01 1.012155711650848389e-01
1.240270361304283142e-01 5.624478682875633240e-02 5.963193625211715698e-02 -6.600460503250360489e-03 6.168932840228080750e-02 -3.040629089809954166e-04 9.945419430732727051e-02 9.790850430727005005e-02 -9.158760309219360352e-02 2.811516523361206055e-01 -4.682939872145652771e-02 -6.237851455807685852e-02 -1.344702392816543579e-01 4.662621393799781799e-02 -3.495821654796600342e-01 1.086201798170804977e-02 3.517138361930847168e-01 -2.112287729978561401e-01 8.304376900196075439e-02 -2.228126525878906250e-01 -2.345428317785263062e-01 -1.198906153440475464e-01 -4.237262904644012451e-02 2.907091081142425537e-01 -6.017773970961570740e-02 1.038525849580764771e-01 3.040094375610351562e-01 -1.805922016501426697e-02 1.519182324409484863e-01 3.534387648105621338e-01 -2.208624333143234253e-01 1.843493878841400146e-01
6.815444678068161011e-02 5.522498115897178650e-02 -5.255200713872909546e-02 -3.352560102939605713e-01 -2.714401483535766602e-01 -3.249414265155792236e-02 -8.482897281646728516e-02 -8.755260705947875977e-02 2.015534043312072754e-01 -2.801464870572090149e-02 -2.158298194408416748e-01 -2.558085322380065918e-01 -1.406748741865158081e-01 1.878418400883674622e-02 -5.043197870254516602e-01 2.466339915990829468e-01 5.317832157015800476e-02 -1.106289401650428772e-01 -2.608833909034729004e-01 2.436955124139785767e-01 -1.757545173168182373e-01 -2.009656280279159546e-01 -4.354647174477577209e-02 7.097589224576950073e-02 6.133797019720077515e-02 -6.909058988094329834e-02 5.214823782444000244e-02 -6.303105503320693970e-02 6.040484458208084106e-02 -1.417109966278076172e-01 -3.391679748892784119e-02 -1.948778182268142700e-01
1.360976397991180420e-01 1.825682818889617920e-01 -2.093530446290969849e-01 -1.244675219058990479e-01 -1.234737783670425415e-01 -5.020931363105773926e-02 -5.109384283423423767e-02 3.093436732888221741e-02 1.554630100727081299e-01 1.672996282577514648e-01 -1.565158963203430176e-01 -2.840737104415893555e-01 -5.039792060852050781e-01 -1.310421228408813477e-01 -2.332383841276168823e-01 4.065594449639320374e-02 -5.673907697200775146e-02 -3.257929682731628418e-01 -4.479958489537239075e-02 -3.622962534427642822e-02 -1.742874085903167725e-01 -1.176352053880691528e-02 6.988891214132308960e-02 2.020094990730285645e-01 -1.647865176200866699e-01 -1.110415160655975342e-01 -3.542295396327972412e-01 6.449086964130401611e-02 1.241636723279953003e-01 9.270890802145004272e-02 2.712386660277843475e-02 1.271034963428974152e-02
-1.730521619319915771e-01 -2.432962507009506226e-01 -3.511312603950500488e-02 3.901606202125549316e-01 -9.704169631004333496e-02 3.592846170067787170e-02 -9.120818227529525757e-02 1.033451333642005920e-01 -3.891015052795410156e-02 1.572816222906112671e-01 -1.355102956295013428e-01 -1.514350771903991699e-01 -2.074048966169357300e-01 -3.564960658550262451e-01 -2.267745286226272583e-01 -3.398219356313347816e-03 4.971699789166450500e-02 -2.996515333652496338e-01 -4.107231646776199341e-02 -5.978434532880783081e-02 -3.675524890422821045e-01 -1.740676313638687134e-01 1.423554420471191406e-01 -6.916514039039611816e-02 1.922394335269927979e-01 -8.202971518039703369e-02 1.078120693564414978e-01 4.398654773831367493e-02 6.662760674953460693e-02 2.749024657532572746e-03 -7.966157793998718262e-02 2.874020636081695557e-01
1.699388027191162109e-01 1.160720828920602798e-03 -2.852994501590728760e-01 1.428394317626953125e-01 -1.536531448364257812e-01 7.708174735307693481e-02 2.981345653533935547e-01 5.919712781906127930e-02 6.330670788884162903e-03 9.021739661693572998e-02 -3.680010437965393066e-01 -1.340889334678649902e-01 -2.008257061243057251e-02 -1.502680927515029907e-01 -2.322531640529632568e-01 4.348875284194946289e-01 -2.291510850191116333e-01 -6.760107725858688354e-02 -3.678112924098968506e-01 -7.122121751308441162e-02 6.766422837972640991e-02 -1.016374304890632629e-01 1.417598724365234375e-01 -2.006180137395858765e-01 1.498023271560668945e-01 5.713311210274696350e-02 3.837320953607559204e-02 7.955318316817283630e-03 6.310492008924484253e-02 7.073271274566650391e-02 -9.566507488489151001e-02 -4.095232486724853516e-02
1.324951276183128357e-02 -1.318989992141723633e-01 -1.452273130416870117e-01 -7.400998473167419434e-02 -3.733015954494476318e-01 -6.541751325130462646e-02 -1.821147203445434570e-01 -1.026861965656280518e-01 1.037822291254997253e-01 2.838574349880218506e-01 -5.140691250562667847e-02 -4.843515157699584961e-02 -2.393600344657897949e-02 -1.000691205263137817e-01 -1.022169664502143860e-01 1.190373599529266357e-01 2.181932702660560608e-02 -4.900473058223724365e-01 -1.214559152722358704e-01 -1.487330049276351929e-01 1.878266036510467529e-01 -2.876119017601013184e-01 1.559186447411775589e-02 2.486211061477661133e-01 2.042614966630935669e-01 -1.247168481349945068e-01 1.617136001586914062e-01 2.175532430410385132e-01 -3.955995291471481323e-02 9.649457409977912903e-03 -2.152417451143264771e-01 2.608383633196353912e-02
1.319267302751541138e-01 1.109833717346191406e-01 1.351629048585891724e-01 -5.150472000241279602e-02 -1.114074364304542542e-01 -1.102269887924194336e-01 7.357013225555419922e-02 -3.808935359120368958e-02 1.717854887247085571e-01 3.977287411689758301e-01 9.642718359827995300e-03 -7.098565995693206787e-02 -2.701550722122192383e-01 1.444964408874511719e-01 -1.687626391649246216e-01 3.396556079387664795e-01 3.221205174922943115e-01 -1.821098774671554565e-01 2.598966062068939209e-01 -1.741119325160980225e-01 -2.465262413024902344e-01 -9.893141686916351318e-02 -4.915320128202438354e-02 5.364011041820049286e-03 1.545774340629577637e-01 1.693226546049118042e-01 1.381570398807525635e-01 -6.154271960258483887e-02 1.985868811607360840e-01 6.845626980066299438e-02 -8.384882658720016479e-02 2.302259057760238647e-01
1.876180022954940796e-01 2.862387597560882568e-01 8.411714434623718262e-02 -7.137601822614669800e-02 -3.100537061691284180e-01 -1.968784481287002563e-01 5.238732695579528809e-02 6.881044059991836548e-02 1.946174353361129761e-02 1.525776684284210205e-01 -1.764384806156158447e-01 6.248192489147186279e-02 -9.311238676309585571e-02 2.647083066403865814e-02 -5.148054957389831543e-01 2.650284469127655029e-01 -2.840615808963775635e-02 -1.081999242305755615e-01 1.256542801856994629e-01 -2.316212505102157593e-01 -5.157727748155593872e-02 3.320975601673126221e-02 3.210483863949775696e-02 -2.525773942470550537e-01 -2.260943353176116943e-01 8.563490957021713257e-02 2.822506129741668701e-01 3.489978611469268799e-02 1.621748656034469604e-01 2.328218892216682434e-02 -8.516495674848556519e-02 3.197617828845977783e-02
2.580289244651794434e-01 1.003714837133884430e-02 -1.365066021680831909e-01 -1.652934551239013672e-01 -1.706631928682327271e-01 1.766010522842407227e-01 7.838074117898941040e-02 -4.910329356789588928e-02 -1.392256766557693481e-01 2.796259522438049316e-01 -1.781218349933624268e-01 -1.892100274562835693e-01 -3.733872473239898682e-01 -8.803226798772811890e-02 -3.228204846382141113e-01 1.134909614920616150e-01 -6.961112469434738159e-02 3.107384219765663147e-02 1.731556057929992676e-01 1.035693883895874023e-01 1.034409850835800171e-01 -2.993019521236419678e-01 -6.686084717512130737e-02 -4.079827666282653809e-02 2.260644137859344482e-01 -1.426624357700347900e-01 -5.839123204350471497e-02 3.696626126766204834e-01 -1.207459867000579834e-01 1.096435170620679855e-02 -9.845599532127380371e-02 -1.685736328363418579e-02
-2.272000163793563843e-02 6.255672196857631207e-04 -5.708710104227066040e-02 -5.708533525466918945e-02 -7.056570798158645630e-02 -1.499220430850982666e-01 -3.276300802826881409e-02 -1.014699460938572884e-03 1.022487506270408630e-01 1.446062475442886353e-01 5.949981510639190674e-02 -2.450824230909347534e-01 -1.910731792449951172e-01 1.932514011859893799e-01 -1.028638482093811035e-01 3.227416276931762695e-01 -1.498743891716003418e-02 -3.226822018623352051e-01 5.611691996455192566e-02 -1.961049437522888184e-01 -2.181604057550430298e-01 -2.604946196079254150e-01 4.806011915206909180e-02 2.332673817873001099e-01 -1.874720752239227295e-01 7.083866745233535767e-02 9.395901113748550415e-02 1.563414931297302246e-01 4.058580696582794189e-01 1.292624771595001221e-01 -2.218609005212783813e-01 2.421762794256210327e-01
1.419048309326171875e-01 -1.082772463560104370e-01 -1.395160108804702759e-01 -1.092969849705696106e-01 -1.186077669262886047e-01 1.061403602361679077e-01 -1.391544044017791748e-01 1.299268472939729691e-02 -4.600545391440391541e-02 2.044927924871444702e-01 -1.922231018543243408e-01 -1.144152730703353882e-01 -4.084574282169342041e-01 -1.088503375649452209e-01 -5.029787421226501465e-01 1.747659891843795776e-01 -9.851470589637756348e-02 1.397288143634796143e-01 1.442598402500152588e-01 7.111600041389465332e-02 9.968588128685951233e-03 -8.385414630174636841e-02 1.135482490062713623e-01 -5.217275768518447876e-02 1.852421611547470093e-01 -1.747310757637023926e-01 2.600345946848392487e-02 3.923930227756500244e-01 -5.860802903771400452e-02 3.790357708930969238e-02 -5.290465429425239563e-02 1.751079857349395752e-01
-3.101945482194423676e-02 1.304518133401870728e-01 -1.012868359684944153e-01 -3.088103830814361572e-01 -9.087570011615753174e-02 4.023477435111999512e-02 1.862855851650238037e-01 -1.572330147027969360e-01 7.975395768880844116e-03 3.454156517982482910e-01 -2.663038112223148346e-02 -1.737007945775985718e-01 -2.111657112836837769e-01 3.018238842487335205e-01 -3.715709149837493896e-01 7.388123869895935059e-02 1.540891230106353760e-01 -1.743055433034896851e-01 2.461754083633422852e-01 9.716568887233734131e-02 -2.512226998805999756e-01 1.218644380569458008e-01 -5.710907280445098877e-02 -1.207219436764717102e-02 2.342233955860137939e-01 1.271563619375228882e-01 5.244066193699836731e-02 2.844417691230773926e-01 -8.990374207496643066e-02 -6.228672713041305542e-02 6.977701932191848755e-02 2.384913340210914612e-02
-8.213888108730316162e-02 -4.984961822628974915e-02 3.570601716637611389e-02 -4.833035171031951904e-02 -2.478648163378238678e-02 -2.467037141323089600e-01 9.197129309177398682e-02 9.976946562528610229e-02 3.351465761661529541e-01 2.868524789810180664e-01 -9.819500148296356201e-02 -3.664905130863189697e-01 -1.411265879869461060e-01 -7.048596441745758057e-02 -3.485963642597198486e-01 2.952994406223297119e-01 6.638955324888229370e-02 -1.795035749673843384e-01 -1.295486539602279663e-01 -6.796421110630035400e-02 -2.907004654407501221e-01 8.669580519199371338e-02 -1.794715821743011475e-01 7.605080958455801010e-03 -4.741648957133293152e-02 1.394515633583068848e-01 1.095733717083930969e-01 2.638064622879028320e-01 1.123658195137977600e-01 1.284399162977933884e-02 -1.901506483554840088e-01 2.304107323288917542e-02
6.759604066610336304e-02 -7.869070023298263550e-02 -1.016559749841690063e-01 1.885806471109390259e-01 -1.590415388345718384e-01 6.365927308797836304e-02 1.214153394103050232e-01 -1.295395791530609131e-01 6.191964074969291687e-02 2.002110332250595093e-01 -2.973680198192596436e-01 5.034472048282623291e-02 -1.948507428169250488e-01 9.693993255496025085e-03 -1.027882993221282959e-01 2.148409038782119751e-01 -2.373754382133483887e-01 -4.230624437332153320e-01 -1.708367764949798584e-01 1.377520710229873657e-01 -2.058295719325542450e-02 -2.783245146274566650e-01 -2.433793097734451294e-01 7.058607041835784912e-02 3.555160760879516602e-01 1.919462904334068298e-02 1.321644186973571777e-01 1.035357564687728882e-01 -5.999706685543060303e-02 2.249679118394851685e-01 -3.539449721574783325e-02 -1.296358406543731689e-01
-4.030714929103851318e-02 -2.637241501361131668e-03 -8.322220295667648315e-02 -1.204677298665046692e-01 -2.160692065954208374e-01 1.571279615163803101e-01 2.363689541816711426e-01 8.011455833911895752e-02 -1.799529492855072021e-01 -4.035852104425430298e-02 -2.623161375522613525e-01 -4.029389470815658569e-02 -3.516899049282073975e-01 -6.212194636464118958e-02 -2.424799352884292603e-01 2.019818425178527832e-01 1.024393886327743530e-01 -3.150841593742370605e-02 3.649899363517761230e-01 2.008963823318481445e-01 -3.027624189853668213e-01 -1.848436146974563599e-02 -1.402362734079360962e-01 -1.902476251125335693e-01 1.227129399776458740e-01 -2.505734795704483986e-03 -2.425749450922012329e-01 1.040542796254158020e-01 6.644918024539947510e-02 2.919557094573974609e-01 -6.378658860921859741e-02 -1.717841066420078278e-02
-9.194085001945495605e-02 1.371793597936630249e-01 -7.407646626234054565e-02 3.198085352778434753e-03 -3.948660492897033691e-01 1.518755555152893066e-01 -5.778909474611282349e-02 -8.881044387817382812e-02 -1.919650845229625702e-02 9.338976815342903137e-03 -1.231778636574745178e-01 -1.299479752779006958e-01 -9.290638566017150879e-02 -2.699577510356903076e-01 -1.856489032506942749e-01 1.053796932101249695e-01 -5.058830603957176208e-02 -4.832892119884490967e-01 -7.321408390998840332e-02 -1.181138977408409119e-01 2.212135344743728638e-01 -2.346831262111663818e-01 2.273019850254058838e-01 -1.527125537395477295e-01 -2.368755638599395752e-01 1.757660061120986938e-01 8.315233513712882996e-03 8.237795531749725342e-02 1.019119024276733398e-01 1.258171945810317993e-01 -2.253219336271286011e-01 -1.101906076073646545e-01
5.145375058054924011e-02 1.712199300527572632e-01 1.847461760044097900e-01 1.356322169303894043e-01 -3.812481462955474854e-01 -2.113869041204452515e-02 2.079203724861145020e-01 -1.884249299764633179e-01 -1.623008400201797485e-01 1.738817095756530762e-01 5.799085646867752075e-02 -9.623790532350540161e-02 3.460571169853210449e-02 1.800838485360145569e-02 -2.157910466194152832e-01 2.802284657955169678e-01 -5.849496647715568542e-02 -3.049548566341400146e-01 -5.361886322498321533e-02 -3.503106161952018738e-02 -2.244554907083511353e-01 -1.358821541070938110e-01 5.659454315900802612e-02 1.909844875335693359e-01 1.425631158053874969e-02 -8.759629726409912109e-02 -1.924049705266952515e-01 2.287539988756179810e-01 2.092648893594741821e-01 -5.209357291460037231e-02 -3.079831600189208984e-01 2.180213630199432373e-01
1.602995023131370544e-02 1.537743061780929565e-01 4.382141400128602982e-03 -7.543117552995681763e-02 -1.215845420956611633e-01 -1.324490159749984741e-01 -1.300352439284324646e-02 9.564557671546936035e-02 5.900687351822853088e-02 2.254913151264190674e-01 -3.550671935081481934e-01 -2.645426094532012939e-01 -4.356712102890014648e-01 5.364242941141128540e-02 -1.867571771144866943e-01 1.977849304676055908e-01 9.232039004564285278e-02 -3.163725733757019043e-01 2.114670276641845703e-01 -2.184394933283329010e-02 -1.998122781515121460e-01 1.800223886966705322e-01 2.065764069557189941e-01 2.717852890491485596e-01 -1.168663352727890015e-01 -5.111813172698020935e-02 -3.131965920329093933e-02 9.067148901522159576e-03 4.355109483003616333e-02 1.125293970108032227e-01 1.922609210014343262e-01 -1.162588689476251602e-02
2.628934681415557861e-01 1.405093967914581299e-01 -3.217937052249908447e-01 1.098244935274124146e-01 -9.537089616060256958e-02 9.735625982284545898e-02 3.711785972118377686e-01 -2.225192934274673462e-01 -2.154725138098001480e-03 1.225168108940124512e-01 6.828106939792633057e-02 -1.300847977399826050e-01 -3.482928872108459473e-01 -3.738702461123466492e-02 -2.881772816181182861e-01 1.368510276079177856e-01 2.060296386480331421e-01 -1.232551876455545425e-02 6.334154307842254639e-02 -1.214112862944602966e-01 -2.464780062437057495e-01 1.291233897209167480e-01 -7.344119995832443237e-02 2.690002620220184326e-01 -1.198040917515754700e-01 -1.794050261378288269e-02 1.472438871860504150e-01 1.730060130357742310e-01 8.889551460742950439e-02 3.259674459695816040e-02 -9.458890557289123535e-02 -1.669105887413024902e-01
5.654880777001380920e-02 2.455144524574279785e-01 -6.080993451178073883e-03 7.526867091655731201e-02 -1.347380969673395157e-02 2.657294869422912598e-01 -9.224267303943634033e-02 -2.160932719707489014e-01 -1.125872880220413208e-01 1.867431700229644775e-01 -2.168021053075790405e-01 -3.590956330299377441e-01 -1.637822389602661133e-01 -9.085544943809509277e-02 -1.243505924940109253e-01 2.782288789749145508e-01 2.493937313556671143e-02 1.000022143125534058e-02 -3.333314880728721619e-02 2.623516619205474854e-01 2.476873993873596191e-02 -2.976640760898590088e-01 4.369382187724113464e-02 7.810661941766738892e-02 1.210276633501052856e-01 -2.761424481868743896e-01 2.834654748439788818e-01 7.130081951618194580e-02 2.207335382699966431e-01 1.502985656261444092e-01 -1.918494403362274170e-01 3.196451812982559204e-02
-8.169768005609512329e-02 -2.479820523149101064e-06 -8.121414482593536377e-02 1.828026324510574341e-01 -3.959137499332427979e-01 7.339560240507125854e-02 6.702710688114166260e-02 -1.292298883199691772e-01 2.329745888710021973e-01 1.580336242914199829e-01 1.319961156696081161e-03 1.476462781429290771e-01 1.740816421806812286e-02 -2.321629822254180908e-01 -2.745737731456756592e-01 1.143237724900245667e-01 -4.128378257155418396e-02 -3.124771714210510254e-01 2.012186348438262939e-01 3.607182949781417847e-02 3.351587429642677307e-02 -7.215618342161178589e-02 2.309753298759460449e-01 2.623796463012695312e-01 9.274132549762725830e-02 1.139005869626998901e-01 -1.535358577966690063e-01 8.777176588773727417e-02 3.945701718330383301e-01 6.452789157629013062e-02 -2.035767287015914917e-01 -4.965554177761077881e-02
-1.063650920987129211e-01 1.587845683097839355e-01 -1.209033727645874023e-01 3.108482956886291504e-01 -1.896239584311842918e-03 -1.397695541381835938e-01 1.392061710357666016e-01 3.934733942151069641e-02 -1.345520652830600739e-02 3.262224495410919189e-01 -1.180815473198890686e-01 -1.177877932786941528e-01 -1.756555773317813873e-02 -1.986545771360397339e-01 -2.940526008605957031e-01 2.950589954853057861e-01 2.183753252029418945e-01 -2.055298835039138794e-01 1.724767535924911499e-01 8.759703487157821655e-02 -1.721026301383972168e-01 -2.741789221763610840e-01 -6.834552437067031860e-02 3.344159126281738281e-01 -2.207926660776138306e-02 1.271632164716720581e-01 2.609229683876037598e-01 -7.418062537908554077e-02 1.968604512512683868e-02 -7.616139948368072510e-02 8.533807843923568726e-02 1.080892458558082581e-01
1.521283537149429321e-01 -3.303472697734832764e-01 2.388181537389755249e-02 -1.343834102153778076e-01 -2.475047856569290161e-01 1.078780516982078552e-01 -1.474243253469467163e-01 -1.502854228019714355e-01 1.270891427993774414e-01 2.262119054794311523e-01 -3.178274929523468018e-01 -1.424324065446853638e-01 -1.342409998178482056e-01 -1.135022845119237900e-02 -2.706671357154846191e-01 4.080089032649993896e-01 1.635412871837615967e-02 -2.108511328697204590e-01 -2.007911652326583862e-01 4.434303566813468933e-02 2.228366956114768982e-02 -4.681495204567909241e-02 1.858152598142623901e-01 2.552305161952972412e-01 8.485775440931320190e-02 5.478452891111373901e-02 2.256130129098892212e-01 -4.968802258372306824e-02 6.359090656042098999e-02 -1.634548604488372803e-01 4.027648270130157471e-02 -7.292215246707201004e-03
-2.152626961469650269e-02 7.052657008171081543e-02 -2.278244681656360626e-02 1.582785393111407757e-03 -3.490718603134155273e-01 9.662080556154251099e-02 -6.262733042240142822e-02 -2.971810400485992432e-01 2.227755784988403320e-01 1.271499693393707275e-01 -2.198657244443893433e-01 -4.778914526104927063e-02 -2.278965264558792114e-01 3.095583245158195496e-02 -8.559890836477279663e-02 3.584650754928588867e-01 2.435842901468276978e-01 -1.992456316947937012e-01 -9.749279916286468506e-02 2.259760797023773193e-01 -2.846455276012420654e-01 -9.784088283777236938e-02 4.358724504709243774e-02 -9.113478660583496094e-02 -1.410313099622726440e-01 -1.160815637558698654e-02 1.892487704753875732e-01 9.542685002088546753e-03 -1.651819981634616852e-02 -1.842934042215347290e-01 -3.010827302932739258e-01 -1.557340770959854126e-01
-2.374614626169204712e-01 2.494667023420333862e-01 -1.121216714382171631e-01 7.200893480330705643e-03 -3.184322416782379150e-01 2.626358345150947571e-02 8.244381844997406006e-02 2.493787370622158051e-02 -6.665674503892660141e-03 1.732185631990432739e-01 -3.942793905735015869e-01 -3.786380216479301453e-02 -3.003792278468608856e-02 -1.314439997076988220e-02 -1.916194893419742584e-02 1.470903754234313965e-01 1.820880174636840820e-01 8.170574903488159180e-02 -3.055564872920513153e-02 -2.233935445547103882e-01 -2.213667035102844238e-01 -2.652755379676818848e-01 -2.507029175758361816e-01 7.112856209278106689e-02 -7.940711826086044312e-02 1.052109971642494202e-01 3.435278832912445068e-01 2.769693732261657715e-01 2.871162071824073792e-02 -7.826475799083709717e-02 -1.551603972911834717e-01 1.677865535020828247e-01
-1.253245025873184204e-01 3.161742538213729858e-02 -4.201484844088554382e-02 6.610763072967529297e-02 -1.803396195173263550e-01 2.981249988079071045e-01 -1.869149953126907349e-01 1.767713576555252075e-01 -2.512727379798889160e-01 -2.343518286943435669e-02 -4.473788738250732422e-01 -7.224659621715545654e-02 -1.739924401044845581e-01 1.789613962173461914e-01 -3.188711404800415039e-01 1.616143584251403809e-01 2.811943888664245605e-01 -3.363327682018280029e-01 -1.213255748152732849e-01 1.304486542940139771e-01 1.017821133136749268e-01 1.532890647649765015e-01 7.117804884910583496e-02 1.781379133462905884e-01 2.122906409204006195e-02 2.598443999886512756e-02 7.414458692073822021e-02 8.489713072776794434e-02 5.867009237408638000e-02 3.603078052401542664e-02 9.718064218759536743e-02 8.843487501144409180e-02
-6.216789036989212036e-02 -1.025328263640403748e-01 -1.232011541724205017e-01 -9.696777164936065674e-02 -1.700471788644790649e-01 1.992463469505310059e-01 9.781970828771591187e-02 2.842765748500823975e-01 5.091115087270736694e-02 -5.934366956353187561e-02 -3.670167028903961182e-01 -2.053853273391723633e-01 -1.280118823051452637e-01 -6.249357946217060089e-03 -2.308896631002426147e-01 3.848171234130859375e-01 1.921214610338211060e-01 -2.141263037919998169e-01 5.964894220232963562e-02 1.109613701701164246e-01 6.913238763809204102e-02 -5.970624089241027832e-02 9.973278641700744629e-02 1.258517205715179443e-01 -3.384534716606140137e-01 -1.715388149023056030e-01 -9.978909790515899658e-02 1.563457846641540527e-01 7.572305202484130859e-02 -2.268079966306686401e-01 -1.810319423675537109e-01 1.176010724157094955e-02
-1.606170982122421265e-01 -1.418883167207241058e-02 -2.492007166147232056e-01 -1.804460883140563965e-01 -1.644621640443801880e-01 2.864551246166229248e-01 1.118623539805412292e-01 -6.131472066044807434e-03 6.405308842658996582e-02 1.642300039529800415e-01 -3.973918557167053223e-01 -9.774320758879184723e-03 -1.574108600616455078e-01 1.520390957593917847e-01 -1.839859783649444580e-01 2.049437314271926880e-01 1.112835407257080078e-01 -2.478405088186264038e-01 -1.410001609474420547e-02 -6.464156508445739746e-02 -7.856302894651889801e-03 -3.288465738296508789e-01 1.771953701972961426e-01 7.168677449226379395e-02 -1.379150450229644775e-01 -2.129231095314025879e-01 -3.579781949520111084e-02 -2.078249678015708923e-02 -1.097607146948575974e-02 -3.891871869564056396e-01 6.260352581739425659e-02 1.857608743011951447e-02
2.200734913349151611e-01 3.921999782323837280e-02 1.388588845729827881e-01 3.173850178718566895e-01 -1.781524568796157837e-01 2.922549471259117126e-02 2.467135339975357056e-01 -1.372190266847610474e-01 -1.171132773160934448e-01 -1.324846297502517700e-01 -1.031443402171134949e-01 -3.539360314607620239e-02 -1.041130647063255310e-01 1.931539922952651978e-01 -3.115749955177307129e-01 1.790516078472137451e-01 6.943715363740921021e-02 -3.560678362846374512e-01 -1.602383702993392944e-01 -6.285272538661956787e-02 -4.810176789760589600e-02 -1.001654043793678284e-01 2.921515330672264099e-02 1.434974968433380127e-01 1.137167662382125854e-01 -8.318968117237091064e-02 -8.370852470397949219e-02 3.583515286445617676e-01 2.282469868659973145e-01 -2.574316039681434631e-02 -2.938979566097259521e-01 8.857083320617675781e-02
2.288457155227661133e-01 2.975199185311794281e-02 -2.634880840778350830e-01 1.397821605205535889e-01 -1.087325736880302429e-01 9.620578587055206299e-02 4.291157126426696777e-01 -1.757496148347854614e-01 5.446294322609901428e-02 1.977555006742477417e-01 -2.886134665459394455e-03 -5.299771577119827271e-02 -2.459690123796463013e-01 1.033211126923561096e-02 -4.048510789871215820e-01 1.882457286119461060e-01 2.293199002742767334e-01 -1.077060028910636902e-01 3.513448312878608704e-02 -5.258914083242416382e-02 -1.592315435409545898e-01 7.557593286037445068e-02 3.862151503562927246e-02 1.796630769968032837e-01 1.031420659273862839e-02 6.655736267566680908e-02 2.318890392780303955e-01 -5.540306493639945984e-02 -1.974639482796192169e-02 1.627662628889083862e-01 -1.401944458484649658e-01 -2.754876911640167236e-01
1.956546157598495483e-01 2.177762538194656372e-01 -5.999979004263877869e-02 -2.503766119480133057e-02 -8.998192846775054932e-02 1.140740979462862015e-02 -5.292983353137969971e-02 1.351454667747020721e-02 1.731765419244766235e-01 -6.188269704580307007e-02 -3.597728013992309570e-01 -4.892856627702713013e-02 -1.497391983866691589e-02 9.844948351383209229e-02 -2.365293800830841064e-01 2.946931421756744385e-01 -7.729456573724746704e-02 -2.751913070678710938e-01 4.895273596048355103e-02 -3.909387886524200439e-01 -1.069680675864219666e-01 -3.299769759178161621e-01 5.955494195222854614e-02 2.332018464803695679e-01 1.015287935733795166e-01 -1.823642104864120483e-01 2.522451579570770264e-01 1.679844260215759277e-01 2.249388955533504486e-02 5.670600757002830505e-02 -1.617169380187988281e-01 4.665635526180267334e-03
2.331759929656982422e-01 3.671578317880630493e-02 -1.634813398122787476e-01 8.424710482358932495e-02 -2.095967084169387817e-01 7.393689453601837158e-02 3.506458997726440430e-01 -1.668219119310379028e-01 2.339135706424713135e-01 2.659814953804016113e-01 -1.871016472578048706e-01 -1.589348316192626953e-01 -3.674612380564212799e-03 1.712591201066970825e-01 -2.421554327011108398e-01 1.982003152370452881e-01 7.106874138116836548e-02 -2.386217564344406128e-01 7.788287848234176636e-02 -2.273427695035934448e-01 -1.745487749576568604e-01 -2.520534098148345947e-01 1.619119346141815186e-01 3.464014455676078796e-02 -1.757688075304031372e-01 -1.578082293272018433e-01 5.932375788688659668e-02 1.091980338096618652e-01 -1.386879831552505493e-01 2.550578117370605469e-01 -2.426147833466529846e-02 -2.945944434031844139e-03
-6.529168039560317993e-02 1.875292062759399414e-01 -1.776395887136459351e-01 4.867589101195335388e-03 2.918580919504165649e-02 1.059934720396995544e-01 2.170159220695495605e-01 1.302472352981567383e-01 1.552906632423400879e-01 2.166911512613296509e-01 -1.154963225126266479e-01 -2.085751295089721680e-01 5.677996948361396790e-02 -4.798962175846099854e-02 -4.515866637229919434e-01 -1.449359022080898285e-02 4.141174256801605225e-01 -2.368793785572052002e-01 3.581565245985984802e-02 1.749864667654037476e-01 1.730117201805114746e-01 3.639481263235211372e-03 -2.341943979263305664e-01 1.066648885607719421e-01 5.458591133356094360e-02 5.078878626227378845e-02 -1.155374869704246521e-01 3.650000691413879395e-02 2.023784518241882324e-01 2.653851211071014404e-01 -1.194160990417003632e-02 1.667778044939041138e-01
-9.329674765467643738e-03 2.259561717510223389e-01 -8.028809726238250732e-02 1.070604547858238220e-01 -2.679161727428436279e-01 2.511202692985534668e-01 2.627302408218383789e-01 -3.198246657848358154e-01 2.329189479351043701e-01 -9.700247086584568024e-03 -8.896972239017486572e-02 1.313569843769073486e-01 1.234605256468057632e-02 -1.723196357488632202e-01 -1.244451105594635010e-01 1.315061897039413452e-01 1.032425388693809509e-01 -3.527821004390716553e-01 4.031983762979507446e-02 -6.168945133686065674e-02 -1.519389599561691284e-01 -2.755493223667144775e-01 5.165289714932441711e-02 8.642648905515670776e-02 1.125319600105285645e-01 -7.090641558170318604e-02 -1.800863891839981079e-01 -2.161210961639881134e-02 3.508960008621215820e-01 2.391204936429858208e-03 -1.291565597057342529e-01 2.062769532203674316e-01
-3.094640076160430908e-01 6.234453991055488586e-02 -2.242075838148593903e-02 2.044681459665298462e-01 -2.888503968715667725e-01 2.744310721755027771e-02 1.695601493120193481e-01 1.039408594369888306e-01 -6.940042227506637573e-02 1.167078539729118347e-01 -3.060460388660430908e-01 6.554271280765533447e-02 -1.785261631011962891e-01 -2.890563607215881348e-01 -2.978871166706085205e-01 4.094787407666444778e-03 1.929132151417434216e-03 -3.458369672298431396e-01 -1.802231073379516602e-01 2.213365733623504639e-01 -2.638899087905883789e-01 1.203572377562522888e-03 8.360042423009872437e-02 5.363789945840835571e-02 1.273362785577774048e-01 2.169192582368850708e-01 6.498879939317703247e-02 -9.223301708698272705e-02 -9.473809041082859039e-03 2.341536991298198700e-02 -2.304525822401046753e-01 5.821882560849189758e-02
9.580889344215393066e-02 -1.773277074098587036e-01 -1.826466172933578491e-01 -1.934951245784759521e-01 -1.465920507907867432e-01 4.414791986346244812e-02 -1.197664663195610046e-01 -8.865607529878616333e-02 -7.500752806663513184e-02 2.662634849548339844e-01 7.581166573800146580e-04 -2.152555435895919800e-01 -3.823851644992828369e-01 -2.218897342681884766e-01 -3.231640756130218506e-01 1.612408161163330078e-01 -1.394774019718170166e-01 2.311503514647483826e-02 1.075195074081420898e-01 -2.017506398260593414e-03 -9.876058250665664673e-02 -2.506525814533233643e-01 -5.817156285047531128e-02 1.773370355367660522e-01 1.593571454286575317e-01 -1.129236295819282532e-01 -8.294653892517089844e-02 4.122652411460876465e-01 -1.127157062292098999e-01 -7.472178339958190918e-02 -5.089008435606956482e-02 1.391239166259765625e-01
7.816737890243530273e-02 -7.538512349128723145e-02 -1.216545552015304565e-01 -8.822374790906906128e-02 -1.490913927555084229e-01 2.268023341894149780e-01 -5.180102586746215820e-02 1.248827949166297913e-01 -9.759850054979324341e-02 6.328793615102767944e-02 -5.217524766921997070e-01 -3.021689951419830322e-01 -7.145802676677703857e-02 1.857419461011886597e-01 -2.623339295387268066e-01 1.809327602386474609e-01 3.905703499913215637e-02 -2.747659385204315186e-01 -4.538324102759361267e-02 -1.103699877858161926e-01 -1.236894875764846802e-01 1.375516504049301147e-01 1.692913621664047241e-01 2.080458104610443115e-01 -5.522225424647331238e-02 3.949850425124168396e-02 -1.035766676068305969e-01 1.955387741327285767e-01 5.828878656029701233e-02 -2.061928808689117432e-01 -1.600792747922241688e-03 -2.419475317001342773e-01
-2.462920034304261208e-03 1.107396185398101807e-01 9.343177080154418945e-02 7.756695616990327835e-03 -1.005423143506050110e-01 2.189567089080810547e-01 -2.382739037275314331e-01 -2.303341627120971680e-01 -3.343450278043746948e-02 2.284908741712570190e-01 -1.950473785400390625e-01 3.784830495715141296e-02 -1.643790751695632935e-01 -7.554215192794799805e-02 -6.596087664365768433e-02 4.729113578796386719e-01 -1.588525325059890747e-01 -3.117684721946716309e-01 4.831065610051155090e-02 -4.551674053072929382e-02 -1.048563346266746521e-01 -3.244460821151733398e-01 7.263886183500289917e-02 3.995038196444511414e-02 4.434486478567123413e-02 -3.095795512199401855e-01 2.723169028759002686e-01 6.652828771620988846e-03 1.456055939197540283e-01 8.503490127623081207e-03 -6.097130104899406433e-02 1.027977764606475830e-01
-3.518914803862571716e-02 9.883683174848556519e-02 1.753847301006317139e-01 -5.068660527467727661e-02 -2.370963543653488159e-01 3.560497462749481201e-01 2.309060394763946533e-01 7.012978196144104004e-02 -4.214880615472793579e-02 2.843701839447021484e-01 -2.763688266277313232e-01 -1.042731180787086487e-01 -3.110348992049694061e-02 1.067006066441535950e-01 -2.775010466575622559e-01 2.734110653400421143e-01 1.714566946029663086e-01 -1.858714818954467773e-01 -1.493472158908843994e-01 9.217020124197006226e-02 2.170127183198928833e-01 1.510977149009704590e-01 1.366480737924575806e-01 -8.091238327324390411e-03 6.153217703104019165e-02 -2.033407241106033325e-01 -1.567582041025161743e-01 -2.689953707158565521e-02 3.146677911281585693e-01 -2.794118132442235947e-03 -5.276483669877052307e-02 -1.574389338493347168e-01
2.457499951124191284e-01 -1.604254357516765594e-02 -9.087745845317840576e-02 -1.468591988086700439e-01 -2.789124548435211182e-01 -6.780465692281723022e-02 -2.386763393878936768e-01 -1.537510305643081665e-01 -7.193050812929868698e-03 -1.088994443416595459e-01 -2.788710892200469971e-01 1.275262087583541870e-01 -2.090744525194168091e-01 4.710793867707252502e-02 -1.666965484619140625e-01 2.784399390220642090e-01 1.911282688379287720e-01 -2.038134038448333740e-01 -2.086545713245868683e-02 2.421344667673110962e-01 -1.976553052663803101e-01 -1.556603014469146729e-01 1.584171056747436523e-01 -3.747401759028434753e-02 -5.013239383697509766e-02 2.587207034230232239e-02 1.680296361446380615e-01 1.307436972856521606e-01 9.906136244535446167e-02 -1.625011414289474487e-01 -3.767537176609039307e-01 -1.890272498130798340e-01
3.947606384754180908e-01 1.671978235244750977e-01 1.587314009666442871e-01 -1.590093374252319336e-01 -2.062099277973175049e-01 -4.228726401925086975e-02 1.798523031175136566e-02 -8.220823854207992554e-02 -3.109790384769439697e-02 2.350592315196990967e-01 -2.646746039390563965e-01 4.635395854711532593e-02 1.525179743766784668e-01 -7.774475961923599243e-02 -2.021555304527282715e-01 1.168961003422737122e-01 1.197654753923416138e-01 -2.891499400138854980e-01 -1.419986933469772339e-01 4.981385543942451477e-02 3.507720679044723511e-02 -3.185258507728576660e-01 9.366308152675628662e-02 1.813662350177764893e-01 2.942002192139625549e-02 -1.654782593250274658e-01 3.618697822093963623e-01 1.032153591513633728e-01 1.081884279847145081e-01 -9.241559356451034546e-02 -2.085226476192474365e-01 5.955890566110610962e-02
1.431004554033279419e-01 -2.105574309825897217e-01 -2.426473051309585571e-01 -1.047779098153114319e-01 -1.655024737119674683e-01 2.117676883935928345e-01 6.914943456649780273e-03 -8.096773177385330200e-02 6.167842447757720947e-02 2.400367856025695801e-01 -2.164724916219711304e-01 -7.835646718740463257e-02 -3.169819414615631104e-01 -4.514438658952713013e-02 -2.312342524528503418e-01 1.108829528093338013e-01 -1.308455020189285278e-01 4.634179174900054932e-02 1.939027756452560425e-01 1.458602398633956909e-01 -1.001881062984466553e-01 -1.068876981735229492e-01 -1.870939880609512329e-01 1.449498534202575684e-01 2.870695292949676514e-01 -1.251766234636306763e-01 9.551196708343923092e-04 4.899018406867980957e-01 -1.507067866623401642e-02 5.682843178510665894e-02 8.104155212640762329e-02 7.981742732226848602e-03
1.093010753393173218e-01 6.381396949291229248e-02 -1.030934900045394897e-01 -1.814312934875488281e-01 -6.904499977827072144e-02 3.199992775917053223e-01 -1.476379632949829102e-01 -1.689424216747283936e-01 -1.025501489639282227e-01 -3.270566090941429138e-02 -2.267740815877914429e-01 -4.314973205327987671e-02 1.330546587705612183e-01 -7.487856782972812653e-03 -2.203422635793685913e-01 3.760989606380462646e-01 7.571772485971450806e-02 -1.407678723335266113e-01 -3.943713381886482239e-02 7.386855781078338623e-02 -3.075182735919952393e-01 -2.245988100767135620e-01 -1.580335199832916260e-01 6.715445779263973236e-03 3.929032757878303528e-02 1.002081334590911865e-01 2.032797187566757202e-01 1.101509928703308105e-01 3.311092555522918701e-01 -8.383765816688537598e-02 -1.446507275104522705e-01 -3.241529762744903564e-01
1.920432597398757935e-01 3.221966624259948730e-01 -8.948420733213424683e-02 -9.254190325736999512e-02 -1.997827924787998199e-02 1.936969012022018433e-01 -2.480126358568668365e-02 1.802078075706958771e-02 -3.548890948295593262e-01 3.369347453117370605e-01 -9.660838544368743896e-02 -3.059110417962074280e-02 7.176715135574340820e-02 1.480595469474792480e-01 -1.456062793731689453e-01 -1.390625536441802979e-02 1.472608298063278198e-01 -2.273207455873489380e-01 1.993897110223770142e-01 -2.519298195838928223e-01 -2.326658070087432861e-01 -4.759385064244270325e-02 1.995222270488739014e-01 2.134576141834259033e-01 -1.319655776023864746e-02 1.765842549502849579e-02 7.715333718806505203e-03 3.277692198753356934e-01 2.051980346441268921e-01 1.512264609336853027e-01 -1.142706274986267090e-01 3.610974550247192383e-02
-1.651892960071563721e-01 -5.271814763545989990e-03 -3.466634079813957214e-02 1.189547218382358551e-02 -3.202287554740905762e-01 4.921374842524528503e-02 4.324564337730407715e-02 2.255309224128723145e-01 8.122099936008453369e-02 -5.473283585160970688e-03 -6.728742271661758423e-02 -1.768423914909362793e-01 -1.651656627655029297e-01 1.799261383712291718e-02 -3.221594095230102539e-01 1.837796717882156372e-01 -1.021097078919410706e-01 -2.257376015186309814e-01 -7.074788957834243774e-02 -1.268019229173660278e-01 6.296483427286148071e-02 1.399535685777664185e-03 -2.513818442821502686e-01 1.447793692350387573e-01 3.670647442340850830e-01 -2.932574413716793060e-02 -7.742107659578323364e-02 3.261949419975280762e-01 1.369414627552032471e-01 -1.813599467277526855e-02 -4.099405407905578613e-01 1.818756014108657837e-02
1.222123485058546066e-02 -9.876699000597000122e-02 -4.352931678295135498e-01 -2.476838082075119019e-01 2.863325923681259155e-02 2.360397726297378540e-01 -2.919937670230865479e-02 -3.262271359562873840e-02 2.013137796893715858e-03 2.421487271785736084e-01 -1.900642737746238708e-02 -8.101873844861984253e-02 -1.409950256347656250e-01 -1.581216789782047272e-02 -2.177913188934326172e-01 1.992537528276443481e-01 -1.425314396619796753e-01 -3.117181658744812012e-01 1.571695208549499512e-01 -3.818717971444129944e-02 -2.006550729274749756e-01 2.444995008409023285e-02 4.565895348787307739e-02 -3.343264162540435791e-01 5.365310236811637878e-02 -2.462224513292312622e-01 -3.333238139748573303e-02 1.167924851179122925e-01 5.467108637094497681e-02 1.057990789413452148e-01 -1.840707361698150635e-01 2.886236310005187988e-01
-3.461914360523223877e-01 1.779226809740066528e-01 -1.669283062219619751e-01 -5.962114781141281128e-02 -2.618077397346496582e-01 -3.858244791626930237e-02 2.443712949752807617e-01 1.896201372146606445e-01 -1.746347360312938690e-02 2.090302705764770508e-01 -1.806515157222747803e-01 2.680156938731670380e-02 2.851474657654762268e-02 -3.185436874628067017e-02 -2.857604026794433594e-01 2.067760825157165527e-01 2.023410648107528687e-01 -1.205119788646697998e-01 -2.867809832096099854e-01 -1.033428832888603210e-01 -7.497948408126831055e-02 -2.048982083797454834e-01 -2.973275780677795410e-01 1.793536692857742310e-01 9.800923615694046021e-02 1.293135881423950195e-01 7.690432667732238770e-02 1.267743110656738281e-01 1.604287475347518921e-01 1.721948981285095215e-01 1.558160930871963501e-01 -5.683037638664245605e-02
2.216668426990509033e-01 3.616730868816375732e-02 -2.048431783914566040e-01 1.298341155052185059e-02 9.762966074049472809e-03 -4.448146373033523560e-02 3.829793632030487061e-01 -2.916539609432220459e-01 9.296479821205139160e-02 1.581776291131973267e-01 -3.729138989001512527e-03 -8.999323099851608276e-02 -3.207449316978454590e-01 -2.137887850403785706e-02 -3.446118533611297607e-01 2.606231272220611572e-01 2.277166247367858887e-01 -2.414074838161468506e-01 -1.821644045412540436e-02 9.300086647272109985e-02 -2.396716922521591187e-01 1.286061760038137436e-02 3.745525702834129333e-02 1.693670749664306641e-01 -2.633908092975616455e-01 1.211295127868652344e-01 1.402675211429595947e-01 -4.284005612134933472e-02 3.056843578815460205e-02 5.351493135094642639e-02 -5.175191164016723633e-02 -1.516005843877792358e-01
2.166317701339721680e-01 9.063053131103515625e-02 1.195885315537452698e-01 -1.162216514348983765e-01 -3.345939815044403076e-01 2.148940414190292358e-01 -1.465098261833190918e-01 6.092251464724540710e-02 -7.722561806440353394e-02 3.397289216518402100e-01 -1.401190459728240967e-01 2.221121340990066528e-01 5.763332545757293701e-02 5.912705883383750916e-02 -1.892344504594802856e-01 1.563261598348617554e-01 2.203743718564510345e-02 -1.230422183871269226e-01 4.363095760345458984e-02 -1.035041734576225281e-01 -1.723392307758331299e-02 -2.879081070423126221e-01 1.271599382162094116e-01 1.970927715301513672e-01 1.441990770399570465e-02 1.828115135431289673e-01 9.799361228942871094e-02 3.391742110252380371e-01 9.116280078887939453e-02 1.581733673810958862e-01 -3.396204113960266113e-01 -5.422382056713104248e-02
3.028804361820220947e-01 -1.708071529865264893e-01 -3.179110884666442871e-01 1.947609633207321167e-01 9.581004269421100616e-03 -4.902065545320510864e-02 -2.254146933555603027e-01 4.392889887094497681e-02 5.410121753811836243e-02 3.146776854991912842e-01 -2.765829563140869141e-01 -3.672844544053077698e-02 -1.838420331478118896e-01 9.168561547994613647e-03 -3.201457262039184570e-01 1.124767661094665527e-01 1.118866726756095886e-01 -1.960730925202369690e-02 -1.715382635593414307e-01 -9.206729009747505188e-03 -2.407181635499000549e-02 -1.901962310075759888e-01 -4.814300313591957092e-02 -7.846019417047500610e-02 4.162669181823730469e-01 1.051156371831893921e-01 1.662872582674026489e-01 7.537207007408142090e-02 7.025508210062980652e-03 1.409798264503479004e-01 -1.568783223628997803e-01 -7.870109379291534424e-02
-9.479640424251556396e-02 -4.034505039453506470e-02 -3.624434396624565125e-02 -1.590063571929931641e-01 -3.464876413345336914e-01 1.475092470645904541e-01 6.151125766336917877e-03 -5.430772528052330017e-02 1.802874952554702759e-01 1.554750949144363403e-01 1.472108811140060425e-01 -1.674355417490005493e-01 -3.147211670875549316e-01 -2.546235173940658569e-02 -4.030954837799072266e-01 4.657899588346481323e-02 -1.880602352321147919e-02 -1.668563783168792725e-01 1.750247366726398468e-02 3.006417453289031982e-01 -5.430079251527786255e-02 -1.693475544452667236e-01 -3.163284808397293091e-02 -1.285528838634490967e-01 7.484635710716247559e-02 -1.449656337499618530e-01 7.468873262405395508e-02 4.205942153930664062e-01 6.389111280441284180e-02 -2.336538732051849365e-01 -7.962493598461151123e-02 7.143475860357284546e-02
1.375399380922317505e-01 1.520679146051406860e-01 -1.092661544680595398e-01 -2.731817364692687988e-01 4.230582155287265778e-03 1.916351467370986938e-01 -1.990628056228160858e-02 4.576444998383522034e-02 -2.206103950738906860e-01 1.411996781826019287e-01 -1.722955852746963501e-01 -5.316021293401718140e-02 5.072405189275741577e-02 -1.346717923879623413e-01 -3.043516278266906738e-01 4.087778627872467041e-01 1.927616745233535767e-01 -1.506809592247009277e-01 -2.262051701545715332e-01 1.871614307165145874e-01 -3.875155746936798096e-02 -3.018958866596221924e-01 -6.238241493701934814e-02 7.699573040008544922e-02 6.729468703269958496e-02 -1.033762842416763306e-01 3.404627144336700439e-01 -1.103363633155822754e-01 -4.278468340635299683e-02 8.272294700145721436e-02 6.239172816276550293e-02 2.149608880281448364e-01
2.484947144985198975e-01 -2.310317009687423706e-03 4.664590954780578613e-02 2.350808978080749512e-01 -6.212476268410682678e-02 -1.317774951457977295e-01 3.331946581602096558e-02 6.767401844263076782e-02 -2.194878160953521729e-01 3.703203499317169189e-01 -1.539089232683181763e-01 1.460009347647428513e-02 -2.547972202301025391e-01 3.669223785400390625e-01 -3.951138854026794434e-01 2.820141911506652832e-01 -3.403253108263015747e-02 -2.382863909006118774e-01 1.021824870258569717e-02 5.446370691061019897e-02 -2.144092228263616562e-03 -2.444232106208801270e-01 -4.145237803459167480e-02 -4.739874228835105896e-02 -9.687489271163940430e-02 2.218701131641864777e-02 8.280158787965774536e-02 7.000406086444854736e-02 -9.481026977300643921e-02 2.057089805603027344e-01 -1.080990135669708252e-01 1.147819403558969498e-02
-1.465127170085906982e-01 5.102626979351043701e-02 1.172834336757659912e-01 6.073912233114242554e-02 -2.124704420566558838e-02 -1.034804880619049072e-01 1.041752398014068604e-01 4.427973181009292603e-02 -3.427093625068664551e-01 1.573911011219024658e-01 -1.674456000328063965e-01 -2.232326194643974304e-02 -7.280654460191726685e-02 -3.321050200611352921e-03 -1.783724725246429443e-01 2.841339707374572754e-01 8.251039683818817139e-02 -3.032373785972595215e-01 1.304568797349929810e-01 -2.912465631961822510e-01 -3.218460381031036377e-01 -1.828197836875915527e-01 -8.258677273988723755e-02 3.078627884387969971e-01 -1.164048686623573303e-01 -9.035549312829971313e-02 -4.935099184513092041e-02 2.187766879796981812e-01 2.424061670899391174e-02 -1.693770475685596466e-02 -3.409283757209777832e-01 1.325215846300125122e-01
1.628110185265541077e-02 3.107821345329284668e-01 -8.350165933370590210e-02 -1.512203216552734375e-01 -1.824567317962646484e-01 6.073522567749023438e-02 1.382572483271360397e-02 -8.944809436798095703e-02 2.572820149362087250e-02 2.924571931362152100e-01 1.689262092113494873e-01 -3.944412618875503540e-02 -4.482095539569854736e-01 9.097549319267272949e-02 -3.263936936855316162e-01 2.910977602005004883e-01 -8.381415903568267822e-02 -1.456075012683868408e-01 -4.089228808879852295e-02 -4.795676469802856445e-02 -1.157942637801170349e-01 -1.503560245037078857e-01 3.298836201429367065e-02 1.831069886684417725e-01 -8.826974034309387207e-02 1.993044912815093994e-01 -1.157238110899925232e-01 2.752542197704315186e-01 -2.245379835367202759e-01 1.206234842538833618e-01 -7.795716077089309692e-02 2.946738339960575104e-02
8.298861235380172729e-02 -1.389906853437423706e-01 -2.322356402873992920e-01 1.953184902667999268e-01 -1.075353994965553284e-01 1.637892276048660278e-01 -1.187311187386512756e-01 -9.106724709272384644e-02 1.463068425655364990e-01 1.094650477170944214e-01 -3.113601207733154297e-01 1.624579727649688721e-01 -1.029428541660308838e-01 -3.391463458538055420e-01 -2.087260335683822632e-01 2.372742593288421631e-01 8.002936094999313354e-02 -3.922122344374656677e-02 -5.511750653386116028e-02 -1.140861958265304565e-01 1.990488544106483459e-02 -4.663823843002319336e-01 -3.091789036989212036e-02 6.953057367354631424e-03 4.527143016457557678e-02 6.292416900396347046e-02 3.542580008506774902e-01 -3.169837966561317444e-02 2.200066000223159790e-01 -7.200256735086441040e-02 -9.753470867872238159e-02 1.411404553800821304e-02
3.374035656452178955e-01 -2.090698182582855225e-01 -2.023593485355377197e-01 -6.639762967824935913e-02 -3.777600228786468506e-01 2.748938649892807007e-02 -1.621394604444503784e-01 -7.291170209646224976e-02 -2.147274650633335114e-02 6.549809128046035767e-02 -2.795749008655548096e-01 -1.089759990572929382e-01 8.569663017988204956e-02 9.983000904321670532e-02 -6.247776094824075699e-03 1.461869627237319946e-01 9.534666687250137329e-02 -3.753567636013031006e-01 -1.107838824391365051e-01 -1.277284026145935059e-01 2.157278507947921753e-01 -1.739118546247482300e-01 2.065612971782684326e-01 3.341067433357238770e-01 5.533867329359054565e-02 -1.011323183774948120e-01 4.636325314640998840e-02 2.305872589349746704e-01 7.087145000696182251e-02 6.994245341047644615e-04 -5.108136683702468872e-02 5.124175176024436951e-02
4.663381725549697876e-02 -3.562843203544616699e-01 -9.387300908565521240e-02 -2.288730144500732422e-01 -3.387269005179405212e-02 1.199294030666351318e-01 8.039470016956329346e-02 1.134377345442771912e-01 8.930015563964843750e-02 1.627660244703292847e-01 -2.870583236217498779e-01 -3.293972909450531006e-01 -2.015378028154373169e-01 -1.595841944217681885e-01 -4.677949249744415283e-01 -6.141808349639177322e-03 -2.127539739012718201e-02 -8.443396538496017456e-02 1.212586387991905212e-01 -8.022359758615493774e-02 -1.717836223542690277e-02 1.059642806649208069e-01 1.094104647636413574e-01 -1.448468863964080811e-01 2.478731274604797363e-01 3.974486608058214188e-04 9.753806143999099731e-02 2.699608802795410156e-01 4.454995691776275635e-02 7.577248848974704742e-03 5.574319884181022644e-02 2.057280838489532471e-01
-1.362991183996200562e-01 -1.169419847428798676e-02 -1.466607302427291870e-01 -1.050082780420780182e-02 -2.442184239625930786e-01 7.346387207508087158e-02 1.144964620471000671e-01 5.308832041919231415e-03 9.570361673831939697e-02 2.092349231243133545e-01 -3.670671880245208740e-01 -5.591214448213577271e-02 -2.130668312311172485e-01 -1.471709609031677246e-01 -3.820296823978424072e-01 1.769437640905380249e-01 2.456290125846862793e-01 -4.602837190032005310e-02 1.411769241094589233e-01 -1.514771431684494019e-01 -2.352886199951171875e-01 1.011344119906425476e-01 9.668628126382827759e-02 -1.129365116357803345e-01 3.099377453327178955e-01 -7.958237826824188232e-02 1.020332612097263336e-02 1.808838248252868652e-01 -2.267194986343383789e-01 -2.115892022848129272e-01 7.655913382768630981e-02 -1.268960833549499512e-01
2.773673534393310547e-01 1.321323662996292114e-01 -2.521191239356994629e-01 9.569007158279418945e-02 -8.125607669353485107e-02 -4.090366140007972717e-02 -3.702631220221519470e-02 -7.943878322839736938e-02 -2.597942650318145752e-01 2.548922300338745117e-01 -3.790216743946075439e-01 -1.176111698150634766e-01 -1.160100474953651428e-01 -1.731353066861629486e-02 -2.240554094314575195e-01 -1.966607756912708282e-02 -1.244529783725738525e-01 -2.645703591406345367e-02 -7.345066964626312256e-02 -1.439642012119293213e-01 -2.987463213503360748e-02 -7.620988786220550537e-02 -2.179027795791625977e-01 1.332059781998395920e-02 7.359509170055389404e-02 1.390764713287353516e-01 2.399283349514007568e-01 -4.944639280438423157e-03 3.105699419975280762e-01 -1.946568638086318970e-01 -2.353749722242355347e-01 3.063792884349822998e-01
-1.613051146268844604e-01 1.440488994121551514e-01 9.058880805969238281e-02 -1.544372886419296265e-01 -1.245407387614250183e-01 1.380875557661056519e-01 2.308052182197570801e-01 -1.582524627447128296e-01 -3.057214319705963135e-01 1.834666579961776733e-01 -3.731116056442260742e-01 1.029765456914901733e-01 1.349913328886032104e-01 -2.631196379661560059e-01 -1.039987131953239441e-01 1.150346845388412476e-01 1.794510334730148315e-01 -4.567108452320098877e-01 -2.639501355588436127e-02 -2.334630340337753296e-01 -3.696937859058380127e-02 -2.135113775730133057e-01 -3.514637704938650131e-03 6.227400898933410645e-02 1.035410389304161072e-01 3.106240741908550262e-02 -1.483715176582336426e-01 5.153894796967506409e-02 1.584380716085433960e-01 3.236839175224304199e-02 1.262993738055229187e-02 1.016629338264465332e-01
2.980069518089294434e-01 -3.930124919861555099e-03 -1.131147369742393494e-01 1.232978329062461853e-02 -1.546494662761688232e-01 3.096442520618438721e-01 -8.630619943141937256e-02 -4.300877079367637634e-02 -1.981789022684097290e-01 1.525772064924240112e-01 -1.660708338022232056e-01 9.182567894458770752e-02 1.711716651916503906e-01 1.419063210487365723e-01 -1.970321983098983765e-01 -2.616259828209877014e-02 2.065001130104064941e-01 -1.687776595354080200e-01 1.727812588214874268e-01 -1.964718848466873169e-01 -5.807799100875854492e-02 -2.870615422725677490e-01 -1.750592291355133057e-01 2.194986641407012939e-01 4.361289367079734802e-02 6.543214432895183563e-03 4.234582930803298950e-02 3.020727038383483887e-01 7.275494933128356934e-02 1.790271401405334473e-01 -3.803311288356781006e-01 -2.140363305807113647e-02
-7.042828015983104706e-03 -1.315884012728929520e-02 -4.255510866641998291e-02 -2.467744499444961548e-01 -3.572162091732025146e-01 -1.561604291200637817e-01 1.756213605403900146e-01 6.334338337182998657e-02 1.693630367517471313e-01 1.562121361494064331e-01 -2.150994390249252319e-01 -1.819091886281967163e-01 5.695531610399484634e-03 5.777361989021301270e-02 -8.923523873090744019e-02 3.804117143154144287e-01 3.119286615401506424e-03 -1.055055111646652222e-01 -3.502923995256423950e-02 6.963907182216644287e-02 -2.335946261882781982e-01 -3.368615508079528809e-01 3.195465505123138428e-01 9.040217101573944092e-02 1.878975629806518555e-01 1.139728128910064697e-01 2.569872140884399414e-01 -3.937883675098419189e-02 1.868375390768051147e-01 -7.649915665388107300e-02 4.671351611614227295e-02 8.578688651323318481e-02
-9.733565151691436768e-02 -3.929974436759948730e-01 -1.079225689172744751e-01 -1.906106472015380859e-01 -2.931178808212280273e-01 6.872533820569515228e-03 9.707512706518173218e-02 1.579216271638870239e-01 -1.131979301571846008e-01 2.739330828189849854e-01 9.635559469461441040e-02 -2.313010841608047485e-01 -1.352175027132034302e-01 3.361362963914871216e-03 -2.977795600891113281e-01 2.611616849899291992e-01 -3.925495222210884094e-02 -1.987453997135162354e-01 1.731637567281723022e-01 -1.146487891674041748e-02 -2.411668300628662109e-01 -6.344827264547348022e-02 4.266560077667236328e-02 -1.591710001230239868e-01 4.009935259819030762e-02 1.760561913251876831e-01 -7.287351042032241821e-02 1.201890110969543457e-01 2.337271124124526978e-01 -7.848718203604221344e-03 -1.103717386722564697e-01 2.494551539421081543e-01
6.872531026601791382e-02 -1.808927953243255615e-01 -6.839565932750701904e-02 -1.355058103799819946e-01 -1.954486370086669922e-01 6.611147522926330566e-02 1.537942141294479370e-01 -1.415051817893981934e-01 -3.189264610409736633e-02 2.187006473541259766e-01 -1.839212030172348022e-01 -2.822794914245605469e-01 -4.131979122757911682e-02 -1.049951836466789246e-01 -5.288320779800415039e-01 4.455167055130004883e-02 1.572375148534774780e-01 1.398729346692562103e-02 2.654057443141937256e-01 1.822357773780822754e-01 -6.551079452037811279e-02 -4.079841449856758118e-02 -6.673639640212059021e-03 -8.909105509519577026e-02 -1.079240515828132629e-01 1.443599257618188858e-02 -1.514735631644725800e-02 4.109872281551361084e-01 -1.325681954622268677e-01 -1.476981639862060547e-01 -1.580834537744522095e-01 -9.300296008586883545e-02
-1.377753019332885742e-01 -9.402163559570908546e-04 -2.605503797531127930e-01 -2.072190046310424805e-01 -1.838513761758804321e-01 2.047131806612014771e-01 2.158266901969909668e-01 2.971087992191314697e-01 1.652761921286582947e-02 1.336755007505416870e-01 -3.203682005405426025e-01 -1.065562367439270020e-01 -6.307534873485565186e-02 6.016405299305915833e-02 -1.438081562519073486e-01 5.826599895954132080e-02 -5.828084424138069153e-02 -2.785018086433410645e-01 3.871653378009796143e-01 2.450501471757888794e-01 -2.202810794115066528e-01 -1.943673193454742432e-01 -3.830593079328536987e-02 2.574977651238441467e-02 8.870163559913635254e-02 1.747655123472213745e-01 2.776286937296390533e-02 1.361504793167114258e-01 1.092318817973136902e-01 1.967127472162246704e-01 -8.658119291067123413e-02 2.528457902371883392e-02
2.832105755805969238e-01 -9.556163847446441650e-02 -2.317005395889282227e-01 -1.956318616867065430e-01 1.451838314533233643e-01 2.041540145874023438e-01 -1.258173137903213501e-01 -2.207589335739612579e-02 -3.380719423294067383e-01 1.658757179975509644e-01 -1.384051293134689331e-01 4.771286994218826294e-02 -8.271608501672744751e-02 -1.259728074073791504e-01 -1.455066800117492676e-01 3.686306476593017578e-01 3.276970982551574707e-01 -2.979015707969665527e-01 4.729441925883293152e-02 5.602633580565452576e-02 -5.996316298842430115e-02 5.853130668401718140e-02 -1.908431053161621094e-01 1.551736593246459961e-01 8.748053759336471558e-02 -1.322209369391202927e-02 2.457869648933410645e-01 -9.760727733373641968e-02 -6.006244197487831116e-02 3.855430707335472107e-02 9.256478399038314819e-02 1.901589334011077881e-01
-1.322857439517974854e-01 1.479050703346729279e-02 7.475382834672927856e-02 1.790586262941360474e-01 1.248242333531379700e-02 7.033331692218780518e-02 1.959169507026672363e-01 -1.842958629131317139e-01 3.650023937225341797e-01 1.308570355176925659e-01 -3.954972326755523682e-01 -9.124970436096191406e-02 -1.535721123218536377e-02 -5.235120654106140137e-02 -1.906889528036117554e-01 2.696866393089294434e-01 7.332180161029100418e-03 1.201187353581190109e-02 -2.210885658860206604e-02 6.709105521440505981e-02 -1.655048578977584839e-01 -3.216136991977691650e-02 -2.959726564586162567e-02 1.892160326242446899e-01 1.733292192220687866e-01 -1.358380764722824097e-01 1.946288645267486572e-01 2.243543416261672974e-02 1.755159944295883179e-01 4.322682619094848633e-01 -2.515399754047393799e-01 -4.370510578155517578e-02
1.601378172636032104e-01 -1.118477657437324524e-01 -1.068459749221801758e-01 -9.415353834629058838e-02 -1.852799803018569946e-01 3.057544231414794922e-01 4.346526786684989929e-02 7.399653643369674683e-02 2.499365806579589844e-01 1.806055456399917603e-01 -3.801569938659667969e-01 -1.547059416770935059e-01 -1.635649055242538452e-01 -1.266751531511545181e-02 3.956827521324157715e-02 3.482718765735626221e-01 3.158750236034393311e-01 -8.713714778423309326e-02 -1.720651388168334961e-01 6.880672276020050049e-02 8.138385415077209473e-02 -2.192463278770446777e-01 1.410685628652572632e-01 6.126097962260246277e-02 -2.354431897401809692e-02 1.999152302742004395e-01 1.488523036241531372e-01 1.195626519620418549e-02 3.116022422909736633e-02 -9.505795314908027649e-03 -2.864499390125274658e-01 -1.645645648241043091e-01
3.867168352007865906e-02 -7.468669861555099487e-02 6.848265882581472397e-03 -3.151420354843139648e-01 -3.662737905979156494e-01 1.051318719983100891e-01 -2.286117225885391235e-01 8.328660577535629272e-02 2.362471520900726318e-01 1.227883920073509216e-01 -2.850168049335479736e-01 -2.502748966217041016e-01 -3.405373692512512207e-01 -5.820685252547264099e-02 -3.371276855468750000e-01 8.176981657743453979e-02 1.660104393959045410e-01 -1.817689836025238037e-01 8.994761854410171509e-03 -2.626495063304901123e-01 -8.836260437965393066e-02 -1.442476958036422729e-01 -1.915634982287883759e-02 5.087220668792724609e-02 1.267014741897583008e-01 2.420563623309135437e-02 -6.699178367853164673e-02 1.521961539983749390e-01 -1.143307536840438843e-01 -5.156828463077545166e-02 -8.430679328739643097e-03 -1.156330853700637817e-01
-1.044373307377099991e-02 -4.548295959830284119e-02 -3.875975310802459717e-01 1.300189942121505737e-01 5.823372676968574524e-02 3.771900013089179993e-02 3.881518170237541199e-02 6.026345305144786835e-03 4.710278287529945374e-02 1.308185160160064697e-01 -1.482893060892820358e-02 -1.090031713247299194e-01 -1.371316611766815186e-01 6.859414279460906982e-02 -3.681363761425018311e-01 1.744797229766845703e-01 3.176735937595367432e-01 -3.266080021858215332e-01 -2.001307159662246704e-01 7.315603643655776978e-02 2.100194618105888367e-02 -7.519260048866271973e-02 -1.136014834046363831e-01 2.910946309566497803e-01 1.495279222726821899e-01 -3.356877267360687256e-01 1.741918325424194336e-01 5.520338937640190125e-02 1.035241335630416870e-01 -2.240073680877685547e-01 2.069354057312011719e-02 -1.301053315401077271e-01
2.069891691207885742e-01 3.064823746681213379e-01 -3.032988905906677246e-01 1.856204867362976074e-01 -3.181689381599426270e-01 6.506355106830596924e-02 -3.108928725123405457e-02 -1.181881055235862732e-01 1.529212389141321182e-02 2.550362646579742432e-01 -1.084305867552757263e-01 -1.876889914274215698e-01 -6.945396307855844498e-03 -1.409125179052352905e-01 -1.975033283233642578e-01 2.356691360473632812e-01 -1.591681241989135742e-01 -1.615938246250152588e-01 -3.515170142054557800e-02 -1.067875884473323822e-02 8.681335486471652985e-03 1.355740148574113846e-02 -5.344576016068458557e-02 -1.711927354335784912e-01 3.489077985286712646e-01 1.335443854331970215e-01 5.838198959827423096e-02 6.862875819206237793e-02 2.615210711956024170e-01 -7.282669097185134888e-02 2.781979143619537354e-01 7.527037709951400757e-02
9.389686584472656250e-02 -5.748369172215461731e-02 4.070236533880233765e-02 9.433187544345855713e-02 -1.657446324825286865e-01 1.275509446859359741e-01 -1.386875808238983154e-01 -2.985954983159899712e-03 4.640340805053710938e-02 1.717209368944168091e-01 -1.741969883441925049e-01 -2.670584917068481445e-01 -1.469329744577407837e-01 -1.158267557621002197e-01 -5.625460743904113770e-01 8.626323938369750977e-02 1.393378973007202148e-01 1.249639876186847687e-02 2.616951167583465576e-01 7.478719204664230347e-02 -2.631211280822753906e-01 -1.492002904415130615e-01 -4.150639846920967102e-02 3.137025535106658936e-01 1.842467337846755981e-01 1.485960334539413452e-01 1.382936984300613403e-01 -1.143620610237121582e-01 -1.503341495990753174e-01 -1.097390428185462952e-01 -1.182345077395439148e-01 1.082648988813161850e-03
1.286413073539733887e-01 -4.700234904885292053e-02 5.853547900915145874e-02 -1.675487905740737915e-01 -1.296697705984115601e-01 6.473420653492212296e-03 1.351490914821624756e-01 1.101590618491172791e-01 3.035168945789337158e-01 4.049744009971618652e-01 -3.614541515707969666e-02 -1.712953746318817139e-01 3.208534419536590576e-02 1.751596629619598389e-01 -2.298158705234527588e-01 2.331637591123580933e-01 1.610711812973022461e-01 -2.676752209663391113e-01 2.781791687011718750e-01 -1.073001250624656677e-01 -1.969417184591293335e-02 -1.926711648702621460e-01 9.725578129291534424e-02 2.184234559535980225e-01 7.726468145847320557e-02 -1.197476983070373535e-01 -1.424107700586318970e-03 2.252461388707160950e-02 8.764587342739105225e-02 -2.382617145776748657e-01 -2.870910465717315674e-01 1.672169715166091919e-01
9.526965022087097168e-02 -1.552483588457107544e-01 5.406104400753974915e-02 -1.480083763599395752e-01 -3.031906187534332275e-01 1.667617559432983398e-01 -5.395515263080596924e-02 -1.468297392129898071e-01 1.791187673807144165e-01 7.798503339290618896e-02 -2.718935310840606689e-01 -1.218291893601417542e-01 -7.676326483488082886e-02 -3.639976680278778076e-02 -4.238213896751403809e-01 2.084345966577529907e-01 1.109311804175376892e-01 -4.794523864984512329e-02 1.749063283205032349e-01 -8.817086927592754364e-03 -1.605146378278732300e-01 -1.529063135385513306e-01 -5.780072137713432312e-02 3.774296343326568604e-01 3.152910768985748291e-01 -7.933241873979568481e-02 6.793523579835891724e-02 -1.500655114650726318e-01 -6.451055407524108887e-03 -5.663463473320007324e-02 -2.398781627416610718e-01 -8.201495558023452759e-02
1.622724086046218872e-01 2.487467527389526367e-01 -2.309659421443939209e-01 2.615607678890228271e-01 -3.078974224627017975e-02 1.755274683237075806e-01 -2.718540728092193604e-01 1.203817725181579590e-01 -7.163069397211074829e-02 2.452635578811168671e-02 -2.320266067981719971e-01 -1.712044626474380493e-01 -1.803927570581436157e-01 -2.388891130685806274e-01 -1.009962037205696106e-01 2.057402431964874268e-01 -7.296985387802124023e-02 -1.433444023132324219e-01 3.632998466491699219e-02 -1.379491537809371948e-01 -3.376635313034057617e-01 -2.478353530168533325e-01 -1.786762177944183350e-01 -1.687758564949035645e-01 2.152249068021774292e-01 -4.119689017534255981e-02 2.474443465471267700e-01 1.803952455520629883e-01 5.103791877627372742e-02 -1.025230288505554199e-01 -2.944877557456493378e-02 -3.187150135636329651e-02
2.103955149650573730e-01 1.961240917444229126e-01 1.214971859008073807e-02 -8.314410597085952759e-02 -1.415943950414657593e-01 1.204330027103424072e-01 1.167041733860969543e-01 -1.474377363920211792e-01 1.164749860763549805e-01 1.013203784823417664e-01 -1.278430968523025513e-01 -1.732096523046493530e-01 -2.248524725437164307e-01 -2.853192985057830811e-01 -6.976079195737838745e-02 2.808376848697662354e-01 -6.785736232995986938e-02 -4.092437028884887695e-01 4.543180018663406372e-02 4.419545829296112061e-02 1.185960173606872559e-01 -6.127661839127540588e-02 2.375786453485488892e-01 8.773922175168991089e-02 1.777171492576599121e-01 2.953073680400848389e-01 -1.581637114286422729e-01 -2.076887467410415411e-04 -6.276243925094604492e-02 1.862270683050155640e-01 -3.132575750350952148e-01 1.256914436817169189e-01
-3.500588610768318176e-02 -6.621390581130981445e-02 -3.221170604228973389e-02 2.885303795337677002e-01 -1.387698352336883545e-01 -3.486909568309783936e-01 1.311693638563156128e-01 -2.174408286809921265e-01 -1.930173188447952271e-01 2.380433827638626099e-01 -1.926165968179702759e-01 -5.235030502080917358e-02 -6.535319238901138306e-02 -9.640866518020629883e-02 -2.252679131925106049e-02 3.002265691757202148e-01 8.869833499193191528e-02 -3.302139043807983398e-01 5.290563032031059265e-02 -1.244170814752578735e-01 -1.464993804693222046e-01 -3.817698061466217041e-01 -1.962254196405410767e-01 1.496888697147369385e-01 1.495057251304388046e-02 -2.978423610329627991e-02 2.322486042976379395e-01 4.819034412503242493e-02 1.095978990197181702e-01 1.517567485570907593e-01 -9.745086729526519775e-02 -3.979911655187606812e-02
7.804021239280700684e-02 -3.800603747367858887e-02 -2.097288817167282104e-01 -7.362992316484451294e-02 9.673175960779190063e-02 3.521578013896942139e-02 -6.855026818811893463e-03 -1.243193261325359344e-02 -2.111608348786830902e-02 -5.546773970127105713e-02 -4.014602303504943848e-01 -2.046754024922847748e-02 -4.317752122879028320e-01 -3.211952745914459229e-01 -2.376389950513839722e-01 1.347374022006988525e-01 2.449089288711547852e-01 -3.789153695106506348e-01 -1.735908687114715576e-01 8.206187933683395386e-02 2.334169298410415649e-01 -5.343841388821601868e-02 7.979248464107513428e-02 1.631916463375091553e-01 -8.913786709308624268e-02 -1.425613909959793091e-01 -3.377633541822433472e-02 1.448760628700256348e-01 1.578656374476850033e-03 -2.141841687262058258e-03 9.573594480752944946e-02 1.122052595019340515e-01
4.299168940633535385e-03 9.031726419925689697e-02 -6.637379527091979980e-02 -3.480587899684906006e-01 -3.795492947101593018e-01 3.454294204711914062e-01 -8.483574539422988892e-02 -1.882576048374176025e-01 3.020025603473186493e-02 -7.156124711036682129e-02 -8.335692435503005981e-02 6.950876861810684204e-02 2.486828342080116272e-02 -6.846764683723449707e-02 -2.592555284500122070e-01 1.544858962297439575e-01 1.461494117975234985e-01 -1.439041644334793091e-01 7.527356594800949097e-02 3.597164154052734375e-02 3.793110698461532593e-02 -1.320235282182693481e-01 -1.637405306100845337e-01 1.230588406324386597e-01 -9.779082611203193665e-04 -3.004813790321350098e-01 1.707931011915206909e-01 9.324213862419128418e-02 3.992726504802703857e-01 8.649004250764846802e-02 -1.199497133493423462e-01 -1.636009067296981812e-01
-6.876523792743682861e-02 2.376793622970581055e-01 -1.087465733289718628e-01 7.396006584167480469e-02 -2.499212026596069336e-01 -9.018973261117935181e-02 2.147261202335357666e-01 2.092711925506591797e-01 9.393727034330368042e-02 -9.391027502715587616e-03 -1.351868957281112671e-01 -2.869168221950531006e-01 -1.758574396371841431e-01 8.353003114461898804e-02 -1.074844822287559509e-01 4.472546651959419250e-02 3.911930136382579803e-03 -2.876861095428466797e-01 7.385417819023132324e-02 -1.707259118556976318e-01 7.744458317756652832e-02 -2.531394958496093750e-01 -1.881099678575992584e-02 -7.570473104715347290e-02 4.164531826972961426e-01 -1.915037631988525391e-02 -2.682315930724143982e-02 3.328130543231964111e-01 1.881200633943080902e-02 1.851068884134292603e-01 -2.940367460250854492e-01 1.091003138571977615e-02
3.070943057537078857e-02 -1.895821243524551392e-01 -1.761933714151382446e-01 7.623592391610145569e-03 -2.750551402568817139e-01 -1.656889468431472778e-01 9.066177904605865479e-02 8.993409574031829834e-02 1.009714528918266296e-01 4.818477481603622437e-02 -1.760875135660171509e-01 -1.008698195219039917e-01 -3.972176909446716309e-01 3.573441132903099060e-02 -1.972323656082153320e-01 -7.625329494476318359e-02 2.015395648777484894e-02 -1.543537229299545288e-01 2.272187024354934692e-01 -1.117376685142517090e-01 1.971704065799713135e-01 -1.276853531599044800e-01 -1.392531096935272217e-01 8.132243901491165161e-02 3.667574822902679443e-01 -5.991942808032035828e-02 1.355310082435607910e-01 3.467152714729309082e-01 4.097648337483406067e-02 -5.559116229414939880e-02 -3.214678466320037842e-01 2.834060601890087128e-02
4.355993866920471191e-02 5.201289802789688110e-02 -4.218434169888496399e-02 -2.552362382411956787e-01 -4.296618998050689697e-01 -2.518392205238342285e-01 -7.427930831909179688e-02 -7.251633703708648682e-02 -3.098007105290889740e-02 2.593904137611389160e-01 -8.592750877141952515e-02 1.085885018110275269e-01 -9.434068202972412109e-02 -1.194509118795394897e-02 -2.013338357210159302e-01 2.343407124280929565e-01 2.615779042243957520e-01 -2.073645740747451782e-01 3.192071244120597839e-02 -6.975657492876052856e-02 1.656192541122436523e-01 1.512219943106174469e-02 -3.395885229110717773e-02 1.340352445840835571e-01 3.215200901031494141e-01 -3.180493712425231934e-01 7.362486422061920166e-02 2.624254524707794189e-01 -1.191068589687347412e-01 -1.957694813609123230e-02 -1.417079865932464600e-01 1.405903510749340057e-02
1.360711008310317993e-01 2.402651309967041016e-01 -3.265160620212554932e-01 2.690560519695281982e-01 -1.670551486313343048e-02 1.739569306373596191e-01 1.097375527024269104e-01 2.309083789587020874e-01 1.673223078250885010e-02 5.530330166220664978e-02 -4.504321143031120300e-02 -4.619941115379333496e-01 -2.033500187098979950e-02 5.099105089902877808e-02 -3.000772595405578613e-01 9.421613067388534546e-02 -3.747978806495666504e-02 -1.301482617855072021e-01 2.224834412336349487e-01 1.534213125705718994e-01 -1.904170364141464233e-01 -9.368126094341278076e-02 -4.469153005629777908e-03 1.971523761749267578e-01 1.763898134231567383e-01 -1.167803853750228882e-01 1.444543898105621338e-01 -1.969968676567077637e-01 1.469019800424575806e-01 -6.752464175224304199e-02 -1.416775733232498169e-01 4.655671119689941406e-02
-1.670333147048950195e-01 -3.136495649814605713e-01 -1.866723150014877319e-01 -1.478772610425949097e-01 -3.078260421752929688e-01 1.899841427803039551e-01 1.624963432550430298e-02 -1.729562729597091675e-01 -9.812257438898086548e-02 3.972161710262298584e-01 -8.627075701951980591e-02 -2.674444317817687988e-01 -1.256915777921676636e-01 1.354536134749650955e-02 -2.550264298915863037e-01 9.131325036287307739e-02 1.065011229366064072e-02 -1.189756244421005249e-01 1.320219188928604126e-01 1.512461453676223755e-01 -8.400890976190567017e-02 -8.538218587636947632e-02 -6.390655413269996643e-03 -1.146842017769813538e-01 -2.433814667165279388e-02 6.171512976288795471e-02 -7.178469002246856689e-02 1.653075218200683594e-01 3.199963867664337158e-01 2.664506435394287109e-02 -2.755301594734191895e-01 1.490791141986846924e-01
5.592668056488037109e-02 -1.472595036029815674e-01 -6.213495135307312012e-02 3.575820624828338623e-01 -1.135946959257125854e-01 -5.235431715846061707e-02 1.156088858842849731e-01 1.558724790811538696e-01 1.201713532209396362e-01 1.968272626399993896e-01 -1.178035587072372437e-01 -3.602622449398040771e-02 -2.626270949840545654e-01 -5.530646443367004395e-02 -3.435476720333099365e-01 -2.987480908632278442e-02 -1.035983040928840637e-01 -1.371755450963973999e-01 -1.428745221346616745e-02 1.046167090535163879e-01 -1.077701225876808167e-01 -3.020325899124145508e-01 7.989433407783508301e-02 -1.764586120843887329e-01 2.647420465946197510e-01 4.010349884629249573e-02 -6.636175513267517090e-02 2.969364523887634277e-01 1.308300793170928955e-01 1.578167825937271118e-01 -3.640573620796203613e-01 1.046814769506454468e-01
3.067960143089294434e-01 3.083291836082935333e-02 -4.672022536396980286e-03 4.166378080844879150e-02 -1.352030485868453979e-01 -2.258323282003402710e-01 2.895646989345550537e-01 -2.379197031259536743e-01 -2.340410798788070679e-01 1.385411918163299561e-01 -3.066176772117614746e-01 -2.513851523399353027e-01 -2.016757279634475708e-01 -2.602147459983825684e-01 -1.407032310962677002e-01 6.422430276870727539e-02 -1.056865602731704712e-01 -5.758043378591537476e-02 -1.957435905933380127e-02 1.058960184454917908e-01 1.028854027390480042e-01 -1.166151687502861023e-01 -1.295740157365798950e-01 -5.823632329702377319e-02 6.776731461286544800e-02 2.124200388789176941e-02 1.426065564155578613e-01 1.182239130139350891e-01 2.235775291919708252e-01 -9.204287827014923096e-02 -3.006302416324615479e-01 2.670342028141021729e-01
-2.657839097082614899e-02 7.300161570310592651e-02 -1.532317548990249634e-01 1.266936585307121277e-02 -2.833713889122009277e-01 -3.913721069693565369e-03 2.852806448936462402e-01 1.121937297284603119e-02 4.216175526380538940e-02 4.910471290349960327e-02 -1.558971405029296875e-01 1.207694783806800842e-01 -1.020056307315826416e-01 -1.917007118463516235e-01 -8.067424595355987549e-02 2.844809293746948242e-01 1.318055093288421631e-01 -1.203481331467628479e-01 9.476248174905776978e-02 -4.749328270554542542e-02 -1.207181159406900406e-02 -1.044898182153701782e-01 -3.250363767147064209e-01 7.405196130275726318e-02 6.875022780150175095e-03 2.519029676914215088e-01 8.642018772661685944e-03 3.786383569240570068e-01 -2.407457828521728516e-01 3.972553014755249023e-01 -1.449306458234786987e-01 1.477185934782028198e-01
1.788938939571380615e-01 -5.653916858136653900e-03 -2.222486585378646851e-01 -2.802655100822448730e-01 -2.558091878890991211e-01 7.502134144306182861e-02 2.673985436558723450e-02 -8.411231637001037598e-02 2.340141497552394867e-02 1.714637316763401031e-02 -2.443643957376480103e-01 1.519281566143035889e-01 -1.773910820484161377e-01 -1.475485712289810181e-01 -3.950699567794799805e-01 7.468001917004585266e-03 2.434959262609481812e-01 4.128491133451461792e-02 2.665250003337860107e-01 7.025168091058731079e-02 7.335058599710464478e-02 -7.106735557317733765e-02 2.516093663871288300e-03 2.968941032886505127e-01 4.022278189659118652e-01 4.264835640788078308e-02 1.053640712052583694e-02 -5.220654234290122986e-02 3.955577313899993896e-02 -7.895535789430141449e-03 -2.465358078479766846e-01 -6.127892807126045227e-02
6.740195304155349731e-02 -1.267014443874359131e-01 1.779501438140869141e-01 -6.431477516889572144e-02 -2.342563718557357788e-01 1.398819535970687866e-01 -2.897564135491847992e-02 -2.049460113048553467e-01 1.392686665058135986e-01 1.059921365231275558e-02 -2.149314284324645996e-01 -1.720148175954818726e-01 -1.020897403359413147e-01 -1.182842701673507690e-01 -5.375141501426696777e-01 1.039905250072479248e-01 3.073381781578063965e-01 -7.487481087446212769e-02 3.382405936717987061e-01 1.649750620126724243e-01 -1.232258901000022888e-01 -1.685163080692291260e-01 3.650894388556480408e-02 1.953226476907730103e-01 1.401777863502502441e-01 -2.885888889431953430e-02 4.837005585432052612e-02 -4.467134922742843628e-02 -7.309024035930633545e-02 -1.216344609856605530e-01 -1.843339949846267700e-01 -5.645544826984405518e-02
-6.207527965307235718e-02 5.523175373673439026e-02 -2.740009725093841553e-01 -1.887503713369369507e-01 -2.862962521612644196e-02 4.224271327257156372e-02 -1.784180477261543274e-02 -5.827976763248443604e-02 -1.056829616427421570e-01 -8.608994632959365845e-02 -3.219192028045654297e-01 -7.700002193450927734e-02 -4.798388481140136719e-01 -2.087892889976501465e-01 -1.712961643934249878e-01 1.945374459028244019e-01 2.030745297670364380e-01 -3.584375977516174316e-01 -1.797725558280944824e-01 5.170358717441558838e-02 1.275166273117065430e-01 6.692815572023391724e-02 1.849738210439682007e-01 2.174648940563201904e-01 -9.060194343328475952e-02 -6.948927044868469238e-02 7.813869416713714600e-02 7.093814015388488770e-02 1.931007802486419678e-01 5.939681082963943481e-02 1.716517657041549683e-01 7.414322346448898315e-02
7.375708222389221191e-02 1.209601759910583496e-01 1.077383607625961304e-01 6.470723543316125870e-03 -6.010368093848228455e-02 -1.354546844959259033e-01 7.180372625589370728e-02 -1.563410907983779907e-01 1.711725890636444092e-01 4.122028946876525879e-01 -1.630598455667495728e-01 6.478922069072723389e-02 -1.973564475774765015e-01 9.396338462829589844e-02 -2.344976514577865601e-01 3.008349239826202393e-01 2.777235209941864014e-01 -1.773860007524490356e-01 2.919556796550750732e-01 -2.385833859443664551e-01 -1.572026908397674561e-01 -2.397069483995437622e-01 -3.513722121715545654e-02 6.354297511279582977e-03 2.455414980649948120e-01 3.183873742818832397e-02 1.010872051119804382e-01 -9.404315054416656494e-02 1.201412752270698547e-01 1.713727712631225586e-01 -1.572831422090530396e-01 1.016976237297058105e-01
7.875587791204452515e-02 3.420752286911010742e-02 -1.099265441298484802e-01 8.559928834438323975e-02 -1.226533055305480957e-01 -1.550215631723403931e-01 1.086785718798637390e-01 -6.451822817325592041e-02 -6.617452949285507202e-02 5.132762789726257324e-01 -3.182274103164672852e-02 1.183532737195491791e-02 -2.667011916637420654e-01 1.810520887374877930e-01 -4.614048600196838379e-01 2.664626836776733398e-01 -1.006624177098274231e-01 -1.689619868993759155e-01 -1.144853904843330383e-01 2.474696934223175049e-02 4.007693007588386536e-02 -2.700060307979583740e-01 3.462456539273262024e-02 -3.104225173592567444e-02 -1.330033689737319946e-01 6.229115277528762817e-02 1.923519968986511230e-01 1.919459551572799683e-01 -1.248218212276697159e-02 -1.479550264775753021e-02 1.130453348159790039e-01 -1.540699899196624756e-01
2.441346943378448486e-01 -1.613474451005458832e-03 -3.841531276702880859e-01 -9.734798222780227661e-02 -2.016915678977966309e-01 1.278014630079269409e-01 1.121678128838539124e-01 5.588657781481742859e-02 1.129932180047035217e-01 1.712606698274612427e-01 -2.850267291069030762e-01 1.885655336081981659e-02 -3.984633982181549072e-01 6.714691966772079468e-02 1.783899590373039246e-02 3.413532674312591553e-01 6.986613571643829346e-02 -8.382913656532764435e-03 9.876471012830734253e-02 4.615169018507003784e-02 6.426723301410675049e-02 8.263489603996276855e-02 9.766372293233871460e-02 4.899316281080245972e-02 -8.286543935537338257e-02 -3.168001174926757812e-01 6.508710980415344238e-02 2.341717928647994995e-01 7.548281550407409668e-02 -2.383678853511810303e-01 -1.074998360127210617e-02 -1.953068524599075317e-01
4.003060609102249146e-02 1.394115574657917023e-02 -2.564638853073120117e-01 -8.819179981946945190e-02 -3.055461347103118896e-01 -1.734115332365036011e-01 -9.343635290861129761e-02 8.233717083930969238e-02 9.282563626766204834e-02 5.867170915007591248e-02 -1.367262937128543854e-02 1.334306001663208008e-01 -1.652099341154098511e-01 -1.302806288003921509e-02 -3.591495752334594727e-01 -6.856552511453628540e-02 3.457569181919097900e-01 -2.347496896982192993e-01 1.603070050477981567e-01 -4.423608630895614624e-02 3.292738273739814758e-02 -1.173427253961563110e-01 2.740348577499389648e-01 -3.082696639467030764e-04 2.454699873924255371e-01 -2.465117573738098145e-01 8.362601697444915771e-02 1.744624674320220947e-01 -1.164229288697242737e-01 1.075294688344001770e-01 -3.388787508010864258e-01 6.196609511971473694e-02
2.020048052072525024e-01 -5.092477053403854370e-02 -1.648213118314743042e-01 1.639768332242965698e-01 -2.424450218677520752e-01 2.031503319740295410e-01 1.356713920831680298e-01 -4.303815662860870361e-01 -2.980099990963935852e-02 2.893868982791900635e-01 -1.038123294711112976e-01 -9.850279986858367920e-02 -2.550725080072879791e-02 3.937828540802001953e-02 3.511622175574302673e-02 2.986958622932434082e-01 2.148077040910720825e-01 -4.300161600112915039e-01 1.599460467696189880e-02 1.154701188206672668e-01 -9.015345573425292969e-02 -1.674336381256580353e-02 -4.980470985174179077e-02 -1.714453995227813721e-01 1.393060088157653809e-01 1.281533623114228249e-03 -1.417794078588485718e-01 7.754482212476432323e-04 2.225323915481567383e-01 -3.644739091396331787e-02 1.598792821168899536e-01 -1.572831533849239349e-02
3.319130279123783112e-03 -1.086482480168342590e-01 4.486790671944618225e-02 3.134487867355346680e-01 -1.749337762594223022e-01 -1.050770282745361328e-02 3.327701985836029053e-02 1.979604214429855347e-01 1.284270584583282471e-01 9.439521282911300659e-02 4.632434993982315063e-02 4.848505184054374695e-02 -1.672231256961822510e-01 -1.439172029495239258e-01 -5.413538217544555664e-01 1.533526629209518433e-01 8.488073945045471191e-02 -1.118697151541709900e-01 -1.532967109233140945e-02 -9.041407145559787750e-03 -9.496449679136276245e-02 -2.140036039054393768e-02 3.145644813776016235e-02 6.105276197195053101e-02 2.230499088764190674e-01 -3.161693513393402100e-01 1.258821189403533936e-01 2.233669906854629517e-01 -4.784393683075904846e-02 2.963528931140899658e-01 -2.676723897457122803e-01 1.015402898192405701e-01
-5.367027479223906994e-04 8.091958612203598022e-02 -1.782232671976089478e-01 5.457253009080886841e-02 -2.300952076911926270e-01 -1.601110994815826416e-01 9.224926680326461792e-02 1.633739471435546875e-02 -2.219090312719345093e-01 2.565937340259552002e-01 -2.757390141487121582e-01 -1.445300877094268799e-01 -9.554101526737213135e-02 4.823732376098632812e-02 -3.735967278480529785e-01 -2.214886397123336792e-01 9.404863417148590088e-02 -2.837478928267955780e-02 -3.012710809707641602e-01 -5.613783374428749084e-02 -7.512566447257995605e-02 2.052300795912742615e-02 -1.007775776088237762e-02 2.409786432981491089e-01 1.259460896253585815e-01 9.198718518018722534e-02 -2.708808183670043945e-01 2.854133248329162598e-01 -5.481471121311187744e-02 3.426684439182281494e-02 -1.593097150325775146e-01 2.876445651054382324e-01
1.145049706101417542e-01 8.079842478036880493e-02 -6.130027119070291519e-03 3.244413807988166809e-02 -2.475143671035766602e-01 8.524049073457717896e-03 -9.297524392604827881e-02 -1.194137632846832275e-01 -7.012695074081420898e-02 2.886884212493896484e-01 -1.503587216138839722e-01 9.567653387784957886e-02 1.133980676531791687e-01 2.467195689678192139e-01 -1.263761669397354126e-01 1.522898208349943161e-02 2.650385499000549316e-01 -3.300589919090270996e-01 2.590075135231018066e-01 -2.267602980136871338e-01 -2.140137106180191040e-01 -1.416110694408416748e-01 2.446942962706089020e-02 1.107713356614112854e-01 3.293370828032493591e-03 -1.800314933061599731e-01 5.748665332794189453e-02 2.195923477411270142e-01 3.431064188480377197e-01 -1.448870003223419189e-01 -9.062854945659637451e-02 2.789038717746734619e-01
2.307335287332534790e-01 2.944557070732116699e-01 -1.624822169542312622e-01 -2.378506818786263466e-03 -2.218173593282699585e-01 1.916869431734085083e-01 -2.389782518148422241e-01 7.546687871217727661e-02 -1.654037684202194214e-01 1.559261828660964966e-01 -1.834195107221603394e-01 4.672747477889060974e-02 -1.566567085683345795e-02 1.888731122016906738e-01 2.677387185394763947e-02 1.929953247308731079e-01 1.600650250911712646e-01 -1.069565936923027039e-01 7.517027854919433594e-02 -2.409882247447967529e-01 -2.356585860252380371e-01 -8.118917047977447510e-02 -2.141966670751571655e-01 1.410290151834487915e-01 3.075445629656314850e-02 5.633551254868507385e-02 7.942588627338409424e-02 3.379852771759033203e-01 3.230922222137451172e-01 -1.067380085587501526e-01 -2.246048748493194580e-01 6.281317025423049927e-02
1.791293174028396606e-01 4.605674743652343750e-02 -1.342322528362274170e-01 1.423224508762359619e-01 -1.711469441652297974e-01 2.086164057254791260e-01 2.065829485654830933e-01 -1.493015736341476440e-01 4.857807606458663940e-02 1.360004246234893799e-01 -2.313828319311141968e-01 1.394847175106406212e-03 1.221342682838439941e-01 3.069643080234527588e-01 -4.590176418423652649e-02 2.110571861267089844e-01 8.898941427469253540e-02 -3.409423232078552246e-01 1.758490502834320068e-02 5.146555975079536438e-02 1.326281726360321045e-01 -2.960016429424285889e-01 1.865117847919464111e-01 -1.265029609203338623e-01 1.394925564527511597e-01 -5.009431019425392151e-02 -8.823715150356292725e-02 1.722398698329925537e-01 4.138584434986114502e-01 6.431408226490020752e-02 -1.352123916149139404e-01 1.526861637830734253e-01
3.030976653099060059e-01 2.953332662582397461e-01 8.452791720628738403e-02 -1.075322739779949188e-02 -2.047234475612640381e-01 -5.427791923284530640e-02 2.833970822393894196e-03 -8.796033263206481934e-02 -2.322884202003479004e-01 3.326772153377532959e-01 -2.037015259265899658e-01 5.912097916007041931e-02 7.661700993776321411e-02 1.848610639572143555e-01 -1.817507296800613403e-01 1.885966956615447998e-01 -2.557816915214061737e-03 -4.232944250106811523e-01 1.511784195899963379e-01 -6.244425475597381592e-02 -9.539689123630523682e-02 -1.809191554784774780e-01 -6.069886684417724609e-02 1.108141541481018066e-01 -2.487448453903198242e-01 -4.992181435227394104e-02 -6.893205642700195312e-02 1.718224734067916870e-01 2.493643462657928467e-01 -1.314231008291244507e-01 -2.496502920985221863e-02 1.803989335894584656e-02
2.222128361463546753e-01 3.831211850047111511e-02 -6.183931976556777954e-02 3.089290261268615723e-01 -2.034230083227157593e-01 8.287096023559570312e-02 -3.092602081596851349e-02 -1.948010474443435669e-01 -5.612966045737266541e-02 3.081061542034149170e-01 -1.652672290802001953e-01 -2.469219034537672997e-03 -7.991638034582138062e-02 7.026432454586029053e-02 -2.602992355823516846e-01 2.730097174644470215e-01 -3.240160271525382996e-02 -2.733746469020843506e-01 -2.507471144199371338e-01 -4.829468205571174622e-02 -2.829516306519508362e-02 -1.234438493847846985e-01 -2.909807860851287842e-01 -9.670977294445037842e-02 2.950028479099273682e-01 -4.581081867218017578e-02 1.640223413705825806e-01 1.234470456838607788e-01 1.422113031148910522e-01 2.136706262826919556e-01 -1.386812031269073486e-01 -1.276558786630630493e-01
1.395026147365570068e-01 1.970724314451217651e-01 -1.649321019649505615e-01 -8.575320988893508911e-02 4.829582199454307556e-02 2.846213243901729584e-02 -2.588608860969543457e-02 -2.728915214538574219e-01 -2.229587882757186890e-01 2.126414626836776733e-01 -2.737255394458770752e-01 -2.576431930065155029e-01 8.228684309870004654e-04 -1.900345832109451294e-01 -2.727890312671661377e-01 2.229301184415817261e-01 1.303089559078216553e-01 -9.854346513748168945e-02 -2.037649452686309814e-01 -2.382242828607559204e-01 5.438442155718803406e-02 -1.958965957164764404e-01 -1.898989230394363403e-01 1.209526322782039642e-02 -7.094920426607131958e-02 -3.146225512027740479e-01 1.024581566452980042e-01 2.303171530365943909e-02 7.528142631053924561e-02 -1.567344814538955688e-01 -2.076696008443832397e-01 2.036968022584915161e-01
-1.902334950864315033e-02 2.190046459436416626e-01 2.908806689083576202e-02 5.754757206887006760e-03 -1.301554739475250244e-01 -1.195979118347167969e-02 6.113316491246223450e-02 -5.408507958054542542e-02 1.308053135871887207e-01 4.125944152474403381e-02 -2.970623075962066650e-01 -2.064667642116546631e-02 3.517069667577743530e-02 1.220568791031837463e-01 -2.288282215595245361e-01 3.206815719604492188e-01 -1.645206511020660400e-01 -3.462938964366912842e-01 7.581458985805511475e-02 -9.844709420576691628e-04 -1.031345576047897339e-01 -2.953549623489379883e-01 1.721679270267486572e-01 2.765937447547912598e-01 1.594593524932861328e-01 -2.778180539608001709e-01 1.126456558704376221e-01 3.134293556213378906e-01 2.197229266166687012e-01 1.955750398337841034e-02 -1.622600853443145752e-01 -5.433952063322067261e-02
-7.319509983062744141e-02 9.201388061046600342e-02 1.181077584624290466e-01 -1.062725558876991272e-01 -2.828102931380271912e-02 -1.990790106356143951e-02 2.450634390115737915e-01 2.859258092939853668e-02 -1.483571678400039673e-01 1.102705299854278564e-01 -1.265889704227447510e-01 -7.914683222770690918e-02 -8.163851499557495117e-02 -2.111193835735321045e-01 -3.616424798965454102e-01 3.502699732780456543e-02 4.222194254398345947e-01 -2.933632433414459229e-01 -1.644096709787845612e-02 -2.652141153812408447e-01 -2.323593385517597198e-02 -1.398568153381347656e-01 -1.992303431034088135e-01 -6.619875878095626831e-02 -6.270809471607208252e-02 2.119385600090026855e-01 1.813453286886215210e-01 1.149081587791442871e-01 -8.923839777708053589e-02 2.607000172138214111e-01 -2.900206744670867920e-01 7.114005088806152344e-02
9.697432816028594971e-02 6.210023164749145508e-02 -3.638098537921905518e-01 -1.681214720010757446e-01 2.020795596763491631e-03 1.469319462776184082e-01 4.985189065337181091e-02 -6.352090835571289062e-02 -1.555881053209304810e-01 1.331985443830490112e-01 4.703651368618011475e-02 -1.501688659191131592e-01 -4.077283442020416260e-01 -1.898141354322433472e-01 -9.911166876554489136e-02 1.483501791954040527e-01 -2.327762097120285034e-01 -4.108382761478424072e-01 -1.040548011660575867e-01 -8.043906837701797485e-02 1.485762596130371094e-01 -3.151009678840637207e-01 8.953929692506790161e-02 1.071003526449203491e-01 -8.310429751873016357e-02 4.427992179989814758e-02 2.907954156398773193e-01 -9.726062417030334473e-02 1.052492111921310425e-02 -1.097328364849090576e-01 6.043977569788694382e-03 -3.145245462656021118e-02
-1.781561821699142456e-01 -2.975216805934906006e-01 -2.315170317888259888e-01 -1.341433823108673096e-01 -6.248253211379051208e-02 5.598955601453781128e-02 1.393944919109344482e-01 -7.945325970649719238e-02 -2.696027457714080811e-01 1.775632649660110474e-01 6.658533960580825806e-02 -2.851144671440124512e-01 -1.364560574293136597e-01 -1.427888274192810059e-01 -3.459882438182830811e-01 1.315194666385650635e-01 7.052120566368103027e-02 -2.921539247035980225e-01 1.837778389453887939e-01 3.914452716708183289e-02 -2.196953296661376953e-01 6.785997003316879272e-02 5.277580395340919495e-02 -1.148870661854743958e-01 -1.023474410176277161e-01 -3.432058915495872498e-02 -5.177590996026992798e-02 4.209083691239356995e-02 2.912380397319793701e-01 8.135438710451126099e-02 -2.584963440895080566e-01 2.013929486274719238e-01
3.236205577850341797e-01 2.400716394186019897e-01 -1.473794579505920410e-01 -6.777306646108627319e-02 -1.270648837089538574e-01 1.709126085042953491e-01 4.737955704331398010e-02 -5.320045631378889084e-03 -1.608525514602661133e-01 2.802100777626037598e-01 -3.005233705043792725e-01 1.098665073513984680e-01 5.797188729047775269e-02 7.924367487430572510e-02 -5.839257314801216125e-02 1.068704649806022644e-01 4.238158091902732849e-02 -1.130119115114212036e-01 1.493514925241470337e-01 -3.791232407093048096e-01 -1.673478633165359497e-01 -2.174509167671203613e-01 -1.486819833517074585e-01 3.058814108371734619e-01 -9.829486953094601631e-04 2.624295651912689209e-01 -9.923161566257476807e-02 2.235205322504043579e-01 5.883621424436569214e-02 8.921472728252410889e-02 -1.421389579772949219e-01 -2.393996901810169220e-02
-1.824186593294143677e-01 -4.957130551338195801e-02 2.517198957502841949e-02 -1.068199202418327332e-01 -5.148612335324287415e-02 5.218019708991050720e-02 2.905926108360290527e-01 -1.988960951566696167e-01 1.677837371826171875e-01 3.804334104061126709e-01 -2.669136226177215576e-01 5.877078045159578323e-03 -3.170739486813545227e-02 -9.314624965190887451e-02 -4.185822606086730957e-01 4.638347402215003967e-02 3.051772713661193848e-01 -3.413875773549079895e-02 -1.237431094050407410e-01 -5.028439313173294067e-02 -1.825480163097381592e-01 3.875026479363441467e-02 2.340329736471176147e-01 -2.985597529914230108e-05 1.573949456214904785e-01 -1.240013688802719116e-01 -6.376992166042327881e-02 8.785154670476913452e-02 3.033437952399253845e-02 -7.895382493734359741e-02 -3.346499502658843994e-01 1.372136771678924561e-01
1.306673437356948853e-01 1.212724968791007996e-01 9.398727677762508392e-03 -5.374160036444664001e-02 6.018648296594619751e-02 7.561220973730087280e-02 -1.510783284902572632e-01 -1.558971852064132690e-01 -2.150964587926864624e-01 2.370615601539611816e-01 -3.104259669780731201e-01 1.158315017819404602e-01 5.487658455967903137e-02 1.672861725091934204e-01 -3.719346523284912109e-01 9.984004497528076172e-02 3.708556294441223145e-02 -2.428858876228332520e-01 -1.105036400258541107e-02 -2.669888138771057129e-01 -2.354917973279953003e-01 -2.472507022321224213e-02 -4.362615570425987244e-02 2.430094033479690552e-01 -9.648527204990386963e-02 1.140418946743011475e-01 -9.855313226580619812e-03 3.559123575687408447e-01 1.667245924472808838e-01 2.082655392587184906e-02 -4.290548339486122131e-02 2.987858355045318604e-01
8.813037723302841187e-02 -8.052844554185867310e-02 -1.001695636659860611e-02 5.077112838625907898e-02 -4.617687761783599854e-01 1.673371642827987671e-01 -1.797071397304534912e-01 4.783015325665473938e-02 1.435466390103101730e-02 1.619022935628890991e-01 -1.983326226472854614e-01 -3.013936877250671387e-01 -1.440860033035278320e-01 -1.998877674341201782e-01 -3.101194798946380615e-01 8.250988274812698364e-02 1.728698313236236572e-01 1.069968938827514648e-01 5.167710408568382263e-02 -2.357829734683036804e-02 -2.213864475488662720e-01 -2.344254255294799805e-01 -1.109117865562438965e-01 3.028930723667144775e-01 2.271862775087356567e-01 -1.481095850467681885e-01 4.671026766300201416e-02 -1.160955205559730530e-01 -3.951320052146911621e-02 -1.271340847015380859e-01 -1.443887203931808472e-01 -8.130999654531478882e-02
1.084145009517669678e-01 1.970743834972381592e-01 -2.057755738496780396e-02 -6.526849418878555298e-02 -3.334228992462158203e-01 -4.373294115066528320e-02 -2.503471970558166504e-01 -8.355026692152023315e-02 2.056884467601776123e-01 3.093946278095245361e-01 -9.938805550336837769e-02 -2.238309085369110107e-01 9.335239417850971222e-03 1.147536113858222961e-01 -2.980327606201171875e-01 -8.007179014384746552e-03 5.421615391969680786e-02 -1.516292244195938110e-01 -3.716294765472412109e-01 1.594639420509338379e-01 3.844567341729998589e-03 -8.432632684707641602e-02 -2.653451450169086456e-02 3.167771399021148682e-01 1.497538993135094643e-03 1.432856321334838867e-01 -8.151292055845260620e-02 2.257665842771530151e-01 1.768805831670761108e-01 4.860714450478553772e-02 -1.387448012828826904e-01 1.820432096719741821e-01
-9.029266983270645142e-02 5.538492277264595032e-02 -2.478509545326232910e-01 -3.985664807260036469e-03 -1.604394167661666870e-01 1.919455528259277344e-01 2.133210897445678711e-01 3.777453601360321045e-01 2.074646204710006714e-02 9.375119954347610474e-02 -2.604554891586303711e-01 -1.916798651218414307e-01 -5.512573197484016418e-02 -8.006265014410018921e-02 -1.402079164981842041e-01 2.246413826942443848e-01 -7.856372743844985962e-02 -8.673737943172454834e-02 3.397940397262573242e-01 2.960854955017566681e-02 -1.591264009475708008e-01 -2.021013796329498291e-01 3.256462141871452332e-02 -1.641400158405303955e-01 6.384398043155670166e-02 2.272188961505889893e-01 -1.269200723618268967e-02 2.647914886474609375e-01 1.794247478246688843e-01 2.064460813999176025e-01 9.428658813703805208e-05 2.412252426147460938e-01
1.053356677293777466e-01 1.969331651926040649e-01 -2.188995853066444397e-02 -2.830154597759246826e-01 -1.114696711301803589e-01 -1.029729992151260376e-01 -6.794367730617523193e-02 -9.723741561174392700e-02 1.093647107481956482e-01 1.109809428453445435e-01 -2.696628868579864502e-01 -1.951661705970764160e-01 1.724093705415725708e-01 1.928651481866836548e-01 -2.065248936414718628e-01 3.192633092403411865e-01 1.324417591094970703e-01 -1.557493954896926880e-01 -2.455542236566543579e-02 1.017813906073570251e-01 -2.389486581087112427e-01 -2.407156080007553101e-01 8.207522332668304443e-02 -1.292959749698638916e-01 1.199018955230712891e-01 -1.219254173338413239e-02 4.204606413841247559e-01 2.261183708906173706e-01 9.118524938821792603e-02 -1.631450206041336060e-01 -6.528966128826141357e-02 1.138630881905555725e-01
1.207785382866859436e-01 2.630502879619598389e-01 -1.492973566055297852e-01 4.716365784406661987e-02 -3.050065040588378906e-01 -1.253392547369003296e-01 2.656797505915164948e-02 -7.883771508932113647e-02 6.810111552476882935e-02 1.479203253984451294e-01 -1.972922533750534058e-01 -4.080656915903091431e-02 -1.065858080983161926e-01 4.840822890400886536e-02 -3.399389982223510742e-01 -5.644238367676734924e-02 6.331589818000793457e-02 6.412843614816665649e-02 -2.066501975059509277e-01 1.895209103822708130e-01 1.215807870030403137e-01 -3.073366582393646240e-01 -7.973913452588021755e-04 1.421450078487396240e-01 -2.451932430267333984e-02 2.104602903127670288e-01 -4.703805595636367798e-02 2.747815847396850586e-01 8.784647285938262939e-02 -1.520367264747619629e-01 -3.346450030803680420e-01 3.080065846443176270e-01
3.178742527961730957e-01 -7.625935971736907959e-02 -5.448756273835897446e-03 6.052706018090248108e-02 1.187843307852745056e-01 2.846756279468536377e-01 -2.782762050628662109e-02 -1.647249162197113037e-01 -2.950263917446136475e-01 -2.764482796192169189e-02 -1.260422170162200928e-01 7.229705154895782471e-02 -4.591474309563636780e-02 -8.441242575645446777e-02 -3.372820317745208740e-01 3.108760118484497070e-01 1.499869972467422485e-01 -1.652392745018005371e-01 -8.683723211288452148e-02 1.051019653677940369e-01 -1.954967677593231201e-01 -2.680352032184600830e-01 9.472377598285675049e-02 1.768870055675506592e-01 1.675366461277008057e-01 -1.420437246561050415e-01 1.098736822605133057e-01 -9.712810814380645752e-02 1.722083985805511475e-01 -7.742558373138308525e-04 8.965829759836196899e-02 3.341811895370483398e-01
9.044716507196426392e-02 -1.980925351381301880e-02 -1.296229362487792969e-01 -8.655951172113418579e-02 -3.920898139476776123e-01 5.157251656055450439e-02 1.498956829309463501e-01 -1.352449357509613037e-01 3.441607579588890076e-02 2.071195095777511597e-01 -5.532010793685913086e-01 -1.326473206281661987e-01 9.536088258028030396e-02 -4.709580168128013611e-02 -3.578554987907409668e-01 5.105002969503402710e-02 -1.512235850095748901e-01 -2.485975995659828186e-02 -9.895771741867065430e-02 -1.144131273031234741e-02 3.447021543979644775e-02 -3.499424317851662636e-03 -8.633662760257720947e-02 -1.325600147247314453e-01 4.685637354850769043e-02 -1.282918751239776611e-01 2.010044306516647339e-01 -1.265973746776580811e-01 8.235017955303192139e-02 -1.636887639760971069e-01 -4.937738180160522461e-02 2.992583215236663818e-01
-3.054878488183021545e-02 2.891846895217895508e-01 -1.693303436040878296e-01 -1.193499043583869934e-01 -7.608524709939956665e-02 6.709988415241241455e-02 1.823870092630386353e-01 -2.987984120845794678e-01 -2.745945453643798828e-01 1.941910535097122192e-01 -9.152237325906753540e-02 -2.213687449693679810e-01 -2.900267541408538818e-01 1.015908196568489075e-01 -1.850829720497131348e-01 8.615070581436157227e-02 1.379348933696746826e-01 -1.973300725221633911e-01 -1.121746655553579330e-02 -6.540078669786453247e-02 -1.083711832761764526e-01 -1.910492181777954102e-01 1.581527143716812134e-01 1.843264102935791016e-01 -2.893666625022888184e-01 5.972507968544960022e-02 2.131632417440414429e-01 2.152409851551055908e-01 -7.897961139678955078e-02 1.613929122686386108e-01 6.864018738269805908e-02 -2.177451401948928833e-01
2.538573741912841797e-01 1.271546185016632080e-01 1.306650694459676743e-02 4.173751175403594971e-02 -1.096195876598358154e-01 -2.803114354610443115e-01 -3.304806724190711975e-02 -1.362620294094085693e-01 -1.605349332094192505e-01 1.874518692493438721e-01 -4.278538525104522705e-01 -2.899413406848907471e-01 -1.098741590976715088e-01 -7.932482659816741943e-02 -2.158825695514678955e-01 2.214501649141311646e-01 -4.050054773688316345e-02 -3.311274647712707520e-01 -4.720661416649818420e-02 -6.192577630281448364e-02 1.067254319787025452e-01 -1.097489222884178162e-01 -1.920500695705413818e-01 1.261720657348632812e-01 4.711190238595008850e-02 1.608863174915313721e-01 1.828643828630447388e-01 -1.172074452042579651e-01 2.431594729423522949e-01 -1.705242991447448730e-01 -1.320085767656564713e-02 8.906928449869155884e-02
1.150302030146121979e-02 5.457421764731407166e-02 -2.807047665119171143e-01 -2.615377008914947510e-01 -1.176351867616176605e-02 2.362444549798965454e-01 1.574405096471309662e-02 2.206194847822189331e-01 7.358024269342422485e-02 2.438521236181259155e-01 -1.681167781352996826e-01 -8.090547472238540649e-02 -1.533322185277938843e-01 -3.130491077899932861e-02 -1.655406951904296875e-01 1.285071969032287598e-01 6.502390652894973755e-02 -1.042089015245437622e-01 2.399192601442337036e-01 1.593979746103286743e-01 -2.821903228759765625e-01 -2.537335753440856934e-01 -1.573072224855422974e-01 -3.533017039299011230e-01 -5.044395104050636292e-02 -5.695612728595733643e-02 -3.052735887467861176e-02 8.370197564363479614e-02 1.957124024629592896e-01 1.731368303298950195e-01 -3.187414705753326416e-01 3.856950998306274414e-02
-8.208179473876953125e-02 -1.346919685602188110e-01 -1.747139394283294678e-01 -1.945005655288696289e-01 -1.352371424436569214e-01 -8.266563713550567627e-02 4.169202968478202820e-02 -1.969919800758361816e-01 1.928357332944869995e-01 9.516407549381256104e-02 -2.383772432804107666e-01 -7.290226221084594727e-02 -1.960338503122329712e-01 3.912242129445075989e-02 -3.886854350566864014e-01 -1.521086394786834717e-01 -8.715493232011795044e-02 -1.492009013891220093e-01 -1.099577397108078003e-01 -8.599489182233810425e-02 -7.747581601142883301e-02 -3.227437436580657959e-01 2.887002192437648773e-02 1.662727445363998413e-01 2.284207791090011597e-01 -1.746852397918701172e-01 -1.015851423144340515e-01 4.411740303039550781e-01 -5.943983420729637146e-02 8.478455245494842529e-03 -1.691783964633941650e-01 1.033681407570838928e-01
1.122230198234319687e-02 4.804208129644393921e-02 -3.487935289740562439e-02 -8.618470281362533569e-02 1.644513159990310669e-01 1.441100835800170898e-01 2.086875438690185547e-01 -3.087188601493835449e-01 3.324852883815765381e-01 3.436370193958282471e-01 -2.346364408731460571e-01 -1.389248520135879517e-01 -7.826784253120422363e-02 5.107358470559120178e-02 -4.527304172515869141e-01 -7.198087126016616821e-02 5.891263857483863831e-02 1.741915382444858551e-02 1.436222493648529053e-01 -4.502207413315773010e-02 -3.584259152412414551e-01 3.441494330763816833e-02 -1.252224892377853394e-01 -4.581204056739807129e-02 -5.301823467016220093e-02 -7.438436895608901978e-02 -1.043789982795715332e-01 1.509443223476409912e-01 1.051442995667457581e-01 -1.344241052865982056e-01 -1.763442158699035645e-01 6.539993733167648315e-02
1.420427858829498291e-01 2.163060158491134644e-01 -2.072651237249374390e-01 -2.624189257621765137e-01 -1.358161568641662598e-01 3.642901033163070679e-02 6.471497565507888794e-02 2.363729290664196014e-02 7.788619399070739746e-02 3.589296340942382812e-01 -4.038338065147399902e-01 -1.620439440011978149e-01 9.302745759487152100e-02 -9.167186915874481201e-02 -3.083317875862121582e-01 6.962641328573226929e-02 -1.533871740102767944e-01 -4.669062048196792603e-02 -7.306078076362609863e-02 1.515432298183441162e-01 1.666777133941650391e-01 7.558308541774749756e-02 -1.428189724683761597e-01 3.011338040232658386e-02 9.035889059305191040e-02 -2.527662813663482666e-01 1.644367724657058716e-01 -8.764065057039260864e-02 2.896652817726135254e-01 -4.996899515390396118e-02 -1.151137799024581909e-01 2.006067186594009399e-01
9.131823480129241943e-02 -1.054025590419769287e-01 -4.548962786793708801e-02 -1.867899298667907715e-01 -2.831605374813079834e-01 -1.786040216684341431e-01 5.475143715739250183e-02 2.210049517452716827e-02 1.011164113879203796e-01 1.392293721437454224e-01 -1.423181742429733276e-01 -1.112112030386924744e-01 -3.070531189441680908e-01 -1.625013053417205811e-01 -5.460342764854431152e-01 1.002531200647354126e-01 2.384336590766906738e-01 4.081257805228233337e-02 1.490456145256757736e-02 -1.300036758184432983e-01 -1.861857324838638306e-01 -7.527384161949157715e-02 -1.281897425651550293e-01 -4.547274112701416016e-02 2.920639216899871826e-01 6.461852788925170898e-02 -1.979448646306991577e-01 2.422207593917846680e-01 -5.207793042063713074e-02 1.362023409456014633e-02 2.778474055230617523e-02 -1.069170758128166199e-01
1.739699207246303558e-02 3.880999982357025146e-02 -4.815921485424041748e-01 1.861984133720397949e-01 -5.361301079392433167e-02 -4.019765853881835938e-01 9.868430346250534058e-02 2.002825587987899780e-01 -3.889366239309310913e-02 1.027874574065208435e-01 -3.537701368331909180e-01 -5.962727125734090805e-03 -9.496781229972839355e-02 1.118299085646867752e-02 -1.533136218786239624e-01 -1.373651176691055298e-01 2.217283844947814941e-01 -2.758686244487762451e-01 4.958961531519889832e-02 1.009322032332420349e-01 -2.385749071836471558e-01 -1.940657347440719604e-01 6.312118843197822571e-03 9.156614542007446289e-02 9.051757305860519409e-02 -2.301620133221149445e-02 -7.601159065961837769e-02 5.021541193127632141e-02 9.800971299409866333e-02 -1.560033112764358521e-02 -2.463811486959457397e-01 1.219237456098198891e-03
1.179564744234085083e-01 -1.925203055143356323e-01 -4.334716591984033585e-03 -1.204206645488739014e-01 5.785176996141672134e-03 1.295673549175262451e-01 1.407770626246929169e-02 -4.414350911974906921e-02 1.210980713367462158e-01 1.168833300471305847e-01 -4.267272949218750000e-01 -1.136593520641326904e-01 -2.172680199146270752e-01 1.120080798864364624e-01 -2.290873602032661438e-02 2.929593920707702637e-01 2.892698943614959717e-01 -2.205912470817565918e-01 -2.667115926742553711e-01 2.918505370616912842e-01 -1.033352464437484741e-01 -1.764276176691055298e-01 -3.552382066845893860e-02 2.249588072299957275e-01 -1.448388844728469849e-01 1.454062461853027344e-01 3.155843541026115417e-02 1.611596643924713135e-01 1.951653957366943359e-01 -2.444489113986492157e-02 -1.987474113702774048e-01 -1.284212768077850342e-01
-2.429296821355819702e-01 -7.708634436130523682e-02 -2.205651253461837769e-01 1.559034436941146851e-01 -1.931666284799575806e-01 -3.676062822341918945e-02 7.793911267071962357e-03 -1.167152822017669678e-01 1.410556584596633911e-02 9.126900136470794678e-02 -8.918400108814239502e-02 -2.220289409160614014e-01 -2.009323686361312866e-01 -1.556285619735717773e-01 -1.223043352365493774e-01 2.427963539958000183e-02 2.471373379230499268e-01 -5.520946979522705078e-01 -1.518317759037017822e-01 -2.330767959356307983e-01 -1.010458990931510925e-01 -2.576854228973388672e-01 3.904790431261062622e-02 5.256728455424308777e-02 1.938228309154510498e-01 1.949194446206092834e-02 4.685809835791587830e-02 -2.423941344022750854e-02 -2.857253886759281158e-02 -3.028196990489959717e-01 -7.554704695940017700e-02 2.648369967937469482e-02
2.480961754918098450e-02 7.401829957962036133e-02 1.934324949979782104e-01 -3.109618276357650757e-02 -1.736106909811496735e-02 1.057707592844963074e-01 5.938367545604705811e-02 -3.092989325523376465e-01 1.507458835840225220e-01 3.813663125038146973e-01 -8.433466404676437378e-02 -1.816157368011772633e-03 -1.580424010753631592e-01 1.003166884183883667e-01 -8.882291615009307861e-02 1.239777132868766785e-01 2.245615720748901367e-01 -3.455436825752258301e-01 2.472108602523803711e-01 -7.755902409553527832e-02 -2.487696409225463867e-01 -4.506316501647233963e-03 -4.169262200593948364e-02 1.486378610134124756e-01 2.469821870326995850e-01 7.442930713295936584e-03 1.810930073261260986e-01 3.029987029731273651e-02 1.711335927248001099e-01 -4.247336834669113159e-02 -1.447765380144119263e-01 3.764919638633728027e-01
6.839858740568161011e-02 2.573707699775695801e-01 -1.659596264362335205e-01 7.740386575460433960e-02 -7.212866097688674927e-02 -2.540906667709350586e-01 1.489057242870330811e-01 -3.705472499132156372e-02 2.524757981300354004e-01 1.997784525156021118e-01 -2.767800092697143555e-01 2.240195125341415405e-02 -9.405522793531417847e-02 -3.682521283626556396e-01 1.023472622036933899e-01 2.130406647920608521e-01 2.116554081439971924e-01 -3.029938340187072754e-01 -8.266115910373628139e-04 -5.192616954445838928e-02 -1.181277036666870117e-01 -1.405360251665115356e-01 2.342903427779674530e-02 3.005026280879974365e-01 4.528357647359371185e-03 1.333377212285995483e-01 1.353107243776321411e-01 1.146804690361022949e-01 2.010492384433746338e-01 5.091729387640953064e-02 1.014234200119972229e-01 2.339657545089721680e-01
8.634753525257110596e-02 -6.498692184686660767e-02 -2.312932163476943970e-02 -4.427807033061981201e-02 -3.688206076622009277e-01 7.776451855897903442e-02 -5.417794361710548401e-02 -1.571856439113616943e-01 -1.207487210631370544e-01 1.734153777360916138e-01 1.212852448225021362e-02 -1.076892539858818054e-01 -6.663270294666290283e-02 -2.039863467216491699e-01 -6.274639964103698730e-01 1.082622036337852478e-01 4.906872287392616272e-02 -5.891070514917373657e-02 1.834467649459838867e-01 7.219630479812622070e-02 -1.632833927869796753e-01 -2.749549970030784607e-02 1.291204150766134262e-02 2.912737131118774414e-01 2.821363508701324463e-01 6.460522115230560303e-02 1.274426877498626709e-01 -9.874778985977172852e-02 -1.472729295492172241e-01 -1.995094865560531616e-02 -9.481138736009597778e-02 1.010733917355537415e-01
-3.690198808908462524e-02 -1.183246597647666931e-01 6.531668361276388168e-03 -8.362529426813125610e-02 -1.803424954414367676e-01 2.659825384616851807e-01 5.178258940577507019e-02 -4.334207251667976379e-02 1.282166093587875366e-01 1.388397663831710815e-01 -3.730153143405914307e-01 -2.472233772277832031e-02 -1.404317319393157959e-01 2.749695777893066406e-01 -5.987958982586860657e-02 4.036228358745574951e-01 3.397367596626281738e-01 -2.383545041084289551e-01 -1.397427618503570557e-01 8.356065303087234497e-02 -3.056917786598205566e-01 -2.510231733322143555e-01 8.862004429101943970e-02 8.455054461956024170e-02 -6.416190415620803833e-02 -7.757952809333801270e-02 -8.729314059019088745e-02 2.876510098576545715e-02 8.242890238761901855e-03 -1.425476185977458954e-02 -9.876592457294464111e-02 -1.834725290536880493e-01
-1.141505464911460876e-01 9.189673513174057007e-02 -1.436359286308288574e-01 1.114314943552017212e-01 -2.250515222549438477e-01 -1.381024271249771118e-01 1.313060820102691650e-01 -1.161869019269943237e-01 1.378468722105026245e-01 3.705822676420211792e-02 -1.632302403450012207e-01 -1.456459909677505493e-01 1.194848716259002686e-01 -1.626154035329818726e-01 -2.649970352649688721e-01 1.709889620542526245e-01 1.194877550005912781e-01 -3.050720989704132080e-01 5.615683272480964661e-02 -2.514035403728485107e-01 8.538259565830230713e-02 -2.757258713245391846e-01 -1.269152909517288208e-01 1.649543046951293945e-01 -2.741477265954017639e-02 1.029027998447418213e-02 -3.324624300003051758e-01 2.111101746559143066e-01 2.042630612850189209e-01 1.854549497365951538e-01 -1.905285120010375977e-01 2.605609893798828125e-01
2.739728242158889771e-02 9.479031711816787720e-02 1.299169212579727173e-01 2.046103477478027344e-01 1.807224303483963013e-01 1.398302912712097168e-01 2.631956636905670166e-01 -8.798528462648391724e-02 -5.771671235561370850e-02 3.537554442882537842e-01 -2.083050645887851715e-02 2.145011126995086670e-01 -9.664164483547210693e-02 1.001268252730369568e-01 -2.532733678817749023e-01 4.706268906593322754e-01 3.342335820198059082e-01 -1.941554546356201172e-01 -9.656879119575023651e-03 -1.304046809673309326e-02 -2.490645498037338257e-01 -1.932609975337982178e-01 -1.061753332614898682e-01 4.193123802542686462e-02 4.603115469217300415e-02 -6.235351040959358215e-02 1.035192087292671204e-01 -4.807047918438911438e-02 1.830137670040130615e-01 -6.139060482382774353e-03 -5.663296580314636230e-02 6.718655675649642944e-02
2.896048687398433685e-02 2.781570851802825928e-01 -1.906945556402206421e-02 -9.528699517250061035e-02 -2.497871369123458862e-01 -1.361243873834609985e-01 5.729894712567329407e-02 -7.932212203741073608e-02 -9.456149488687515259e-02 7.097129523754119873e-02 -7.562833279371261597e-02 -1.597389765083789825e-02 -2.323755919933319092e-01 3.967081382870674133e-02 -2.014037668704986572e-01 1.117213815450668335e-01 3.374206125736236572e-01 -2.627031505107879639e-01 -3.123006038367748260e-02 2.704568579792976379e-02 -2.861368358135223389e-01 -1.274591535329818726e-01 -3.069377541542053223e-01 -9.670293331146240234e-02 -1.047882586717605591e-01 2.650567293167114258e-01 6.808673031628131866e-03 9.591764211654663086e-02 -6.775843352079391479e-02 3.426904976367950439e-01 -2.946384847164154053e-01 8.775123208761215210e-02
1.960962712764739990e-01 1.795665323734283447e-01 -2.997416257858276367e-01 -2.298489399254322052e-02 -1.015248298645019531e-01 1.024884730577468872e-01 1.147670745849609375e-01 -1.844170391559600830e-01 -2.129076719284057617e-01 1.973025798797607422e-01 -3.232317566871643066e-01 -1.910097599029541016e-01 4.212171584367752075e-02 1.695094257593154907e-01 -1.920498907566070557e-01 9.666729718446731567e-03 2.362301386892795563e-02 -8.935458958148956299e-02 -2.201938778162002563e-01 -1.069299504160881042e-01 -2.676647603511810303e-01 -1.147499680519104004e-02 1.020141243934631348e-01 -1.542584877461194992e-02 4.670312106609344482e-01 1.744710281491279602e-02 1.478542685508728027e-01 1.175214275717735291e-01 7.268568128347396851e-02 8.974584937095642090e-02 1.895970553159713745e-01 1.548192799091339111e-01
4.717108234763145447e-02 3.328839316964149475e-02 -9.456656128168106079e-02 -9.025923907756805420e-02 -1.586228050291538239e-02 2.266201227903366089e-01 4.041578471660614014e-01 1.269185841083526611e-01 5.031439661979675293e-02 1.891450732946395874e-01 -3.683741018176078796e-02 6.183568388223648071e-03 -2.954974770545959473e-01 2.885265648365020752e-01 -1.228284612298011780e-01 2.559562325477600098e-01 1.964902132749557495e-01 -2.987806499004364014e-01 -1.794559955596923828e-01 1.578448861837387085e-01 -1.272188574075698853e-01 -4.875637590885162354e-02 -1.667955331504344940e-02 3.675023317337036133e-01 -1.285973843187093735e-02 5.811401829123497009e-02 2.782219350337982178e-01 -1.467237714678049088e-02 1.164415702223777771e-01 6.976685672998428345e-02 1.827972009778022766e-02 -1.372094750404357910e-01
2.450294345617294312e-01 8.657738566398620605e-02 1.198903843760490417e-01 -3.489951789379119873e-02 -1.095764562487602234e-01 4.926345869898796082e-02 -5.032744258642196655e-02 9.639657288789749146e-02 -1.401092857122421265e-01 3.005156815052032471e-01 -2.679798603057861328e-01 1.867695152759552002e-01 1.886778324842453003e-01 -4.138039052486419678e-02 -2.686480283737182617e-01 7.453777641057968140e-02 1.622250676155090332e-01 -2.334353029727935791e-01 6.863929331302642822e-02 -7.565347850322723389e-02 -1.874299347400665283e-01 -1.578426659107208252e-01 -8.645997941493988037e-02 2.867677211761474609e-01 -3.454637899994850159e-02 -1.896394789218902588e-02 -7.384210824966430664e-02 4.730415642261505127e-01 1.472798585891723633e-01 -1.344483941793441772e-01 -9.275875985622406006e-02 1.969602406024932861e-01
3.375795185565948486e-01 9.733407944440841675e-02 -3.594728652387857437e-03 1.732152998447418213e-01 1.222292184829711914e-01 1.260757893323898315e-01 -1.261662542819976807e-01 -1.242559030652046204e-01 -1.696550101041793823e-01 3.993215858936309814e-01 -3.374610245227813721e-01 -2.024536281824111938e-01 -1.869765073060989380e-01 2.149031683802604675e-02 -1.635762453079223633e-01 1.842848956584930420e-01 1.124712526798248291e-01 -2.201617360115051270e-01 3.974127769470214844e-02 3.093730211257934570e-01 7.667759805917739868e-02 -2.017387598752975464e-01 3.788370266556739807e-02 4.812821000814437866e-02 2.428068965673446655e-01 1.306670308113098145e-01 1.626998037099838257e-01 -1.245214268565177917e-01 9.180072695016860962e-02 7.068863511085510254e-02 -6.035650894045829773e-02 -3.598163276910781860e-02
-1.409593820571899414e-01 1.728924550116062164e-02 -1.029166057705879211e-01 2.595592141151428223e-01 -4.812240228056907654e-02 -1.508128941059112549e-01 4.502200521528720856e-03 4.295504838228225708e-02 -3.760391473770141602e-02 2.225084900856018066e-01 -1.342472434043884277e-01 -1.001133210957050323e-02 8.357944339513778687e-02 -1.807447969913482666e-01 -4.618625342845916748e-01 3.035687506198883057e-01 3.192173540592193604e-01 -3.333461284637451172e-01 1.426449865102767944e-01 9.996210783720016479e-02 -2.046700268983840942e-01 -1.307614445686340332e-01 -5.327741801738739014e-02 1.848687827587127686e-01 -8.401367068290710449e-02 1.603669971227645874e-01 1.706466972827911377e-01 -2.328122965991497040e-02 5.786300450563430786e-02 5.527224391698837280e-03 2.353060692548751831e-01 -1.492812111973762512e-02
3.951008319854736328e-01 4.644029587507247925e-02 -9.203327447175979614e-02 4.561127722263336182e-02 -2.279647737741470337e-01 1.082676723599433899e-01 1.167352795600891113e-01 5.163636803627014160e-02 7.468870375305414200e-03 7.108231633901596069e-02 -2.040507495403289795e-01 1.746349781751632690e-01 -7.251996546983718872e-02 1.287052780389785767e-01 -1.738564521074295044e-01 1.581841707229614258e-01 -1.298981159925460815e-01 -1.388938128948211670e-01 1.661226302385330200e-01 1.561249345541000366e-01 -9.978006780147552490e-02 -2.635443210601806641e-01 -1.538984775543212891e-01 3.289926052093505859e-01 -2.707034051418304443e-01 1.683604717254638672e-01 9.194761514663696289e-02 2.517077624797821045e-01 1.179427132010459900e-01 1.904281079769134521e-01 -2.096784412860870361e-01 1.727583408355712891e-01
4.347182512283325195e-01 6.353332102298736572e-02 -1.190281659364700317e-01 -2.938102371990680695e-02 -1.798892915248870850e-01 1.024463996291160583e-01 1.499124318361282349e-01 1.125212982296943665e-01 1.146734459325671196e-03 9.218817204236984253e-02 -2.920946776866912842e-01 -7.121630758047103882e-02 -1.953836679458618164e-01 -8.440549671649932861e-02 3.523749997839331627e-03 2.085581980645656586e-02 2.250987142324447632e-01 -6.245221570134162903e-02 -1.028512939810752869e-01 8.183298259973526001e-02 8.474133908748626709e-02 -1.171826869249343872e-01 1.818800419569015503e-01 9.307843446731567383e-02 1.645184457302093506e-01 -4.772724641952663660e-04 -1.221604049205780029e-01 -3.206128999590873718e-02 3.459728062152862549e-01 2.441920489072799683e-01 -8.770925551652908325e-02 4.525327682495117188e-01
2.962311506271362305e-01 2.199650369584560394e-02 1.658032834529876709e-01 -1.804477423429489136e-01 -7.025013864040374756e-02 3.689669966697692871e-01 -8.212654292583465576e-02 -7.682889699935913086e-02 -1.643860191106796265e-01 2.685303092002868652e-01 -9.721291810274124146e-02 -2.905266918241977692e-02 6.050467118620872498e-02 5.177951604127883911e-02 -1.597369462251663208e-01 9.168269485235214233e-02 8.009450137615203857e-02 -2.836169898509979248e-01 4.499567672610282898e-02 -2.598174512386322021e-01 -1.938843131065368652e-01 -3.780154287815093994e-01 -1.613654345273971558e-01 2.610985934734344482e-01 1.311347186565399170e-01 7.311838865280151367e-02 -7.806210964918136597e-02 2.279252409934997559e-01 9.424746036529541016e-02 5.843615159392356873e-02 -1.434085071086883545e-01 6.141405552625656128e-02
1.916413893923163414e-03 9.700936079025268555e-02 2.211979776620864868e-01 1.689947545528411865e-01 -1.151703223586082458e-01 1.338357776403427124e-01 4.266769438982009888e-02 -5.649798735976219177e-02 6.335520651191473007e-03 3.635301291942596436e-01 -1.007750853896141052e-01 2.836996875703334808e-02 -1.166250929236412048e-01 -4.497551918029785156e-02 -2.424252182245254517e-01 2.135546505451202393e-01 1.110679376870393753e-02 -2.020680010318756104e-01 2.382899820804595947e-02 -9.761414676904678345e-02 -2.200036793947219849e-01 -1.046406012028455734e-02 -2.464904785156250000e-01 3.588985800743103027e-01 -1.165525391697883606e-01 -5.253437906503677368e-03 -1.473127957433462143e-02 3.276088237762451172e-01 1.478334963321685791e-01 -1.964043974876403809e-01 -2.294953465461730957e-01 3.006195724010467529e-01
2.437176555395126343e-01 8.854384720325469971e-02 -2.514710724353790283e-01 -1.327583566308021545e-02 3.807605803012847900e-02 -2.567780017852783203e-01 3.818436758592724800e-03 -8.943257480859756470e-02 -9.448785334825515747e-02 2.643942832946777344e-01 -4.147560298442840576e-01 -9.488569945096969604e-02 -5.283075943589210510e-02 -1.765481978654861450e-01 -2.856982350349426270e-01 4.990688338875770569e-02 -9.524452686309814453e-02 -2.635343968868255615e-01 -1.545665264129638672e-01 2.144153974950313568e-02 -1.765967160463333130e-01 1.884093433618545532e-01 -6.561052054166793823e-02 -4.186412692070007324e-02 1.525666117668151855e-01 1.281958222389221191e-01 2.068604528903961182e-01 2.389848465099930763e-03 1.141617596149444580e-01 -2.372835874557495117e-01 -1.709238588809967041e-01 2.436065971851348877e-01
-6.533300131559371948e-02 -3.199402093887329102e-01 -1.943522542715072632e-01 -3.985475283116102219e-03 -2.473413944244384766e-01 3.694782778620719910e-02 1.318778991699218750e-01 8.747880160808563232e-02 -1.325363516807556152e-01 2.289216220378875732e-01 -2.688668482005596161e-02 -3.417947590351104736e-01 -1.009409502148628235e-01 -8.962202817201614380e-02 -2.877624928951263428e-01 1.841997653245925903e-01 -2.970696799457073212e-02 1.048156172037124634e-01 1.149230524897575378e-01 -2.792827226221561432e-02 -2.599759101867675781e-01 -1.336323916912078857e-01 -8.889308571815490723e-02 -1.787090450525283813e-01 -3.674555197358131409e-02 -9.241666644811630249e-03 -9.056653082370758057e-02 1.013676449656486511e-01 3.426125049591064453e-01 6.188755109906196594e-02 -2.386793494224548340e-01 3.102960586547851562e-01
-2.360109537839889526e-01 -8.983841538429260254e-02 7.520968560129404068e-03 -1.996047794818878174e-01 -1.606213599443435669e-01 1.131792962551116943e-01 3.077925443649291992e-01 -8.039533346891403198e-02 1.374236792325973511e-01 3.046284317970275879e-01 -9.252214431762695312e-02 -5.270987376570701599e-02 -1.937290281057357788e-01 -3.752140700817108154e-01 -4.083240926265716553e-01 8.847644180059432983e-02 3.429416120052337646e-01 8.259064704179763794e-02 8.674137294292449951e-02 -3.821174800395965576e-02 -3.665202856063842773e-02 -3.464422747492790222e-02 1.599466986954212189e-02 -5.907678604125976562e-02 2.156101614236831665e-01 1.079406440258026123e-01 -1.000807583332061768e-01 -1.466637104749679565e-02 1.710543334484100342e-01 -4.967103153467178345e-02 -1.176198497414588928e-01 1.642861515283584595e-01
2.382616885006427765e-02 -5.647744983434677124e-02 -2.345031201839447021e-01 4.949034377932548523e-02 -1.627943068742752075e-01 -2.317872345447540283e-01 5.911660194396972656e-02 -5.782788246870040894e-02 2.367308288812637329e-01 6.196347624063491821e-02 2.976142242550849915e-02 -1.563383489847183228e-01 -1.247062906622886658e-01 -8.653796464204788208e-02 -4.221237599849700928e-01 7.651504129171371460e-02 2.054318487644195557e-01 -1.958047151565551758e-01 -1.037098988890647888e-01 -6.225785985589027405e-02 -2.358077466487884521e-01 7.751236110925674438e-02 9.567340463399887085e-02 -5.235281959176063538e-02 -5.652278661727905273e-02 2.856750190258026123e-01 3.299700915813446045e-01 1.792243719100952148e-01 -7.567047141492366791e-03 -6.665139645338058472e-02 -3.391702771186828613e-01 2.131187766790390015e-01
-1.602150052785873413e-01 -8.479034155607223511e-02 -2.018790990114212036e-01 -2.041524201631546021e-01 -2.142850495874881744e-02 2.687958478927612305e-01 1.759244352579116821e-01 1.112762913107872009e-01 -2.309378003701567650e-03 2.900737822055816650e-01 -1.622605472803115845e-01 -1.026049554347991943e-01 1.015037484467029572e-02 -8.294111490249633789e-02 -2.980514764785766602e-01 3.125907182693481445e-01 -9.975916892290115356e-02 -2.028041034936904907e-01 2.649320662021636963e-01 1.153520420193672180e-01 -3.092876970767974854e-01 -2.140146121382713318e-02 -2.971255481243133545e-01 -2.349638193845748901e-01 -3.779623284935951233e-02 1.781536033377051353e-03 -2.775080269202589989e-03 1.910594552755355835e-01 -5.946346372365951538e-02 1.087373197078704834e-01 -1.161252856254577637e-01 1.147119402885437012e-01
5.047809705138206482e-02 8.739653229713439941e-02 7.836553454399108887e-02 -4.889771342277526855e-03 -3.637564480304718018e-01 -2.114223688840866089e-02 -2.399467676877975464e-01 2.656290680170059204e-02 3.318202197551727295e-01 1.515127867460250854e-01 -1.984282732009887695e-01 7.982311770319938660e-03 -2.585272192955017090e-01 7.014384120702743530e-02 -2.628616392612457275e-01 9.779144823551177979e-02 -9.271199256181716919e-02 -3.052797913551330566e-01 -9.502239525318145752e-02 -7.548491656780242920e-02 -1.487267464399337769e-01 -1.461241580545902252e-02 -3.899333626031875610e-02 2.350718080997467041e-01 1.880962848663330078e-01 3.852165827993303537e-04 9.608990699052810669e-02 4.077125787734985352e-01 1.135830134153366089e-01 -3.341405093669891357e-02 -2.037353962659835815e-01 -8.768767863512039185e-02
-9.503479301929473877e-02 1.484019160270690918e-01 1.840695887804031372e-01 -2.578548192977905273e-01 -1.856994032859802246e-01 9.491978213191032410e-03 -8.265858888626098633e-02 -1.272558718919754028e-01 2.516639418900012970e-02 -5.772618576884269714e-03 -1.818376779556274414e-01 1.350783705711364746e-01 -1.651316583156585693e-01 -1.815981231629848480e-02 -2.420050799846649170e-01 3.020958304405212402e-01 2.454383075237274170e-01 -2.354832142591476440e-01 -9.892748296260833740e-02 -2.497233748435974121e-01 -2.788085043430328369e-01 -3.034794926643371582e-01 3.384614363312721252e-02 -1.586176753044128418e-01 2.233420014381408691e-01 -9.183681756258010864e-02 1.964877247810363770e-01 6.296776118688285351e-04 3.089169561862945557e-01 -4.688166081905364990e-03 -3.814884647727012634e-02 -6.131139770150184631e-02
2.242008745670318604e-01 1.879553049802780151e-01 1.822934895753860474e-01 7.301964331418275833e-03 4.164766147732734680e-02 1.672190725803375244e-01 -1.132057681679725647e-01 -1.022939980030059814e-01 -1.857652962207794189e-01 3.077114224433898926e-01 -2.243895083665847778e-01 -2.930134236812591553e-01 -5.953536555171012878e-02 -2.195205539464950562e-01 -5.974774062633514404e-02 3.608608245849609375e-01 9.431257843971252441e-03 -1.742886155843734741e-01 1.102427467703819275e-01 2.092006057500839233e-01 -6.776265799999237061e-02 -2.037541717290878296e-01 6.969907879829406738e-02 1.286410689353942871e-01 4.680718481540679932e-02 -1.563928723335266113e-01 3.536494076251983643e-01 1.404621452093124390e-01 2.142463773488998413e-01 -4.166795313358306885e-02 -2.329511567950248718e-02 -6.077755987644195557e-02
1.215099468827247620e-01 -8.020053803920745850e-02 -5.493041127920150757e-02 4.481042549014091492e-02 -1.496126055717468262e-01 1.709060221910476685e-01 2.425488382577896118e-01 1.343474816530942917e-02 1.220060214400291443e-01 1.380969583988189697e-01 -3.452567756175994873e-01 3.020007535815238953e-02 -1.914930045604705811e-01 -6.842474639415740967e-02 -3.725137114524841309e-01 1.154110804200172424e-01 2.254215329885482788e-01 -7.877708971500396729e-02 1.844738572835922241e-01 -2.807113230228424072e-01 -1.655766963958740234e-01 1.897495537996292114e-01 1.779608428478240967e-01 -1.401249878108501434e-02 3.310236334800720215e-01 1.154797524213790894e-01 2.853788994252681732e-02 1.956116557121276855e-01 -1.487529575824737549e-01 -1.377553343772888184e-01 -1.597584933042526245e-01 -1.480272561311721802e-01
3.056974522769451141e-02 9.195111691951751709e-02 -2.794167399406433105e-01 2.279146574437618256e-02 -1.371857374906539917e-01 2.027346044778823853e-01 2.721882164478302002e-01 3.236648917663842440e-04 -1.967220902442932129e-01 -2.576344460248947144e-02 -7.465667277574539185e-02 1.089025363326072693e-01 -4.944537580013275146e-01 -3.309271633625030518e-01 -2.028161436319351196e-01 8.335848152637481689e-02 1.247255951166152954e-01 -3.623838722705841064e-01 -8.056932687759399414e-02 1.118879467248916626e-01 8.790867030620574951e-02 9.755115956068038940e-03 -5.460653081536293030e-02 2.395890206098556519e-01 3.613493591547012329e-02 -1.263259798288345337e-01 2.328220903873443604e-01 -2.866617869585752487e-03 1.137991622090339661e-02 2.367905899882316589e-02 8.864965289831161499e-02 7.077179849147796631e-02
2.220815420150756836e-01 2.431292645633220673e-02 -2.095742672681808472e-01 3.368202596902847290e-04 -3.441011905670166016e-01 2.657425776124000549e-02 3.747565746307373047e-01 1.770062893629074097e-01 1.151507254689931870e-02 2.441449165344238281e-01 -2.194243669509887695e-01 -2.152447998523712158e-01 -2.797019481658935547e-02 -1.371670961380004883e-01 -5.961615592241287231e-02 -3.760441020131111145e-02 2.632617354393005371e-01 -1.658140271902084351e-01 -1.528256237506866455e-01 -1.339055150747299194e-01 1.948707699775695801e-01 -9.159927070140838623e-02 1.807112544775009155e-01 3.250919654965400696e-02 3.072570450603961945e-02 8.583330549299716949e-03 1.059286445379257202e-01 -1.612607836723327637e-01 4.189148545265197754e-01 -2.974724210798740387e-02 -5.552335828542709351e-02 2.515321411192417145e-02
-1.174434348940849304e-01 3.256810456514358521e-02 -3.286365866661071777e-01 1.465719640254974365e-01 9.952726960182189941e-02 1.380981206893920898e-01 5.267469957470893860e-02 -1.406003683805465698e-01 6.259476393461227417e-02 2.327315658330917358e-01 9.837196022272109985e-02 -1.615620590746402740e-02 5.379560962319374084e-02 1.697496697306632996e-02 -4.792141914367675781e-01 4.969277977943420410e-01 1.643388718366622925e-01 -7.023144513368606567e-02 -8.048762381076812744e-02 1.386646460741758347e-02 -1.504014283418655396e-01 3.656318038702011108e-02 1.569076925516128540e-01 2.453953921794891357e-01 1.983517408370971680e-01 1.296521164476871490e-02 1.857142001390457153e-01 -4.455119743943214417e-02 4.737906157970428467e-02 1.732803322374820709e-02 -1.395969837903976440e-01 1.045492812991142273e-01
2.655939385294914246e-02 1.005801558494567871e-01 -6.985041499137878418e-02 -2.578291893005371094e-01 1.384786814451217651e-01 -7.131403777748346329e-03 -1.671622693538665771e-01 -2.648389935493469238e-01 1.067529395222663879e-01 1.610964834690093994e-01 -4.794531464576721191e-01 -5.555401090532541275e-03 -1.056199297308921814e-01 -3.411383181810379028e-02 -2.356562763452529907e-01 3.028737008571624756e-01 1.313553005456924438e-01 -4.522786661982536316e-02 -5.690778419375419617e-02 9.605641663074493408e-02 5.990464612841606140e-02 -2.067281454801559448e-01 1.288040727376937866e-01 2.445209324359893799e-01 -1.927605420351028442e-01 6.727331131696701050e-02 1.938833147287368774e-01 2.556015849113464355e-01 9.260661900043487549e-02 3.474965319037437439e-02 -2.185799926519393921e-01 -1.305217593908309937e-01
6.404236704111099243e-02 9.547865390777587891e-02 -2.213260531425476074e-01 3.127708099782466888e-03 -3.054079413414001465e-01 -2.223435230553150177e-02 -2.104270271956920624e-02 1.152606215327978134e-03 1.082469224929809570e-01 1.760036498308181763e-01 -3.133330941200256348e-01 -3.633459564298391342e-03 -1.533100605010986328e-01 -2.347786873579025269e-01 -8.789306133985519409e-02 3.251419067382812500e-01 1.952279731631278992e-02 -2.597159445285797119e-01 -3.448984920978546143e-01 1.082849577069282532e-01 -5.495782196521759033e-02 -7.903962582349777222e-02 7.786325365304946899e-02 -2.596126794815063477e-01 1.968495547771453857e-02 -6.810186803340911865e-02 -2.146204262971878052e-01 3.343558311462402344e-02 2.045498639345169067e-01 -1.940538585186004639e-01 -9.730906784534454346e-02 2.969967722892761230e-01
-2.244019508361816406e-01 -2.772957086563110352e-01 -2.741102874279022217e-01 -1.641857475042343140e-01 -2.308868914842605591e-01 1.673448234796524048e-01 1.305284947156906128e-01 -1.343316435813903809e-01 -1.556722372770309448e-01 4.282247722148895264e-01 -3.152784332633018494e-02 -1.957345306873321533e-01 -7.706303894519805908e-02 -2.593138627707958221e-02 -3.161999285221099854e-01 -2.547432109713554382e-02 2.454405650496482849e-02 -1.197206452488899231e-01 -3.050972707569599152e-03 5.201818794012069702e-02 -5.421723239123821259e-03 4.450250708032399416e-04 -5.703508108854293823e-02 -9.915432333946228027e-02 -5.302820727229118347e-02 3.359695523977279663e-02 9.785694628953933716e-02 1.551698893308639526e-01 3.949883580207824707e-01 3.654297208413481712e-03 -2.524342834949493408e-01 1.095063313841819763e-01
3.201021552085876465e-01 2.355244904756546021e-01 -1.798968911170959473e-01 -9.788466244935989380e-02 -1.479734778404235840e-01 9.329083561897277832e-02 7.340097427368164062e-02 1.224216222763061523e-01 -1.889480650424957275e-01 -1.325802356004714966e-01 -2.035493403673171997e-01 -4.901723004877567291e-03 -7.054305076599121094e-02 -1.823100447654724121e-02 -1.640941649675369263e-01 2.622124850749969482e-01 3.400197029113769531e-01 -2.526394724845886230e-01 -1.265351325273513794e-01 1.679836213588714600e-01 -3.815957531332969666e-02 -7.248401641845703125e-02 1.838040351867675781e-02 2.121047228574752808e-01 4.843040555715560913e-02 -9.933476895093917847e-02 4.483188390731811523e-01 -6.979910284280776978e-02 9.495834261178970337e-02 -3.449183329939842224e-02 -2.213921546936035156e-01 2.040230110287666321e-02
-4.018335416913032532e-02 7.282484322786331177e-02 -1.377403438091278076e-01 4.854490235447883606e-02 7.551509886980056763e-02 1.152839288115501404e-01 1.935845464468002319e-01 -1.417240649461746216e-01 -3.677143156528472900e-02 1.412712931632995605e-01 -1.253859400749206543e-01 -9.582927823066711426e-02 7.650747150182723999e-02 3.123108111321926117e-02 -2.274136543273925781e-01 1.051208674907684326e-01 -2.981295064091682434e-02 -3.069898188114166260e-01 1.016811430454254150e-01 -2.619606256484985352e-01 -3.816896080970764160e-01 2.997987531125545502e-02 -1.580437123775482178e-01 3.815888166427612305e-01 -3.079248778522014618e-02 -2.217354029417037964e-01 8.103328943252563477e-02 2.835044562816619873e-01 4.704739898443222046e-03 -8.943131566047668457e-02 -3.099642395973205566e-01 2.167188972234725952e-01
1.054496541619300842e-01 -3.355839103460311890e-02 -1.237844005227088928e-01 3.635326623916625977e-01 -3.256909847259521484e-01 -1.587037555873394012e-02 2.349019646644592285e-01 2.019122056663036346e-02 -6.683932989835739136e-02 2.526882588863372803e-01 -5.718631297349929810e-02 7.858785986900329590e-02 -3.422172069549560547e-01 -1.001684889197349548e-01 -2.073140293359756470e-01 2.375586889684200287e-02 2.424528449773788452e-01 -8.833566308021545410e-02 3.074146807193756104e-02 -1.244270354509353638e-01 -3.447296023368835449e-01 -2.054653465747833252e-01 4.929681774228811264e-03 1.576672941446304321e-01 -3.635981678962707520e-02 -2.135390788316726685e-01 9.473984688520431519e-02 -4.401406645774841309e-02 3.780923038721084595e-02 2.222726941108703613e-01 4.884613305330276489e-02 -2.233865708112716675e-01
1.953858584165573120e-01 5.913633480668067932e-02 9.591454267501831055e-02 -6.565330177545547485e-02 -3.559303879737854004e-01 -2.561087310314178467e-01 1.745300889015197754e-01 3.200255632400512695e-01 3.002647310495376587e-02 2.173105329275131226e-01 -3.091200590133666992e-01 -8.013933897018432617e-02 -8.579792827367782593e-02 1.490811351686716080e-02 -1.129999160766601562e-01 2.621581554412841797e-01 2.709659934043884277e-01 -1.257624477148056030e-01 8.559990674257278442e-02 -1.997895687818527222e-01 -1.674235761165618896e-01 -8.167678117752075195e-02 -9.668157994747161865e-02 -3.418013453483581543e-02 1.374018639326095581e-01 2.263116687536239624e-01 2.434265762567520142e-01 -1.012435853481292725e-01 5.729809775948524475e-02 3.724107518792152405e-02 -3.988572582602500916e-02 2.300357669591903687e-01
4.495010711252689362e-03 2.240829765796661377e-01 -3.956058919429779053e-01 4.493578895926475525e-02 -2.312437891960144043e-01 2.486639469861984253e-02 1.528728902339935303e-01 -2.567943036556243896e-01 -8.427942544221878052e-02 3.711867034435272217e-01 -2.952105104923248291e-01 -1.694735884666442871e-02 -1.242559999227523804e-01 -3.986547887325286865e-02 -2.664176225662231445e-01 -3.076778911054134369e-02 -3.169166669249534607e-02 -1.562555134296417236e-01 -2.291350662708282471e-01 -1.015487387776374817e-01 -7.242050021886825562e-02 -2.202936857938766479e-01 3.708930686116218567e-02 -1.349862217903137207e-01 2.888824641704559326e-01 3.197224065661430359e-02 -2.100910432636737823e-02 -8.517085574567317963e-03 1.371289938688278198e-01 3.345268964767456055e-02 2.445619106292724609e-01 -1.535327639430761337e-02
1.159881427884101868e-01 -9.809627383947372437e-02 -6.795802712440490723e-02 1.768383383750915527e-01 -3.002966046333312988e-01 -6.362604349851608276e-02 -1.109771206974983215e-01 -1.224383562803268433e-01 5.989055335521697998e-02 2.265862226486206055e-01 5.463477224111557007e-02 1.946358755230903625e-02 -8.172218501567840576e-02 -9.793581813573837280e-02 -1.346623599529266357e-01 2.193047553300857544e-01 2.243575453758239746e-02 -4.809683561325073242e-01 4.151865094900131226e-02 1.711717694997787476e-01 -4.281537979841232300e-02 -8.014212548732757568e-02 -1.442603021860122681e-01 -3.364347293972969055e-02 3.340653777122497559e-01 7.175166904926300049e-02 2.151505947113037109e-01 2.473268359899520874e-01 2.861945331096649170e-02 2.001809477806091309e-01 -2.833631634712219238e-01 -2.006465345621109009e-01
-9.095241129398345947e-02 7.290498912334442139e-02 -1.195938214659690857e-01 6.963355094194412231e-02 7.320111989974975586e-02 -1.553890854120254517e-02 2.986980043351650238e-02 -1.016137599945068359e-01 -2.090230733156204224e-01 4.774810075759887695e-01 -2.647170126438140869e-01 -2.929058670997619629e-01 -1.829856336116790771e-01 -6.583049148321151733e-02 -2.435445785522460938e-01 1.779899001121520996e-01 -1.544830799102783203e-01 -1.285033524036407471e-01 -1.435196250677108765e-01 1.089391112327575684e-01 -7.844026386737823486e-02 -8.516271412372589111e-02 -2.200051993131637573e-01 5.540618672966957092e-02 2.245174497365951538e-01 -2.922995202243328094e-02 9.634840488433837891e-02 -1.598777920007705688e-01 5.295244231820106506e-02 -1.684119254350662231e-01 -1.378931105136871338e-01 3.465188443660736084e-01
-4.460519412532448769e-04 -5.060267820954322815e-02 -1.851491034030914307e-01 -1.574306935071945190e-02 -3.977874293923377991e-02 -1.716133505105972290e-01 3.675019145011901855e-01 -1.445829421281814575e-01 8.790966123342514038e-02 2.567698359489440918e-01 -4.482830762863159180e-01 -1.917078718543052673e-02 -3.123693168163299561e-03 -9.020905196666717529e-02 -1.143721193075180054e-01 1.157732829451560974e-01 1.580204069614410400e-01 -3.328485190868377686e-01 1.132323816418647766e-01 -1.158171519637107849e-01 1.458654105663299561e-01 -1.286899000406265259e-01 -3.586029708385467529e-01 2.430615425109863281e-01 -1.037067770957946777e-01 -1.297593861818313599e-01 4.837903380393981934e-02 5.479625239968299866e-02 3.186967223882675171e-02 1.407242715358734131e-01 -2.726414613425731659e-02 1.558688580989837646e-01
1.639508269727230072e-02 6.975669413805007935e-02 7.499122619628906250e-02 -8.127381652593612671e-02 -1.539805978536605835e-01 9.997986257076263428e-02 1.362836807966232300e-01 2.945926412940025330e-02 -3.906483650207519531e-01 2.327141761779785156e-01 -9.325029700994491577e-02 1.083621382713317871e-01 -1.193494796752929688e-01 8.443033695220947266e-02 -2.474421262741088867e-02 1.705137044191360474e-01 3.730063438415527344e-01 -1.121249273419380188e-01 4.579478874802589417e-02 8.306090533733367920e-02 -2.077648192644119263e-01 -4.840899705886840820e-01 -1.184177398681640625e-01 2.532859742641448975e-01 7.556985318660736084e-02 -1.520722806453704834e-01 2.539663016796112061e-01 -1.694950461387634277e-02 1.688268035650253296e-01 -8.328963816165924072e-02 1.470412593334913254e-03 7.600173354148864746e-02
1.998735219240188599e-01 1.622862070798873901e-01 -3.573432862758636475e-01 4.268751144409179688e-01 5.875670537352561951e-02 1.374723166227340698e-01 1.124173402786254883e-01 1.186582669615745544e-01 -1.471402049064636230e-01 -2.881863154470920563e-02 -5.079893767833709717e-02 -1.203265935182571411e-01 -1.873170584440231323e-01 1.321481168270111084e-01 -5.100776553153991699e-01 8.742415904998779297e-02 2.344465553760528564e-01 -1.184701994061470032e-01 7.374024391174316406e-02 -1.021187193691730499e-02 -6.935372203588485718e-02 1.352735906839370728e-01 -4.805380105972290039e-02 1.386393457651138306e-01 -2.702056616544723511e-02 -8.508621901273727417e-02 -3.393207225599326193e-05 9.824959561228752136e-04 1.586573272943496704e-01 -1.668171733617782593e-01 -1.680421233177185059e-01 8.016140013933181763e-02
2.078617662191390991e-01 2.490610778331756592e-01 -2.014896273612976074e-01 -1.158782988786697388e-01 -4.196878969669342041e-01 -1.629058718681335449e-01 -2.722922153770923615e-02 1.252906173467636108e-01 2.234621644020080566e-01 1.972400099039077759e-01 -9.318120777606964111e-02 -1.034058183431625366e-01 1.207905188202857971e-01 -8.688234537839889526e-02 -1.137933284044265747e-01 1.361037790775299072e-01 2.532714009284973145e-01 -2.789825201034545898e-01 1.487640440464019775e-01 -1.396813690662384033e-01 -2.165321260690689087e-01 1.089714914560317993e-01 -3.122114539146423340e-01 -2.097650617361068726e-01 7.571028918027877808e-02 -1.559366355650126934e-03 1.797307729721069336e-01 8.678007125854492188e-02 7.600889354944229126e-02 1.433420777320861816e-01 -2.224856056272983551e-02 5.957266315817832947e-02
-7.392974197864532471e-02 -2.621813677251338959e-02 1.401954359607771039e-04 -1.936842650175094604e-01 -3.734346330165863037e-01 1.895820051431655884e-01 -1.224461719393730164e-01 1.081719174981117249e-01 1.667342483997344971e-01 2.227835953235626221e-01 -3.337532877922058105e-01 -3.087928593158721924e-01 -2.686221003532409668e-01 -1.572712212800979614e-01 -2.234339118003845215e-01 1.834300607442855835e-01 2.378299981355667114e-01 -1.134217306971549988e-01 6.520478054881095886e-03 -1.080645099282264709e-01 -1.926535516977310181e-01 -1.310932934284210205e-01 3.404622897505760193e-02 1.839562803506851196e-01 2.329850383102893829e-02 2.580135129392147064e-02 -1.767809838056564331e-01 -1.303448528051376343e-01 -7.267383043654263020e-04 -1.811468601226806641e-01 2.667205408215522766e-02 -1.902160197496414185e-01
-2.013910263776779175e-01 -6.633058935403823853e-02 -2.057008296251296997e-01 -1.150850579142570496e-01 -5.613401532173156738e-02 1.904522031545639038e-01 -2.687126770615577698e-02 3.081701695919036865e-01 1.087957844138145447e-01 1.245115697383880615e-01 -3.421605825424194336e-01 -8.923050016164779663e-02 -1.096729040145874023e-01 -1.542916744947433472e-01 -4.749486595392227173e-02 1.640105694532394409e-01 2.087644040584564209e-01 -3.177433907985687256e-01 2.315682321786880493e-01 1.392672955989837646e-01 -1.303590983152389526e-01 -3.020986020565032959e-01 3.137379139661788940e-02 -1.672964245080947876e-01 -7.053610682487487793e-02 2.025201022624969482e-01 -4.301808774471282959e-02 2.356621026992797852e-01 7.515072822570800781e-02 1.250198483467102051e-01 -4.139459133148193359e-02 2.566034793853759766e-01
3.193948268890380859e-01 -1.190190315246582031e-01 -2.470456212759017944e-01 9.758871793746948242e-02 -3.563582524657249451e-02 1.228289306163787842e-02 2.335813492536544800e-01 7.405301928520202637e-02 -1.403472125530242920e-01 -6.803214084357023239e-03 -2.377547770738601685e-01 -8.904442936182022095e-02 -1.784719675779342651e-01 4.438264667987823486e-02 -2.008669823408126831e-01 2.039512246847152710e-01 2.821854948997497559e-01 -1.791533231735229492e-01 -2.172943204641342163e-01 2.790606617927551270e-01 -1.192872449755668640e-01 -8.296173182316124439e-04 2.088509649038314819e-01 3.114104270935058594e-01 -1.033850163221359253e-01 3.676252067089080811e-02 2.736401855945587158e-01 7.722912728786468506e-02 -1.398376375436782837e-01 -1.380695998668670654e-01 5.756845697760581970e-02 1.593081951141357422e-01
3.631983995437622070e-01 2.115404009819030762e-01 -2.173168063163757324e-01 1.002416759729385376e-01 -1.126044094562530518e-01 1.673124283552169800e-01 2.375462502241134644e-01 -1.973436176776885986e-01 -1.312002390623092651e-01 2.328840792179107666e-01 -4.463719204068183899e-02 2.045684726908802986e-03 1.558248102664947510e-01 -1.761149764060974121e-01 -3.241985291242599487e-02 2.539499402046203613e-01 1.097693145275115967e-01 -2.516906559467315674e-01 -2.671084105968475342e-01 -8.756841719150543213e-02 5.703335162252187729e-03 -2.453337311744689941e-01 5.656433105468750000e-02 -1.119837462902069092e-01 1.832062900066375732e-01 -1.328783929347991943e-01 1.130249649286270142e-01 2.288320958614349365e-01 2.076207846403121948e-01 1.667648255825042725e-01 5.954222381114959717e-02 1.205666437745094299e-01
7.082165777683258057e-02 9.561499953269958496e-02 -8.970716589828953147e-05 3.036806359887123108e-02 -1.411282420158386230e-01 -4.841341823339462280e-02 1.204961016774177551e-01 -5.465567111968994141e-02 -1.976369917392730713e-01 -2.742706052958965302e-02 -4.686621576547622681e-02 -3.729437291622161865e-02 7.555847615003585815e-02 -1.263343822211027145e-02 -2.264002859592437744e-01 4.278807044029235840e-01 3.495348151773214340e-03 -2.969988584518432617e-01 -4.549682512879371643e-02 6.910527497529983521e-02 -6.576237082481384277e-02 -1.553157866001129150e-01 -1.054143682122230530e-01 4.626636207103729248e-01 -2.633458748459815979e-02 1.291268020868301392e-01 -1.161736920475959778e-01 3.648911118507385254e-01 8.179643750190734863e-02 -1.243310943245887756e-01 -3.547663390636444092e-01 2.905252017080783844e-02
-7.202064245939254761e-02 3.172745183110237122e-02 -2.838957905769348145e-01 -3.100091777741909027e-02 -4.258746504783630371e-01 1.601275354623794556e-01 -7.577753067016601562e-02 4.352050647139549255e-02 2.164436280727386475e-01 9.036532044410705566e-02 -2.474540621042251587e-01 -1.669649630784988403e-01 -1.997413337230682373e-01 -1.354916393756866455e-01 -3.712147176265716553e-01 1.481343209743499756e-01 2.476434260606765747e-01 -1.503019630908966064e-01 1.845838725566864014e-01 -9.957608580589294434e-02 -1.281266212463378906e-01 -1.646213084459304810e-01 7.021903246641159058e-02 1.746445447206497192e-01 1.657951474189758301e-01 3.717165440320968628e-02 4.184692353010177612e-02 -1.989142149686813354e-01 -2.017772048711776733e-01 -5.483018979430198669e-02 6.283704191446304321e-02 -1.037768721580505371e-01
4.389764741063117981e-02 -3.911469504237174988e-02 -1.614276468753814697e-01 8.570336550474166870e-02 -5.084611773490905762e-01 -4.437486454844474792e-02 -2.721992731094360352e-01 -1.201241314411163330e-01 -5.863861739635467529e-02 1.616358011960983276e-01 -9.081804007291793823e-02 -1.179767772555351257e-01 -2.913341522216796875e-01 -5.318111926317214966e-02 -4.734436869621276855e-01 1.053137183189392090e-01 2.197568267583847046e-01 5.848233774304389954e-02 6.262525171041488647e-02 -8.655054122209548950e-02 -3.958925232291221619e-02 -1.621449142694473267e-01 1.344153285026550293e-01 1.984248161315917969e-01 1.743355840444564819e-01 -1.604090817272663116e-02 -5.893126502633094788e-02 1.121643558144569397e-01 3.635551780462265015e-02 1.773951351642608643e-01 7.672347128391265869e-02 -7.506432384252548218e-02
1.198423579335212708e-01 1.018388271331787109e-01 -1.365168690681457520e-01 1.365545392036437988e-01 -1.254562735557556152e-01 1.582571566104888916e-01 2.728835046291351318e-01 -1.154455617070198059e-01 -3.097936697304248810e-02 3.795352876186370850e-01 -7.876515388488769531e-02 -2.863103449344635010e-01 -1.295373886823654175e-01 8.573499508202075958e-03 -2.417716979980468750e-01 2.600531280040740967e-01 2.238757610321044922e-01 -7.901476323604583740e-02 1.141995787620544434e-01 -2.521406114101409912e-01 -1.829888820648193359e-01 -1.561434566974639893e-01 2.258308827877044678e-01 2.105540931224822998e-01 -1.420183330774307251e-01 -2.134210318326950073e-01 5.176539719104766846e-02 -9.454450570046901703e-03 -4.721614718437194824e-02 2.406010925769805908e-01 1.955787837505340576e-02 -1.346108168363571167e-01
2.702650241553783417e-02 -1.221909299492835999e-01 -1.613402813673019409e-01 -1.715577393770217896e-01 7.603824138641357422e-02 1.352010220289230347e-01 7.531254552304744720e-03 3.571838736534118652e-01 1.089372113347053528e-01 8.540521562099456787e-02 -1.523025482892990112e-01 -2.165188640356063843e-01 -1.743419915437698364e-01 -2.952567040920257568e-01 -6.058757379651069641e-02 2.331851720809936523e-01 1.292112767696380615e-01 -2.683439850807189941e-01 2.635744810104370117e-01 1.394887566566467285e-01 -1.497806608676910400e-01 -3.728581964969635010e-01 1.343836486339569092e-01 -1.746871620416641235e-01 9.924413263797760010e-02 -8.814428292680531740e-05 -1.766762870829552412e-04 9.124269336462020874e-02 2.304764688014984131e-01 1.613881587982177734e-01 -8.101312816143035889e-02 1.440634429454803467e-01
4.492989275604486465e-03 2.301735430955886841e-02 -2.460398077964782715e-01 -7.387718558311462402e-02 -3.595115244388580322e-01 2.601817846298217773e-01 -1.427680850028991699e-01 -2.718682400882244110e-02 1.241308003664016724e-01 3.301144111901521683e-03 -1.832661777734756470e-01 -1.985601335763931274e-01 -2.322394251823425293e-01 -2.811814099550247192e-02 -3.465571999549865723e-01 1.809846311807632446e-01 1.241621226072311401e-01 -1.018107384443283081e-01 1.830673068761825562e-01 -1.194384321570396423e-01 -3.297355473041534424e-01 -7.677742093801498413e-02 3.210880607366561890e-02 2.718894183635711670e-01 1.002866476774215698e-01 3.740809857845306396e-02 4.688538610935211182e-02 9.876968106254935265e-04 -1.377003490924835205e-01 -2.525792121887207031e-01 -2.004757374525070190e-01 -1.401300132274627686e-01
6.076838821172714233e-02 -2.001854181289672852e-01 -1.657944917678833008e-01 3.186078369617462158e-01 -8.237867057323455811e-02 1.494131423532962799e-02 4.150523990392684937e-02 -2.070680260658264160e-01 -8.481671661138534546e-02 1.972854733467102051e-01 -1.147440518252551556e-03 3.473981842398643494e-02 -1.362881958484649658e-01 -8.787690848112106323e-02 -2.965307533740997314e-01 3.326790928840637207e-01 -1.377329528331756592e-01 -4.569892585277557373e-01 -7.626643776893615723e-02 1.062981411814689636e-01 -1.949453353881835938e-02 5.400154739618301392e-02 -1.177669987082481384e-01 -2.391283027827739716e-02 1.773479729890823364e-01 5.826058611273765564e-02 7.881543040275573730e-02 1.736372411251068115e-01 1.541990488767623901e-01 2.906822264194488525e-01 -1.367937475442886353e-01 -2.062562853097915649e-01
1.776285916566848755e-01 2.038835287094116211e-01 -2.125543802976608276e-01 -7.138736546039581299e-03 3.760257735848426819e-02 5.289077758789062500e-02 7.086377590894699097e-02 -2.802235186100006104e-01 -9.702718257904052734e-02 1.158981397747993469e-01 -3.357492685317993164e-01 -7.255345699377357960e-04 8.962140977382659912e-02 -3.160492777824401855e-01 -2.602344155311584473e-01 3.726072311401367188e-01 2.540862262248992920e-01 -2.085165232419967651e-01 4.849417135119438171e-02 2.484039403498172760e-02 1.012672707438468933e-01 -1.655770987272262573e-01 7.534420490264892578e-02 9.771081805229187012e-02 3.333657234907150269e-02 -1.145755946636199951e-01 -1.266306340694427490e-01 -5.970299988985061646e-02 3.198383152484893799e-01 8.841924369335174561e-02 1.007304862141609192e-01 1.607374101877212524e-01
6.230653822422027588e-02 1.750758439302444458e-01 1.000789925456047058e-01 -5.213289987295866013e-03 -8.250918239355087280e-02 2.139874398708343506e-01 -1.939795464277267456e-01 -1.163580268621444702e-01 -2.477421462535858154e-01 2.455910742282867432e-01 -2.512516975402832031e-01 -2.288452833890914917e-01 -1.291060596704483032e-01 -2.300973385572433472e-01 6.163726793602108955e-04 3.764715194702148438e-01 5.326596274971961975e-02 -1.583418101072311401e-01 -7.712049037218093872e-02 1.318012457340955734e-02 3.179047256708145142e-02 -1.895088851451873779e-01 1.778535544872283936e-01 3.154158219695091248e-02 5.373302847146987915e-02 -5.093812942504882812e-02 4.424641728401184082e-01 -7.653955370187759399e-02 1.699006408452987671e-01 1.153426244854927063e-01 -2.191662043333053589e-01 4.716160520911216736e-02
5.688376352190971375e-02 -4.227795451879501343e-02 3.291814625263214111e-01 2.645850181579589844e-01 -2.908698022365570068e-01 2.633099444210529327e-02 1.938665509223937988e-01 -1.945369062013924122e-03 -8.424350619316101074e-02 1.231949776411056519e-01 -1.323295980691909790e-01 -1.840223520994186401e-01 8.865641057491302490e-02 -4.665604233741760254e-02 -2.651404142379760742e-01 3.579494655132293701e-01 1.463449932634830475e-02 -2.118675261735916138e-01 -8.576942235231399536e-02 -1.051087751984596252e-01 -2.656440436840057373e-01 -9.346192330121994019e-02 4.653571173548698425e-02 2.729255557060241699e-01 6.666880799457430840e-04 4.021843150258064270e-02 -8.118484914302825928e-02 6.877730786800384521e-02 1.869467347860336304e-01 -3.100058529525995255e-03 -3.522224724292755127e-01 1.420931965112686157e-01
1.874922960996627808e-01 9.606078267097473145e-02 -1.465829610824584961e-01 -5.861523374915122986e-02 -4.344967305660247803e-01 -1.780079677700996399e-02 -1.625428050756454468e-01 2.216345444321632385e-02 -7.759374380111694336e-02 1.889189183712005615e-01 -3.207605183124542236e-01 1.192808076739311218e-01 -3.932907804846763611e-02 -1.082675997167825699e-02 -1.139549240469932556e-01 3.018592000007629395e-01 1.073444932699203491e-01 -2.414172738790512085e-01 -2.335419058799743652e-01 -6.656529009342193604e-02 7.956188917160034180e-02 9.157308191061019897e-02 1.951216906309127808e-01 1.345253288745880127e-01 7.822947949171066284e-02 -3.003272712230682373e-01 1.504193693399429321e-01 1.127090826630592346e-01 1.856667995452880859e-01 -1.821038126945495605e-01 1.561268717050552368e-01 1.636081337928771973e-01
-1.950615458190441132e-02 7.550150901079177856e-02 -2.800212800502777100e-02 -2.565973103046417236e-01 -1.381030678749084473e-01 4.242681711912155151e-02 2.945269346237182617e-01 6.763878464698791504e-02 9.375270456075668335e-02 3.434286415576934814e-01 1.064759716391563416e-01 -6.026586145162582397e-02 -1.770927459001541138e-01 8.950557559728622437e-02 -4.726454019546508789e-01 4.335260391235351562e-02 2.917462885379791260e-01 -2.243676185607910156e-01 -2.900709398090839386e-02 -1.602142155170440674e-01 -2.178895175457000732e-01 -1.890193819999694824e-01 9.199915081262588501e-02 1.438004672527313232e-01 1.335594505071640015e-01 2.802265286445617676e-01 9.607377648353576660e-02 2.512347185984253883e-03 -6.906392425298690796e-02 8.681849390268325806e-02 -1.241839975118637085e-01 3.327492624521255493e-02
3.445497155189514160e-01 1.860653609037399292e-01 -3.394509200006723404e-03 2.832852862775325775e-02 -1.924623036757111549e-03 1.612618267536163330e-01 6.781966984272003174e-02 9.839870035648345947e-02 -1.211856529116630554e-01 6.124582141637802124e-03 -2.558405697345733643e-01 1.382393538951873779e-01 -7.589907199144363403e-02 -1.802561245858669281e-02 -1.315575689077377319e-01 3.443357646465301514e-01 3.238594830036163330e-01 -3.260609805583953857e-01 2.368513029068708420e-03 3.537057638168334961e-01 -9.435127675533294678e-02 -6.950350105762481689e-02 -1.125233396887779236e-01 2.591190636157989502e-01 9.793366491794586182e-02 -1.617169566452503204e-02 2.625765204429626465e-01 5.339087545871734619e-02 -1.107321381568908691e-01 8.335363119840621948e-02 -9.404395520687103271e-02 1.573459059000015259e-01
3.077106922864913940e-02 1.409513652324676514e-01 -2.589006721973419189e-01 -8.415782451629638672e-02 -1.949554830789566040e-01 1.239262744784355164e-01 -8.498833328485488892e-02 -2.150311470031738281e-01 3.352233171463012695e-01 -4.259336367249488831e-02 -3.271070718765258789e-01 -2.460496276617050171e-01 -2.646010518074035645e-01 -8.001690357923507690e-02 -5.916659161448478699e-02 1.977209001779556274e-01 3.396538496017456055e-01 -2.089275717735290527e-01 1.489256918430328369e-01 8.898609876632690430e-02 1.455217599868774414e-01 -1.121969670057296753e-01 2.847162187099456787e-01 -1.057277768850326538e-01 -1.061757653951644897e-01 -5.436831712722778320e-02 9.806086309254169464e-03 8.191522210836410522e-02 1.650697439908981323e-01 6.072770431637763977e-02 -1.519688516855239868e-01 -8.557353913784027100e-02
5.292302928864955902e-03 1.746834516525268555e-01 -7.038845866918563843e-02 -8.046161383390426636e-02 -5.235346555709838867e-01 2.169063873589038849e-02 1.788361817598342896e-01 1.559699326753616333e-01 -1.730930805206298828e-01 2.015186250209808350e-01 -2.059441357851028442e-01 -2.068716734647750854e-01 1.796506047248840332e-01 -5.412732437252998352e-02 -1.586742103099822998e-01 1.326425224542617798e-01 2.909988537430763245e-02 -2.134314328432083130e-01 9.903959929943084717e-02 2.429409511387348175e-02 -2.356518208980560303e-01 1.036832407116889954e-01 -3.011736571788787842e-01 6.082700192928314209e-02 1.203085482120513916e-01 1.683960855007171631e-01 8.588117547333240509e-03 -5.235243216156959534e-02 -1.293664127588272095e-01 3.090869188308715820e-01 -1.323683708906173706e-01 -2.194456383585929871e-02
-1.160839721560478210e-01 6.714517623186111450e-02 -3.375191986560821533e-01 -2.886326313018798828e-01 -4.301757737994194031e-02 2.056781016290187836e-02 5.459937825798988342e-02 2.266343683004379272e-01 1.666259169578552246e-01 9.345381706953048706e-02 -1.943218261003494263e-01 -3.129710629582405090e-02 -5.603041127324104309e-02 1.368360593914985657e-02 -2.835546433925628662e-01 3.281040862202644348e-02 3.330350816249847412e-01 -2.010069489479064941e-01 2.891160845756530762e-01 7.193820178508758545e-02 -4.767581820487976074e-02 -2.613441050052642822e-01 -9.554862231016159058e-02 -8.279866725206375122e-02 1.240969002246856689e-01 9.969644993543624878e-02 -1.130813062191009521e-01 2.910727560520172119e-01 1.765595972537994385e-01 2.509032189846038818e-01 6.575643271207809448e-02 1.420824378728866577e-01
-5.708129703998565674e-02 6.350907683372497559e-02 -8.602532558143138885e-03 -1.710770428180694580e-01 -2.762266099452972412e-01 3.640201389789581299e-01 -6.408817321062088013e-02 1.900900751352310181e-01 -4.798411577939987183e-02 -1.998396813869476318e-01 -2.968893349170684814e-01 -1.173793599009513855e-01 -1.836996823549270630e-01 -6.686525046825408936e-02 -4.640151858329772949e-01 1.992728561162948608e-01 9.107445925474166870e-02 -1.757112592458724976e-01 -1.863381080329418182e-02 -1.534014642238616943e-01 4.120395705103874207e-02 -1.035683155059814453e-01 9.493197500705718994e-02 5.349779501557350159e-02 -1.578921228647232056e-01 -1.936155706644058228e-01 -1.523567438125610352e-01 1.974269300699234009e-01 1.685576736927032471e-01 -1.820629239082336426e-01 4.724119976162910461e-02 -3.426384180784225464e-02
3.189249336719512939e-01 1.215322539210319519e-01 -2.407896816730499268e-01 -2.349294871091842651e-01 8.616970735602080822e-04 -6.783176958560943604e-02 6.585834547877311707e-03 -2.365388125181198120e-01 9.932426363229751587e-02 3.390261530876159668e-01 -1.704290360212326050e-01 -1.766458153724670410e-01 -1.878465563058853149e-01 -2.702037692070007324e-01 -1.738391965627670288e-01 1.098682358860969543e-01 -2.220779210329055786e-01 -2.357526123523712158e-01 -1.159825101494789124e-01 1.181261148303747177e-02 8.467724919319152832e-02 -2.763411402702331543e-01 -2.265252619981765747e-01 1.123056039214134216e-01 -3.200810030102729797e-02 -2.002804279327392578e-01 -5.072155222296714783e-02 -3.865161165595054626e-02 1.637405455112457275e-01 5.628381669521331787e-02 1.145969629287719727e-01 1.408654451370239258e-01
-1.549546718597412109e-01 -5.626416951417922974e-02 -1.534169316291809082e-01 2.678853571414947510e-01 1.119974181056022644e-01 -1.233605574816465378e-02 -2.823728136718273163e-02 2.335049808025360107e-01 -4.938148334622383118e-02 5.067184194922447205e-02 -3.564271926879882812e-01 -2.079315334558486938e-01 -2.129394561052322388e-01 -1.677292585372924805e-01 -4.201226234436035156e-01 -4.792767018079757690e-02 7.167281210422515869e-02 -1.386512666940689087e-01 -2.093609236180782318e-02 -1.625879667699337006e-02 -1.028343215584754944e-01 -1.319826096296310425e-01 3.915429860353469849e-02 1.739230304956436157e-01 3.614915907382965088e-01 -1.043500155210494995e-01 -8.729498088359832764e-02 7.158821076154708862e-02 1.342649757862091064e-01 6.995692849159240723e-02 -3.461199104785919189e-01 8.786922320723533630e-03
3.358799517154693604e-01 9.318807721138000488e-02 9.549743682146072388e-02 -7.804458145983517170e-04 -8.997373282909393311e-02 8.554594218730926514e-02 8.522254973649978638e-02 -3.977328836917877197e-01 -3.658257722854614258e-01 1.107758358120918274e-01 -1.953600198030471802e-01 -3.395834863185882568e-01 2.213267609477043152e-02 -1.505761779844760895e-02 -6.117661669850349426e-02 2.008424103260040283e-01 1.446613371372222900e-01 -2.714435458183288574e-01 -1.079446971416473389e-01 6.525036692619323730e-02 -1.346010714769363403e-01 -1.474171727895736694e-01 -2.049530744552612305e-01 5.238549411296844482e-02 2.973770536482334137e-02 -1.535908579826354980e-01 1.356583386659622192e-01 4.326092824339866638e-02 1.996453106403350830e-01 -3.543817996978759766e-02 -1.490204036235809326e-01 2.023507505655288696e-01
-1.121399328112602234e-01 -4.813300818204879761e-02 -1.614361256361007690e-01 1.853386312723159790e-01 -4.548670351505279541e-02 -4.223943874239921570e-02 3.970961272716522217e-02 -1.025245115160942078e-01 -1.950678676366806030e-01 4.452877044677734375e-01 -3.198531866073608398e-01 -2.513567171990871429e-02 -3.762209117412567139e-01 -1.177381202578544617e-01 -3.491813540458679199e-01 8.257692307233810425e-02 -1.345941871404647827e-01 -4.331773892045021057e-02 1.456261873245239258e-01 -4.242470115423202515e-02 -1.522658765316009521e-01 -5.513711273670196533e-02 -1.716015860438346863e-02 -2.138791233301162720e-01 1.573972776532173157e-02 2.552329003810882568e-01 -1.032814607024192810e-01 2.381061613559722900e-01 4.357485100626945496e-02 -9.660455584526062012e-02 -6.557426601648330688e-02 -1.476010382175445557e-01
4.857036843895912170e-02 -9.871546179056167603e-02 -1.008359864354133606e-01 -2.102218270301818848e-01 -1.653150618076324463e-01 8.584389090538024902e-02 2.297905683517456055e-01 -2.623722888529300690e-02 -1.110039371997117996e-02 3.207339644432067871e-01 -3.307764232158660889e-01 -3.671586811542510986e-01 -1.654582023620605469e-01 -1.374801993370056152e-01 -1.026027426123619080e-01 -2.102994471788406372e-01 3.734947144985198975e-01 -7.644387078471481800e-04 1.308085173368453979e-01 1.614285409450531006e-01 -7.537147961556911469e-03 -1.418711096048355103e-01 2.678202837705612183e-02 -1.668700128793716431e-01 2.199236303567886353e-03 4.178502596914768219e-03 -6.018451228737831116e-02 2.551183104515075684e-01 2.754290997982025146e-01 1.263170689344406128e-01 -3.721653297543525696e-02 -6.127057969570159912e-02
2.770058512687683105e-01 1.897979229688644409e-01 2.042764425277709961e-02 -1.304845232516527176e-02 -1.313217133283615112e-01 -7.971169543452560902e-04 3.719695657491683960e-02 -6.500463187694549561e-02 1.210671514272689819e-01 1.945869922637939453e-01 -2.281315475702285767e-01 1.022869795560836792e-01 -3.321036994457244873e-01 -1.932739615440368652e-01 -3.877299726009368896e-01 8.269595354795455933e-02 1.536900848150253296e-01 -3.416300714015960693e-01 7.167001813650131226e-02 3.579467535018920898e-02 -9.590788930654525757e-02 1.820590496063232422e-01 1.828031986951828003e-02 1.411963552236557007e-01 -8.675567060708999634e-02 -1.929172724485397339e-01 -2.281646728515625000e-01 -5.483366549015045166e-03 1.270603239536285400e-01 3.129986524581909180e-01 1.065512001514434814e-01 -1.108623743057250977e-01
1.193316951394081116e-01 -9.030832350254058838e-02 -2.547011375427246094e-01 -1.044204905629158020e-01 -2.763037383556365967e-01 6.322619318962097168e-02 1.574396044015884399e-01 -1.044313888996839523e-02 4.748076573014259338e-02 1.094059124588966370e-01 3.173320740461349487e-02 -2.015784531831741333e-01 -2.634284198284149170e-01 -1.024868935346603394e-01 -2.814618647098541260e-01 -2.665474452078342438e-02 1.418423186987638474e-02 -1.973410546779632568e-01 1.407603323459625244e-01 1.166408807039260864e-01 -9.338761866092681885e-02 -2.140545994043350220e-01 -2.644077874720096588e-02 5.304897204041481018e-02 6.305932253599166870e-02 -1.733305752277374268e-01 -6.362339109182357788e-02 5.145173668861389160e-01 -8.452282100915908813e-02 -3.553868830204010010e-01 -9.099695831537246704e-02 7.588486373424530029e-02
-2.995569072663784027e-02 -6.265871226787567139e-02 -3.751240968704223633e-01 2.064307481050491333e-01 -6.866216659545898438e-02 -8.070805668830871582e-02 -1.613025963306427002e-01 3.038875758647918701e-01 -3.947139158844947815e-02 3.458475470542907715e-01 -1.774042695760726929e-01 -8.868961781263351440e-02 -1.046804413199424744e-01 -1.579769998788833618e-01 -3.761972486972808838e-01 -2.344960533082485199e-02 2.160416841506958008e-01 -3.077167272567749023e-01 -4.311590269207954407e-02 -1.461026631295681000e-02 -2.932993769645690918e-01 2.149995043873786926e-02 9.027326107025146484e-02 -2.122822403907775879e-01 -1.331760287284851074e-01 -1.511431392282247543e-02 7.596800476312637329e-02 -6.918540596961975098e-02 -2.210333943367004395e-03 6.370214372873306274e-02 -1.486970782279968262e-01 -7.696196436882019043e-02
1.748238652944564819e-01 3.559793904423713684e-02 -6.089430674910545349e-02 1.357257515192031860e-01 -4.348529130220413208e-02 -1.714249700307846069e-02 3.570750951766967773e-01 -1.929229050874710083e-01 4.066013544797897339e-02 1.970622241497039795e-01 -1.186056286096572876e-01 -1.444098949432373047e-01 -1.672738045454025269e-01 -1.103389486670494080e-01 -3.141023516654968262e-01 1.840509921312332153e-01 3.966369628906250000e-01 -9.990507364273071289e-02 1.733168661594390869e-01 -1.726582944393157959e-01 -1.467406004667282104e-01 -1.355552524328231812e-01 5.304942373186349869e-03 2.985170483589172363e-01 -2.897989153861999512e-01 9.018335491418838501e-02 1.862600147724151611e-01 -3.227713983505964279e-03 7.942367345094680786e-02 -1.424828777089715004e-03 3.521633520722389221e-02 -2.011579424142837524e-01
1.098167300224304199e-01 -7.987042516469955444e-02 -2.582435607910156250e-01 -7.610649615526199341e-02 -3.753898739814758301e-01 2.709161490201950073e-02 1.659827679395675659e-01 -1.056506410241127014e-01 -1.601607650518417358e-01 2.916818559169769287e-01 -2.821782231330871582e-02 -7.752554118633270264e-02 -1.374291479587554932e-01 7.859127223491668701e-02 -3.068459630012512207e-01 1.758035719394683838e-01 -2.613417105749249458e-03 1.264255046844482422e-01 4.399087652564048767e-02 2.394162677228450775e-02 2.180105149745941162e-01 -1.426516007632017136e-02 1.200882792472839355e-01 -1.039967536926269531e-01 2.182450145483016968e-01 2.845961153507232666e-01 8.346184343099594116e-02 3.718003034591674805e-01 2.674584388732910156e-01 2.572335675358772278e-02 -5.721513926982879639e-02 1.424451023340225220e-01
-7.521526515483856201e-02 -5.599795654416084290e-02 -1.161973327398300171e-01 -1.095518022775650024e-01 -2.817462086677551270e-01 5.733090918511152267e-03 -4.506776481866836548e-02 2.023506760597229004e-01 5.051818862557411194e-02 4.187249839305877686e-01 1.452339813113212585e-02 -1.202678009867668152e-01 -5.179891735315322876e-02 -5.204242467880249023e-02 -1.299326568841934204e-01 6.556025147438049316e-02 1.735781505703926086e-02 -5.762263536453247070e-01 -3.557014465332031250e-02 -1.673032939434051514e-01 1.422789096832275391e-01 -1.253199726343154907e-01 1.505068987607955933e-01 2.372381389141082764e-01 9.810180217027664185e-02 -5.887077376246452332e-02 2.754647433757781982e-01 2.173487693071365356e-01 -5.572620034217834473e-02 1.368560828268527985e-02 -8.928070217370986938e-02 1.521517895162105560e-02
4.604339133948087692e-03 7.218613475561141968e-02 7.355104386806488037e-02 -2.658677995204925537e-01 -3.065170943737030029e-01 1.055203974246978760e-01 -1.649531126022338867e-01 -8.803815580904483795e-03 1.370564997196197510e-01 2.122322618961334229e-01 -5.036829784512519836e-02 -2.917827665805816650e-01 -1.234157457947731018e-01 2.936204671859741211e-01 -9.680425375699996948e-02 4.318394660949707031e-01 1.030392274260520935e-01 -1.749024838209152222e-01 -2.345687011256814003e-03 -2.316759377717971802e-01 -4.514776170253753662e-02 -1.063424721360206604e-01 1.040120944380760193e-01 1.857416927814483643e-01 1.380567252635955811e-01 1.132597625255584717e-01 1.402765363454818726e-01 4.349492490291595459e-03 2.287876605987548828e-01 8.428125828504562378e-02 -1.472401916980743408e-01 2.263469994068145752e-01
-4.373042657971382141e-02 1.097701638936996460e-01 -1.115359812974929810e-01 1.859999448060989380e-02 -1.273677647113800049e-01 9.691200405359268188e-02 -8.486585319042205811e-02 6.158034503459930420e-02 2.015641182661056519e-01 2.296814322471618652e-01 -1.862382739782333374e-01 6.210238486528396606e-02 1.027274057269096375e-01 4.535218700766563416e-02 -2.288282364606857300e-01 2.333173304796218872e-01 -1.593392342329025269e-01 -2.771401703357696533e-01 1.156900674104690552e-01 4.325010254979133606e-02 -8.518190681934356689e-02 -3.891076743602752686e-01 1.114786863327026367e-01 2.046029120683670044e-01 3.183363080024719238e-01 -3.217827081680297852e-01 -1.662745773792266846e-01 2.341468036174774170e-01 3.467013686895370483e-02 4.874162375926971436e-02 -2.527652978897094727e-01 9.379047900438308716e-03
-1.138339638710021973e-01 -1.819622218608856201e-01 -6.638279557228088379e-02 -1.376572251319885254e-01 -1.466476023197174072e-01 -3.170854747295379639e-01 4.535545408725738525e-02 -1.114950925111770630e-01 1.364698112010955811e-01 2.299789041280746460e-01 -1.323797106742858887e-01 -1.850678324699401855e-01 3.013596171513199806e-03 -9.498953819274902344e-02 -2.927456796169281006e-01 2.181623727083206177e-01 1.118912249803543091e-01 -2.925288677215576172e-01 -1.446520537137985229e-01 -3.142790496349334717e-01 -3.468281924724578857e-01 8.013831079006195068e-02 -7.100053131580352783e-02 -4.736027494072914124e-02 -9.963651001453399658e-02 8.281922899186611176e-03 2.205940485000610352e-01 1.334053725004196167e-01 5.822063237428665161e-02 1.706435084342956543e-01 -2.409008294343948364e-01 9.819125384092330933e-02
1.692390739917755127e-01 1.526547819375991821e-01 -5.210672691464424133e-02 -2.569113373756408691e-01 -2.900319173932075500e-02 3.719891309738159180e-01 7.378850877285003662e-02 1.238440945744514465e-01 1.695639193058013916e-01 2.122228443622589111e-01 -2.234897464513778687e-01 1.059351414442062378e-01 -2.025388926267623901e-01 -3.118233680725097656e-01 -2.456784248352050781e-01 -1.279741823673248291e-01 2.032123506069183350e-01 3.165498748421669006e-02 6.171073392033576965e-02 1.170139238238334656e-01 3.172584623098373413e-02 -1.886004358530044556e-01 9.778743982315063477e-02 -6.880235671997070312e-02 -6.613983213901519775e-02 9.601880609989166260e-02 8.607722818851470947e-02 1.081410348415374756e-01 2.481379508972167969e-01 7.517361640930175781e-02 -4.912280663847923279e-02 3.954496681690216064e-01
2.851298451423645020e-01 -3.762293606996536255e-02 -9.391108900308609009e-02 -1.698277890682220459e-02 -3.789793699979782104e-02 3.370390832424163818e-01 6.405127793550491333e-02 -1.435683295130729675e-02 -3.008292615413665771e-01 -7.949703186750411987e-02 -3.285191655158996582e-01 7.646657526493072510e-02 1.961388438940048218e-02 -6.560235470533370972e-02 -1.922692209482192993e-01 2.935758531093597412e-01 2.762198150157928467e-01 -2.797838449478149414e-01 -1.862255930900573730e-01 9.709039330482482910e-02 -4.097127914428710938e-02 -9.911514818668365479e-02 -7.463067770004272461e-02 2.388824373483657837e-01 8.976485580205917358e-02 2.063940316438674927e-01 3.404201269149780273e-01 9.815252386033535004e-03 -1.084353961050510406e-02 -4.347402974963188171e-02 1.338519854471087456e-03 9.453637152910232544e-02
-1.436363160610198975e-01 1.856337785720825195e-01 -1.700954735279083252e-01 -7.697071880102157593e-02 -3.737211525440216064e-01 -8.779051154851913452e-02 1.509043276309967041e-01 2.326942682266235352e-01 -1.306868046522140503e-01 9.880927205085754395e-02 -3.260342180728912354e-01 3.844384336844086647e-03 8.781644701957702637e-02 -4.062142968177795410e-02 -2.150084972381591797e-01 3.424246013164520264e-01 2.044036984443664551e-01 -8.655685931444168091e-03 -4.167900606989860535e-02 -1.858790814876556396e-01 -4.172781482338905334e-02 1.120020635426044464e-02 -3.049761354923248291e-01 2.989682368934154510e-02 -1.070733293890953064e-01 7.730726897716522217e-02 -1.369956601411104202e-02 2.820829153060913086e-01 -1.376857459545135498e-01 2.356590777635574341e-01 -1.830390393733978271e-01 2.544823475182056427e-02
-1.018331348896026611e-01 1.082181036472320557e-01 -2.606786489486694336e-01 1.495985984802246094e-01 7.842249423265457153e-02 1.086641922593116760e-01 1.444374322891235352e-01 -5.934852175414562225e-03 -4.034429788589477539e-02 3.374072611331939697e-01 -9.086376428604125977e-02 1.561868935823440552e-01 9.117981418967247009e-03 8.536315709352493286e-02 -5.303629636764526367e-01 4.660403132438659668e-01 1.467871814966201782e-01 1.535973604768514633e-02 -5.319351330399513245e-02 4.721799865365028381e-02 -2.368560247123241425e-02 -5.951015651226043701e-02 5.552909523248672485e-02 1.301644295454025269e-01 2.127332687377929688e-01 1.002160906791687012e-01 1.930840462446212769e-01 -1.262498795986175537e-01 1.328445672988891602e-01 1.822187914513051510e-03 -1.280214488506317139e-01 -3.507414087653160095e-02
9.003178775310516357e-02 -5.153958126902580261e-02 -1.199059635400772095e-01 -2.471225410699844360e-01 -1.421549022197723389e-01 3.624901473522186279e-01 8.004608750343322754e-02 1.535368859767913818e-01 -2.596685849130153656e-02 1.125353500247001648e-01 -4.556374251842498779e-01 -1.591581255197525024e-01 -7.794228941202163696e-02 9.830927103757858276e-02 -6.102123856544494629e-02 3.191138803958892822e-01 2.168056815862655640e-01 -2.027674317359924316e-01 1.257984340190887451e-01 4.330766201019287109e-02 1.687886416912078857e-01 -1.948354244232177734e-01 -3.954080119729042053e-02 1.881176531314849854e-01 -1.735524833202362061e-01 -2.264039218425750732e-01 -9.670407325029373169e-02 1.024791970849037170e-01 1.191530153155326843e-01 -5.778946448117494583e-03 2.688955701887607574e-02 -1.980442404747009277e-01
6.459919363260269165e-02 -2.827548086643218994e-01 -4.825117532163858414e-03 -2.738330960273742676e-01 -3.013232052326202393e-01 5.730046704411506653e-02 -2.102403901517391205e-02 9.903547167778015137e-02 -6.031379476189613342e-02 1.113201826810836792e-01 -2.346627712249755859e-01 -1.602902114391326904e-01 -1.506038457155227661e-01 -3.310774266719818115e-01 -4.025527536869049072e-01 -2.856910228729248047e-03 2.195602953433990479e-01 9.229375422000885010e-02 3.113971650600433350e-01 1.759488950483500957e-03 -1.167241036891937256e-01 -2.032029479742050171e-01 -1.938647404313087463e-02 1.350175440311431885e-01 2.346416115760803223e-01 -1.160209253430366516e-01 -4.876444116234779358e-02 1.694543361663818359e-01 7.799179106950759888e-02 -8.012729138135910034e-02 9.088931605219841003e-03 -7.736892998218536377e-02
4.496757984161376953e-01 3.115773200988769531e-01 -2.355370856821537018e-02 4.420162737369537354e-02 -1.825289130210876465e-01 1.339197307825088501e-01 -4.316411167383193970e-02 1.339010596275329590e-01 7.647273130714893341e-03 1.524423956871032715e-01 -1.970517039299011230e-01 9.336276352405548096e-02 4.568362236022949219e-02 -2.193051949143409729e-02 -1.806722730398178101e-01 2.181009203195571899e-01 1.071452051401138306e-01 -3.914188966155052185e-02 5.098854377865791321e-02 7.892424240708351135e-03 -1.634526699781417847e-01 -1.749587506055831909e-01 -7.240486145019531250e-02 3.592014610767364502e-01 -1.007450520992279053e-01 8.203776180744171143e-02 2.075986117124557495e-01 1.853023022413253784e-01 2.472163587808609009e-01 2.027194648981094360e-01 -5.893273651599884033e-02 2.574279904365539551e-01
-2.270087301731109619e-01 -8.263205736875534058e-02 -2.388700544834136963e-01 -1.748638004064559937e-01 -8.401186019182205200e-02 2.522901296615600586e-01 1.630409061908721924e-01 5.981988087296485901e-02 -9.085759520530700684e-02 2.775492072105407715e-01 -2.864715456962585449e-01 -3.882165998220443726e-02 2.565096132457256317e-02 3.233394026756286621e-02 -2.171734571456909180e-01 3.039344549179077148e-01 1.016393955796957016e-02 -9.180388599634170532e-02 2.723187208175659180e-01 2.348472177982330322e-01 -2.848870754241943359e-01 -1.259080041199922562e-02 -2.537258565425872803e-01 -1.372697949409484863e-01 2.321556396782398224e-02 -4.081681743264198303e-02 3.319674730300903320e-02 2.070539742708206177e-01 3.026766702532768250e-02 1.566810309886932373e-01 -2.288639694452285767e-01 1.289383769035339355e-01
1.826319098472595215e-01 1.972100585699081421e-01 1.035740375518798828e-01 7.955218106508255005e-02 -3.137292563915252686e-01 -6.199601106345653534e-03 6.021755561232566833e-02 -1.063287109136581421e-01 1.768240332603454590e-02 1.518730372190475464e-01 -1.027893498539924622e-01 -1.987789124250411987e-01 1.109657436609268188e-01 -4.970396403223276138e-03 -1.701607704162597656e-01 1.344150155782699585e-01 1.451662629842758179e-01 -3.653325438499450684e-01 -3.631555438041687012e-01 6.581980735063552856e-02 -1.202927753329277039e-01 -4.283564165234565735e-02 2.029071375727653503e-02 2.543112337589263916e-01 -1.388314217329025269e-01 2.419968694448471069e-01 8.610920608043670654e-02 2.117836922407150269e-01 1.581141650676727295e-01 -8.323452621698379517e-02 -2.882983982563018799e-01 2.172324508428573608e-01
-7.492430508136749268e-02 6.818477809429168701e-02 8.444486558437347412e-02 5.058527737855911255e-02 -1.737613976001739502e-01 -5.965960770845413208e-02 1.869467794895172119e-01 -1.427570283412933350e-01 -1.292316764593124390e-01 8.990002423524856567e-02 -2.776532992720603943e-02 -7.146512717008590698e-02 1.200185790657997131e-01 1.811938285827636719e-01 -2.780052125453948975e-01 3.416441082954406738e-01 1.547625511884689331e-01 -2.687229514122009277e-01 -1.798989325761795044e-01 -1.181952729821205139e-01 -1.525301933288574219e-01 -1.635738611221313477e-01 -9.995106607675552368e-02 2.015886455774307251e-01 1.342007052153348923e-02 9.195404499769210815e-02 6.810484826564788818e-02 4.670405685901641846e-01 2.296709567308425903e-01 7.877016812562942505e-02 -2.166667878627777100e-01 1.965105086565017700e-01
-1.327589806169271469e-02 2.423155605792999268e-01 -9.370264597237110138e-03 -1.221410185098648071e-02 -3.110396862030029297e-01 -2.499450594186782837e-01 -2.887402102351188660e-02 2.531754784286022186e-02 -1.526565700769424438e-01 1.722406446933746338e-01 -2.266888618469238281e-01 1.404518727213144302e-03 -2.852239906787872314e-01 6.105725467205047607e-02 -2.529236972332000732e-01 2.684053182601928711e-01 1.096995621919631958e-01 -7.102697342634201050e-02 2.101958990097045898e-01 -2.556507587432861328e-01 -3.224690854549407959e-01 -1.010213047266006470e-01 -1.200806573033332825e-01 -2.357868850231170654e-01 -4.424048587679862976e-02 1.367636676877737045e-02 2.892710864543914795e-01 -6.080363690853118896e-02 2.129186838865280151e-01 1.208020467311143875e-02 3.203177824616432190e-02 8.873279392719268799e-02
1.744503229856491089e-01 1.796163767576217651e-01 -2.171771675348281860e-01 8.060283958911895752e-02 -2.662944197654724121e-01 3.824771568179130554e-02 6.381803005933761597e-02 1.003446429967880249e-02 1.250250190496444702e-01 8.646697551012039185e-02 -3.775534927845001221e-01 -1.184754520654678345e-01 7.106761634349822998e-02 -2.334408909082412720e-01 -3.330650627613067627e-01 1.505931019783020020e-01 2.378556281328201294e-01 -2.202651649713516235e-01 -4.663078486919403076e-02 -7.631854712963104248e-02 6.187388300895690918e-02 1.052067801356315613e-02 9.160102158784866333e-02 1.440424192696809769e-02 1.544974744319915771e-01 -1.816325038671493530e-01 4.403101280331611633e-02 -3.654907643795013428e-02 6.036817654967308044e-02 -1.773571521043777466e-01 3.306342363357543945e-01 3.225910067558288574e-01
7.525166124105453491e-02 1.787293851375579834e-01 -3.479286730289459229e-01 8.450619876384735107e-02 -2.243461310863494873e-01 1.346709430217742920e-01 -2.805857360363006592e-02 -1.161680445075035095e-01 -1.772826313972473145e-01 1.385384052991867065e-01 1.666541397571563721e-01 -1.476585865020751953e-01 -2.077247202396392822e-01 -4.385790228843688965e-02 -2.908165752887725830e-01 1.561601608991622925e-01 2.541455626487731934e-01 -1.793681830167770386e-01 2.533200941979885101e-02 -2.813989520072937012e-01 -2.765943408012390137e-01 1.004261150956153870e-01 1.208583191037178040e-01 3.238206505775451660e-01 4.478759318590164185e-02 -2.521188743412494659e-02 -7.032570242881774902e-02 -1.465560793876647949e-01 1.720959693193435669e-01 4.227465763688087463e-02 -2.226253896951675415e-01 -6.735676527023315430e-02
3.149677440524101257e-02 8.474185317754745483e-02 6.151981279253959656e-02 -5.102163925766944885e-02 -1.379479020833969116e-01 -5.272750928997993469e-02 2.390275746583938599e-01 -8.925467729568481445e-02 5.643229931592941284e-02 5.623023957014083862e-02 -2.102466821670532227e-01 -5.034155026078224182e-02 3.570767492055892944e-02 1.801483333110809326e-02 -3.229570388793945312e-01 1.056937128305435181e-01 3.620958030223846436e-01 -2.181908637285232544e-01 2.471455037593841553e-01 -2.925908565521240234e-01 -7.145733386278152466e-02 -1.709227561950683594e-01 -2.449267059564590454e-01 1.376008391380310059e-01 -1.068420857191085815e-01 2.259034663438796997e-01 3.676641732454299927e-02 -6.231619976460933685e-03 2.617546916007995605e-01 -2.578248381614685059e-01 -2.610961496829986572e-01 1.507274806499481201e-01
-1.960220634937286377e-01 -1.446367651224136353e-01 -9.160201251506805420e-02 -7.177473604679107666e-02 -5.231155455112457275e-02 8.826852589845657349e-02 1.856823861598968506e-01 1.797352135181427002e-01 1.169893192127346992e-03 7.432945817708969116e-02 -3.730086088180541992e-01 -3.342670500278472900e-01 -8.408132195472717285e-02 -7.727705687284469604e-02 -3.241562247276306152e-01 1.779437251389026642e-02 1.809991449117660522e-01 -9.859000891447067261e-02 -2.367203123867511749e-02 -2.915641665458679199e-01 -5.651433765888214111e-02 1.731716841459274292e-02 1.648039519786834717e-01 7.938176393508911133e-02 3.036638796329498291e-01 1.754163801670074463e-01 -2.550010010600090027e-02 2.989688217639923096e-01 -6.616176106035709381e-03 -2.651854157447814941e-01 -1.581983864307403564e-01 -3.944591060280799866e-02
3.343444168567657471e-01 -1.165030822157859802e-01 -3.543964326381683350e-01 -2.605850696563720703e-01 -1.999758034944534302e-01 1.502009779214859009e-01 -7.968498766422271729e-02 -1.411572098731994629e-01 -1.519593782722949982e-02 -5.986269190907478333e-02 -2.543541789054870605e-01 6.713260710239410400e-02 -1.359754800796508789e-01 1.156671810895204544e-02 -1.832530200481414795e-01 1.626471132040023804e-01 3.404648005962371826e-01 -3.570515289902687073e-02 -2.216890752315521240e-01 1.740293763577938080e-02 -3.498055785894393921e-02 -3.400932252407073975e-01 -2.528112530708312988e-01 5.457153543829917908e-02 2.483338303864002228e-02 -2.066990919411182404e-02 7.065456360578536987e-02 1.887638494372367859e-02 -3.015723638236522675e-02 2.019102722406387329e-01 8.523819269612431526e-04 2.053015083074569702e-01
7.848068326711654663e-02 1.631433367729187012e-01 -5.490930378437042236e-02 -8.841501176357269287e-02 -1.662357747554779053e-01 -1.824061721563339233e-01 2.145990431308746338e-01 -1.447232663631439209e-01 3.196784481406211853e-02 -7.313795387744903564e-02 -2.028223574161529541e-01 -4.612215608358383179e-02 -1.061137318611145020e-01 -2.367163635790348053e-02 -1.497969478368759155e-01 3.601605594158172607e-01 -6.960810720920562744e-02 -3.890693485736846924e-01 -2.021621214225888252e-03 -2.388551384210586548e-01 8.370477706193923950e-02 -3.301169872283935547e-01 7.000921666622161865e-02 1.354818642139434814e-01 2.925233542919158936e-01 -2.748922258615493774e-02 -1.286601573228836060e-01 2.699647843837738037e-01 1.205411180853843689e-01 -1.666671037673950195e-01 -2.015434950590133667e-01 -6.061353906989097595e-02
1.667603850364685059e-01 2.545479219406843185e-03 -2.241662740707397461e-01 -5.417058244347572327e-02 -2.165913581848144531e-01 1.094855517148971558e-01 3.964267969131469727e-01 -2.437466531991958618e-01 -7.738615572452545166e-02 1.783789694309234619e-01 -3.452135995030403137e-02 -7.236802577972412109e-02 -2.326650172472000122e-01 -1.194339897483587265e-02 -3.139135241508483887e-01 1.409613192081451416e-01 2.101048082113265991e-01 -8.072150871157646179e-03 9.245526045560836792e-02 -1.440838426351547241e-01 -5.896471068263053894e-02 1.017374768853187561e-01 8.843536674976348877e-02 3.338594734668731689e-01 -1.196711808443069458e-01 6.035765260457992554e-02 2.438600510358810425e-01 -8.451274782419204712e-02 1.177663728594779968e-01 2.504329979419708252e-01 -1.609559208154678345e-01 -1.814268678426742554e-01
-9.636189043521881104e-02 1.812072657048702240e-02 -3.550860285758972168e-01 1.425928473472595215e-01 1.333123445510864258e-01 2.173788994550704956e-01 5.827410891652107239e-02 -1.071488633751869202e-01 5.792873352766036987e-02 1.042406857013702393e-01 8.640361577272415161e-02 9.493195265531539917e-02 -1.549592018127441406e-01 1.493984162807464600e-01 -4.829301536083221436e-01 2.429506927728652954e-01 2.866744697093963623e-01 -2.352701276540756226e-01 6.912381201982498169e-02 1.724916100502014160e-01 -1.141909435391426086e-01 5.450210720300674438e-02 3.385858982801437378e-02 1.688483506441116333e-01 8.093260228633880615e-02 -1.175205633044242859e-01 2.921897470951080322e-01 1.541234552860260010e-02 2.266943156719207764e-01 -6.003221124410629272e-02 -1.224885433912277222e-01 3.291249275207519531e-02
-5.209581926465034485e-02 1.616026759147644043e-01 -3.931765556335449219e-01 1.399495750665664673e-01 -4.794705286622047424e-02 2.822027206420898438e-01 1.121039912104606628e-01 -3.894212096929550171e-02 -7.198940217494964600e-02 -2.835896611213684082e-02 1.996940374374389648e-02 -4.313675314188003540e-02 -4.629136621952056885e-01 7.940738648176193237e-02 -1.699153333902359009e-01 1.121304705739021301e-01 3.157447278499603271e-01 -3.871997892856597900e-01 -4.518097732216119766e-03 8.706285804510116577e-02 -1.084922347217798233e-02 5.425692349672317505e-02 -9.479457885026931763e-02 1.404420584440231323e-01 2.213662266731262207e-01 -9.555806405842304230e-03 2.521908581256866455e-01 8.294899761676788330e-02 5.310966446995735168e-02 5.102341622114181519e-02 -1.088047400116920471e-01 -6.973282247781753540e-02
1.591526269912719727e-01 5.721723660826683044e-02 -1.069372817873954773e-01 -1.187462359666824341e-03 2.363372407853603363e-02 5.505028367042541504e-02 3.702132105827331543e-01 -3.754868730902671814e-02 -6.282766908407211304e-02 2.949053943157196045e-01 -7.841626554727554321e-02 -7.763401605188846588e-03 2.402305155992507935e-01 1.420493572950363159e-01 -1.470570713281631470e-01 2.166550904512405396e-01 8.332221955060958862e-02 -3.661873042583465576e-01 -5.237532779574394226e-02 6.773882359266281128e-02 -1.518486887216567993e-01 -3.869045972824096680e-01 2.662281878292560577e-02 3.125925064086914062e-01 -9.858839958906173706e-02 4.553133249282836914e-02 4.969926550984382629e-02 1.191305592656135559e-01 2.821747660636901855e-01 1.349324584007263184e-01 -1.622934490442276001e-01 4.643340781331062317e-02
2.145596966147422791e-02 -5.493308883160352707e-03 -2.595409154891967773e-01 4.145387411117553711e-01 -3.155618607997894287e-01 3.410960733890533447e-02 -3.221300896257162094e-03 -1.937856972217559814e-01 2.442983724176883698e-02 1.481409370899200439e-01 -4.611954465508460999e-02 -9.581107646226882935e-02 1.783773861825466156e-02 -2.387265849392861128e-04 -4.106838703155517578e-01 1.653707921504974365e-01 -2.102231606841087341e-02 -3.343751430511474609e-01 -3.742463141679763794e-02 6.143866851925849915e-02 1.023126184009015560e-03 5.608595535159111023e-02 -3.468629345297813416e-02 -2.946352399885654449e-02 2.300747483968734741e-01 -2.964572608470916748e-02 2.168256789445877075e-01 1.637123972177505493e-01 -7.922725379467010498e-02 1.601796299219131470e-01 -2.737592756748199463e-01 -1.862108707427978516e-01
1.944085583090782166e-02 -1.365768909454345703e-01 -1.387799382209777832e-01 -1.903876662254333496e-01 -2.378821521997451782e-01 2.067461609840393066e-01 1.071889847517013550e-01 -6.049574911594390869e-02 2.616664767265319824e-02 1.254446208477020264e-01 -1.211992651224136353e-01 -8.667666465044021606e-02 -3.355140089988708496e-01 -2.509088218212127686e-01 -3.704456388950347900e-01 -1.318320780992507935e-01 2.837255597114562988e-02 5.899978429079055786e-02 3.398077487945556641e-01 7.326585799455642700e-02 -1.203069016337394714e-01 -1.432708650827407837e-01 5.770949646830558777e-02 1.147357672452926636e-01 3.064805865287780762e-01 -7.316207885742187500e-02 1.138067618012428284e-01 3.690165579319000244e-01 3.168477490544319153e-02 6.402557343244552612e-02 3.140595555305480957e-02 1.053889244794845581e-01
1.015681922435760498e-01 1.245208233594894409e-01 -3.572182497009634972e-03 4.477070271968841553e-02 -4.871194362640380859e-01 -1.906440407037734985e-02 7.254102732986211777e-03 -1.142991408705711365e-01 7.260631024837493896e-02 2.834675312042236328e-01 -1.004140079021453857e-02 2.440889179706573486e-01 -2.867064177989959717e-01 9.515745937824249268e-02 -1.551878303289413452e-01 2.937701344490051270e-01 3.048079907894134521e-01 -2.487120926380157471e-01 -7.181788235902786255e-02 9.506984800100326538e-02 -4.579623043537139893e-02 -1.366945914924144745e-02 1.599935442209243774e-01 7.552168518304824829e-02 -9.908294305205345154e-04 -3.217437863349914551e-01 6.369312759488821030e-03 1.506946533918380737e-01 -3.689344599843025208e-02 1.661492586135864258e-01 1.230798065662384033e-01 -3.896023333072662354e-02
1.467034071683883667e-01 5.262832343578338623e-02 -1.217448413372039795e-01 -1.966119743883609772e-02 -1.636951118707656860e-01 -1.075637876056134701e-03 9.135006368160247803e-02 -1.827970892190933228e-01 -6.553611904382705688e-02 -6.285557150840759277e-02 -3.802767992019653320e-01 -1.090079024434089661e-01 -1.808771342039108276e-01 -1.734998524188995361e-01 -1.907406151294708252e-01 1.397766321897506714e-01 -6.944344937801361084e-02 -2.037990391254425049e-01 -2.346638888120651245e-01 2.416004091501235962e-01 -1.557741016149520874e-01 -1.937952786684036255e-01 -1.708432286977767944e-01 -2.389480918645858765e-02 2.517227232456207275e-01 1.078491955995559692e-01 -1.481921970844268799e-01 -1.264466941356658936e-01 3.352575004100799561e-01 -2.431004494428634644e-01 -1.659898012876510620e-01 2.123616635799407959e-01
3.202952072024345398e-02 -3.169305920600891113e-01 -8.065715432167053223e-02 1.830680854618549347e-02 -3.073333501815795898e-01 1.234453767538070679e-01 -5.553048476576805115e-02 2.890881150960922241e-02 -1.351650804281234741e-02 2.133319526910781860e-01 -3.212856650352478027e-01 -2.188136279582977295e-01 -7.203492522239685059e-02 8.459812402725219727e-02 -1.126541122794151306e-01 5.893936157226562500e-01 -1.172169344499707222e-03 -2.692024707794189453e-01 -1.336729712784290314e-02 7.591255009174346924e-02 3.926339745521545410e-02 -5.193254444748163223e-03 3.713811561465263367e-02 1.395759284496307373e-01 8.801827207207679749e-04 -1.564112901687622070e-01 2.312086671590805054e-01 -1.616252958774566650e-01 1.130455266684293747e-02 -6.732033565640449524e-03 2.160658873617649078e-02 -5.770824477076530457e-02
8.865684270858764648e-02 -9.263030253350734711e-03 -7.197279483079910278e-02 -1.969761587679386139e-02 -2.140310704708099365e-01 -1.196095943450927734e-01 -9.972573071718215942e-02 -1.010391712188720703e-01 -1.684908270835876465e-01 2.039058059453964233e-01 -1.953958719968795776e-01 -1.422881484031677246e-01 -1.603786796331405640e-01 -1.355859935283660889e-01 -8.679801225662231445e-02 -5.587022006511688232e-02 5.668025612831115723e-01 -1.050191000103950500e-01 2.774066627025604248e-01 -1.575610339641571045e-01 -4.190066456794738770e-02 1.189098060131072998e-01 2.893711924552917480e-01 3.185903653502464294e-02 1.255379915237426758e-01 4.340180754661560059e-02 9.700550884008407593e-02 2.282653152942657471e-01 1.433403939008712769e-01 -8.595824986696243286e-02 -2.693813145160675049e-01 9.318558871746063232e-02
2.809760347008705139e-02 3.515609204769134521e-01 -5.969291552901268005e-02 -9.116791933774948120e-02 7.616111636161804199e-02 1.540093719959259033e-01 -5.852118134498596191e-02 3.553054481744766235e-02 5.297873541712760925e-02 3.834430277347564697e-01 6.189763918519020081e-02 -1.329872459173202515e-01 -3.391376137733459473e-01 1.354381740093231201e-01 -3.277755379676818848e-01 2.093351483345031738e-01 3.615582128986716270e-03 -9.721389412879943848e-02 8.287423849105834961e-02 -1.611984074115753174e-01 -7.918830215930938721e-02 -1.811481267213821411e-01 -6.508543342351913452e-02 2.806539237499237061e-01 -3.203805536031723022e-02 1.184028163552284241e-01 1.557667404413223267e-01 3.376475870609283447e-01 -2.090189456939697266e-01 -3.513021394610404968e-02 -3.051660954952239990e-02 9.996058046817779541e-02
1.741990633308887482e-02 1.737648099660873413e-01 -2.627213001251220703e-01 8.000888675451278687e-02 -9.703633934259414673e-02 2.016647756099700928e-01 -4.751897230744361877e-02 -1.810199618339538574e-01 1.553440093994140625e-01 2.570448517799377441e-01 -1.649453341960906982e-01 -1.863680183887481689e-01 -2.562243044376373291e-01 -7.601704448461532593e-02 -7.656947523355484009e-02 3.246548473834991455e-01 1.140588447451591492e-01 -2.476220875978469849e-01 -9.888299554586410522e-02 -2.887511998414993286e-02 1.887237653136253357e-02 -3.394760936498641968e-02 -1.362479627132415771e-01 -3.501769006252288818e-01 8.774365484714508057e-02 -2.195256650447845459e-01 -2.379814386367797852e-01 1.817029714584350586e-02 3.403569161891937256e-01 -1.241684257984161377e-01 -3.213201090693473816e-02 -3.671359643340110779e-02
1.115219108760356903e-02 1.907137632369995117e-01 -8.653706312179565430e-02 -1.990151554346084595e-01 5.368139594793319702e-02 7.670054584741592407e-02 7.044212520122528076e-02 1.741660833358764648e-01 -2.272186577320098877e-01 2.057423144578933716e-01 -5.065155774354934692e-02 4.895152524113655090e-02 3.739590197801589966e-02 -6.527395546436309814e-02 -2.641339004039764404e-01 1.924043148756027222e-01 9.415239840745925903e-02 -2.236317992210388184e-01 1.315956003963947296e-02 -1.061494648456573486e-01 -3.494202196598052979e-01 -1.415077298879623413e-01 -5.740380380302667618e-03 3.599970340728759766e-01 -1.942068785429000854e-01 -1.134201213717460632e-01 1.155865639448165894e-01 2.210023850202560425e-01 -7.099822908639907837e-02 2.462617009878158569e-01 -3.388426899909973145e-01 1.601035296916961670e-01
1.360860019922256470e-01 -1.910103410482406616e-01 -4.945521801710128784e-02 -1.184915825724601746e-01 -1.987421661615371704e-01 2.542261779308319092e-01 -6.675034761428833008e-02 1.939536184072494507e-01 2.523303218185901642e-02 -7.680972665548324585e-02 -2.144245803356170654e-01 -1.523102819919586182e-01 -3.278543651103973389e-01 1.006897538900375366e-01 -4.772112518548965454e-02 3.706519901752471924e-01 2.752159535884857178e-01 -2.356349825859069824e-01 -2.464816868305206299e-01 1.454894393682479858e-01 -7.138457894325256348e-02 -1.434594392776489258e-01 6.701087951660156250e-02 1.579630970954895020e-01 -1.287886649370193481e-01 -3.957069665193557739e-02 -1.674694716930389404e-01 1.410797834396362305e-01 2.121460288763046265e-01 -1.255352497100830078e-01 -2.154304534196853638e-01 -8.787592500448226929e-02
2.799983136355876923e-02 1.064884811639785767e-01 -2.253939397633075714e-02 -6.387854367494583130e-02 -2.801046073436737061e-01 5.766238085925579071e-03 -3.133060038089752197e-01 2.156217098236083984e-01 -5.206719785928726196e-02 3.405039384961128235e-02 -3.229404687881469727e-01 1.606786698102951050e-01 -1.493941843509674072e-01 1.330780517309904099e-02 -4.399414360523223877e-02 3.697013258934020996e-01 2.366312593221664429e-01 -9.532523900270462036e-02 5.905434861779212952e-02 -8.582907728850841522e-03 4.858715087175369263e-02 -1.680289953947067261e-02 -1.530276983976364136e-01 6.340619176626205444e-02 9.861173480749130249e-02 1.215768679976463318e-01 1.402923166751861572e-01 2.923369705677032471e-01 2.954305708408355713e-01 -2.107097357511520386e-01 -2.774253785610198975e-01 1.674507707357406616e-01
9.359513223171234131e-02 2.930181324481964111e-01 -1.116322502493858337e-01 1.112706586718559265e-01 1.131663471460342407e-02 -3.350643068552017212e-02 6.846357136964797974e-02 -9.141130000352859497e-02 3.159052878618240356e-02 3.590950965881347656e-01 -1.099050492048263550e-01 9.329364448785781860e-02 -3.415068089962005615e-01 2.611495852470397949e-01 -3.444059789180755615e-01 1.534610092639923096e-01 7.496725767850875854e-02 -1.653335392475128174e-01 1.858890801668167114e-01 -1.580048799514770508e-01 -9.968879073858261108e-02 -2.291770726442337036e-01 -1.160663887858390808e-01 2.366241663694381714e-01 8.727184496819972992e-03 1.608320325613021851e-01 2.323055565357208252e-01 1.993318051099777222e-01 -9.059903770685195923e-02 7.715616375207901001e-02 -8.588436990976333618e-02 1.514731794595718384e-01
1.456050127744674683e-01 -1.720201373100280762e-01 -5.879871919751167297e-02 -2.796248197555541992e-01 -2.887213230133056641e-01 9.396278858184814453e-02 7.846251875162124634e-02 2.216198295354843140e-02 -9.357068687677383423e-02 3.635051846504211426e-01 -1.233857423067092896e-01 -1.516225039958953857e-01 -1.834933012723922729e-01 1.299080625176429749e-02 -3.508356809616088867e-01 -8.116513490676879883e-02 1.177278906106948853e-01 1.786332140909507871e-04 2.023038119077682495e-01 8.089998364448547363e-02 5.701089650392532349e-02 -2.123402953147888184e-01 -7.555115735158324242e-04 -1.689295768737792969e-01 2.558582425117492676e-01 2.562399506568908691e-01 1.026171892881393433e-01 3.455379903316497803e-01 2.503516338765621185e-02 1.057491637766361237e-02 7.176923751831054688e-02 1.447788327932357788e-01
2.344084084033966064e-01 1.197328120470046997e-01 -1.546946614980697632e-01 1.006398573517799377e-01 -1.400859206914901733e-01 1.208776384592056274e-01 2.202345430850982666e-01 -2.435004711151123047e-01 3.021376207470893860e-02 3.097960650920867920e-01 -3.175963833928108215e-02 -2.156858742237091064e-01 -2.346201092004776001e-01 7.317745685577392578e-02 -2.544580996036529541e-01 1.504297107458114624e-01 2.957614362239837646e-01 -9.229274094104766846e-02 -1.122005283832550049e-02 -9.461615234613418579e-02 -2.121270149946212769e-01 -3.206512928009033203e-01 2.930395305156707764e-01 1.610554903745651245e-01 -1.684438735246658325e-01 -9.878125973045825958e-03 9.236679226160049438e-02 2.216551639139652252e-02 -8.850137144327163696e-02 2.213606685400009155e-01 5.520670861005783081e-02 -1.897365227341651917e-02
-5.780197307467460632e-02 -1.431496143341064453e-01 -2.319090440869331360e-02 1.438843756914138794e-01 -2.345950156450271606e-01 1.758947521448135376e-01 -2.190814614295959473e-01 -1.745174378156661987e-01 1.229147613048553467e-01 2.186374366283416748e-01 -2.925431728363037109e-01 1.679225265979766846e-01 -2.256822735071182251e-01 -2.548985779285430908e-01 -4.360432326793670654e-01 1.830600649118423462e-01 1.620981097221374512e-02 -1.642630100250244141e-01 -7.011257112026214600e-02 6.928119063377380371e-02 1.552702113986015320e-02 -3.032379746437072754e-01 -1.348537206649780273e-01 1.421929709613323212e-02 2.311171032488346100e-02 -1.622729450464248657e-01 2.123223990201950073e-01 -1.248102560639381409e-01 1.326270550489425659e-01 -7.394766062498092651e-02 5.100525543093681335e-02 -1.163260489702224731e-01
8.531229686923325062e-04 1.490968838334083557e-02 2.475886791944503784e-01 2.182932347059249878e-01 -1.667388677597045898e-01 9.287828952074050903e-02 1.032295301556587219e-01 1.086342558264732361e-01 -8.764565736055374146e-02 2.392190247774124146e-01 -2.923190593719482422e-01 1.714145690202713013e-01 -1.701526780379936099e-04 -3.369556739926338196e-02 -1.515680402517318726e-01 2.750513553619384766e-01 1.127206832170486450e-01 -2.717198133468627930e-01 2.841789461672306061e-02 1.278201118111610413e-02 -2.212703526020050049e-01 -8.793644607067108154e-03 -2.552620768547058105e-01 1.984419375658035278e-01 4.482902213931083679e-02 -1.209748685359954834e-01 9.237532503902912140e-03 3.363107442855834961e-01 1.961178518831729889e-02 -1.266606152057647705e-01 -2.183458507061004639e-01 3.426585197448730469e-01
-2.869231998920440674e-01 1.775693446397781372e-01 -2.813978865742683411e-02 1.777290403842926025e-01 -1.390907913446426392e-01 -1.892416030168533325e-01 -8.165928721427917480e-02 -3.067315183579921722e-02 -3.731229156255722046e-02 1.030117943882942200e-01 -9.028731286525726318e-02 8.280637674033641815e-03 -7.127238065004348755e-02 1.410220470279455185e-02 -2.880369424819946289e-01 1.729734987020492554e-01 2.554996609687805176e-01 -2.008654028177261353e-01 2.484401315450668335e-01 -1.130355801433324814e-02 -1.238909829407930374e-02 -1.789712756872177124e-01 -1.870694458484649658e-01 -1.500037871301174164e-02 2.026627399027347565e-02 -1.715020239353179932e-01 -4.496684670448303223e-02 3.938305974006652832e-01 4.950886219739913940e-02 4.275280833244323730e-01 -1.693043112754821777e-01 1.299395263195037842e-01
6.876803934574127197e-02 -1.243437156081199646e-01 -1.373496055603027344e-01 -3.127253949642181396e-01 -2.876089513301849365e-01 3.319144621491432190e-02 2.195569574832916260e-01 -1.116238608956336975e-01 -8.522704243659973145e-02 2.324545681476593018e-01 -1.124243363738059998e-01 -8.291909843683242798e-02 -1.103562116622924805e-01 -2.662953361868858337e-02 -1.979408115148544312e-01 1.423173099756240845e-01 2.386966943740844727e-01 4.898408800363540649e-02 2.828177213668823242e-01 3.185300156474113464e-02 -1.155648157000541687e-01 -1.714888662099838257e-01 1.535539925098419189e-01 -1.708483397960662842e-01 2.522566318511962891e-01 1.061808317899703979e-01 1.121058240532875061e-01 4.687705039978027344e-01 -6.471534818410873413e-02 3.465236164629459381e-03 -9.076994657516479492e-02 9.978860616683959961e-02
1.114671900868415833e-01 -7.281703501939773560e-02 -1.202624142169952393e-01 1.124666184186935425e-01 2.023199051618576050e-01 8.901529014110565186e-02 2.740382254123687744e-01 -1.297635142691433430e-03 -1.345418840646743774e-01 1.305765658617019653e-01 -7.443195581436157227e-02 -6.184736266732215881e-02 -6.858192384243011475e-02 2.244394421577453613e-01 -4.111160337924957275e-01 3.003177344799041748e-01 3.402076065540313721e-01 -2.806788980960845947e-01 4.986896738409996033e-02 1.223300546407699585e-01 -3.550315275788307190e-02 1.007458344101905823e-01 1.184220016002655029e-01 2.730004191398620605e-01 1.465507000684738159e-01 -3.304277956485748291e-01 1.356698870658874512e-01 4.968547075986862183e-02 -2.974142692983150482e-02 -4.681935533881187439e-02 6.489167362451553345e-02 -4.056769609451293945e-02
-1.738668791949748993e-02 1.806676834821701050e-01 2.299474179744720459e-01 1.481588780879974365e-01 -1.128766909241676331e-01 1.004403680562973022e-01 -5.603188648819923401e-02 5.816293880343437195e-02 -1.645923703908920288e-01 3.366493284702301025e-01 -2.914258241653442383e-01 7.219977676868438721e-02 -1.791900247335433960e-01 7.733016461133956909e-02 -1.537898182868957520e-01 2.636797428131103516e-01 4.892420768737792969e-02 -2.833608984947204590e-01 6.739147007465362549e-02 -1.083584204316139221e-01 -9.572954475879669189e-02 -1.294423341751098633e-01 -3.766611814498901367e-01 1.521846652030944824e-01 -9.057064354419708252e-02 2.573741599917411804e-02 -9.558808803558349609e-02 2.745288610458374023e-01 1.357684284448623657e-01 -1.213140040636062622e-01 -2.013140320777893066e-01 2.099424451589584351e-01
4.609628021717071533e-02 -7.775633782148361206e-02 -1.334346681833267212e-01 -8.731161803007125854e-02 -3.605892062187194824e-01 6.342031061649322510e-02 -7.693529129028320312e-02 -4.574160650372505188e-02 -3.777370601892471313e-02 5.825381726026535034e-02 -1.681170612573623657e-01 -1.986531913280487061e-01 -1.296336203813552856e-01 -3.317234516143798828e-01 -5.637838840484619141e-01 1.850039064884185791e-01 2.617012262344360352e-01 1.578060835599899292e-01 1.349387466907501221e-01 1.689305715262889862e-02 -1.114413291215896606e-01 1.347046252340078354e-02 -2.947228401899337769e-02 2.634903192520141602e-01 9.272830933332443237e-02 1.479298770427703857e-01 9.996883571147918701e-02 -6.732171028852462769e-02 -7.220873143523931503e-03 -9.854581207036972046e-02 -1.000220105051994324e-01 -1.153949499130249023e-01
5.585527513176202774e-03 -1.074603348970413208e-01 -9.583695232868194580e-02 -3.203169703483581543e-01 -1.310911923646926880e-01 -5.153004452586174011e-02 3.202775120735168457e-01 6.443319469690322876e-02 3.091388382017612457e-02 1.877187490463256836e-01 -8.792933821678161621e-02 -1.374588441103696823e-02 2.944749593734741211e-02 3.599911183118820190e-02 -4.129710793495178223e-01 -3.940875083208084106e-02 3.670627176761627197e-01 -2.399266809225082397e-01 4.095998127013444901e-03 1.068856716156005859e-01 1.546115726232528687e-01 -2.832430005073547363e-01 -8.782684803009033203e-02 -4.925830662250518799e-02 6.709981709718704224e-02 -3.206473588943481445e-02 -1.541099250316619873e-01 1.520418077707290649e-01 2.375889271497726440e-01 2.734550237655639648e-01 1.051006615161895752e-01 1.378627419471740723e-01
1.862353533506393433e-01 2.496057897806167603e-01 1.429119110107421875e-01 -2.038197815418243408e-01 -2.466912567615509033e-01 -3.652698174118995667e-02 4.884673655033111572e-02 -9.774832427501678467e-02 7.548075914382934570e-02 5.382385104894638062e-02 -2.517144978046417236e-01 6.612639129161834717e-02 8.492470718920230865e-03 5.321625620126724243e-02 -3.348541557788848877e-01 2.253381609916687012e-01 3.640162944793701172e-01 -3.669703602790832520e-01 -1.334946304559707642e-01 2.147179562598466873e-03 -6.441177427768707275e-02 -1.398459076881408691e-01 4.015385732054710388e-02 -1.368527263402938843e-01 2.389396876096725464e-01 -6.304264068603515625e-02 9.536796808242797852e-02 -2.594112157821655273e-01 1.532723009586334229e-01 8.418644778430461884e-03 -1.764608472585678101e-01 -5.979000031948089600e-02
7.342032343149185181e-02 1.278344243764877319e-01 1.298238933086395264e-01 2.930842936038970947e-01 -3.832167983055114746e-01 4.301826655864715576e-02 1.955194622278213501e-01 -3.664503619074821472e-02 -7.995244860649108887e-02 9.999430179595947266e-02 -1.750167161226272583e-01 -1.280499398708343506e-01 9.792280197143554688e-02 -5.875463411211967468e-02 -2.073633223772048950e-01 2.540725469589233398e-01 1.102985814213752747e-01 -1.682670861482620239e-01 -4.564830288290977478e-02 -1.229135617613792419e-01 -2.535475492477416992e-01 -1.863167434930801392e-02 3.347406908869743347e-02 3.287459909915924072e-01 2.465633302927017212e-02 -1.556919515132904053e-01 -1.471111178398132324e-01 2.749442160129547119e-01 2.117606699466705322e-01 -8.797359466552734375e-02 -3.064836859703063965e-01 5.594064295291900635e-02
2.103551626205444336e-01 1.207639276981353760e-01 9.165134280920028687e-02 3.133345395326614380e-02 -1.456172298640012741e-02 1.176337227225303650e-01 -1.682428866624832153e-01 -1.251799315214157104e-01 -3.315458893775939941e-01 1.756948530673980713e-01 -1.901786774396896362e-01 -3.897643685340881348e-01 -1.979188770055770874e-01 -1.679462790489196777e-01 -5.152568221092224121e-02 1.956296265125274658e-01 4.738916829228401184e-02 -2.377965748310089111e-01 -9.263756871223449707e-02 2.464386969804763794e-01 -4.551348090171813965e-02 -2.285946905612945557e-01 -8.312458544969558716e-02 1.385326683521270752e-01 -7.472699880599975586e-02 -1.668746173381805420e-01 2.219535261392593384e-01 1.415137946605682373e-01 2.491549849510192871e-01 1.801796630024909973e-02 -2.393448911607265472e-02 2.496978789567947388e-01
5.248935520648956299e-02 7.992238551378250122e-02 -1.783095449209213257e-01 -2.487413138151168823e-01 -6.781075149774551392e-02 1.528458297252655029e-01 2.140360772609710693e-01 3.068509399890899658e-01 5.601670127362012863e-03 7.100744545459747314e-02 -3.320337533950805664e-01 -2.555813789367675781e-01 -2.387947961688041687e-02 -1.386308521032333374e-01 -2.453684657812118530e-01 2.422402650117874146e-01 5.835929512977600098e-02 -1.133699491620063782e-01 1.717411577701568604e-01 2.553671002388000488e-01 -1.817633658647537231e-01 -1.865287870168685913e-02 4.360311105847358704e-02 -2.160727828741073608e-01 5.284208804368972778e-02 1.888847500085830688e-01 -1.344269216060638428e-01 1.322971731424331665e-01 7.216764986515045166e-02 3.355492651462554932e-01 -1.064918711781501770e-01 1.175568550825119019e-01
-2.429487109184265137e-01 -9.751752763986587524e-02 -2.327971160411834717e-01 1.759025454521179199e-01 -2.233418822288513184e-01 -3.621917590498924255e-02 -1.672645360231399536e-01 1.148625239729881287e-01 1.158421561121940613e-01 3.153400719165802002e-01 -1.842119097709655762e-01 -1.338699925690889359e-02 -1.041011959314346313e-01 -2.458753623068332672e-02 -3.336547613143920898e-01 2.657872065901756287e-02 1.499231606721878052e-01 -3.051413297653198242e-01 -6.833472102880477905e-02 2.806139588356018066e-01 -3.308454751968383789e-01 -1.351050883531570435e-01 3.313044458627700806e-02 -1.756636351346969604e-01 2.512698769569396973e-01 -5.675047263503074646e-02 -2.409468637779355049e-03 -4.929088056087493896e-02 2.041661590337753296e-01 -9.413865394890308380e-03 -1.164860203862190247e-01 -2.677364833652973175e-02
1.337994933128356934e-01 1.451485008001327515e-01 -1.713247746229171753e-01 2.192394733428955078e-01 3.893318772315979004e-02 6.674459576606750488e-02 1.652689576148986816e-01 1.474611759185791016e-01 -2.138783968985080719e-02 4.168217480182647705e-01 -1.559237241744995117e-01 2.735073864459991455e-01 4.859776701778173447e-03 9.267298877239227295e-02 -2.109229266643524170e-01 2.444847375154495239e-01 2.853531539440155029e-01 -3.045586645603179932e-01 1.281238049268722534e-01 1.792807132005691528e-01 -5.911636725068092346e-02 -1.217977181077003479e-01 -1.380173414945602417e-01 1.854125410318374634e-01 1.119872555136680603e-01 -1.733644455671310425e-01 2.545239031314849854e-01 -4.321756213903427124e-02 7.502004504203796387e-02 -7.738086581230163574e-02 -1.114222556352615356e-01 1.209127902984619141e-01
3.307737410068511963e-01 -4.286757484078407288e-02 -1.708567589521408081e-01 1.038803309202194214e-01 -4.030078649520874023e-01 1.483335793018341064e-01 -1.454720348119735718e-01 1.524788513779640198e-02 -9.530416131019592285e-02 -1.572820544242858887e-02 -6.525965034961700439e-02 -2.188753634691238403e-01 -2.869373857975006104e-01 -9.893356263637542725e-02 -1.166285723447799683e-01 -9.942673146724700928e-02 2.173703163862228394e-01 1.560751348733901978e-01 4.836700856685638428e-02 -3.252393007278442383e-02 -1.871753633022308350e-01 -6.470452249050140381e-02 -2.159444242715835571e-02 9.344927966594696045e-03 1.324604153633117676e-01 1.022068224847316742e-02 6.003399565815925598e-02 4.094830751419067383e-01 1.657092273235321045e-01 2.284399420022964478e-01 -2.187658101320266724e-01 1.861072331666946411e-01
6.336608529090881348e-02 2.470462620258331299e-01 -6.952926516532897949e-02 -2.082570046186447144e-01 -4.126468896865844727e-01 1.357252895832061768e-01 9.263516403734683990e-03 2.419197931885719299e-02 -2.289886623620986938e-01 2.917854115366935730e-02 -1.384061872959136963e-01 -2.557669878005981445e-01 -3.041632771492004395e-01 -3.389799222350120544e-02 -1.061149835586547852e-01 -7.053668610751628876e-03 2.162075042724609375e-01 -1.216700524091720581e-01 3.319964706897735596e-01 3.529425710439682007e-02 -1.011682152748107910e-01 1.076114699244499207e-01 -1.739253252744674683e-01 1.172737777233123779e-01 -3.721716627478599548e-02 2.011089026927947998e-01 -9.674465656280517578e-02 3.353025913238525391e-01 4.433509707450866699e-02 1.860626190900802612e-01 -3.645632183179259300e-03 -1.244687810540199280e-01
-1.655801534652709961e-01 2.455919235944747925e-02 -1.841387450695037842e-01 -1.508402377367019653e-01 -2.477305829524993896e-01 2.151017040014266968e-01 1.515187323093414307e-01 1.721056997776031494e-01 -2.358930110931396484e-01 -7.252324372529983521e-02 -4.678446054458618164e-01 -1.409236490726470947e-01 -1.328165382146835327e-01 -1.106022745370864868e-01 -2.367783337831497192e-01 -1.696853637695312500e-01 3.815247863531112671e-02 -8.943217247724533081e-02 -8.255175501108169556e-02 -3.631596220657229424e-03 -1.053089797496795654e-01 -3.089265525341033936e-02 1.044434234499931335e-01 -2.235522726550698280e-03 9.193244576454162598e-02 -8.194941282272338867e-02 2.071940451860427856e-01 4.314417243003845215e-01 7.154680043458938599e-02 -2.175413668155670166e-01 -6.032782047986984253e-02 3.418551385402679443e-02
7.626837491989135742e-02 1.806490421295166016e-01 -1.439216434955596924e-01 -2.194220274686813354e-01 -2.497619949281215668e-02 -8.782933466136455536e-03 2.421107739210128784e-01 -3.079299628734588623e-01 -6.440631300210952759e-02 3.133679032325744629e-01 -3.518379032611846924e-01 -2.403973191976547241e-01 -5.033108592033386230e-02 -3.747438192367553711e-01 -2.822716534137725830e-01 1.009004712104797363e-01 -2.782080136239528656e-02 -1.057222113013267517e-01 -7.276908308267593384e-02 8.884835988283157349e-03 1.013349369168281555e-01 -1.506430748850107193e-02 -8.087582886219024658e-02 5.634196475148200989e-02 -1.042653992772102356e-01 -2.448585629463195801e-02 1.685968041419982910e-01 -1.088157370686531067e-01 1.779167950153350830e-01 -5.571474879980087280e-02 -6.698577105998992920e-02 3.054155707359313965e-01
-9.205964207649230957e-02 8.323585242033004761e-02 6.114240735769271851e-02 -1.914786547422409058e-01 5.904920864850282669e-03 -1.495286077260971069e-01 2.884272038936614990e-01 -8.953485637903213501e-02 2.811457403004169464e-02 2.830050587654113770e-01 -2.892361581325531006e-01 5.411878600716590881e-02 -5.404011160135269165e-02 -4.100507125258445740e-02 -3.634474277496337891e-01 -1.088283956050872803e-02 3.316607475280761719e-01 -2.722287476062774658e-01 -8.654064685106277466e-02 -5.701518803834915161e-02 -3.586230799555778503e-02 -2.320515364408493042e-02 -1.049541532993316650e-01 -8.511339314281940460e-03 -2.457958012819290161e-01 1.510669440031051636e-01 3.587829321622848511e-02 1.703534126281738281e-01 -3.353629261255264282e-02 2.795333266258239746e-01 -3.443084061145782471e-01 8.482325822114944458e-02
2.485620379447937012e-01 -7.561995834112167358e-02 1.730937510728836060e-02 4.032413065433502197e-01 -3.782190978527069092e-01 1.559839844703674316e-01 2.054516673088073730e-01 -2.218094468116760254e-02 -2.128283381462097168e-01 4.811017215251922607e-02 2.132559311576187611e-04 6.973695755004882812e-02 1.878098212182521820e-02 4.855400882661342621e-03 -1.417249590158462524e-01 3.072005212306976318e-01 8.722307533025741577e-02 -2.996083199977874756e-01 -1.246097758412361145e-01 4.475424531847238541e-03 -1.600562185049057007e-01 -2.156307250261306763e-01 -8.931794762611389160e-02 1.578800231218338013e-01 7.947772741317749023e-02 -2.738129906356334686e-02 -2.287340015172958374e-01 2.074982970952987671e-01 2.335756421089172363e-01 6.716775149106979370e-02 -3.914584964513778687e-02 -1.059357151389122009e-01
3.809244632720947266e-01 1.181782782077789307e-01 -7.524240761995315552e-02 -1.131723262369632721e-02 -1.963685303926467896e-01 2.650803029537200928e-01 1.383504271507263184e-01 1.088561341166496277e-01 -5.101353675127029419e-02 7.478689402341842651e-02 -4.654256999492645264e-01 -3.382384777069091797e-02 1.836247742176055908e-02 -1.813079863786697388e-01 -1.061243414878845215e-01 3.113183975219726562e-01 4.852619022130966187e-02 -1.028880476951599121e-01 1.636339575052261353e-01 -7.715846598148345947e-02 4.762307740747928619e-03 -3.884911164641380310e-02 2.864846885204315186e-01 2.757431268692016602e-01 -9.523730725049972534e-02 -1.207778453826904297e-01 -1.860545873641967773e-01 -1.669582873582839966e-01 1.242103800177574158e-01 6.301864981651306152e-02 2.291431650519371033e-02 1.287908107042312622e-01
5.498725175857543945e-02 2.869717404246330261e-02 -1.191261336207389832e-01 6.200985237956047058e-02 -3.864036500453948975e-01 1.221927180886268616e-01 2.111512795090675354e-02 1.214366927742958069e-01 1.249279826879501343e-01 2.919491529464721680e-01 -4.452402889728546143e-01 -2.199685573577880859e-01 2.472472935914993286e-02 -6.152728199958801270e-02 -1.184602826833724976e-01 1.225221827626228333e-01 1.899573504924774170e-01 7.922497577965259552e-03 -2.225939184427261353e-01 -3.029452562332153320e-01 5.405965819954872131e-02 7.386048883199691772e-02 -2.909515500068664551e-01 9.779448062181472778e-02 -2.153623998165130615e-01 1.549549847841262817e-01 1.440558582544326782e-01 1.424587219953536987e-01 1.078115031123161316e-02 -1.214139834046363831e-01 -4.919988568872213364e-03 -1.067331954836845398e-01
5.950057879090309143e-02 1.347812861204147339e-01 -6.512451916933059692e-02 2.875526845455169678e-01 -9.258791804313659668e-02 1.425631940364837646e-01 -2.465882152318954468e-01 -1.938205361366271973e-01 -2.033905237913131714e-01 2.176866233348846436e-01 -2.518079876899719238e-01 -1.950817704200744629e-01 -2.712893187999725342e-01 2.565107941627502441e-01 -2.898829281330108643e-01 1.336341947317123413e-01 1.050001233816146851e-01 -1.821095049381256104e-01 -9.394085407257080078e-02 1.339441537857055664e-01 1.132243648171424866e-01 -2.599683105945587158e-01 1.157163735479116440e-02 2.841524966061115265e-02 2.829073667526245117e-01 3.870999440550804138e-03 1.373538076877593994e-01 -3.277574852108955383e-02 2.158038467168807983e-01 -7.163133472204208374e-02 -1.533280760049819946e-01 -7.133621722459793091e-02
2.358873374760150909e-03 -4.615506827831268311e-01 -1.986634731292724609e-01 -1.658457331359386444e-02 -1.948011666536331177e-01 -6.546521931886672974e-02 2.832129597663879395e-01 -3.742751479148864746e-02 -2.025143206119537354e-01 2.873305082321166992e-01 -1.049656048417091370e-01 -2.056180685758590698e-02 -2.340427339076995850e-01 -8.077462762594223022e-02 -1.602153778076171875e-01 4.162083193659782410e-02 2.179515659809112549e-01 -1.234635934233665466e-01 9.478948079049587250e-03 2.634901367127895355e-02 -4.814006015658378601e-02 -4.730167984962463379e-02 1.365611404180526733e-01 -8.782581984996795654e-02 -1.714630275964736938e-01 5.039445683360099792e-02 1.249999031424522400e-01 1.575065851211547852e-01 3.883453011512756348e-01 -5.342992395162582397e-02 -2.764524817466735840e-01 5.247524008154869080e-02
1.170897036790847778e-01 1.423728615045547485e-01 -1.490808576345443726e-01 -3.883922472596168518e-02 -3.516461253166198730e-01 -5.092652887105941772e-02 -1.825202554464340210e-01 9.444082155823707581e-03 -2.415576130151748657e-01 9.480774402618408203e-03 2.166567929089069366e-02 6.010638549923896790e-02 -1.089323088526725769e-01 -5.631595104932785034e-02 -2.236976772546768188e-01 2.728022038936614990e-01 3.700128197669982910e-01 -2.835197448730468750e-01 4.324316605925559998e-02 -9.571281075477600098e-02 2.014240473508834839e-01 2.469665743410587311e-02 8.115781843662261963e-02 2.653203904628753662e-01 3.066250085830688477e-01 -9.460135549306869507e-02 1.935228854417800903e-01 6.444873660802841187e-02 -1.577793955802917480e-01 -4.749761521816253662e-02 -6.604769825935363770e-02 2.409164905548095703e-01
-6.250006705522537231e-02 -1.681294441223144531e-01 -3.484995961189270020e-01 -3.494513928890228271e-01 -1.651178449392318726e-01 1.122837513685226440e-01 1.843207180500030518e-01 1.679747551679611206e-01 -1.434911489486694336e-01 1.966922581195831299e-01 1.550462562590837479e-02 -5.166824162006378174e-02 -3.966758400201797485e-02 8.187131956219673157e-03 -3.455014824867248535e-01 1.580098867416381836e-01 -3.801630064845085144e-02 -2.401076257228851318e-01 3.801268935203552246e-01 -6.256622821092605591e-02 -1.620064675807952881e-01 -7.197590172290802002e-02 -1.864734739065170288e-01 -1.407303065061569214e-01 2.489271201193332672e-02 -9.052409976720809937e-02 4.544583708047866821e-02 1.438846290111541748e-01 1.926346272230148315e-01 -4.402584955096244812e-02 -1.640689820051193237e-01 1.515625864267349243e-01
2.067086845636367798e-02 3.104053623974323273e-02 -2.244308292865753174e-01 4.020324721932411194e-02 -1.362608671188354492e-01 6.798243150115013123e-03 8.287128806114196777e-02 -9.362869709730148315e-02 3.821076825261116028e-02 1.167534142732620239e-01 -2.503142654895782471e-01 -4.215667396783828735e-02 -2.369851171970367432e-01 -1.241690590977668762e-01 -2.092854082584381104e-01 4.148466885089874268e-01 4.272572323679924011e-02 -2.855862677097320557e-01 -1.837586909532546997e-01 1.178312953561544418e-02 -7.296496629714965820e-02 -4.629277624189853668e-03 1.557029187679290771e-01 -2.888483405113220215e-01 5.317173153162002563e-02 -8.847025036811828613e-02 -3.726686835289001465e-01 1.544050034135580063e-02 1.678193807601928711e-01 -2.829360067844390869e-01 -1.548589915037155151e-01 1.818995624780654907e-01
2.691223919391632080e-01 2.677402794361114502e-01 -1.156832948327064514e-01 -1.700130701065063477e-01 -1.508465111255645752e-01 1.024087518453598022e-01 -5.794917047023773193e-02 -4.386903718113899231e-02 -2.392148524522781372e-01 3.282827138900756836e-01 -1.704706549644470215e-01 1.850650161504745483e-01 1.948937401175498962e-02 2.066981494426727295e-01 -1.397652029991149902e-01 1.917803473770618439e-02 1.947016082704067230e-02 -3.413991332054138184e-01 1.465268898755311966e-02 -1.484113037586212158e-01 -2.595044374465942383e-01 -1.341779530048370361e-01 2.065292745828628540e-02 1.859763562679290771e-01 -2.764773322269320488e-03 1.989416927099227905e-01 -1.705979108810424805e-01 2.520798742771148682e-01 1.574001610279083252e-01 6.448163092136383057e-02 -2.222169637680053711e-01 1.169966906309127808e-01
3.075537085533142090e-01 -3.165615722537040710e-02 -8.323220908641815186e-02 3.068411350250244141e-02 6.090552732348442078e-02 2.973533235490322113e-02 1.302236020565032959e-01 -2.708539664745330811e-01 -2.410725355148315430e-01 2.078905850648880005e-01 -2.354413568973541260e-01 -3.995171487331390381e-01 -2.087390869855880737e-01 -5.473357066512107849e-02 -5.941279605031013489e-02 2.210751324892044067e-01 -4.204609245061874390e-02 -1.946935057640075684e-01 -2.648665606975555420e-01 -2.065686434507369995e-01 1.072058081626892090e-02 -1.227412372827529907e-01 -1.931276023387908936e-01 6.837984919548034668e-02 -1.109858378767967224e-01 -1.987735368311405182e-02 1.653234660625457764e-01 1.609724946320056915e-02 1.637330502271652222e-01 2.112683653831481934e-01 -2.294723242521286011e-01 1.105258837342262268e-01
2.526033520698547363e-01 2.029263526201248169e-01 -1.793243587017059326e-01 3.081294335424900055e-02 1.779322512447834015e-02 3.359555006027221680e-01 1.232069656252861023e-01 -2.667431831359863281e-01 -3.009361214935779572e-02 9.569162875413894653e-02 -2.152575105428695679e-01 -3.130792826414108276e-02 4.560818895697593689e-02 -3.188131153583526611e-01 -2.569715082645416260e-01 2.919773757457733154e-01 2.355610579252243042e-01 -1.526475101709365845e-01 1.091239303350448608e-01 8.884383738040924072e-02 8.493746817111968994e-02 -1.155347377061843872e-01 1.034947484731674194e-01 6.442006677389144897e-02 6.183807924389839172e-02 -1.886012256145477295e-01 -9.161556512117385864e-02 -1.322656571865081787e-01 3.192188739776611328e-01 1.406479328870773315e-01 3.534840792417526245e-02 1.666623204946517944e-01
-1.223345249891281128e-01 5.489019677042961121e-02 -2.942326366901397705e-01 -1.209550201892852783e-01 -1.291504651308059692e-01 2.460490763187408447e-01 1.575994044542312622e-01 3.700532317161560059e-01 -1.861555967479944229e-03 7.463029026985168457e-02 -3.483428359031677246e-01 -5.038164556026458740e-02 -5.583832785487174988e-02 -4.817229136824607849e-02 -2.543202638626098633e-01 4.178826510906219482e-02 9.525642544031143188e-02 -1.119794100522994995e-01 2.983025908470153809e-01 4.431348294019699097e-02 -1.185196079313755035e-02 -2.039387673139572144e-01 -2.544021978974342346e-02 -1.467940807342529297e-01 9.700594842433929443e-02 1.597228795289993286e-01 -7.514712214469909668e-02 3.029694557189941406e-01 9.193722903728485107e-02 3.445815443992614746e-01 -6.594015657901763916e-02 1.091534737497568130e-02
1.848968863487243652e-01 2.282644361257553101e-01 -2.006739079952239990e-01 -1.209812089800834656e-01 -9.096132218837738037e-02 1.390204876661300659e-01 -6.861671060323715210e-02 -9.330338984727859497e-02 -1.732956469058990479e-01 2.808529138565063477e-01 -1.671555191278457642e-01 1.210033074021339417e-01 9.805697202682495117e-02 4.625249654054641724e-02 -2.712458372116088867e-01 4.817683249711990356e-02 7.841956615447998047e-02 -3.255411386489868164e-01 -2.920676395297050476e-02 -2.960582077503204346e-01 -4.087330996990203857e-01 -1.746349334716796875e-01 1.010112911462783813e-01 1.129120513796806335e-01 -1.362505406141281128e-01 1.216737926006317139e-01 -9.092152863740921021e-02 2.840591073036193848e-01 2.924731932580471039e-02 1.227296739816665649e-01 -1.371462792158126831e-01 2.122473903000354767e-02
-2.911075390875339508e-02 -2.426991313695907593e-01 -3.448975980281829834e-01 -2.754252552986145020e-01 -1.648255437612533569e-01 1.341478079557418823e-01 2.172009795904159546e-01 1.045798957347869873e-01 -2.008372358977794647e-02 1.400056183338165283e-01 2.338494732975959778e-02 -2.057771831750869751e-01 -1.902966350317001343e-01 -1.868014968931674957e-02 -3.638259172439575195e-01 2.368098944425582886e-01 -1.607716269791126251e-02 -1.407838016748428345e-01 1.582328826189041138e-01 6.409645825624465942e-02 -1.593811959028244019e-01 -7.207657396793365479e-02 -1.722581088542938232e-01 -2.394097447395324707e-01 6.754905730485916138e-02 -1.403904110193252563e-01 -1.427848786115646362e-01 4.079712182283401489e-02 2.786828577518463135e-01 4.025795310735702515e-02 -1.668615788221359253e-01 1.843645870685577393e-01
1.704248040914535522e-02 -1.268076151609420776e-01 -3.858806788921356201e-01 -5.858666077256202698e-02 -8.837817609310150146e-02 1.230911538004875183e-01 1.854400634765625000e-01 7.615116238594055176e-02 -2.060541510581970215e-01 2.463898658752441406e-01 -1.815539449453353882e-01 -2.064357995986938477e-01 -3.439153730869293213e-01 5.848856270313262939e-02 -2.885591685771942139e-01 -6.681616604328155518e-02 9.761166572570800781e-02 -1.156392320990562439e-01 2.277155071496963501e-01 1.227723211050033569e-01 -2.113787271082401276e-02 -9.135116636753082275e-02 9.683918207883834839e-03 -2.556111812591552734e-01 -1.015196144580841064e-01 -1.380490660667419434e-01 -8.130082488059997559e-02 3.440592885017395020e-01 2.454004436731338501e-02 1.459933519363403320e-01 -1.862677037715911865e-01 7.041179388761520386e-02
1.138585284352302551e-01 3.007814846932888031e-02 -1.637344509363174438e-01 8.688334375619888306e-02 -1.069665327668190002e-01 1.473489701747894287e-01 1.440588682889938354e-01 2.834697961807250977e-01 -1.257701516151428223e-01 1.819230616092681885e-01 -2.110737860202789307e-01 -1.663437634706497192e-01 -3.826988041400909424e-01 -4.342097640037536621e-01 3.719525411725044250e-02 -9.549000114202499390e-02 1.625782102346420288e-01 -1.065073087811470032e-01 2.093178629875183105e-01 1.038798019289970398e-01 -3.181946650147438049e-02 -1.447680443525314331e-01 1.650153100490570068e-01 1.077502891421318054e-01 -8.204527199268341064e-02 -1.044812127947807312e-01 1.213285326957702637e-01 1.670162826776504517e-01 3.105717003345489502e-01 -7.376788649708032608e-03 4.328364040702581406e-03 2.022272199392318726e-01
1.397697776556015015e-01 1.168848127126693726e-01 -2.747837267816066742e-02 -2.486729770898818970e-01 -1.714642047882080078e-01 1.499788314104080200e-01 9.885957464575767517e-03 -1.202818155288696289e-01 -2.093921750783920288e-01 -1.502903401851654053e-01 -2.949521243572235107e-01 5.544055253267288208e-03 -2.311456054449081421e-01 -1.132703348994255066e-01 -1.288511455059051514e-01 1.714784651994705200e-01 2.438864856958389282e-01 -4.574030637741088867e-01 -1.456924825906753540e-01 2.034074366092681885e-01 1.249320209026336670e-01 6.487468630075454712e-02 1.810571551322937012e-01 -8.053632825613021851e-02 -1.636689715087413788e-02 5.115269124507904053e-02 3.392440676689147949e-01 9.999994188547134399e-02 1.866575479507446289e-01 2.950175106525421143e-02 1.011970862746238708e-01 8.784976601600646973e-02
1.322388201951980591e-01 7.575207203626632690e-02 -1.418152749538421631e-01 -9.054920822381973267e-02 -1.169331297278404236e-01 -1.445326656103134155e-01 -2.494341582059860229e-01 7.334689050912857056e-02 2.532340288162231445e-01 1.302535533905029297e-01 -3.525214195251464844e-01 -2.091470062732696533e-01 -4.256919622421264648e-01 -7.716076076030731201e-02 -3.532211482524871826e-01 5.728480964899063110e-02 3.044157102704048157e-02 -1.911847442388534546e-01 2.782041728496551514e-01 -1.324404478073120117e-01 -1.156880557537078857e-01 1.186329424381256104e-01 7.987560331821441650e-02 2.183176428079605103e-01 7.339283078908920288e-02 -6.054967269301414490e-02 -8.138388395309448242e-02 8.432231843471527100e-02 1.083489358425140381e-01 1.364878267049789429e-01 1.214796975255012512e-01 1.239548902958631516e-02
3.775192424654960632e-02 4.607583954930305481e-02 -2.961080074310302734e-01 2.538328170776367188e-01 -9.972815401852130890e-03 -1.667155325412750244e-02 1.124482154846191406e-01 1.403660029172897339e-01 -6.221028976142406464e-03 2.439618408679962158e-01 -3.845433890819549561e-02 -1.668142527341842651e-01 1.569050550460815430e-01 -2.132656872272491455e-01 -3.849215209484100342e-01 2.350569516420364380e-01 3.260549902915954590e-01 -1.717662662267684937e-01 1.380229294300079346e-01 3.026489168405532837e-02 2.544361948966979980e-01 -2.592534422874450684e-01 -1.212801635265350342e-01 2.002063393592834473e-01 1.466871201992034912e-01 2.178643941879272461e-01 6.576097011566162109e-02 5.742523074150085449e-02 -2.408834360539913177e-02 5.600265040993690491e-02 1.379216182976961136e-02 1.618710756301879883e-01
8.737072348594665527e-02 2.578167021274566650e-01 -1.017004027962684631e-01 -2.152922600507736206e-01 -2.792429029941558838e-01 -3.371354937553405762e-02 -2.551215887069702148e-01 -4.548457264900207520e-02 -3.171944916248321533e-01 1.348902434110641479e-01 -2.244827300310134888e-01 4.564640671014785767e-02 -4.580385982990264893e-03 1.140455678105354309e-01 -2.260868847370147705e-01 1.061169877648353577e-01 1.261586248874664307e-01 -3.212221264839172363e-01 2.479428984224796295e-02 -6.122100725769996643e-02 -3.960137069225311279e-02 -3.360436260700225830e-01 -9.606771054677665234e-04 6.663144379854202271e-02 1.671251803636550903e-01 -2.395921051502227783e-01 2.340058237314224243e-01 -1.572126895189285278e-01 1.164920255541801453e-01 -2.978224493563175201e-02 -7.071843743324279785e-02 -2.226704210042953491e-01
-1.236300542950630188e-01 9.373524785041809082e-02 3.352902457118034363e-02 1.112531945109367371e-01 -2.323828637599945068e-01 5.919544771313667297e-02 -2.332811206579208374e-01 -3.143498674035072327e-02 1.221032664179801941e-01 2.193976193666458130e-01 -2.272141277790069580e-01 7.093399763107299805e-02 -1.564506292343139648e-01 -8.184919506311416626e-02 -2.183406054973602295e-01 2.067929208278656006e-01 9.337944537401199341e-02 -1.832469403743743896e-01 1.177385821938514709e-01 -1.317419707775115967e-01 4.995135962963104248e-02 1.554990559816360474e-01 -1.596948951482772827e-01 3.745593726634979248e-01 5.023533478379249573e-02 -9.388306736946105957e-02 5.401453375816345215e-02 3.121806085109710693e-01 2.676547765731811523e-01 -1.534784734249114990e-01 -2.562823593616485596e-01 2.638601660728454590e-01
4.381569847464561462e-02 2.406576722860336304e-01 -1.015116199851036072e-01 -1.867925631813704967e-03 1.292091328650712967e-02 2.869463711977005005e-02 -1.517192721366882324e-01 9.002909809350967407e-02 1.816589236259460449e-01 3.482868969440460205e-01 -1.415198445320129395e-01 -1.803017705678939819e-01 8.090965449810028076e-02 7.319537922739982605e-03 -1.897357255220413208e-01 3.768526613712310791e-01 -1.741434074938297272e-02 -3.701807856559753418e-01 1.160636469721794128e-01 -5.747420340776443481e-02 6.521049141883850098e-02 -5.922647193074226379e-02 -4.329980909824371338e-02 4.922422394156455994e-02 -3.025672137737274170e-01 7.178016752004623413e-02 9.213459491729736328e-02 3.939514756202697754e-01 1.513808500021696091e-02 1.212284713983535767e-01 -2.066283375024795532e-01 1.486876606941223145e-01
5.321322381496429443e-02 -2.060428112745285034e-01 3.215809762477874756e-01 1.993958055973052979e-01 -2.075509428977966309e-01 -2.784844934940338135e-01 1.247837324626743793e-03 8.627104014158248901e-02 -1.095169261097908020e-01 2.064502686262130737e-01 -1.061664000153541565e-01 -1.583150923252105713e-01 7.518604863435029984e-03 -1.761826425790786743e-01 -2.898873388767242432e-01 2.941563725471496582e-01 -8.726801723241806030e-02 -2.636069655418395996e-01 2.911849133670330048e-02 4.238905385136604309e-02 -1.388574671000242233e-02 -8.390308171510696411e-02 -2.779978141188621521e-02 1.835871636867523193e-01 2.175402194261550903e-01 -2.585223689675331116e-02 9.245767444372177124e-02 3.048631250858306885e-01 1.412074416875839233e-01 1.417159438133239746e-01 -2.609279155731201172e-01 1.086708754301071167e-01
2.460882626473903656e-02 -1.426294445991516113e-02 -6.525607407093048096e-02 -1.091469600796699524e-01 -4.464024677872657776e-02 6.809131056070327759e-02 1.471967399120330811e-01 3.406202197074890137e-01 -1.244015842676162720e-01 4.162749946117401123e-01 -1.827564090490341187e-01 -1.789817065000534058e-01 -1.669144332408905029e-01 -2.239400744438171387e-01 -1.132079511880874634e-01 -1.188796535134315491e-01 3.763995170593261719e-01 -3.387821614742279053e-01 -3.137847185134887695e-01 -1.290532061830163002e-03 6.333741545677185059e-02 1.488558575510978699e-02 1.746101677417755127e-01 1.811460554599761963e-01 5.019871890544891357e-02 -9.734361665323376656e-04 1.790034025907516479e-02 1.084067001938819885e-01 4.183445870876312256e-02 7.375299930572509766e-02 1.325297206640243530e-01 1.332411319017410278e-01
-7.508070021867752075e-02 2.922353446483612061e-01 -3.958081901073455811e-01 1.868595480918884277e-01 -2.523604966700077057e-02 1.684574931859970093e-01 2.583553083240985870e-02 4.685490950942039490e-02 -2.944175852462649345e-03 3.051725924015045166e-01 -1.821047663688659668e-01 1.563893705606460571e-01 2.408413402736186981e-02 -9.642482735216617584e-03 -3.747957646846771240e-01 1.786489039659500122e-01 7.040458917617797852e-02 -4.497715458273887634e-02 -1.150578036904335022e-01 -1.599540561437606812e-02 2.150482684373855591e-02 5.085499212145805359e-02 2.564420700073242188e-01 6.672517955303192139e-02 1.838447302579879761e-01 6.345622241497039795e-02 2.198134213685989380e-01 -9.234192967414855957e-02 3.348403871059417725e-01 2.058095484972000122e-01 -1.113750785589218140e-01 7.997572422027587891e-02
3.001988530158996582e-01 1.857460737228393555e-01 -2.503976225852966309e-01 -1.891637444496154785e-01 -2.955806814134120941e-02 1.517402380704879761e-01 -5.418669804930686951e-02 -2.717168629169464111e-01 2.395191341638565063e-01 3.956050798296928406e-02 -1.684265434741973877e-01 -2.614091038703918457e-01 -7.240077853202819824e-02 -1.852562837302684784e-02 4.686310887336730957e-02 2.444626390933990479e-01 3.799289762973785400e-01 -3.174023330211639404e-01 -6.406459957361221313e-02 6.166085973381996155e-02 4.773753508925437927e-02 2.889769338071346283e-02 8.607385307550430298e-02 -4.223159328103065491e-02 3.353341668844223022e-02 7.731574028730392456e-02 -1.005290597677230835e-01 2.019125223159790039e-01 2.876233458518981934e-01 1.607127338647842407e-01 -1.362368464469909668e-01 5.154082551598548889e-02
5.134246125817298889e-02 1.895675212144851685e-01 -2.569166719913482666e-01 -2.055780589580535889e-02 -2.845760285854339600e-01 1.486283987760543823e-01 -3.876444324851036072e-02 -1.298396289348602295e-01 2.205061614513397217e-01 1.148691922426223755e-01 -2.636879384517669678e-01 -1.264599245041608810e-02 -1.238540485501289368e-01 7.983334362506866455e-02 -7.443693280220031738e-02 2.297461479902267456e-01 3.700532019138336182e-01 -2.660403847694396973e-01 -8.794568479061126709e-02 -2.400098927319049835e-02 1.703992933034896851e-01 6.615097820758819580e-02 1.432899087667465210e-01 -2.261391133069992065e-01 -5.359178408980369568e-02 1.011554803699254990e-02 -1.387018896639347076e-02 3.834955021739006042e-02 4.197063744068145752e-01 8.839784562587738037e-02 -1.115303561091423035e-01 1.996589004993438721e-01
8.093683421611785889e-02 -3.009260445833206177e-02 -2.019241899251937866e-01 1.345557272434234619e-01 -4.663952887058258057e-01 1.106090471148490906e-01 -2.236656695604324341e-01 -1.300226151943206787e-01 9.021475166082382202e-02 2.125761285424232483e-02 -2.295326292514801025e-01 -2.082056552171707153e-01 -3.151035606861114502e-01 -8.077134937047958374e-02 -3.702877759933471680e-01 1.364822238683700562e-01 2.568369507789611816e-01 -3.537536412477493286e-02 6.507079303264617920e-02 -1.018277704715728760e-01 -2.135409116744995117e-01 -7.271567359566688538e-03 -1.236054673790931702e-02 2.097143977880477905e-01 1.248088032007217407e-01 -1.007144004106521606e-01 -3.759734332561492920e-02 -2.203557491302490234e-01 -1.093377918004989624e-02 7.756774872541427612e-02 -5.068403109908103943e-02 1.216260045766830444e-01
6.858610361814498901e-02 -4.022007808089256287e-02 -2.650876343250274658e-01 -5.988857243210077286e-03 -3.719188570976257324e-01 -5.449650343507528305e-03 -4.592700675129890442e-02 5.872687324881553650e-03 5.653549917042255402e-03 2.202883213758468628e-01 1.339464634656906128e-01 -2.600882202386856079e-02 1.330078244209289551e-01 -2.469720318913459778e-02 -3.680199384689331055e-01 6.411515176296234131e-02 4.915819317102432251e-02 -4.977416396141052246e-01 -3.833723440766334534e-02 -1.111731398850679398e-02 5.180899798870086670e-02 -9.785565733909606934e-02 9.993806481361389160e-02 2.180074453353881836e-01 2.891714274883270264e-01 -2.122096717357635498e-01 1.579584479331970215e-01 5.978592112660408020e-02 -2.281472235918045044e-01 -5.427254736423492432e-02 -1.345445215702056885e-01 7.770286500453948975e-02
-2.635403275489807129e-01 -7.364392280578613281e-02 -2.886370718479156494e-01 6.840968877077102661e-02 -1.619793325662612915e-01 -1.196768358349800110e-01 1.814610138535499573e-02 9.681574255228042603e-02 -2.687003016471862793e-01 5.778738856315612793e-02 -9.045945107936859131e-02 6.867042928934097290e-02 -1.300333291292190552e-01 3.615933656692504883e-02 -3.285102546215057373e-01 4.052402377128601074e-01 2.248123288154602051e-01 -3.572516441345214844e-01 -1.323899477720260620e-01 4.324637725949287415e-02 -6.407023966312408447e-02 -7.767957448959350586e-02 2.250435054302215576e-01 6.268675625324249268e-02 4.271417483687400818e-02 -1.077134758234024048e-01 1.293532252311706543e-01 -1.737455725669860840e-01 4.672687873244285583e-02 -1.858966350555419922e-01 -1.708020418882369995e-01 1.397713869810104370e-01
6.222380697727203369e-02 2.408289350569248199e-02 -1.396301686763763428e-01 -1.210844516754150391e-01 -2.245238274335861206e-01 -1.057597771286964417e-01 -5.227381736040115356e-02 1.583638936281204224e-01 8.065136522054672241e-02 5.561817437410354614e-02 -2.849947810173034668e-01 1.052229851484298706e-01 -6.339932791888713837e-03 6.983890384435653687e-02 -5.414481833577156067e-02 3.167046606540679932e-01 4.305997490882873535e-02 -3.586083054542541504e-01 -2.127577364444732666e-01 1.080597639083862305e-01 1.307872086763381958e-01 -9.159942716360092163e-02 1.734516769647598267e-01 4.061050713062286377e-01 7.840959727764129639e-02 -8.899094164371490479e-02 2.805484272539615631e-02 3.338395655155181885e-01 2.197506129741668701e-01 8.017868548631668091e-02 -2.675496339797973633e-01 -3.788050264120101929e-02
1.625181883573532104e-01 2.333173155784606934e-01 -1.359025947749614716e-02 -4.741241782903671265e-02 7.218223065137863159e-03 -1.172707751393318176e-01 1.546716690063476562e-01 -2.068510949611663818e-01 -2.876333594322204590e-01 2.169082015752792358e-01 -2.653514146804809570e-01 -2.551229298114776611e-01 1.148152202367782593e-01 -7.540395110845565796e-02 -3.178119957447052002e-01 5.530414357781410217e-02 5.551688745617866516e-02 -3.856777846813201904e-01 -1.778689324855804443e-01 1.028978079557418823e-02 7.695163786411285400e-02 -1.758607178926467896e-01 -1.568141728639602661e-01 1.863048821687698364e-01 -1.267221868038177490e-01 -8.647239953279495239e-02 2.080548256635665894e-01 8.334176242351531982e-02 1.872857660055160522e-01 6.935235112905502319e-02 -1.356624513864517212e-01 1.902902871370315552e-01
6.129388511180877686e-02 -2.033109217882156372e-01 -7.682512700557708740e-02 -5.958462879061698914e-02 -6.241845712065696716e-02 3.266391456127166748e-01 -2.105213329195976257e-02 1.530455946922302246e-01 -1.606452614068984985e-01 7.351911813020706177e-02 -3.104949295520782471e-01 -1.840153932571411133e-01 -1.959882527589797974e-01 1.199764087796211243e-01 -2.037539184093475342e-01 3.970507383346557617e-01 5.735841393470764160e-02 -1.186474934220314026e-01 -1.154572293162345886e-01 -6.790198385715484619e-02 -1.659342646598815918e-01 -2.049229145050048828e-01 8.464345335960388184e-02 1.004640012979507446e-01 5.513405799865722656e-02 -1.728948503732681274e-01 -1.420841366052627563e-01 1.009364575147628784e-01 1.364915370941162109e-01 -4.328085184097290039e-01 5.045632272958755493e-02 -6.039723753929138184e-02
7.103043794631958008e-02 2.856965176761150360e-02 -1.962655335664749146e-01 1.218463033437728882e-01 -1.378048956394195557e-01 1.343826651573181152e-01 2.763146758079528809e-01 -3.587478697299957275e-01 -2.950692474842071533e-01 4.921646416187286377e-02 -3.746657073497772217e-01 9.131564944982528687e-02 1.027993708848953247e-01 -3.604601919651031494e-01 -5.394814535975456238e-02 2.254970669746398926e-01 1.181965246796607971e-01 -3.499671220779418945e-01 1.659721285104751587e-01 6.503753364086151123e-02 -7.221492379903793335e-02 -1.934631466865539551e-01 -3.207996860146522522e-02 -2.474813349545001984e-02 -2.212043665349483490e-02 8.636581152677536011e-02 -1.186209246516227722e-01 8.771095424890518188e-02 1.005300655961036682e-01 6.061737984418869019e-02 -5.460797995328903198e-02 8.502655476331710815e-02
-5.472937971353530884e-02 -1.721069067716598511e-01 -2.132148444652557373e-01 -1.327279508113861084e-01 -1.584075205028057098e-02 1.271934807300567627e-01 2.151059359312057495e-01 3.412636816501617432e-01 2.186266472563147545e-03 -4.385173320770263672e-02 -1.383741348981857300e-01 -1.891943961381912231e-01 -1.414116770029067993e-01 -1.802350729703903198e-01 -1.975188404321670532e-01 2.054937034845352173e-01 1.402607262134552002e-01 -2.500699460506439209e-01 1.545188128948211670e-01 4.211343079805374146e-02 -2.234592288732528687e-01 -2.371288537979125977e-01 8.836602419614791870e-02 -2.375286072492599487e-01 -2.793521806597709656e-02 1.669368892908096313e-01 1.903516799211502075e-02 3.178982734680175781e-01 1.067572757601737976e-01 1.789482980966567993e-01 -9.903907775878906250e-02 2.701935172080993652e-01
6.478410214185714722e-02 5.438416823744773865e-02 -1.800757646560668945e-01 -8.149728178977966309e-02 -2.042272388935089111e-01 1.395950168371200562e-01 3.550313711166381836e-01 -2.016485333442687988e-01 -4.984984919428825378e-02 2.955142557621002197e-01 -3.784811496734619141e-01 -4.156767427921295166e-01 5.504401028156280518e-02 -1.910101324319839478e-01 -2.422332018613815308e-01 -7.777121663093566895e-02 -4.276630282402038574e-02 -1.553262472152709961e-01 -1.770036965608596802e-01 9.760621190071105957e-02 6.208466365933418274e-02 7.392101734876632690e-02 -5.724971648305654526e-03 -1.407229155302047729e-02 7.944685406982898712e-03 7.080162316560745239e-02 8.414474874734878540e-02 -6.857671309262514114e-03 1.990432739257812500e-01 -1.845644712448120117e-01 -3.946800902485847473e-02 2.279845774173736572e-01
2.943482697010040283e-01 1.770974844694137573e-01 -2.522288858890533447e-01 8.499952033162117004e-03 -2.506885230541229248e-01 2.171128988265991211e-01 7.296194881200790405e-02 1.230875775218009949e-01 -5.021889507770538330e-02 3.269693255424499512e-01 -8.862268924713134766e-02 -1.233349442481994629e-01 -2.962094843387603760e-01 -2.069610804319381714e-01 -6.187623366713523865e-03 -6.949909031391143799e-02 2.042503505945205688e-01 -6.148844584822654724e-02 -8.518328517675399780e-02 -2.288982085883617401e-02 1.547332108020782471e-01 -1.400870978832244873e-01 1.260913312435150146e-01 2.079585492610931396e-01 1.553449481725692749e-01 -8.982600271701812744e-02 -1.144180521368980408e-01 -8.532384783029556274e-02 2.281069904565811157e-01 2.361617535352706909e-01 -6.151912361383438110e-02 3.158410787582397461e-01
3.016648888587951660e-01 5.371006950736045837e-02 5.142362788319587708e-02 3.220969438552856445e-01 -1.542242467403411865e-01 -8.649025112390518188e-02 1.888912916183471680e-01 -1.041775792837142944e-01 -9.710529446601867676e-02 7.513584941625595093e-02 -2.937870472669601440e-02 1.564324647188186646e-01 -8.053027838468551636e-02 -8.118306100368499756e-02 -1.532019078731536865e-01 4.560527503490447998e-01 1.433560699224472046e-01 -2.990821599960327148e-01 -8.220300823450088501e-02 -5.387114360928535461e-03 -2.909155786037445068e-01 -2.214996516704559326e-01 -6.870459020137786865e-02 4.831006750464439392e-02 2.875043824315071106e-02 -1.707841157913208008e-01 9.005680680274963379e-03 1.770033538341522217e-01 2.117974311113357544e-01 -1.123739853501319885e-01 -1.974613964557647705e-01 -1.468559056520462036e-01
-1.315322965383529663e-01 -8.658535033464431763e-02 -2.486931383609771729e-01 -2.511900365352630615e-01 -1.400406658649444580e-01 2.111680954694747925e-01 5.662751570343971252e-02 1.881763786077499390e-01 -7.688690721988677979e-02 2.095908671617507935e-01 -2.178225219249725342e-01 -1.450232565402984619e-01 -1.855031996965408325e-01 -9.692195802927017212e-02 -1.710964888334274292e-01 1.348181962966918945e-01 9.403505921363830566e-02 -1.683281064033508301e-01 1.458305865526199341e-01 1.495224833488464355e-01 -2.157606333494186401e-01 -2.099124193191528320e-01 -1.866697669029235840e-01 -3.628918826580047607e-01 -4.494010657072067261e-02 9.402058273553848267e-02 1.692712903022766113e-01 1.622831672430038452e-01 6.773544102907180786e-02 1.757471412420272827e-01 -3.087044954299926758e-01 5.735468864440917969e-02
9.105919301509857178e-02 -3.893391788005828857e-02 -1.770755201578140259e-01 -2.645474672317504883e-01 -1.515941768884658813e-01 2.895761281251907349e-02 -1.845894306898117065e-01 -9.111315011978149414e-02 -1.187556460499763489e-01 -7.190124690532684326e-02 -2.864344120025634766e-01 6.072983890771865845e-02 -2.255841791629791260e-01 -2.065254896879196167e-01 -8.720196783542633057e-02 2.650106847286224365e-01 2.767873704433441162e-01 -2.704523205757141113e-01 -3.011150956153869629e-01 1.018709763884544373e-01 -2.262762933969497681e-02 -1.930350661277770996e-01 7.660721242427825928e-02 -9.129910916090011597e-02 -6.136379670351743698e-03 -4.730088636279106140e-02 4.021161794662475586e-01 5.854007601737976074e-02 2.408762723207473755e-01 -1.302760746330022812e-02 -1.207286790013313293e-01 -5.768318846821784973e-02
-7.536072283983230591e-02 -2.354351803660392761e-02 -3.663914501667022705e-01 -1.402869075536727905e-01 -2.472248971462249756e-01 2.624920010566711426e-01 -9.015982598066329956e-02 9.619885683059692383e-02 -1.593914180994033813e-01 -5.258866120129823685e-03 -5.138594508171081543e-01 -7.419414073228836060e-02 -2.385587692260742188e-01 -5.367081239819526672e-02 2.989510446786880493e-02 3.130375742912292480e-01 -2.701954171061515808e-02 -1.469353735446929932e-01 -7.298050820827484131e-02 -1.881244964897632599e-02 2.754236571490764618e-02 -2.755022048950195312e-02 9.131252765655517578e-02 2.048240303993225098e-01 -2.109268605709075928e-01 8.573184907436370850e-02 1.599820517003536224e-02 2.303315093740820885e-03 -1.153153702616691589e-01 8.843737095594406128e-02 -4.541595280170440674e-02 2.892752885818481445e-01
1.159482002258300781e-01 4.597439616918563843e-02 -2.539501190185546875e-01 2.261392176151275635e-01 -2.169762849807739258e-01 1.267792135477066040e-01 3.939573070965707302e-05 -2.925477027893066406e-01 5.429906025528907776e-02 9.725457429885864258e-02 -1.885494291782379150e-01 6.788791716098785400e-02 -6.451988965272903442e-02 -6.455368548631668091e-02 -1.875715851783752441e-01 2.732588052749633789e-01 -9.085319191217422485e-02 -4.803949296474456787e-01 -2.056879401206970215e-01 -7.621251791715621948e-02 -6.449405103921890259e-02 -7.968860119581222534e-02 -1.217860728502273560e-01 -1.521162986755371094e-01 2.797802984714508057e-01 7.272829860448837280e-02 1.072148829698562622e-01 4.156658798456192017e-02 -4.244852438569068909e-02 2.622736096382141113e-01 -2.061818540096282959e-01 -6.170079484581947327e-02
-8.153159171342849731e-02 5.379339307546615601e-02 -1.590498685836791992e-01 1.337922215461730957e-01 -3.072069287300109863e-01 -4.241375252604484558e-02 3.882582858204841614e-02 -1.065117865800857544e-01 -1.629591882228851318e-01 2.034342885017395020e-01 -3.016911149024963379e-01 2.139909192919731140e-02 7.812385261058807373e-02 -3.583171069622039795e-01 -7.580816745758056641e-02 1.943354308605194092e-01 2.693081498146057129e-01 -1.179674342274665833e-01 7.488812506198883057e-02 6.818895787000656128e-02 -1.076656505465507507e-01 -2.400723397731781006e-01 -9.280060976743698120e-02 -2.187771536409854889e-02 1.367823407053947449e-02 -1.202555447816848755e-01 3.819580972194671631e-01 -2.159456759691238403e-01 3.395292162895202637e-01 5.403148010373115540e-02 9.922339580953121185e-03 -1.791391707956790924e-02
1.803470999002456665e-01 2.165541425347328186e-02 -2.444960772991180420e-01 1.456909161061048508e-02 -4.224095940589904785e-01 -1.500625312328338623e-01 -1.971854865550994873e-01 -1.391346156597137451e-01 6.771299242973327637e-02 1.581946611404418945e-01 -1.672885566949844360e-01 -2.592009305953979492e-01 -3.112384676933288574e-01 -1.100296154618263245e-01 -4.136102497577667236e-01 1.019991710782051086e-01 8.857775479555130005e-02 7.286553829908370972e-02 2.021016925573348999e-01 -4.768913239240646362e-02 3.699303045868873596e-02 2.358262863708660007e-04 -1.202881634235382080e-01 2.893234491348266602e-01 2.041244655847549438e-01 8.061361312866210938e-02 -3.626463236287236214e-03 -3.505226597189903259e-02 9.184276312589645386e-02 1.289273202419281006e-01 -2.816483029164373875e-04 -4.802772030234336853e-02
-1.903454214334487915e-01 -1.508195847272872925e-01 2.300959080457687378e-02 -1.437667608261108398e-01 1.427071094512939453e-01 2.404467947781085968e-02 2.865436859428882599e-02 -1.556553542613983154e-01 -2.142153494060039520e-02 2.010724693536758423e-01 -8.645665645599365234e-02 -1.814909577369689941e-01 -1.542520225048065186e-01 -8.931336551904678345e-02 -3.453004360198974609e-01 -1.718665808439254761e-01 3.111898601055145264e-01 -1.234899610280990601e-01 1.275403331965208054e-02 -1.504759192466735840e-01 -2.300838828086853027e-01 -2.140999734401702881e-01 -8.957897871732711792e-02 1.831975281238555908e-01 1.758430749177932739e-01 -2.728092670440673828e-01 -1.611959934234619141e-02 1.697692573070526123e-01 2.392364144325256348e-01 2.137825824320316315e-02 -3.630619943141937256e-01 1.131233796477317810e-01
1.450698077678680420e-01 1.080976724624633789e-01 9.803234785795211792e-02 -1.216147914528846741e-01 -1.629529446363449097e-01 2.171653360128402710e-01 2.156122624874114990e-01 -5.427228286862373352e-02 6.479176878929138184e-02 2.178481407463550568e-02 -6.323632597923278809e-02 1.505923867225646973e-01 -2.988194823265075684e-01 -4.281040728092193604e-01 -3.319015502929687500e-01 -1.264104843139648438e-01 6.145787891000509262e-03 -7.351791858673095703e-02 4.094144329428672791e-02 4.512623697519302368e-02 -1.094206571578979492e-01 -1.912690848112106323e-01 1.780766099691390991e-01 2.771965563297271729e-01 2.739047408103942871e-01 1.203071996569633484e-01 9.777484834194183350e-02 4.777651652693748474e-02 2.324171960353851318e-01 1.703053563833236694e-01 4.279449209570884705e-02 1.929051429033279419e-01
2.559241354465484619e-01 -5.493687465786933899e-02 -5.703502893447875977e-02 -2.540625035762786865e-01 -9.272049367427825928e-02 2.696735560894012451e-01 -1.906295120716094971e-01 -3.529032170772552490e-01 2.139153182506561279e-01 -2.630390040576457977e-02 -1.369704306125640869e-01 -2.495622076094150543e-02 -6.174430623650550842e-02 -1.435306221246719360e-01 -3.105470538139343262e-01 1.134504228830337524e-01 5.087075382471084595e-02 -2.809963524341583252e-01 1.445362227968871593e-03 1.583591476082801819e-02 -1.520610153675079346e-01 -1.386545151472091675e-01 1.921765804290771484e-01 2.693692035973072052e-02 -9.595103561878204346e-02 9.815055876970291138e-02 8.129692077636718750e-02 1.140541210770606995e-01 3.756964504718780518e-01 -1.528833359479904175e-01 -1.289234757423400879e-01 -2.012930810451507568e-01
1.378754377365112305e-01 1.611495167016983032e-01 1.750330477952957153e-01 1.764676272869110107e-01 -1.509710401296615601e-01 3.038776852190494537e-02 1.243695542216300964e-01 4.415784496814012527e-03 -1.393651664257049561e-01 1.342308223247528076e-01 -1.546434462070465088e-01 -2.271253317594528198e-01 -2.704316563904285431e-02 1.767981983721256256e-02 -2.187027186155319214e-01 1.046781241893768311e-01 -6.640579551458358765e-02 -3.108729422092437744e-01 -1.686394810676574707e-01 -3.925305232405662537e-02 -1.456898301839828491e-01 -3.872439265251159668e-01 2.063547670841217041e-01 2.111756056547164917e-01 -8.896294981241226196e-02 7.557352632284164429e-02 1.353937759995460510e-02 2.726969122886657715e-01 1.297867596149444580e-01 -5.172084271907806396e-02 -4.290186762809753418e-01 -1.119908224791288376e-02
2.579175634309649467e-03 2.381542176008224487e-01 1.609940677881240845e-01 4.318477958440780640e-02 7.000973075628280640e-02 1.812424063682556152e-01 -1.417655646800994873e-01 -1.618270576000213623e-01 -1.126676276326179504e-01 1.218453869223594666e-01 -3.346128165721893311e-01 -3.506091237068176270e-01 -8.369031548500061035e-02 -1.705260723829269409e-01 -1.363771706819534302e-01 3.238809406757354736e-01 1.685709208250045776e-01 -1.391440331935882568e-01 -9.825051575899124146e-02 1.009482964873313904e-01 -5.261683464050292969e-02 -2.999113202095031738e-01 1.362134665250778198e-01 1.648040115833282471e-01 6.118684262037277222e-02 -9.743829816579818726e-02 2.569574117660522461e-01 1.302572339773178101e-01 2.399346828460693359e-01 1.152210682630538940e-01 -1.635862588882446289e-01 9.774865210056304932e-02
8.807055652141571045e-02 -1.903334632515907288e-02 -1.321046799421310425e-01 -1.724511533975601196e-01 -9.068175405263900757e-02 1.332744657993316650e-01 4.612514674663543701e-01 1.907260715961456299e-01 1.490954756736755371e-01 3.602897524833679199e-01 -1.453195363283157349e-01 1.388053894042968750e-01 -3.925520926713943481e-02 -9.860343486070632935e-02 -1.606808304786682129e-01 1.882055401802062988e-01 2.925154864788055420e-01 -2.645224034786224365e-01 -5.652570724487304688e-02 -4.552980512380599976e-02 -1.079993247985839844e-01 1.675892025232315063e-01 1.044629290699958801e-01 1.564888209104537964e-01 3.174137771129608154e-01 1.402829140424728394e-01 8.267513662576675415e-02 -1.536155678331851959e-02 -8.850458264350891113e-02 1.454477310180664062e-01 1.075994670391082764e-01 2.499731257557868958e-02
4.621751606464385986e-02 4.693432524800300598e-02 -1.363860070705413818e-01 1.122754588723182678e-01 -9.857182949781417847e-02 -4.948306083679199219e-02 -1.574224382638931274e-01 -5.801236256957054138e-02 -2.099490314722061157e-01 1.801945269107818604e-01 1.181846484541893005e-03 1.146296113729476929e-01 -1.703194826841354370e-01 -7.254311442375183105e-02 -1.847538352012634277e-01 7.724824547767639160e-02 -1.495247632265090942e-01 -6.337428092956542969e-01 -1.356582492589950562e-01 -1.587917804718017578e-01 -7.647033035755157471e-02 -2.231128811836242676e-01 9.718586504459381104e-02 1.083390712738037109e-01 3.586839735507965088e-01 -1.343094706535339355e-01 2.738865651190280914e-02 1.753569543361663818e-01 3.751982375979423523e-02 1.534023582935333252e-01 -1.111980378627777100e-01 -1.287991926074028015e-02
-3.120249807834625244e-01 1.733826398849487305e-01 -2.157035320997238159e-01 3.469686582684516907e-02 -1.090309768915176392e-01 9.368404746055603027e-02 1.060733497142791748e-01 6.915508210659027100e-02 9.554994851350784302e-02 2.230229675769805908e-01 -1.592525243759155273e-01 9.186486154794692993e-02 -2.888785004615783691e-01 -3.100170567631721497e-02 -4.591563344001770020e-02 1.381172239780426025e-01 -1.264136582612991333e-01 -1.317502409219741821e-01 -1.012561544775962830e-01 -3.168553113937377930e-01 -1.081555038690567017e-01 -2.569618225097656250e-01 -2.401322424411773682e-01 2.064216583967208862e-01 1.258368641138076782e-01 5.422853399068117142e-03 2.236208319664001465e-02 4.282538294792175293e-01 1.560018807649612427e-01 -9.142363816499710083e-02 -1.505777537822723389e-01 1.129570081830024719e-01
9.532125294208526611e-02 -1.282820403575897217e-01 -9.308746457099914551e-02 -7.170702517032623291e-02 -4.957754909992218018e-01 1.269389688968658447e-01 1.546323020011186600e-02 -1.971659436821937561e-02 -7.814874500036239624e-02 4.472769051790237427e-02 -1.706225723028182983e-01 -3.080101311206817627e-01 -1.836818158626556396e-01 -1.688948422670364380e-01 -2.234177738428115845e-01 -1.070623635314404964e-03 2.902770787477493286e-02 1.079751700162887573e-01 -1.892670094966888428e-01 -1.632872223854064941e-01 -3.714954257011413574e-01 -7.356542348861694336e-02 1.181492283940315247e-01 5.337803810834884644e-02 -2.488133870065212250e-02 -7.778302580118179321e-02 2.629332244396209717e-02 3.494994044303894043e-01 -5.520438775420188904e-02 2.034216374158859253e-01 -2.112296819686889648e-01 -8.545315824449062347e-03
6.737735122442245483e-02 -1.326159685850143433e-01 1.160635352134704590e-01 -5.093098431825637817e-02 -4.925560057163238525e-01 -8.200340904295444489e-03 -1.457444727420806885e-01 -5.585148185491561890e-02 -1.029155105352401733e-01 1.684553772211074829e-01 -1.194244697690010071e-01 -1.326976567506790161e-01 -2.477448433637619019e-01 2.257014811038970947e-02 -3.973830640316009521e-01 1.562930047512054443e-01 1.710655167698860168e-02 -1.481483131647109985e-01 2.178054898977279663e-01 3.568655997514724731e-02 -2.066650986671447754e-01 -2.130857259035110474e-01 1.103375479578971863e-01 2.149783372879028320e-01 2.878531217575073242e-01 2.511856332421302795e-02 4.894326627254486084e-02 -1.542649567127227783e-01 -2.184384465217590332e-01 1.581163331866264343e-02 -6.475462764501571655e-02 2.000916190445423126e-02
2.865692041814327240e-02 1.322194337844848633e-01 -1.783505082130432129e-01 -7.710962742567062378e-02 1.135274246335029602e-01 -1.361755579710006714e-01 9.765308350324630737e-02 2.308875471353530884e-01 -6.846924871206283569e-02 1.764304637908935547e-01 -1.140666157007217407e-01 1.090869158506393433e-01 -4.670254886150360107e-02 -3.795807808637619019e-02 -2.839778065681457520e-01 2.399991750717163086e-01 4.301008880138397217e-01 -2.940592467784881592e-01 -2.725481688976287842e-01 1.110462006181478500e-02 1.438990682363510132e-01 -3.804964423179626465e-01 -6.590666621923446655e-02 3.834837675094604492e-02 -8.838412910699844360e-02 -4.006827995181083679e-02 -6.331077963113784790e-02 1.771758049726486206e-01 4.572174698114395142e-02 3.330877795815467834e-02 2.238013409078121185e-02 2.852944731712341309e-01
-9.882532805204391479e-02 -2.002130597829818726e-01 -2.360919117927551270e-01 -3.095211386680603027e-01 -1.975746452808380127e-01 -1.107202023267745972e-01 2.366768568754196167e-01 -4.626915603876113892e-02 -2.035650610923767090e-01 1.642546653747558594e-01 -2.230508029460906982e-01 -8.220732212066650391e-02 -2.264246195554733276e-01 -1.248328313231468201e-01 -5.942713469266891479e-02 -5.602985620498657227e-03 1.961925067007541656e-02 -2.355588078498840332e-01 9.273925423622131348e-02 -4.187361896038055420e-02 -4.438356161117553711e-01 1.699354872107505798e-02 2.179771512746810913e-01 4.046291112899780273e-03 5.234638974070549011e-02 9.491395205259323120e-02 -1.343396604061126709e-01 2.824843525886535645e-01 -7.616215199232101440e-02 2.086056768894195557e-01 2.420767769217491150e-02 1.525754183530807495e-01
-1.926431357860565186e-01 -2.714324593544006348e-01 1.284297276288270950e-02 -6.959643214941024780e-02 -2.048766165971755981e-01 9.787607938051223755e-02 2.358979731798171997e-01 9.507720172405242920e-02 -2.817294001579284668e-01 2.944435477256774902e-01 -1.725934818387031555e-02 -3.070100545883178711e-01 -2.351178675889968872e-01 -1.514401435852050781e-01 -3.466122746467590332e-01 9.051950275897979736e-02 1.032102033495903015e-01 -1.667307913303375244e-01 1.415707468986511230e-01 2.692521922290325165e-02 -1.266398131847381592e-01 -4.013506695628166199e-02 7.355838268995285034e-02 -9.416420012712478638e-02 -2.063448429107666016e-01 -6.089858338236808777e-02 -1.477271467447280884e-01 -1.047795452177524567e-02 2.674810886383056641e-01 3.276562318205833435e-03 -1.794718056917190552e-01 1.940640658140182495e-01
6.873965263366699219e-02 3.738404810428619385e-01 7.347919046878814697e-02 -3.061313927173614502e-01 -6.462407857179641724e-02 2.055976726114749908e-02 9.319455921649932861e-02 -7.292883098125457764e-02 -1.761298477649688721e-01 1.609731651842594147e-02 -2.688781321048736572e-01 -9.161134064197540283e-02 8.448513224720954895e-03 8.724085241556167603e-02 -7.931701838970184326e-02 2.602531015872955322e-01 2.820767760276794434e-01 -2.585932910442352295e-01 -2.750775963068008423e-02 -2.614296786487102509e-02 7.971668988466262817e-02 -3.516854643821716309e-01 -1.809804290533065796e-01 2.955486178398132324e-01 3.389700502157211304e-02 5.697715654969215393e-02 4.200681298971176147e-02 2.015046477317810059e-01 2.997667789459228516e-01 4.680247604846954346e-02 2.476076781749725342e-02 8.172956109046936035e-02
3.406313434243202209e-02 -1.268918812274932861e-01 -6.174666434526443481e-02 -1.340000182390213013e-01 -2.326578199863433838e-01 2.778303027153015137e-01 1.241227313876152039e-01 2.183662801980972290e-01 8.358137309551239014e-02 -1.321142911911010742e-01 -3.756861090660095215e-01 -2.104682773351669312e-01 -2.060574293136596680e-01 -1.861468702554702759e-02 -1.547062397003173828e-01 3.675245344638824463e-01 1.097617968916893005e-01 -1.113063171505928040e-01 -3.780082240700721741e-02 3.029353171586990356e-02 1.575626730918884277e-01 -1.989395767450332642e-01 1.194122508168220520e-01 2.627027630805969238e-01 -3.397425636649131775e-02 -2.492899596691131592e-01 4.835474118590354919e-02 1.691353172063827515e-01 1.895958185195922852e-01 7.110484689474105835e-02 -8.601603657007217407e-02 -1.943304836750030518e-01
-1.592622399330139160e-01 1.516920477151870728e-01 1.749093830585479736e-01 4.754112288355827332e-02 -1.170513033866882324e-01 5.964599922299385071e-02 1.684337407350540161e-01 -1.326981559395790100e-02 -8.167620003223419189e-02 1.160763949155807495e-01 -1.517657935619354248e-01 -9.255643934011459351e-02 -1.831505820155143738e-02 4.084108863025903702e-03 -2.072094976902008057e-01 2.640585005283355713e-01 5.798303335905075073e-02 -2.454224377870559692e-01 -6.527251005172729492e-02 -1.667633056640625000e-01 -4.690356552600860596e-01 9.422278963029384613e-03 -5.674190074205398560e-02 3.553793430328369141e-01 -9.509874135255813599e-02 -2.089590579271316528e-01 5.889990553259849548e-02 3.141340315341949463e-01 5.555950105190277100e-02 8.922313898801803589e-02 -2.284799963235855103e-01 2.117501199245452881e-01
-5.639650300145149231e-02 -4.652218148112297058e-02 1.534104496240615845e-01 9.872599691152572632e-02 -2.504071295261383057e-01 1.927873790264129639e-01 1.027722954750061035e-01 -4.693320393562316895e-02 3.290973305702209473e-01 2.364453822374343872e-01 -1.282123774290084839e-01 -1.812586486339569092e-01 -1.438594311475753784e-01 1.734253019094467163e-02 -1.134264692664146423e-01 1.380447894334793091e-01 9.531120210886001587e-02 -4.056793749332427979e-01 -1.598459668457508087e-02 -3.626498207449913025e-02 -1.614687293767929077e-01 -2.410829067230224609e-01 -4.863600805401802063e-02 2.727693915367126465e-01 -2.286786679178476334e-03 -1.058710291981697083e-01 -2.648548409342765808e-02 1.516920477151870728e-01 9.548743069171905518e-02 -2.445193976163864136e-01 -3.029259741306304932e-01 2.247779518365859985e-01
2.139852494001388550e-01 -9.280265122652053833e-02 1.178927347064018250e-01 2.988782525062561035e-01 -1.664900630712509155e-01 8.358983695507049561e-02 1.767968982458114624e-01 -1.505767554044723511e-01 -1.238821372389793396e-01 2.063785493373870850e-01 -1.173188015818595886e-01 -1.878599375486373901e-01 1.776210814714431763e-01 -4.606613516807556152e-02 -1.320778876543045044e-01 2.885991036891937256e-01 3.400502726435661316e-02 -2.540962398052215576e-01 -8.237531036138534546e-02 1.045456007122993469e-01 -3.708152845501899719e-02 -2.238779515027999878e-01 1.076534166932106018e-01 3.055638968944549561e-01 9.691437706351280212e-03 9.570525586605072021e-02 -1.055072024464607239e-01 3.784528374671936035e-01 1.732853800058364868e-01 -6.864415854215621948e-02 -2.570131421089172363e-01 8.964343369007110596e-02
-2.157256565988063812e-02 -2.979229986667633057e-01 5.158323422074317932e-02 1.128733977675437927e-01 -2.123880982398986816e-01 -8.972697705030441284e-02 2.139335870742797852e-02 -8.089732378721237183e-02 -7.379880547523498535e-02 2.439085990190505981e-01 -8.836682140827178955e-02 -1.988886892795562744e-01 -2.742291092872619629e-01 -2.392852306365966797e-01 -3.607607781887054443e-01 2.990944385528564453e-01 1.867535263299942017e-01 -7.783131301403045654e-02 5.208785459399223328e-02 -2.899120561778545380e-03 -1.271022856235504150e-01 -1.171915084123611450e-01 1.190898045897483826e-01 -3.060871362686157227e-01 9.585359692573547363e-02 2.328062057495117188e-02 -5.008214153349399567e-03 3.565096855163574219e-01 -2.717736922204494476e-02 -6.364784389734268188e-02 5.593469738960266113e-02 -2.113207876682281494e-01
5.075360834598541260e-02 1.778085529804229736e-01 -2.605285048484802246e-01 -3.639855608344078064e-02 -2.027546167373657227e-01 1.590725928544998169e-01 -6.180094555020332336e-02 -1.301469206809997559e-01 -1.109063699841499329e-01 2.170940637588500977e-01 1.559285521507263184e-01 -5.584412440657615662e-02 -2.553636133670806885e-01 -1.385377794504165649e-01 -2.914218306541442871e-01 -3.540294710546731949e-03 2.765439748764038086e-01 -1.185680329799652100e-01 1.801363937556743622e-02 -3.016699552536010742e-01 -3.283168673515319824e-01 1.524765789508819580e-02 1.196922510862350464e-01 2.610141038894653320e-01 4.765502363443374634e-02 -1.149631515145301819e-01 -5.484057590365409851e-02 -2.369927018880844116e-01 1.387233436107635498e-01 5.584079027175903320e-02 -2.820402383804321289e-01 -6.572349369525909424e-02
2.507594823837280273e-01 1.117398515343666077e-01 -1.567078232765197754e-01 9.867627918720245361e-02 -9.873008355498313904e-03 1.415131390094757080e-01 1.950834095478057861e-01 -1.556538939476013184e-01 1.774191409349441528e-01 3.424490988254547119e-01 2.079664031043648720e-03 -1.955748349428176880e-01 -1.339435875415802002e-01 7.829979062080383301e-02 -2.046023309230804443e-01 1.518540978431701660e-01 9.976020455360412598e-02 -7.026830315589904785e-02 1.942614912986755371e-01 -4.566166102886199951e-01 -1.152953058481216431e-01 -2.865939438343048096e-01 9.115669876337051392e-02 1.674364805221557617e-01 2.010283805429935455e-02 -7.010774314403533936e-02 4.840656369924545288e-02 1.276056170463562012e-01 5.670648813247680664e-02 2.906633317470550537e-01 -8.185490220785140991e-02 1.438330113887786865e-01
-1.486122310161590576e-01 -7.816290855407714844e-02 -2.001626193523406982e-01 8.431952446699142456e-02 1.176928952336311340e-01 -9.883501380681991577e-02 -7.007255218923091888e-03 3.499720618128776550e-02 1.372144371271133423e-01 2.332238554954528809e-01 -4.172869026660919189e-01 -9.176907688379287720e-02 -4.036602005362510681e-02 -1.339571475982666016e-01 -2.892120182514190674e-01 -6.064029037952423096e-02 -8.931281976401805878e-03 -1.015891730785369873e-01 1.596286706626415253e-02 2.919230796396732330e-02 -3.376387953758239746e-01 -1.927959769964218140e-01 9.225618839263916016e-02 1.270804852247238159e-01 3.826613426208496094e-01 -1.939353495836257935e-01 -7.243087887763977051e-02 1.641063541173934937e-01 2.344207279384136200e-02 3.604721277952194214e-02 -2.865685522556304932e-01 2.225852459669113159e-01
2.778129279613494873e-01 -1.037342101335525513e-01 -1.050904393196105957e-01 8.074221201241016388e-03 -1.131556779146194458e-01 9.951433539390563965e-02 1.010929867625236511e-01 -2.199123352766036987e-01 -3.727309107780456543e-01 3.631928935647010803e-02 -2.486533522605895996e-01 -1.361567080020904541e-01 8.849876374006271362e-02 -3.050533123314380646e-02 -1.593554019927978516e-01 1.883550435304641724e-01 4.626000672578811646e-02 -2.768492400646209717e-01 1.197123080492019653e-01 1.895259693264961243e-02 -1.378576159477233887e-01 -3.100777268409729004e-01 1.340864598751068115e-01 9.502512216567993164e-02 3.108957111835479736e-01 -1.187023818492889404e-01 3.005205094814300537e-01 -1.985256075859069824e-01 2.039168179035186768e-01 4.701174795627593994e-02 9.552994370460510254e-02 1.963445916771888733e-02
-2.555043697357177734e-01 -2.385503500699996948e-01 -3.410760685801506042e-02 -1.094583049416542053e-01 -1.866218745708465576e-01 9.335855394601821899e-02 1.453383862972259521e-01 -3.036208450794219971e-02 -3.070939481258392334e-01 3.441865146160125732e-01 -5.831827223300933838e-02 -1.989502459764480591e-01 -2.493907809257507324e-01 -8.188201487064361572e-02 -1.907697468996047974e-01 1.126271635293960571e-01 4.372744634747505188e-02 -2.341505140066146851e-01 8.991699665784835815e-02 1.178830713033676147e-01 -4.428665712475776672e-02 -5.993080511689186096e-02 2.331337891519069672e-02 -9.421993046998977661e-02 -1.767795532941818237e-01 -1.061174198985099792e-01 -1.047488152980804443e-01 1.386357992887496948e-01 4.233447015285491943e-01 4.176954925060272217e-02 -7.896590046584606171e-03 2.791430652141571045e-01
-2.139187231659889221e-02 -3.049983084201812744e-02 -2.062946259975433350e-01 -1.103179082274436951e-01 -3.060668893158435822e-02 1.306847333908081055e-01 4.186414554715156555e-02 3.639439344406127930e-01 1.167180314660072327e-01 1.771035641431808472e-01 -2.642640769481658936e-01 -1.556931138038635254e-01 -3.152652829885482788e-02 -1.885255128145217896e-01 -2.175863981246948242e-01 1.560408174991607666e-01 9.720871597528457642e-02 -2.193014323711395264e-01 3.047278523445129395e-01 2.106571495532989502e-01 -1.245031654834747314e-01 -2.850747704505920410e-01 1.219696775078773499e-01 -1.926971524953842163e-01 -7.567008584737777710e-02 2.699972391128540039e-01 7.492123544216156006e-02 2.345049530267715454e-01 1.522796005010604858e-01 1.787446737289428711e-01 -6.933482736349105835e-02 4.045612365007400513e-02
1.708411723375320435e-01 2.010605670511722565e-02 -4.386923089623451233e-02 -9.259446710348129272e-02 -3.407675400376319885e-02 1.459818482398986816e-01 -9.618341177701950073e-02 4.636915028095245361e-02 -2.326516956090927124e-01 2.232279777526855469e-01 -2.551454603672027588e-01 5.380984023213386536e-02 9.026573598384857178e-02 1.395270228385925293e-01 -7.856585830450057983e-02 -8.790371939539909363e-03 1.011391282081604004e-01 -3.515246510505676270e-01 1.462324708700180054e-01 -9.318081289529800415e-02 -4.409407079219818115e-01 -2.103348523378372192e-01 -1.367895603179931641e-01 2.683198451995849609e-01 -1.256592124700546265e-01 1.112966611981391907e-01 -3.424023464322090149e-02 2.648134827613830566e-01 2.897739112377166748e-01 6.187928467988967896e-02 -9.193843603134155273e-02 1.767813116312026978e-01
1.421384960412979126e-01 2.759734988212585449e-01 -6.621596217155456543e-02 4.857756197452545166e-02 -2.333680726587772369e-02 2.284388290718197823e-03 -5.442471802234649658e-02 3.540541231632232666e-02 -2.789946496486663818e-01 2.880303263664245605e-01 -3.013358712196350098e-01 1.131271049380302429e-01 -1.685132086277008057e-02 2.049835473299026489e-01 -1.523150801658630371e-01 -8.514472865499556065e-04 3.992613032460212708e-02 -4.070085287094116211e-01 1.532588303089141846e-01 1.060535944998264313e-02 -3.066965639591217041e-01 -7.108944654464721680e-02 -1.903199031949043274e-02 1.445924192667007446e-01 -1.029652431607246399e-01 1.398333758115768433e-01 1.413369667716324329e-03 3.886874020099639893e-01 4.631151631474494934e-02 8.193620294332504272e-02 -2.438573241233825684e-01 3.775958716869354248e-02
2.658045589923858643e-01 3.686855360865592957e-02 -1.688458621501922607e-01 3.792848885059356689e-01 4.137186333537101746e-02 2.898410558700561523e-01 -2.169256359338760376e-01 -1.189487576484680176e-01 -2.144029922783374786e-02 5.621900036931037903e-02 -4.020950198173522949e-01 -2.481128573417663574e-01 -1.635360270738601685e-01 -4.823755845427513123e-02 -1.752050668001174927e-01 5.214177444577217102e-02 -6.914569530636072159e-04 -8.648656308650970459e-02 -4.328972473740577698e-02 -4.639675840735435486e-03 -3.223797678947448730e-01 -2.351499199867248535e-01 -6.944873929023742676e-02 -6.045567337423563004e-03 3.629497438669204712e-02 5.723814293742179871e-02 2.220697104930877686e-01 1.992715597152709961e-01 1.807513236999511719e-01 -2.948258817195892334e-02 9.452641755342483521e-02 9.898228198289871216e-02
3.400721251964569092e-01 -2.019237540662288666e-02 -9.493779391050338745e-02 7.218605279922485352e-02 -8.572456240653991699e-02 -1.531934291124343872e-01 6.055187061429023743e-02 -4.705586005002260208e-03 -1.344717293977737427e-01 8.566974848508834839e-02 -2.570329606533050537e-01 7.207190245389938354e-02 7.701484858989715576e-02 -9.013763815164566040e-02 -5.171607136726379395e-01 4.951718822121620178e-02 -8.890642970800399780e-02 -1.546513587236404419e-01 2.639502882957458496e-01 1.850473582744598389e-01 -2.679304480552673340e-01 7.839507609605789185e-02 4.596382379531860352e-02 2.184430509805679321e-01 2.228796184062957764e-01 -1.816584020853042603e-01 8.778384327888488770e-02 -1.123554408550262451e-01 -5.327671300619840622e-03 -1.007604598999023438e-01 -2.556792497634887695e-01 1.118658557534217834e-01
8.968374133110046387e-02 -1.214129552245140076e-01 -3.146311938762664795e-01 2.197701334953308105e-01 1.621240936219692230e-02 6.286837905645370483e-02 -7.129774987697601318e-02 1.486913710832595825e-01 -4.450268298387527466e-02 1.854814141988754272e-01 9.649047255516052246e-02 -3.919449448585510254e-01 -3.466976108029484749e-03 6.712204217910766602e-02 -4.345086514949798584e-01 2.018758058547973633e-01 4.165260121226310730e-02 -3.177493512630462646e-01 2.784244157373905182e-02 -1.576299667358398438e-01 -1.944575756788253784e-01 6.206276640295982361e-02 -1.742772758007049561e-02 2.257797867059707642e-01 1.375835388898849487e-01 1.118946541100740433e-02 1.374276448041200638e-02 -2.030508667230606079e-01 1.193491369485855103e-01 -7.150587439537048340e-02 -2.528331875801086426e-01 -1.046945340931415558e-02
1.845966428518295288e-01 -4.793277755379676819e-02 -4.800257980823516846e-01 -2.607507109642028809e-01 -2.471338212490081787e-01 7.430774718523025513e-02 1.088351532816886902e-01 -5.362506955862045288e-02 -5.434096977114677429e-02 1.739092022180557251e-01 -5.437960103154182434e-02 4.647327214479446411e-02 -7.792804390192031860e-02 1.398298516869544983e-02 -1.407061368227005005e-01 1.997314989566802979e-01 -2.626145184040069580e-01 -2.288121581077575684e-01 1.739471852779388428e-01 6.153525039553642273e-02 -1.468771398067474365e-01 1.629364937543869019e-01 5.657649040222167969e-02 -2.129702270030975342e-01 1.722288550809025764e-03 -1.199140921235084534e-01 -1.333177275955677032e-02 2.198468744754791260e-01 1.324733048677444458e-01 6.925438344478607178e-02 -2.342349886894226074e-01 2.957560718059539795e-01
5.356270819902420044e-02 2.566653862595558167e-02 -1.962110549211502075e-01 -1.952700167894363403e-01 -8.680777251720428467e-02 1.943053156137466431e-01 1.184318438172340393e-01 4.881764948368072510e-02 -5.845245718955993652e-02 1.581697911024093628e-01 -2.401329874992370605e-01 -2.562788426876068115e-01 -2.671519815921783447e-01 -5.666847154498100281e-02 -1.423598825931549072e-01 1.091454401612281799e-01 -1.189975906163454056e-02 -1.438748836517333984e-01 3.361743390560150146e-01 4.003188312053680420e-01 -2.886147797107696533e-01 5.148677900433540344e-02 -4.545665532350540161e-02 -1.587918400764465332e-01 8.789481967687606812e-02 2.227090597152709961e-01 -2.897228812798857689e-03 2.863634824752807617e-01 -3.280982002615928650e-02 1.816321611404418945e-01 -1.365099549293518066e-01 -1.505372952669858932e-02
8.599463850259780884e-03 7.276228815317153931e-02 6.251641362905502319e-02 -5.059872195124626160e-02 -4.954684078693389893e-01 2.731146514415740967e-01 2.080821990966796875e-01 -6.810854375362396240e-02 -1.028606072068214417e-01 1.024271622300148010e-01 -2.467924952507019043e-01 1.583270612172782421e-03 -5.145731568336486816e-02 -1.972039192914962769e-01 -1.804563105106353760e-01 2.173755615949630737e-01 -1.239890884608030319e-02 -4.403257071971893311e-01 5.948261544108390808e-02 1.235355157405138016e-02 2.278629392385482788e-01 -1.907223761081695557e-01 -2.254930697381496429e-02 -1.966513246297836304e-01 3.705383092164993286e-02 -7.407025992870330811e-02 -1.809564232826232910e-01 -1.840802142396569252e-03 1.303817331790924072e-01 1.201010774821043015e-02 -1.678217798471450806e-01 -8.177524060010910034e-02
6.677221506834030151e-02 2.249197512865066528e-01 -2.864799499511718750e-01 -1.901594921946525574e-02 -2.599737048149108887e-01 1.804480999708175659e-01 4.937698249705135822e-04 -2.830252647399902344e-01 -1.569644361734390259e-02 3.185553252696990967e-01 -2.052050828933715820e-01 -1.662147492170333862e-01 -6.129962578415870667e-02 8.447977155447006226e-02 5.996003746986389160e-02 2.382232248783111572e-01 1.234026253223419189e-01 -3.962967395782470703e-01 9.818923473358154297e-02 7.300088554620742798e-02 1.537190098315477371e-02 -6.340132653713226318e-02 -1.806922703981399536e-01 -1.995617449283599854e-01 1.872877925634384155e-01 -1.081189289689064026e-01 -1.811273247003555298e-01 7.422412186861038208e-02 2.350464314222335815e-01 2.563942968845367432e-02 1.825329065322875977e-01 -3.582140803337097168e-02
6.129894778132438660e-02 4.882132261991500854e-02 3.306047059595584869e-03 -7.950788736343383789e-02 5.198086611926555634e-03 1.401467919349670410e-01 -1.654618829488754272e-01 -1.174679547548294067e-01 -2.936964929103851318e-01 1.783444136381149292e-01 -2.700856328010559082e-01 1.738734096288681030e-01 -8.616790175437927246e-02 1.394784003496170044e-01 -2.474387288093566895e-01 2.769534010440111160e-03 7.478931546211242676e-02 -2.842723727226257324e-01 -2.633071504533290863e-03 -3.336516320705413818e-01 -3.456660807132720947e-01 -1.694473624229431152e-01 -3.594344714656472206e-03 1.154987886548042297e-01 -1.947757899761199951e-01 -7.656221091747283936e-02 -2.651860564947128296e-02 3.792416453361511230e-01 1.764717400074005127e-01 1.295471936464309692e-01 -1.432782113552093506e-01 -3.551815822720527649e-02
1.103611662983894348e-01 8.528111129999160767e-02 -2.174187302589416504e-01 4.472363740205764771e-02 -1.683052480220794678e-01 1.239359080791473389e-01 1.840727627277374268e-01 2.410764247179031372e-02 7.251180708408355713e-02 1.667651683092117310e-01 -2.221497893333435059e-01 -1.007318943738937378e-01 -2.603403329849243164e-01 -4.508971273899078369e-01 1.939845830202102661e-02 3.723704814910888672e-01 1.738194674253463745e-01 -1.154498010873794556e-01 -1.879067718982696533e-01 -4.244378954172134399e-02 -6.961431354284286499e-02 -7.624262571334838867e-02 -1.251517534255981445e-01 -2.177772521972656250e-01 6.312613189220428467e-02 -9.507447481155395508e-02 -2.478321641683578491e-01 6.601648032665252686e-02 1.558289378881454468e-01 -2.386126369237899780e-01 -1.238528639078140259e-01 1.437913626432418823e-01
1.576836556196212769e-01 3.341280296444892883e-02 -9.316363371908664703e-03 -2.820384688675403595e-02 -4.698717892169952393e-01 -2.026965022087097168e-01 -1.865024678409099579e-02 1.054008379578590393e-01 1.374719887971878052e-01 -7.306945323944091797e-02 -9.327860921621322632e-02 -2.658596821129322052e-02 -1.733185499906539917e-01 -7.281960546970367432e-02 -2.278733104467391968e-01 2.540251314640045166e-01 7.084253430366516113e-02 -2.149800956249237061e-01 -9.992293268442153931e-02 4.802367091178894043e-02 9.398102015256881714e-02 4.090610425919294357e-03 1.034175306558609009e-01 2.942966520786285400e-01 3.893962502479553223e-01 -1.873133182525634766e-01 1.229689344763755798e-01 3.357845842838287354e-01 8.821710944175720215e-02 -3.477230295538902283e-02 -1.246085688471794128e-01 7.472875714302062988e-02
-2.160541154444217682e-02 1.955418735742568970e-01 4.818580672144889832e-02 -2.190786972641944885e-02 -5.110758543014526367e-02 4.051440656185150146e-01 2.987397313117980957e-01 -2.078098617494106293e-02 -4.555300250649452209e-02 2.658653855323791504e-01 1.468226592987775803e-02 -1.901522278785705566e-02 -2.651954293251037598e-01 1.529016345739364624e-01 -1.778659820556640625e-01 1.484394669532775879e-01 -6.397399306297302246e-02 -1.927564293146133423e-01 -6.524606794118881226e-02 -6.889045238494873047e-02 -1.787938326597213745e-01 -2.128599584102630615e-01 -2.803802303969860077e-02 1.470728665590286255e-01 1.318709850311279297e-01 -3.933127596974372864e-02 1.524936966598033905e-02 2.634667456150054932e-01 -1.388666033744812012e-01 7.333900034427642822e-02 -2.806993424892425537e-01 3.733180761337280273e-01
3.360926508903503418e-01 1.552966143935918808e-02 -5.076853558421134949e-02 7.965616136789321899e-02 -5.022590234875679016e-02 7.053605467081069946e-02 7.405056804418563843e-02 -1.946854144334793091e-01 -1.971216350793838501e-01 1.501724869012832642e-01 -3.825061619281768799e-01 -2.134460657835006714e-01 5.305026192218065262e-03 -1.928241997957229614e-01 -3.692012429237365723e-01 2.470375001430511475e-01 7.719232141971588135e-02 -5.461148172616958618e-02 -2.792844176292419434e-01 -7.678950577974319458e-02 1.517117470502853394e-01 5.906819179654121399e-02 -2.248601168394088745e-01 8.687433600425720215e-02 2.173012867569923401e-02 -7.833907753229141235e-02 -4.186894372105598450e-02 7.974991947412490845e-02 1.664722263813018799e-01 -1.518158912658691406e-01 -9.215283393859863281e-02 2.962109148502349854e-01
1.681949347257614136e-01 -7.525045424699783325e-02 -1.776048541069030762e-02 1.360991746187210083e-01 -4.256137311458587646e-01 -2.179799675941467285e-01 2.031890898942947388e-01 3.833459690213203430e-02 1.226034909486770630e-01 2.701763063669204712e-02 1.101827025413513184e-01 -1.588003784418106079e-01 1.437668055295944214e-01 3.558494895696640015e-02 -3.501651287078857422e-01 3.130622208118438721e-01 6.927096098661422729e-02 -6.108945980668067932e-02 4.846870899200439453e-02 -1.293540745973587036e-01 -1.091255247592926025e-01 -1.675959378480911255e-01 9.670682251453399658e-02 6.762276589870452881e-02 3.516868874430656433e-02 8.332098275423049927e-02 -3.602419048547744751e-02 1.744513660669326782e-01 3.837804496288299561e-01 3.440026566386222839e-02 -3.243395984172821045e-01 7.072886079549789429e-02
1.462074369192123413e-01 -3.581407945603132248e-03 -2.289061099290847778e-01 -1.187641918659210205e-01 -3.977656662464141846e-01 7.835972937755286694e-04 1.762452423572540283e-01 8.985491096973419189e-02 9.773965179920196533e-02 2.058199197053909302e-01 -2.348832786083221436e-01 -2.002968043088912964e-01 2.362982183694839478e-02 -2.207528799772262573e-01 -2.230728715658187866e-01 -5.194539949297904968e-02 3.809145838022232056e-02 -7.526468485593795776e-02 9.187845885753631592e-02 1.406609266996383667e-01 -1.644041687250137329e-01 -2.250935435295104980e-01 -2.033202350139617920e-01 3.605544567108154297e-02 1.391198337078094482e-01 5.822359770536422729e-02 -1.569934934377670288e-01 9.642197191715240479e-02 7.028050720691680908e-02 4.322575628757476807e-01 2.215164899826049805e-01 1.121488884091377258e-01
2.090689353644847870e-02 2.604384124279022217e-01 -1.639486700296401978e-01 1.825707256793975830e-01 -3.034725189208984375e-01 -2.116281986236572266e-01 2.170444726943969727e-01 -7.630345970392227173e-02 2.283760607242584229e-01 1.568830162286758423e-01 -1.955789327621459961e-01 -8.141457103192806244e-03 1.598886027932167053e-02 -8.694615215063095093e-02 -1.437142044305801392e-01 2.476603835821151733e-01 8.508417010307312012e-02 -4.205740392208099365e-01 2.346134930849075317e-01 5.284113809466362000e-02 1.568737477064132690e-01 -1.701783686876296997e-01 -1.003205552697181702e-01 6.501549482345581055e-02 7.438931614160537720e-02 9.862951189279556274e-02 -2.265211492776870728e-01 1.782614886760711670e-01 1.942808926105499268e-01 1.912030205130577087e-02 -1.000300273299217224e-01 1.432997584342956543e-01
-1.166498363018035889e-01 -4.193795099854469299e-02 -2.703930735588073730e-01 1.764501482248306274e-01 -2.004298418760299683e-01 -5.876030400395393372e-02 3.593520820140838623e-02 -2.670517191290855408e-02 2.929119952023029327e-02 2.568167448043823242e-01 -6.694123614579439163e-03 -1.246190816164016724e-02 8.072802796959877014e-03 -3.447937592864036560e-02 -1.161640807986259460e-01 1.719548851251602173e-01 3.384007811546325684e-01 -2.588922977447509766e-01 1.053371205925941467e-01 -3.230876326560974121e-01 -1.898107826709747314e-01 -2.451134920120239258e-01 -1.822303235530853271e-02 2.479748427867889404e-02 3.145954906940460205e-01 2.484663724899291992e-01 -6.447929888963699341e-03 -1.946753710508346558e-01 8.619946241378784180e-02 -1.396362930536270142e-01 -2.800198197364807129e-01 1.592634916305541992e-01
2.020031660795211792e-01 -1.146942600607872009e-01 -7.784366607666015625e-02 -6.684559583663940430e-02 -3.142175078392028809e-01 -1.212267484515905380e-02 -1.009489372372627258e-01 -2.813055738806724548e-02 1.208708658814430237e-01 2.145196348428726196e-01 -3.106929659843444824e-01 -2.994279563426971436e-02 -6.468961387872695923e-02 1.245416775345802307e-01 -3.313847780227661133e-01 5.122750997543334961e-01 3.215800598263740540e-02 -2.258005738258361816e-01 -1.460660547018051147e-01 1.140470877289772034e-01 7.560105621814727783e-02 8.578523248434066772e-02 7.770150899887084961e-02 2.947790324687957764e-01 -9.421248920261859894e-03 -1.323244124650955200e-01 2.235401421785354614e-01 -5.669918283820152283e-02 -2.131962031126022339e-02 -1.621259748935699463e-02 6.247035786509513855e-02 8.880256861448287964e-02
-2.752618193626403809e-01 1.781431287527084351e-01 5.465107038617134094e-03 1.855219304561614990e-01 -6.392312794923782349e-02 6.203774362802505493e-02 2.259773910045623779e-01 -3.874844312667846680e-02 6.210221350193023682e-02 2.074939608573913574e-01 -3.061805069446563721e-01 1.246877294033765793e-02 -1.292582005262374878e-01 -9.127234667539596558e-02 -3.913537263870239258e-01 4.963339865207672119e-02 1.174442376941442490e-02 1.794023439288139343e-02 -1.636154763400554657e-02 -3.685303926467895508e-01 1.285039484500885010e-01 -2.541889548301696777e-01 -1.664359569549560547e-01 -6.936813145875930786e-02 2.035356760025024414e-01 -3.817198798060417175e-02 1.574480384588241577e-01 2.601034939289093018e-01 1.640483140945434570e-01 1.080273613333702087e-01 -2.257314473390579224e-01 -3.208448365330696106e-02
3.264705538749694824e-01 -1.511282771825790405e-01 1.082626450806856155e-02 1.424736902117729187e-02 -2.964726984500885010e-01 6.871651858091354370e-02 4.256851971149444580e-02 -1.462945193052291870e-01 -8.789237588644027710e-02 1.051439791917800903e-01 -2.087911814451217651e-01 -1.055891737341880798e-01 -3.880308195948600769e-02 -1.208443641662597656e-01 -5.461633205413818359e-01 2.508332021534442902e-02 1.784272789955139160e-01 -3.083784691989421844e-02 2.319170087575912476e-01 1.126959398388862610e-01 -1.799895167350769043e-01 -9.223765879869461060e-02 -4.042296111583709717e-02 2.236353158950805664e-01 2.584315240383148193e-01 5.785780958831310272e-03 1.256470847874879837e-02 -8.499102294445037842e-02 -2.044917196035385132e-01 4.061821848154067993e-03 -2.404794245958328247e-01 -1.340738963335752487e-02
2.008886486291885376e-01 1.087524592876434326e-01 -9.843581169843673706e-02 1.656399369239807129e-01 1.663345247507095337e-01 -8.892071433365345001e-03 3.321686759591102600e-02 -1.110752671957015991e-01 -9.079270064830780029e-02 -1.930082589387893677e-02 -3.099910020828247070e-01 3.454183787107467651e-02 3.462496772408485413e-02 -2.389872372150421143e-01 -3.479247987270355225e-01 4.355279207229614258e-01 1.418126970529556274e-01 -1.313553191721439362e-03 -7.402848452329635620e-02 1.361811161041259766e-01 -1.241838559508323669e-01 -4.813744500279426575e-02 2.364923711866140366e-03 7.943233102560043335e-02 2.173956781625747681e-01 -1.160276383161544800e-01 3.435442745685577393e-01 2.557281032204627991e-02 2.613707780838012695e-01 -1.043645013123750687e-02 7.470188289880752563e-02 2.700998485088348389e-01
3.659733384847640991e-02 1.514240950345993042e-01 -9.886275045573711395e-03 -1.741056144237518311e-02 -3.019685745239257812e-01 -2.942402660846710205e-01 2.117737233638763428e-01 2.072278037667274475e-02 -7.024005055427551270e-02 9.877517819404602051e-02 -3.192498087882995605e-01 -1.409207470715045929e-02 2.532403916120529175e-02 1.714922040700912476e-01 -3.042710721492767334e-01 1.926314532756805420e-01 -2.588111674413084984e-03 -1.454380303621292114e-01 1.499048024415969849e-01 -2.252340763807296753e-01 -3.851937055587768555e-01 -2.018689960241317749e-01 -3.387199342250823975e-02 -1.956290453672409058e-01 -7.053928822278976440e-02 2.148325927555561066e-02 1.703187227249145508e-01 2.778042480349540710e-02 2.435986995697021484e-01 -9.095955640077590942e-02 -2.219107300043106079e-01 -2.762238308787345886e-02
-9.657384827733039856e-03 -1.543163508176803589e-01 4.075629264116287231e-02 1.651188880205154419e-01 -7.014859467744827271e-02 2.419368922710418701e-02 8.878960460424423218e-02 3.196093067526817322e-02 1.338353659957647324e-02 3.457193970680236816e-01 -1.440821141004562378e-01 -1.181182414293289185e-01 -2.926242351531982422e-01 -1.618205755949020386e-02 -3.989149332046508789e-01 -1.004297100007534027e-02 2.374105853959918022e-03 -2.141671627759933472e-01 2.874441817402839661e-02 2.355564385652542114e-02 -1.652737408876419067e-01 5.433321371674537659e-02 -5.433450266718864441e-02 -2.416614592075347900e-01 2.116730213165283203e-01 2.196609228849411011e-02 -7.256948202848434448e-02 5.342426896095275879e-01 1.474497169256210327e-01 1.086897775530815125e-01 1.057580411434173584e-01 -1.167721375823020935e-01
8.630570769309997559e-02 1.142465025186538696e-01 -4.002472851425409317e-03 3.482500463724136353e-02 -1.087735593318939209e-02 1.611210964620113373e-02 -1.690074428915977478e-02 1.388201713562011719e-01 2.888938225805759430e-02 3.432081639766693115e-01 -9.886185824871063232e-02 -1.395244244486093521e-02 -1.227765977382659912e-01 -5.917710810899734497e-02 -3.113174736499786377e-01 -4.864166676998138428e-02 3.294101357460021973e-01 -2.466079890727996826e-01 2.169010043144226074e-01 -4.643072932958602905e-02 -2.081821411848068237e-01 -1.254749894142150879e-01 -5.831544473767280579e-02 3.019333481788635254e-01 -1.941872388124465942e-01 2.389224320650100708e-01 3.074266910552978516e-01 6.075046956539154053e-02 6.541877239942550659e-02 2.892557680606842041e-01 -1.772568970918655396e-01 1.653508096933364868e-01
2.014162205159664154e-02 6.175722926855087280e-02 -4.316239655017852783e-01 2.330131381750106812e-01 -2.355732023715972900e-01 3.403666913509368896e-01 8.335575461387634277e-02 -2.061166763305664062e-01 8.448607474565505981e-02 -7.499075680971145630e-02 4.240905493497848511e-02 -1.523324567824602127e-02 -4.591766893863677979e-01 2.916911616921424866e-02 -2.478386908769607544e-01 3.340668231248855591e-02 1.965587735176086426e-01 -1.114357411861419678e-01 -3.344948962330818176e-02 1.320061236619949341e-01 -1.344649819657206535e-03 -1.203095093369483948e-01 -4.424486681818962097e-02 2.215552777051925659e-01 1.049299016594886780e-01 1.204102635383605957e-01 2.149347215890884399e-01 7.557547837495803833e-02 1.059677824378013611e-01 7.159140706062316895e-02 -1.067145690321922302e-01 -7.145014405250549316e-02
1.344223022460937500e-01 1.371078938245773315e-01 7.492222636938095093e-02 -2.054388225078582764e-01 1.339836791157722473e-02 1.862203776836395264e-01 2.493637502193450928e-01 -7.734780013561248779e-02 -6.153988093137741089e-02 3.190771117806434631e-02 -1.153583824634552002e-01 3.210449218750000000e-02 -2.838740050792694092e-01 -3.964725136756896973e-01 -4.846598207950592041e-01 -1.606973558664321899e-01 2.722216770052909851e-02 -2.683239281177520752e-01 4.110840335488319397e-02 4.568288847804069519e-02 1.942613860592246056e-03 -2.310210168361663818e-01 1.277398020029067993e-01 2.331553995609283447e-01 2.234751582145690918e-01 5.469285324215888977e-02 1.864926144480705261e-02 -1.264120172709226608e-02 1.266308128833770752e-01 1.014510914683341980e-01 5.999413877725601196e-02 1.035267263650894165e-01
1.045034080743789673e-01 -4.814359545707702637e-02 -1.596206277608871460e-01 2.395039647817611694e-01 -5.036518722772598267e-02 2.046889513731002808e-01 -2.103053182363510132e-01 -2.476862631738185883e-02 7.844746857881546021e-02 1.963909864425659180e-01 -2.152416408061981201e-01 -2.347381412982940674e-01 -2.191447168588638306e-01 -6.855801492929458618e-02 -3.004203736782073975e-01 2.919951379299163818e-01 2.016742974519729614e-01 -3.529162406921386719e-01 -8.135718107223510742e-02 6.480813771486282349e-02 -5.024062469601631165e-02 -1.831422932446002960e-02 -1.454309001564979553e-02 -9.457284957170486450e-02 1.045467332005500793e-01 -3.597170487046241760e-02 -8.271433413028717041e-02 -1.607676595449447632e-01 2.959277853369712830e-02 -3.586044311523437500e-01 -2.789261341094970703e-01 -3.302880562841892242e-03
5.058963224291801453e-02 8.957144618034362793e-02 -7.863647490739822388e-02 5.623938888311386108e-02 -7.722591608762741089e-02 1.038019582629203796e-01 1.987835019826889038e-01 1.137328892946243286e-01 -6.437280029058456421e-02 1.816983371973037720e-01 -4.235884249210357666e-01 9.969744831323623657e-02 -1.252541542053222656e-01 -3.348854482173919678e-01 -3.611522912979125977e-01 1.019723787903785706e-01 2.426108568906784058e-01 -9.633974730968475342e-02 2.156269699335098267e-01 -1.074162125587463379e-01 -8.281476050615310669e-02 4.228486418724060059e-01 7.849070429801940918e-02 6.367969512939453125e-02 2.539943158626556396e-01 -1.335633546113967896e-01 -5.883778259158134460e-02 6.358194351196289062e-02 4.612443596124649048e-02 -1.165878959000110626e-03 1.907878182828426361e-02 -3.594320267438888550e-02
1.012856140732765198e-01 8.777692168951034546e-02 -1.086862087249755859e-01 -1.701581329107284546e-01 -5.866850167512893677e-02 1.815260350704193115e-01 5.658173933625221252e-02 -8.462677896022796631e-02 -1.420928686857223511e-01 -2.771077677607536316e-02 -1.299898922443389893e-01 8.395778387784957886e-02 -3.149443566799163818e-01 -3.007464706897735596e-01 -1.587618142366409302e-01 3.195390701293945312e-01 5.035777762532234192e-02 -3.190976381301879883e-01 -2.866371273994445801e-01 1.794890910387039185e-01 -6.941332016140222549e-03 -2.671360410749912262e-02 1.324696838855743408e-01 8.394290506839752197e-02 -7.870264351367950439e-03 1.378003358840942383e-01 4.825631678104400635e-01 5.574193224310874939e-02 1.734049171209335327e-01 -2.062745392322540283e-03 3.059133142232894897e-02 5.032285302877426147e-02
1.696345210075378418e-01 2.590492963790893555e-01 -2.442547306418418884e-02 -2.089631110429763794e-01 -2.526556700468063354e-02 1.106812134385108948e-01 1.138283535838127136e-01 1.330355647951364517e-02 -2.932596206665039062e-01 2.837629616260528564e-01 -1.569199413061141968e-01 7.154320925474166870e-02 -1.497084796428680420e-01 -1.976314634084701538e-01 -9.546683728694915771e-02 3.456336855888366699e-01 2.162656933069229126e-01 -1.341310143470764160e-01 1.125755086541175842e-01 6.405139714479446411e-02 -1.553664077073335648e-02 -3.445396125316619873e-01 -1.885882019996643066e-02 -6.316929124295711517e-03 1.297832429409027100e-01 -4.235659167170524597e-02 3.260780274868011475e-01 -2.877823710441589355e-01 -6.199066340923309326e-02 4.552266746759414673e-02 -1.773582398891448975e-01 3.852040693163871765e-02
-2.203056961297988892e-02 2.039689719676971436e-01 -1.147654727101325989e-01 1.009794399142265320e-01 -9.474600106477737427e-02 2.055077999830245972e-01 -1.183499395847320557e-01 7.523317635059356689e-02 -1.016179099678993225e-01 1.469352394342422485e-01 -3.736003115773200989e-02 -8.888639509677886963e-02 -2.258566170930862427e-01 -1.329554170370101929e-01 -1.048636063933372498e-01 4.974642395973205566e-01 7.538449019193649292e-02 -1.906267851591110229e-01 1.704615503549575806e-01 8.762029558420181274e-02 -1.576074510812759399e-01 4.604005813598632812e-02 1.458445042371749878e-01 1.445483863353729248e-01 -2.983625531196594238e-01 1.943311542272567749e-01 -2.075427025556564331e-02 1.745277941226959229e-01 -2.032261639833450317e-01 3.074935972690582275e-01 -1.757057160139083862e-01 1.517125070095062256e-01
-7.800668478012084961e-03 1.632152646780014038e-01 -1.898603290319442749e-01 1.231226176023483276e-01 -3.619025349617004395e-01 -1.810828447341918945e-01 -1.385484635829925537e-01 -1.150824725627899170e-01 -6.199008598923683167e-02 2.550400793552398682e-01 -2.602710723876953125e-01 -1.512556672096252441e-01 -5.795253068208694458e-02 -3.441793145611882210e-03 -3.658317923545837402e-01 -1.892512142658233643e-01 1.402035802602767944e-01 -5.728406831622123718e-02 -1.395748704671859741e-01 -1.347023695707321167e-01 1.075022369623184204e-01 -1.068151965737342834e-01 2.544495090842247009e-02 1.903947293758392334e-01 9.044050425291061401e-02 1.227956712245941162e-01 -1.605101227760314941e-01 2.688488960266113281e-01 1.740235984325408936e-01 7.894365116953849792e-03 -2.339736074209213257e-01 2.579596936702728271e-01
-1.311055421829223633e-01 1.813146173954010010e-01 4.641136899590492249e-02 1.391811221837997437e-01 -1.457502841949462891e-01 7.616793364286422729e-02 4.433007165789604187e-02 9.348729997873306274e-02 2.598014473915100098e-01 7.607281953096389771e-02 -1.330195665359497070e-01 -2.998285591602325439e-01 -2.556310892105102539e-01 -1.721712499856948853e-01 -1.853400468826293945e-01 3.210099041461944580e-01 -4.059567302465438843e-02 -2.652458548545837402e-01 -2.018052935600280762e-01 -2.186755686998367310e-01 9.453600645065307617e-02 -1.679070740938186646e-01 -2.384502999484539032e-02 1.129042580723762512e-01 2.877378463745117188e-01 -2.140768319368362427e-01 1.188583970069885254e-01 2.750246226787567139e-01 6.559368222951889038e-02 -3.466630727052688599e-02 -2.018143385648727417e-01 4.222358763217926025e-02
3.372178673744201660e-01 1.598503440618515015e-01 2.637483412399888039e-03 -1.242688745260238647e-01 -7.413723319768905640e-02 1.245047245174646378e-02 4.940000176429748535e-02 -1.899034716188907623e-02 9.621310234069824219e-02 1.089407354593276978e-01 -4.081123471260070801e-01 -1.319215744733810425e-01 -1.082402840256690979e-01 -2.343554049730300903e-01 -2.442329525947570801e-01 1.033200100064277649e-01 8.280137926340103149e-02 -3.923279643058776855e-01 -2.155907303094863892e-01 1.572959572076797485e-01 -9.387678653001785278e-02 -1.397719234228134155e-01 -2.093452960252761841e-01 -1.321887224912643433e-01 1.334837079048156738e-01 1.403016597032546997e-01 -7.561439275741577148e-02 -1.752748191356658936e-01 1.842840909957885742e-01 -1.681871116161346436e-01 -1.341738849878311157e-01 1.376383751630783081e-01
7.941412180662155151e-02 -2.218609303236007690e-01 -1.066495999693870544e-01 -1.406018137931823730e-01 -4.329234361648559570e-01 1.976567059755325317e-01 9.601620957255363464e-03 4.007247835397720337e-02 -2.052128016948699951e-01 1.955047249794006348e-02 -1.700294911861419678e-01 -3.225905597209930420e-01 -1.951665431261062622e-01 -8.623575419187545776e-02 -2.849467694759368896e-01 -1.435268968343734741e-01 3.768226131796836853e-02 -8.844792097806930542e-02 -8.211643248796463013e-02 -1.458730399608612061e-01 -3.819686770439147949e-01 -8.244901150465011597e-02 4.784066975116729736e-02 -1.461499035358428955e-01 -2.785206772387027740e-02 -1.189900338649749756e-01 1.350983325392007828e-02 2.819468080997467041e-01 -7.506189495325088501e-02 1.446442902088165283e-01 -1.310642957687377930e-01 1.019439622759819031e-01
4.735074192285537720e-02 2.382908910512924194e-01 4.177102074027061462e-02 6.967191398143768311e-02 -3.238461315631866455e-01 -2.123001664876937866e-01 8.376045525074005127e-02 1.266820132732391357e-01 -2.903290465474128723e-02 6.116897240281105042e-02 -1.898829340934753418e-01 -1.885102093219757080e-01 -4.888946935534477234e-02 1.649380028247833252e-01 -2.721134424209594727e-01 3.179703056812286377e-01 1.186884045600891113e-01 -6.591039150953292847e-02 9.235492348670959473e-02 -2.209574431180953979e-01 -2.890841066837310791e-01 4.196943342685699463e-02 6.683291494846343994e-02 -7.935675978660583496e-02 5.232022702693939209e-02 2.741869390010833740e-01 3.687574863433837891e-01 1.008210107684135437e-01 2.098409235477447510e-01 1.137907151132822037e-02 -2.006180137395858765e-01 -9.577890858054161072e-03
-2.410518191754817963e-02 1.077118813991546631e-01 -1.200460344552993774e-01 -6.696733832359313965e-02 -8.311215043067932129e-02 2.448793202638626099e-01 -4.602704569697380066e-02 2.567382343113422394e-02 1.338579058647155762e-01 2.868491597473621368e-02 -9.072226285934448242e-02 -3.352539837360382080e-01 -2.271485775709152222e-01 1.172315627336502075e-01 -4.538437128067016602e-01 4.213018119335174561e-01 2.263317406177520752e-01 1.054598670452833176e-02 7.406983524560928345e-02 -2.293023765087127686e-01 -1.741740107536315918e-01 2.454661764204502106e-02 2.458310872316360474e-01 5.636571440845727921e-03 1.355963051319122314e-01 8.210337907075881958e-02 -1.771092265844345093e-01 1.374301612377166748e-01 -1.059153527021408081e-01 2.584744058549404144e-02 -1.436824053525924683e-01 -4.873184487223625183e-02
1.462052017450332642e-01 9.200409799814224243e-02 -2.127278447151184082e-01 1.978237479925155640e-01 7.169974595308303833e-02 1.308727115392684937e-01 7.919875532388687134e-02 -1.461307257413864136e-01 1.021559089422225952e-01 -6.129543762654066086e-03 -3.687769472599029541e-01 -8.048857003450393677e-02 8.689010888338088989e-02 -3.796877562999725342e-01 -3.585754036903381348e-01 2.638899087905883789e-01 1.414805948734283447e-01 -2.464351207017898560e-01 3.111875848844647408e-03 -3.051827661693096161e-02 -2.021009474992752075e-02 7.584375888109207153e-02 6.115773692727088928e-02 -3.156619146466255188e-02 -6.442380696535110474e-02 -2.505859434604644775e-01 -3.870216012001037598e-02 -6.405486911535263062e-02 3.040373623371124268e-01 3.986399620771408081e-02 4.278983548283576965e-02 2.683514952659606934e-01
5.592161417007446289e-02 -6.598964333534240723e-02 -2.686732709407806396e-01 6.501015275716781616e-02 -1.625704020261764526e-01 -8.931452780961990356e-02 -5.802882835268974304e-02 -1.846673190593719482e-01 1.016609836369752884e-02 1.881096363067626953e-01 7.193594425916671753e-02 6.315425969660282135e-03 -2.144526317715644836e-02 -2.214801758527755737e-01 -2.247107923030853271e-01 3.494780659675598145e-01 6.295314431190490723e-02 -4.314757585525512695e-01 -3.084417283535003662e-01 -3.429682925343513489e-02 -7.669810205698013306e-02 -2.320257127285003662e-01 -1.065066531300544739e-01 8.267152309417724609e-02 2.187929153442382812e-01 -3.471633046865463257e-02 4.130927473306655884e-02 2.181051671504974365e-01 -1.280375868082046509e-01 2.447047829627990723e-01 -1.101791206747293472e-02 -2.056533396244049072e-01
2.511163949966430664e-01 -1.167725119739770889e-02 -1.124067232012748718e-01 -3.689176961779594421e-02 -3.924131095409393311e-01 6.329689174890518188e-02 -5.144451186060905457e-02 -5.031995475292205811e-02 8.947192132472991943e-02 1.014433708041906357e-02 -1.806435585021972656e-01 -1.880603879690170288e-01 -1.974498033523559570e-01 -6.767002493143081665e-02 -4.228007793426513672e-01 1.392698884010314941e-01 8.714215457439422607e-02 -2.144950181245803833e-01 3.148075044155120850e-01 3.547379001975059509e-02 -2.315803915262222290e-01 -7.090871781110763550e-02 3.152529522776603699e-02 3.062861859798431396e-01 1.512336581945419312e-01 1.048220321536064148e-01 -1.555569749325513840e-02 -1.818504780530929565e-01 -2.011352181434631348e-01 -1.621267050504684448e-01 -2.116515487432479858e-02 -4.433488007634878159e-03
1.187063008546829224e-01 5.317863449454307556e-02 3.342370688915252686e-02 -1.926563382148742676e-01 -3.157843351364135742e-01 2.279847562313079834e-01 -1.939135789871215820e-01 7.076443731784820557e-02 1.121680289506912231e-01 1.399573981761932373e-01 -6.391128897666931152e-02 -1.374495923519134521e-01 -2.849196493625640869e-01 -4.542777896858751774e-04 -3.594934940338134766e-01 2.032378762960433960e-01 2.229691296815872192e-01 -2.705268561840057373e-01 1.922804862260818481e-01 4.664437845349311829e-02 -7.410529255867004395e-02 1.922502368688583374e-02 3.422094509005546570e-02 1.195811927318572998e-01 1.305198371410369873e-01 9.907532483339309692e-02 -1.775487512350082397e-01 3.729858100414276123e-01 -1.896336227655410767e-01 -7.180830836296081543e-02 6.198730319738388062e-02 -1.335681378841400146e-01
[truncated: 3,275,137 more chars]
