# Supplementary material for: The Language of Innovation
Source: PLoS One. 2020 Apr 30;15(4):e0230107. doi: 10.1371/journal.pone.0230107 (PMC7194493; doi:10.1371/journal.pone.0230107)
Supplement: S3 File — (GZ) [file pone.0230107.s003.tar.gz › 1981-1985/V2Run_9_VS_4500_embeddings1981-1985ED32.txt]

5.460286140441894531e-02 3.835953027009963989e-02 1.763586513698101044e-02 1.299498379230499268e-01 1.262346655130386353e-01 -1.141693368554115295e-01 4.045217037200927734e-01 -1.128970235586166382e-01 4.945001751184463501e-02 3.869069814682006836e-01 1.803405880928039551e-01 4.566494747996330261e-02 2.023101784288883209e-02 7.749878335744142532e-03 -1.182643882930278778e-02 2.413261383771896362e-01 8.518295735120773315e-02 -8.821401000022888184e-02 -4.214987624436616898e-03 1.625201553106307983e-01 1.824196241796016693e-02 4.514049887657165527e-01 2.113533318042755127e-01 2.999133169651031494e-01 -1.233947351574897766e-01 5.959961190819740295e-02 1.827711164951324463e-01 2.554653286933898926e-01 -4.568972811102867126e-02 2.750020101666450500e-02 -7.920297794044017792e-03 1.638878732919692993e-01
1.390069127082824707e-01 3.157234489917755127e-01 3.568374738097190857e-02 2.509241700172424316e-01 1.078451797366142273e-01 1.988568110391497612e-03 3.189578056335449219e-01 1.528671681880950928e-01 -1.244635805487632751e-01 2.250755578279495239e-01 -5.492408946156501770e-02 2.526797950267791748e-01 1.782393455505371094e-01 -3.246815502643585205e-02 -2.846585959196090698e-02 3.036510348320007324e-01 -9.869982302188873291e-02 -5.772555992007255554e-02 -1.633473485708236694e-01 5.420538410544395447e-02 -1.539892256259918213e-01 2.746517360210418701e-01 -5.154244229197502136e-02 1.066370457410812378e-01 -6.049325689673423767e-03 1.034918203949928284e-01 -6.004628539085388184e-02 2.879718244075775146e-01 -1.444983929395675659e-01 -1.348225921392440796e-01 -2.768641710281372070e-01 -2.287158817052841187e-01
-5.197673663496971130e-02 -1.182867884635925293e-01 1.637706011533737183e-01 4.984643310308456421e-02 1.052694693207740784e-01 -2.775440812110900879e-01 1.076251044869422913e-01 -6.388140469789505005e-02 9.304875880479812622e-02 3.222148418426513672e-01 1.693201661109924316e-01 3.441505432128906250e-01 2.544058561325073242e-01 6.787578761577606201e-02 -1.133207324892282486e-02 1.107609346508979797e-01 -2.720628082752227783e-01 -1.830077171325683594e-01 -1.956805437803268433e-01 1.721117459237575531e-02 -1.177037656307220459e-01 6.982326507568359375e-02 -2.735088169574737549e-01 2.153950333595275879e-01 3.606910109519958496e-01 -1.588220708072185516e-02 -6.847836077213287354e-02 2.424006164073944092e-01 2.760292403399944305e-02 -1.238733902573585510e-01 -8.177566528320312500e-02 7.930568605661392212e-02
2.604775428771972656e-01 3.512193216010928154e-03 -1.573603451251983643e-01 1.680390723049640656e-02 2.382859885692596436e-01 -7.759638130664825439e-02 1.056489050388336182e-01 -2.093333005905151367e-01 5.943693593144416809e-02 3.473139703273773193e-01 1.539019644260406494e-01 -4.845963045954704285e-02 1.944812685251235962e-01 -9.579077363014221191e-02 6.846194714307785034e-02 1.875694468617439270e-02 -8.865571767091751099e-02 -3.184501528739929199e-01 -2.207062840461730957e-01 -5.299990996718406677e-03 -2.411067336797714233e-01 2.106924206018447876e-01 2.777594029903411865e-01 1.625477224588394165e-01 4.201815649867057800e-02 -7.492874562740325928e-02 9.312934242188930511e-03 1.945719569921493530e-01 -2.479604631662368774e-01 -1.955635547637939453e-01 -7.954779267311096191e-02 2.675661146640777588e-01
7.221868634223937988e-02 8.503654599189758301e-02 3.138334304094314575e-02 -8.009058237075805664e-02 4.471748769283294678e-01 1.628216728568077087e-02 7.127460837364196777e-02 -8.550253510475158691e-02 -6.820774078369140625e-02 2.772606611251831055e-01 -7.979324460029602051e-02 3.135986030101776123e-01 2.412837892770767212e-01 1.210102587938308716e-01 2.728041075170040131e-02 7.585871219635009766e-02 3.473571315407752991e-02 -1.866734176874160767e-01 -2.900718152523040771e-01 -3.876503929495811462e-02 1.427396237850189209e-01 2.234167158603668213e-01 2.995181083679199219e-02 3.316171094775199890e-02 -2.483055228367447853e-03 -8.271468430757522583e-02 1.373147666454315186e-01 3.974456489086151123e-01 -7.002791017293930054e-02 1.250528097152709961e-01 -1.604943871498107910e-01 2.792569696903228760e-01
2.939247488975524902e-01 -9.603531099855899811e-03 1.130917966365814209e-01 3.439079225063323975e-02 -4.262070357799530029e-02 6.879762560129165649e-02 2.908231019973754883e-01 3.246724233031272888e-02 -1.459504663944244385e-01 -8.954589068889617920e-02 8.803372830152511597e-02 2.773537635803222656e-01 1.580716669559478760e-01 -8.321353793144226074e-02 6.221198011189699173e-03 1.248526200652122498e-01 -3.654163330793380737e-02 -7.890166342258453369e-02 -1.292394250631332397e-01 1.676443517208099365e-01 -2.063167095184326172e-01 4.910478889942169189e-01 8.120195567607879639e-02 9.237965196371078491e-02 -3.392782807350158691e-02 -1.306425474467687309e-05 -1.301553938537836075e-02 3.856866955757141113e-01 -2.133521735668182373e-01 -1.168309748172760010e-01 1.431153863668441772e-01 2.547796368598937988e-01
-4.279449209570884705e-02 -4.299673438072204590e-02 -1.028122827410697937e-01 3.925092145800590515e-02 1.876823008060455322e-01 2.008709460496902466e-01 4.658404737710952759e-02 1.217929199337959290e-01 -3.221027925610542297e-02 4.136443138122558594e-01 1.367932409048080444e-01 2.277224510908126831e-01 2.078440338373184204e-01 6.807857006788253784e-02 -9.644861519336700439e-02 2.438323646783828735e-01 -3.219196498394012451e-01 1.684957891702651978e-01 -2.101756930351257324e-01 1.252730580745264888e-04 -2.092168033123016357e-01 2.556223869323730469e-01 2.625340223312377930e-01 -2.357643097639083862e-01 -2.208182774484157562e-02 6.666524708271026611e-02 -1.769380718469619751e-01 1.827039271593093872e-01 -1.721313595771789551e-01 4.288698360323905945e-02 1.078540533781051636e-01 9.895113110542297363e-02
2.924619019031524658e-01 4.625064320862293243e-03 -1.191175263375043869e-02 -2.881124913692474365e-01 2.362475097179412842e-01 -2.343080788850784302e-01 3.211092948913574219e-01 4.839585348963737488e-02 -1.001716777682304382e-01 2.638309299945831299e-01 -3.922270983457565308e-02 -2.809094451367855072e-02 -6.873150169849395752e-02 9.255766868591308594e-02 1.372083425521850586e-01 4.309986159205436707e-02 -1.509737372398376465e-01 8.045919984579086304e-02 1.797698736190795898e-01 2.875328361988067627e-01 2.369361221790313721e-01 2.746749222278594971e-01 3.465428482741117477e-03 1.790166497230529785e-01 2.907530665397644043e-01 1.345390081405639648e-01 -8.778730407357215881e-03 5.611508339643478394e-02 -2.132381796836853027e-01 1.884129457175731659e-02 -8.189263194799423218e-02 1.813427358865737915e-01
2.685261070728302002e-01 -6.294276565313339233e-02 7.505902089178562164e-03 -1.279569119215011597e-01 -2.993333339691162109e-02 -1.008778437972068787e-02 8.897379785776138306e-02 2.187490910291671753e-01 -1.918648779392242432e-01 3.161046653985977173e-02 6.749642640352249146e-02 2.476914525032043457e-01 5.754848197102546692e-02 1.876089870929718018e-01 -1.497805304825305939e-02 2.155486792325973511e-01 1.212589815258979797e-01 -2.621686756610870361e-01 -8.628680557012557983e-02 1.360308527946472168e-01 -7.371683418750762939e-02 4.443050622940063477e-01 8.570999652147293091e-02 5.019978433847427368e-02 1.311298608779907227e-01 6.278856843709945679e-02 6.037199124693870544e-02 4.394703805446624756e-01 6.584458053112030029e-02 -2.912500500679016113e-01 -1.443874835968017578e-01 1.086503267288208008e-01
8.574473857879638672e-02 -4.161621630191802979e-02 2.429582178592681885e-01 -5.265090987086296082e-02 -3.247714042663574219e-02 -2.013797163963317871e-01 2.450695037841796875e-01 3.504383144900202751e-03 -1.341887563467025757e-01 2.701516151428222656e-01 2.169805467128753662e-01 -2.096506804227828979e-01 2.589625865221023560e-02 1.574596315622329712e-01 1.061331927776336670e-01 5.489359050989151001e-02 -7.207778841257095337e-02 -1.829125136137008667e-01 -9.274839609861373901e-02 2.330886721611022949e-01 1.031411737203598022e-01 3.319081068038940430e-01 4.934154823422431946e-02 -6.217557936906814575e-02 2.260411530733108521e-01 2.682113945484161377e-01 -1.143578626215457916e-02 2.030739784240722656e-01 -3.003256320953369141e-01 -7.600251585245132446e-02 2.835269570350646973e-01 1.903249919414520264e-01
-8.841608464717864990e-02 2.074598334729671478e-02 7.589776813983917236e-02 1.304497122764587402e-01 7.048851344734430313e-03 -3.788575297221541405e-03 4.488888680934906006e-01 1.352616846561431885e-01 -4.698047786951065063e-02 7.860924303531646729e-02 1.218079850077629089e-01 7.516487687826156616e-02 1.623027473688125610e-01 -1.667406596243381500e-02 -1.885330826044082642e-01 2.438270151615142822e-01 -1.511662900447845459e-01 -2.482520937919616699e-01 -1.791437566280364990e-01 -1.616860479116439819e-01 -9.456162899732589722e-02 1.237134486436843872e-01 2.201429456472396851e-01 -5.139289796352386475e-02 -2.792300283908843994e-02 8.912750519812107086e-03 -1.264576055109500885e-02 6.023493409156799316e-01 -3.817719966173171997e-02 -6.909341365098953247e-02 6.013531982898712158e-02 8.286111801862716675e-02
-9.298309683799743652e-02 3.550097718834877014e-02 1.040522530674934387e-01 6.297009531408548355e-03 2.060955166816711426e-01 -1.960063427686691284e-01 3.380547463893890381e-01 1.531816720962524414e-01 -1.822713464498519897e-01 2.546030282974243164e-01 -6.721518468111753464e-03 1.333468705415725708e-01 2.404745295643806458e-02 1.464510560035705566e-01 1.021565496921539307e-01 1.070732399821281433e-01 -4.832905903458595276e-02 -1.423461735248565674e-01 -1.244899332523345947e-01 -9.064378589391708374e-02 -1.277074366807937622e-01 1.429850514978170395e-02 1.601487249135971069e-01 1.474954634904861450e-01 -8.505789935588836670e-02 -1.229091808199882507e-01 -2.669720351696014404e-01 5.441191196441650391e-01 -2.266176789999008179e-01 -4.239681363105773926e-02 -1.462419629096984863e-01 -1.622945666313171387e-01
1.191187929362058640e-02 1.722135692834854126e-01 1.603142917156219482e-01 -2.889980748295783997e-02 1.032385304570198059e-01 -9.745622426271438599e-02 5.815791338682174683e-02 -6.880422681570053101e-02 -1.315788179636001587e-01 4.803040623664855957e-01 -5.908781662583351135e-02 1.423745006322860718e-01 1.118578016757965088e-01 3.730984777212142944e-02 6.499513983726501465e-02 1.170668005943298340e-01 -1.855242848396301270e-01 -1.920084655284881592e-01 -2.372149229049682617e-01 -5.816430598497390747e-02 -1.851386278867721558e-01 1.279280781745910645e-01 -1.045165807008743286e-01 1.131111681461334229e-01 2.500221729278564453e-01 9.022896736860275269e-02 -3.471310436725616455e-02 9.240517765283584595e-02 -4.635837674140930176e-01 -8.148189634084701538e-02 -2.438290864229202271e-01 2.123540639877319336e-01
5.100303515791893005e-02 4.442274570465087891e-02 -2.157445698976516724e-01 1.182878166437149048e-01 2.481833547353744507e-01 -2.672547996044158936e-01 1.858192086219787598e-01 -7.749233394861221313e-02 -3.925472125411033630e-02 2.844309210777282715e-01 -1.366633027791976929e-01 -3.724533319473266602e-02 2.670767009258270264e-01 8.914402872323989868e-02 -1.019583567976951599e-01 6.881397217512130737e-02 1.507068611681461334e-02 3.409170806407928467e-01 -2.079213708639144897e-01 -3.721848363056778908e-03 1.777502149343490601e-01 4.659551382064819336e-02 7.508723437786102295e-02 1.744609177112579346e-01 1.838672161102294922e-01 -2.960149049758911133e-01 -2.938087582588195801e-01 1.549752652645111084e-01 -4.234312847256660461e-02 -1.800547987222671509e-01 -1.003335714340209961e-01 2.425493299961090088e-01
3.838398680090904236e-02 7.162353396415710449e-02 3.024557232856750488e-01 1.649018190801143646e-02 7.188785076141357422e-02 2.877335250377655029e-01 8.519727736711502075e-02 -1.981963589787483215e-02 -1.101653948426246643e-01 1.827459782361984253e-01 6.382359564304351807e-02 -2.917663753032684326e-02 2.231642156839370728e-01 -2.271451987326145172e-02 1.714549362659454346e-01 1.303178220987319946e-01 1.228909641504287720e-01 -1.257705390453338623e-01 -2.177761793136596680e-01 6.290105730295181274e-02 -2.010653540492057800e-02 2.936928868293762207e-01 2.959114015102386475e-01 2.166269421577453613e-01 2.948319017887115479e-01 1.666945964097976685e-02 2.022113353013992310e-01 3.609947264194488525e-01 -2.570044398307800293e-01 -6.129949167370796204e-02 1.454642862081527710e-01 7.776537537574768066e-02
3.351272270083427429e-02 1.798036843538284302e-01 -4.792358260601758957e-03 -2.508284449577331543e-01 2.038391977548599243e-01 2.542690746486186981e-02 3.002353310585021973e-01 -2.990035116672515869e-01 4.763212054967880249e-02 1.755153983831405640e-01 2.254101820290088654e-02 1.811219751834869385e-01 4.043153226375579834e-01 -8.696348965167999268e-02 -2.493382990360260010e-02 3.529978170990943909e-02 -3.043090924620628357e-03 -8.915719389915466309e-02 -8.625451475381851196e-02 2.253218293190002441e-01 -1.369482427835464478e-01 2.322449237108230591e-01 -1.013364791870117188e-01 6.774465739727020264e-02 3.321401476860046387e-01 -7.816582918167114258e-02 -2.528303265571594238e-01 3.126408532261848450e-02 -1.804531067609786987e-01 -2.729934155941009521e-01 -1.455208752304315567e-02 -1.524150185286998749e-02
1.782462447881698608e-01 1.782990843057632446e-01 -1.201007068157196045e-01 -1.056347712874412537e-01 2.824266850948333740e-01 -5.278832092881202698e-02 1.617759168148040771e-01 1.051878184080123901e-01 4.139033704996109009e-02 -3.089251182973384857e-02 2.692741528153419495e-02 1.474816501140594482e-01 8.945264667272567749e-02 -2.335950732231140137e-02 -8.890445344150066376e-03 2.547113597393035889e-01 -1.211165413260459900e-01 -2.518563345074653625e-02 -1.829971969127655029e-01 -8.379585295915603638e-02 -5.037949979305267334e-02 1.518497020006179810e-01 2.978721261024475098e-01 -1.050165742635726929e-01 2.931253612041473389e-01 -8.817669749259948730e-02 1.282968325540423393e-03 5.743774175643920898e-01 -8.314757049083709717e-02 -2.489355206489562988e-01 -5.013093724846839905e-02 -1.274736523628234863e-01
-1.173200830817222595e-01 -2.375566363334655762e-01 -6.694222334772348404e-03 3.526196256279945374e-02 -9.440300613641738892e-02 2.732357569038867950e-02 2.408159673213958740e-01 1.371511220932006836e-01 -2.240700274705886841e-01 1.531196385622024536e-01 -3.063146956264972687e-02 -6.393945962190628052e-02 3.649050295352935791e-01 1.682228781282901764e-02 9.200464189052581787e-02 3.198030292987823486e-01 6.474371999502182007e-02 3.430199623107910156e-02 -3.714064955711364746e-01 1.574114412069320679e-01 -5.972531065344810486e-02 2.900174856185913086e-01 -1.541218608617782593e-01 1.698248982429504395e-01 3.086020350456237793e-01 -6.367962062358856201e-02 8.082627505064010620e-02 1.484012752771377563e-01 -2.599758207798004150e-01 8.002623915672302246e-02 -6.707190722227096558e-02 -6.707594543695449829e-02
-1.061265319585800171e-01 3.917141631245613098e-02 1.692087948322296143e-01 -2.326041907072067261e-01 1.915882080793380737e-01 1.390097439289093018e-01 2.956806421279907227e-01 -3.475874662399291992e-02 1.419569551944732666e-01 2.131909132003784180e-01 3.034967184066772461e-01 6.663352996110916138e-02 1.919366978108882904e-02 -3.105020821094512939e-01 8.039319515228271484e-02 6.698788702487945557e-02 -3.451974596828222275e-03 -2.605129033327102661e-02 -1.881174743175506592e-01 -1.476583350449800491e-02 3.593345731496810913e-02 3.462028205394744873e-01 2.280575186014175415e-01 -2.846234943717718124e-03 4.109244421124458313e-02 -1.943229585886001587e-01 -7.287130504846572876e-02 3.243043720722198486e-01 -3.132727742195129395e-01 -1.100054457783699036e-01 -2.570569282397627831e-03 1.423895657062530518e-01
1.884369701147079468e-01 1.857158988714218140e-01 1.263055503368377686e-01 2.544911403674632311e-04 9.986953437328338623e-02 6.899713724851608276e-02 2.639684975147247314e-01 -1.812072098255157471e-01 -1.697492450475692749e-01 4.472954869270324707e-01 2.595266997814178467e-01 1.496460139751434326e-01 -7.170355319976806641e-02 1.495995670557022095e-01 -3.773924708366394043e-02 9.069751948118209839e-02 -1.241239830851554871e-01 2.206351906061172485e-01 1.102365329861640930e-01 2.870460413396358490e-02 1.279971562325954437e-02 -1.169184148311614990e-01 -1.394254118204116821e-01 2.985830008983612061e-01 -1.050374135375022888e-01 2.536495774984359741e-02 5.278114229440689087e-02 3.607563972473144531e-01 -1.817360669374465942e-01 -1.256035268306732178e-01 -1.538480222225189209e-01 1.562746316194534302e-01
1.206419095396995544e-01 5.327295139431953430e-02 -1.176902428269386292e-01 -5.935825780034065247e-02 2.176436483860015869e-01 2.674734778702259064e-02 2.414114922285079956e-01 -3.820985928177833557e-02 -1.652366518974304199e-01 1.432134360074996948e-01 -2.558071017265319824e-01 2.396241277456283569e-01 6.876882165670394897e-02 -3.071773052215576172e-01 -1.250851899385452271e-01 3.124863505363464355e-01 1.385787129402160645e-01 -1.447139084339141846e-01 -3.245573937892913818e-01 -6.371852755546569824e-02 -3.295520842075347900e-01 1.423897445201873779e-01 4.823100939393043518e-02 1.582547090947628021e-02 1.446204632520675659e-01 -1.531587541103363037e-01 -8.546365797519683838e-02 2.547453939914703369e-01 9.483110904693603516e-02 -1.688836812973022461e-01 1.587474644184112549e-01 1.186212450265884399e-01
3.775124251842498779e-02 4.857790842652320862e-02 3.950441479682922363e-01 -1.021436601877212524e-01 1.912060081958770752e-01 -1.161805093288421631e-01 8.633843809366226196e-02 -1.743071973323822021e-01 7.465185225009918213e-02 1.281249076128005981e-01 -7.112093735486268997e-03 1.361665129661560059e-01 2.939985990524291992e-01 -8.540659397840499878e-02 9.192178957164287567e-03 2.033399492502212524e-01 -2.451893985271453857e-01 1.027002483606338501e-01 -7.789093255996704102e-02 -2.192422375082969666e-02 -1.990604847669601440e-01 2.493229061365127563e-01 -6.529666483402252197e-02 1.821286529302597046e-01 3.046288490295410156e-01 1.426225714385509491e-02 2.738586962223052979e-01 1.982464641332626343e-01 -1.901413351297378540e-01 -1.203472986817359924e-01 -2.656896114349365234e-01 1.453278958797454834e-01
2.247801721096038818e-01 7.690774649381637573e-02 -1.022741869091987610e-01 -1.611786186695098877e-01 3.103652894496917725e-01 1.377016864717006683e-02 -8.429477363824844360e-02 -7.200184464454650879e-02 7.882644981145858765e-02 3.997001349925994873e-01 -2.929517999291419983e-02 2.342515438795089722e-01 2.590202987194061279e-01 -1.986660212278366089e-01 1.704172939062118530e-01 1.814989149570465088e-01 -1.095435172319412231e-01 1.583950519561767578e-01 1.582193970680236816e-01 -2.130598276853561401e-01 -1.262809336185455322e-01 1.071080118417739868e-01 -1.172251477837562561e-01 -1.375030130147933960e-01 2.389325350522994995e-01 8.740083128213882446e-02 1.749976165592670441e-02 2.015865743160247803e-01 -1.847450584173202515e-01 -2.307353913784027100e-01 -1.384272277355194092e-01 1.681598573923110962e-01
1.328425705432891846e-01 -1.437616944313049316e-01 2.332717478275299072e-01 2.737859729677438736e-03 2.754481434822082520e-01 -1.614638268947601318e-01 3.986927866935729980e-01 -1.491884887218475342e-01 -3.681648522615432739e-02 1.769836544990539551e-01 -1.594727784395217896e-01 -6.589497905224561691e-03 4.048390313982963562e-02 5.585566535592079163e-02 9.498119354248046875e-02 1.700279116630554199e-02 -1.825706362724304199e-01 8.333569020032882690e-02 -1.540148854255676270e-01 -1.706965267658233643e-01 -4.002377986907958984e-01 2.852579057216644287e-01 7.356304675340652466e-02 1.433990299701690674e-01 -2.526069581508636475e-01 7.446999847888946533e-02 3.370452299714088440e-02 2.515114247798919678e-01 1.101213023066520691e-01 1.231799572706222534e-01 -1.553191393613815308e-01 -7.770434767007827759e-02
-1.191092878580093384e-01 1.941476166248321533e-01 -1.435081064701080322e-01 1.818672865629196167e-01 7.705485075712203979e-02 2.285111397504806519e-01 9.491631388664245605e-02 -2.061439305543899536e-01 -2.301866887137293816e-03 3.270569145679473877e-01 9.569355845451354980e-02 1.931578367948532104e-01 3.183959722518920898e-01 4.041815176606178284e-02 2.925310283899307251e-02 3.966501951217651367e-01 -1.593513190746307373e-01 1.992874033749103546e-02 2.372818440198898315e-02 6.400994956493377686e-02 -9.393990784883499146e-02 1.740501075983047485e-01 1.470267772674560547e-01 7.597435265779495239e-02 1.500176191329956055e-01 1.144554466009140015e-01 9.715876542031764984e-03 3.108898997306823730e-01 -7.458211481571197510e-02 -1.418073289096355438e-02 -1.268648058176040649e-01 3.449446260929107666e-01
1.994206458330154419e-01 -2.579095363616943359e-01 -5.571117997169494629e-02 -1.079501658678054810e-01 1.657294481992721558e-02 1.895159482955932617e-02 3.129360973834991455e-01 -2.932508885860443115e-01 -1.734479516744613647e-01 1.474662721157073975e-01 -3.767740353941917419e-02 7.435739785432815552e-02 2.263078540563583374e-01 -6.431480497121810913e-02 -9.737660177052021027e-03 2.306744605302810669e-01 3.368040919303894043e-02 -2.675258517265319824e-01 -1.886276751756668091e-01 -1.149492934346199036e-01 -1.152502372860908508e-01 1.838068664073944092e-01 1.440669447183609009e-01 1.903557628393173218e-01 -7.796975970268249512e-02 -1.037258468568325043e-02 2.679020166397094727e-01 4.521525204181671143e-01 3.179234266281127930e-02 -9.715557098388671875e-02 -8.600578457117080688e-02 -3.403171524405479431e-02
2.650479078292846680e-01 -2.238139659166336060e-01 -6.821227818727493286e-02 1.174719557166099548e-01 4.382815957069396973e-01 -1.411315649747848511e-01 8.335217088460922241e-02 9.286908805370330811e-02 -1.747199892997741699e-01 1.087305545806884766e-01 -4.453596472740173340e-02 1.020765453577041626e-01 6.372385472059249878e-02 -7.344656437635421753e-02 1.546827256679534912e-01 2.944110333919525146e-01 -7.087951526045799255e-03 -2.420154400169849396e-02 -2.213911116123199463e-01 3.893319144845008850e-02 9.805653244256973267e-03 6.737366318702697754e-02 -5.822528898715972900e-02 -2.321522235870361328e-01 2.967168577015399933e-02 -1.017422378063201904e-01 1.450746059417724609e-01 4.464560151100158691e-01 -2.506402730941772461e-01 -7.240412384271621704e-02 7.405892480164766312e-03 2.144892364740371704e-01
-2.440547943115234375e-02 5.650664493441581726e-02 3.044585883617401123e-01 -1.101482193917036057e-02 1.390452682971954346e-01 -1.077169328927993774e-01 1.624348163604736328e-01 -2.604174315929412842e-01 7.538639008998870850e-03 3.923567533493041992e-01 1.545756757259368896e-01 5.898845195770263672e-02 2.588689327239990234e-01 -5.461318418383598328e-02 -2.113099098205566406e-01 2.618007957935333252e-01 -3.347457051277160645e-01 -2.450202405452728271e-01 -5.481167137622833252e-02 -6.678958982229232788e-02 -1.262429207563400269e-01 3.170285522937774658e-01 6.310481578111648560e-02 7.372857630252838135e-02 2.584764361381530762e-01 -1.834103018045425415e-01 2.588090486824512482e-02 4.587864875793457031e-02 -4.947725310921669006e-02 -3.966617584228515625e-02 2.773462049663066864e-02 -1.622217334806919098e-02
3.390618860721588135e-01 9.528620541095733643e-02 3.061677329242229462e-02 -8.472477085888385773e-03 -1.819313503801822662e-02 -1.026425510644912720e-01 6.495814025402069092e-02 -4.390252530574798584e-01 -1.142960786819458008e-01 3.010776937007904053e-01 7.764944434165954590e-02 -7.833909988403320312e-02 -4.154755547642707825e-02 -9.877861477434635162e-03 -2.222896087914705276e-03 5.472029373049736023e-02 9.850639849901199341e-02 -1.565975844860076904e-01 -1.202091276645660400e-01 6.859308481216430664e-02 -1.104246899485588074e-01 2.729906141757965088e-01 -2.261193655431270599e-02 -1.064466163516044617e-01 2.790432572364807129e-01 -3.329917788505554199e-02 -8.992128074169158936e-02 4.739876389503479004e-01 -1.987560689449310303e-01 -1.314819231629371643e-02 -1.031064838171005249e-01 1.801253706216812134e-01
3.940631747245788574e-01 9.336026757955551147e-02 1.509942114353179932e-01 -3.817423805594444275e-02 2.992462813854217529e-01 5.312063917517662048e-02 2.770513892173767090e-01 -4.513003230094909668e-01 -1.164356619119644165e-02 1.160719469189643860e-01 1.226826012134552002e-01 5.876393988728523254e-02 -2.761471085250377655e-02 2.231895178556442261e-02 8.130984753370285034e-02 3.516374528408050537e-02 -7.881353795528411865e-02 -1.019981801509857178e-01 -3.119441866874694824e-02 -7.427654415369033813e-02 -2.399486005306243896e-01 8.674649894237518311e-02 1.299879252910614014e-01 4.610670730471611023e-02 5.008929595351219177e-02 -1.184219121932983398e-01 2.350701391696929932e-02 2.893416285514831543e-01 -3.723828494548797607e-01 -9.956576675176620483e-02 -2.652470767498016357e-02 2.010051757097244263e-01
2.753665745258331299e-01 -3.265170007944107056e-02 2.047853469848632812e-01 -2.982043661177158356e-02 2.886851727962493896e-01 1.053108647465705872e-01 1.484157294034957886e-01 -2.801320850849151611e-01 -3.664915263652801514e-02 3.564792871475219727e-01 2.373664975166320801e-01 2.023531943559646606e-01 7.021073251962661743e-03 1.127160117030143738e-01 2.223711907863616943e-01 -1.383722424507141113e-01 5.563364550471305847e-02 -1.651436388492584229e-01 -3.015950322151184082e-01 5.937097594141960144e-02 -8.913810551166534424e-02 1.370613873004913330e-01 -5.266358144581317902e-03 8.215306699275970459e-02 3.854918479919433594e-02 3.583080694079399109e-02 -1.083486899733543396e-01 2.767040133476257324e-01 -1.376183927059173584e-01 -2.082970589399337769e-01 2.901450498029589653e-03 2.579152584075927734e-01
2.351851314306259155e-01 -2.495794184505939484e-02 9.662733972072601318e-02 -7.957537472248077393e-02 2.488855421543121338e-01 -2.307124286890029907e-01 2.532999217510223389e-01 2.385741174221038818e-01 -2.347149401903152466e-01 1.842226684093475342e-01 2.711524367332458496e-01 -1.113250479102134705e-01 9.997226297855377197e-02 -4.476166516542434692e-02 -1.000907346606254578e-01 1.916855126619338989e-01 2.531368099153041840e-02 1.348106265068054199e-01 1.835436560213565826e-02 1.397500634193420410e-01 -1.079616695642471313e-01 1.218707934021949768e-01 3.431620895862579346e-01 3.155169785022735596e-01 2.935724258422851562e-01 2.008184790611267090e-01 -7.530574500560760498e-02 1.104585453867912292e-01 -9.983326494693756104e-02 1.101076155900955200e-01 9.672867506742477417e-02 -1.034621335566043854e-02
-7.996342144906520844e-03 5.837235227227210999e-02 1.110779866576194763e-01 2.101435363292694092e-01 2.613913416862487793e-01 -2.762091346085071564e-02 2.420830773189663887e-03 8.837624639272689819e-02 9.591715037822723389e-02 1.477759033441543579e-01 -9.020534344017505646e-03 -1.236853823065757751e-01 1.340024024248123169e-01 2.226671129465103149e-01 8.837385475635528564e-02 1.588051319122314453e-01 5.696356669068336487e-02 1.112276092171669006e-01 -3.170845285058021545e-02 -2.998833060264587402e-01 -2.487780600786209106e-01 3.255150914192199707e-01 3.284343332052230835e-02 1.768359541893005371e-01 7.947082072496414185e-02 7.278114557266235352e-02 2.175957262516021729e-01 5.143861174583435059e-01 2.416710183024406433e-02 7.865367829799652100e-02 2.465463578701019287e-01 1.352063417434692383e-01
2.333440184593200684e-01 -1.848374754190444946e-01 1.680986396968364716e-02 -1.767049357295036316e-02 1.163097545504570007e-01 3.898208588361740112e-02 5.374222248792648315e-02 -1.979882419109344482e-01 -2.136129736900329590e-01 3.751971721649169922e-01 -6.894504278898239136e-02 1.651200801134109497e-01 2.311942130327224731e-01 1.010212078690528870e-01 -4.125707969069480896e-02 1.803566068410873413e-01 8.160801976919174194e-02 -9.931354224681854248e-02 -1.964157968759536743e-01 -1.430799216032028198e-01 -2.333728671073913574e-01 1.512281447649002075e-01 -1.595270819962024689e-02 -2.328695952892303467e-01 1.049011498689651489e-01 2.944982349872589111e-01 -1.593286520801484585e-03 2.904174923896789551e-01 -1.664546430110931396e-01 3.913360461592674255e-02 1.457218825817108154e-01 3.120995163917541504e-01
2.541714608669281006e-01 2.077275216579437256e-01 -5.247638374567031860e-02 -1.418237090110778809e-01 7.371152192354202271e-02 6.742866337299346924e-02 2.896416485309600830e-01 -1.268638670444488525e-01 -1.757509112358093262e-01 3.993323445320129395e-01 8.683983236551284790e-02 -9.243458509445190430e-02 2.355118840932846069e-01 1.381855923682451248e-02 -9.404923766851425171e-02 3.303563892841339111e-01 -1.098007932305335999e-01 4.806850105524063110e-02 2.970486506819725037e-02 1.382676959037780762e-01 -1.481669694185256958e-01 2.825754694640636444e-02 1.248704642057418823e-01 1.591053903102874756e-01 -2.715336382389068604e-01 -2.038141191005706787e-01 3.336505889892578125e-01 2.066790312528610229e-01 -2.559955231845378876e-02 -4.923751950263977051e-02 -5.719426274299621582e-02 -7.514885812997817993e-02
-8.628432638943195343e-03 -1.407424509525299072e-01 3.532781302928924561e-01 2.393984422087669373e-02 1.770843565464019775e-01 2.162485122680664062e-01 2.478898912668228149e-01 7.047360390424728394e-02 -5.420138314366340637e-02 1.181077882647514343e-01 7.187209278345108032e-02 1.799011528491973877e-01 3.879587352275848389e-01 1.319648325443267822e-01 7.934218645095825195e-02 1.687972396612167358e-01 2.444353848695755005e-01 2.501126751303672791e-02 -1.661683917045593262e-01 -1.119116619229316711e-01 -2.251784652471542358e-01 2.776977419853210449e-01 -5.407743528485298157e-02 3.040662966668605804e-02 2.871793508529663086e-01 1.381847355514764786e-02 1.197818070650100708e-01 7.433447241783142090e-02 -7.496034353971481323e-02 -7.202757149934768677e-02 -5.318719893693923950e-02 3.235985338687896729e-01
1.121215298771858215e-01 3.553559631109237671e-02 1.761264801025390625e-01 -9.929408878087997437e-02 6.026662141084671021e-02 1.930942982435226440e-01 3.888342082500457764e-01 -1.990356445312500000e-01 -2.203980088233947754e-01 1.050520688295364380e-01 4.913114383816719055e-02 -4.807266965508460999e-02 2.940348684787750244e-01 1.579668074846267700e-01 2.068487182259559631e-02 2.118552029132843018e-01 -1.282208263874053955e-01 -4.145620763301849365e-02 -1.304188817739486694e-01 7.490258663892745972e-02 -4.053596556186676025e-01 9.016114473342895508e-02 -1.173647269606590271e-01 3.241652250289916992e-01 -1.657497286796569824e-01 -5.236146599054336548e-02 2.281834483146667480e-01 1.514544934034347534e-01 4.140282981097698212e-03 2.871266566216945648e-02 1.651341468095779419e-02 2.325685024261474609e-01
3.378096818923950195e-01 -4.000228270888328552e-02 4.889489710330963135e-02 7.099241018295288086e-02 -2.077013626694679260e-02 -1.356097171083092690e-03 2.079160660505294800e-01 -2.710199654102325439e-01 -4.013737197965383530e-03 4.068765938282012939e-01 1.833526343107223511e-01 5.432181432843208313e-02 -1.590512543916702271e-01 -1.912308037281036377e-01 4.410112276673316956e-02 9.935028851032257080e-02 -2.123534977436065674e-01 -1.794878691434860229e-01 -9.884256869554519653e-02 -1.632050126791000366e-01 -2.128702253103256226e-01 2.510811090469360352e-01 5.490259081125259399e-02 -4.192946478724479675e-02 8.237905055284500122e-02 3.068496100604534149e-02 -1.035229116678237915e-01 4.535736441612243652e-01 -1.555038392543792725e-01 -3.084931522607803345e-02 -8.812136948108673096e-02 -2.862727269530296326e-03
9.095466881990432739e-02 -8.861818164587020874e-02 -2.780876308679580688e-02 -1.420289725065231323e-01 2.414469718933105469e-01 -1.497162133455276489e-01 3.175288736820220947e-01 7.617268711328506470e-02 -2.054093927145004272e-01 1.941553354263305664e-01 1.176062300801277161e-01 -9.558938443660736084e-02 8.096327632665634155e-02 2.174984812736511230e-01 -3.179667890071868896e-02 2.997752726078033447e-01 1.339598894119262695e-01 -3.429741039872169495e-02 -1.610361635684967041e-01 1.397880166769027710e-01 -1.672461628913879395e-01 1.208062246441841125e-01 3.955022692680358887e-01 1.690348386764526367e-01 3.043858706951141357e-01 1.630095094442367554e-01 -1.036879196763038635e-01 1.409210711717605591e-01 1.766320168972015381e-01 1.751205474138259888e-01 9.440283477306365967e-02 1.234081014990806580e-01
2.119475752115249634e-01 8.042165637016296387e-02 -9.808345884084701538e-02 3.119677677750587463e-02 2.470767349004745483e-01 -2.896660268306732178e-01 2.490635812282562256e-01 1.312063783407211304e-01 -1.663599908351898193e-01 1.592864990234375000e-01 3.246874213218688965e-01 -1.491684000939130783e-02 8.255513757467269897e-02 1.212353482842445374e-01 -4.960386082530021667e-03 1.925037652254104614e-01 3.755508735775947571e-02 7.216520607471466064e-02 -1.421215087175369263e-01 7.154356688261032104e-02 -1.634378582239151001e-01 1.034301295876502991e-01 4.161394238471984863e-01 2.282226234674453735e-01 1.666215807199478149e-01 1.209457442164421082e-01 2.546107396483421326e-02 3.019856214523315430e-01 -2.903332933783531189e-04 6.617802381515502930e-02 1.402731537818908691e-01 2.088896036148071289e-01
2.853249907493591309e-01 1.560633927583694458e-01 5.275953188538551331e-02 -8.454752713441848755e-02 3.493823111057281494e-01 -1.082617323845624924e-03 -5.347249656915664673e-02 1.487162057310342789e-02 -1.627115011215209961e-01 -1.670217886567115784e-02 -3.500576615333557129e-01 -2.401136234402656555e-02 -4.866101965308189392e-02 -4.143205657601356506e-02 -6.064030900597572327e-02 2.954922020435333252e-01 -2.248016744852066040e-01 1.475701481103897095e-01 -3.775367513298988342e-02 5.966812372207641602e-02 -2.849161326885223389e-01 1.224676147103309631e-01 9.377460181713104248e-02 2.041118144989013672e-01 3.309024497866630554e-02 3.556945174932479858e-02 -2.379846423864364624e-01 3.397820293903350830e-01 7.905241101980209351e-02 -3.375159949064254761e-02 8.063245564699172974e-02 3.192742764949798584e-01
4.588870108127593994e-01 -1.777611114084720612e-02 1.628656983375549316e-01 -6.434868276119232178e-02 2.763936519622802734e-01 1.367045342922210693e-01 1.610318422317504883e-01 -1.551758646965026855e-01 -1.135241165757179260e-01 2.996406853199005127e-01 3.275949880480766296e-02 1.270661056041717529e-01 4.760865122079849243e-02 3.650275617837905884e-02 1.354421079158782959e-01 -5.042208358645439148e-02 3.609848022460937500e-02 -8.050768822431564331e-02 -3.496238589286804199e-01 7.825342565774917603e-02 -6.097590178251266479e-02 2.302265763282775879e-01 9.620122611522674561e-02 5.649948120117187500e-02 2.864571511745452881e-01 -1.061194390058517456e-01 -7.074376195669174194e-02 1.427761316299438477e-01 -3.330374956130981445e-01 8.004600554704666138e-02 8.982349932193756104e-02 1.398518681526184082e-01
1.797143369913101196e-01 7.762723136693239212e-03 2.579914629459381104e-01 -4.041801020503044128e-02 8.826818317174911499e-03 -2.822826988995075226e-02 1.125477105379104614e-01 9.652337431907653809e-02 -2.748268842697143555e-01 3.805383294820785522e-02 6.702552735805511475e-02 1.035978272557258606e-01 3.998364508152008057e-01 4.492010921239852905e-02 1.466815918684005737e-01 4.195907711982727051e-01 1.110505461692810059e-01 -2.055318206548690796e-01 -9.257802367210388184e-02 7.858861354179680347e-04 1.642636023461818695e-02 3.089180588722229004e-01 1.718841940164566040e-01 -9.523545950651168823e-02 1.051260381937026978e-01 -2.360991537570953369e-01 -6.188117340207099915e-02 2.168056517839431763e-01 -1.367075294256210327e-01 -2.644074857234954834e-01 5.205946415662765503e-02 1.361224949359893799e-01
3.143558502197265625e-01 2.276531755924224854e-01 1.585984677076339722e-01 4.545082803815603256e-03 2.451778054237365723e-01 -9.093827754259109497e-02 1.174401119351387024e-01 4.247143492102622986e-02 -1.669267266988754272e-01 3.336282372474670410e-01 5.253019928932189941e-02 -1.540299803018569946e-01 -7.080432027578353882e-02 1.032014340162277222e-01 -2.706122100353240967e-01 2.718221247196197510e-01 -8.107861131429672241e-02 1.906608939170837402e-01 -3.234921693801879883e-01 2.618533372879028320e-01 2.330503612756729126e-01 8.204664289951324463e-02 -4.262027144432067871e-02 -1.796923428773880005e-01 -1.811840385198593140e-02 1.275064307264983654e-03 -1.684376001358032227e-01 3.532033786177635193e-02 -1.250569522380828857e-02 -2.319782078266143799e-01 -1.256373375654220581e-01 2.774950116872787476e-02
4.166823327541351318e-01 -7.419002801179885864e-02 -1.210821345448493958e-01 2.901399731636047363e-01 2.748328745365142822e-01 6.887695938348770142e-02 2.332447320222854614e-01 -3.044326007366180420e-01 -1.292861253023147583e-01 1.899748593568801880e-01 1.134394854307174683e-01 6.929498165845870972e-02 1.017802208662033081e-01 4.662283509969711304e-02 8.453250676393508911e-02 1.268289536237716675e-01 -3.772789984941482544e-02 -2.196799665689468384e-01 3.979714214801788330e-02 1.784174703061580658e-02 -3.166819363832473755e-02 1.604109704494476318e-01 6.998667120933532715e-02 -5.874181538820266724e-02 2.599681615829467773e-01 9.561706334352493286e-02 -1.361830979585647583e-01 3.386139869689941406e-01 -1.654086560010910034e-01 -1.831454485654830933e-01 -1.552485078573226929e-01 8.262277394533157349e-02
1.939561069011688232e-01 -7.398019731044769287e-02 4.500779137015342712e-02 2.237428128719329834e-01 2.337345667183399200e-02 8.484911173582077026e-02 3.329514265060424805e-01 -1.604859828948974609e-01 3.988109230995178223e-01 2.447198480367660522e-01 -1.708026379346847534e-01 2.686322294175624847e-02 1.741231419146060944e-02 6.264251470565795898e-02 4.793204739689826965e-02 -1.636758795939385891e-03 -4.761025682091712952e-02 -2.211146950721740723e-01 -7.667411863803863525e-02 5.505954846739768982e-02 -3.023509681224822998e-01 2.494895011186599731e-01 -1.487427353858947754e-01 -5.233317241072654724e-02 9.659835696220397949e-02 -9.590090252459049225e-03 3.264753147959709167e-02 3.544016182422637939e-01 -3.178504109382629395e-01 -1.393765360116958618e-01 -6.569980084896087646e-02 7.515850663185119629e-02
-8.200490847229957581e-03 2.608984708786010742e-01 2.436762452125549316e-01 -1.500441133975982666e-02 -1.794319748878479004e-01 2.207650691270828247e-01 2.695755958557128906e-01 -5.210248753428459167e-02 -1.618840694427490234e-01 2.053928673267364502e-01 7.307016104459762573e-02 -3.935952112078666687e-02 -5.021701753139495850e-02 9.537069499492645264e-02 -1.666748672723770142e-01 2.726057171821594238e-01 -6.413095165044069290e-03 2.906524837017059326e-01 -1.979529559612274170e-01 1.287847310304641724e-01 2.204770892858505249e-01 2.295133024454116821e-01 -1.180908009409904480e-01 -5.834607407450675964e-02 1.510468423366546631e-01 5.556577816605567932e-02 -3.398001194000244141e-02 2.465086132287979126e-01 5.224704369902610779e-02 -8.659591525793075562e-02 2.546414136886596680e-01 3.242346346378326416e-01
-3.941580280661582947e-02 2.318251132965087891e-01 3.329637646675109863e-01 -6.126397103071212769e-02 1.185814291238784790e-01 -6.048714742064476013e-02 3.842391371726989746e-01 -1.928908228874206543e-01 5.999097228050231934e-02 8.566333353519439697e-02 6.713909655809402466e-02 1.272155493497848511e-01 1.352269053459167480e-01 2.818132936954498291e-01 2.475672401487827301e-02 4.057829380035400391e-01 7.759883254766464233e-02 -1.830053627490997314e-01 8.960135281085968018e-02 -2.810169942677021027e-02 -1.770765148103237152e-02 3.242480158805847168e-01 1.099074110388755798e-01 1.296919584274291992e-01 3.295908495783805847e-02 -9.243606473319232464e-04 -1.112143546342849731e-01 2.280046194791793823e-01 -1.119545027613639832e-01 2.610354423522949219e-01 -2.194693125784397125e-02 6.028977781534194946e-02
6.986062228679656982e-02 7.625526934862136841e-02 -7.191337179392576218e-03 -2.569062709808349609e-01 3.970609903335571289e-01 -1.053180545568466187e-01 2.241828590631484985e-01 -4.031202942132949829e-02 4.903889447450637817e-02 2.006715089082717896e-01 1.136127039790153503e-01 -3.972496837377548218e-02 3.389858603477478027e-01 -5.743603408336639404e-02 -2.386038005352020264e-01 3.888623714447021484e-01 2.639031782746315002e-02 -9.144746512174606323e-02 3.974670171737670898e-02 1.167761161923408508e-01 1.329714655876159668e-01 -4.132211953401565552e-02 1.217675507068634033e-01 6.530566513538360596e-02 9.259709715843200684e-02 2.869418263435363770e-02 -3.290928006172180176e-01 2.605158388614654541e-01 -1.142904087901115417e-01 8.975858241319656372e-02 2.086600512266159058e-01 7.823951542377471924e-02
3.458109200000762939e-01 -1.567065566778182983e-01 3.944379091262817383e-02 1.259618252515792847e-01 2.073713839054107666e-01 7.864362560212612152e-03 1.090922728180885315e-01 -2.325554788112640381e-01 -7.926252670586109161e-03 2.181797027587890625e-01 -1.118501499295234680e-01 -2.721593156456947327e-02 -4.214067757129669189e-02 1.970776915550231934e-02 -1.428630203008651733e-01 2.946205064654350281e-02 5.542606487870216370e-02 -3.529953062534332275e-01 -1.204731613397598267e-01 -4.771023243665695190e-02 -1.094673350453376770e-01 1.230305880308151245e-01 1.063584089279174805e-01 3.983260318636894226e-02 2.164857387542724609e-01 2.517317049205303192e-02 -1.917390525341033936e-01 4.551874697208404541e-01 -3.323290944099426270e-01 -2.315438538789749146e-01 2.568551863078027964e-04 7.091249525547027588e-02
3.785015940666198730e-01 -2.021777182817459106e-01 1.047445610165596008e-01 -1.142726540565490723e-01 7.293998450040817261e-02 1.640568822622299194e-01 2.430223077535629272e-01 -9.047839790582656860e-02 1.058255136013031006e-02 2.082299441099166870e-01 3.174450099468231201e-01 1.733368635177612305e-01 -1.006804592907428741e-02 1.729622185230255127e-01 -1.673418655991554260e-02 1.282428801059722900e-01 1.182738691568374634e-01 -9.134609252214431763e-02 2.430821582674980164e-02 -1.771431788802146912e-02 1.474146917462348938e-02 2.941917777061462402e-01 2.563135512173175812e-02 3.048943355679512024e-02 6.136539950966835022e-02 -2.376189678907394409e-01 5.630483850836753845e-02 1.479550153017044067e-01 3.251360058784484863e-01 -2.475059926509857178e-01 2.345603108406066895e-01 2.290131151676177979e-01
-8.202939480543136597e-02 6.893709301948547363e-02 -3.217218816280364990e-02 -1.166801750659942627e-01 2.403401285409927368e-01 1.935498416423797607e-02 3.326824605464935303e-01 2.133158147335052490e-01 1.328032761812210083e-01 4.983435571193695068e-01 8.505800366401672363e-02 6.792757660150527954e-02 -1.408171504735946655e-01 -3.210236877202987671e-02 -3.132862970232963562e-02 1.350706815719604492e-01 -1.809837855398654938e-02 3.341253995895385742e-01 -8.608449250459671021e-02 -3.307710587978363037e-01 -1.264241188764572144e-01 2.646931111812591553e-01 3.974696621298789978e-03 7.262307405471801758e-02 2.025066316127777100e-02 -1.319841891527175903e-01 -1.628764346241950989e-02 4.870254546403884888e-02 2.511256337165832520e-01 2.493560127913951874e-02 1.591433882713317871e-01 -1.096831634640693665e-01
-1.145835518836975098e-01 1.123784556984901428e-01 2.646961808204650879e-01 4.497156944125890732e-03 1.204246133565902710e-01 1.903745681047439575e-01 2.244349755346775055e-02 3.416700661182403564e-02 -8.325453847646713257e-02 1.715694814920425415e-01 1.815916448831558228e-01 1.016172543168067932e-01 2.083304077386856079e-01 1.013463512063026428e-01 1.759798452258110046e-02 3.311949074268341064e-01 1.657239496707916260e-01 2.272686921060085297e-02 -2.488218694925308228e-01 8.440656214952468872e-02 6.995112448930740356e-02 4.422487914562225342e-01 5.563911423087120056e-02 3.611855581402778625e-02 3.613853454589843750e-01 -2.910448312759399414e-01 2.301677502691745758e-02 2.336883842945098877e-01 1.414055842906236649e-02 8.751722425222396851e-02 -3.778455406427383423e-02 1.636217534542083740e-01
3.469936251640319824e-01 -7.580634672194719315e-03 -7.763638347387313843e-02 -2.417387627065181732e-02 3.122363090515136719e-01 -1.733593940734863281e-01 3.049578368663787842e-01 1.227037757635116577e-01 -1.212179064750671387e-01 1.798719465732574463e-01 1.797742098569869995e-01 -1.758557707071304321e-01 3.458268567919731140e-02 1.280010789632797241e-01 -2.646915800869464874e-02 1.678099632263183594e-01 1.078490242362022400e-01 4.919476807117462158e-02 -2.828009799122810364e-02 5.696513131260871887e-02 -2.445105016231536865e-01 4.204499069601297379e-03 3.802324831485748291e-01 7.778675109148025513e-02 1.983143836259841919e-01 2.260406166315078735e-01 -1.354789435863494873e-01 2.472814917564392090e-01 -2.058657445013523102e-02 1.633049696683883667e-01 1.367047876119613647e-01 1.906827241182327271e-01
-7.006762176752090454e-02 -2.678989432752132416e-02 1.365091204643249512e-01 3.567532896995544434e-01 6.638184189796447754e-02 -1.696648150682449341e-01 2.192145138978958130e-01 -1.618742197751998901e-01 2.442368865013122559e-02 2.697414159774780273e-01 -1.852933317422866821e-01 4.920598864555358887e-02 2.009409219026565552e-01 -2.034379094839096069e-01 -7.534898072481155396e-02 1.669426858425140381e-01 7.736908644437789917e-02 4.267491102218627930e-01 -1.487159729003906250e-01 1.924611032009124756e-01 -1.782956421375274658e-01 1.863755583763122559e-01 3.612913563847541809e-02 1.786047220230102539e-02 1.203763782978057861e-01 -2.101349383592605591e-01 -1.225914359092712402e-01 2.048402726650238037e-01 7.371830753982067108e-03 -9.233672916889190674e-02 2.478471696376800537e-01 1.205767393112182617e-01
3.047481179237365723e-02 2.134274989366531372e-01 -5.868331715464591980e-02 -1.309732645750045776e-01 1.533087342977523804e-01 -1.201244294643402100e-01 3.751933574676513672e-02 1.580784767866134644e-01 -1.551613211631774902e-01 1.563443988561630249e-01 -7.496185600757598877e-02 -2.195984274148941040e-01 7.846286892890930176e-02 2.386500826105475426e-03 -1.348775029182434082e-01 4.068315923213958740e-01 1.445127278566360474e-01 2.346357703208923340e-01 8.281190693378448486e-02 9.756990522146224976e-02 -2.160076051950454712e-01 1.053794100880622864e-01 2.372113168239593506e-01 2.197657525539398193e-01 2.037787884473800659e-01 -1.702105104923248291e-01 -8.584760129451751709e-02 4.410852193832397461e-01 -4.990820214152336121e-02 1.611978188157081604e-02 6.962292641401290894e-02 2.042002081871032715e-01
1.519338972866535187e-02 -1.361930072307586670e-01 1.497514247894287109e-01 -1.201835125684738159e-01 2.554458975791931152e-01 2.960086762905120850e-01 2.023464888334274292e-01 -7.925533503293991089e-02 -1.836834661662578583e-02 2.394389212131500244e-01 1.883083255961537361e-03 -6.693369895219802856e-02 1.804783344268798828e-01 6.347011029720306396e-02 1.610789597034454346e-01 4.224579334259033203e-01 8.484226465225219727e-02 -1.483175009489059448e-01 9.709979593753814697e-02 1.173072904348373413e-01 -3.143386840820312500e-01 2.402757406234741211e-01 -2.528106570243835449e-01 5.953998118638992310e-02 -9.306189417839050293e-02 -1.678010523319244385e-01 -5.628714710474014282e-02 2.477401196956634521e-01 -1.751425564289093018e-01 -1.588483452796936035e-01 -7.354163378477096558e-02 4.493721202015876770e-02
8.160346746444702148e-02 -1.454457938671112061e-01 -7.509749266318976879e-04 -3.857120499014854431e-02 8.335431665182113647e-02 7.681425660848617554e-02 1.899523735046386719e-01 -2.796482108533382416e-02 -1.512104421854019165e-01 2.568071186542510986e-01 1.394310295581817627e-01 2.146427519619464874e-02 -7.885530591011047363e-03 -1.039410084486007690e-01 -6.055876240134239197e-02 2.453541308641433716e-01 -1.959630101919174194e-01 -4.349176883697509766e-01 -1.185717508196830750e-01 1.050430238246917725e-01 -2.031673938035964966e-01 3.958318233489990234e-01 1.872841827571392059e-02 -2.083839029073715210e-01 1.167153045535087585e-01 -1.010487675666809082e-01 1.858353316783905029e-01 2.846876084804534912e-01 -1.757699549198150635e-01 -8.819448202848434448e-02 2.369909882545471191e-01 9.434976428747177124e-02
1.087833195924758911e-01 -7.501108199357986450e-02 -1.197348237037658691e-01 3.293338790535926819e-02 1.619954556226730347e-01 -2.494984418153762817e-01 4.692147374153137207e-01 -4.858456924557685852e-02 -8.886320888996124268e-02 2.205496728420257568e-01 3.116073608398437500e-01 -1.233370676636695862e-01 1.731880754232406616e-01 6.129731237888336182e-02 -8.523735404014587402e-02 1.633378714323043823e-01 1.118775606155395508e-01 9.168972074985504150e-02 -9.296314418315887451e-02 1.055211126804351807e-01 -2.485220879316329956e-01 3.769110143184661865e-02 3.943017125129699707e-01 1.766495853662490845e-01 2.017970234155654907e-01 1.534105390310287476e-01 2.996377646923065186e-02 1.906396597623825073e-01 9.278216958045959473e-02 7.356635481119155884e-02 1.160635426640510559e-01 2.214857609942555428e-03
6.930872797966003418e-02 2.124669104814529419e-01 -1.724497526884078979e-01 -2.222888357937335968e-02 7.641315460205078125e-02 5.861727893352508545e-02 1.671104431152343750e-01 -1.153875216841697693e-01 -6.879128515720367432e-02 1.432396173477172852e-01 -1.888610273599624634e-01 3.569254279136657715e-01 -1.604692786931991577e-01 -2.302070111036300659e-01 7.379638403654098511e-02 1.485812515020370483e-01 -2.967050299048423767e-02 1.255269050598144531e-01 -2.813803553581237793e-01 -9.011512994766235352e-02 -2.055428773164749146e-01 2.171287834644317627e-01 2.230171263217926025e-01 -8.883709460496902466e-02 2.470347881317138672e-01 -1.630433946847915649e-01 -7.902701944112777710e-02 3.203562796115875244e-01 -3.453667461872100830e-02 -2.567601799964904785e-01 1.562508642673492432e-01 1.890870481729507446e-01
3.165266513824462891e-01 -1.065893322229385376e-01 8.569353818893432617e-02 1.557207852602005005e-01 6.748108565807342529e-02 -1.937451399862766266e-02 1.650328189134597778e-01 -2.992743551731109619e-01 -2.313770800828933716e-01 3.619579374790191650e-01 3.425177931785583496e-02 -1.096731871366500854e-01 1.162445917725563049e-02 1.089777499437332153e-01 -2.767490781843662262e-02 4.562973976135253906e-03 -8.994882809929549694e-04 -2.366919070482254028e-01 -7.354981452226638794e-02 -1.688092132098972797e-03 -6.421402096748352051e-02 3.483359217643737793e-01 2.826053500175476074e-01 -2.355032563209533691e-01 9.323308616876602173e-02 -1.094492003321647644e-01 -1.437686681747436523e-01 2.624377310276031494e-01 -1.641994267702102661e-01 -2.292143404483795166e-01 -9.633243083953857422e-02 5.795255675911903381e-02
2.129306048154830933e-01 1.637836694717407227e-01 1.164950579404830933e-01 -3.466166257858276367e-01 1.024911701679229736e-01 1.520030051469802856e-01 1.004208996891975403e-01 -1.915830671787261963e-01 7.998372614383697510e-02 4.102421402931213379e-01 -1.559758484363555908e-01 -3.221309185028076172e-02 3.810256719589233398e-02 1.187136098742485046e-01 -1.569717973470687866e-01 -5.524302646517753601e-02 2.020098865032196045e-01 -8.551555871963500977e-02 1.184806879609823227e-02 -2.529094927012920380e-02 -1.524437367916107178e-01 1.503367573022842407e-01 -2.408343106508255005e-01 -4.460605606436729431e-02 1.682079434394836426e-01 -9.410468488931655884e-02 -1.388036906719207764e-01 1.370183378458023071e-01 2.079448699951171875e-01 -2.989228367805480957e-01 2.489285022020339966e-01 2.143391072750091553e-01
9.049328416585922241e-02 -2.037639617919921875e-01 -2.708120942115783691e-01 6.733608245849609375e-02 2.635746002197265625e-01 9.301830828189849854e-02 3.495275676250457764e-01 1.148890182375907898e-01 2.422513812780380249e-01 2.266842573881149292e-01 -5.123629048466682434e-02 8.670136332511901855e-02 4.217376932501792908e-02 1.988357305526733398e-01 6.841152440756559372e-03 7.605875283479690552e-02 1.968046128749847412e-01 -3.506110236048698425e-02 -1.763746887445449829e-01 -2.822372317314147949e-01 5.925920978188514709e-02 3.113321661949157715e-01 1.240221410989761353e-01 -6.833380088210105896e-03 1.404163986444473267e-01 -1.036891341209411621e-01 -2.871162816882133484e-02 2.943907082080841064e-01 1.825599521398544312e-01 1.960443407297134399e-01 1.989444717764854431e-03 1.877400577068328857e-01
-1.257219761610031128e-01 2.392838448286056519e-01 -9.798245131969451904e-02 -1.191536709666252136e-01 3.006827533245086670e-01 -1.433564466424286366e-03 3.136508464813232422e-01 9.259753674268722534e-02 -5.418971180915832520e-02 8.801133185625076294e-02 -1.223566904664039612e-01 -6.842570379376411438e-03 1.866572052240371704e-01 6.024999171495437622e-02 -8.176089823246002197e-02 2.810686528682708740e-01 1.541352868080139160e-01 3.234193921089172363e-01 -1.661450718529522419e-03 1.244145631790161133e-01 -3.238839805126190186e-01 7.716847956180572510e-02 1.699963063001632690e-01 8.819854259490966797e-02 5.723926052451133728e-02 -1.779797971248626709e-01 -1.720640063285827637e-01 3.693833649158477783e-01 5.362631753087043762e-02 -2.214341238141059875e-02 2.144766300916671753e-01 1.190680339932441711e-01
2.266604900360107422e-01 8.375310152769088745e-02 2.978000640869140625e-01 1.364988237619400024e-01 -6.408036500215530396e-02 -3.424055874347686768e-01 2.615443468093872070e-01 -1.237230841070413589e-02 -1.098299995064735413e-01 1.892701834440231323e-01 3.596343100070953369e-02 1.733149169012904167e-03 -3.004263341426849365e-01 1.416133195161819458e-01 -5.221271887421607971e-02 1.047905758023262024e-01 -4.590580761432647705e-01 1.008312925696372986e-01 6.969659775495529175e-02 -1.113911494612693787e-01 -1.143589541316032410e-01 9.724630415439605713e-02 1.745078116655349731e-01 2.356273382902145386e-01 1.311005949974060059e-01 7.330936193466186523e-02 -1.178036034107208252e-01 2.139199376106262207e-01 -1.527392715215682983e-01 -3.731979802250862122e-02 9.102794528007507324e-02 9.645472466945648193e-02
2.713738977909088135e-01 2.190414071083068848e-01 1.621343195438385010e-01 9.663722664117813110e-02 1.867967285215854645e-02 3.282754123210906982e-02 2.467586845159530640e-01 -1.795093268156051636e-01 2.546523511409759521e-01 2.174171805381774902e-01 -5.268966779112815857e-02 -2.650104463100433350e-01 6.411843001842498779e-02 -1.746905446052551270e-01 -4.076929017901420593e-02 2.688351571559906006e-01 1.470014080405235291e-02 1.428289897739887238e-02 -3.738368749618530273e-01 3.962425515055656433e-02 3.041668795049190521e-03 -6.309736520051956177e-02 1.545178703963756561e-02 2.871568081900477409e-03 1.490487754344940186e-01 -3.512741625308990479e-02 3.681567683815956116e-02 1.355618387460708618e-01 7.943037152290344238e-02 -3.802778124809265137e-01 1.694740206003189087e-01 2.927764952182769775e-01
-1.502727717161178589e-01 1.464899331331253052e-01 -1.189842820167541504e-02 3.088687919080257416e-02 2.878918647766113281e-01 -7.350052241235971451e-03 1.677049547433853149e-01 5.630189180374145508e-02 8.095848560333251953e-02 3.055604100227355957e-01 -1.384760737419128418e-01 -1.594827175140380859e-01 6.382860988378524780e-02 2.567602097988128662e-01 -1.976378113031387329e-01 6.964303553104400635e-02 1.077141836285591125e-01 1.001274213194847107e-01 -1.257982850074768066e-01 -1.058624386787414551e-01 -2.665077447891235352e-01 8.854179829359054565e-02 2.111673802137374878e-01 3.032658696174621582e-01 2.096560597419738770e-01 1.970718987286090851e-02 1.968638896942138672e-01 4.510913193225860596e-01 1.106766015291213989e-01 2.630704082548618317e-02 5.765919014811515808e-02 1.235050484538078308e-01
1.787419319152832031e-01 -8.197613060474395752e-02 1.193945035338401794e-01 -1.939155533909797668e-02 1.181918010115623474e-01 -1.586267650127410889e-01 2.451545298099517822e-01 1.395949572324752808e-01 -8.933731168508529663e-02 1.083817407488822937e-01 3.373036384582519531e-01 2.156483940780162811e-02 1.827093064785003662e-01 1.532513797283172607e-01 -8.001552522182464600e-02 2.586210370063781738e-01 2.063852697610855103e-01 1.387944668531417847e-01 -3.343568369746208191e-02 1.096037030220031738e-01 -2.179762274026870728e-01 1.535340845584869385e-01 4.357572495937347412e-01 7.222757488489151001e-02 2.120960354804992676e-01 1.689163744449615479e-01 -2.087939344346523285e-02 2.604361772537231445e-01 -2.798545546829700470e-02 7.262162119150161743e-02 1.602784544229507446e-01 2.217077761888504028e-01
1.066008135676383972e-01 1.518256515264511108e-01 2.877484820783138275e-02 1.687251180410385132e-01 1.030529513955116272e-01 -1.525183320045471191e-01 4.545336067676544189e-01 -3.105628117918968201e-02 -3.939034044742584229e-02 3.415389358997344971e-01 -1.317708343267440796e-01 4.188367724418640137e-02 2.690204083919525146e-01 4.864818230271339417e-02 -2.872529625892639160e-01 -6.595499347895383835e-03 -5.531117785722017288e-04 9.854838252067565918e-02 -2.062585055828094482e-01 -2.351980656385421753e-01 -2.408790634945034981e-03 1.140695586800575256e-01 -4.418191313743591309e-02 1.523338723927736282e-02 -1.094217449426651001e-01 -3.240003287792205811e-01 -2.502502314746379852e-02 1.569198817014694214e-01 3.292368724942207336e-02 2.386661246418952942e-02 2.112727314233779907e-01 2.982679009437561035e-01
3.322614431381225586e-01 1.114709302783012390e-01 1.698297262191772461e-01 1.635626405477523804e-01 1.342931240797042847e-01 -7.037724554538726807e-02 1.803135126829147339e-01 2.750566601753234863e-01 3.465807065367698669e-02 3.548682034015655518e-01 3.338877484202384949e-02 -5.353545397520065308e-02 4.120789095759391785e-02 -9.465631842613220215e-02 2.328637987375259399e-02 -7.847104966640472412e-02 1.618895977735519409e-01 1.191970147192478180e-02 2.539522573351860046e-02 -8.364445716142654419e-02 -2.103251665830612183e-01 4.726201593875885010e-01 9.915240854024887085e-02 -2.862055301666259766e-01 8.986288309097290039e-02 -5.690372735261917114e-02 9.812662750482559204e-02 1.033414527773857117e-01 2.533227801322937012e-01 -2.069950103759765625e-01 5.017212778329849243e-02 8.632703870534896851e-02
2.426005601882934570e-01 -1.499805971980094910e-02 2.056507468223571777e-01 -1.329437047243118286e-01 7.315664738416671753e-02 -7.296866271644830704e-03 2.893106639385223389e-01 1.449362784624099731e-01 -7.865992188453674316e-02 3.241626024246215820e-01 2.444169223308563232e-01 -7.494351267814636230e-02 1.227347459644079208e-02 2.819184213876724243e-02 1.351700276136398315e-01 5.664437264204025269e-02 -9.324751049280166626e-02 -1.868743151426315308e-01 -1.008478850126266479e-01 1.450098156929016113e-01 1.476161181926727295e-01 3.152394294738769531e-01 1.569590568542480469e-01 -1.506351120769977570e-02 2.085636258125305176e-01 4.582519233226776123e-01 -6.379158049821853638e-02 8.628825098276138306e-02 5.036162212491035461e-02 -9.618027508258819580e-02 3.914353251457214355e-02 2.694793045520782471e-01
1.728059798479080200e-01 1.326719075441360474e-01 -1.123194992542266846e-01 2.119096554815769196e-02 -1.382477134466171265e-01 2.201531827449798584e-02 2.727308869361877441e-01 -1.382064223289489746e-01 -1.855003461241722107e-02 4.793393909931182861e-01 -1.434991657733917236e-01 -9.641898423433303833e-02 1.009325087070465088e-01 -9.125998616218566895e-02 -1.003642678260803223e-01 1.906949877738952637e-01 1.714068055152893066e-01 -1.887031793594360352e-01 -5.439871549606323242e-02 -1.344888955354690552e-01 -8.027055859565734863e-02 8.955202251672744751e-02 3.863179311156272888e-02 1.575705111026763916e-01 2.300926148891448975e-01 -1.507290601730346680e-01 2.248027622699737549e-01 1.359597444534301758e-01 1.135563775897026062e-01 1.788704991340637207e-01 2.022370249032974243e-01 3.796667456626892090e-01
1.502037644386291504e-01 3.630344988778233528e-03 -8.661231398582458496e-02 -1.111589074134826660e-01 2.103888988494873047e-01 -1.323877722024917603e-01 2.991961538791656494e-01 9.187033772468566895e-02 -1.882210075855255127e-01 7.570530474185943604e-02 1.712750345468521118e-01 -5.811957642436027527e-02 2.601290643215179443e-01 6.183428317308425903e-02 -1.041077673435211182e-01 2.550879120826721191e-01 1.876081675291061401e-01 1.878132820129394531e-01 -1.836152523756027222e-01 1.349856611341238022e-02 -1.280888915061950684e-01 1.358233839273452759e-01 3.677878081798553467e-01 1.615150272846221924e-01 1.398334801197052002e-01 2.903595864772796631e-01 -5.775051936507225037e-02 3.003493547439575195e-01 -6.349345296621322632e-02 1.227055490016937256e-01 2.098929733037948608e-01 1.241835057735443115e-01
-9.705430269241333008e-02 5.368792265653610229e-02 6.688863784074783325e-02 2.126088142395019531e-01 7.104913890361785889e-02 -9.733562171459197998e-02 2.155387699604034424e-01 1.805682331323623657e-01 1.263784021139144897e-01 4.146130681037902832e-01 -2.227434813976287842e-01 -9.774354111868888140e-05 -5.368888750672340393e-02 1.070786174386739731e-02 1.014044806361198425e-01 9.535995870828628540e-02 8.234284818172454834e-02 6.177252903580665588e-02 -1.281336396932601929e-01 2.270687818527221680e-01 -1.424492895603179932e-01 2.641255259513854980e-01 -1.403893977403640747e-01 -1.274199485778808594e-01 4.181540906429290771e-01 -2.916184663772583008e-01 -8.606246858835220337e-02 2.141020447015762329e-01 9.666828811168670654e-02 1.502548605203628540e-01 6.172643974423408508e-02 1.764311939477920532e-01
2.150328457355499268e-02 4.335481300950050354e-02 1.712609678506851196e-01 -5.424312129616737366e-02 2.108418196439743042e-01 8.077396452426910400e-02 1.169821172952651978e-01 1.061587110161781311e-01 5.562008917331695557e-02 -2.501739375293254852e-02 2.359099239110946655e-01 1.345817148685455322e-01 2.917953431606292725e-01 1.683295965194702148e-01 -2.965042889118194580e-01 -1.273598521947860718e-01 -3.070140257477760315e-02 5.274881422519683838e-02 -4.593173041939735413e-02 3.057881444692611694e-02 -1.457083374261856079e-01 2.564114034175872803e-01 1.161132603883743286e-01 1.458978354930877686e-01 4.276083111763000488e-01 1.725161969661712646e-01 -1.974842846393585205e-01 3.153647184371948242e-01 -2.031621038913726807e-01 -8.546950668096542358e-02 -9.089381992816925049e-02 2.406848073005676270e-01
1.595183461904525757e-01 1.528176218271255493e-01 -1.004908531904220581e-01 -4.016762375831604004e-01 1.289092153310775757e-01 -3.023550659418106079e-02 4.406805038452148438e-01 -8.359390497207641602e-02 -2.201575040817260742e-01 7.132757455110549927e-02 4.450272023677825928e-02 2.196694910526275635e-02 3.324470818042755127e-01 7.215534150600433350e-02 1.236846554093062878e-03 5.024901404976844788e-02 9.306675754487514496e-03 2.782922387123107910e-01 6.566090136766433716e-02 -7.124611735343933105e-02 5.505006760358810425e-02 1.959918737411499023e-01 -2.164926975965499878e-01 1.100873798131942749e-01 3.545790538191795349e-02 1.498638987541198730e-01 -1.437247097492218018e-01 3.358257114887237549e-01 3.617221256718039513e-03 7.078447937965393066e-02 1.803616136312484741e-01 -6.860908865928649902e-02
-2.506786584854125977e-02 9.706194698810577393e-02 -7.037631422281265259e-02 1.620652899146080017e-02 2.083276510238647461e-01 -1.752109080553054810e-01 1.600519418716430664e-01 4.973541572690010071e-02 -1.560802012681961060e-02 1.522807478904724121e-01 -8.341621607542037964e-02 -1.480268537998199463e-01 -1.307137403637170792e-02 -5.260872468352317810e-02 -2.071115672588348389e-01 3.086145818233489990e-01 2.838412225246429443e-01 3.248873054981231689e-01 -9.715245664119720459e-02 1.527179777622222900e-01 -6.113074719905853271e-02 2.423791438341140747e-01 2.626205608248710632e-02 -2.719754725694656372e-02 1.625669747591018677e-01 -1.189620196819305420e-01 -2.404216229915618896e-01 5.270313620567321777e-01 4.857853055000305176e-02 1.239953786134719849e-01 7.342938333749771118e-02 8.427036553621292114e-02
3.119507133960723877e-01 -1.815987401641905308e-03 9.378113597631454468e-02 2.309075556695461273e-02 2.383773028850555420e-01 5.721274763345718384e-03 -4.836137220263481140e-02 -2.083152383565902710e-01 -2.833626568317413330e-01 3.063204884529113770e-01 8.915823698043823242e-02 1.819663941860198975e-01 6.140100769698619843e-03 4.941038414835929871e-02 3.251415193080902100e-01 2.796927988529205322e-01 -1.232614889740943909e-01 6.428909301757812500e-02 -4.041162431240081787e-01 1.562790945172309875e-02 -1.773978024721145630e-01 2.753317058086395264e-01 7.700396701693534851e-03 5.557273700833320618e-02 4.690610989928245544e-02 -1.100924462080001831e-01 1.085937768220901489e-01 8.093433827161788940e-02 -1.153745055198669434e-01 6.373448669910430908e-02 -5.347133800387382507e-02 2.072468698024749756e-01
1.509995609521865845e-01 -9.152963757514953613e-02 -2.135425359010696411e-01 -4.015131294727325439e-02 8.413860946893692017e-02 2.796511650085449219e-01 1.157113239169120789e-01 8.027066290378570557e-02 4.520865157246589661e-02 4.402374029159545898e-01 2.301613688468933105e-01 1.613011211156845093e-01 1.021595299243927002e-01 1.024082824587821960e-01 6.929104775190353394e-02 2.843984663486480713e-01 -1.176886782050132751e-01 -6.816311180591583252e-02 -1.040272787213325500e-01 4.855960980057716370e-02 -3.824664950370788574e-01 3.467092812061309814e-01 -4.235783219337463379e-02 1.693461239337921143e-01 7.679015398025512695e-02 -1.673427969217300415e-01 1.051973626017570496e-01 2.324075102806091309e-01 -1.662694104015827179e-02 -6.463880836963653564e-02 -1.615085639059543610e-02 -5.202987045049667358e-02
2.345638722181320190e-01 -6.796401739120483398e-02 -7.795040961354970932e-03 3.335107862949371338e-02 1.106005758047103882e-01 -2.194819413125514984e-02 3.209117650985717773e-01 -3.809800446033477783e-01 -1.617838889360427856e-01 1.727360337972640991e-01 3.369396179914474487e-02 2.538167238235473633e-01 -7.544407248497009277e-02 5.352099239826202393e-02 -1.541878432035446167e-01 1.207743585109710693e-01 2.876302972435951233e-02 -3.125275373458862305e-01 -1.647997051477432251e-01 -1.404215395450592041e-01 -3.505359590053558350e-02 9.109447896480560303e-02 1.605106741189956665e-01 1.232145540416240692e-02 2.670528292655944824e-01 -9.899676591157913208e-02 6.428422778844833374e-02 4.064809083938598633e-01 -1.685345768928527832e-01 -1.221469715237617493e-01 -8.506935834884643555e-02 1.673293113708496094e-01
-2.028253376483917236e-01 2.851324975490570068e-01 -1.563788950443267822e-01 -9.731092303991317749e-02 1.647455692291259766e-01 -3.069688379764556885e-01 2.743410766124725342e-01 -3.820918872952461243e-02 -1.224846616387367249e-01 3.141185641288757324e-01 4.609725624322891235e-02 -1.081279590725898743e-01 7.287399470806121826e-02 -8.260195702314376831e-02 -3.868550434708595276e-02 2.534566521644592285e-01 7.130714505910873413e-02 2.488377541303634644e-01 -9.643554687500000000e-02 -3.879981115460395813e-02 -9.945745766162872314e-02 1.708356142044067383e-01 2.077035754919052124e-01 4.446335509419441223e-02 7.386549562215805054e-02 2.259717732667922974e-01 9.651044756174087524e-02 4.367849230766296387e-01 -7.986348122358322144e-02 1.099819839000701904e-01 -3.363306075334548950e-02 4.426014050841331482e-02
1.936249732971191406e-01 -1.059801578521728516e-01 -2.049100250005722046e-01 -2.104070484638214111e-01 2.027666866779327393e-01 1.048657074570655823e-01 1.734713613986968994e-01 -2.157425880432128906e-02 -2.149019688367843628e-01 1.741434633731842041e-01 -2.616884112358093262e-01 6.528672575950622559e-02 1.659635752439498901e-01 -1.097236573696136475e-01 -9.208012372255325317e-02 2.494834810495376587e-01 -1.639064699411392212e-01 -9.596504387445747852e-04 -2.089591175317764282e-01 7.594957947731018066e-02 -1.324018184095621109e-02 1.611755639314651489e-01 2.391427159309387207e-01 1.709288358688354492e-01 -5.791764333844184875e-02 -1.300417333841323853e-01 1.226249039173126221e-01 3.385770916938781738e-01 7.957807928323745728e-02 3.578245639801025391e-02 4.194062054157257080e-01 2.201899886131286621e-02
1.232201904058456421e-01 -6.586124002933502197e-02 1.823136024177074432e-02 -7.566900551319122314e-02 7.413406670093536377e-02 3.987890481948852539e-02 4.163419008255004883e-01 3.038698136806488037e-01 9.093208611011505127e-02 1.770994514226913452e-01 2.919319644570350647e-02 -1.000565290451049805e-01 -1.360806673765182495e-01 -5.308347195386886597e-02 2.187067270278930664e-01 8.135538548231124878e-02 1.169219333678483963e-02 -1.653352752327919006e-02 2.595947682857513428e-02 -8.294691890478134155e-02 -7.685562223196029663e-02 4.522491693496704102e-01 -1.466563493013381958e-01 -2.076229751110076904e-01 3.666758835315704346e-01 7.799638062715530396e-02 1.111698523163795471e-01 2.046541273593902588e-01 1.530945003032684326e-01 5.691738054156303406e-02 -1.797709316015243530e-01 1.964335143566131592e-01
1.950810700654983521e-01 5.214077979326248169e-02 -1.030104979872703552e-01 -1.251300275325775146e-01 2.228180021047592163e-01 2.580992281436920166e-01 1.693762391805648804e-01 1.624027267098426819e-02 2.783894240856170654e-01 3.075842261314392090e-01 -1.866495609283447266e-01 2.213747203350067139e-01 2.323552072048187256e-01 8.244264870882034302e-02 -3.711572289466857910e-02 2.574599385261535645e-01 -7.529801875352859497e-02 -7.453730329871177673e-03 -5.544075369834899902e-02 -9.026310592889785767e-02 -2.059176564216613770e-01 7.623043656349182129e-02 3.746223077178001404e-02 -9.474395960569381714e-02 2.073184698820114136e-01 2.434814572334289551e-01 7.888459414243698120e-02 1.647390127182006836e-01 -2.586145401000976562e-01 -9.717480093240737915e-02 -1.732590496540069580e-01 2.929674685001373291e-01
2.242902368307113647e-01 4.656525328755378723e-02 2.494568973779678345e-01 1.464333664625883102e-02 3.547428250312805176e-01 -1.768508106470108032e-01 4.378365874290466309e-01 -7.000514119863510132e-02 -9.241785854101181030e-02 1.202843710780143738e-01 -2.798077836632728577e-02 -7.803100347518920898e-02 4.077228531241416931e-02 -2.862608432769775391e-02 -1.882167458534240723e-01 3.298237174749374390e-02 -1.603908538818359375e-01 2.855189144611358643e-01 -1.249537989497184753e-02 2.096470594406127930e-01 -1.004216969013214111e-01 1.927705258131027222e-01 3.445642068982124329e-02 7.066090404987335205e-02 7.256217300891876221e-02 2.107655555009841919e-01 -1.708283424377441406e-01 -1.144944727420806885e-01 -2.958283126354217529e-01 1.435865461826324463e-01 8.767382055521011353e-02 2.234039902687072754e-01
-1.758140139281749725e-02 1.338402479887008667e-01 1.426680572330951691e-02 -1.304282695055007935e-01 1.562269181013107300e-01 -2.546424269676208496e-01 1.113092452287673950e-01 6.781468540430068970e-02 -9.380872547626495361e-02 8.037754893302917480e-02 -2.037515789270401001e-01 -5.987999588251113892e-02 -1.943505853414535522e-01 -7.308167964220046997e-02 -3.357796072959899902e-01 3.132880330085754395e-01 -2.824946343898773193e-01 2.088161259889602661e-01 -6.659854203462600708e-02 2.407998889684677124e-01 -1.624516993761062622e-01 7.274340093135833740e-02 7.173541933298110962e-02 9.471833705902099609e-02 2.342510968446731567e-01 6.123432889580726624e-02 8.027556538581848145e-02 4.067074060440063477e-01 1.056838929653167725e-01 -1.374210566282272339e-01 1.325018256902694702e-01 1.850335150957107544e-01
8.828508853912353516e-02 -1.341427415609359741e-01 4.204779267311096191e-01 -5.248570814728736877e-02 3.518747985363006592e-01 -1.331895738840103149e-01 1.681034415960311890e-01 -2.608430981636047363e-01 -5.174789577722549438e-02 2.080335170030593872e-01 -2.671343684196472168e-01 5.008481070399284363e-02 2.416905313730239868e-01 -8.247432857751846313e-02 -9.296649694442749023e-02 5.870179086923599243e-02 -1.525624990463256836e-01 -2.534238062798976898e-02 1.256483048200607300e-01 -3.695110976696014404e-02 -2.957959473133087158e-01 2.137847840785980225e-01 -6.383091211318969727e-02 2.518773972988128662e-01 2.310515940189361572e-01 1.167189851403236389e-01 -1.082637459039688110e-01 1.395615190267562866e-01 -1.285667344927787781e-02 -2.575615793466567993e-02 -1.349538862705230713e-01 2.525449357926845551e-02
2.199336886405944824e-01 -4.698397591710090637e-02 5.094854906201362610e-02 -7.205665856599807739e-02 3.181915879249572754e-01 -6.674457341432571411e-02 9.287615120410919189e-02 1.727051138877868652e-01 3.266580775380134583e-02 2.731608450412750244e-01 -7.536501623690128326e-03 2.918622195720672607e-01 2.939875721931457520e-01 -2.440157905220985413e-02 1.257199794054031372e-01 1.528577059507369995e-01 -5.673642084002494812e-02 -6.842073798179626465e-02 -3.907506167888641357e-01 -1.632503792643547058e-02 -6.670122593641281128e-02 2.356398701667785645e-01 1.592961512506008148e-02 6.692890077829360962e-02 -3.349938616156578064e-02 1.308739334344863892e-01 6.917572766542434692e-02 2.147161811590194702e-01 -3.217462003231048584e-01 6.707686930894851685e-02 -2.021688073873519897e-01 2.583963274955749512e-01
6.042329594492912292e-02 2.442403286695480347e-01 1.415068209171295166e-01 -9.207538329064846039e-03 8.424146100878715515e-03 -1.112054288387298584e-01 3.727297186851501465e-01 1.820986531674861908e-02 6.478556245565414429e-02 3.205900192260742188e-01 -5.534648522734642029e-02 -6.373178213834762573e-02 -2.205120632424950600e-03 -1.899728365242481232e-02 -1.327246874570846558e-01 8.247637748718261719e-02 2.506127655506134033e-01 -1.986317895352840424e-02 -5.098293423652648926e-01 4.767558723688125610e-02 -1.401987522840499878e-01 1.002840027213096619e-01 4.648203402757644653e-02 -1.968122832477092743e-02 3.537029400467872620e-02 -1.337464004755020142e-01 2.315515577793121338e-01 9.364443272352218628e-02 1.622337251901626587e-01 -3.458811342716217041e-01 7.290530484169721603e-04 2.021555453538894653e-01
9.318222850561141968e-02 -1.363970786333084106e-01 -3.681021928787231445e-02 -5.942932516336441040e-02 6.609845161437988281e-02 -3.761580288410186768e-01 1.420620828866958618e-01 -1.265658736228942871e-01 1.236348599195480347e-01 1.069592610001564026e-01 -3.374477103352546692e-02 7.714332640171051025e-02 2.505458295345306396e-01 2.056904435157775879e-01 -1.244383230805397034e-01 1.999386250972747803e-01 8.625278621912002563e-02 3.542993068695068359e-01 -8.939615637063980103e-02 -1.354944258928298950e-01 1.023339703679084778e-01 1.537652462720870972e-01 1.567515730857849121e-01 1.266268342733383179e-01 2.497123181819915771e-01 -2.570772767066955566e-01 -1.107574775815010071e-01 4.298336803913116455e-01 8.861896395683288574e-02 -3.122030012309551239e-02 9.013538807630538940e-02 1.222412958741188049e-01
-2.355793491005897522e-02 -1.711351573467254639e-01 -9.557703882455825806e-02 -1.399563848972320557e-01 3.533011674880981445e-01 2.889821231365203857e-01 9.655966609716415405e-02 -1.992630660533905029e-01 -2.280541807413101196e-01 1.950493901968002319e-01 -1.162311732769012451e-01 -1.178312860429286957e-02 -5.727057345211505890e-03 -8.440309017896652222e-02 5.548102199099957943e-04 1.525892168283462524e-01 3.154418468475341797e-01 2.698444128036499023e-01 -2.415188103914260864e-01 -8.455774933099746704e-02 -1.417039241641759872e-02 7.556827366352081299e-02 5.171522498130798340e-02 1.044555567204952240e-02 8.266067504882812500e-02 -4.867533594369888306e-02 1.085305437445640564e-01 3.645894229412078857e-01 -1.519570052623748779e-01 -2.300150841474533081e-01 1.237831935286521912e-01 2.412645220756530762e-01
8.351230993866920471e-03 -1.882629394531250000e-01 2.004837244749069214e-01 1.431352049112319946e-01 1.646243035793304443e-01 6.929167429916560650e-04 3.650696873664855957e-01 1.573198358528316021e-03 -6.211061030626296997e-02 4.247947037220001221e-02 -1.726902723312377930e-01 2.439919114112854004e-01 -2.467796392738819122e-02 8.352124691009521484e-02 -4.702709242701530457e-02 1.102246418595314026e-01 -1.506737023591995239e-01 2.861945331096649170e-02 -1.650345176458358765e-01 3.672289848327636719e-02 -2.606185674667358398e-01 1.853199005126953125e-01 1.021692082285881042e-01 -2.201847918331623077e-02 2.037194371223449707e-01 -2.482866868376731873e-02 4.301922023296356201e-02 5.126411914825439453e-01 1.796757057309150696e-02 -4.023361951112747192e-02 -1.558548212051391602e-01 -3.580031991004943848e-01
-4.949612077325582504e-03 2.520985007286071777e-01 5.407733842730522156e-02 -1.464090943336486816e-01 -1.244823932647705078e-01 -2.947150468826293945e-01 3.163620829582214355e-01 -3.455012291669845581e-02 -1.339509934186935425e-01 1.190039515495300293e-01 -7.284694910049438477e-02 -1.630021631717681885e-01 2.021206915378570557e-01 -7.443692535161972046e-02 -7.950107008218765259e-02 2.570487558841705322e-01 1.827575266361236572e-01 -1.180086657404899597e-01 -5.259873345494270325e-02 1.882867068052291870e-01 -1.730724275112152100e-01 1.822780072689056396e-01 -6.623346358537673950e-02 1.419361829757690430e-01 2.126547843217849731e-01 -2.661916911602020264e-01 2.446848452091217041e-01 2.558769285678863525e-01 1.052550738677382469e-03 -2.532480657100677490e-01 2.163986414670944214e-01 -4.037731327116489410e-03
2.772881090641021729e-01 1.150079071521759033e-01 1.053548604249954224e-01 2.833029329776763916e-01 2.856243252754211426e-01 -2.030985057353973389e-01 2.523607611656188965e-01 -2.461142390966415405e-01 -4.471636563539505005e-02 3.967385292053222656e-01 4.046523571014404297e-02 1.578882709145545959e-02 -3.355652838945388794e-02 -4.709515348076820374e-02 1.487006843090057373e-01 6.828439235687255859e-02 -2.582223117351531982e-01 4.448478296399116516e-02 4.210119321942329407e-02 2.549023628234863281e-01 2.938382029533386230e-01 1.390824168920516968e-01 8.847393840551376343e-02 2.420104891061782837e-01 2.014754153788089752e-02 5.476943403482437134e-02 5.087629426270723343e-03 1.042698025703430176e-01 -8.494170010089874268e-02 -1.321526020765304565e-01 1.826259493827819824e-01 -1.439600717276334763e-02
1.072683651000261307e-02 7.391854375600814819e-02 -2.472795173525810242e-02 2.539951801300048828e-01 1.006531268358230591e-01 -1.251892149448394775e-01 1.472837924957275391e-01 -5.498194321990013123e-02 6.691135466098785400e-02 1.808385699987411499e-01 -3.549828007817268372e-02 -1.242434084415435791e-01 1.756395250558853149e-01 2.500536441802978516e-01 5.717220529913902283e-02 1.125444024801254272e-01 5.425770953297615051e-02 6.685210391879081726e-03 -3.142998367547988892e-02 -1.054565533995628357e-01 -2.994844913482666016e-01 2.632541954517364502e-01 -7.305926084518432617e-02 1.784529089927673340e-01 2.107620537281036377e-01 2.702611982822418213e-01 -7.753235101699829102e-02 4.355614483356475830e-01 -7.735104858875274658e-02 1.525184661149978638e-01 3.624201416969299316e-01 1.747428029775619507e-01
-7.665973156690597534e-02 -9.903044253587722778e-02 -2.010082304477691650e-01 -8.199547231197357178e-02 2.990244030952453613e-01 -9.854074567556381226e-02 3.565718233585357666e-01 -4.819013178348541260e-02 1.341709792613983154e-01 2.716063559055328369e-01 1.839993596076965332e-01 -2.123104780912399292e-01 7.473106682300567627e-02 4.247651249170303345e-02 2.271674275398254395e-01 1.102622002363204956e-01 -7.849072664976119995e-02 -2.120303921401500702e-02 -1.524637490510940552e-01 -1.129281125031411648e-03 -2.319875061511993408e-01 1.965713500976562500e-01 1.636218279600143433e-02 -4.479577019810676575e-02 -2.074852436780929565e-01 8.922146260738372803e-02 -1.531855762004852295e-01 1.315934360027313232e-01 -7.196877151727676392e-02 -4.196371138095855713e-01 2.361721694469451904e-01 -1.153557449579238892e-01
2.294858396053314209e-01 1.218073517084121704e-01 1.304974257946014404e-01 -6.753522157669067383e-02 4.084259271621704102e-02 1.761357299983501434e-02 3.787768185138702393e-01 1.138906180858612061e-01 -3.234851360321044922e-01 4.023877978324890137e-01 1.106320414692163467e-02 -2.132953703403472900e-01 9.810446947813034058e-02 1.203501224517822266e-01 -7.005728036165237427e-02 5.416404083371162415e-02 -1.315567940473556519e-01 -1.089765876531600952e-01 -1.370877623558044434e-01 5.228804424405097961e-02 2.195258438587188721e-01 2.737796306610107422e-01 1.211467906832695007e-01 -8.176287263631820679e-02 1.761359870433807373e-01 2.631617486476898193e-01 -6.190279498696327209e-02 3.720355033874511719e-02 -5.808739736676216125e-02 -3.753711655735969543e-02 3.158228695392608643e-01 5.586436018347740173e-02
-1.258158236742019653e-01 -2.693786919116973877e-01 -1.514695137739181519e-01 4.504578188061714172e-02 2.733325660228729248e-01 -4.455888271331787109e-02 1.307859923690557480e-02 3.155221790075302124e-02 -4.041230306029319763e-03 2.043493688106536865e-01 -1.839694529771804810e-01 3.007661998271942139e-01 1.272213310003280640e-01 8.992154896259307861e-02 -1.462139338254928589e-01 2.760093808174133301e-01 -1.729081720113754272e-01 1.776622049510478973e-02 -6.443255394697189331e-02 -1.760185812599956989e-03 -2.938699424266815186e-01 1.033601537346839905e-01 1.828338801860809326e-01 -5.154154077172279358e-02 3.450050055980682373e-01 2.438596338033676147e-01 8.055331557989120483e-02 3.044097721576690674e-01 -1.330286860466003418e-01 1.916906610131263733e-02 -8.085813373327255249e-02 2.260803431272506714e-01
1.749182343482971191e-01 -1.331019252538681030e-01 -9.595882892608642578e-02 -1.951625496149063110e-01 1.986017078161239624e-01 -1.447613257914781570e-02 2.066078037023544312e-01 5.538856610655784607e-02 -1.941458284854888916e-01 9.137405455112457275e-02 -6.284522265195846558e-02 6.775206327438354492e-02 8.644447475671768188e-02 -2.992759644985198975e-01 2.613027766346931458e-02 -2.938910201191902161e-02 5.561453290283679962e-03 5.165748298168182373e-02 -2.373151779174804688e-01 -2.827177047729492188e-01 -2.666866183280944824e-01 1.666211187839508057e-01 2.307516708970069885e-02 1.139427050948143005e-01 1.911543905735015869e-01 -1.346728065982460976e-03 -9.019017964601516724e-02 4.585322737693786621e-01 -1.174287721514701843e-01 -3.381505906581878662e-01 1.529179215431213379e-01 8.957174420356750488e-02
2.626504600048065186e-01 -5.579134449362754822e-02 -1.106027290225028992e-01 -1.474593877792358398e-01 2.176415324211120605e-01 7.771491259336471558e-02 2.419860959053039551e-01 -3.167523536831140518e-03 -4.082815945148468018e-01 7.984014600515365601e-02 6.176058202981948853e-02 -4.104427527636289597e-03 5.904458463191986084e-03 3.812360018491744995e-02 5.401898548007011414e-02 1.175322383642196655e-01 -5.732992291450500488e-02 -3.659266829490661621e-01 1.281996071338653564e-02 -1.139333248138427734e-01 -1.101608797907829285e-01 4.718996584415435791e-01 1.673090904951095581e-01 1.254532299935817719e-02 5.869284272193908691e-02 1.416396796703338623e-01 -1.043797209858894348e-01 2.663046419620513916e-01 -1.783789694309234619e-01 -1.181274428963661194e-01 -8.470010012388229370e-02 1.235104948282241821e-01
2.189676165580749512e-01 -2.133070081472396851e-01 1.361224800348281860e-01 1.420249938964843750e-01 2.649147808551788330e-01 9.551533497869968414e-03 8.433468639850616455e-02 -2.126004248857498169e-01 -1.887553930282592773e-01 2.332217544317245483e-01 2.200795263051986694e-01 1.880644448101520538e-02 1.010292544960975647e-01 1.155430227518081665e-01 1.301394253969192505e-01 1.198932528495788574e-01 -1.094206795096397400e-01 -1.239996626973152161e-01 4.259635508060455322e-02 3.440323472023010254e-02 -4.097683727741241455e-01 3.720477223396301270e-01 4.541844874620437622e-02 1.656457781791687012e-01 -3.428107500076293945e-02 -6.677561998367309570e-02 -7.754884660243988037e-02 1.051738634705543518e-01 -2.915602326393127441e-01 1.299669034779071808e-02 6.088236346840858459e-02 2.717034220695495605e-01
1.600480079650878906e-01 -7.896281033754348755e-02 5.533257871866226196e-02 5.684019625186920166e-02 9.162359684705734253e-02 -3.864113092422485352e-01 1.285460442304611206e-01 6.506082415580749512e-02 -7.670212537050247192e-02 2.836790978908538818e-01 1.731048077344894409e-01 1.137702167034149170e-01 -8.253616839647293091e-02 1.135953702032566071e-02 5.729090049862861633e-02 -8.958923071622848511e-02 4.115827381610870361e-02 -2.548374533653259277e-01 -2.685842812061309814e-01 5.646410956978797913e-02 -2.582347691059112549e-01 -1.803409494459629059e-02 -1.804822869598865509e-02 3.589377701282501221e-01 -1.605099067091941833e-02 -8.510542660951614380e-02 1.055883169174194336e-01 2.147673815488815308e-01 -4.192103818058967590e-02 -2.927587926387786865e-01 2.777719199657440186e-01 2.614275813102722168e-01
2.522861361503601074e-01 1.577603667974472046e-01 1.591549813747406006e-01 2.211015298962593079e-02 -3.774575516581535339e-02 -2.014021873474121094e-01 3.451468050479888916e-01 1.449743211269378662e-01 1.213080715388059616e-02 7.070940732955932617e-02 2.237492799758911133e-01 -8.811533451080322266e-02 1.744187921285629272e-01 6.431259214878082275e-02 9.050282835960388184e-02 4.820007979869842529e-01 -3.182796016335487366e-02 -1.166860479861497879e-02 2.314660511910915375e-02 1.845326125621795654e-01 -3.155442774295806885e-01 9.494067728519439697e-02 6.302633881568908691e-02 9.294033795595169067e-02 1.421917676925659180e-01 3.103836178779602051e-01 -1.407991796731948853e-01 1.999626755714416504e-01 -1.047078892588615417e-02 7.028378546237945557e-02 -9.240237995982170105e-03 1.644199043512344360e-01
-6.614688038825988770e-02 2.949663437902927399e-02 1.298900544643402100e-01 1.270140409469604492e-01 1.321549806743860245e-02 9.879513084888458252e-02 2.224847674369812012e-01 1.838338375091552734e-01 1.211604848504066467e-01 1.383952051401138306e-01 -2.912940084934234619e-02 -1.442478969693183899e-02 1.929212063550949097e-01 6.759081780910491943e-02 -4.427488893270492554e-02 4.117314219474792480e-01 2.282265014946460724e-02 4.562065750360488892e-02 -3.408801853656768799e-01 -3.952669911086559296e-03 -7.879768311977386475e-02 7.770684361457824707e-02 2.331923395395278931e-01 2.431256324052810669e-01 -2.001479864120483398e-01 -2.172183245420455933e-01 -1.670204848051071167e-02 1.185781881213188171e-01 1.440566927194595337e-01 -1.990879178047180176e-01 9.159882366657257080e-02 4.532624185085296631e-01
4.977994039654731750e-02 -3.370021656155586243e-02 1.195042505860328674e-01 -9.719166159629821777e-02 2.379605472087860107e-01 6.301313638687133789e-02 1.874351650476455688e-01 -2.764707207679748535e-01 2.484562247991561890e-02 2.709898054599761963e-01 2.214183211326599121e-01 6.088356673717498779e-02 -1.182652637362480164e-02 1.195538267493247986e-01 -3.343933075666427612e-02 -5.715907085686922073e-03 -1.954934000968933105e-01 -9.003046900033950806e-02 -2.586445212364196777e-01 4.268772900104522705e-02 -1.733716130256652832e-01 3.159632384777069092e-01 6.307244300842285156e-02 1.407228782773017883e-02 3.644871711730957031e-01 -1.356106549501419067e-01 -2.361385971307754517e-01 8.714762330055236816e-02 -3.231174945831298828e-01 -1.340493708848953247e-01 -2.181682139635086060e-01 1.563571393489837646e-01
2.897107899188995361e-01 1.951298303902149200e-02 -3.940636524930596352e-04 -8.215158432722091675e-02 1.364922672510147095e-01 1.021618917584419250e-01 -6.231863517314195633e-03 -2.114102989435195923e-01 -1.875151991844177246e-01 4.322206974029541016e-01 1.146357282996177673e-01 2.466233074665069580e-01 -3.780534118413925171e-02 8.172573149204254150e-02 -1.091166660189628601e-01 9.562532603740692139e-02 2.706193923950195312e-01 8.703391999006271362e-02 -1.109939590096473694e-01 3.985285758972167969e-01 -2.182200103998184204e-01 1.686282455921173096e-01 -8.781558275222778320e-02 2.954823076725006104e-01 1.052408590912818909e-01 -4.904951434582471848e-03 1.465462148189544678e-01 1.483264565467834473e-01 -1.193440780043601990e-01 -7.271799445152282715e-02 9.421575814485549927e-02 -6.342278420925140381e-02
-3.508056327700614929e-02 -2.845505252480506897e-02 -2.351082116365432739e-01 1.296452432870864868e-01 -1.199255287647247314e-01 -1.485985517501831055e-01 2.497284859418869019e-01 2.225490659475326538e-02 -9.361503273248672485e-02 4.011861085891723633e-01 -1.938364505767822266e-01 3.303555771708488464e-02 1.220514252781867981e-01 -5.995038524270057678e-02 -2.128891050815582275e-01 3.907670974731445312e-01 -6.825458258390426636e-02 1.487891823053359985e-01 -1.589837223291397095e-01 -1.140284687280654907e-01 3.778607770800590515e-02 9.162206947803497314e-02 7.106767594814300537e-02 6.061184406280517578e-02 4.024791345000267029e-02 -8.987762778997421265e-02 1.160572394728660583e-01 1.048638224601745605e-01 2.275327034294605255e-02 -1.486201435327529907e-01 2.456987649202346802e-01 4.482233822345733643e-01
2.316456884145736694e-01 -2.738688290119171143e-01 5.431764572858810425e-02 -1.064985319972038269e-01 3.141545355319976807e-01 2.752883136272430420e-01 -1.646405756473541260e-01 -5.764084681868553162e-02 7.290075719356536865e-02 4.305444359779357910e-01 2.200790680944919586e-02 -6.085334345698356628e-03 2.303537875413894653e-01 -1.539447344839572906e-02 -3.287604078650474548e-02 1.482677906751632690e-01 2.464726381003856659e-02 -6.623701751232147217e-02 -1.513705253601074219e-01 -7.378157228231430054e-02 -1.161621883511543274e-01 2.382576316595077515e-01 6.627098470926284790e-02 -9.071876853704452515e-02 7.311921566724777222e-02 1.211501434445381165e-01 -1.391592472791671753e-01 3.818918168544769287e-01 -1.448302567005157471e-01 1.026339083909988403e-02 -6.806433200836181641e-02 2.395655661821365356e-01
-1.645998097956180573e-02 1.761345565319061279e-01 -8.277884125709533691e-02 -1.503825038671493530e-01 2.463563382625579834e-01 3.300824388861656189e-02 1.298079341650009155e-01 2.157857567071914673e-01 -9.369895793497562408e-03 7.111775130033493042e-02 5.558146163821220398e-02 3.264833614230155945e-02 2.761402130126953125e-01 1.676381081342697144e-01 -7.115207146853208542e-03 4.070266187191009521e-01 1.088217571377754211e-01 -1.742071658372879028e-01 5.900614708662033081e-02 5.754216760396957397e-02 3.392725065350532532e-02 3.181948065757751465e-01 -1.484210509806871414e-02 2.444932311773300171e-01 -1.204332411289215088e-01 4.773865267634391785e-02 -1.086774319410324097e-01 4.453010857105255127e-01 -6.234874203801155090e-02 -2.059038132429122925e-01 2.026704251766204834e-01 9.508147835731506348e-02
8.720266073942184448e-02 -7.950348407030105591e-02 -1.984826475381851196e-02 -9.947054833173751831e-02 2.787115573883056641e-01 4.073406755924224854e-02 -3.186815232038497925e-02 -5.304542928934097290e-02 1.471688300371170044e-01 2.979410290718078613e-01 -1.364748477935791016e-01 4.179845750331878662e-01 1.210160851478576660e-01 3.438603878021240234e-02 -6.402564048767089844e-02 2.374351620674133301e-01 2.841197419911623001e-03 5.136814340949058533e-02 -2.971534132957458496e-01 -1.228492036461830139e-01 -2.399293333292007446e-01 1.992114447057247162e-02 4.577805101871490479e-02 -1.254381388425827026e-01 2.135679423809051514e-01 4.751766473054885864e-02 4.008689522743225098e-02 4.462678730487823486e-01 1.633330993354320526e-02 -1.011631935834884644e-01 1.207294501364231110e-02 2.672860324382781982e-01
-6.746608763933181763e-02 8.666512370109558105e-02 6.707597523927688599e-02 1.625094562768936157e-01 2.264204770326614380e-01 -2.193993628025054932e-01 6.865793466567993164e-02 1.166711896657943726e-01 4.743719182442873716e-04 2.608828246593475342e-01 -1.195947676897048950e-01 -1.263962388038635254e-01 1.691770367324352264e-02 1.735298335552215576e-01 -2.588584646582603455e-02 1.905787140130996704e-01 2.361231446266174316e-01 1.296664923429489136e-01 -1.946488767862319946e-01 -1.098407357931137085e-01 -2.026925235986709595e-01 3.168929219245910645e-01 1.457002609968185425e-01 1.736244708299636841e-01 2.460614293813705444e-01 9.775199741125106812e-02 5.224710702896118164e-02 4.426113367080688477e-01 -2.635756740346550941e-03 1.334595680236816406e-01 2.466203719377517700e-01 -1.039036065340042114e-01
2.470217496156692505e-01 -4.268438369035720825e-02 -1.588843166828155518e-01 2.079717814922332764e-01 1.934909224510192871e-01 -7.759720832109451294e-02 3.397780656814575195e-01 1.730763465166091919e-01 -8.647589012980461121e-03 1.546785384416580200e-01 -3.252972364425659180e-01 -1.210444048047065735e-01 3.595592081546783447e-01 3.178083002567291260e-01 2.770046591758728027e-01 2.071060091257095337e-01 -8.132456243038177490e-02 -4.428105428814888000e-03 -8.597919344902038574e-02 -8.923808112740516663e-03 -1.236781179904937744e-01 7.588508725166320801e-02 1.188522577285766602e-01 4.113096371293067932e-02 -1.713985204696655273e-02 -1.700796633958816528e-01 1.072355434298515320e-01 1.730092316865921021e-01 -1.241936534643173218e-01 -2.054159343242645264e-01 2.711021341383457184e-03 -7.848617434501647949e-02
-8.855133503675460815e-02 2.719656229019165039e-01 2.880786545574665070e-02 7.970216125249862671e-02 1.345689296722412109e-01 -1.677505970001220703e-01 1.495180428028106689e-01 1.150442212820053101e-01 -1.465620845556259155e-01 3.556085228919982910e-01 9.518105536699295044e-02 -2.110219448804855347e-01 1.246019303798675537e-01 2.547255456447601318e-01 3.512724116444587708e-02 5.704361200332641602e-02 1.229774504899978638e-01 1.507277190685272217e-01 -3.031179904937744141e-01 -3.919490147382020950e-03 -3.759918212890625000e-01 3.391081988811492920e-01 1.047012303024530411e-02 2.319412082433700562e-01 1.093420758843421936e-01 -1.334617566317319870e-02 1.375791989266872406e-02 1.795877218246459961e-01 1.624771654605865479e-01 1.436251848936080933e-01 1.019122600555419922e-01 2.735139988362789154e-02
7.834426313638687134e-02 2.411598265171051025e-01 -1.566265225410461426e-01 -1.027538478374481201e-01 2.293645292520523071e-01 -2.133850604295730591e-01 2.287773042917251587e-01 3.591808304190635681e-02 -3.649280220270156860e-02 2.770393192768096924e-01 7.735185325145721436e-02 2.087596058845520020e-02 2.116512507200241089e-01 8.880892395973205566e-02 -1.005267426371574402e-01 3.714932501316070557e-01 1.656075417995452881e-01 -2.589705958962440491e-02 2.394550852477550507e-02 7.259381562471389771e-02 -2.010401189327239990e-01 1.035188287496566772e-01 3.470560312271118164e-01 1.685827076435089111e-01 2.024402618408203125e-01 2.033171653747558594e-01 1.077623963356018066e-01 2.150682955980300903e-01 -1.575791247887536883e-04 1.727794408798217773e-01 1.404793709516525269e-01 1.995757520198822021e-01
9.991735965013504028e-02 -2.675837278366088867e-01 -1.050020381808280945e-01 -2.234383076429367065e-01 1.242686659097671509e-01 2.983748912811279297e-01 3.408003747463226318e-01 -6.559079885482788086e-02 -1.911488361656665802e-02 3.697124123573303223e-01 4.640724137425422668e-02 6.681863218545913696e-02 1.271201819181442261e-01 4.763218015432357788e-02 1.440283842384815216e-02 1.200851723551750183e-01 2.191915921866893768e-02 -7.000980526208877563e-02 1.913903951644897461e-01 4.939270019531250000e-02 -3.765318691730499268e-01 2.673164010047912598e-01 -1.712421476840972900e-01 1.477489620447158813e-01 -2.726220898330211639e-02 -1.916865408420562744e-01 -1.397626996040344238e-01 2.394662797451019287e-01 -1.079323142766952515e-01 -1.391844600439071655e-01 1.382327731698751450e-02 -3.746677935123443604e-02
-9.236179175786674023e-04 -5.861162021756172180e-02 1.040463820099830627e-01 -4.630638659000396729e-02 3.324549198150634766e-01 -4.750453680753707886e-02 5.838575586676597595e-02 1.658196300268173218e-01 -4.348577186465263367e-02 8.036312460899353027e-02 -1.068567410111427307e-01 5.353944376111030579e-02 -8.170308917760848999e-02 1.442127823829650879e-01 -1.672616899013519287e-01 4.070259630680084229e-01 -2.042752802371978760e-01 7.728448510169982910e-02 -9.206639230251312256e-02 8.687433600425720215e-02 -3.422484695911407471e-01 -1.688076183199882507e-02 -2.421858608722686768e-01 2.763804048299789429e-02 2.095063477754592896e-01 -1.532951146364212036e-01 6.471224874258041382e-02 3.539832532405853271e-01 1.408454924821853638e-01 -8.216167986392974854e-02 1.717925071716308594e-01 3.203215897083282471e-01
3.352576792240142822e-01 9.963017702102661133e-02 1.429197490215301514e-01 -1.198574677109718323e-01 1.760321110486984253e-01 5.908605828881263733e-02 -4.257141426205635071e-02 2.181546986103057861e-01 1.177130714058876038e-01 5.258008092641830444e-02 4.415474086999893188e-02 3.274658918380737305e-01 8.601961284875869751e-02 3.659486770629882812e-01 5.628340691328048706e-02 3.018560707569122314e-01 -1.363182812929153442e-01 5.211897566914558411e-02 -1.264027953147888184e-01 -2.495026588439941406e-02 -3.605828434228897095e-02 3.349382877349853516e-01 1.072293743491172791e-01 1.745576411485671997e-01 -1.519364714622497559e-01 2.746725687757134438e-03 5.043615028262138367e-02 2.631123661994934082e-01 -1.225296407938003540e-02 -3.205792903900146484e-01 -7.692952454090118408e-02 2.323035337030887604e-02
2.680654823780059814e-01 -2.422509789466857910e-01 2.998047135770320892e-02 9.383191913366317749e-02 3.424932807683944702e-02 7.859824597835540771e-02 2.260313034057617188e-01 1.506982650607824326e-02 -2.798626422882080078e-01 1.030671373009681702e-01 -1.000498607754707336e-01 3.187115192413330078e-01 1.556866019964218140e-01 -2.406952530145645142e-02 -1.388706415891647339e-01 1.499065309762954712e-01 -1.861736178398132324e-01 -1.178100258111953735e-01 -6.239298731088638306e-02 -5.589481443166732788e-02 1.252723485231399536e-01 2.054022401571273804e-01 5.945776356384158134e-04 1.311657875776290894e-01 4.251314699649810791e-01 3.490706533193588257e-02 1.947194039821624756e-01 2.467227429151535034e-01 -1.625738441944122314e-01 -1.935603469610214233e-01 2.422550171613693237e-01 -2.254051622003316879e-03
2.326356321573257446e-01 -1.686876267194747925e-01 1.467550396919250488e-01 9.553021937608718872e-02 -3.047018498182296753e-02 2.004328817129135132e-01 1.297098845243453979e-01 -1.974330693483352661e-01 1.543891429901123047e-01 2.425337731838226318e-01 -1.857735365629196167e-01 -1.173299849033355713e-01 2.695434167981147766e-02 1.730776578187942505e-01 3.447978496551513672e-01 3.025527596473693848e-01 -2.025112956762313843e-01 1.536992490291595459e-01 1.321894079446792603e-01 -9.512497484683990479e-02 -2.088826894760131836e-01 3.413518071174621582e-01 2.109688073396682739e-01 -8.820910006761550903e-02 1.022375822067260742e-01 -1.183863803744316101e-01 6.174481287598609924e-02 2.593658566474914551e-01 -8.072479814291000366e-02 -9.922998398542404175e-02 -4.246636107563972473e-02 2.229044772684574127e-02
2.032507807016372681e-01 -7.140573859214782715e-02 1.803486347198486328e-01 -7.786899805068969727e-03 2.325387150049209595e-01 2.426114231348037720e-01 1.726199686527252197e-01 -4.226697981357574463e-01 -1.678857654333114624e-01 2.160124629735946655e-01 6.430102884769439697e-02 4.956935532391071320e-03 9.148058295249938965e-02 9.045334160327911377e-02 1.359168887138366699e-01 1.911157220602035522e-01 -1.686705201864242554e-01 -1.513095349073410034e-01 -1.889050900936126709e-01 1.921701729297637939e-01 -3.036899864673614502e-01 2.858794033527374268e-01 1.324366480112075806e-01 1.883423030376434326e-01 -8.987677842378616333e-02 -7.769139856100082397e-02 -1.323734223842620850e-01 1.201993227005004883e-01 -1.112771481275558472e-01 4.902821406722068787e-02 -3.126044571399688721e-02 1.905070394277572632e-01
-1.114104092121124268e-01 -2.475655265152454376e-02 -3.538471832871437073e-02 7.705993950366973877e-02 2.816906571388244629e-01 -2.286639362573623657e-01 2.062183171510696411e-01 2.045850753784179688e-01 1.953190416097640991e-01 3.941941261291503906e-01 -8.874310553073883057e-02 -9.813082404434680939e-03 6.827273219823837280e-02 -1.295408699661493301e-02 -4.540387913584709167e-02 1.313749253749847412e-01 3.136903420090675354e-02 2.494326680898666382e-01 7.352156937122344971e-02 -3.331568837165832520e-02 -3.567324206233024597e-02 1.216177791357040405e-01 -6.743305921554565430e-02 1.311397105455398560e-01 2.722982168197631836e-01 -3.335775434970855713e-01 1.230066344141960144e-01 3.534991741180419922e-01 -8.168712258338928223e-02 2.747392952442169189e-01 -4.555188491940498352e-02 1.443620920181274414e-01
-1.464076526463031769e-02 1.363921612501144409e-01 -3.959947079420089722e-02 -1.225224658846855164e-01 2.068217247724533081e-01 -1.973409205675125122e-01 9.089920669794082642e-02 2.201738208532333374e-01 -2.101599872112274170e-01 2.232726961374282837e-01 -7.102742791175842285e-02 -3.696318343281745911e-02 -2.608813047409057617e-01 1.896894723176956177e-02 -2.575357854366302490e-01 1.779970079660415649e-01 -3.724066019058227539e-01 2.256519347429275513e-01 6.425036489963531494e-02 5.696335807442665100e-02 -2.552274167537689209e-01 1.709377169609069824e-01 -1.261894553899765015e-01 1.182936429977416992e-01 1.402402669191360474e-01 -2.880947850644588470e-02 -3.567593172192573547e-02 3.611576259136199951e-01 -7.843049615621566772e-02 -8.052892237901687622e-02 -8.847097307443618774e-02 2.556656002998352051e-01
1.009041368961334229e-01 -2.504597902297973633e-01 9.731552749872207642e-02 -1.629717200994491577e-01 3.829373717308044434e-01 4.904625564813613892e-02 2.114728838205337524e-01 1.993371099233627319e-01 -1.808706670999526978e-01 1.884932667016983032e-01 -5.507772788405418396e-02 -4.984618723392486572e-02 3.129796087741851807e-01 2.317369729280471802e-01 1.647535860538482666e-01 1.184608712792396545e-01 8.895290642976760864e-02 7.998475432395935059e-02 7.957166433334350586e-02 -9.259197860956192017e-02 5.438181106001138687e-03 1.179783567786216736e-01 -5.452719703316688538e-02 7.017499767243862152e-03 7.336404174566268921e-02 1.297291219234466553e-01 -2.065586596727371216e-01 1.340698599815368652e-01 -1.668442785739898682e-01 -2.555088400840759277e-01 3.814357817173004150e-01 -1.526571661233901978e-01
-1.077294908463954926e-02 5.401196330785751343e-02 -7.379180938005447388e-02 2.602925002574920654e-01 6.601268053054809570e-02 -1.814250648021697998e-01 5.076088905334472656e-01 -8.578917942941188812e-03 -1.187233552336692810e-01 1.853635162115097046e-01 -3.362646698951721191e-02 1.803403496742248535e-01 -4.029989242553710938e-02 1.696995496749877930e-01 -2.578656002879142761e-02 2.223780453205108643e-01 -4.899622127413749695e-02 -1.762340813875198364e-01 -6.302480399608612061e-02 -2.896702587604522705e-01 -8.857440203428268433e-02 1.250141710042953491e-01 -2.592596709728240967e-01 4.729853197932243347e-02 2.236449420452117920e-01 -5.469272285699844360e-02 -2.019771784543991089e-01 -1.295775827020406723e-02 9.695117175579071045e-02 -2.822082936763763428e-01 1.830733865499496460e-01 1.879207342863082886e-01
9.834846854209899902e-02 1.328653539530932903e-03 -5.668018385767936707e-02 -3.587483167648315430e-01 2.565002143383026123e-01 1.033225581049919128e-01 2.997533380985260010e-01 4.352826997637748718e-02 -5.676212534308433533e-02 1.560151278972625732e-01 -1.283959001302719116e-01 5.036794021725654602e-02 1.591459810733795166e-01 -1.944237798452377319e-01 -1.243248488754034042e-02 1.971681788563728333e-02 1.036767438054084778e-01 2.640242874622344971e-02 -3.869911730289459229e-01 -1.060155853629112244e-01 -1.455623060464859009e-01 8.450310677289962769e-02 5.787274986505508423e-02 9.688245505094528198e-02 2.612901031970977783e-01 -3.669860213994979858e-02 -1.352343801409006119e-02 4.869662523269653320e-01 5.194503068923950195e-02 -1.928690522909164429e-01 1.043468564748764038e-01 -9.330791980028152466e-02
-1.423377543687820435e-01 -6.208226829767227173e-02 3.104214072227478027e-01 -1.492290347814559937e-01 1.567992419004440308e-01 1.875565648078918457e-01 1.953436620533466339e-02 -1.172963436692953110e-02 -1.092885900288820267e-02 2.715674042701721191e-01 1.561994552612304688e-01 9.197922796010971069e-02 2.042009979486465454e-01 1.348285228013992310e-01 1.870007812976837158e-01 2.205572128295898438e-01 1.312346309423446655e-01 -6.480209529399871826e-02 -2.480842769145965576e-01 1.246252842247486115e-02 -2.130714058876037598e-01 4.186782538890838623e-01 -4.334960877895355225e-02 2.138446420431137085e-01 1.522252261638641357e-01 -1.374357789754867554e-01 1.098219770938158035e-02 1.937762498855590820e-01 -1.913288831710815430e-01 -6.042751297354698181e-02 -3.307339549064636230e-02 2.724854648113250732e-01
-1.269740462303161621e-01 -1.680294424295425415e-01 1.389281153678894043e-01 -1.057595163583755493e-01 2.690512239933013916e-01 -1.976100465981289744e-04 1.681763380765914917e-01 -7.603556662797927856e-02 -3.349101245403289795e-01 2.514092624187469482e-01 4.205395653843879700e-02 3.319977223873138428e-01 2.511384487152099609e-01 -6.879632174968719482e-02 1.911713182926177979e-01 1.049512475728988647e-01 -9.676405042409896851e-02 4.679623991250991821e-02 -2.094723656773567200e-02 -1.275127679109573364e-01 7.485055178403854370e-02 1.873648315668106079e-01 -2.977182855829596519e-03 9.476646035909652710e-02 2.087249010801315308e-01 -3.028481639921665192e-02 4.012020677328109741e-02 1.564026027917861938e-01 -6.548722833395004272e-02 -1.356352865695953369e-01 -2.391561269760131836e-01 4.331192374229431152e-01
1.688151061534881592e-01 8.824119716882705688e-02 -6.158151105046272278e-02 1.498757628723978996e-03 1.101236939430236816e-01 -2.707665562629699707e-01 3.678233623504638672e-01 7.922858744859695435e-02 -2.413733452558517456e-01 2.752267122268676758e-01 1.892273277044296265e-01 -3.222783654928207397e-02 1.178217157721519470e-01 1.184561178088188171e-01 -6.703191995620727539e-02 2.274124175310134888e-01 1.594637483358383179e-01 7.587686181068420410e-02 -9.633804857730865479e-02 1.078765764832496643e-01 -3.061597943305969238e-01 2.382329478859901428e-02 3.514355421066284180e-01 3.657083585858345032e-02 2.785071730613708496e-01 1.499396413564682007e-01 -2.925727702677249908e-02 1.795905828475952148e-01 -4.417754709720611572e-02 8.784501999616622925e-02 -1.928948983550071716e-02 2.519524395465850830e-01
1.759649962186813354e-01 -2.719858475029468536e-02 1.422065049409866333e-01 -3.253527581691741943e-01 1.357722133398056030e-01 -4.986157640814781189e-03 7.294945418834686279e-02 -1.558546721935272217e-01 1.155041232705116272e-01 3.301420509815216064e-01 2.123651057481765747e-01 1.883245557546615601e-01 -3.631593286991119385e-02 -2.182538211345672607e-01 6.105900555849075317e-02 1.397840678691864014e-01 7.877691090106964111e-02 -6.212259456515312195e-02 -2.481099814176559448e-01 1.282691657543182373e-01 -2.018058858811855316e-02 2.976817488670349121e-01 1.231921538710594177e-01 -5.072743818163871765e-02 2.881255745887756348e-01 -1.781639605760574341e-01 5.865038186311721802e-02 3.012847900390625000e-01 -3.063820004463195801e-01 -4.320751503109931946e-02 -1.261181235313415527e-01 5.970927327871322632e-02
1.241580918431282043e-01 5.366823077201843262e-02 -1.335761249065399170e-01 7.000150531530380249e-02 2.595179975032806396e-01 -9.178874641656875610e-02 3.407666981220245361e-01 1.044226810336112976e-01 6.064585875719785690e-03 1.921649426221847534e-01 1.556902378797531128e-01 3.000195510685443878e-02 1.269602626562118530e-01 9.044820815324783325e-02 -2.360936105251312256e-01 3.824121952056884766e-01 5.784558877348899841e-02 7.319813966751098633e-02 -2.676724493503570557e-01 9.938103705644607544e-02 -1.154130175709724426e-01 -1.297185383737087250e-02 3.729217052459716797e-01 1.071057319641113281e-01 1.498497277498245239e-01 2.760031819343566895e-01 -4.712653532624244690e-02 2.098029404878616333e-01 1.104324609041213989e-01 1.246253252029418945e-01 1.595371589064598083e-02 2.016576975584030151e-01
-9.002050384879112244e-03 1.058334037661552429e-01 1.240728050470352173e-01 -1.806169748306274414e-01 3.383252322673797607e-01 2.744215726852416992e-02 2.315042018890380859e-01 -6.024343147873878479e-02 1.178338378667831421e-01 -9.046249091625213623e-02 2.213105410337448120e-01 -2.177020609378814697e-01 3.137945383787155151e-02 1.916686445474624634e-01 2.188310585916042328e-02 3.711284399032592773e-01 -2.018868327140808105e-01 -1.431026905775070190e-01 -6.259109359234571457e-03 8.657658100128173828e-02 -1.638695411384105682e-02 2.061573714017868042e-01 1.140650585293769836e-01 2.191038578748703003e-01 2.483495473861694336e-01 9.095060825347900391e-02 -1.366060376167297363e-01 3.149212300777435303e-01 -1.748315691947937012e-01 8.099293336272239685e-03 -1.477634161710739136e-01 2.471310496330261230e-01
1.197418663650751114e-02 6.262588314712047577e-03 1.532713174819946289e-01 -2.633588761091232300e-02 1.872045844793319702e-01 1.443002521991729736e-01 5.440644919872283936e-02 -1.409015804529190063e-01 -2.201255410909652710e-02 2.731901109218597412e-01 9.142366051673889160e-02 3.316471874713897705e-01 2.102280408143997192e-01 -1.192857027053833008e-01 2.788401674479246140e-03 2.410745322704315186e-01 6.941032409667968750e-02 1.405112445354461670e-01 -3.611142933368682861e-01 -1.172671243548393250e-01 1.009835004806518555e-01 3.178652822971343994e-01 3.208882212638854980e-01 2.689672410488128662e-01 -2.366928569972515106e-02 1.272957175970077515e-01 -8.104255050420761108e-02 8.838275074958801270e-02 -1.394782662391662598e-01 -1.477476209402084351e-01 2.373296916484832764e-01 -5.401325225830078125e-02
2.326991707086563110e-01 -2.846288122236728668e-02 -1.046565324068069458e-01 -2.347907423973083496e-02 3.765445947647094727e-01 1.807571798563003540e-01 3.914769291877746582e-01 -6.563292443752288818e-02 2.820246852934360504e-02 8.953575044870376587e-02 -1.781373172998428345e-01 7.066632807254791260e-02 1.809040158987045288e-01 1.484651211649179459e-02 -1.409462392330169678e-01 6.535800546407699585e-02 -2.035980671644210815e-01 -7.545251399278640747e-02 1.898626051843166351e-02 -4.126453399658203125e-01 1.296204328536987305e-02 1.033704802393913269e-01 -1.064950376749038696e-01 1.896524429321289062e-02 2.851719856262207031e-01 9.236907213926315308e-02 -1.373701840639114380e-01 2.075510174036026001e-01 8.716383576393127441e-02 -1.266546547412872314e-01 2.701154053211212158e-01 1.007584035396575928e-01
2.005649358034133911e-01 9.045791812241077423e-03 5.929701402783393860e-02 -1.257715467363595963e-02 7.932845503091812134e-02 -1.302568316459655762e-01 3.761907815933227539e-01 -1.133119780570268631e-02 8.977399766445159912e-02 2.004145234823226929e-01 -1.980204880237579346e-01 -2.253995835781097412e-02 -4.236831143498420715e-02 2.446461468935012817e-01 -1.739029288291931152e-01 4.413579404354095459e-02 -8.389653265476226807e-02 3.005760312080383301e-01 -1.179978623986244202e-01 3.302962183952331543e-01 -3.620638698339462280e-02 2.545469999313354492e-02 1.095384582877159119e-01 9.512612968683242798e-02 8.446238189935684204e-02 2.945831418037414551e-01 5.858175456523895264e-02 1.798052042722702026e-01 -4.409795403480529785e-01 1.096204370260238647e-01 6.823860108852386475e-02 1.584488898515701294e-01
9.539203345775604248e-02 -7.018884271383285522e-02 -3.999803215265274048e-02 1.325839906930923462e-01 -1.182365864515304565e-01 -3.293499648571014404e-01 7.902363687753677368e-02 -1.731114089488983154e-01 -9.543757885694503784e-03 3.577161133289337158e-01 5.529245361685752869e-02 3.014989383518695831e-02 -6.511153653264045715e-03 1.025769393891096115e-02 -2.631918061524629593e-03 5.567618086934089661e-02 -5.503861233592033386e-02 -4.768184572458267212e-02 -2.345845848321914673e-01 1.214661598205566406e-01 -1.052709221839904785e-01 1.101055815815925598e-01 1.961993575096130371e-01 2.512677311897277832e-01 2.366432100534439087e-01 -1.119186282157897949e-01 4.596271738409996033e-02 8.826950937509536743e-02 1.041037142276763916e-01 -4.213636517524719238e-01 4.451448023319244385e-01 8.926961570978164673e-02
1.741060167551040649e-01 -2.390948385000228882e-01 -1.063591986894607544e-01 -1.021481603384017944e-01 -4.458829015493392944e-02 3.369827941060066223e-02 1.676456481218338013e-01 -9.445121139287948608e-02 -1.817558556795120239e-01 2.386922985315322876e-01 -1.178021878004074097e-01 2.067278325557708740e-01 9.932694584131240845e-02 -1.559001505374908447e-01 -1.383129358291625977e-01 2.247151583433151245e-01 -1.206919327378273010e-01 -2.530999779701232910e-01 -1.427561137825250626e-02 2.121081650257110596e-01 7.581646088510751724e-03 3.290327191352844238e-01 -2.225528210401535034e-01 2.110499888658523560e-02 2.558738291263580322e-01 1.702694594860076904e-02 1.326756626367568970e-01 3.765026330947875977e-01 -1.522712409496307373e-01 -2.158724218606948853e-01 1.455245167016983032e-01 4.477906972169876099e-02
1.626756936311721802e-01 -1.499632149934768677e-01 -2.210253104567527771e-02 1.484549641609191895e-01 6.695008277893066406e-02 -1.204133331775665283e-01 -2.530034445226192474e-02 4.881401360034942627e-02 -1.017366163432598114e-02 9.685859829187393188e-02 -1.454711407423019409e-01 7.936898618936538696e-02 -1.377120018005371094e-01 1.057021543383598328e-01 -1.927940249443054199e-01 3.495652675628662109e-01 -3.461953103542327881e-01 2.103579342365264893e-01 3.461696952581405640e-02 1.336906999349594116e-01 -3.715703785419464111e-01 1.495598405599594116e-01 2.556671202182769775e-02 1.229150220751762390e-01 3.009614944458007812e-01 2.733713574707508087e-02 -1.863546073436737061e-01 3.163214325904846191e-01 8.895848691463470459e-02 -1.152065843343734741e-01 1.087380200624465942e-01 2.481457144021987915e-01
4.086058214306831360e-02 -1.778336614370346069e-01 4.266350567340850830e-01 -1.880836859345436096e-02 2.538045644760131836e-01 -2.060587406158447266e-01 3.900698572397232056e-02 -3.399313986301422119e-01 9.274539537727832794e-03 3.312237858772277832e-01 -9.374970942735671997e-02 -2.467905879020690918e-01 2.574794292449951172e-01 -7.224404066801071167e-02 -5.972585454583168030e-02 2.704970836639404297e-01 -7.019795011729001999e-03 -1.386386305093765259e-01 -1.454451680183410645e-02 -7.552665658295154572e-03 -2.635749876499176025e-01 2.074862420558929443e-01 9.467740356922149658e-02 1.273377835750579834e-01 7.000327110290527344e-02 8.569446951150894165e-02 -2.792366407811641693e-02 1.193775236606597900e-01 5.055965110659599304e-02 -7.512816786766052246e-02 -1.992291808128356934e-01 1.532635558396577835e-02
4.023933112621307373e-01 2.354189753532409668e-02 1.856584474444389343e-02 -7.123143970966339111e-02 2.032185047864913940e-01 7.076089829206466675e-02 1.105991005897521973e-01 8.792720735073089600e-02 1.115058884024620056e-01 1.999863833189010620e-01 1.627065241336822510e-02 -2.619894407689571381e-02 -1.877079010009765625e-01 -1.732292920351028442e-01 1.208171695470809937e-01 1.172758564352989197e-01 2.086558192968368530e-01 4.907613992691040039e-02 2.288727313280105591e-01 -1.108722835779190063e-01 -1.921918541193008423e-01 4.367666244506835938e-01 1.303137540817260742e-01 -1.942841857671737671e-01 2.712030410766601562e-01 9.547205269336700439e-02 1.108828708529472351e-01 1.522557139396667480e-01 1.539600938558578491e-01 -2.363065779209136963e-01 9.970789402723312378e-02 1.348540037870407104e-01
-6.057466566562652588e-02 -3.382566198706626892e-02 6.171030923724174500e-02 -1.464682519435882568e-01 6.261006742715835571e-02 -4.019527733325958252e-01 2.234792709350585938e-01 1.938967965543270111e-02 -1.319851875305175781e-01 2.392538785934448242e-01 -8.182461559772491455e-02 -1.272093951702117920e-01 -3.922948986291885376e-02 7.308028638362884521e-02 -7.548931054770946503e-03 1.932794153690338135e-01 -1.186993196606636047e-01 -1.410987377166748047e-01 -1.980721503496170044e-01 1.232683584094047546e-01 -5.393547937273979187e-02 1.785392314195632935e-01 6.689612567424774170e-02 2.150512337684631348e-01 1.653378084301948547e-02 -2.907273471355438232e-01 2.935782372951507568e-01 2.491381615400314331e-01 -1.924260556697845459e-01 -2.168116122484207153e-01 2.127213329076766968e-01 -2.757065296173095703e-01
9.342858940362930298e-02 -2.427855432033538818e-01 -1.467796135693788528e-02 -1.474827826023101807e-01 2.393464893102645874e-01 2.673701643943786621e-01 2.799923121929168701e-01 -1.245935410261154175e-01 1.671331524848937988e-01 2.698165178298950195e-01 1.499095112085342407e-01 -4.902539402246475220e-02 2.313721738755702972e-02 1.349400877952575684e-01 1.274044811725616455e-01 9.180098772048950195e-02 1.085795089602470398e-02 -3.576266393065452576e-02 8.659940212965011597e-02 6.123728305101394653e-02 -4.763405025005340576e-01 3.586497902870178223e-01 -3.591020777821540833e-02 2.253550589084625244e-01 3.407269343733787537e-02 -8.835797011852264404e-02 3.263302147388458252e-02 2.201090455055236816e-01 -7.139575481414794922e-02 -1.104193851351737976e-01 -1.424907892942428589e-01 -4.824298247694969177e-02
-9.258260577917098999e-02 -8.265232294797897339e-02 4.845656827092170715e-02 1.551545411348342896e-01 2.353286296129226685e-01 3.058262914419174194e-02 3.306273519992828369e-01 4.640280455350875854e-02 4.791435226798057556e-02 1.714503169059753418e-01 -1.114029958844184875e-01 -9.335532784461975098e-02 -9.164849668741226196e-02 -1.584502607583999634e-01 9.123712033033370972e-02 2.591878771781921387e-01 1.775564700365066528e-01 1.953202784061431885e-01 1.745220646262168884e-02 -1.838906109333038330e-01 -1.419736146926879883e-01 7.373753935098648071e-02 3.026462495326995850e-01 1.876047402620315552e-01 3.496400713920593262e-01 -2.792702019214630127e-01 6.968111544847488403e-02 2.623580992221832275e-01 1.160278618335723877e-01 -1.752585917711257935e-01 7.883460819721221924e-02 2.192428112030029297e-01
-4.323182627558708191e-02 6.374464184045791626e-02 1.329887509346008301e-01 2.071034610271453857e-01 1.101851612329483032e-01 -1.033560186624526978e-01 3.023816943168640137e-01 -4.009219631552696228e-02 7.812717556953430176e-02 3.679353296756744385e-01 1.450281888246536255e-01 1.048415526747703552e-01 1.455370783805847168e-01 1.468771602958440781e-03 1.401345729827880859e-01 3.669727966189384460e-02 -2.670458052307367325e-03 1.738475412130355835e-01 -1.108437627553939819e-01 1.293205618858337402e-01 2.786169759929180145e-02 1.878040134906768799e-01 2.115006186068058014e-02 1.257062256336212158e-01 3.352105319499969482e-01 -4.415354728698730469e-01 8.444407582283020020e-02 3.487415313720703125e-01 9.273629635572433472e-02 1.661918014287948608e-01 1.091844812035560608e-01 7.876056432723999023e-02
1.759384274482727051e-01 4.531066119670867920e-02 3.048265166580677032e-02 3.830348700284957886e-02 3.843200802803039551e-01 1.673574447631835938e-01 2.212621271610260010e-01 1.247243881225585938e-01 -2.319209873676300049e-01 2.853066325187683105e-01 8.699718117713928223e-02 1.983063369989395142e-01 1.002894714474678040e-01 1.439956277608871460e-01 -2.292102575302124023e-01 9.259750694036483765e-02 3.978494554758071899e-02 1.218579262495040894e-01 -3.572409749031066895e-01 -3.787058219313621521e-02 -1.902749389410018921e-01 2.352885752916336060e-01 -5.831596255302429199e-02 1.820989768020808697e-03 3.364868462085723877e-02 -2.367419153451919556e-01 1.534970253705978394e-01 -2.012787200510501862e-02 -2.296008169651031494e-01 -2.298182435333728790e-02 -2.529987096786499023e-01 1.073868870735168457e-01
2.241055816411972046e-01 -4.927795380353927612e-02 7.721846550703048706e-02 1.182537875138223171e-03 1.601442098617553711e-01 1.163030788302421570e-01 2.740247547626495361e-01 -8.940132707357406616e-02 -3.073610831052064896e-03 -9.710328280925750732e-02 -1.579444706439971924e-01 -1.334380060434341431e-01 -1.664993725717067719e-02 1.316222846508026123e-01 1.746951602399349213e-02 2.860704958438873291e-01 -1.452131662517786026e-02 3.939281105995178223e-01 3.046284615993499756e-02 -2.127602398395538330e-01 -7.361575961112976074e-03 3.745402097702026367e-01 9.947623312473297119e-02 2.787131071090698242e-01 2.277467250823974609e-01 -2.165106534957885742e-01 -2.136000245809555054e-01 1.377766281366348267e-01 1.811385005712509155e-01 -1.667750328779220581e-01 -9.389751404523849487e-02 7.003530859947204590e-02
7.304895669221878052e-02 -7.913143932819366455e-02 -1.005743443965911865e-01 1.071106735616922379e-02 1.648942232131958008e-01 -3.257148861885070801e-01 2.275969535112380981e-01 -2.330824881792068481e-01 -2.147513478994369507e-01 1.390872746706008911e-01 -1.484094001352787018e-02 1.057166010141372681e-01 2.056824117898941040e-01 -3.445123136043548584e-02 -1.043392121791839600e-01 1.170085296034812927e-01 2.341578751802444458e-01 3.573053181171417236e-01 -5.505900457501411438e-02 2.058881893754005432e-02 -4.978688433766365051e-02 3.639823198318481445e-01 3.488928452134132385e-02 1.609060168266296387e-01 -1.653677411377429962e-02 -3.132121264934539795e-01 -1.266168802976608276e-01 1.233225464820861816e-01 2.082312852144241333e-01 -1.959667056798934937e-01 7.816330343484878540e-02 1.682976782321929932e-01
3.958952613174915314e-03 -1.393800824880599976e-01 6.188964471220970154e-02 1.901471763849258423e-01 1.004213541746139526e-01 -1.946398317813873291e-01 1.503297835588455200e-01 -4.457487165927886963e-02 -1.282241493463516235e-01 3.044279217720031738e-01 -8.637356758117675781e-02 -1.000083833932876587e-01 3.689033389091491699e-01 7.863918691873550415e-02 -1.266746371984481812e-01 3.095164000988006592e-01 1.720045953989028931e-01 2.602833509445190430e-02 -2.217435538768768311e-01 -2.581362612545490265e-02 2.083296626806259155e-01 1.697452962398529053e-01 4.246488213539123535e-02 1.648697853088378906e-01 1.506286412477493286e-01 -3.614479601383209229e-01 -3.719386085867881775e-02 2.268971651792526245e-01 2.850318849086761475e-01 -1.042910814285278320e-01 -6.419166456907987595e-03 8.749602735042572021e-02
2.053923159837722778e-01 -1.902827471494674683e-01 -4.113265499472618103e-02 -3.095213510096073151e-02 -7.987169176340103149e-02 -8.498473465442657471e-02 2.094071209430694580e-01 2.234232984483242035e-02 -8.129625022411346436e-02 3.356793820858001709e-01 -1.156362295150756836e-01 3.334008157253265381e-01 2.946431040763854980e-01 -1.750404536724090576e-01 -1.753019839525222778e-01 1.536952406167984009e-01 -1.634413152933120728e-01 -8.183545619249343872e-02 -9.620510786771774292e-02 3.183422237634658813e-02 8.308202773332595825e-02 3.901772201061248779e-01 -4.604274407029151917e-02 -1.256607472896575928e-01 1.217340603470802307e-01 -8.958601951599121094e-02 1.696164309978485107e-01 2.900155484676361084e-01 -6.310119642876088619e-04 -2.328939884901046753e-01 2.313930541276931763e-02 -1.847988665103912354e-01
2.278307452797889709e-02 -9.852685034275054932e-02 4.070647358894348145e-01 -9.982302784919738770e-02 2.731006145477294922e-01 -1.123510524630546570e-01 6.099422276020050049e-02 -3.489742279052734375e-01 5.356501787900924683e-02 2.329408675432205200e-01 -1.551799126900732517e-03 -3.909626044332981110e-03 1.995791494846343994e-01 9.749534074217081070e-04 -5.366367846727371216e-02 2.081615179777145386e-01 -2.626440823078155518e-01 -3.828530013561248779e-02 6.511264294385910034e-02 -1.657460480928421021e-01 -3.012108206748962402e-01 3.812622129917144775e-01 1.066860742866992950e-02 4.049842804670333862e-02 1.718132793903350830e-01 1.199434697628021240e-01 -1.035894975066184998e-01 1.505988985300064087e-01 6.995394080877304077e-02 -1.148395910859107971e-01 -1.490811109542846680e-01 -2.406451664865016937e-02
-4.127768054604530334e-02 -7.806125283241271973e-02 9.742123633623123169e-02 -1.272542327642440796e-01 2.573431134223937988e-01 -1.081850677728652954e-01 1.596394181251525879e-01 -1.076059564948081970e-01 2.157823648303747177e-03 2.888818383216857910e-01 5.267944186925888062e-02 2.379965037107467651e-01 -5.278657376766204834e-02 -1.130264028906822205e-01 1.459270715713500977e-01 7.645434141159057617e-02 1.199762523174285889e-01 -1.151354983448982239e-01 -1.652022078633308411e-02 -3.636691346764564514e-02 -2.903829813003540039e-01 2.795020639896392822e-01 2.799753099679946899e-02 -2.213285118341445923e-01 3.029229938983917236e-01 -2.850588560104370117e-01 8.364035934209823608e-02 3.594251871109008789e-01 -1.400874704122543335e-01 -1.588850021362304688e-01 2.574408352375030518e-01 -6.435100734233856201e-02
5.796337500214576721e-02 -3.100029937922954559e-02 3.423467278480529785e-02 -6.266061961650848389e-02 2.391121685504913330e-01 -3.650631010532379150e-02 2.307901233434677124e-01 -2.199813127517700195e-01 9.230598807334899902e-02 1.754933297634124756e-01 2.335952222347259521e-02 1.324996203184127808e-01 1.224591210484504700e-01 1.521194279193878174e-01 2.984950691461563110e-02 9.460678696632385254e-02 -1.523928046226501465e-01 -1.415332406759262085e-01 -3.239694535732269287e-01 1.406553089618682861e-01 -2.697766423225402832e-01 8.800562936812639236e-04 5.192183330655097961e-02 -3.349346667528152466e-02 5.592146515846252441e-01 -7.482174783945083618e-02 -1.134922951459884644e-01 8.586037158966064453e-02 -1.132257282733917236e-01 -3.362120985984802246e-01 -1.264496743679046631e-01 2.498397370800375938e-03
3.005291819572448730e-01 1.679402738809585571e-01 1.257556676864624023e-01 -1.263547539710998535e-01 1.141757220029830933e-01 3.899547830224037170e-02 2.574763894081115723e-01 -2.183203250169754028e-01 -1.705669164657592773e-01 3.142044842243194580e-01 3.118770755827426910e-02 4.331491515040397644e-02 5.714852362871170044e-02 3.510526716709136963e-01 8.154152333736419678e-02 2.525342702865600586e-01 -5.316516757011413574e-02 1.780525743961334229e-01 -1.647440344095230103e-02 4.357182607054710388e-02 -1.624393016099929810e-01 4.916526749730110168e-02 -2.150069922208786011e-01 4.275529980659484863e-01 -3.633620589971542358e-02 6.997125595808029175e-02 1.014645621180534363e-01 6.374724954366683960e-02 5.149514973163604736e-02 -2.662207782268524170e-01 -3.904511034488677979e-02 -5.859705805778503418e-02
1.103412136435508728e-01 2.690077126026153564e-01 3.083389624953269958e-02 -2.198810726404190063e-01 -9.508914500474929810e-02 -1.960967034101486206e-01 2.375577539205551147e-01 -1.984603554010391235e-01 3.167258203029632568e-01 3.329815566539764404e-01 -6.483630090951919556e-02 8.795520663261413574e-02 1.029904857277870178e-01 3.973199799656867981e-02 -7.068680226802825928e-02 2.900333404541015625e-01 4.542456567287445068e-02 -2.171768099069595337e-01 -1.000090464949607849e-01 -2.066462114453315735e-02 -5.307270959019660950e-02 9.552692621946334839e-02 -3.695801272988319397e-02 1.189167723059654236e-01 1.070687100291252136e-01 -2.506699264049530029e-01 3.214601278305053711e-01 2.171213328838348389e-01 -6.147151812911033630e-02 -2.561693489551544189e-01 1.238568276166915894e-01 4.225138574838638306e-02
-5.767352133989334106e-02 -5.349863693118095398e-02 -5.070947110652923584e-03 1.983159221708774567e-02 1.398032158613204956e-01 -5.279405787587165833e-02 4.318962395191192627e-01 -5.496270605362951756e-04 -8.399773389101028442e-02 1.198836341500282288e-01 9.799633920192718506e-02 -1.999665200710296631e-01 2.026069760322570801e-01 -1.521518677473068237e-01 2.205968648195266724e-01 1.170098707079887390e-01 -2.513686418533325195e-01 3.316283226013183594e-02 -6.127460673451423645e-02 -6.829023361206054688e-02 -1.935243755578994751e-01 1.776905357837677002e-01 -1.698757708072662354e-01 2.338730990886688232e-01 -1.092085614800453186e-01 1.790529787540435791e-01 -6.713745743036270142e-02 1.111757457256317139e-01 1.294035557657480240e-02 -4.737910032272338867e-01 2.622000575065612793e-01 8.614990115165710449e-02
1.535254567861557007e-01 7.574845850467681885e-02 -1.127363219857215881e-01 1.629638485610485077e-02 3.548823595046997070e-01 -6.232495605945587158e-02 3.104752302169799805e-01 7.593028247356414795e-02 -8.495213091373443604e-02 2.210892140865325928e-01 2.167145907878875732e-01 -7.929356396198272705e-02 1.885496675968170166e-01 7.689552754163742065e-02 -1.056353896856307983e-01 2.485543936491012573e-01 1.218353137373924255e-01 9.183797240257263184e-02 -7.201794534921646118e-02 -2.172834426164627075e-02 -9.615948796272277832e-02 3.949868306517601013e-02 5.030928254127502441e-01 1.240898221731185913e-01 2.480850964784622192e-01 1.742904186248779297e-01 1.063984334468841553e-01 2.345107942819595337e-01 -2.406649850308895111e-02 9.511750191450119019e-02 9.212128818035125732e-02 1.318430453538894653e-01
4.380680155009031296e-03 1.706398427486419678e-01 1.432037949562072754e-01 5.044512078166007996e-02 6.028410047292709351e-02 -2.744482159614562988e-01 1.853466480970382690e-01 3.526306897401809692e-02 1.759987697005271912e-02 1.858346164226531982e-01 -1.473613828420639038e-01 4.523524641990661621e-02 2.608506977558135986e-01 7.574141025543212891e-02 -1.946188509464263916e-01 5.511043220758438110e-02 8.562931418418884277e-02 3.569318652153015137e-01 -2.152452804148197174e-02 -1.022979319095611572e-01 4.705587774515151978e-02 3.058103322982788086e-01 3.404988050460815430e-01 9.809746593236923218e-02 1.253548115491867065e-01 -3.162293434143066406e-01 -1.844041049480438232e-01 2.689976394176483154e-01 9.463430941104888916e-02 -1.582752764225006104e-01 1.706315949559211731e-02 1.913726180791854858e-01
1.564887464046478271e-01 -4.792273789644241333e-02 -1.220496892929077148e-01 -8.850438892841339111e-02 1.738452464342117310e-01 -3.523989021778106689e-02 8.895230293273925781e-02 2.504900693893432617e-01 9.516773372888565063e-02 3.274474740028381348e-01 -1.373267769813537598e-01 -6.750578433275222778e-02 -3.802945464849472046e-02 -8.627719432115554810e-02 2.460144758224487305e-01 9.349366277456283569e-02 7.456779479980468750e-02 -1.527052223682403564e-01 -9.421572089195251465e-02 6.255838274955749512e-02 -2.282468825578689575e-01 2.826854288578033447e-01 2.375608682632446289e-01 -2.248119711875915527e-01 3.254732489585876465e-01 -2.171345949172973633e-01 3.741651028394699097e-02 6.803747266530990601e-02 6.856536120176315308e-02 -2.474220246076583862e-01 2.226807177066802979e-01 2.743128538131713867e-01
-4.400068894028663635e-02 -2.847570367157459259e-02 6.315417587757110596e-02 2.027682214975357056e-01 -4.330198466777801514e-02 -2.070222795009613037e-01 2.921461462974548340e-01 -1.977881193161010742e-01 -1.522908657789230347e-01 3.352936804294586182e-01 -1.974147111177444458e-01 2.030869945883750916e-02 -8.056269958615303040e-03 -5.896951071918010712e-03 -2.049610912799835205e-01 4.224887788295745850e-01 3.606864809989929199e-02 -1.626386307179927826e-02 2.384614926995709538e-04 -9.766136109828948975e-02 1.905333437025547028e-02 2.039764225482940674e-01 1.018695905804634094e-01 2.990813553333282471e-02 -2.182680219411849976e-01 -3.525543808937072754e-01 -9.616471081972122192e-02 1.379992663860321045e-01 8.918870985507965088e-02 -1.389572471380233765e-01 2.549245059490203857e-01 1.747001856565475464e-01
2.043520472943782806e-02 1.035410240292549133e-01 7.312267273664474487e-02 1.466517597436904907e-01 8.135538548231124878e-02 -9.786181896924972534e-02 1.848744153976440430e-01 -6.991421431303024292e-02 7.202742993831634521e-02 5.288600921630859375e-01 -1.100121960043907166e-01 1.042658984661102295e-01 1.835443824529647827e-02 -1.118941307067871094e-01 1.147129908204078674e-01 -7.534424774348735809e-03 1.432170569896697998e-01 3.163267076015472412e-01 2.004803344607353210e-02 1.904917806386947632e-01 -2.611497938632965088e-01 1.451779007911682129e-01 -2.429662644863128662e-02 1.097986325621604919e-01 3.708438873291015625e-01 -3.071292638778686523e-01 -1.563012227416038513e-02 1.858199834823608398e-01 -2.798864804208278656e-02 7.956737279891967773e-02 1.066270545125007629e-01 1.688861697912216187e-01
2.158380597829818726e-01 -1.043105050921440125e-01 -2.065488845109939575e-01 -1.064234748482704163e-01 1.059621870517730713e-01 1.879807412624359131e-01 2.234390527009963989e-01 -8.886421471834182739e-02 -7.826556265354156494e-02 2.659637033939361572e-01 -1.310904920101165771e-01 -1.880107969045639038e-01 5.743394047021865845e-02 -2.825508713722229004e-01 5.025593936443328857e-02 1.702646613121032715e-01 1.057508215308189392e-01 -1.622646749019622803e-01 -5.909401923418045044e-02 2.136502880603075027e-03 -1.964512914419174194e-01 2.582839429378509521e-01 -2.961066737771034241e-02 -1.182585060596466064e-01 3.135804831981658936e-01 -2.628684043884277344e-01 1.356875300407409668e-01 3.597742617130279541e-01 7.217064499855041504e-02 -2.128248102962970734e-02 5.989926308393478394e-02 2.332549244165420532e-01
1.018486395478248596e-01 -9.976138919591903687e-02 -1.185296773910522461e-01 -2.123878151178359985e-01 1.768727153539657593e-01 -2.458138763904571533e-01 1.656445860862731934e-01 1.422186009585857391e-02 -1.007135659456253052e-01 2.710992097854614258e-01 3.088715970516204834e-01 -2.768832445144653320e-02 1.108961626887321472e-01 1.316334605216979980e-01 8.417061716318130493e-02 2.929489016532897949e-01 8.472648449242115021e-03 1.874511986970901489e-01 -1.204273253679275513e-01 4.652350768446922302e-02 -1.262114495038986206e-01 3.118425048887729645e-02 4.162152707576751709e-01 1.754406839609146118e-01 2.788279354572296143e-01 2.539562582969665527e-01 -7.518056035041809082e-02 1.622586846351623535e-01 1.659470610320568085e-02 6.503427773714065552e-02 1.242153868079185486e-01 1.785665899515151978e-01
2.907423675060272217e-01 7.298092357814311981e-03 3.753178194165229797e-02 -3.703918308019638062e-02 3.243851959705352783e-01 -1.475250534713268280e-02 2.936173416674137115e-02 -1.264624148607254028e-01 2.782240211963653564e-01 2.486802488565444946e-01 -3.126379847526550293e-01 -1.827727556228637695e-01 5.468871444463729858e-02 5.395768955349922180e-02 1.946468651294708252e-01 9.825257956981658936e-02 1.815613657236099243e-01 1.557350009679794312e-01 -1.882053464651107788e-01 1.002031415700912476e-01 3.264038637280464172e-02 1.264264881610870361e-01 4.606049135327339172e-02 -7.395400851964950562e-02 4.554451107978820801e-01 -1.119228079915046692e-01 2.616082727909088135e-01 1.551223248243331909e-01 -3.072172217071056366e-02 5.344700813293457031e-02 1.200697105377912521e-02 1.509022861719131470e-01
3.072135448455810547e-01 -1.332848817110061646e-01 -1.038372814655303955e-01 7.316949218511581421e-02 1.586662977933883667e-01 -2.539798319339752197e-01 -1.899719797074794769e-02 -3.456109166145324707e-01 -6.777104455977678299e-03 2.480979263782501221e-01 -5.362110584974288940e-02 -3.942783921957015991e-02 -4.084528982639312744e-02 1.456995904445648193e-01 1.461471319198608398e-01 2.867213487625122070e-01 -9.959743916988372803e-02 -3.014869689941406250e-01 -3.666336834430694580e-01 2.620148286223411560e-02 -9.381120651960372925e-02 1.928758174180984497e-01 -4.675412178039550781e-02 -4.080489277839660645e-02 1.009153425693511963e-01 -7.336763292551040649e-02 -6.904879957437515259e-02 3.515855967998504639e-01 -5.083144828677177429e-02 -1.071812510490417480e-01 1.734752580523490906e-02 1.601391285657882690e-01
1.470051854848861694e-01 2.480782568454742432e-01 -6.607512384653091431e-02 -2.235304415225982666e-01 1.798752546310424805e-01 -1.448232680559158325e-01 2.581483423709869385e-01 2.245859950780868530e-01 -2.106573432683944702e-01 1.695841401815414429e-01 -2.151951007544994354e-02 1.288462281227111816e-01 1.616647243499755859e-01 9.550293534994125366e-02 -1.394378393888473511e-01 1.130675375461578369e-01 -2.421320825815200806e-01 -7.152436673641204834e-02 -1.892800033092498779e-01 3.155874833464622498e-02 -2.675592154264450073e-02 2.543913722038269043e-01 1.647822260856628418e-01 -1.170634105801582336e-01 3.343635052442550659e-02 -2.555295825004577637e-01 5.485436413437128067e-04 4.725201427936553955e-01 9.815528988838195801e-02 1.676781848073005676e-02 1.133848503232002258e-01 -1.229156330227851868e-01
1.585383266210556030e-01 -1.270323544740676880e-01 1.458349674940109253e-01 -4.797190427780151367e-02 1.513376682996749878e-01 -2.596933841705322266e-01 1.084999293088912964e-01 1.714743077754974365e-01 -1.489147730171680450e-02 2.536532282829284668e-01 -5.636766180396080017e-02 -1.624082922935485840e-01 -1.644886285066604614e-01 1.750563532114028931e-01 1.484532207250595093e-01 3.037976026535034180e-01 -1.267310380935668945e-01 -7.556524127721786499e-02 7.398770004510879517e-02 3.437909111380577087e-02 3.340519964694976807e-01 2.337001711130142212e-01 3.266371190547943115e-01 2.112330347299575806e-01 2.624058723449707031e-01 7.718997448682785034e-02 2.268563583493232727e-02 5.655065923929214478e-02 -1.327210962772369385e-01 -1.468250602483749390e-01 -1.761045455932617188e-01 2.069638520479202271e-01
2.359715849161148071e-01 -1.642714440822601318e-01 1.263132840394973755e-01 -1.956813931465148926e-01 8.134222030639648438e-02 4.779141023755073547e-02 2.282311618328094482e-01 5.561228841543197632e-02 -1.693261414766311646e-01 2.348828911781311035e-01 -2.253939211368560791e-02 2.600970566272735596e-01 -2.008779905736446381e-03 2.864705622196197510e-01 1.836467906832695007e-02 4.589670896530151367e-02 1.394945532083511353e-01 4.417389333248138428e-01 -1.009832024574279785e-01 -7.145752012729644775e-02 -2.108998149633407593e-01 1.274565011262893677e-01 -2.202243208885192871e-01 8.261484652757644653e-02 1.628871634602546692e-02 -1.002748236060142517e-01 8.536510169506072998e-02 1.036449000239372253e-01 -2.934097051620483398e-01 -2.878482937812805176e-01 -8.877495676279067993e-02 -1.066295579075813293e-01
7.423711568117141724e-02 -9.193892031908035278e-02 4.934355020523071289e-01 4.103439301252365112e-02 1.688826084136962891e-01 -5.944298580288887024e-02 1.462544798851013184e-01 -2.864251732826232910e-01 6.498051807284355164e-03 1.887195110321044922e-01 -1.997298561036586761e-02 -3.406916931271553040e-02 1.568603366613388062e-01 -5.855239555239677429e-02 -6.099312752485275269e-02 3.188064992427825928e-01 -2.833406627178192139e-01 -5.446894839406013489e-02 1.402206420898437500e-01 -1.128682941198348999e-01 -3.151536881923675537e-01 1.656431108713150024e-01 -5.201312154531478882e-02 2.912379987537860870e-02 2.515636384487152100e-01 -1.562984474003314972e-02 -4.359412193298339844e-02 1.587998420000076294e-01 4.392861947417259216e-02 -1.649102717638015747e-01 -1.781168282032012939e-01 1.931860297918319702e-01
-4.848951846361160278e-02 -2.408439368009567261e-01 -1.082438752055168152e-01 -4.894357919692993164e-02 3.456299901008605957e-01 -2.424961775541305542e-01 2.851702831685543060e-02 -1.365931630134582520e-01 -2.115591615438461304e-01 2.433176785707473755e-01 -1.188578829169273376e-01 6.290744245052337646e-02 -9.927929192781448364e-02 4.744614940136671066e-03 1.060981750488281250e-01 1.853458583354949951e-02 6.784360110759735107e-02 -1.907957196235656738e-01 -4.709005653858184814e-01 3.275833278894424438e-02 -1.064631789922714233e-01 3.094585537910461426e-01 -7.837711833417415619e-03 -1.277374476194381714e-01 1.932501345872879028e-01 -9.246568381786346436e-02 2.665143087506294250e-02 2.759115397930145264e-01 -1.156550496816635132e-01 -1.675812005996704102e-01 -6.557343900203704834e-02 1.687449961900711060e-01
-9.975033998489379883e-02 4.306667670607566833e-02 -2.757328748703002930e-01 -9.264467656612396240e-02 2.842107713222503662e-01 -1.487452983856201172e-01 3.373791873455047607e-01 2.117183953523635864e-01 2.732265889644622803e-01 4.018524587154388428e-01 -5.017583025619387627e-04 2.505764663219451904e-01 9.466918557882308960e-02 3.769161552190780640e-02 1.892355084419250488e-02 2.287041693925857544e-01 -4.758271574974060059e-02 -8.255088329315185547e-02 1.216277480125427246e-01 -1.166191250085830688e-01 -1.033602133393287659e-01 1.863303333520889282e-01 -7.647075504064559937e-02 2.108519077301025391e-01 2.203202843666076660e-01 2.450048923492431641e-01 -5.651934817433357239e-02 -5.300464574247598648e-03 1.173557564616203308e-01 -5.017733573913574219e-02 1.364401429891586304e-01 -1.348754949867725372e-02
2.370068877935409546e-01 1.822144985198974609e-01 3.151498362421989441e-02 -1.566327512264251709e-01 2.422576248645782471e-01 -2.281898856163024902e-01 3.920308947563171387e-01 3.186973929405212402e-01 -2.650935947895050049e-02 1.486997604370117188e-01 2.655327320098876953e-02 6.832662969827651978e-02 2.744478285312652588e-01 -7.269559800624847412e-02 -1.747059077024459839e-02 1.643380671739578247e-01 1.056167632341384888e-01 -3.159568831324577332e-02 -2.423532679677009583e-02 -4.536947235465049744e-03 5.769559741020202637e-02 2.999624609947204590e-01 3.015367388725280762e-01 1.855033934116363525e-01 1.239614188671112061e-01 8.724731951951980591e-02 -1.903530210256576538e-01 1.568989753723144531e-01 -8.362272381782531738e-02 2.333289235830307007e-01 -7.627598941326141357e-02 2.213489077985286713e-02
3.135698139667510986e-01 -2.447427511215209961e-01 5.885390099138021469e-03 1.040692552924156189e-01 3.949314355850219727e-02 -1.041657552123069763e-01 1.739105284214019775e-01 8.549819141626358032e-02 1.490798145532608032e-01 3.231458067893981934e-01 -2.269944548606872559e-01 -1.878200620412826538e-01 3.433092311024665833e-02 -8.799637667834758759e-03 1.622177362442016602e-01 8.147948980331420898e-02 2.223362922668457031e-01 9.503615647554397583e-02 1.887442171573638916e-01 -5.510591343045234680e-02 -1.603573709726333618e-01 3.910822272300720215e-01 -2.268131822347640991e-01 1.897062547504901886e-02 1.038336455821990967e-01 -2.167480736970901489e-01 1.411325782537460327e-01 1.664576977491378784e-01 6.549692898988723755e-02 -2.417011409997940063e-01 4.230266809463500977e-02 1.892292946577072144e-01
1.892928630113601685e-01 -6.901863962411880493e-02 -1.037680134177207947e-01 -1.286718100309371948e-01 2.314425855875015259e-01 1.801263839006423950e-01 4.303769394755363464e-02 -1.489656120538711548e-01 4.678194224834442139e-02 2.587711215019226074e-01 -9.075760841369628906e-02 2.261647582054138184e-01 1.211222484707832336e-01 1.555333379656076431e-02 -4.350207000970840454e-02 3.392483890056610107e-01 -1.654521375894546509e-01 6.078166514635086060e-02 4.258348420262336731e-02 -2.397478967905044556e-01 -2.143017202615737915e-01 3.010657131671905518e-01 -5.942763388156890869e-02 -2.338760048151016235e-01 3.663762509822845459e-01 6.270813196897506714e-02 -1.569198966026306152e-01 1.719205230474472046e-01 -2.155989259481430054e-01 3.356150910258293152e-02 -7.324868440628051758e-02 1.764016598463058472e-01
3.541213274002075195e-01 -2.631602287292480469e-01 -2.024812549352645874e-01 -1.031097676604986191e-02 1.184293180704116821e-01 2.995095029473304749e-02 1.495224982500076294e-01 -1.174943074584007263e-01 -1.932158023118972778e-01 1.472616195678710938e-01 2.941278517246246338e-01 1.789498031139373779e-01 8.001213520765304565e-02 1.409714017063379288e-02 4.444003105163574219e-03 1.144812703132629395e-01 -1.450146734714508057e-01 -1.243161559104919434e-01 -1.669553667306900024e-01 1.910139061510562897e-02 -9.663186222314834595e-02 4.659681618213653564e-01 -9.977521002292633057e-02 7.967582903802394867e-03 1.569660007953643799e-02 -5.154118407517671585e-03 1.413156688213348389e-01 3.902075588703155518e-01 -1.259980648756027222e-01 -2.191813103854656219e-02 4.903351515531539917e-02 1.529899388551712036e-01
7.859903573989868164e-02 -1.031364277005195618e-01 -1.135868951678276062e-01 -2.949994802474975586e-02 2.351878732442855835e-01 -1.800087988376617432e-01 -6.388615071773529053e-02 -1.058348342776298523e-01 -1.091475561261177063e-01 1.606611907482147217e-01 -9.027846157550811768e-02 1.754829138517379761e-01 1.447593420743942261e-01 -1.151422597467899323e-02 -3.014509677886962891e-01 2.673573493957519531e-01 7.886768877506256104e-02 -2.118820250034332275e-01 -8.147311210632324219e-02 2.085970044136047363e-01 -3.306303620338439941e-01 2.704775929450988770e-01 2.312477380037307739e-01 2.041566967964172363e-01 1.601303368806838989e-01 2.733543887734413147e-02 -2.962033152580261230e-01 1.828948855400085449e-01 -1.249694377183914185e-01 -7.491780817508697510e-02 -1.246210932731628418e-01 2.075398415327072144e-01
-1.155710313469171524e-02 -1.112091727554798126e-02 -1.675944626331329346e-01 -1.564776301383972168e-01 3.866099715232849121e-01 9.357886016368865967e-02 4.491790533065795898e-01 9.737074375152587891e-02 2.046608626842498779e-01 3.011750876903533936e-01 -8.755587041378021240e-02 1.063116546720266342e-02 -6.170434877276420593e-02 9.169895946979522705e-02 2.065111845731735229e-01 1.456475704908370972e-01 9.455397725105285645e-02 1.237602308392524719e-01 -1.074637994170188904e-01 6.529873609542846680e-02 2.472720295190811157e-02 1.415769457817077637e-01 -1.108184307813644409e-01 -1.098047196865081787e-02 4.188715517520904541e-01 -2.494348436594009399e-01 -8.979341387748718262e-02 -5.975886434316635132e-02 1.026727110147476196e-01 -2.318198047578334808e-02 -1.586728841066360474e-01 5.066844448447227478e-02
9.025215357542037964e-02 -8.377613127231597900e-02 5.743494629859924316e-02 -2.637920714914798737e-02 1.685791648924350739e-02 7.578717917203903198e-02 1.778943687677383423e-01 3.890256956219673157e-02 -1.359518319368362427e-01 2.259677201509475708e-01 -2.172770649194717407e-01 -1.870643198490142822e-01 1.778545975685119629e-01 -2.094977945089340210e-01 -9.705772250890731812e-02 3.063510917127132416e-02 -6.489206105470657349e-02 3.215453624725341797e-01 -2.951857447624206543e-01 -2.851043939590454102e-01 -1.233746185898780823e-01 1.419020444154739380e-01 2.744624316692352295e-01 6.301119923591613770e-03 2.836371362209320068e-01 -3.112338483333587646e-01 5.270014703273773193e-02 2.826081812381744385e-01 -3.333016484975814819e-02 -2.051330357789993286e-01 5.351373925805091858e-02 1.061268374323844910e-01
-1.606207340955734253e-02 1.891064047813415527e-01 7.548566907644271851e-02 -6.292632967233657837e-02 1.124418675899505615e-01 -2.178243398666381836e-01 4.809392392635345459e-01 3.751185536384582520e-01 -1.446852385997772217e-01 6.248649582266807556e-02 3.929622843861579895e-02 -1.090151593089103699e-01 1.481141746044158936e-01 1.906991302967071533e-01 -1.339726001024246216e-01 2.104354649782180786e-01 1.016753986477851868e-01 1.939753144979476929e-01 9.103401750326156616e-02 7.287905365228652954e-02 2.229293808341026306e-02 2.854599058628082275e-01 2.301684170961380005e-01 1.967571973800659180e-01 1.050070580095052719e-02 8.225661516189575195e-02 -2.192074991762638092e-02 1.421983391046524048e-01 1.153512857854366302e-02 6.754206866025924683e-02 9.685641527175903320e-02 2.941460013389587402e-01
-6.864412128925323486e-02 9.140989929437637329e-02 -4.176814109086990356e-02 -2.290633739903569221e-03 1.107074916362762451e-01 -1.396454125642776489e-01 2.488520443439483643e-01 2.265881299972534180e-01 1.033512502908706665e-02 6.572104245424270630e-02 -1.151688471436500549e-01 -3.253896236419677734e-01 2.938762903213500977e-01 5.546830222010612488e-02 -1.805713921785354614e-01 4.839313328266143799e-01 -1.399281062185764313e-02 6.865256279706954956e-02 8.136847615242004395e-02 -1.446976559236645699e-03 -1.146960705518722534e-01 2.316840589046478271e-01 5.244101211428642273e-02 9.944755584001541138e-02 1.266733705997467041e-01 -7.070933282375335693e-02 -3.371582627296447754e-01 2.114959806203842163e-01 -1.332560926675796509e-01 -9.379818290472030640e-02 2.489469945430755615e-01 3.695090115070343018e-02
1.797755062580108643e-01 -9.619085490703582764e-02 -6.422433257102966309e-02 1.308524608612060547e-01 2.500045597553253174e-01 -2.399443276226520538e-02 3.930374681949615479e-01 1.379220038652420044e-01 2.122621238231658936e-02 3.629986941814422607e-01 2.028398364782333374e-01 7.635410130023956299e-02 4.546193033456802368e-02 2.895676493644714355e-01 1.075359359383583069e-01 1.659067422151565552e-01 2.901658415794372559e-02 -1.439904421567916870e-01 1.900204718112945557e-01 6.506353616714477539e-02 8.688133955001831055e-02 2.268866449594497681e-02 -2.433586269617080688e-01 -2.676880359649658203e-01 2.100518345832824707e-01 7.125188130885362625e-03 -1.288463622331619263e-01 2.086423039436340332e-01 8.220997452735900879e-02 -1.418951619416475296e-02 -3.413054347038269043e-02 2.882954776287078857e-01
2.406062483787536621e-01 -3.402123227715492249e-02 2.332445085048675537e-01 -2.583537399768829346e-01 -2.130453437566757202e-01 -9.301006793975830078e-02 4.224001169204711914e-01 -1.198082491755485535e-01 1.904778927564620972e-01 1.855525672435760498e-01 4.685223475098609924e-02 -3.800875693559646606e-02 2.152416482567787170e-02 9.810210764408111572e-02 6.428822875022888184e-02 3.171914024278521538e-03 4.115827009081840515e-02 -2.776222536340355873e-03 -2.208155989646911621e-01 -3.200574964284896851e-02 -8.213526010513305664e-02 2.734237015247344971e-01 -3.001132793724536896e-02 1.229985803365707397e-02 -2.264002151787281036e-02 -2.877776324748992920e-01 2.377649843692779541e-01 1.257649958133697510e-01 -1.081567183136940002e-01 -3.375120759010314941e-01 2.498206049203872681e-01 8.161012828350067139e-02
6.698840111494064331e-02 -2.130737453699111938e-01 6.031858548521995544e-02 2.162033468484878540e-01 8.860617130994796753e-02 -3.325455784797668457e-01 6.870708614587783813e-02 -2.349563390016555786e-01 -1.085039749741554260e-01 3.574167490005493164e-01 -1.561421006917953491e-01 9.144207835197448730e-02 -2.555995248258113861e-02 -9.249326586723327637e-02 -3.467140253633260727e-03 6.704895198345184326e-02 1.704062670469284058e-01 -1.815519779920578003e-01 -3.294167816638946533e-01 -9.402375435456633568e-04 -1.043473556637763977e-01 3.682185709476470947e-01 -1.445802003145217896e-01 -7.561986148357391357e-02 7.603238523006439209e-02 6.199136376380920410e-02 1.046403124928474426e-01 2.072076648473739624e-01 -3.188973367214202881e-01 -1.520853340625762939e-01 5.149337649345397949e-02 2.816686965525150299e-02
3.792033344507217407e-02 3.692960366606712341e-02 2.072820216417312622e-01 -3.018083982169628143e-02 4.300639033317565918e-01 -4.382431134581565857e-02 1.997544020414352417e-01 1.783219575881958008e-01 -1.954979449510574341e-01 7.641479372978210449e-02 2.045868486166000366e-01 -9.826587140560150146e-02 1.207018196582794189e-01 -2.455496490001678467e-01 2.797566726803779602e-02 1.875032484531402588e-01 2.760899253189563751e-02 -3.640135005116462708e-02 8.787745982408523560e-02 -1.357110589742660522e-01 7.562157232314348221e-03 2.619802951812744141e-01 -1.019848808646202087e-01 3.216644227504730225e-01 2.518279850482940674e-01 -2.713861465454101562e-01 -3.476328030228614807e-02 1.770341098308563232e-01 -3.294992446899414062e-02 -6.680030375719070435e-02 1.465999484062194824e-01 2.844772934913635254e-01
-5.222614109516143799e-02 1.003390178084373474e-01 2.366197407245635986e-01 -1.324496865272521973e-01 1.018184944987297058e-01 -2.936395704746246338e-01 3.399827480316162109e-01 -1.372737251222133636e-02 -1.291061490774154663e-01 3.172923326492309570e-01 1.356011927127838135e-01 5.526908487081527710e-02 1.181597411632537842e-01 -1.700645089149475098e-01 1.110159456729888916e-01 1.279878318309783936e-01 1.140493340790271759e-02 -5.166669189929962158e-02 -1.943175047636032104e-01 2.838843762874603271e-01 1.418404430150985718e-01 2.394110858440399170e-01 1.451881825923919678e-01 1.654916703701019287e-01 1.883125454187393188e-01 2.802038490772247314e-01 9.136119484901428223e-02 -9.958080947399139404e-03 -1.842514127492904663e-01 -9.536881744861602783e-02 8.171530067920684814e-02 2.678338289260864258e-01
8.895149827003479004e-02 6.356605887413024902e-02 -1.949701085686683655e-02 -1.000044122338294983e-01 1.930989772081375122e-01 -2.612391710281372070e-01 1.964609920978546143e-01 2.367282658815383911e-01 -6.957768648862838745e-02 2.721023261547088623e-01 2.668814547359943390e-02 -2.544856667518615723e-01 2.809462249279022217e-01 6.789454817771911621e-02 -1.625450253486633301e-01 2.540702223777770996e-01 1.218942701816558838e-01 4.226977378129959106e-02 -1.007520407438278198e-01 2.373989671468734741e-01 6.626406311988830566e-02 2.052276581525802612e-01 7.269854843616485596e-02 8.188274689018726349e-03 2.822902202606201172e-01 2.013415992259979248e-01 -2.398609928786754608e-02 1.882480233907699585e-01 -2.821368873119354248e-01 2.869827747344970703e-01 4.511612653732299805e-02 5.810723826289176941e-02
1.654463708400726318e-01 -5.843404307961463928e-02 5.606690421700477600e-02 -4.753488302230834961e-02 6.545759737491607666e-02 -1.590756177902221680e-01 5.191721916198730469e-01 -2.858975529670715332e-01 -8.289698511362075806e-03 4.204234480857849121e-01 -2.506613731384277344e-02 1.078110486268997192e-01 -1.945714093744754791e-02 1.690348982810974121e-01 -2.672439068555831909e-02 5.977719277143478394e-02 -2.836695015430450439e-01 2.229323238134384155e-01 1.564925760030746460e-01 2.280806899070739746e-01 1.911935359239578247e-01 1.484274119138717651e-01 1.223979219794273376e-01 1.404610425233840942e-01 5.992359668016433716e-02 1.334429681301116943e-01 4.632760584354400635e-02 1.015601307153701782e-01 -9.124437719583511353e-02 6.907654553651809692e-02 -5.876680091023445129e-02 1.012163311243057251e-01
2.067217379808425903e-01 -1.757367849349975586e-01 2.581971585750579834e-01 -4.607142508029937744e-02 5.327587574720382690e-02 8.743987977504730225e-02 1.509657204151153564e-01 2.066905349493026733e-01 1.381298620253801346e-02 3.656513988971710205e-01 -1.787431985139846802e-01 -2.460129410028457642e-01 -3.797480836510658264e-02 -5.202063475735485554e-04 2.127658203244209290e-02 -3.501310246065258980e-03 6.741086393594741821e-02 1.617169678211212158e-01 -3.659396991133689880e-02 -4.253915324807167053e-02 -2.671563327312469482e-01 3.454819917678833008e-01 -5.100159719586372375e-02 1.129186674952507019e-01 6.626918911933898926e-03 -4.622010886669158936e-02 -2.846277952194213867e-01 -7.409240305423736572e-02 1.211624220013618469e-01 -2.109444141387939453e-01 -2.910415232181549072e-01 2.843148112297058105e-01
-2.179596945643424988e-02 4.671880044043064117e-03 -1.389849036931991577e-01 -4.304332137107849121e-01 1.994476914405822754e-01 1.347982287406921387e-01 1.355020105838775635e-01 -1.527346670627593994e-01 2.060698270797729492e-01 1.444346159696578979e-01 -1.129447575658559799e-02 1.371437758207321167e-01 -7.669388502836227417e-02 2.390963286161422729e-01 -5.762485787272453308e-02 1.368923671543598175e-02 -2.321602106094360352e-01 2.108190208673477173e-02 -1.613558828830718994e-01 -9.179433435201644897e-02 -2.509106695652008057e-01 2.651177048683166504e-01 3.329576849937438965e-01 1.531596779823303223e-01 1.560183316469192505e-01 -1.547187417745590210e-01 3.092821240425109863e-01 3.472724184393882751e-02 1.688560843467712402e-02 -5.099204555153846741e-02 1.719082295894622803e-01 1.118487045168876648e-01
-4.752387478947639465e-02 -1.740951538085937500e-01 1.130272820591926575e-01 2.946987748146057129e-01 -8.430521935224533081e-02 -1.068474799394607544e-01 3.858862519264221191e-01 -2.270497530698776245e-01 3.214643523097038269e-02 1.741046458482742310e-01 -2.481901086866855621e-02 -3.852692991495132446e-02 2.503125183284282684e-02 -8.440885692834854126e-03 -5.724630504846572876e-02 9.851906448602676392e-02 1.373293101787567139e-01 2.806927561759948730e-01 -1.245806887745857239e-01 2.321458049118518829e-02 -2.144552469253540039e-01 1.472550183534622192e-01 5.658380687236785889e-03 2.468941360712051392e-01 2.400826215744018555e-01 -3.144558668136596680e-01 7.907487452030181885e-02 1.763219386339187622e-01 -3.638184396550059319e-03 -3.924357518553733826e-02 1.869333684444427490e-01 3.591192364692687988e-01
-9.894777834415435791e-02 1.252427995204925537e-01 -1.052916795015335083e-01 -1.030589789152145386e-01 2.120525389909744263e-01 -1.158039048314094543e-01 1.564475744962692261e-01 1.791624724864959717e-01 -5.469166487455368042e-02 1.092338189482688904e-01 -1.094951257109642029e-01 -5.407320708036422729e-02 1.290620863437652588e-01 2.939189411699771881e-02 -9.017564356327056885e-02 2.960564792156219482e-01 1.659924536943435669e-01 2.887127101421356201e-01 -7.982788234949111938e-02 1.996531933546066284e-01 -1.564863026142120361e-01 1.451273113489151001e-01 1.460442245006561279e-01 1.800224930047988892e-01 2.019778490066528320e-01 -2.012165486812591553e-01 -8.930168300867080688e-02 5.344396829605102539e-01 -7.009836286306381226e-02 5.531448870897293091e-02 -6.918287277221679688e-02 2.250623404979705811e-01
-4.061076045036315918e-02 -1.273936033248901367e-01 1.894812881946563721e-01 4.319129139184951782e-02 1.421670317649841309e-01 1.098370328545570374e-01 3.860908150672912598e-01 1.505616307258605957e-02 1.054414510726928711e-01 2.549250125885009766e-01 -2.996451854705810547e-01 -8.163398504257202148e-02 -4.963610693812370300e-02 8.890577405691146851e-02 9.541979432106018066e-02 2.149833738803863525e-01 8.145520836114883423e-02 1.744501478970050812e-02 -3.121995832771062851e-03 -1.718990653753280640e-01 -3.916582465171813965e-01 1.336790919303894043e-01 1.616851389408111572e-01 -1.780632436275482178e-01 2.066912502050399780e-02 -3.764533996582031250e-02 -1.331855356693267822e-01 4.146354496479034424e-01 2.172678709030151367e-02 -1.380708068609237671e-01 -2.056535035371780396e-01 -7.476852834224700928e-02
7.261876761913299561e-02 1.734932661056518555e-01 -1.462254226207733154e-01 -9.189767390489578247e-02 2.159855067729949951e-01 -2.889152616262435913e-03 3.956247866153717041e-01 1.526961475610733032e-01 -1.795079559087753296e-01 5.369811654090881348e-01 -1.397394537925720215e-01 9.247695654630661011e-02 -5.523307248950004578e-02 2.477148175239562988e-01 1.944256275892257690e-01 9.496159106492996216e-02 4.325626417994499207e-03 -1.726788841187953949e-02 -1.405635178089141846e-01 -2.147551625967025757e-01 7.483754307031631470e-02 4.540805518627166748e-02 -2.758820354938507080e-01 -4.947055503726005554e-02 1.000948324799537659e-01 6.048614531755447388e-02 -5.602211877703666687e-02 -5.997915938496589661e-02 1.566136628389358521e-02 -3.094776719808578491e-02 3.571179136633872986e-02 2.703990638256072998e-01
-1.584012359380722046e-01 1.344079226255416870e-01 1.354454308748245239e-01 6.390187889337539673e-02 3.140600621700286865e-01 -6.081730872392654419e-02 9.074230492115020752e-02 -1.018134132027626038e-01 -3.432050347328186035e-02 2.131616771221160889e-01 -8.896830491721630096e-03 -7.313462346792221069e-02 1.321339905261993408e-01 2.078108340501785278e-01 -1.343760755844414234e-03 1.067367866635322571e-01 1.802964955568313599e-01 1.986081153154373169e-01 -6.243679672479629517e-02 -1.405712813138961792e-01 -2.315612435340881348e-01 2.809664905071258545e-01 -6.162774562835693359e-02 1.133457571268081665e-01 1.613157838582992554e-01 2.486865818500518799e-01 1.636890880763530731e-02 5.534452199935913086e-01 4.883269220590591431e-02 1.163426786661148071e-01 1.774828284978866577e-01 5.217814445495605469e-02
-1.155814435333013535e-02 -1.199437677860260010e-02 3.176872432231903076e-01 3.215479850769042969e-02 -3.936321288347244263e-02 1.024119853973388672e-01 1.600385457277297974e-01 1.221565976738929749e-01 -2.086078971624374390e-01 8.869410306215286255e-02 -7.829731702804565430e-02 1.832558363676071167e-01 1.542087458074092865e-02 -2.028450369834899902e-02 -8.739740587770938873e-03 1.468449980020523071e-01 3.603326901793479919e-02 -1.556213051080703735e-01 -1.995674967765808105e-01 -8.801937848329544067e-02 -1.367321163415908813e-01 5.155477523803710938e-01 1.789613962173461914e-01 2.070426940917968750e-01 2.609020769596099854e-01 -2.605933248996734619e-01 -1.524529457092285156e-01 2.840118110179901123e-01 -1.845021843910217285e-01 -6.235113739967346191e-02 1.404610723257064819e-01 4.234927520155906677e-02
-5.351233482360839844e-02 4.127770662307739258e-02 -1.790460781194269657e-03 1.249956414103507996e-01 1.107647940516471863e-01 -9.504616260528564453e-02 1.017111465334892273e-01 -1.199040655046701431e-02 -1.464818976819515228e-02 1.952502131462097168e-01 -1.025409996509552002e-01 -3.098803944885730743e-02 6.285434961318969727e-02 1.083051189780235291e-01 -6.085851043462753296e-02 2.622585892677307129e-01 3.659152686595916748e-01 3.289346024394035339e-02 5.399358458817005157e-03 -8.695643395185470581e-02 -2.545591294765472412e-01 3.705796599388122559e-01 -6.951183080673217773e-02 1.897018849849700928e-01 1.716424375772476196e-01 7.937850803136825562e-02 7.942481338977813721e-02 5.391122698783874512e-01 9.799394756555557251e-02 1.626133918762207031e-01 2.345729917287826538e-01 2.720795199275016785e-02
7.604534178972244263e-02 1.019667088985443115e-01 4.645346850156784058e-02 -2.028589993715286255e-01 1.605951786041259766e-01 -1.394809633493423462e-01 4.476320743560791016e-01 2.354883849620819092e-01 -1.660057306289672852e-01 2.698524594306945801e-01 -6.730064004659652710e-02 1.526340246200561523e-01 1.901295483112335205e-01 3.959683701395988464e-02 2.107662260532379150e-01 -1.002534702420234680e-01 -1.155360881239175797e-02 6.552157551050186157e-02 2.572467923164367676e-01 -2.105767279863357544e-01 -1.633473187685012817e-01 2.889237403869628906e-01 2.638754434883594513e-03 1.150254234671592712e-01 2.595478892326354980e-01 -3.662011772394180298e-02 -1.285670846700668335e-01 6.929709576070308685e-03 2.503917925059795380e-02 2.154173702001571655e-02 1.214686185121536255e-01 2.820791602134704590e-01
2.761772871017456055e-01 7.142093032598495483e-02 1.432594954967498779e-01 -2.229051291942596436e-01 6.950172781944274902e-02 -3.418329656124114990e-01 -8.253843337297439575e-02 1.323430389165878296e-01 8.673690259456634521e-02 1.309043616056442261e-01 -6.266690045595169067e-02 -3.270174609497189522e-03 -4.160688444972038269e-02 -5.010226741433143616e-02 2.064921706914901733e-02 7.679743319749832153e-02 -1.429448872804641724e-01 -3.694357350468635559e-02 -2.327221632003784180e-01 2.315228432416915894e-01 -2.289582788944244385e-01 2.252091765403747559e-01 5.410400778055191040e-02 1.652450114488601685e-01 1.074968278408050537e-02 -5.952341109514236450e-02 1.689500212669372559e-01 1.876421421766281128e-01 1.056020185351371765e-01 -4.269560575485229492e-01 3.357128798961639404e-01 1.635586470365524292e-01
2.591166794300079346e-01 -2.975530326366424561e-01 -2.196463048458099365e-01 -8.854457736015319824e-02 1.812929511070251465e-01 3.271835744380950928e-01 3.046710491180419922e-01 -6.583765149116516113e-02 2.125453948974609375e-01 2.750480473041534424e-01 1.890636831521987915e-01 2.941766194999217987e-02 2.932046651840209961e-01 -2.690756320953369141e-02 5.346874520182609558e-02 2.062464356422424316e-01 -6.055461615324020386e-02 -1.119808945804834366e-02 -5.519411712884902954e-02 -1.795606613159179688e-01 -1.203590705990791321e-01 3.446572422981262207e-01 -3.525361046195030212e-02 6.840821355581283569e-02 7.229789346456527710e-02 -8.095937222242355347e-02 1.978830993175506592e-01 1.137831360101699829e-01 -9.512650966644287109e-02 6.218011677265167236e-02 7.146439701318740845e-02 3.804477676749229431e-02
8.025623857975006104e-02 6.088461726903915405e-02 2.157362848520278931e-01 -1.269505172967910767e-01 1.816848963499069214e-01 6.019560620188713074e-02 2.230016738176345825e-01 1.652752310037612915e-01 -1.018428578972816467e-01 2.669763863086700439e-01 -2.831738293170928955e-01 -2.762930095195770264e-02 -1.962528228759765625e-01 1.320255100727081299e-01 -2.063734680414199829e-01 2.464073747396469116e-01 5.530644673854112625e-03 1.846911013126373291e-01 -2.162524461746215820e-01 1.147802248597145081e-01 -1.460001617670059204e-01 2.152663469314575195e-01 -1.133427843451499939e-01 2.307249456644058228e-01 -6.411854643374681473e-03 -1.767971664667129517e-01 -1.546927243471145630e-01 1.348989456892013550e-01 4.012948572635650635e-01 -1.537759900093078613e-01 7.415176182985305786e-02 -1.539298519492149353e-02
1.984503269195556641e-01 8.833760023117065430e-02 -1.734629273414611816e-01 1.343536227941513062e-01 1.595947593450546265e-01 -2.551213651895523071e-02 1.626834273338317871e-01 4.112122114747762680e-03 2.133724838495254517e-01 2.677294611930847168e-01 -3.001690208911895752e-01 2.116269916296005249e-01 -3.026837855577468872e-02 2.206383198499679565e-01 -9.328255057334899902e-02 -1.430667936801910400e-02 2.371130585670471191e-01 1.371727287769317627e-01 -2.582892775535583496e-01 3.516903519630432129e-01 1.137191504240036011e-01 6.840902566909790039e-02 6.057821214199066162e-02 1.680400036275386810e-02 2.525230348110198975e-01 -1.210374459624290466e-01 2.102146297693252563e-01 3.313119113445281982e-01 -1.783784106373786926e-02 -4.192167147994041443e-02 1.145638972520828247e-01 8.302340656518936157e-02
2.284619361162185669e-01 9.312590956687927246e-02 1.618951112031936646e-01 -1.923354417085647583e-01 -9.113778173923492432e-02 -1.224668025970458984e-01 1.927736848592758179e-01 9.939764440059661865e-02 -1.018313840031623840e-01 2.997483909130096436e-01 9.336768835783004761e-02 3.028846681118011475e-01 2.826444506645202637e-01 1.253820061683654785e-01 -6.547772884368896484e-02 -9.611521661281585693e-02 -1.516378968954086304e-01 -4.059058427810668945e-02 -1.666659265756607056e-01 9.421025216579437256e-02 -8.625440299510955811e-02 1.283898204565048218e-01 1.618807017803192139e-01 1.377266794443130493e-01 2.220622599124908447e-01 -2.045357078313827515e-01 -2.890891209244728088e-02 4.429925084114074707e-01 2.391319535672664642e-02 -1.021417602896690369e-02 1.796851009130477905e-01 -2.102252393960952759e-01
1.230655238032341003e-01 1.619892269372940063e-01 -1.189458742737770081e-01 -2.128636986017227173e-01 -6.487048417329788208e-02 2.781903184950351715e-02 2.862453460693359375e-01 1.746222227811813354e-01 1.145981624722480774e-02 2.499919682741165161e-01 2.792386338114738464e-02 2.023686319589614868e-01 3.016057312488555908e-01 7.742210477590560913e-02 -1.862483620643615723e-01 7.056173682212829590e-02 -1.468342840671539307e-01 1.603267490863800049e-01 -2.612226605415344238e-01 -3.646944463253021240e-02 -9.701157361268997192e-02 1.518792361021041870e-01 3.090113699436187744e-01 2.260896116495132446e-01 1.664513647556304932e-01 1.361295580863952637e-01 5.303769558668136597e-02 3.845085799694061279e-01 4.555153846740722656e-02 1.793370395898818970e-01 1.093621477484703064e-01 -4.179406166076660156e-02
7.052438706159591675e-02 -1.063947752118110657e-02 -1.789736002683639526e-01 -4.017567634582519531e-01 7.283835113048553467e-02 8.171375840902328491e-02 2.079067230224609375e-01 1.657682806253433228e-01 -2.596172094345092773e-01 1.894374042749404907e-01 4.571418464183807373e-02 -1.803923845291137695e-01 4.049845784902572632e-02 -4.102503508329391479e-02 1.108294054865837097e-01 1.082145720720291138e-01 5.148069976712577045e-05 -5.248870700597763062e-02 -2.853308022022247314e-01 -1.225655004382133484e-01 -2.440452724695205688e-01 2.084940224885940552e-01 1.989502906799316406e-01 2.932260036468505859e-01 2.331550866365432739e-01 -1.027700230479240417e-01 -1.207148283720016479e-01 3.493075668811798096e-01 -3.009122051298618317e-02 2.534942887723445892e-02 1.426115632057189941e-01 4.870339110493659973e-02
8.826649934053421021e-02 1.150019187480211258e-02 9.998111985623836517e-03 5.579714104533195496e-02 2.655091285705566406e-01 -6.601470708847045898e-02 6.550930440425872803e-02 -8.511132746934890747e-02 -2.372584491968154907e-02 2.981868684291839600e-01 -4.134009778499603271e-02 3.390167281031608582e-02 -7.792731374502182007e-02 1.911206692457199097e-01 3.702986538410186768e-01 -8.989883959293365479e-02 -2.537269890308380127e-01 1.627260446548461914e-01 7.132625579833984375e-02 -1.609174460172653198e-01 -6.227310001850128174e-02 1.225958615541458130e-01 -2.624476552009582520e-01 1.901127994060516357e-01 2.526578009128570557e-01 1.695555746555328369e-01 -1.523592621088027954e-01 4.574631452560424805e-01 3.718316927552223206e-02 -1.926858723163604736e-01 -1.138316765427589417e-01 -5.336737725883722305e-03
2.441225051879882812e-01 1.032576039433479309e-01 1.546151489019393921e-01 -2.172669172286987305e-01 -7.767720147967338562e-03 -9.327638149261474609e-02 2.890933752059936523e-01 2.322085946798324585e-02 -1.996096372604370117e-01 3.116390407085418701e-01 9.865087270736694336e-02 -2.001645714044570923e-01 9.217880666255950928e-02 -6.554228067398071289e-02 5.320885404944419861e-02 1.471785604953765869e-01 -1.783775091171264648e-01 -7.441536337137222290e-02 -1.504258215427398682e-01 2.373119294643402100e-01 1.530542820692062378e-01 3.168994486331939697e-01 6.052200123667716980e-02 1.193952634930610657e-01 2.688552737236022949e-01 3.564141988754272461e-01 -4.205493256449699402e-02 1.230513900518417358e-01 -7.657466083765029907e-02 1.420256774872541428e-02 2.383365780115127563e-01 6.742276996374130249e-02
2.025349065661430359e-02 2.093305578455328941e-03 -4.908671230077743530e-02 -2.485697865486145020e-01 2.446219921112060547e-01 -9.858024865388870239e-02 1.096028387546539307e-01 1.393484771251678467e-01 -5.828529596328735352e-03 2.532489597797393799e-01 5.841242522001266479e-02 1.833627372980117798e-01 2.849538028240203857e-01 1.098701134324073792e-01 -2.276273220777511597e-01 6.212083622813224792e-02 -3.446277976036071777e-02 1.220137551426887512e-01 1.227377727627754211e-02 7.718117535114288330e-02 -5.135261267423629761e-02 2.735383212566375732e-01 1.110809668898582458e-01 9.739776141941547394e-03 3.860938921570777893e-02 2.886379659175872803e-01 1.081776171922683716e-01 1.609780788421630859e-01 -1.627601534128189087e-01 -2.874067723751068115e-01 4.682883918285369873e-01 -1.461874246597290039e-01
3.912855386734008789e-01 -8.467948436737060547e-02 -8.068591705523431301e-04 -3.540985286235809326e-02 1.246471852064132690e-01 -8.091344684362411499e-02 4.975850880146026611e-01 2.560460567474365234e-01 1.064574122428894043e-01 2.196228206157684326e-01 3.107858300209045410e-01 -1.354057937860488892e-01 9.329897910356521606e-02 1.366535127162933350e-01 5.161238368600606918e-03 9.226045757532119751e-02 -9.466695040464401245e-02 -6.815925240516662598e-02 -1.026545744389295578e-02 -2.107223263010382652e-03 -4.863582178950309753e-02 1.352381110191345215e-01 -1.508208662271499634e-01 -2.415490746498107910e-01 -7.467546314001083374e-02 -1.600961685180664062e-01 -2.130288630723953247e-02 2.310471236705780029e-01 1.379813700914382935e-01 -8.550249040126800537e-02 1.083783209323883057e-01 2.328618466854095459e-01
2.290492057800292969e-01 -1.510125994682312012e-01 -1.243040710687637329e-01 -1.791854649782180786e-01 1.835683584213256836e-01 2.446254491806030273e-01 1.730503141880035400e-01 -1.649695038795471191e-01 -3.657458722591400146e-01 4.408051669597625732e-01 -1.626021973788738251e-02 1.256578564643859863e-01 4.801417887210845947e-02 3.090209364891052246e-01 -1.720012724399566650e-01 2.866395004093647003e-02 6.533981859683990479e-02 1.659504920244216919e-01 -1.523273587226867676e-01 3.266663849353790283e-01 1.242464967072010040e-02 1.449576914310455322e-01 1.298921275883913040e-02 1.493155658245086670e-01 1.300969813019037247e-02 -8.414600044488906860e-03 -4.487869143486022949e-02 7.748470641672611237e-03 -1.947941929101943970e-01 4.788153804838657379e-03 7.763238251209259033e-02 4.970485717058181763e-02
5.885110702365636826e-03 6.987074762582778931e-02 8.895419538021087646e-02 1.090512424707412720e-01 7.475206255912780762e-02 -2.601408958435058594e-01 2.185217663645744324e-02 5.531727895140647888e-02 1.082659140229225159e-01 1.822229921817779541e-01 -8.837565779685974121e-02 -9.163536131381988525e-02 1.421332508325576782e-01 2.715896964073181152e-01 -7.264512032270431519e-02 2.920577228069305420e-01 2.004472017288208008e-01 7.925321906805038452e-02 -1.753263026475906372e-01 4.307057708501815796e-02 -1.360012739896774292e-01 4.021731317043304443e-01 -2.299441583454608917e-02 3.240536451339721680e-01 1.991663873195648193e-01 1.386289596557617188e-01 1.356098800897598267e-01 2.697652280330657959e-01 2.084506750106811523e-01 7.271017134189605713e-02 2.458959072828292847e-01 -1.694768220186233521e-01
-2.640870958566665649e-02 2.112030684947967529e-01 1.890749782323837280e-01 1.149509921669960022e-01 3.495369255542755127e-01 -1.210022121667861938e-01 1.118744313716888428e-01 5.805725604295730591e-02 -7.800660282373428345e-02 1.831855326890945435e-01 -7.945118099451065063e-02 -5.134134739637374878e-02 2.025966793298721313e-01 1.582552045583724976e-01 -6.033388432115316391e-03 1.297476142644882202e-01 3.208571374416351318e-01 1.396774202585220337e-01 -2.471573352813720703e-01 -1.582171767950057983e-02 -2.155241370201110840e-01 2.379262000322341919e-01 -1.335279196500778198e-01 1.981972754001617432e-01 8.579502254724502563e-02 9.338124096393585205e-02 -4.073429480195045471e-02 3.859107196331024170e-01 -5.762887746095657349e-02 2.377173602581024170e-01 1.884783655405044556e-01 1.244499981403350830e-01
1.955888718366622925e-01 -2.954596653580665588e-02 2.291236221790313721e-01 2.231322601437568665e-02 1.169297993183135986e-01 -5.587709322571754456e-02 2.975165843963623047e-01 1.621518880128860474e-01 8.657806366682052612e-02 1.146947592496871948e-01 -3.603652417659759521e-01 -3.002154268324375153e-02 -1.982223242521286011e-01 6.540595740079879761e-02 -1.680812537670135498e-01 2.284335047006607056e-01 -1.310046315193176270e-01 3.267892301082611084e-01 -3.372535407543182373e-01 8.773484826087951660e-02 -7.219958305358886719e-02 2.106736153364181519e-01 -1.476944684982299805e-01 2.319361418485641479e-01 5.754324421286582947e-02 -1.489492207765579224e-01 9.673212468624114990e-02 2.122123986482620239e-01 2.096634954214096069e-01 -4.006324335932731628e-02 -6.927102059125900269e-02 2.911459887400269508e-03
-4.131158813834190369e-02 -3.146032243967056274e-02 3.108219988644123077e-02 -2.001173645257949829e-01 1.965129226446151733e-01 1.198856234550476074e-01 9.418596327304840088e-02 -3.607325255870819092e-02 3.564986214041709900e-02 8.493735641241073608e-02 2.299661748111248016e-02 1.613258123397827148e-01 2.741897702217102051e-01 1.564030051231384277e-01 2.050888389348983765e-01 2.720503807067871094e-01 -6.825407594442367554e-02 -1.411120444536209106e-01 -2.170109301805496216e-01 -1.177344936877489090e-02 -2.856650054454803467e-01 4.229727089405059814e-01 -8.491169661283493042e-02 2.082366645336151123e-01 2.577371299266815186e-01 -1.256640702486038208e-01 3.577218204736709595e-02 5.037170369178056717e-03 -2.330763638019561768e-01 -1.576985418796539307e-01 9.681209176778793335e-02 2.956282794475555420e-01
8.891844004392623901e-02 -9.686464071273803711e-02 5.163413658738136292e-02 -1.488310992717742920e-01 3.233816623687744141e-01 2.308433204889297485e-01 1.295617036521434784e-02 -2.851288616657257080e-01 1.079536601901054382e-01 3.229563832283020020e-01 -1.629573106765747070e-01 1.615063846111297607e-01 2.741073668003082275e-01 -1.352464221417903900e-02 -1.363690048456192017e-01 2.219083607196807861e-01 -4.124633595347404480e-02 1.120951250195503235e-01 4.216590151190757751e-02 -2.632698416709899902e-01 -2.176161557435989380e-01 8.708488941192626953e-02 1.017774716019630432e-01 7.300047576427459717e-02 1.237318813800811768e-01 8.290185034275054932e-02 -1.550248563289642334e-01 2.908479869365692139e-01 4.864559974521398544e-03 -9.605693072080612183e-02 -3.703920543193817139e-02 3.307529687881469727e-01
-2.834640070796012878e-02 -1.036540865898132324e-01 -4.474606737494468689e-02 8.991214632987976074e-02 5.412636697292327881e-02 -2.738472819328308105e-01 -1.390319317579269409e-01 -5.298510566353797913e-02 -1.209695339202880859e-01 4.405756294727325439e-01 -7.221243530511856079e-02 5.780976638197898865e-02 1.251546144485473633e-01 -8.968890458345413208e-02 -2.373436465859413147e-03 3.197833895683288574e-01 8.668548613786697388e-02 6.079803407192230225e-02 -2.925010323524475098e-01 1.670845448970794678e-01 4.581005126237869263e-02 2.369657605886459351e-01 1.431586295366287231e-01 3.121689260005950928e-01 -3.709777444601058960e-02 -1.081110090017318726e-01 -9.885466098785400391e-02 3.745859861373901367e-02 3.773097097873687744e-01 -5.392129719257354736e-02 1.183055937290191650e-01 2.250524312257766724e-01
4.582170024514198303e-02 1.584645807743072510e-01 -5.604380369186401367e-02 -2.053274512290954590e-01 2.010734379291534424e-01 -5.385606363415718079e-02 4.556562379002571106e-02 3.556512296199798584e-01 4.845646396279335022e-02 3.606930375099182129e-01 -6.863016635179519653e-02 -1.590059697628021240e-01 1.479372829198837280e-01 -5.362459924072027206e-04 2.159983813762664795e-01 1.805150210857391357e-01 -8.560618013143539429e-02 -5.808520689606666565e-02 -3.684811294078826904e-01 9.066461026668548584e-02 -1.746464818716049194e-01 1.806559711694717407e-01 -6.149856746196746826e-02 2.053721994161605835e-01 1.560618169605731964e-02 -5.487870424985885620e-03 -1.273420155048370361e-01 3.897407948970794678e-01 -1.335491389036178589e-01 1.432111766189336777e-02 2.301697805523872375e-02 -2.031512260437011719e-01
8.456877619028091431e-02 1.736978627741336823e-02 -4.875966534018516541e-02 -2.223075479269027710e-01 -8.699621260166168213e-02 -2.654482722282409668e-01 2.616498470306396484e-01 -5.942516401410102844e-02 3.400570750236511230e-01 4.968602061271667480e-01 -1.138989776372909546e-01 1.706308126449584961e-01 1.993180066347122192e-02 1.014126539230346680e-01 1.001188531517982483e-01 2.259494215250015259e-01 -1.293352991342544556e-02 -1.061206310987472534e-01 -2.929926514625549316e-01 -7.960225641727447510e-02 1.944893449544906616e-01 2.269192636013031006e-01 -9.572030603885650635e-02 6.926582008600234985e-02 4.443628713488578796e-02 -1.106552407145500183e-01 -7.706005126237869263e-02 4.436688125133514404e-02 2.730070799589157104e-02 3.921382874250411987e-02 1.656849235296249390e-01 2.358405888080596924e-01
5.375485122203826904e-02 1.253683418035507202e-01 -1.299286261200904846e-02 -2.562027275562286377e-01 3.647006750106811523e-01 7.217893004417419434e-02 -3.589890152215957642e-02 -6.114132702350616455e-02 -1.831097304821014404e-01 3.122093081474304199e-01 -1.863690167665481567e-01 1.883092373609542847e-01 2.240846157073974609e-01 1.844708919525146484e-01 -9.164170920848846436e-02 2.777235209941864014e-01 -6.924600154161453247e-02 -5.006038397550582886e-02 -8.095648139715194702e-02 -4.820337984710931778e-03 -7.523243129253387451e-02 1.887525618076324463e-01 -3.207886964082717896e-02 1.040973439812660217e-01 2.289308458566665649e-01 1.763302832841873169e-01 2.773476392030715942e-02 2.721812725067138672e-01 -3.650141507387161255e-02 -9.689291566610336304e-02 2.148408889770507812e-01 -3.451228141784667969e-01
-4.714792594313621521e-02 3.375179599970579147e-03 1.813642084598541260e-01 -2.460562437772750854e-01 2.000792324542999268e-01 1.052097380161285400e-01 3.685628473758697510e-01 2.868503704667091370e-02 -1.116403937339782715e-01 2.135596424341201782e-01 -8.878583461046218872e-02 1.824299395084381104e-01 2.232486307621002197e-01 -1.035004556179046631e-01 9.361629374325275421e-03 2.082886248826980591e-01 -7.122100889682769775e-02 1.935874074697494507e-01 -6.674553453922271729e-02 1.401916146278381348e-01 1.352379471063613892e-01 -1.267314404249191284e-01 8.663164824247360229e-02 1.444171555340290070e-02 2.264501154422760010e-01 3.607613146305084229e-01 5.192955210804939270e-02 3.401513993740081787e-01 2.215375304222106934e-01 -2.167303711175918579e-01 -7.543420046567916870e-02 -5.493356287479400635e-02
-3.371870145201683044e-02 5.380250141024589539e-02 -6.092733144760131836e-02 -7.750803604722023010e-03 -1.128908097743988037e-01 5.613754689693450928e-02 1.907938718795776367e-01 -6.744222342967987061e-02 -1.462261974811553955e-01 3.115962445735931396e-01 -1.320565491914749146e-02 2.473861537873744965e-02 2.897096425294876099e-02 -8.801957219839096069e-02 2.191432714462280273e-01 3.062735795974731445e-01 -5.555256083607673645e-02 -7.716830819845199585e-02 -2.778545022010803223e-01 -1.016814485192298889e-01 -1.230715364217758179e-01 3.191062211990356445e-01 -2.954762578010559082e-01 -7.071825116872787476e-02 1.376794576644897461e-01 -1.465331465005874634e-01 1.006122082471847534e-01 4.465403854846954346e-01 -2.263135313987731934e-01 5.347695946693420410e-02 -9.155818819999694824e-02 2.177147865295410156e-01
1.560521721839904785e-01 1.001554206013679504e-01 -4.388030990958213806e-02 2.134079039096832275e-01 3.176090121269226074e-01 -1.291991621255874634e-01 1.792179793119430542e-01 -1.934621483087539673e-01 -1.761055439710617065e-01 1.958510577678680420e-01 -2.089799940586090088e-02 -5.406603962182998657e-02 2.976199844852089882e-03 -1.520692706108093262e-01 -2.200618851929903030e-03 3.966612517833709717e-01 3.382426872849464417e-02 1.547908596694469452e-02 -2.693464756011962891e-01 -7.619075477123260498e-02 -3.266727924346923828e-02 2.319213598966598511e-01 -5.038515850901603699e-02 -1.857675164937973022e-01 2.935327216982841492e-02 -7.268183678388595581e-02 3.778889179229736328e-01 1.335293799638748169e-01 -3.073432445526123047e-01 -7.215868681669235229e-02 -7.103342562913894653e-02 1.862743794918060303e-01
3.420729041099548340e-01 7.196414470672607422e-02 -7.198843359947204590e-02 1.618687212467193604e-01 -1.501423120498657227e-01 -1.156149506568908691e-01 1.860901564359664917e-01 -2.303008176386356354e-02 1.479555815458297729e-01 3.733099400997161865e-01 -2.329032719135284424e-01 2.096037119626998901e-01 1.956306546926498413e-01 1.016776189208030701e-01 -1.233232319355010986e-01 8.390634506940841675e-02 5.576638132333755493e-02 -1.001071259379386902e-01 -2.002108693122863770e-01 -1.067620664834976196e-01 7.027110457420349121e-02 1.118496432900428772e-01 -8.867979794740676880e-02 2.412920147180557251e-01 7.651150971651077271e-02 -2.056605815887451172e-01 1.254497021436691284e-01 2.327868491411209106e-01 -1.352153867483139038e-01 -1.116513982415199280e-01 1.815126091241836548e-01 3.393296897411346436e-01
2.631049752235412598e-01 -1.058680638670921326e-01 -8.026644587516784668e-02 1.540688535897061229e-04 -1.626761630177497864e-02 7.786783576011657715e-02 3.526096791028976440e-02 -1.811119914054870605e-01 8.745194226503372192e-02 3.782492578029632568e-01 -8.660440146923065186e-02 -7.066365331411361694e-02 3.930445015430450439e-02 -1.364488750696182251e-01 1.192456707358360291e-01 2.757929861545562744e-01 -1.590341627597808838e-01 -3.470321372151374817e-02 -4.245817065238952637e-01 1.658853888511657715e-02 -1.405183076858520508e-01 2.132807672023773193e-01 -1.075396686792373657e-02 -2.315174192190170288e-01 2.255937159061431885e-01 -2.516028285026550293e-01 1.236060112714767456e-01 2.211786210536956787e-01 -1.636469215154647827e-01 -1.087247803807258606e-01 -1.949341618455946445e-03 2.368598878383636475e-01
8.329235017299652100e-02 -1.343373022973537445e-02 -9.056165069341659546e-02 -5.990827456116676331e-03 3.265786767005920410e-01 1.259492784738540649e-01 3.752106130123138428e-01 2.853093855082988739e-02 2.564879134297370911e-02 3.739266991615295410e-01 -1.280658096075057983e-01 7.083381712436676025e-02 3.017322123050689697e-01 -4.443030431866645813e-02 -3.941835835576057434e-02 2.242266684770584106e-01 -1.504116952419281006e-01 -1.982651799917221069e-01 2.970008179545402527e-02 -3.943026959896087646e-01 4.393115267157554626e-02 2.484738677740097046e-01 4.988599196076393127e-02 -5.741300433874130249e-02 1.367169618606567383e-01 5.513471364974975586e-02 1.131252795457839966e-01 9.173549711704254150e-03 1.824689358472824097e-01 -4.897674545645713806e-02 -3.565690293908119202e-02 2.333758622407913208e-01
3.718467354774475098e-01 -1.775789707899093628e-01 7.917118817567825317e-02 -1.131757199764251709e-01 5.557193607091903687e-02 2.646610140800476074e-02 2.189839631319046021e-01 1.374553740024566650e-01 3.357806056737899780e-02 4.079892933368682861e-01 1.537078171968460083e-01 -8.182335644960403442e-03 2.137576490640640259e-01 2.417201101779937744e-01 -5.638276785612106323e-02 1.521331965923309326e-01 3.212524950504302979e-01 -1.229703146964311600e-02 1.770192682743072510e-01 2.670402638614177704e-02 -1.296277046203613281e-01 2.566166520118713379e-01 -4.970277659595012665e-03 -9.969399124383926392e-02 1.098529845476150513e-01 -2.116836458444595337e-01 3.883257508277893066e-02 1.109901592135429382e-01 2.453832477331161499e-01 -6.995967775583267212e-02 9.335759282112121582e-02 2.149699926376342773e-01
-3.077651374042034149e-02 -1.306687146425247192e-01 -9.168674796819686890e-02 -2.256284952163696289e-01 1.444841176271438599e-01 -1.405623704195022583e-01 2.623817622661590576e-01 -1.181236580014228821e-01 1.514265686273574829e-02 2.478527724742889404e-01 1.473620384931564331e-01 6.694167107343673706e-02 6.599228084087371826e-02 -2.821496725082397461e-01 -7.487494498491287231e-02 2.864787168800830841e-02 -8.504167199134826660e-02 -6.685926765203475952e-02 -1.225076019763946533e-01 -1.142203733325004578e-01 -1.570412814617156982e-01 2.049301415681838989e-01 1.280404627323150635e-02 -1.752020418643951416e-01 3.758916854858398438e-01 -1.765270382165908813e-01 2.299153953790664673e-01 4.252637922763824463e-01 -2.560434862971305847e-02 -1.575522869825363159e-01 2.278267890214920044e-01 -1.267563644796609879e-02
2.963524162769317627e-01 -3.755295276641845703e-02 1.128685772418975830e-01 -1.868264079093933105e-01 2.810809612274169922e-01 1.771625727415084839e-01 -3.957452252507209778e-02 -1.170355528593063354e-01 -2.303505986928939819e-01 2.264744341373443604e-01 -7.532738894224166870e-02 4.967366904020309448e-02 3.358735516667366028e-02 1.803783178329467773e-01 7.534270733594894409e-02 3.326784372329711914e-01 -1.220804452896118164e-01 -1.257713735103607178e-01 -1.869677901268005371e-01 -1.755253062583506107e-03 -2.147410251200199127e-02 1.722528487443923950e-01 -6.258717924356460571e-02 4.244887828826904297e-01 -1.013585925102233887e-01 1.127428188920021057e-01 -1.197670474648475647e-01 1.463230103254318237e-01 -1.861395835876464844e-01 -2.613053619861602783e-01 -1.054816767573356628e-01 1.491291373968124390e-01
3.541799783706665039e-01 -4.086029529571533203e-02 5.146638676524162292e-02 -2.310158610343933105e-01 1.950104981660842896e-01 -1.318725198507308960e-01 1.080249324440956116e-01 3.761073574423789978e-02 2.345907986164093018e-01 3.210975527763366699e-01 -1.323231756687164307e-01 1.334492117166519165e-01 -1.318324804306030273e-01 -1.102205887436866760e-01 -1.499398201704025269e-01 1.508853584527969360e-01 -2.141245752573013306e-01 2.349660843610763550e-01 4.284766316413879395e-02 7.202758640050888062e-02 8.449798077344894409e-02 1.945272982120513916e-01 -1.807638555765151978e-01 8.069991320371627808e-02 6.017681583762168884e-02 -4.175028298050165176e-03 2.648538053035736084e-01 3.180094659328460693e-01 2.589998543262481689e-01 1.435826271772384644e-01 -1.282246261835098267e-01 -9.396485239267349243e-02
-3.537514433264732361e-02 -1.181600838899612427e-01 2.009967714548110962e-01 -2.213608473539352417e-01 7.597922533750534058e-02 -1.647867709398269653e-01 3.953224122524261475e-01 1.495503336191177368e-01 -1.189812049269676208e-01 3.172715902328491211e-01 4.332995787262916565e-02 -8.087759837508201599e-03 -7.283399254083633423e-02 5.042572319507598877e-02 -1.529463566839694977e-02 6.466130912303924561e-02 -1.489269733428955078e-01 -1.951057314872741699e-01 -1.405499577522277832e-01 2.044359594583511353e-01 1.630602329969406128e-01 2.672641575336456299e-01 9.200265258550643921e-02 2.333864420652389526e-01 2.803769111633300781e-01 3.458572626113891602e-01 5.871812999248504639e-02 3.090191073715686798e-02 -9.500372409820556641e-02 -1.468712985515594482e-01 5.728676542639732361e-02 1.885054111480712891e-01
1.871823370456695557e-01 -8.942700177431106567e-02 -7.216844707727432251e-02 3.345193574205040932e-03 3.288762271404266357e-01 -1.547284871339797974e-01 -3.564878180623054504e-02 -3.842085003852844238e-01 1.508590579032897949e-02 2.337387800216674805e-01 -7.227452844381332397e-02 -7.184603810310363770e-02 6.380090024322271347e-03 -1.447518765926361084e-01 9.543272107839584351e-02 1.976198405027389526e-01 -4.582324996590614319e-02 1.130346301943063736e-02 -2.510836720466613770e-01 6.414474919438362122e-03 -3.709893301129341125e-02 3.697248399257659912e-01 -2.408355474472045898e-01 -1.016549468040466309e-01 6.519390642642974854e-02 -1.524343788623809814e-01 -1.325830221176147461e-01 2.651643157005310059e-01 -3.403888940811157227e-01 -1.651102304458618164e-01 7.597923278808593750e-02 -1.901067607104778290e-02
-1.081302985548973083e-01 1.696162968873977661e-01 1.534365583211183548e-03 -2.155500091612339020e-02 5.555504187941551208e-02 7.118621468544006348e-02 3.241633772850036621e-01 2.156977206468582153e-01 1.136656291782855988e-02 6.055306270718574524e-02 9.340867400169372559e-02 1.566284894943237305e-01 1.621952950954437256e-01 1.750961989164352417e-01 -5.625817924737930298e-02 2.829385101795196533e-01 -8.251027762889862061e-02 -1.791880875825881958e-01 -9.322357363998889923e-03 1.418549474328756332e-02 4.159875959157943726e-02 4.178382158279418945e-01 -1.964544504880905151e-01 2.506369650363922119e-01 -1.246358007192611694e-01 1.052015870809555054e-01 -2.731725573539733887e-01 3.488536477088928223e-01 4.022850468754768372e-02 -1.580166369676589966e-01 1.485582590103149414e-01 1.831768006086349487e-01
3.048170208930969238e-01 -8.941317349672317505e-02 -1.472724527120590210e-01 2.373079769313335419e-02 1.802724320441484451e-03 -1.360735297203063965e-01 1.410462614148855209e-02 -1.103796809911727905e-01 -8.749198168516159058e-02 3.246514499187469482e-01 5.498317629098892212e-02 6.379394792020320892e-03 -2.245685458183288574e-02 2.091764509677886963e-01 6.715562939643859863e-02 2.006485611200332642e-01 -1.194090098142623901e-01 -1.920469664037227631e-02 -3.009433150291442871e-01 -1.765772253274917603e-01 -5.535278003662824631e-03 3.969574868679046631e-01 2.842929912731051445e-03 -1.010794416069984436e-01 2.942848019301891327e-02 -1.194579303264617920e-01 8.821462839841842651e-02 3.883985877037048340e-01 -3.594530522823333740e-01 1.315769702196121216e-01 -3.598076105117797852e-02 1.224816963076591492e-01
-7.256941497325897217e-02 1.631134599447250366e-01 -1.383650898933410645e-01 6.771478056907653809e-02 3.526172935962677002e-01 -8.788926154375076294e-02 1.145034730434417725e-01 -2.698685228824615479e-02 -7.863542996346950531e-03 2.385649383068084717e-01 -3.318175673484802246e-02 -1.502763181924819946e-01 7.738365232944488525e-02 1.032621711492538452e-01 1.342870178632438183e-03 1.748743802309036255e-01 2.971474230289459229e-01 2.569796144962310791e-01 -9.483367204666137695e-02 -2.252388596534729004e-01 -9.910959005355834961e-02 3.571534454822540283e-01 7.172802835702896118e-02 1.489913761615753174e-01 2.939419448375701904e-01 1.380093544721603394e-01 -1.181481312960386276e-02 4.034679830074310303e-01 8.301143348217010498e-02 5.972544476389884949e-02 8.918698877096176147e-02 -7.091464102268218994e-02
8.826889842748641968e-02 8.282441645860671997e-02 1.353508532047271729e-01 1.288107335567474365e-01 2.530663013458251953e-01 1.187100708484649658e-01 1.764604002237319946e-01 -4.539205506443977356e-02 -1.978369206190109253e-01 2.315760254859924316e-01 -1.108867153525352478e-01 -6.490882486104965210e-02 2.115893959999084473e-01 -3.118028342723846436e-01 -3.809953574091196060e-03 2.712089121341705322e-01 2.590051852166652679e-02 9.676930308341979980e-02 -1.020453646779060364e-01 6.759887188673019409e-02 1.032807156443595886e-01 -1.732376404106616974e-02 2.469049245119094849e-01 -1.538771092891693115e-01 1.660447716712951660e-01 7.548876851797103882e-02 2.506743669509887695e-01 4.900008141994476318e-01 1.341662853956222534e-01 -1.726285964250564575e-01 -9.014439582824707031e-02 3.882506489753723145e-02
3.640048205852508545e-01 -1.042452007532119751e-01 2.384692430496215820e-03 -3.436409309506416321e-02 1.638223677873611450e-01 -6.574379652738571167e-02 4.408468306064605713e-01 -2.323691844940185547e-01 -1.323336362838745117e-01 2.171088457107543945e-01 1.140246167778968811e-02 1.563193500041961670e-01 -1.021338701248168945e-01 1.017712056636810303e-01 1.455347537994384766e-01 1.710834354162216187e-01 -2.185214906930923462e-01 2.720286548137664795e-01 -5.181669071316719055e-02 3.148461878299713135e-01 2.008631676435470581e-01 -1.826972141861915588e-02 1.387575715780258179e-01 3.121463395655155182e-02 -3.756837174296379089e-02 1.232451871037483215e-01 -1.076721325516700745e-01 1.968338042497634888e-01 -1.724799126386642456e-01 -1.465508788824081421e-01 5.258430168032646179e-02 1.004552021622657776e-01
6.591472774744033813e-02 -1.766484081745147705e-01 2.103805243968963623e-01 -1.307858824729919434e-01 2.633231580257415771e-01 1.312241703271865845e-01 1.501301229000091553e-01 1.936301141977310181e-01 -3.853002563118934631e-02 2.422212660312652588e-01 -7.360582798719406128e-02 -1.713993698358535767e-01 1.527296453714370728e-01 -2.149591296911239624e-01 5.499065294861793518e-02 1.555027067661285400e-01 8.897724747657775879e-02 -1.089871674776077271e-02 1.554269343614578247e-01 2.536549232900142670e-02 -2.632958069443702698e-02 3.118767142295837402e-01 -6.966227293014526367e-02 -2.199123613536357880e-02 3.320242464542388916e-01 -4.008390307426452637e-01 1.021688804030418396e-01 3.002089560031890869e-01 -1.551314443349838257e-01 7.268161326646804810e-02 1.249413639307022095e-01 1.106202155351638794e-01
6.805749237537384033e-02 -2.832672186195850372e-02 9.345410764217376709e-02 -6.197990296641364694e-05 1.176461428403854370e-01 1.143762618303298950e-01 1.499837934970855713e-01 -2.860918454825878143e-02 -3.488108515739440918e-01 4.060092568397521973e-01 -9.958840673789381981e-04 1.170837413519620895e-02 1.116879507899284363e-01 -3.797348737716674805e-01 -3.710173815488815308e-02 3.336151540279388428e-01 -2.277354896068572998e-02 2.292464114725589752e-02 4.985994473099708557e-02 2.241189032793045044e-01 1.528957039117813110e-01 3.740770742297172546e-02 6.533583998680114746e-02 -6.986933201551437378e-02 -5.203187838196754456e-02 -2.971453964710235596e-02 -1.197300571948289871e-02 4.403883814811706543e-01 1.694347560405731201e-01 -2.041089236736297607e-01 -1.542258858680725098e-01 8.987664245069026947e-03
1.995240449905395508e-01 -8.881551027297973633e-02 -1.433164477348327637e-01 -1.290001869201660156e-01 -1.858269795775413513e-02 9.043366461992263794e-02 1.410937309265136719e-01 -7.033000886440277100e-02 2.086472809314727783e-01 3.514410555362701416e-01 -2.626734673976898193e-01 -2.122257202863693237e-01 -2.854364737868309021e-02 2.842409610748291016e-01 -6.655834149569272995e-03 -2.206359058618545532e-01 9.969318285584449768e-03 4.615308716893196106e-02 1.537241321057081223e-02 1.786841824650764465e-02 -3.097440004348754883e-01 4.502911865711212158e-01 -1.607471257448196411e-01 -2.311052195727825165e-02 9.049077332019805908e-02 -5.356841534376144409e-02 -4.817548766732215881e-02 7.398882508277893066e-02 9.005147963762283325e-02 -1.084887236356735229e-01 1.176972687244415283e-01 2.998044192790985107e-01
1.121337153017520905e-02 -1.651265174150466919e-01 -1.726769357919692993e-01 -2.277315221726894379e-02 4.780434072017669678e-02 -8.464873582124710083e-02 4.496672749519348145e-01 2.736045122146606445e-01 -8.211798965930938721e-02 5.428173542022705078e-01 5.458955094218254089e-02 -9.018836915493011475e-02 7.561349123716354370e-02 5.976014956831932068e-02 -2.297093272209167480e-01 -4.782035201787948608e-02 7.992634177207946777e-02 7.423062622547149658e-02 -8.041961491107940674e-02 1.385474503040313721e-01 4.136164858937263489e-02 6.712313741445541382e-02 -1.452341675758361816e-01 -8.316148817539215088e-02 1.310327053070068359e-01 -1.207665354013442993e-01 -2.331670522689819336e-01 1.118329986929893494e-01 2.638910710811614990e-01 -1.203682795166969299e-01 1.262529343366622925e-01 9.181572496891021729e-02
2.118885964155197144e-01 -3.508298099040985107e-01 2.020857930183410645e-01 -3.665223345160484314e-02 3.179065883159637451e-01 -2.953927516937255859e-01 2.587364614009857178e-01 -2.300095707178115845e-01 -1.475069224834442139e-01 2.418403476476669312e-01 -1.875071786344051361e-02 2.600461989641189575e-02 5.568580701947212219e-02 8.704977110028266907e-03 -1.151945888996124268e-01 1.968502253293991089e-01 -1.475496441125869751e-01 -6.247634440660476685e-02 -1.443368643522262573e-01 1.356740444898605347e-01 -2.956480681896209717e-01 -6.902121938765048981e-03 -5.380870401859283447e-02 -1.597454845905303955e-01 1.888212412595748901e-01 -5.729568656533956528e-03 -2.429118305444717407e-01 6.294337660074234009e-02 -1.431416273117065430e-01 4.054707288742065430e-02 -1.963915824890136719e-01 7.112032175064086914e-02
1.797847598791122437e-01 -4.631797224283218384e-02 -2.001776099205017090e-01 9.241053462028503418e-02 3.372864797711372375e-02 2.174443155527114868e-01 4.118541777133941650e-01 1.811849921941757202e-01 6.889853393658995628e-04 3.421944081783294678e-01 2.344355285167694092e-01 5.232249200344085693e-02 -1.399298459291458130e-01 -3.870848566293716431e-02 7.768317312002182007e-02 2.988076806068420410e-01 6.208067387342453003e-02 1.290457844734191895e-01 2.552749402821063995e-02 -1.304718106985092163e-01 -1.908028870820999146e-01 7.085949182510375977e-02 -1.258824169635772705e-01 -6.611674278974533081e-02 8.263131231069564819e-02 -1.817321032285690308e-01 -2.623341232538223267e-02 3.455494642257690430e-01 1.815979182720184326e-01 -1.335347592830657959e-01 -9.741704165935516357e-02 2.340575456619262695e-01
2.329583019018173218e-01 -3.349936753511428833e-02 1.456788480281829834e-01 1.166386902332305908e-01 2.418890446424484253e-01 -9.884811192750930786e-02 2.437225729227066040e-01 -2.035514824092388153e-02 -5.735410377383232117e-02 3.492093384265899658e-01 5.760518088936805725e-02 1.568174213171005249e-01 -7.432435452938079834e-02 -2.599195204675197601e-02 -1.257009506225585938e-01 -3.025170415639877319e-02 -8.465114980936050415e-02 9.267743676900863647e-02 1.135367974638938904e-01 1.381382495164871216e-01 2.879846692085266113e-01 6.791620701551437378e-02 8.041803538799285889e-02 2.762839496135711670e-01 2.633610367774963379e-01 3.489581346511840820e-01 3.137356042861938477e-02 2.205062061548233032e-01 -2.709865868091583252e-01 -1.589500904083251953e-01 -1.290243566036224365e-01 1.773783266544342041e-01
3.243100643157958984e-02 1.478813141584396362e-01 -3.955773636698722839e-02 -1.602106094360351562e-01 1.618428379297256470e-01 -9.352074563503265381e-02 2.437070310115814209e-01 1.511952430009841919e-01 -2.354616671800613403e-01 1.374830901622772217e-01 5.368187278509140015e-02 9.194853156805038452e-02 4.618368148803710938e-01 -3.776377812027931213e-02 1.082943528890609741e-01 7.120120525360107422e-02 -1.543434802442789078e-02 4.675179347395896912e-02 -6.560112535953521729e-02 2.123328447341918945e-01 -1.510837078094482422e-01 1.312136799097061157e-01 3.491458594799041748e-01 7.792626321315765381e-02 2.024208456277847290e-01 1.758045256137847900e-01 8.629178255796432495e-02 3.851507604122161865e-01 1.823147088289260864e-01 -6.472990661859512329e-02 1.674807965755462646e-01 4.979362338781356812e-02
-2.355610765516757965e-02 1.097959186881780624e-02 3.937351107597351074e-01 -9.358369559049606323e-02 -1.033472791314125061e-01 1.861482858657836914e-01 4.986728727817535400e-02 1.394653320312500000e-01 2.179700694978237152e-02 8.072225004434585571e-02 -1.575850546360015869e-01 4.130043089389801025e-02 2.295304834842681885e-01 5.704355984926223755e-02 -2.403669804334640503e-01 2.242666035890579224e-01 -2.196926176548004150e-01 -6.265720725059509277e-02 -1.208358183503150940e-01 2.694065272808074951e-01 -7.303741760551929474e-03 3.583549857139587402e-01 6.883526593446731567e-02 1.385976821184158325e-01 2.424971461296081543e-01 1.812998950481414795e-01 -1.490143686532974243e-01 2.936354279518127441e-01 -2.187893688678741455e-01 -1.481079310178756714e-01 8.782642334699630737e-02 3.631920740008354187e-02
5.448377341963350773e-04 -2.425756752490997314e-01 -3.409215947613120079e-03 6.291733682155609131e-02 5.682483687996864319e-02 1.210003569722175598e-01 3.768050968647003174e-01 -1.577561162412166595e-02 -9.534985572099685669e-02 5.402632355690002441e-01 1.238719671964645386e-01 -1.495671570301055908e-01 1.164900213479995728e-01 8.020487427711486816e-02 -1.708721369504928589e-01 2.019368261098861694e-01 4.139072820544242859e-02 2.074880301952362061e-01 9.401705116033554077e-02 6.188910827040672302e-02 -8.334198594093322754e-02 -6.347861140966415405e-02 -1.654392331838607788e-01 -1.010494753718376160e-01 2.241847366094589233e-01 -7.574111223220825195e-02 -5.394687131047248840e-02 7.196881808340549469e-03 2.755719721317291260e-01 -4.146659193793311715e-05 1.910808235406875610e-01 2.664890885353088379e-01
-1.930967569351196289e-01 2.639373242855072021e-01 6.052680313587188721e-03 -1.850497126579284668e-01 1.549196094274520874e-01 -1.226404905319213867e-01 1.351279467344284058e-01 7.282720506191253662e-02 1.023498922586441040e-02 2.973337173461914062e-01 6.147832050919532776e-02 1.086255759000778198e-01 1.814686506986618042e-01 1.722932755947113037e-01 -8.561529219150543213e-02 5.400372743606567383e-01 7.057669758796691895e-02 1.543246358633041382e-01 -1.114935204386711121e-01 1.743836253881454468e-01 -1.673458218574523926e-01 1.193069666624069214e-01 1.291349232196807861e-01 1.837747991085052490e-01 1.495571136474609375e-01 1.458055377006530762e-01 -8.883088827133178711e-02 3.152321279048919678e-01 -3.624782338738441467e-02 7.624825090169906616e-02 8.693286031484603882e-02 -2.429052814841270447e-02
1.203618496656417847e-01 1.681248471140861511e-02 3.148243948817253113e-02 2.427494227886199951e-01 2.440769076347351074e-01 8.293418586254119873e-02 1.978210955858230591e-01 1.205166131258010864e-01 3.387131169438362122e-02 3.401113748550415039e-01 5.018663126975297928e-03 -3.477010130882263184e-02 3.127556443214416504e-01 3.946431726217269897e-02 -6.846804171800613403e-02 -4.256934300065040588e-02 -1.934579610824584961e-01 1.463316529989242554e-01 -2.862076740711927414e-03 2.309034764766693115e-01 -1.540404111146926880e-01 2.712979316711425781e-01 -3.387341648340225220e-02 5.754435434937477112e-02 -5.818183720111846924e-02 -5.576716735959053040e-03 -5.557684227824211121e-02 1.626797765493392944e-01 1.135552451014518738e-01 -4.638689458370208740e-01 1.035168692469596863e-01 -3.091342449188232422e-01
1.121484041213989258e-01 2.016139030456542969e-02 1.831572055816650391e-01 3.066965341567993164e-01 1.029183343052864075e-01 -9.542760998010635376e-02 3.878045678138732910e-01 -3.055265247821807861e-01 1.412214487791061401e-01 1.984569579362869263e-01 -4.712896421551704407e-02 1.184915751218795776e-01 -5.594310909509658813e-02 -1.785545796155929565e-01 -1.043998897075653076e-01 1.864091157913208008e-01 1.759961806237697601e-02 3.068929910659790039e-01 -6.829421967267990112e-02 8.462662249803543091e-02 -1.164418831467628479e-01 1.259679347276687622e-01 7.767052203416824341e-02 2.540430426597595215e-01 2.157562077045440674e-01 -3.132595717906951904e-01 1.279334574937820435e-01 1.683033853769302368e-01 3.209386765956878662e-02 8.551517501473426819e-03 3.200693987309932709e-03 2.071606516838073730e-01
9.198732674121856689e-03 1.890791654586791992e-01 -7.444914430379867554e-02 2.657709270715713501e-02 2.587765753269195557e-01 -9.750104695558547974e-02 5.069193243980407715e-01 -8.125796914100646973e-02 1.523265093564987183e-01 2.481644414365291595e-02 -1.359305232763290405e-01 8.219841122627258301e-02 2.702687084674835205e-01 -3.198646754026412964e-02 1.113194003701210022e-01 3.267539143562316895e-01 6.616995483636856079e-02 -3.085155971348285675e-02 -1.868951916694641113e-01 -4.165159910917282104e-02 -2.668565511703491211e-01 -2.792809531092643738e-02 -4.500285163521766663e-02 7.081826776266098022e-02 -4.947828873991966248e-02 -3.864217316731810570e-03 -2.907233685255050659e-02 3.173795044422149658e-01 2.155538648366928101e-01 -2.924746870994567871e-01 1.273845136165618896e-01 -4.790194332599639893e-02
1.354043781757354736e-01 1.933773793280124664e-02 1.510310471057891846e-01 -2.280748933553695679e-01 -1.165750026702880859e-01 9.714241325855255127e-02 1.593751758337020874e-01 1.040527373552322388e-01 -6.316998600959777832e-02 -5.170588567852973938e-02 -7.644115388393402100e-02 8.402977138757705688e-02 1.481471210718154907e-01 1.478574424982070923e-01 -3.385997191071510315e-02 3.218276500701904297e-01 -5.217965319752693176e-02 -4.788948595523834229e-02 -1.537823826074600220e-01 -6.389693170785903931e-02 -9.499670565128326416e-02 4.502575397491455078e-01 -1.613436490297317505e-01 9.159821271896362305e-02 3.364051580429077148e-01 -4.361316189169883728e-02 5.005306750535964966e-02 2.806858122348785400e-01 -4.088111221790313721e-01 -1.116825416684150696e-01 -8.259470015764236450e-02 1.319257169961929321e-01
2.454649060964584351e-01 1.037711370736360550e-02 2.207378894090652466e-01 -1.633662879467010498e-01 1.289876699447631836e-01 1.556587368249893188e-01 2.901332974433898926e-01 1.513058841228485107e-01 4.988904297351837158e-02 1.432862877845764160e-01 2.122707851231098175e-02 -8.158023655414581299e-02 -2.737038768827915192e-02 8.914626389741897583e-02 -1.965878158807754517e-02 2.102406471967697144e-01 -1.253349781036376953e-01 2.295043319463729858e-01 -1.261103451251983643e-01 -9.190574288368225098e-03 -3.215210139751434326e-01 4.653072357177734375e-02 -2.937191426753997803e-01 3.462563827633857727e-02 1.329967528581619263e-01 -1.860930770635604858e-01 4.116686284542083740e-01 1.673112213611602783e-01 -1.247041076421737671e-01 -2.847979664802551270e-01 4.390703886747360229e-02 -8.441459387540817261e-02
-5.630623176693916321e-02 1.591410338878631592e-01 7.553932070732116699e-02 1.630885004997253418e-01 2.206809371709823608e-01 -4.232797771692276001e-02 1.001321375370025635e-01 -2.879707701504230499e-02 -1.124039664864540100e-01 2.806472480297088623e-01 -5.003014951944351196e-02 -1.889541000127792358e-01 1.168570891022682190e-01 6.844793260097503662e-02 1.355318538844585419e-02 1.795637607574462891e-01 2.423519939184188843e-01 2.750767953693866730e-02 -4.444760084152221680e-02 -4.686334729194641113e-02 -3.342969417572021484e-01 2.503147423267364502e-01 -6.861697882413864136e-02 3.929310441017150879e-01 2.088650763034820557e-01 3.135609924793243408e-01 -1.900222152471542358e-02 3.050022423267364502e-01 -6.530623883008956909e-03 3.699626028537750244e-02 2.519268989562988281e-01 9.570093825459480286e-03
-2.930223010480403900e-02 -6.845731288194656372e-02 6.183043494820594788e-02 2.411782145500183105e-01 9.158746153116226196e-02 -3.572930097579956055e-01 1.774585992097854614e-01 -2.442451864480972290e-01 1.318174302577972412e-01 2.521573603153228760e-01 7.746938616037368774e-02 4.926464706659317017e-02 1.726560443639755249e-01 -4.978511482477188110e-02 1.804320514202117920e-01 2.150461524724960327e-01 2.063999176025390625e-01 2.650746405124664307e-01 -1.443813592195510864e-01 -2.765099890530109406e-02 2.252264879643917084e-02 2.649922966957092285e-01 1.936746202409267426e-02 1.064650416374206543e-01 1.130910441279411316e-01 -3.808411359786987305e-01 1.167895644903182983e-01 1.971640586853027344e-01 2.895853249356150627e-03 -4.720639809966087341e-02 -2.277360484004020691e-02 2.734625935554504395e-01
2.602448761463165283e-01 -2.342516556382179260e-02 -4.031088948249816895e-02 -2.382377535104751587e-01 -2.989624813199043274e-02 6.456660479307174683e-02 2.862859964370727539e-01 9.160173684358596802e-02 -5.110501497983932495e-02 1.900001615285873413e-01 1.188005954027175903e-01 -1.684767194092273712e-02 1.161746308207511902e-01 1.188439279794692993e-01 -1.616763621568679810e-01 1.398692727088928223e-01 -9.066503494977951050e-02 -5.423150584101676941e-02 -4.926498234272003174e-02 2.004730999469757080e-01 -2.755504846572875977e-01 -1.160735338926315308e-01 9.870012849569320679e-02 9.495961666107177734e-02 4.304687958210706711e-03 -2.873366773128509521e-01 1.226193010807037354e-01 3.563716411590576172e-01 -2.797563672065734863e-01 -4.009324908256530762e-01 9.082692116498947144e-02 1.329705715179443359e-01
1.549259424209594727e-01 -8.337820880115032196e-03 8.049787580966949463e-02 -1.624146997928619385e-01 1.137840151786804199e-01 2.261506319046020508e-01 1.393716335296630859e-01 -1.509450525045394897e-01 2.588019967079162598e-01 2.631108760833740234e-01 -1.547652333974838257e-01 8.879570662975311279e-02 2.304193079471588135e-01 1.174729242920875549e-01 1.190489307045936584e-01 2.689696848392486572e-01 -6.080207601189613342e-02 -2.097513675689697266e-01 2.263914048671722412e-01 -2.249193750321865082e-02 -1.802989393472671509e-01 3.893752396106719971e-01 5.109662562608718872e-02 -5.286967754364013672e-02 -2.667055837810039520e-02 -1.994201689958572388e-01 1.662838757038116455e-01 2.827852368354797363e-01 -1.110818833112716675e-01 -5.395199730992317200e-02 -1.062935516238212585e-01 2.273608595132827759e-01
4.666204154491424561e-01 -7.344006001949310303e-02 2.865421585738658905e-02 -1.464515328407287598e-01 1.523152887821197510e-01 8.081777393817901611e-02 -1.406839340925216675e-01 -2.373356223106384277e-01 -2.372636348009109497e-01 1.615015715360641479e-01 -4.378885030746459961e-02 1.307743638753890991e-01 2.629858553409576416e-01 1.490195095539093018e-01 1.515394449234008789e-01 2.023368328809738159e-01 1.057365164160728455e-01 1.261238306760787964e-01 2.560996823012828827e-02 1.786495745182037354e-01 4.810496699064970016e-03 2.645884156227111816e-01 7.554564625024795532e-03 2.334091812372207642e-01 9.431176632642745972e-02 1.686008274555206299e-02 -6.633940339088439941e-02 1.185059025883674622e-01 -1.718877404928207397e-01 -1.879429221153259277e-01 -1.897448599338531494e-01 2.817114591598510742e-01
-7.258598506450653076e-02 1.896826475858688354e-01 -1.469447650015354156e-02 1.346438378095626831e-01 2.016702443361282349e-01 -8.384431153535842896e-02 3.783445954322814941e-01 -1.388928741216659546e-01 1.067240685224533081e-01 3.339067995548248291e-01 -4.690498858690261841e-02 8.016016334295272827e-02 -1.266405135393142700e-01 3.321051597595214844e-01 2.698929011821746826e-01 2.871247529983520508e-01 3.031934425234794617e-02 -9.166634082794189453e-02 -1.257861703634262085e-01 -9.334085881710052490e-02 1.702785938978195190e-01 2.929460108280181885e-01 -5.151869356632232666e-02 -1.801219284534454346e-01 1.313321739435195923e-01 6.232530996203422546e-02 1.554081141948699951e-01 4.068459942936897278e-02 2.474072948098182678e-02 1.046326011419296265e-01 2.233074456453323364e-01 1.581573486328125000e-01
1.929084956645965576e-01 -2.738946080207824707e-01 2.734319865703582764e-01 -5.585034191608428955e-02 2.094983309507369995e-01 -1.473462283611297607e-01 1.452082842588424683e-01 -3.597354292869567871e-01 7.739946991205215454e-02 1.528189331293106079e-01 -2.972853779792785645e-01 1.892907768487930298e-01 -5.858737602829933167e-02 5.226830020546913147e-02 7.511720061302185059e-02 1.671189665794372559e-01 -1.092348769307136536e-01 -9.714874625205993652e-02 -1.130796819925308228e-01 -2.257221378386020660e-02 -2.940448224544525146e-01 2.157962769269943237e-01 2.295553833246231079e-01 1.035219430923461914e-01 -1.808362826704978943e-02 -1.807297915220260620e-01 -1.299877017736434937e-01 2.132334113121032715e-01 2.666193842887878418e-01 5.392701923847198486e-02 -5.204913206398487091e-03 3.531394060701131821e-03
2.018812149763107300e-01 -4.177290946245193481e-02 -1.897001117467880249e-01 7.089809328317642212e-02 7.574891299009323120e-02 -3.621202707290649414e-02 3.230889141559600830e-02 -1.531147025525569916e-02 -2.457203418016433716e-01 3.321772813796997070e-01 -1.144252270460128784e-01 -8.907076716423034668e-02 1.055904701352119446e-01 -1.585156023502349854e-01 2.603107318282127380e-02 2.028120905160903931e-01 -1.584220975637435913e-01 2.786592766642570496e-02 -3.675951659679412842e-01 3.518354892730712891e-02 -1.314794272184371948e-01 2.753138244152069092e-01 -2.136965841054916382e-01 -2.944310754537582397e-02 5.634173750877380371e-02 -3.364199772477149963e-02 8.537884056568145752e-02 4.381978213787078857e-01 -3.453885614871978760e-01 -8.260086178779602051e-02 2.174624986946582794e-02 7.916378974914550781e-02
1.311449408531188965e-01 -3.360797464847564697e-02 7.129664532840251923e-03 1.150437369942665100e-01 2.121298015117645264e-01 -1.955045014619827271e-02 3.405112624168395996e-01 1.414020359516143799e-01 3.342437148094177246e-01 2.190711498260498047e-01 -4.607508331537246704e-02 6.012997403740882874e-02 -4.937934875488281250e-02 6.532694399356842041e-02 -2.495287172496318817e-02 -3.523577935993671417e-03 -6.666426360607147217e-02 -1.528714299201965332e-01 8.099514245986938477e-02 -1.215383857488632202e-01 -3.121928274631500244e-01 2.958113253116607666e-01 -1.077227741479873657e-01 -5.030208081007003784e-02 3.477706909179687500e-01 2.038484215736389160e-01 -1.761950738728046417e-02 1.610098779201507568e-01 3.280006349086761475e-01 -1.242003142833709717e-01 3.147045895457267761e-02 2.308437079191207886e-01
1.451500039547681808e-02 -2.960901260375976562e-01 -1.788622587919235229e-01 -6.432492285966873169e-02 1.405226290225982666e-01 1.705595701932907104e-01 4.104742109775543213e-01 7.706044707447290421e-03 1.438798308372497559e-01 2.985934913158416748e-01 -2.509003132581710815e-02 5.120578035712242126e-02 1.223873123526573181e-01 2.043145000934600830e-01 6.975567433983087540e-03 1.478708535432815552e-01 6.864329427480697632e-02 4.454700741916894913e-03 1.072740852832794189e-01 1.391415148973464966e-01 -3.968170285224914551e-01 2.152134180068969727e-01 -6.809666752815246582e-02 3.353553116321563721e-01 -5.427711084485054016e-02 -1.455175429582595825e-01 -1.263821125030517578e-01 1.592397987842559814e-01 -8.622781187295913696e-02 -9.206323325634002686e-02 -1.662412434816360474e-01 3.711440786719322205e-02
2.524637579917907715e-01 -2.184574604034423828e-01 1.905472017824649811e-02 7.710698992013931274e-02 2.033574730157852173e-01 -2.725950628519058228e-02 9.519873559474945068e-02 -1.498508602380752563e-01 -1.447204798460006714e-01 4.966031908988952637e-01 -1.140187829732894897e-01 9.687293320894241333e-03 -4.422395676374435425e-02 -2.220978215336799622e-02 1.312944144010543823e-01 -1.106274649500846863e-01 7.105154544115066528e-02 -7.667509466409683228e-02 -1.637556254863739014e-01 8.063204586505889893e-02 -2.836579978466033936e-01 2.243555635213851929e-01 4.590986669063568115e-02 -1.284957379102706909e-01 -6.380411982536315918e-02 -6.539723277091979980e-02 -1.924732699990272522e-02 1.967784464359283447e-01 -3.383411765098571777e-01 -5.392143130302429199e-02 3.260897994041442871e-01 1.766863018274307251e-01
9.058144688606262207e-02 1.455851551145315170e-02 1.331433504819869995e-01 5.009428784251213074e-02 1.767830699682235718e-01 -2.128030546009540558e-02 8.824386447668075562e-02 7.420019060373306274e-02 -1.108940318226814270e-01 3.325698673725128174e-01 -2.141046151518821716e-02 -2.773286700248718262e-01 -3.102190494537353516e-01 2.521804273128509521e-01 -2.392542809247970581e-01 4.422874748706817627e-01 6.921948492527008057e-02 1.159728989005088806e-01 1.226255446672439575e-01 -9.934595786035060883e-03 4.299595206975936890e-02 2.350001782178878784e-01 -1.153684481978416443e-01 -1.801675409078598022e-01 -7.733266055583953857e-02 -5.488900095224380493e-02 1.622053533792495728e-01 1.858164966106414795e-01 6.841610372066497803e-02 -2.912616133689880371e-01 1.264894902706146240e-01 4.267607256770133972e-02
1.060261279344558716e-01 -2.871870249509811401e-02 -2.565381526947021484e-01 2.432751655578613281e-02 5.378011241555213928e-02 -2.124953418970108032e-01 1.301903128623962402e-01 -3.002717494964599609e-01 -5.114704370498657227e-02 3.065541386604309082e-01 -2.129354979842901230e-03 1.171098276972770691e-01 -1.210946291685104370e-01 -1.446904391050338745e-01 2.174472957849502563e-01 1.403662711381912231e-01 1.377116143703460693e-01 -1.163217946887016296e-01 -3.090877830982208252e-01 -1.447082161903381348e-01 -1.103707551956176758e-01 4.997823536396026611e-01 -7.433540374040603638e-02 1.153055354952812195e-01 1.081237345933914185e-01 4.719677567481994629e-02 3.392006456851959229e-02 1.931596845388412476e-01 -2.291254997253417969e-01 -1.219611093401908875e-01 -3.159727156162261963e-02 5.447672680020332336e-02
2.894768416881561279e-01 -1.782514303922653198e-01 -5.798941478133201599e-02 -8.525742590427398682e-02 1.161458417773246765e-01 6.040646135807037354e-02 8.586812019348144531e-02 9.049001336097717285e-02 -1.560671031475067139e-01 4.210021719336509705e-02 -7.734435796737670898e-02 1.628755629062652588e-01 1.123185530304908752e-01 -1.460758503526449203e-02 -1.887821257114410400e-01 9.929955750703811646e-02 -9.848209097981452942e-03 5.055689811706542969e-02 -3.019833862781524658e-01 3.641261905431747437e-02 -9.181760251522064209e-02 5.563095808029174805e-01 -9.840594977140426636e-02 -1.932748109102249146e-01 7.593283802270889282e-02 9.519394487142562866e-02 1.811746060848236084e-01 3.997047245502471924e-01 -2.141336053609848022e-01 -1.002254188060760498e-01 -2.396679110825061798e-02 -1.088688243180513382e-02
1.987190544605255127e-01 -1.098048612475395203e-01 -4.383873194456100464e-02 1.214527338743209839e-02 3.308187127113342285e-01 -9.561830759048461914e-02 4.879343211650848389e-01 8.212912082672119141e-02 -6.777263432741165161e-02 4.432837069034576416e-01 2.047094851732254028e-01 1.893469318747520447e-02 4.461345076560974121e-02 2.558482289314270020e-01 7.350087165832519531e-02 9.480089694261550903e-02 5.569985508918762207e-02 5.339630320668220520e-02 1.226566582918167114e-01 -9.923822432756423950e-02 -1.238810643553733826e-01 -2.252184450626373291e-01 -2.512488067150115967e-01 -7.817860692739486694e-02 8.689171820878982544e-02 -1.288156956434249878e-02 -1.313384026288986206e-01 2.322260886430740356e-01 9.269537031650543213e-02 -4.902521520853042603e-02 4.151975363492965698e-02 -3.163603600114583969e-03
2.852914929389953613e-01 1.578902304172515869e-01 2.829920649528503418e-01 -2.065782248973846436e-01 1.059882789850234985e-01 -1.056667640805244446e-01 3.355013132095336914e-01 -8.606103062629699707e-02 -5.913048982620239258e-02 1.650417447090148926e-01 -3.871844336390495300e-02 6.704467814415693283e-03 -2.090436965227127075e-02 -1.308498084545135498e-01 1.317340284585952759e-01 1.844061464071273804e-01 1.026167906820774078e-02 -5.286062136292457581e-03 -8.633198589086532593e-02 1.656776070594787598e-01 2.558402419090270996e-01 2.314352542161941528e-01 -1.836965978145599365e-02 8.983204513788223267e-02 2.153437584638595581e-01 4.346692562103271484e-01 -5.531370267271995544e-02 1.941618137061595917e-02 -1.724735796451568604e-01 -1.241098791360855103e-01 1.134949326515197754e-01 2.609956562519073486e-01
3.894956037402153015e-02 3.411980867385864258e-01 2.702772319316864014e-01 -5.958566069602966309e-02 3.843002393841743469e-02 2.335210517048835754e-02 2.479949295520782471e-01 4.643578082323074341e-03 -1.687067002058029175e-01 1.936468482017517090e-01 -4.026466980576515198e-02 -7.015801221132278442e-02 2.200163900852203369e-01 2.203615903854370117e-01 -5.471268296241760254e-02 4.572567045688629150e-01 -5.238862335681915283e-02 -1.444419473409652710e-01 -1.229693070054054260e-01 5.203946307301521301e-02 1.849838793277740479e-01 1.689050644636154175e-01 -4.573119431734085083e-02 2.546451389789581299e-01 7.633771747350692749e-02 2.092878818511962891e-01 1.848165318369865417e-02 2.137624919414520264e-01 1.383126974105834961e-01 -1.282031685113906860e-01 2.241991311311721802e-01 8.806581795215606689e-02
-5.957777146250009537e-03 -1.595538556575775146e-01 1.830568760633468628e-01 3.430948778986930847e-02 2.318636327981948853e-01 -6.964103877544403076e-02 1.653204858303070068e-01 2.018914669752120972e-01 1.194410249590873718e-01 2.609883248805999756e-01 2.882162295281887054e-02 2.991163432598114014e-01 9.287943691015243530e-02 1.504832208156585693e-01 1.067944392561912537e-01 2.854545414447784424e-01 -1.597953140735626221e-01 5.031788721680641174e-02 -3.450310230255126953e-01 -1.345564872026443481e-01 1.001076474785804749e-01 2.365678995847702026e-01 5.682016909122467041e-02 2.178380191326141357e-01 -4.036101698875427246e-02 -1.061140466481447220e-02 -1.027824431657791138e-01 2.053085565567016602e-01 -2.826612293720245361e-01 -3.748745890334248543e-03 1.297866646200418472e-02 -3.159931004047393799e-01
1.207757368683815002e-01 -1.998002827167510986e-01 3.693107888102531433e-02 3.504861146211624146e-03 2.448692731559276581e-02 -1.411495916545391083e-02 5.443533658981323242e-01 2.304981499910354614e-01 -2.018811646848917007e-03 2.445291876792907715e-01 1.399583667516708374e-01 -6.090450286865234375e-02 -1.723832935094833374e-01 1.704093255102634430e-02 -7.929596304893493652e-02 4.179808869957923889e-02 -1.921114921569824219e-01 1.391066312789916992e-01 1.293338388204574585e-01 2.079317569732666016e-01 1.793760806322097778e-01 2.312354296445846558e-01 1.440285295248031616e-01 1.137253120541572571e-01 1.676687747240066528e-01 1.336634606122970581e-01 1.186407878994941711e-01 1.116820052266120911e-01 -3.517984449863433838e-01 -1.266959756612777710e-01 -1.005018427968025208e-01 1.214290037751197815e-01
1.235684659332036972e-02 1.622793264687061310e-02 -1.555972695350646973e-01 7.297948468476533890e-03 3.049543797969818115e-01 2.390134707093238831e-02 6.115511432290077209e-02 7.047974318265914917e-02 -1.205181330442428589e-01 1.232223287224769592e-01 1.025743484497070312e-01 2.014822363853454590e-01 5.218904465436935425e-02 -1.433223783969879150e-01 -1.027713119983673096e-01 3.035459220409393311e-01 -4.568786825984716415e-03 1.508657634258270264e-01 -4.634127020835876465e-01 -2.668493427336215973e-02 -6.246259436011314392e-02 7.305575907230377197e-02 2.305607199668884277e-01 6.853852421045303345e-02 1.529765874147415161e-01 -8.417136967182159424e-02 -5.335666611790657043e-02 5.190751552581787109e-01 -2.954693697392940521e-02 -1.000002622604370117e-01 2.158477306365966797e-01 -2.602416649460792542e-02
-1.378576755523681641e-01 3.986642509698867798e-02 -1.303681638091802597e-02 5.733083561062812805e-02 2.158991247415542603e-01 1.808877661824226379e-02 2.340891510248184204e-01 1.070647612214088440e-01 1.238513216376304626e-01 2.704826295375823975e-01 -1.387149095535278320e-02 1.131232231855392456e-01 3.133907616138458252e-01 -3.969324007630348206e-02 2.251720875501632690e-01 5.012241378426551819e-02 9.372927993535995483e-02 -4.103806801140308380e-03 -5.331961065530776978e-02 2.282140702009201050e-01 -3.779938444495201111e-02 2.905312180519104004e-01 -1.393166780471801758e-01 1.564283818006515503e-01 1.196970343589782715e-01 -2.772373259067535400e-01 2.861176133155822754e-01 2.603863477706909180e-01 -8.808700740337371826e-02 1.390469167381525040e-02 1.338186562061309814e-01 3.848382830619812012e-01
4.029269814491271973e-01 3.817779943346977234e-02 3.865085542201995850e-02 -4.553398117423057556e-02 3.073295950889587402e-01 9.214885532855987549e-02 2.384157329797744751e-01 1.824456304311752319e-01 2.419005483388900757e-01 1.277427375316619873e-01 -4.226559773087501526e-03 -7.338864356279373169e-02 -4.145544953644275665e-03 -1.441485583782196045e-01 7.391311228275299072e-02 -1.077924892306327820e-01 1.403451412916183472e-01 -1.582828760147094727e-01 1.873168349266052246e-02 3.789255023002624512e-02 -2.155652940273284912e-01 3.648569285869598389e-01 1.578676998615264893e-01 5.342703685164451599e-02 2.839497029781341553e-01 1.505759824067354202e-02 1.845199912786483765e-01 1.880704611539840698e-01 1.909469217061996460e-01 -4.056472703814506531e-02 1.107228845357894897e-01 2.586441934108734131e-01
-1.454448252916336060e-01 1.203213408589363098e-01 9.590946137905120850e-02 -9.438412636518478394e-02 2.923904359340667725e-01 -1.574101150035858154e-01 1.491193771362304688e-01 1.684906184673309326e-01 1.635622382164001465e-01 7.885590940713882446e-02 -4.733653366565704346e-02 -2.561090290546417236e-01 3.494137227535247803e-01 2.420314252376556396e-01 -1.468938291072845459e-01 4.837720990180969238e-01 -7.665910571813583374e-02 4.805018007755279541e-02 5.453259497880935669e-02 -1.668318547308444977e-02 1.259081531316041946e-02 3.662861585617065430e-01 2.811039425432682037e-02 3.490119799971580505e-02 8.262159675359725952e-02 -1.465760320425033569e-01 -6.840888410806655884e-02 2.178388535976409912e-01 -1.176002472639083862e-01 -4.358458146452903748e-02 4.477215558290481567e-02 -4.828763380646705627e-02
3.300566673278808594e-01 -1.561208963394165039e-01 2.711578607559204102e-01 -3.191313520073890686e-02 7.319053262472152710e-02 -6.525339931249618530e-02 2.361842393875122070e-01 -5.731551721692085266e-02 1.807842552661895752e-01 1.873639076948165894e-01 -2.841771245002746582e-01 -8.999497443437576294e-02 8.247432112693786621e-02 1.274254638701677322e-02 -1.290699988603591919e-01 1.220901757478713989e-01 -1.403201073408126831e-01 1.891134530305862427e-01 -2.069202065467834473e-01 3.316171094775199890e-02 -1.664461046457290649e-01 2.119006365537643433e-01 -2.248146831989288330e-01 2.193319052457809448e-01 7.018519565463066101e-03 1.219598352909088135e-01 -5.123634636402130127e-02 3.202941715717315674e-01 3.123465478420257568e-01 -6.504075974225997925e-02 -1.360589265823364258e-01 -1.312408745288848877e-01
5.032068118453025818e-02 1.337468251585960388e-02 1.354854106903076172e-01 1.325632780790328979e-01 -7.398945838212966919e-02 8.519005775451660156e-02 2.014196515083312988e-01 -1.240666210651397705e-01 -1.677913069725036621e-01 3.418934345245361328e-01 -1.283581275492906570e-02 -3.440890088677406311e-02 -8.042486011981964111e-02 3.908280730247497559e-01 -2.504374086856842041e-01 1.925129145383834839e-01 -2.741229720413684845e-02 1.800026595592498779e-01 -6.995067745447158813e-02 -1.896321922540664673e-01 2.674333155155181885e-01 1.997948586940765381e-01 -9.095849841833114624e-02 -1.001191139221191406e-02 -1.881607249379158020e-02 -2.104049623012542725e-01 -1.785687915980815887e-02 3.895052373409271240e-01 -1.284262724220752716e-02 -5.527403205633163452e-02 2.791730761528015137e-01 1.250740587711334229e-01
-1.198453754186630249e-01 3.945530205965042114e-02 -8.117087185382843018e-03 -1.248892396688461304e-01 2.799938917160034180e-01 -3.899615630507469177e-02 3.819814622402191162e-01 -1.714328229427337646e-01 -3.115167608484625816e-03 1.007738336920738220e-01 -2.857618927955627441e-01 2.757175080478191376e-02 -1.242538988590240479e-01 2.515188753604888916e-01 2.679665684700012207e-01 7.285413146018981934e-02 -6.915045529603958130e-02 -9.268460795283317566e-03 2.491860389709472656e-01 -9.133298695087432861e-02 -7.325461506843566895e-02 3.429893255233764648e-01 4.011270590126514435e-03 -1.755681820213794708e-02 6.624852120876312256e-02 -1.148571372032165527e-01 -9.558536857366561890e-02 3.818049728870391846e-01 -1.831393390893936157e-01 -1.368154138326644897e-01 -1.839431822299957275e-01 8.706172555685043335e-02
2.191507220268249512e-01 -1.980875134468078613e-01 -7.971771806478500366e-02 1.645902991294860840e-01 2.637552618980407715e-01 -2.215102910995483398e-01 3.890941143035888672e-01 -1.365107595920562744e-01 1.360457539558410645e-01 1.477442532777786255e-01 -5.928374081850051880e-02 1.083526462316513062e-01 5.942691117525100708e-02 -2.268020957708358765e-01 -5.190971493721008301e-02 -7.358215004205703735e-02 -9.754756838083267212e-02 2.274874150753021240e-01 -1.669738441705703735e-01 5.293333157896995544e-02 -2.343834042549133301e-01 9.149906784296035767e-02 -7.925228774547576904e-02 1.372937560081481934e-01 2.950250208377838135e-01 -1.526247859001159668e-01 2.058553248643875122e-01 1.612411737442016602e-01 -6.991644622758030891e-04 1.482207179069519043e-01 6.521015614271163940e-02 2.943423092365264893e-01
1.207155287265777588e-01 -4.493068903684616089e-02 1.161824837327003479e-01 1.171822547912597656e-01 -3.383174538612365723e-02 1.672323606908321381e-02 3.830522596836090088e-01 1.078357622027397156e-01 -7.042760401964187622e-02 4.280809760093688965e-01 -2.386081218719482422e-01 -5.980303511023521423e-02 -1.821662485599517822e-02 -3.937526419758796692e-02 8.978164196014404297e-02 3.994146585464477539e-01 3.543975949287414551e-01 7.133028656244277954e-02 -2.829216122627258301e-01 -1.067577600479125977e-01 -5.842304229736328125e-02 -5.309344455599784851e-02 -5.096377059817314148e-02 1.807802170515060425e-02 9.997816383838653564e-02 1.008290573954582214e-01 4.079657047986984253e-02 1.279421597719192505e-01 5.663378164172172546e-02 -2.181244343519210815e-01 2.386843711137771606e-01 -3.103472851216793060e-02
1.475131660699844360e-01 1.064783334732055664e-01 2.046503722667694092e-01 -6.454093754291534424e-02 4.042372852563858032e-02 1.047752425074577332e-02 3.198336064815521240e-01 4.126927629113197327e-02 -1.708106398582458496e-01 3.371323943138122559e-01 7.802002876996994019e-02 -1.919251829385757446e-01 1.339555233716964722e-01 -1.079316809773445129e-01 -3.563162172213196754e-03 8.568377792835235596e-02 -1.506167650222778320e-01 -1.231609582901000977e-01 -1.330754756927490234e-01 1.641148775815963745e-01 2.373649328947067261e-01 2.904372811317443848e-01 5.834940075874328613e-02 1.410916261374950409e-02 3.282749950885772705e-01 3.805494308471679688e-01 1.199908740818500519e-02 1.160737723112106323e-01 -4.771175608038902283e-02 -4.407153278589248657e-02 2.534629106521606445e-01 1.759311407804489136e-01
2.441734671592712402e-01 -1.649273186922073364e-01 1.612643152475357056e-01 6.893365830183029175e-02 5.696506798267364502e-02 -2.955172210931777954e-03 3.154225647449493408e-01 -2.706317417323589325e-02 -1.863619089126586914e-01 1.763840019702911377e-01 -3.958297073841094971e-01 -8.071171492338180542e-02 -2.783895097672939301e-02 -1.256613880395889282e-01 1.778630763292312622e-01 1.792006492614746094e-01 4.275360703468322754e-02 1.223899945616722107e-01 1.215587034821510315e-01 4.108638316392898560e-02 -2.560450434684753418e-01 3.732899725437164307e-01 -2.372207492589950562e-01 -4.296994209289550781e-02 2.489290386438369751e-01 -1.454887986183166504e-01 1.114182174205780029e-01 1.715938895940780640e-01 1.411979645490646362e-01 -7.469436526298522949e-02 -1.424250304698944092e-01 5.002760514616966248e-02
3.468506336212158203e-01 -3.622953966259956360e-02 -4.209145158529281616e-02 -1.708333939313888550e-01 4.862549901008605957e-02 -6.979982554912567139e-02 2.549360394477844238e-01 -3.389730304479598999e-02 -1.585877090692520142e-01 1.331954300403594971e-01 1.901498436927795410e-01 1.601997464895248413e-01 -3.932277485728263855e-02 1.093893125653266907e-01 1.654892973601818085e-02 -1.847307384014129639e-02 -6.373405456542968750e-02 -2.588641643524169922e-01 -1.038745269179344177e-01 -1.351944357156753540e-01 -6.548459827899932861e-02 4.391220808029174805e-01 -1.698724478483200073e-01 -9.866805374622344971e-02 7.827460020780563354e-02 7.259581238031387329e-02 -1.582796568982303143e-03 4.370266795158386230e-01 -2.680405974388122559e-01 -2.062424719333648682e-01 -3.935407474637031555e-02 -3.221783787012100220e-02
-6.056969240307807922e-02 -2.029819041490554810e-01 7.110907882452011108e-02 -5.241544172167778015e-02 3.379862904548645020e-01 -6.524646282196044922e-02 -1.129146963357925415e-01 -1.205151528120040894e-01 7.933866977691650391e-02 3.670302629470825195e-01 -1.214586384594440460e-02 -9.579242020845413208e-02 4.519818425178527832e-01 9.597147256135940552e-02 6.235103122889995575e-03 6.845224648714065552e-02 -1.643320322036743164e-01 -2.773652411997318268e-02 -2.096036523580551147e-01 -1.069083809852600098e-02 -3.094905316829681396e-01 3.347296714782714844e-01 1.600110381841659546e-01 5.749090388417243958e-02 1.757408529520034790e-01 1.418415457010269165e-01 8.820088207721710205e-02 4.435443133115768433e-02 1.717373430728912354e-01 -1.148304566740989685e-01 -1.422738283872604370e-01 -2.786681428551673889e-02
-4.109242931008338928e-02 5.232441052794456482e-02 2.218409180641174316e-01 -2.272714227437973022e-01 1.282356232404708862e-01 1.542216390371322632e-01 1.649546325206756592e-01 -1.721787638962268829e-02 -3.093072772026062012e-01 3.272853791713714600e-01 -6.988173723220825195e-02 2.355427145957946777e-01 9.584890678524971008e-03 1.219635233283042908e-01 2.795107364654541016e-01 2.554420530796051025e-01 1.497402489185333252e-01 1.296804696321487427e-01 -1.519148647785186768e-01 1.365878731012344360e-01 -2.030385136604309082e-01 3.106974661350250244e-01 -1.891115307807922363e-01 8.011138439178466797e-02 3.054783307015895844e-02 -1.255439668893814087e-01 -4.713757336139678955e-02 5.002758279442787170e-02 -6.908848881721496582e-02 2.974382042884826660e-02 -1.092723850160837173e-02 3.425929248332977295e-01
2.389656752347946167e-01 1.513342410326004028e-01 -1.957769989967346191e-01 -9.118003398180007935e-02 2.459097504615783691e-01 -1.081617251038551331e-01 4.728691577911376953e-01 -3.437534719705581665e-02 6.623478233814239502e-02 1.876600235700607300e-01 -1.016493290662765503e-01 6.135028600692749023e-02 -1.273704469203948975e-01 2.230290025472640991e-01 3.949029371142387390e-02 3.206505775451660156e-01 1.348809748888015747e-01 7.415694743394851685e-02 -7.460367679595947266e-02 -3.153968453407287598e-01 1.815095841884613037e-01 2.832563221454620361e-01 -1.076447591185569763e-01 -5.212106183171272278e-02 1.062288582324981689e-01 8.068612962961196899e-02 1.028992608189582825e-01 8.498276583850383759e-03 -5.364686995744705200e-02 1.149708405137062073e-01 1.495830714702606201e-01 1.709051877260208130e-01
2.699001729488372803e-01 4.960328713059425354e-02 -2.549222707748413086e-01 -1.236181408166885376e-01 2.134890407323837280e-01 6.351700425148010254e-02 2.260018587112426758e-01 -8.226619660854339600e-02 7.086932659149169922e-02 2.578094303607940674e-01 -1.382542252540588379e-01 -8.505357056856155396e-02 2.771416008472442627e-01 -9.817769378423690796e-02 -3.659297525882720947e-02 3.281509280204772949e-01 -2.930564284324645996e-01 -1.513045132160186768e-01 -2.031796574592590332e-01 -1.516998410224914551e-01 -9.906666353344917297e-03 2.335236817598342896e-01 1.738276332616806030e-01 -6.748954206705093384e-02 2.002514004707336426e-01 6.769425421953201294e-02 -7.460105419158935547e-02 1.093028560280799866e-01 2.024317532777786255e-01 -2.716618031263351440e-02 2.478749454021453857e-01 -1.258520036935806274e-01
7.058734446763992310e-02 -1.049628704786300659e-01 5.646498501300811768e-02 1.634544506669044495e-02 1.903541833162307739e-01 -1.111330762505531311e-01 5.215905904769897461e-01 -5.511713027954101562e-02 2.079943567514419556e-01 2.871743440628051758e-01 1.501732468605041504e-01 2.028831839561462402e-01 5.609999969601631165e-02 2.791765034198760986e-01 1.183839291334152222e-01 3.220160678029060364e-02 7.325110584497451782e-02 -2.006809040904045105e-02 2.614412307739257812e-01 -3.534685820341110229e-02 -1.519907712936401367e-01 -3.283691406250000000e-02 -4.743840917944908142e-02 5.418767035007476807e-02 1.173844113945960999e-01 3.195659071207046509e-02 8.192253857851028442e-02 2.678357958793640137e-01 3.705970644950866699e-01 -1.217744052410125732e-01 -9.141929447650909424e-03 1.450660377740859985e-01
4.425371885299682617e-01 5.840256344527006149e-03 -2.686633914709091187e-02 -1.624391824007034302e-01 1.891730874776840210e-01 3.259737193584442139e-01 2.139416038990020752e-01 -9.627894312143325806e-02 6.924562156200408936e-02 2.067968100309371948e-01 2.265078425407409668e-01 -2.534501813352108002e-02 8.315061777830123901e-02 8.391841314733028412e-03 -3.022491335868835449e-01 2.609435021877288818e-01 5.659989546984434128e-04 2.385770082473754883e-01 -2.050720751285552979e-01 -2.697804011404514313e-02 -2.941650450229644775e-01 1.595728248357772827e-01 -1.506046354770660400e-01 7.857654988765716553e-02 -3.542964905500411987e-02 -1.480063796043395996e-01 7.832546532154083252e-02 1.422316879034042358e-01 5.404615402221679688e-02 -4.687134549021720886e-02 1.366402357816696167e-01 -1.120011229068040848e-02
2.332502454519271851e-01 -5.722739547491073608e-02 -3.438355028629302979e-02 -8.722683042287826538e-02 2.625657916069030762e-01 6.901559233665466309e-02 2.194666564464569092e-01 1.150449961423873901e-01 5.086158215999603271e-02 3.190471231937408447e-01 -1.966612190008163452e-01 2.398155396804213524e-03 -1.422127932310104370e-01 -4.754153639078140259e-02 2.051706016063690186e-01 3.864636719226837158e-01 1.158649697899818420e-01 -1.874030679464340210e-01 -3.740647342056035995e-03 2.277854532003402710e-01 -2.406649738550186157e-01 2.929979264736175537e-01 -3.201311826705932617e-02 -4.779147356748580933e-02 1.302482280880212784e-02 -2.082352340221405029e-01 1.186879873275756836e-01 -5.218942090868949890e-02 -6.963576376438140869e-02 -3.581586107611656189e-02 -3.331229984760284424e-01 1.283135712146759033e-01
-9.211511909961700439e-02 -2.214617431163787842e-01 1.865695416927337646e-01 1.200255155563354492e-01 2.955404520034790039e-01 -1.004669815301895142e-01 2.270125150680541992e-01 -2.148732542991638184e-01 6.598648428916931152e-02 3.276229202747344971e-01 -2.979367375373840332e-01 -1.495584547519683838e-01 6.454882025718688965e-02 2.325998842716217041e-01 1.439834684133529663e-01 -2.053742483258247375e-02 -3.017197251319885254e-01 5.820030346512794495e-02 -1.488908082246780396e-01 9.785190969705581665e-02 -1.214047297835350037e-01 2.531191799789667130e-03 -2.414348535239696503e-03 -1.923847198486328125e-01 9.418688714504241943e-02 1.037659421563148499e-01 -3.334363456815481186e-03 4.014733135700225830e-01 -2.282803505659103394e-02 -5.531535297632217407e-02 -1.814719587564468384e-01 -2.434476651251316071e-02
-3.733957931399345398e-02 -7.354518026113510132e-02 5.857505649328231812e-02 -1.464780122041702271e-01 4.158443212509155273e-02 9.224973618984222412e-02 1.499111950397491455e-01 -3.119854032993316650e-01 -3.383230268955230713e-01 2.835440337657928467e-01 1.206967458128929138e-01 1.750711351633071899e-01 -5.044313147664070129e-04 1.206135377287864685e-02 1.325793713331222534e-01 3.444772064685821533e-01 2.670887410640716553e-01 1.917476505041122437e-01 -1.914865076541900635e-01 -2.707575447857379913e-02 -2.160793989896774292e-01 1.531408429145812988e-01 -8.671756088733673096e-02 2.296877801418304443e-01 5.763954669237136841e-02 1.775990128517150879e-01 1.175383850932121277e-01 1.333761215209960938e-02 -9.904065728187561035e-02 -9.659864753484725952e-02 -1.036668866872787476e-01 3.273086547851562500e-01
-3.973068296909332275e-02 7.745056413114070892e-03 -6.585602462291717529e-02 7.803563773632049561e-02 1.383156031370162964e-01 -2.001012563705444336e-01 1.647181361913681030e-01 -2.273268997669219971e-02 -3.909872472286224365e-02 1.273275911808013916e-01 -5.423120036721229553e-02 -8.162362128496170044e-02 6.119120866060256958e-02 1.331068873405456543e-01 -1.526881754398345947e-01 3.231984972953796387e-01 2.850880920886993408e-01 3.913535773754119873e-01 -4.656510055065155029e-02 1.062626838684082031e-01 -1.897531896829605103e-01 1.452445089817047119e-01 1.991541823372244835e-03 -5.926353856921195984e-03 5.610437318682670593e-02 -2.053563594818115234e-01 -1.961587965488433838e-01 5.425603985786437988e-01 1.565604284405708313e-02 -1.960400864481925964e-02 1.714615523815155029e-02 2.010240107774734497e-01
9.381572902202606201e-02 -4.863884299993515015e-02 1.195823028683662415e-01 1.265086680650711060e-01 2.697119116783142090e-01 -3.562900051474571228e-02 3.613299131393432617e-01 -1.710254997014999390e-01 -3.429213538765907288e-02 1.548341810703277588e-01 1.606503501534461975e-02 2.220888435840606689e-01 -4.234588891267776489e-02 1.674203574657440186e-01 1.022623106837272644e-01 2.120651900768280029e-01 -3.607096970081329346e-01 1.810975670814514160e-01 1.224887296557426453e-01 3.306537568569183350e-01 2.668281495571136475e-01 4.051662608981132507e-02 1.334401126950979233e-02 2.047543525695800781e-01 8.840054273605346680e-02 -6.448932923376560211e-03 1.641112267971038818e-01 1.937179565429687500e-01 5.434479191899299622e-02 -2.128865718841552734e-01 1.712578386068344116e-01 1.123364716768264771e-01
1.452858299016952515e-01 -3.684990406036376953e-01 1.502668112516403198e-01 -2.000381425023078918e-02 1.620675325393676758e-01 -9.722983092069625854e-02 1.780246496200561523e-01 4.902558401226997375e-02 -8.786946535110473633e-02 2.373890727758407593e-01 -2.964375615119934082e-01 -1.245968043804168701e-01 -1.198491379618644714e-01 1.776179373264312744e-01 1.068870499730110168e-01 9.508445858955383301e-02 -1.715505421161651611e-01 8.064432442188262939e-02 8.179853111505508423e-02 -7.031310349702835083e-02 -1.473082304000854492e-01 3.192916512489318848e-01 -8.454774320125579834e-02 1.240814775228500366e-01 2.775561809539794922e-01 -1.357699781656265259e-01 -2.843901216983795166e-01 1.737253665924072266e-01 1.311303675174713135e-01 -2.038762122392654419e-01 -1.260258853435516357e-01 -2.037660628557205200e-01
4.053788185119628906e-01 1.288293153047561646e-01 -1.230489537119865417e-01 -6.311119347810745239e-02 3.792385756969451904e-02 1.266109105199575424e-02 3.139759004116058350e-01 -1.040078997611999512e-01 4.786867648363113403e-02 2.078934907913208008e-01 -7.972776889801025391e-02 3.887195885181427002e-02 3.289181273430585861e-03 -4.427268728613853455e-02 9.646834433078765869e-02 2.234841883182525635e-01 -1.419763416051864624e-01 4.697867203503847122e-03 -1.926359534263610840e-02 -1.763992607593536377e-01 -5.606528371572494507e-02 3.391882181167602539e-01 -3.785545229911804199e-01 -1.408250257372856140e-02 8.115083724260330200e-02 -7.480387389659881592e-02 2.046845108270645142e-01 -1.041908785700798035e-01 -4.670910164713859558e-02 -1.859710067510604858e-01 2.767075300216674805e-01 2.876134812831878662e-01
3.871463239192962646e-01 -2.084064036607742310e-01 -9.322200901806354523e-03 -1.019247844815254211e-01 6.683806329965591431e-02 -6.298580765724182129e-02 2.278672605752944946e-01 -6.539700925350189209e-02 -1.690378189086914062e-01 2.977992594242095947e-01 -6.783246994018554688e-03 9.321494400501251221e-02 -2.716086246073246002e-02 -1.890786141157150269e-01 -1.768871992826461792e-01 -2.607039920985698700e-02 -2.069511711597442627e-01 -3.329811990261077881e-02 3.209399990737438202e-03 6.957118865102529526e-03 -1.457161158323287964e-01 1.021292954683303833e-01 5.231954529881477356e-02 9.422834962606430054e-03 2.227246314287185669e-01 1.287007052451372147e-02 4.013227522373199463e-01 4.332625269889831543e-01 -1.503593921661376953e-01 -1.597236692905426025e-01 -5.133768543601036072e-02 -9.661469608545303345e-02
-1.262548416852951050e-01 -3.392283618450164795e-02 7.056649308651685715e-03 7.535364478826522827e-02 1.571982651948928833e-01 -7.410719990730285645e-02 5.887268856167793274e-02 1.038423627614974976e-01 -4.222833365201950073e-02 2.276486158370971680e-01 -6.640644371509552002e-02 -3.276331722736358643e-01 1.333894282579421997e-01 1.784533560276031494e-01 -1.660450249910354614e-01 2.414212822914123535e-01 6.386039406061172485e-02 2.282835692167282104e-01 -1.563980057835578918e-02 -1.861068457365036011e-01 -1.943868249654769897e-01 1.853236556053161621e-01 3.115271218121051788e-02 1.718364357948303223e-01 2.911778390407562256e-01 -9.308653324842453003e-02 -3.217545896768569946e-02 5.766953229904174805e-01 -8.327564597129821777e-02 -1.253440324217081070e-02 -2.694532647728919983e-02 -5.738602951169013977e-02
-1.267478168010711670e-01 2.149935513734817505e-01 -2.062820047140121460e-01 -2.972376160323619843e-02 1.873294711112976074e-01 -2.087706774473190308e-01 5.929787829518318176e-02 1.451425999402999878e-01 5.401287227869033813e-02 5.446869730949401855e-01 1.423164755105972290e-01 -5.774661898612976074e-02 2.246319316327571869e-02 4.190545529127120972e-02 -3.261861950159072876e-02 3.174431025981903076e-01 1.028717830777168274e-01 7.057244889438152313e-03 -5.578029155731201172e-02 1.602868922054767609e-02 -2.349659800529479980e-01 1.216657236218452454e-01 1.455060094594955444e-01 2.508483529090881348e-01 2.682515084743499756e-01 1.104721277952194214e-01 5.799962952733039856e-02 2.882259488105773926e-01 -2.436934597790241241e-02 2.058900706470012665e-02 -1.436531096696853638e-01 -5.803432688117027283e-02
5.124685168266296387e-02 1.003950685262680054e-01 7.812412828207015991e-02 9.409597516059875488e-02 2.208093702793121338e-01 -1.820745319128036499e-01 9.887021780014038086e-02 -3.447315096855163574e-01 3.660983592271804810e-02 3.236935734748840332e-01 1.378189474344253540e-01 1.618823558092117310e-01 2.333547770977020264e-01 2.370485812425613403e-01 -4.850838333368301392e-02 -5.340562202036380768e-03 -9.213613718748092651e-02 -1.490261033177375793e-02 -1.410485208034515381e-01 -1.151417493820190430e-01 -2.446617931127548218e-01 2.685484588146209717e-01 9.582477062940597534e-02 7.062678784132003784e-02 4.114186465740203857e-01 -2.650585770606994629e-02 -8.192110061645507812e-02 -3.314179927110671997e-02 3.515635058283805847e-02 -2.665607035160064697e-01 -2.436929494142532349e-01 -1.578213647007942200e-03
2.228097021579742432e-01 1.389560569077730179e-02 1.425283998250961304e-01 3.242244720458984375e-01 3.965949267148971558e-02 -2.849972248077392578e-01 2.810512185096740723e-01 -1.107088476419448853e-01 -1.798519045114517212e-01 2.897300422191619873e-01 -8.004225790500640869e-02 1.183266714215278625e-01 -1.397517025470733643e-01 2.244981378316879272e-01 1.389300972223281860e-01 1.693362742662429810e-01 -1.635804325342178345e-01 6.067547947168350220e-02 6.495729833841323853e-02 3.196148276329040527e-01 2.484582215547561646e-01 1.110555604100227356e-01 2.938415855169296265e-02 1.271591633558273315e-01 6.111301481723785400e-02 5.991682410240173340e-02 1.408421993255615234e-01 2.649898529052734375e-01 2.489759773015975952e-02 -2.568850219249725342e-01 4.203513637185096741e-02 4.910485073924064636e-02
-1.547695547342300415e-01 7.643081992864608765e-02 -3.826751187443733215e-02 -5.063023418188095093e-02 1.594433486461639404e-01 -2.672944068908691406e-01 1.250635534524917603e-01 -4.163535684347152710e-02 1.956969127058982849e-02 2.457847893238067627e-01 -7.431256026029586792e-02 -7.933391630649566650e-02 1.397962123155593872e-01 1.471971273422241211e-01 -6.699528545141220093e-02 2.350324988365173340e-01 1.684018969535827637e-01 1.392000615596771240e-01 1.824912242591381073e-02 -2.088833600282669067e-02 -2.420378327369689941e-01 2.785261869430541992e-01 3.165247663855552673e-02 7.369386404752731323e-02 1.935525983572006226e-01 -1.428471654653549194e-01 -1.870824843645095825e-01 6.204740405082702637e-01 -9.204086847603321075e-03 7.623507827520370483e-02 -2.957644686102867126e-02 -5.159245058894157410e-02
3.148137032985687256e-01 -1.466317102313041687e-02 -1.911561340093612671e-01 -8.600788563489913940e-02 3.568769395351409912e-01 2.614404559135437012e-01 1.413924843072891235e-01 -1.295171976089477539e-01 8.359809219837188721e-02 2.245262414216995239e-01 -1.844601929187774658e-01 -4.746136814355850220e-02 9.035782516002655029e-02 3.346095606684684753e-02 -5.361908674240112305e-02 1.714203953742980957e-01 -2.678611278533935547e-01 -7.390123605728149414e-02 -1.462676078081130981e-01 -2.005489617586135864e-01 1.800840795040130615e-01 3.337522745132446289e-01 1.537153031677007675e-02 -3.441961109638214111e-02 1.804772168397903442e-01 2.326873987913131714e-01 1.069346908479928970e-02 1.214352250099182129e-01 1.687350273132324219e-01 -1.740733832120895386e-01 2.016986906528472900e-01 -6.276199966669082642e-02
2.381328195333480835e-01 2.154267877340316772e-01 -3.115082345902919769e-02 -2.348110079765319824e-01 7.679376006126403809e-02 9.485647082328796387e-02 1.877581179141998291e-01 4.801583662629127502e-02 2.010278254747390747e-01 4.588302373886108398e-01 -2.890481241047382355e-02 -3.442518115043640137e-01 -1.308107823133468628e-01 1.186524257063865662e-01 -9.116185456514358521e-02 1.101676225662231445e-01 7.783955335617065430e-02 -3.936236724257469177e-02 -8.436052501201629639e-02 -1.722040921449661255e-01 -1.008250415325164795e-01 1.658194363117218018e-01 -1.555135399103164673e-01 6.665631383657455444e-02 8.265560492873191833e-03 -1.571235060691833496e-01 1.578504294157028198e-01 1.938707232475280762e-01 1.352960318326950073e-01 -2.619937062263488770e-01 1.096241697669029236e-01 2.636546492576599121e-01
4.607329964637756348e-01 -6.322067230939865112e-03 -8.183790743350982666e-02 -1.024672295898199081e-03 1.464826464653015137e-01 -1.459026336669921875e-01 1.439430117607116699e-01 2.358859777450561523e-01 1.357266213744878769e-02 3.898429274559020996e-01 -6.901866942644119263e-02 4.659679718315601349e-03 -1.319096535444259644e-01 -1.056088805198669434e-01 1.267564147710800171e-01 -8.480724878609180450e-03 2.906455695629119873e-01 -8.978553861379623413e-02 4.808625206351280212e-02 5.946080386638641357e-02 -1.801183074712753296e-01 3.000627160072326660e-01 7.987286895513534546e-02 2.581779845058917999e-02 3.652853369712829590e-01 -3.110904432833194733e-02 1.116588860750198364e-01 1.242514625191688538e-01 2.221659868955612183e-01 -1.195336803793907166e-01 -6.603354215621948242e-02 4.490172117948532104e-02
2.149562388658523560e-01 -3.420350328087806702e-02 -3.537150844931602478e-02 -1.244646087288856506e-01 1.299712359905242920e-01 -7.220569998025894165e-02 1.666529476642608643e-01 -1.457815319299697876e-01 -1.123341992497444153e-01 9.160033613443374634e-02 -6.666247546672821045e-02 3.424077928066253662e-01 6.426764279603958130e-02 -9.264776110649108887e-02 -1.382972896099090576e-01 2.286471575498580933e-01 -2.376488149166107178e-01 -1.470807641744613647e-01 -6.596737541258335114e-03 1.105477213859558105e-01 6.051814556121826172e-02 3.697615861892700195e-01 2.916772663593292236e-02 2.183905616402626038e-02 2.656766474246978760e-01 -2.035591565072536469e-02 3.719698190689086914e-01 3.151305019855499268e-01 -1.891925632953643799e-01 -1.999174207448959351e-01 1.380643993616104126e-01 4.853975772857666016e-02
8.995238691568374634e-02 -1.123187914490699768e-01 -5.926226079463958740e-02 5.944381654262542725e-02 1.013007164001464844e-01 9.301230311393737793e-03 2.176015377044677734e-01 2.360493540763854980e-01 -7.976194471120834351e-02 2.330283522605895996e-01 -3.189702928066253662e-01 -1.859434843063354492e-01 -5.538957659155130386e-03 -5.534851178526878357e-02 4.310747608542442322e-02 2.900118194520473480e-02 1.536831818521022797e-02 1.071127578616142273e-01 -2.745743989944458008e-01 -2.689919769763946533e-01 1.371192336082458496e-01 1.959797888994216919e-01 -1.024531549774110317e-03 2.743710391223430634e-02 3.691633045673370361e-01 -2.455113530158996582e-01 -1.248494312167167664e-01 3.646728694438934326e-01 5.330299213528633118e-02 -2.414045482873916626e-01 1.119567528367042542e-01 1.408946812152862549e-01
5.201577767729759216e-02 7.459865510463714600e-02 3.437366187572479248e-01 4.890282079577445984e-02 2.865597903728485107e-01 5.932412575930356979e-03 1.988490372896194458e-01 -1.280556023120880127e-01 -2.693059295415878296e-02 -2.244593203067779541e-02 2.170783132314682007e-01 1.607569754123687744e-01 1.872388296760618687e-03 2.439460307359695435e-01 1.057104542851448059e-01 3.213834762573242188e-01 -4.558491334319114685e-02 -1.145589500665664673e-01 -3.289016336202621460e-02 1.486037075519561768e-01 -2.399403452873229980e-01 3.954172134399414062e-01 3.475035727024078369e-02 1.844565868377685547e-01 1.158519298769533634e-03 -7.706712931394577026e-02 -2.013950645923614502e-01 3.344586491584777832e-01 -1.484337300062179565e-01 -9.199162572622299194e-02 -8.858612924814224243e-02 -2.630459517240524292e-02
3.206388950347900391e-01 -3.336166143417358398e-01 1.825421601533889771e-01 -7.302559912204742432e-02 -6.078838929533958435e-02 -5.830653011798858643e-02 1.820618659257888794e-01 1.975429616868495941e-02 -2.026975452899932861e-01 3.177238702774047852e-01 -4.652508795261383057e-01 -6.992317736148834229e-03 8.536601066589355469e-02 4.179015755653381348e-02 8.401557058095932007e-02 1.155109889805316925e-02 -7.383659016340970993e-03 -4.041492938995361328e-02 6.240180879831314087e-02 -1.455128788948059082e-01 -3.417902290821075439e-01 2.705852389335632324e-01 -3.123120963573455811e-02 1.421426385641098022e-01 1.757376939058303833e-01 -1.016187667846679688e-01 -1.099024713039398193e-01 8.453167229890823364e-02 4.935288801789283752e-02 -2.666880376636981964e-02 -5.468029528856277466e-02 1.652058959007263184e-01
2.084062099456787109e-01 7.416689395904541016e-02 -1.083940640091896057e-02 -5.965714156627655029e-02 6.732939276844263077e-03 -4.296553432941436768e-01 2.100941091775894165e-01 -4.767906665802001953e-02 1.722272858023643494e-02 3.123130798339843750e-01 -2.595769762992858887e-01 1.179523840546607971e-01 -1.125769168138504028e-01 -2.447828836739063263e-02 -4.927807301282882690e-02 1.109896451234817505e-01 -6.787678576074540615e-04 2.419662028551101685e-01 -1.576336473226547241e-01 -1.185347139835357666e-01 -1.604203134775161743e-01 5.245080962777137756e-02 -5.289354920387268066e-02 2.628886699676513672e-01 1.494335383176803589e-01 -1.479066163301467896e-01 -1.709202677011489868e-01 2.065091878175735474e-01 -1.027342006564140320e-01 1.052282452583312988e-01 4.070455729961395264e-01 8.920833468437194824e-02
8.621872961521148682e-02 -8.573317527770996094e-02 -1.378093361854553223e-01 -2.260096073150634766e-01 2.850660309195518494e-02 8.546713739633560181e-03 1.063873916864395142e-01 -2.960688769817352295e-01 -1.887762546539306641e-01 3.305686116218566895e-01 -4.098841175436973572e-02 2.057567238807678223e-01 -1.036182418465614319e-01 2.280870676040649414e-01 1.246826946735382080e-01 1.330275833606719971e-01 2.650935649871826172e-01 3.903620243072509766e-01 3.968981653451919556e-02 1.390605121850967407e-01 -1.514142286032438278e-02 2.291989028453826904e-01 -1.676470786333084106e-01 1.841043233871459961e-01 2.223469167947769165e-01 1.573689579963684082e-01 5.042070895433425903e-02 1.471707671880722046e-01 -2.491971254348754883e-01 -1.990252174437046051e-02 3.484438871964812279e-03 1.054012030363082886e-01
1.887252032756805420e-01 -3.897062316536903381e-02 1.361472308635711670e-01 5.534184630960226059e-03 1.218517869710922241e-01 -5.315297842025756836e-02 3.277206122875213623e-01 -1.373929083347320557e-01 -2.798435389995574951e-01 3.213227987289428711e-01 2.121032625436782837e-01 2.168388962745666504e-01 -2.086305990815162659e-02 1.971035301685333252e-01 3.917546197772026062e-02 1.515605300664901733e-01 -3.027065694332122803e-01 1.461768746376037598e-01 8.721102960407733917e-03 2.569706439971923828e-01 1.016989648342132568e-01 1.340472511947154999e-02 9.645009785890579224e-02 4.404912889003753662e-01 2.223890461027622223e-02 1.176496688276529312e-02 2.039990574121475220e-02 1.405020654201507568e-01 4.313689470291137695e-02 -2.066722363233566284e-01 -2.471765317022800446e-02 6.361628323793411255e-02
3.130437806248664856e-02 -8.534441702067852020e-03 -3.558752313256263733e-02 -8.804687857627868652e-02 4.880783334374427795e-02 -3.990197479724884033e-01 1.766240894794464111e-01 -2.280242890119552612e-01 5.252689495682716370e-02 1.123179420828819275e-01 -5.544098839163780212e-02 5.471150577068328857e-02 1.776940524578094482e-01 -1.250421907752752304e-02 -2.332954555749893188e-01 8.547563105821609497e-02 3.211064934730529785e-01 1.744596660137176514e-01 -7.421209663152694702e-02 -1.012429371476173401e-01 1.705647073686122894e-02 2.570410966873168945e-01 4.662919789552688599e-02 2.802145853638648987e-02 1.934041380882263184e-01 -1.225961074233055115e-01 -2.611604630947113037e-01 3.966594338417053223e-01 2.032047510147094727e-01 -2.037986963987350464e-01 -3.660673648118972778e-02 2.224062234163284302e-01
1.898560971021652222e-01 2.134884297847747803e-01 -1.687849462032318115e-01 1.930706575512886047e-02 2.745858728885650635e-01 5.504767596721649170e-02 2.640782892704010010e-01 5.630555748939514160e-02 -1.723272800445556641e-01 3.175574839115142822e-01 1.944867521524429321e-01 -1.959528625011444092e-01 -1.234327778220176697e-01 1.106344610452651978e-01 -8.523176610469818115e-02 2.830010652542114258e-01 -4.043856635689735413e-02 -8.146758377552032471e-02 -1.146461218595504761e-01 7.422818243503570557e-02 -1.527327895164489746e-01 1.202763319015502930e-01 -2.090386897325515747e-01 -6.760307401418685913e-02 9.905557334423065186e-02 -1.535293161869049072e-01 -3.815848752856254578e-02 3.092117048799991608e-02 3.793142437934875488e-01 -7.901025563478469849e-02 3.121284209191799164e-02 3.416295945644378662e-01
-1.131699308753013611e-01 9.438274800777435303e-02 3.608104959130287170e-02 -1.513952165842056274e-01 4.049573540687561035e-01 -3.686301410198211670e-02 1.823927462100982666e-01 -8.068004250526428223e-02 -6.700559606542810798e-05 3.874150216579437256e-01 1.208336465060710907e-02 1.502020061016082764e-01 7.700111716985702515e-02 1.635991930961608887e-01 1.350335627794265747e-01 -5.185615643858909607e-02 -7.058215886354446411e-02 1.588355600833892822e-01 1.949958130717277527e-02 6.428794562816619873e-02 8.308160305023193359e-02 2.932624816894531250e-01 -9.464207291603088379e-02 6.606486439704895020e-02 -1.522698998451232910e-01 1.105768233537673950e-02 -1.077161431312561035e-01 3.702966570854187012e-01 1.460149884223937988e-01 1.916696876287460327e-02 3.959006667137145996e-01 -1.763963550329208374e-01
5.704711675643920898e-01 -1.309730708599090576e-01 -4.107321426272392273e-02 -9.188196808099746704e-02 1.358650773763656616e-01 -8.244759589433670044e-02 2.381564676761627197e-01 1.678160429000854492e-01 1.014366969466209412e-01 3.731071650981903076e-01 6.180420145392417908e-02 6.972295790910720825e-02 5.027630180120468140e-02 -5.431565456092357635e-03 -1.021697297692298889e-01 1.295083910226821899e-01 7.780978828668594360e-02 -8.525974303483963013e-02 8.634234964847564697e-02 -1.419726572930812836e-02 2.205405570566654205e-02 3.281308412551879883e-01 -4.013581946492195129e-02 -8.430657535791397095e-02 3.213986009359359741e-02 -2.950536608695983887e-01 1.395251005887985229e-01 3.876910358667373657e-02 1.935001313686370850e-01 -8.178349584341049194e-02 6.622990965843200684e-02 2.318663597106933594e-01
1.994740366935729980e-01 -2.106085270643234253e-01 1.168546173721551895e-02 -3.261579573154449463e-01 2.136756628751754761e-01 -1.581994593143463135e-01 5.525809153914451599e-02 8.054415136575698853e-02 1.689022183418273926e-01 2.496555000543594360e-01 6.080583855509757996e-02 1.672285608947277069e-02 2.944344878196716309e-01 -3.290526941418647766e-02 -1.176932677626609802e-01 2.132434844970703125e-01 -1.591300815343856812e-01 1.660423427820205688e-01 2.543025836348533630e-02 -6.576771289110183716e-02 -9.356034919619560242e-03 1.539214104413986206e-01 -1.644458994269371033e-02 1.279138177633285522e-01 1.020907238125801086e-01 3.705428838729858398e-01 -8.855628967285156250e-02 1.841507852077484131e-01 -6.358907371759414673e-02 5.270702019333839417e-02 3.646562695503234863e-01 2.441951632499694824e-01
1.440113186836242676e-01 2.791503667831420898e-01 -8.691933751106262207e-02 -2.617754042148590088e-01 4.463274031877517700e-03 -2.838877737522125244e-01 3.472704887390136719e-01 -2.300000637769699097e-01 -2.628411054611206055e-01 2.167360931634902954e-01 2.236456871032714844e-01 -9.948232769966125488e-02 -6.823778152465820312e-03 3.034622073173522949e-01 -1.228289008140563965e-01 1.732567548751831055e-01 -1.863226145505905151e-01 1.566262245178222656e-01 -1.257365643978118896e-01 1.718895584344863892e-01 1.700113266706466675e-01 1.711780130863189697e-01 3.245537355542182922e-02 5.194113031029701233e-02 8.287601172924041748e-02 1.693496853113174438e-01 1.125373237300664186e-04 2.008875310420989990e-01 7.785478234291076660e-02 1.606431230902671814e-02 1.719589903950691223e-02 9.408158063888549805e-02
-8.255101740360260010e-03 1.689661443233489990e-01 1.146149858832359314e-01 -8.542319387197494507e-02 3.022188246250152588e-01 -1.007079556584358215e-01 7.557339966297149658e-02 3.185255080461502075e-02 1.038733869791030884e-01 1.303611248731613159e-01 -2.596927881240844727e-01 -1.012670323252677917e-01 -1.503255218267440796e-01 2.258005291223526001e-01 -3.021266162395477295e-01 2.338723093271255493e-01 -3.067384064197540283e-01 4.511966556310653687e-02 -1.075723767280578613e-01 1.917134225368499756e-01 -3.605412840843200684e-01 1.256783753633499146e-01 -1.956811249256134033e-01 -6.669580005109310150e-03 2.862776219844818115e-01 -3.202424198389053345e-02 -2.684575878083705902e-02 1.051571741700172424e-01 -9.415329247713088989e-02 -1.405363976955413818e-01 -3.009282983839511871e-02 2.546643912792205811e-01
2.203969806432723999e-01 6.593795865774154663e-02 -4.409107938408851624e-02 -2.137880623340606689e-01 1.982338428497314453e-01 -1.677501201629638672e-01 4.750333726406097412e-01 2.731407880783081055e-01 1.313921809196472168e-01 7.447022199630737305e-02 1.553233116865158081e-01 1.211246624588966370e-01 7.017131149768829346e-02 -1.942659728229045868e-02 -1.270744800567626953e-01 1.963557451963424683e-01 1.514216661453247070e-01 9.334995597600936890e-02 2.616563811898231506e-03 8.654246479272842407e-02 -9.943089634180068970e-02 1.462146937847137451e-01 2.909791171550750732e-01 1.703363209962844849e-01 2.741758227348327637e-01 7.335568219423294067e-02 -8.352459967136383057e-02 2.284744828939437866e-01 -1.832517385482788086e-01 1.233071759343147278e-01 1.748972088098526001e-01 -8.321375399827957153e-02
-8.059964329004287720e-02 -2.405621558427810669e-01 -1.992083340883255005e-01 -1.557315438985824585e-01 3.655629158020019531e-01 -1.324755251407623291e-01 2.685042321681976318e-01 5.813159793615341187e-02 1.594505310058593750e-01 2.494240552186965942e-01 -7.515041530132293701e-02 -6.338276714086532593e-02 3.494584560394287109e-01 6.381289660930633545e-02 1.912046372890472412e-01 -1.342085152864456177e-01 -1.565970182418823242e-01 2.366442829370498657e-01 -1.342437118291854858e-01 2.873060405254364014e-01 -5.544404312968254089e-02 2.111278474330902100e-01 -1.179761998355388641e-02 6.126746907830238342e-02 1.353360479697585106e-03 1.965579763054847717e-02 -7.835840806365013123e-03 1.238220781087875366e-01 -7.744065672159194946e-02 -3.209452927112579346e-01 9.555493295192718506e-02 2.061195485293865204e-02
-1.961085200309753418e-02 -2.006420195102691650e-01 2.767866849899291992e-01 -6.097298488020896912e-02 2.777487039566040039e-01 -5.299314484000205994e-02 1.201075389981269836e-01 -2.978033125400543213e-01 -7.479295600205659866e-03 4.042461216449737549e-01 6.551326811313629150e-02 2.486266382038593292e-02 2.011097520589828491e-01 4.180926084518432617e-02 -6.630148738622665405e-02 1.944374293088912964e-01 -2.683706283569335938e-01 1.840732060372829437e-02 -3.771179914474487305e-02 -2.454004436731338501e-02 -3.502586781978607178e-01 2.337952703237533569e-01 -1.551696062088012695e-01 1.827259808778762817e-01 2.075656652450561523e-01 -1.772391051054000854e-01 2.497550100088119507e-02 8.702394366264343262e-02 -3.264512866735458374e-02 -7.556138932704925537e-02 -2.108841091394424438e-01 7.307160180062055588e-03
3.069192767143249512e-01 1.871920675039291382e-01 3.515586555004119873e-01 1.263011060655117035e-02 -3.970995917916297913e-02 -6.421062350273132324e-02 4.215127527713775635e-01 2.713508717715740204e-02 4.296774789690971375e-02 2.620432972908020020e-01 1.430590450763702393e-01 -9.655045345425605774e-03 2.019297927618026733e-01 7.132481038570404053e-02 1.286097466945648193e-01 1.925448775291442871e-01 -1.539001613855361938e-01 -1.387821137905120850e-02 -7.233175635337829590e-02 7.092112302780151367e-02 -1.562439501285552979e-01 -4.715065658092498779e-02 1.134058684110641479e-01 8.139097690582275391e-02 2.383303940296173096e-01 2.973289489746093750e-01 -6.249925121665000916e-02 2.062585353851318359e-01 1.637855917215347290e-01 2.162333875894546509e-01 -8.815940818749368191e-04 1.638607233762741089e-01
4.000478237867355347e-02 -3.546524420380592346e-02 6.723421066999435425e-02 -7.602375000715255737e-02 2.624393105506896973e-01 -4.260956123471260071e-02 2.415852248668670654e-01 -2.868576720356941223e-02 -9.644015878438949585e-02 1.215756982564926147e-01 -2.748303115367889404e-02 4.648834094405174255e-02 1.702410578727722168e-01 -3.008240461349487305e-01 6.798703968524932861e-02 -9.180796891450881958e-02 -2.996315807104110718e-02 1.192518547177314758e-01 -4.286590218544006348e-01 -5.992211401462554932e-02 -1.841048598289489746e-01 2.107251584529876709e-01 2.326859831809997559e-01 1.008406933397054672e-02 8.773496747016906738e-02 -6.492169946432113647e-02 -8.540196577087044716e-04 5.309340953826904297e-01 -2.483938820660114288e-02 -2.326636314392089844e-01 1.146920695900917053e-01 -2.701503224670886993e-02
1.424166858196258545e-01 -3.886919468641281128e-02 1.073893755674362183e-01 -1.240485459566116333e-01 2.396105080842971802e-01 1.189657766371965408e-02 8.712241053581237793e-02 4.527228698134422302e-02 1.280813664197921753e-01 8.771495521068572998e-02 1.252810955047607422e-01 -3.937279805541038513e-02 -3.887768834829330444e-02 -3.506604433059692383e-01 8.040311932563781738e-02 2.652533650398254395e-01 1.129857003688812256e-01 -3.069620579481124878e-02 -1.498627364635467529e-01 3.616281971335411072e-02 -7.267475873231887817e-02 2.673783302307128906e-01 1.713178455829620361e-01 2.217698991298675537e-01 2.809435129165649414e-01 -3.500227332115173340e-01 -5.204901099205017090e-02 3.478905856609344482e-01 -2.002048939466476440e-01 -1.383336782455444336e-01 -5.796015262603759766e-02 2.467998415231704712e-01
-2.401088736951351166e-02 -1.648324429988861084e-01 -6.749099586158990860e-03 -1.176933050155639648e-01 2.636235952377319336e-01 -1.082869842648506165e-01 2.308940589427947998e-01 6.021307036280632019e-02 -1.434732526540756226e-01 2.535284459590911865e-01 1.818618923425674438e-01 -7.774788886308670044e-02 2.071307599544525146e-01 -1.485462933778762817e-01 -8.424325287342071533e-02 -1.174052953720092773e-01 -7.438280433416366577e-02 -1.674779951572418213e-01 -6.208463013172149658e-02 1.404903978109359741e-01 -2.187455892562866211e-01 5.332276970148086548e-02 9.549717605113983154e-02 -2.053269892930984497e-01 2.425056695938110352e-01 6.654020398855209351e-03 6.538417190313339233e-02 4.893903434276580811e-01 9.435351938009262085e-02 -2.365008145570755005e-01 2.887553274631500244e-01 -1.933198422193527222e-02
1.882082223892211914e-01 -1.304374486207962036e-01 3.367630541324615479e-01 -4.037564992904663086e-02 1.518788337707519531e-01 1.083768829703330994e-01 2.138917148113250732e-01 -8.753999322652816772e-02 1.982739865779876709e-01 1.944292634725570679e-01 1.162883341312408447e-01 1.938493102788925171e-01 4.081039689481258392e-03 1.660648733377456665e-02 1.988300830125808716e-01 3.288699686527252197e-01 4.667662829160690308e-02 -5.324702244251966476e-03 -4.210149347782135010e-01 -2.170707434415817261e-01 1.903337985277175903e-01 2.672048211097717285e-01 6.175590306520462036e-02 1.364713311195373535e-01 2.318376488983631134e-02 1.213302090764045715e-01 -3.909549862146377563e-02 1.359841674566268921e-01 -2.559896409511566162e-01 -9.808370843529701233e-03 -8.975365757942199707e-02 4.996130988001823425e-02
6.860607862472534180e-02 -9.574677050113677979e-02 2.689812183380126953e-01 1.707604527473449707e-01 2.415636032819747925e-01 -2.043554186820983887e-01 1.630608588457107544e-01 3.505089320242404938e-03 -1.224952042102813721e-01 2.871671020984649658e-01 3.078559227287769318e-02 -8.369491249322891235e-02 -8.076573908329010010e-02 2.678295671939849854e-01 -2.878912985324859619e-01 2.506174445152282715e-01 -7.510910183191299438e-02 1.993867009878158569e-02 -1.459990441799163818e-01 3.224484622478485107e-01 2.899576425552368164e-01 9.293065220117568970e-02 -1.004141345620155334e-01 5.513199046254158020e-02 2.280152216553688049e-02 4.535661265254020691e-02 -5.488686263561248779e-02 1.936772614717483521e-01 2.835141718387603760e-01 -2.386292219161987305e-01 1.033014133572578430e-01 1.655184850096702576e-02
2.734049558639526367e-01 -2.933131456375122070e-01 1.599020361900329590e-01 -1.592744290828704834e-01 8.320025354623794556e-02 -6.019713729619979858e-02 3.133116364479064941e-01 7.258860021829605103e-02 1.073456779122352600e-01 1.847212910652160645e-01 -3.450272381305694580e-01 -7.554914802312850952e-02 -7.123161107301712036e-02 7.233268022537231445e-02 1.177553161978721619e-01 -9.182479977607727051e-02 7.615865021944046021e-02 8.887429721653461456e-03 2.117759577231481671e-04 4.595677368342876434e-03 -2.224332988262176514e-01 4.262570440769195557e-01 -1.429582089185714722e-01 1.679060161113739014e-01 2.799201309680938721e-01 -1.903877407312393188e-01 -1.676650494337081909e-01 1.242300309240818024e-02 4.287596046924591064e-02 -1.646265387535095215e-01 -9.677257388830184937e-02 6.652051955461502075e-02
2.047441899776458740e-01 -7.802731823176145554e-03 -1.249505802989006042e-01 -9.095131419599056244e-03 3.249494731426239014e-01 1.387986987829208374e-01 1.335272341966629028e-01 3.813916444778442383e-02 -3.889201879501342773e-01 4.004613161087036133e-01 -8.004701137542724609e-02 1.792297959327697754e-01 5.014960467815399170e-02 2.877298593521118164e-01 -3.310600668191909790e-02 2.253939062356948853e-01 2.812921404838562012e-01 1.309219300746917725e-01 -9.467813372611999512e-02 1.349324733018875122e-01 -5.744255334138870239e-02 4.812235757708549500e-02 -2.526413090527057648e-02 1.178131252527236938e-02 7.680319994688034058e-02 -6.843379884958267212e-02 1.141593009233474731e-01 2.610744908452033997e-02 -2.217483222484588623e-01 -2.232605218887329102e-01 -1.620279848575592041e-01 1.772740781307220459e-01
2.054666355252265930e-02 1.770624890923500061e-02 -1.039848029613494873e-01 -3.456412255764007568e-02 2.969750761985778809e-01 8.859176933765411377e-02 4.057841598987579346e-01 -1.809053122997283936e-01 2.095357328653335571e-01 1.317610293626785278e-01 -1.917992532253265381e-01 1.420591473579406738e-01 5.074665695428848267e-02 2.739380002021789551e-01 1.963423490524291992e-01 1.139404028654098511e-01 2.613192051649093628e-02 1.068664714694023132e-01 1.569632291793823242e-01 -2.536379694938659668e-01 -1.231611967086791992e-01 3.935426473617553711e-01 6.025302037596702576e-02 8.722516149282455444e-02 -1.288997195661067963e-02 -1.800016313791275024e-02 1.958825439214706421e-02 2.317328155040740967e-01 -1.848701089620590210e-01 -1.498623192310333252e-01 -2.180146425962448120e-01 7.312054932117462158e-02
1.708434969186782837e-01 -6.841525435447692871e-02 2.148097008466720581e-01 2.340666390955448151e-02 2.096916884183883667e-01 -2.900539636611938477e-01 2.879353463649749756e-01 -2.559292316436767578e-01 5.681182816624641418e-02 6.004344299435615540e-02 -1.246810927987098694e-01 1.135049387812614441e-01 5.785427615046501160e-02 6.877116113901138306e-02 -2.224306762218475342e-01 3.093000948429107666e-01 1.860984712839126587e-01 2.341805994510650635e-01 -9.998470544815063477e-02 -5.611847341060638428e-02 2.144037559628486633e-02 1.212070882320404053e-01 1.577256470918655396e-01 7.115200906991958618e-02 5.132644250988960266e-02 -3.504685759544372559e-01 -1.342089772224426270e-01 1.424691528081893921e-01 1.988937705755233765e-01 -1.935175955295562744e-01 6.018815096467733383e-03 2.567605674266815186e-01
2.613303996622562408e-02 1.273972094058990479e-01 1.020856127142906189e-01 6.965043023228645325e-03 9.556083381175994873e-02 -1.373851001262664795e-01 1.236896514892578125e-01 -3.509845584630966187e-02 -7.932896912097930908e-02 3.675663173198699951e-01 5.168583616614341736e-02 -2.216635048389434814e-01 1.258008331060409546e-01 1.128223985433578491e-01 -1.760899871587753296e-01 2.090838104486465454e-01 1.403055936098098755e-01 3.556247651576995850e-01 -1.554716974496841431e-01 8.139387518167495728e-02 -1.564637385308742523e-02 1.294424086809158325e-01 1.744334250688552856e-01 1.615552157163619995e-01 9.577477723360061646e-02 1.450327783823013306e-01 1.679772697389125824e-02 3.793623745441436768e-01 -7.024192810058593750e-02 3.158722221851348877e-01 3.152838349342346191e-01 5.099242925643920898e-02
1.887864619493484497e-01 -1.504501998424530029e-01 2.268195152282714844e-02 9.126619249582290649e-02 2.611041367053985596e-01 1.977246627211570740e-02 1.155898720026016235e-01 -3.588747680187225342e-01 2.166403271257877350e-02 5.330895185470581055e-01 -2.527791634202003479e-02 -1.036999523639678955e-01 -8.656109869480133057e-02 -1.206345409154891968e-01 7.404684275388717651e-02 4.908012971282005310e-02 2.027091570198535919e-02 4.456391092389822006e-03 -1.763390451669692993e-01 1.941200941801071167e-01 -3.761759698390960693e-01 7.109302282333374023e-02 8.296150714159011841e-02 -1.602944582700729370e-01 9.424190223217010498e-02 1.234932802617549896e-02 2.013304382562637329e-01 1.454639732837677002e-01 -2.049525678157806396e-01 -5.508055910468101501e-02 1.618999689817428589e-01 7.649376988410949707e-02
2.438028305768966675e-01 -8.313344419002532959e-02 9.139370918273925781e-02 -4.136012122035026550e-02 -1.560946740210056305e-02 -1.805258728563785553e-02 5.111422538757324219e-01 1.567283868789672852e-01 -1.287816315889358521e-01 3.364409208297729492e-01 6.527037918567657471e-02 3.756345808506011963e-02 -1.713547408580780029e-01 2.904265560209751129e-02 -7.030045241117477417e-02 8.148210123181343079e-03 -5.623475089669227600e-02 1.037612408399581909e-01 4.313725512474775314e-03 2.224666327238082886e-01 1.490613818168640137e-01 2.412369102239608765e-01 1.915971040725708008e-01 1.298102140426635742e-01 2.224126011133193970e-01 1.605297327041625977e-01 3.389870747923851013e-02 4.603603109717369080e-02 -3.886024057865142822e-01 -1.659876257181167603e-01 -9.790434688329696655e-02 4.954703152179718018e-02
2.625012099742889404e-01 -1.489856541156768799e-01 1.782724708318710327e-01 1.141245104372501373e-02 1.324746012687683105e-01 1.659481823444366455e-01 3.339115083217620850e-01 3.666181862354278564e-02 -1.913606077432632446e-01 2.840896844863891602e-01 -1.950514763593673706e-01 4.568850994110107422e-02 4.202579706907272339e-02 -3.849538266658782959e-01 -2.273802459239959717e-01 1.568626761436462402e-01 -1.935229003429412842e-01 -1.534557789564132690e-01 -1.117808222770690918e-01 3.910636901855468750e-02 7.787872850894927979e-02 1.118476986885070801e-01 9.448202699422836304e-02 -1.455455720424652100e-01 8.371551334857940674e-02 -9.651262313127517700e-02 1.539800763130187988e-01 2.282336354255676270e-01 -3.376316651701927185e-02 -2.620559036731719971e-01 -1.634447425603866577e-01 1.515711843967437744e-01
2.466687858104705811e-01 -2.742449641227722168e-01 -3.113658167421817780e-02 -1.589992046356201172e-01 2.094548009335994720e-02 4.779563471674919128e-02 2.041176408529281616e-01 -1.539313048124313354e-01 -3.057842142879962921e-02 3.491369187831878662e-01 9.128144383430480957e-02 2.360113114118576050e-01 7.923352718353271484e-02 -2.027406394481658936e-01 -1.042282506823539734e-01 2.201992124319076538e-01 -6.468015909194946289e-02 -4.753881692886352539e-02 -1.631346791982650757e-01 -1.226898729801177979e-01 -6.378985941410064697e-02 2.396330386400222778e-01 5.197842791676521301e-02 1.394572854042053223e-01 -4.984265193343162537e-02 1.871816441416740417e-02 2.869943380355834961e-01 4.152362644672393799e-01 -2.637976109981536865e-01 -1.128808930516242981e-01 -6.511793285608291626e-02 8.257278241217136383e-03
-1.533197313547134399e-01 -1.396715790033340454e-01 2.187975943088531494e-01 -6.460547447204589844e-02 2.995882630348205566e-01 1.685221195220947266e-01 9.883694350719451904e-02 1.146947592496871948e-01 -1.113406941294670105e-01 2.503652274608612061e-01 2.156749833375215530e-03 1.314503997564315796e-01 3.218706548213958740e-01 5.041512846946716309e-02 1.853944510221481323e-01 3.382882773876190186e-01 9.675884246826171875e-02 6.189004704356193542e-02 -1.885643154382705688e-01 1.067149937152862549e-01 -6.532224267721176147e-02 2.372442632913589478e-01 -2.665928006172180176e-02 -1.962758786976337433e-02 5.410822853446006775e-02 2.804800681769847870e-02 2.537051737308502197e-01 1.139533594250679016e-01 1.169615611433982849e-01 -1.439753770828247070e-01 -2.140712887048721313e-01 3.653216063976287842e-01
-8.155879378318786621e-02 7.043900899589061737e-03 -5.736613273620605469e-02 -2.050466537475585938e-01 3.802739828824996948e-02 2.238804399967193604e-01 2.930388450622558594e-01 1.364821344614028931e-01 6.691767275333404541e-02 3.205337822437286377e-01 -1.799139827489852905e-01 -3.157706260681152344e-01 1.601234194822609425e-03 2.985996901988983154e-01 -4.460132494568824768e-02 2.120513319969177246e-01 1.312182396650314331e-01 2.496981173753738403e-01 -1.801798492670059204e-01 -2.204326689243316650e-01 -5.602527782320976257e-02 9.808651357889175415e-02 -2.108085900545120239e-01 4.232000187039375305e-02 1.853423714637756348e-01 -1.831829696893692017e-01 -3.415933623909950256e-02 2.542625665664672852e-01 6.156111136078834534e-03 -2.080343663692474365e-01 2.717193448916077614e-03 1.407657712697982788e-01
-1.861605197191238403e-01 2.401245990768074989e-03 -1.894323341548442841e-02 1.537371128797531128e-01 8.140537887811660767e-02 -2.723554074764251709e-01 1.987916827201843262e-01 -3.395041823387145996e-01 4.642396233975887299e-03 2.861109972000122070e-01 -9.830084443092346191e-02 -3.431430831551551819e-02 1.366537511348724365e-01 2.596303522586822510e-01 -2.769189514219760895e-02 -4.437335208058357239e-02 -6.472276896238327026e-02 -1.119945645332336426e-01 -1.237285658717155457e-01 -1.444160379469394684e-02 -1.790117621421813965e-01 3.617502450942993164e-01 4.173000156879425049e-02 2.155091017484664917e-01 7.341352291405200958e-03 1.178936287760734558e-01 -5.362797528505325317e-03 3.934768736362457275e-01 1.192394122481346130e-01 -1.320304572582244873e-01 -2.629572451114654541e-01 1.061799675226211548e-01
2.107415907084941864e-02 -1.316113322973251343e-01 3.083049058914184570e-01 -1.886661946773529053e-01 -3.656543046236038208e-02 1.293308883905410767e-01 2.222439795732498169e-01 1.400690376758575439e-01 -1.867748647928237915e-01 3.852837979793548584e-01 1.335104107856750488e-01 1.149092242121696472e-01 1.194048598408699036e-01 9.222737699747085571e-02 2.291476167738437653e-02 1.932908594608306885e-01 6.857439130544662476e-02 -1.880917251110076904e-01 -3.067579269409179688e-01 1.299759149551391602e-01 -1.991878151893615723e-01 2.873857915401458740e-01 -1.701989173889160156e-01 1.522303931415081024e-02 -1.295176595449447632e-01 -2.921662926673889160e-01 1.547992508858442307e-02 1.870485395193099976e-01 -1.568863689899444580e-01 -2.970386063680052757e-03 -1.335127628408372402e-03 1.580419987440109253e-01
-4.552109912037849426e-02 2.367443293333053589e-01 1.526989787817001343e-02 -1.561909765005111694e-01 1.191094145178794861e-01 -1.086274385452270508e-01 3.516342043876647949e-01 -2.701888419687747955e-02 -2.191725932061672211e-02 -2.447190508246421814e-02 8.857050538063049316e-02 1.083109229803085327e-01 4.194109439849853516e-01 1.409110426902770996e-01 -4.990037530660629272e-03 1.359786987304687500e-01 -5.656214803457260132e-02 2.373895198106765747e-01 -9.927890449762344360e-02 -8.587316423654556274e-02 -7.684848271310329437e-03 3.217143118381500244e-01 1.156346350908279419e-01 1.041330695152282715e-01 4.819707944989204407e-02 -9.610892832279205322e-02 -3.409452736377716064e-01 3.437187671661376953e-01 2.543885447084903717e-02 -1.084343343973159790e-01 2.513460516929626465e-01 7.662683725357055664e-02
1.411452889442443848e-01 -2.916248440742492676e-01 3.276271745562553406e-02 -1.408108919858932495e-01 3.286679387092590332e-01 -2.671874873340129852e-02 3.978928029537200928e-01 -7.517674565315246582e-02 -4.837601631879806519e-02 7.527680695056915283e-02 -2.320963442325592041e-01 -2.412986308336257935e-01 3.889055177569389343e-02 -5.574707686901092529e-02 -3.732550442218780518e-01 -3.775223717093467712e-02 1.465133279561996460e-01 1.270989421755075455e-02 4.649278521537780762e-02 -6.103170290589332581e-02 -3.156863525509834290e-02 9.908457845449447632e-02 -1.098308935761451721e-01 2.932709455490112305e-01 1.133253350853919983e-01 1.350154429674148560e-01 -3.582959622144699097e-02 2.414300143718719482e-01 1.002661511301994324e-01 -1.879948377609252930e-02 -7.097522914409637451e-02 3.057327568531036377e-01
7.576658576726913452e-02 1.400424242019653320e-01 4.651234019547700882e-03 -1.808607280254364014e-01 -7.473163306713104248e-02 -2.829265892505645752e-01 2.610989212989807129e-01 9.182699769735336304e-02 -1.823712140321731567e-01 3.861215710639953613e-01 -6.151499226689338684e-02 6.618292629718780518e-02 2.345022410154342651e-01 -1.689271628856658936e-01 2.459004521369934082e-02 1.330916434526443481e-01 -1.365532726049423218e-01 -1.960981637239456177e-01 -5.543192476034164429e-02 -5.591966584324836731e-02 -2.903067767620086670e-01 -1.753930933773517609e-02 -3.373730182647705078e-02 4.536544531583786011e-02 2.094795405864715576e-01 -1.102610006928443909e-01 2.751392424106597900e-01 2.987323999404907227e-01 4.522898420691490173e-02 -2.720599472522735596e-01 1.337402909994125366e-01 1.459646672010421753e-01
3.738464415073394775e-02 -1.892433762550354004e-01 3.386963903903961182e-01 -7.739448547363281250e-02 3.765041828155517578e-01 -3.412538766860961914e-01 8.896755427122116089e-02 -3.173464238643646240e-01 -1.120211482048034668e-01 2.411848306655883789e-01 6.494403630495071411e-02 -9.596804529428482056e-02 9.994780272245407104e-02 -1.947575993835926056e-02 -6.639396399259567261e-02 1.150391474366188049e-01 -2.800639569759368896e-01 -1.427961140871047974e-01 9.218487143516540527e-02 3.225229680538177490e-02 -3.264006376266479492e-01 3.280880153179168701e-01 3.023504279553890228e-02 8.563459664583206177e-02 1.040909439325332642e-01 -9.108847007155418396e-03 -2.202134020626544952e-02 2.784975431859493256e-02 8.363462984561920166e-02 -5.613115802407264709e-02 -9.868773072957992554e-02 1.545075606554746628e-02
-2.585530094802379608e-02 -1.475104987621307373e-01 1.721968054771423340e-01 -2.293123491108417511e-02 2.502608001232147217e-01 -1.091019585728645325e-01 3.168339729309082031e-01 -1.313253194093704224e-01 1.102579012513160706e-01 1.635886281728744507e-01 -3.167306780815124512e-01 -6.167987361550331116e-02 -1.600948721170425415e-01 1.100776270031929016e-01 2.531197071075439453e-01 1.262066215276718140e-01 -1.530912518501281738e-01 1.123024299740791321e-01 6.789707578718662262e-03 -2.829849720001220703e-02 -1.806859821081161499e-01 3.747776448726654053e-01 1.494436264038085938e-01 -1.702542006969451904e-01 -7.237321883440017700e-02 2.206211723387241364e-02 -4.208133742213249207e-02 3.432535827159881592e-01 -1.813398152589797974e-01 -6.618133932352066040e-02 -2.119742184877395630e-01 -1.600249260663986206e-01
9.227384626865386963e-02 -1.231875568628311157e-01 1.362240165472030640e-01 -9.465668350458145142e-02 9.965217858552932739e-02 -3.766900599002838135e-01 3.553436100482940674e-01 -2.001163810491561890e-01 1.009568423032760620e-01 1.838077306747436523e-01 -1.956807374954223633e-01 -8.735108375549316406e-02 -1.384159326553344727e-01 -1.769904345273971558e-01 8.748714812099933624e-03 2.887125909328460693e-01 -9.994619339704513550e-02 1.857387647032737732e-02 -1.816794835031032562e-02 -9.025826305150985718e-02 -3.519168794155120850e-01 3.160718977451324463e-01 -1.975629106163978577e-02 4.905111715197563171e-02 -1.264455467462539673e-01 1.140120327472686768e-01 -1.795184612274169922e-02 2.102156281471252441e-01 1.547805815935134888e-01 -9.739476442337036133e-02 -1.635124534368515015e-01 -1.667441725730895996e-01
3.280779123306274414e-01 -9.339532256126403809e-02 8.306735754013061523e-02 -2.391252070665359497e-01 -8.752526342868804932e-02 1.359275579452514648e-01 1.799494624137878418e-01 -3.761833012104034424e-01 2.047547549009323120e-01 4.089732468128204346e-01 -1.205143183469772339e-01 -3.612481430172920227e-02 6.453069299459457397e-02 -2.846294641494750977e-02 2.717262320220470428e-02 -6.424381583929061890e-02 3.649687860161066055e-04 -1.277811825275421143e-01 -1.218689009547233582e-01 -2.327913604676723480e-02 -9.134566783905029297e-02 2.931905388832092285e-01 2.151934057474136353e-02 1.140703633427619934e-02 9.091211110353469849e-02 -2.426136285066604614e-01 7.963118702173233032e-02 3.571910560131072998e-01 -1.715386360883712769e-01 -1.172651350498199463e-01 -1.006005778908729553e-01 6.087751686573028564e-02
4.062777012586593628e-02 -7.864414900541305542e-02 -2.617943882942199707e-01 -1.020470634102821350e-01 3.052671253681182861e-01 1.974931955337524414e-01 2.226683348417282104e-01 2.997429668903350830e-02 -5.195676907896995544e-02 3.043697476387023926e-01 -1.614904701709747314e-01 -4.141892120242118835e-02 6.898842751979827881e-02 1.543406248092651367e-01 1.287797689437866211e-01 2.311866283416748047e-01 -3.364078998565673828e-01 -1.748453527688980103e-01 -9.115704149007797241e-02 -1.899442821741104126e-01 -1.086276769638061523e-02 3.427297472953796387e-01 4.237975925207138062e-03 -5.684879422187805176e-02 1.104484647512435913e-01 1.243138592690229416e-02 -2.377645075321197510e-01 1.943483501672744751e-01 6.739725172519683838e-02 -1.364536285400390625e-01 1.900882124900817871e-01 -1.840732544660568237e-01
1.470308601856231689e-01 2.102130949497222900e-01 1.397679150104522705e-01 2.850911766290664673e-02 1.636829674243927002e-01 -3.261407613754272461e-01 2.626767456531524658e-01 1.481320858001708984e-01 1.231797412037849426e-02 2.010893970727920532e-01 2.048153877258300781e-01 -1.309061646461486816e-01 1.122461631894111633e-01 2.149029970169067383e-01 -1.139340847730636597e-01 2.386299967765808105e-01 8.154467493295669556e-02 1.348066776990890503e-01 -1.333018988370895386e-01 5.317826569080352783e-02 -2.443045973777770996e-01 2.407055944204330444e-01 2.342697978019714355e-01 2.092100828886032104e-01 1.151382103562355042e-01 2.721981704235076904e-01 -7.569745928049087524e-02 2.109709382057189941e-01 -6.782860308885574341e-02 1.934190094470977783e-01 1.416388899087905884e-01 -2.193823456764221191e-03
9.864410012960433960e-02 -1.149292215704917908e-01 -4.044610261917114258e-02 -1.906405091285705566e-01 1.736971735954284668e-01 -1.746347695589065552e-01 -1.741385310888290405e-01 8.119607716798782349e-02 -3.377881273627281189e-02 2.006981372833251953e-01 -4.001129269599914551e-01 -1.087629944086074829e-01 2.225358039140701294e-01 7.893352955579757690e-02 1.116078943014144897e-01 2.303318232297897339e-01 -8.470579236745834351e-02 6.930895894765853882e-02 -1.547960042953491211e-01 5.906958505511283875e-02 -3.863362669944763184e-01 2.193387448787689209e-01 3.519929945468902588e-03 -6.265152990818023682e-02 3.798737823963165283e-01 -5.349416285753250122e-02 -5.109758675098419189e-02 1.450123339891433716e-01 -4.720344766974449158e-02 -2.893635630607604980e-01 -1.458310987800359726e-02 9.583090990781784058e-02
9.637955576181411743e-02 -4.793074354529380798e-02 2.281239628791809082e-01 1.437416970729827881e-01 1.823530942201614380e-01 3.085103631019592285e-02 4.890538454055786133e-01 1.726421713829040527e-01 1.986524760723114014e-01 3.620586693286895752e-01 -1.588765904307365417e-02 -1.324001550674438477e-01 -5.135262385010719299e-02 -6.338203698396682739e-02 3.012491576373577118e-02 3.739868104457855225e-01 -1.904630288481712341e-02 -6.586162000894546509e-02 1.126603111624717712e-01 -1.140508577227592468e-01 -2.285704761743545532e-02 -1.438113003969192505e-01 -6.847082078456878662e-02 -5.726490914821624756e-02 1.418584883213043213e-01 1.089164614677429199e-02 6.084750872105360031e-03 1.299548745155334473e-01 1.222961097955703735e-01 -1.234896406531333923e-01 2.616028487682342529e-01 2.852831780910491943e-01
-1.340807676315307617e-01 -1.852009296417236328e-01 1.906112954020500183e-02 -4.909755289554595947e-02 2.743240296840667725e-01 -1.799948811531066895e-01 2.216597646474838257e-01 4.175950586795806885e-02 -4.125657491385936737e-03 1.281815767288208008e-01 -1.410364508628845215e-01 1.083547696471214294e-01 -8.129535615444183350e-02 5.024423822760581970e-02 1.450584530830383301e-01 2.225351631641387939e-01 2.097817212343215942e-01 1.921013593673706055e-01 -7.059607654809951782e-02 -1.786730736494064331e-01 -1.108781322836875916e-01 2.156053334474563599e-01 1.475993841886520386e-01 2.382230758666992188e-01 2.846498489379882812e-01 -2.154613584280014038e-01 2.192364931106567383e-01 1.119357049465179443e-01 2.426678985357284546e-01 -3.520624935626983643e-01 2.353997901082038879e-02 1.790972501039505005e-01
1.453276127576828003e-01 1.551536917686462402e-01 3.216706961393356323e-02 -3.008653409779071808e-02 -3.268595635890960693e-01 9.032186865806579590e-02 1.649746000766754150e-01 -2.425910346210002899e-02 -8.736179023981094360e-02 2.243487536907196045e-01 5.803675204515457153e-02 -1.894563734531402588e-01 2.528140842914581299e-01 1.665328629314899445e-02 3.575802743434906006e-01 3.432396352291107178e-01 2.625699900090694427e-02 1.592935919761657715e-01 -1.728799492120742798e-01 4.179158061742782593e-02 -1.316910237073898315e-01 3.516409695148468018e-01 -6.478660553693771362e-02 -2.590653486549854279e-02 2.889969646930694580e-01 9.870017319917678833e-02 -1.194841265678405762e-01 2.597258985042572021e-01 -2.318010479211807251e-02 -1.458791047334671021e-01 4.522328451275825500e-02 -2.351254783570766449e-02
1.443601995706558228e-01 5.047031119465827942e-02 -7.734604179859161377e-02 4.427373781800270081e-02 3.306886255741119385e-01 -7.301113568246364594e-03 7.034613937139511108e-02 -1.024249717593193054e-01 -1.819324344396591187e-01 1.921087056398391724e-01 1.209560409188270569e-01 8.326254785060882568e-02 3.012521751224994659e-02 -4.862526431679725647e-02 -2.146377712488174438e-01 4.023036062717437744e-01 3.616654500365257263e-02 -1.782421171665191650e-01 3.376363217830657959e-02 -1.821091026067733765e-02 -3.820035755634307861e-01 2.123110592365264893e-01 1.583783626556396484e-01 7.545748353004455566e-02 1.500423997640609741e-01 -4.070728272199630737e-02 -3.122820556163787842e-01 2.671804130077362061e-01 -2.106725871562957764e-01 -6.229312345385551453e-02 -1.125222370028495789e-01 1.753137707710266113e-01
1.820187121629714966e-01 -7.259839028120040894e-02 -1.141298469156026840e-02 -3.178097680211067200e-02 2.656025066971778870e-02 -1.272887885570526123e-01 2.365119755268096924e-01 7.951528578996658325e-02 1.318791764788329601e-03 5.034098625183105469e-01 -3.835198581218719482e-01 -9.375881403684616089e-03 1.777348220348358154e-01 4.471681639552116394e-02 3.251772001385688782e-02 2.508752048015594482e-01 7.482879608869552612e-02 8.423665165901184082e-02 -4.132673144340515137e-01 -7.334755361080169678e-02 2.882614545524120331e-02 -2.699074894189834595e-02 -5.776848644018173218e-02 1.118646189570426941e-02 -1.288446485996246338e-01 5.001832917332649231e-02 -9.436117485165596008e-03 9.152878075838088989e-02 2.959595620632171631e-02 6.178991124033927917e-02 1.810696125030517578e-01 3.523775339126586914e-01
3.305609524250030518e-01 -1.885679364204406738e-01 -3.448701277375221252e-02 2.049603909254074097e-01 4.442612826824188232e-02 1.261804997920989990e-01 1.590408235788345337e-01 -3.010317981243133545e-01 -1.460623294115066528e-01 3.719115853309631348e-01 1.166140064597129822e-01 1.610552519559860229e-02 -7.986857742071151733e-02 6.933819502592086792e-02 -1.075609549880027771e-01 5.092602223157882690e-02 7.918414473533630371e-02 -2.752203941345214844e-01 -1.694852411746978760e-01 4.812239110469818115e-02 -1.103591546416282654e-01 3.655352294445037842e-01 1.017166301608085632e-01 8.589824289083480835e-02 3.623358532786369324e-02 6.832247227430343628e-02 -9.144166111946105957e-02 3.440599143505096436e-01 -2.181250452995300293e-01 1.019820049405097961e-01 -2.195854298770427704e-02 1.074517741799354553e-01
1.258661299943923950e-01 1.442571543157100677e-02 4.553486779332160950e-02 2.972843050956726074e-01 1.536924839019775391e-01 -2.282557636499404907e-01 2.424264848232269287e-01 -1.993694454431533813e-01 6.411895155906677246e-02 2.477225065231323242e-01 -1.241997256875038147e-01 8.868013322353363037e-02 7.931828498840332031e-02 1.278801709413528442e-01 -1.150929555296897888e-01 2.330823093652725220e-01 7.636564970016479492e-02 3.087973892688751221e-01 -1.790021061897277832e-01 -2.521105296909809113e-02 -1.990578323602676392e-01 2.173644751310348511e-01 1.771868914365768433e-01 2.715098857879638672e-01 6.596491485834121704e-02 -4.100346565246582031e-01 -1.247454360127449036e-01 6.389814615249633789e-02 -2.070079557597637177e-02 -4.769419878721237183e-02 9.237619489431381226e-02 1.051743403077125549e-01
1.833014748990535736e-02 6.180981174111366272e-02 -1.010575219988822937e-01 1.323540508747100830e-01 3.996417522430419922e-01 1.037809997797012329e-01 1.658108085393905640e-01 9.163248538970947266e-02 -6.044454872608184814e-02 4.923776537179946899e-02 -6.951873004436492920e-02 -8.435461670160293579e-02 -8.660202473402023315e-02 -1.359862387180328369e-01 -2.288014255464076996e-02 2.327767759561538696e-01 6.566070951521396637e-04 1.646151095628738403e-01 -4.195782542228698730e-01 -6.339773535728454590e-02 2.749127894639968872e-02 3.925656974315643311e-01 2.806860208511352539e-01 1.950493641197681427e-02 -8.176981657743453979e-02 -2.129772156476974487e-01 2.594931721687316895e-01 1.330647468566894531e-01 -9.464618563652038574e-02 -2.440212965011596680e-01 3.123657032847404480e-02 1.234968602657318115e-01
8.993676304817199707e-02 -8.073359727859497070e-02 -1.014519855380058289e-02 2.207748591899871826e-02 2.885529696941375732e-01 7.869918644428253174e-02 1.450600922107696533e-01 -2.003941982984542847e-01 -4.873118549585342407e-02 1.957512199878692627e-01 -4.009643569588661194e-02 1.142082884907722473e-01 2.023950219154357910e-01 9.473773837089538574e-02 -9.729324281215667725e-02 3.841708600521087646e-01 -3.743864595890045166e-02 -2.733205556869506836e-01 -7.794226706027984619e-02 1.235268712043762207e-01 -4.215233922004699707e-01 1.322830319404602051e-01 -3.662093356251716614e-02 -7.672636304050683975e-03 1.084614172577857971e-01 -1.625974923372268677e-01 -1.646127253770828247e-01 2.784459590911865234e-01 -1.808584928512573242e-01 7.473691366612911224e-03 -1.581020355224609375e-01 2.778421342372894287e-01
2.451394647359848022e-01 1.571488678455352783e-01 6.513252854347229004e-02 -1.576898992061614990e-01 6.386507302522659302e-02 -2.860293984413146973e-01 3.080454766750335693e-01 3.435149043798446655e-02 -5.312537029385566711e-02 1.762385815382003784e-01 3.303250670433044434e-01 -1.561978012323379517e-01 1.362510770559310913e-01 8.278657495975494385e-02 2.908289059996604919e-02 3.345310688018798828e-01 -1.116419881582260132e-01 1.164413988590240479e-01 6.502700969576835632e-03 1.889622807502746582e-01 -2.302889227867126465e-01 6.311262398958206177e-02 1.045106500387191772e-01 1.008497700095176697e-01 1.360745728015899658e-01 3.234574198722839355e-01 1.182399503886699677e-02 3.219721913337707520e-01 -1.062942110002040863e-02 8.594480156898498535e-02 -4.201206937432289124e-02 1.499234884977340698e-01
1.652295701205730438e-02 -2.236644504591822624e-03 2.319471389055252075e-01 1.181847751140594482e-01 4.552711546421051025e-01 -2.230495065450668335e-01 1.343283504247665405e-01 -2.157612293958663940e-01 1.300130784511566162e-02 3.104296624660491943e-01 2.026028633117675781e-01 4.066661000251770020e-02 2.597610652446746826e-01 5.634759739041328430e-02 -1.535677723586559296e-02 9.644471108913421631e-02 -1.385008841753005981e-01 1.115548089146614075e-01 -1.945602744817733765e-01 -1.304208338260650635e-01 -3.088935017585754395e-01 3.106196410953998566e-02 3.020697087049484253e-02 -5.813276860862970352e-03 3.011034429073333740e-01 6.483565550297498703e-03 -1.082497388124465942e-01 -4.634068906307220459e-02 -1.630202680826187134e-01 -2.139957994222640991e-01 -1.708869338035583496e-01 3.082303330302238464e-02
-1.229388937354087830e-01 -7.665076758712530136e-03 -1.739719510078430176e-01 5.992099642753601074e-02 4.397729039192199707e-01 1.828720718622207642e-01 3.036418557167053223e-01 -4.921858757734298706e-02 7.316198199987411499e-02 2.321246862411499023e-01 -8.619355410337448120e-02 1.332771331071853638e-01 4.045605659484863281e-02 1.688594929873943329e-02 1.156003922224044800e-01 1.025059744715690613e-01 2.359822690486907959e-01 1.450340077280998230e-02 -1.035107821226119995e-01 8.035245351493358612e-03 1.089996621012687683e-01 3.267361223697662354e-01 3.336379304528236389e-02 2.812008187174797058e-02 3.791872560977935791e-01 1.866184920072555542e-02 -2.474792599678039551e-01 1.582469046115875244e-01 2.581227421760559082e-01 1.066715568304061890e-01 5.639078468084335327e-02 1.430530697107315063e-01
3.063458763062953949e-02 -8.281291276216506958e-02 -8.592189848423004150e-02 -1.158711314201354980e-01 2.015832215547561646e-01 2.594639733433723450e-02 2.349474728107452393e-01 8.650708198547363281e-02 -2.160605341196060181e-01 1.731011271476745605e-01 -4.803215712308883667e-02 1.093816235661506653e-01 1.372347772121429443e-01 -1.249721348285675049e-01 -1.367550492286682129e-01 2.577321603894233704e-02 -1.139951050281524658e-01 -5.560706928372383118e-02 -1.169514581561088562e-01 -1.569156907498836517e-02 -1.405104398727416992e-01 3.978667259216308594e-01 -1.030338555574417114e-01 -9.153728187084197998e-02 -4.958022036589682102e-04 1.513030678033828735e-01 3.845775127410888672e-01 4.660502076148986816e-01 -2.207091301679611206e-01 -8.610811829566955566e-02 -1.344195753335952759e-01 1.828343123197555542e-01
2.325310111045837402e-01 -1.198296844959259033e-01 -1.539369821548461914e-01 -5.056974291801452637e-01 2.421304285526275635e-01 2.752321660518646240e-01 9.251316636800765991e-02 -8.683820068836212158e-02 -2.408709824085235596e-01 3.216486871242523193e-01 8.737512677907943726e-02 7.335367798805236816e-02 4.589523747563362122e-02 1.556037813425064087e-01 -3.351402282714843750e-02 1.038865298032760620e-01 -6.513436883687973022e-02 -6.938915699720382690e-02 3.446583077311515808e-02 4.565757140517234802e-02 -1.545284241437911987e-01 1.060052290558815002e-01 4.504904523491859436e-02 2.806384861469268799e-01 2.839882485568523407e-02 -3.005505725741386414e-02 1.115716695785522461e-01 3.029255270957946777e-01 -1.587527990341186523e-01 -8.170693367719650269e-02 6.755450367927551270e-02 1.354273110628128052e-01
1.598373353481292725e-01 1.700304746627807617e-01 3.030954003334045410e-01 -1.812713444232940674e-01 7.450125366449356079e-02 -1.299055963754653931e-01 3.692151010036468506e-01 6.676802784204483032e-02 -3.706315532326698303e-02 1.173683106899261475e-01 3.508603274822235107e-01 -7.525083608925342560e-03 1.910166889429092407e-01 3.662794083356857300e-02 1.455416232347488403e-01 3.235347867012023926e-01 -1.462312974035739899e-02 1.441459059715270996e-01 9.005716443061828613e-02 1.502282768487930298e-01 -1.016395241022109985e-01 1.885356940329074860e-02 1.781428419053554535e-02 4.203837737441062927e-02 2.179825901985168457e-01 2.150801718235015869e-01 -7.905444502830505371e-02 2.449551522731781006e-01 -1.859080046415328979e-01 5.249985307455062866e-02 -7.299491669982671738e-03 3.062287271022796631e-01
8.858070708811283112e-03 -2.148219943046569824e-01 3.069594800472259521e-01 1.257242709398269653e-01 8.332227170467376709e-02 7.830990478396415710e-03 1.594925671815872192e-01 2.689354866743087769e-02 1.400470286607742310e-01 1.741045415401458740e-01 -3.290330171585083008e-01 2.234106510877609253e-02 1.115581691265106201e-01 2.691511809825897217e-01 2.082038074731826782e-01 2.887868881225585938e-01 -5.053695663809776306e-02 9.538896381855010986e-02 -7.765740901231765747e-02 -1.313361227512359619e-01 -3.930630683898925781e-01 2.514182031154632568e-01 1.996887922286987305e-01 -2.596051618456840515e-02 -2.218755707144737244e-02 3.476979443803429604e-03 -2.392761968076229095e-02 2.827658951282501221e-01 7.203606516122817993e-02 -1.187843978404998779e-01 -1.909223645925521851e-01 1.013883873820304871e-01
1.672198027372360229e-01 -5.437617748975753784e-02 -4.397691413760185242e-02 -6.720054894685745239e-02 1.443585008382797241e-01 4.299350082874298096e-02 -1.032655388116836548e-01 8.601191639900207520e-02 -1.257165670394897461e-01 2.687062323093414307e-01 -4.830358177423477173e-02 5.323170125484466553e-02 1.141633167862892151e-01 -2.755503356456756592e-02 -1.157125905156135559e-01 8.351178467273712158e-02 3.434106707572937012e-02 7.769048213958740234e-02 -2.202205061912536621e-01 6.814663112163543701e-02 -1.263326853513717651e-01 4.039161205291748047e-01 -2.138796634972095490e-02 -2.292833328247070312e-01 1.009697094559669495e-02 1.006212830543518066e-01 3.467139303684234619e-01 4.148004055023193359e-01 -3.170580565929412842e-01 -1.991692781448364258e-01 -5.262732133269309998e-02 2.379024922847747803e-01
-5.780803970992565155e-03 6.074944138526916504e-02 -1.044766232371330261e-01 5.911902710795402527e-02 2.489562034606933594e-01 -2.473676949739456177e-01 1.237037554383277893e-01 -2.213431000709533691e-01 6.946939229965209961e-02 2.507041096687316895e-01 -4.386057704687118530e-02 -2.614421248435974121e-01 1.394545435905456543e-01 1.114803925156593323e-01 4.713620059192180634e-03 1.590841561555862427e-01 1.414186209440231323e-01 3.451345264911651611e-01 -1.243629902601242065e-01 -1.479381322860717773e-01 -1.800304800271987915e-01 2.056684941053390503e-01 -1.138747017830610275e-02 3.255051076412200928e-01 2.511149942874908447e-01 1.737883687019348145e-01 -1.924349181354045868e-02 3.196694552898406982e-01 -8.099485933780670166e-02 1.122775524854660034e-01 1.642882227897644043e-01 8.159810677170753479e-04
2.609422206878662109e-01 2.141519933938980103e-01 1.620160341262817383e-01 -2.950445115566253662e-01 2.080536261200904846e-02 -1.953648030757904053e-02 2.632475793361663818e-01 -1.258952766656875610e-01 -6.173561885952949524e-02 2.892857789993286133e-01 3.733744025230407715e-01 1.125555783510208130e-01 -9.915417432785034180e-02 3.457042276859283447e-01 1.304878741502761841e-01 1.966937929391860962e-01 -2.404589056968688965e-01 1.380064636468887329e-01 -2.703594863414764404e-01 1.389698684215545654e-01 2.661092579364776611e-02 5.179034918546676636e-02 -1.472809314727783203e-01 1.675064563751220703e-01 4.210156947374343872e-02 -4.573459271341562271e-03 -3.220877051353454590e-02 1.100033596158027649e-01 -8.045673370361328125e-02 -1.219429299235343933e-01 -1.295524369925260544e-02 5.739810317754745483e-02
-5.537129566073417664e-02 1.718979030847549438e-01 1.226757839322090149e-01 1.047723144292831421e-01 2.457072772085666656e-02 8.612317591905593872e-02 2.354221791028976440e-01 4.968154430389404297e-02 7.122251391410827637e-02 3.247070312500000000e-01 -1.793099641799926758e-01 1.281079649925231934e-01 2.346922308206558228e-01 -7.954743504524230957e-02 -9.090092964470386505e-03 2.921843826770782471e-01 9.074200689792633057e-02 1.406675577163696289e-01 7.509326189756393433e-02 -8.935876190662384033e-03 -1.672769486904144287e-01 1.870705038309097290e-01 -2.601636350154876709e-01 6.206480041146278381e-02 2.952154576778411865e-01 -2.726303935050964355e-01 3.207409381866455078e-01 1.953374296426773071e-01 8.226151019334793091e-02 -1.366322487592697144e-01 2.321306616067886353e-01 1.393801718950271606e-01
2.639113068580627441e-01 -1.393768489360809326e-01 -1.742047965526580811e-01 -3.172520175576210022e-02 1.701679825782775879e-01 -9.682634472846984863e-02 3.195993900299072266e-01 1.622420363128185272e-02 -1.328505128622055054e-01 9.006881713867187500e-02 2.923862822353839874e-02 3.396222889423370361e-01 1.003700792789459229e-01 -1.174173578619956970e-01 -2.036458700895309448e-01 1.189819127321243286e-01 -2.928471565246582031e-01 -5.397468432784080505e-02 -3.535589203238487244e-02 8.264854550361633301e-04 3.128280118107795715e-02 3.541537225246429443e-01 -9.603454172611236572e-02 1.250766962766647339e-01 2.812590301036834717e-01 -1.158106401562690735e-01 1.927627772092819214e-01 2.297350764274597168e-01 -2.087192684412002563e-01 -2.154215127229690552e-01 6.130312755703926086e-02 -2.456238493323326111e-03
5.197747945785522461e-01 2.445964491926133633e-04 5.697798356413841248e-02 -1.483808457851409912e-01 5.225502327084541321e-02 2.517207711935043335e-02 1.963354796171188354e-01 2.455774247646331787e-01 1.625372655689716339e-02 2.623795568943023682e-01 1.248321980237960815e-01 -5.353473126888275146e-02 4.781388118863105774e-02 -4.845884069800376892e-02 -5.004268884658813477e-02 3.489303588867187500e-02 1.797115802764892578e-01 -6.459242850542068481e-02 1.787005513906478882e-01 4.176356270909309387e-02 -1.705808192491531372e-01 4.522939026355743408e-01 1.132182329893112183e-01 -3.002197854220867157e-02 3.202247917652130127e-01 -5.094163864850997925e-02 1.111129075288772583e-01 8.946545422077178955e-02 2.026742398738861084e-01 -2.177017740905284882e-02 6.007001921534538269e-02 1.351146996021270752e-01
2.939108312129974365e-01 4.969522356986999512e-02 -7.152362167835235596e-02 5.821196734905242920e-02 2.762129902839660645e-01 -6.395942717790603638e-02 3.883494138717651367e-01 -8.155421912670135498e-02 -2.244233787059783936e-01 1.965174823999404907e-01 -1.175959184765815735e-01 1.621660441160202026e-01 -1.638028174638748169e-01 1.893272697925567627e-01 -7.913654670119285583e-03 1.521971821784973145e-02 -2.471901774406433105e-01 2.932714521884918213e-01 -2.733610570430755615e-02 3.086784780025482178e-01 1.231972351670265198e-01 1.818411201238632202e-01 1.353274732828140259e-01 2.831278145313262939e-01 5.550401657819747925e-02 1.303671300411224365e-01 5.720139294862747192e-02 2.482625469565391541e-02 -1.659353375434875488e-01 -7.011479884386062622e-02 8.916147798299789429e-02 1.359604299068450928e-01
-2.013483494520187378e-01 -2.527198493480682373e-01 -7.985793799161911011e-02 2.095445618033409119e-02 3.369053006172180176e-01 -1.467043906450271606e-02 3.488172292709350586e-01 2.010747045278549194e-01 -9.477520734071731567e-02 2.834305763244628906e-01 1.547639071941375732e-01 -7.813379913568496704e-02 2.098298519849777222e-01 7.381705939769744873e-02 1.840229928493499756e-01 1.097782999277114868e-01 -6.561340391635894775e-02 1.533301323652267456e-01 -1.687707453966140747e-01 8.319932036101818085e-03 -1.328063756227493286e-01 1.819195896387100220e-01 7.652571052312850952e-02 1.729420274496078491e-01 -5.566357821226119995e-02 1.282771527767181396e-01 3.082866780459880829e-02 5.489353556185960770e-03 -2.114233225584030151e-01 -2.909122109413146973e-01 3.170317709445953369e-01 -7.033340632915496826e-02
1.964128762483596802e-01 -1.717693805694580078e-01 2.058770656585693359e-01 8.182177692651748657e-02 5.297759920358657837e-02 1.301874965429306030e-01 1.974541246891021729e-01 -6.548147648572921753e-02 -7.605452090501785278e-02 3.355133235454559326e-01 -3.537164926528930664e-01 -4.912294819951057434e-02 1.926733553409576416e-01 2.205103486776351929e-01 2.336409837007522583e-01 1.550058722496032715e-01 -5.765961855649948120e-02 5.339596047997474670e-02 1.973636895418167114e-01 2.498035691678524017e-02 -3.604481816291809082e-01 2.041801363229751587e-01 1.104913204908370972e-01 -4.875309765338897705e-02 8.514070510864257812e-02 -1.146703287959098816e-01 2.411415874958038330e-01 2.250192463397979736e-01 -1.840807944536209106e-01 -1.073692291975021362e-01 -5.431180819869041443e-02 8.159493096172809601e-03
2.083712667226791382e-01 3.592381179332733154e-01 -1.173265278339385986e-01 -9.089381992816925049e-02 1.978195160627365112e-01 -1.968309134244918823e-01 8.465741574764251709e-02 -5.434895679354667664e-02 1.809776946902275085e-02 1.722053587436676025e-01 7.433888316154479980e-02 -1.377671062946319580e-01 8.095294982194900513e-02 -1.005977094173431396e-01 1.233575269579887390e-01 2.121178060770034790e-01 4.790231958031654358e-02 3.799478113651275635e-01 -1.787161678075790405e-01 5.634379759430885315e-02 -1.040264517068862915e-01 3.912920355796813965e-01 2.925508022308349609e-01 -1.007500588893890381e-01 2.083213925361633301e-01 2.262209653854370117e-01 1.867843419313430786e-01 3.169283643364906311e-02 -5.261266604065895081e-02 6.110868602991104126e-02 4.268043115735054016e-02 7.685612142086029053e-02
1.666040420532226562e-01 -7.601810246706008911e-02 6.469813734292984009e-02 -4.956917092204093933e-02 1.788059365935623646e-03 -4.534317553043365479e-02 6.576759368181228638e-02 -5.852920468896627426e-03 2.280083484947681427e-02 2.359817773103713989e-01 6.693496368825435638e-03 6.386542320251464844e-02 -8.594574779272079468e-02 2.562452852725982666e-01 -2.382143586874008179e-01 4.274528473615646362e-02 1.477256864309310913e-01 4.255050420761108398e-01 -1.740017086267471313e-01 4.271907210350036621e-01 -2.430476993322372437e-01 -1.722958055324852467e-03 -2.460036985576152802e-02 1.444452702999114990e-01 2.405845969915390015e-01 1.781688481569290161e-01 -2.560979723930358887e-01 2.199159860610961914e-01 -2.141879945993423462e-01 -2.686947025358676910e-02 -1.001526862382888794e-01 7.110598683357238770e-02
1.219508871436119080e-01 6.054107844829559326e-02 1.409856509417295456e-02 -8.238086849451065063e-02 1.156095713376998901e-01 -1.776069402694702148e-01 2.358913719654083252e-01 6.412316113710403442e-02 -1.617339998483657837e-01 1.605184823274612427e-01 2.404848337173461914e-01 -8.561397343873977661e-02 2.473834753036499023e-01 -5.198321491479873657e-02 -6.349330395460128784e-02 -2.199891954660415649e-02 -1.254353374242782593e-01 4.016956388950347900e-01 -2.464982308447360992e-02 -5.431901663541793823e-04 2.075329720973968506e-01 4.329560399055480957e-01 4.885861184448003769e-03 -3.550238534808158875e-02 2.147194743156433105e-02 -7.386811077594757080e-02 -3.407880663871765137e-01 3.009258210659027100e-01 1.581065356731414795e-01 1.628797315061092377e-02 1.061062607914209366e-02 1.918740570545196533e-01
1.991741210222244263e-01 3.873804584145545959e-02 1.308203190565109253e-01 -1.892778277397155762e-01 1.272660940885543823e-01 1.546390950679779053e-01 3.687180876731872559e-01 3.856189176440238953e-02 1.161325350403785706e-01 3.727378547191619873e-01 2.748932540416717529e-01 -1.650271117687225342e-01 4.486711323261260986e-02 2.663327753543853760e-01 -2.191572487354278564e-01 2.187012284994125366e-01 8.991789072751998901e-02 1.318206079304218292e-02 -6.739749014377593994e-02 -1.239629089832305908e-02 9.540224075317382812e-02 8.870999515056610107e-02 -1.264537964016199112e-02 -9.104215353727340698e-02 2.325410246849060059e-01 -9.882496297359466553e-02 1.906955391168594360e-01 9.024393558502197266e-02 3.532041907310485840e-01 3.107875352725386620e-03 9.626530855894088745e-02 1.534831076860427856e-01
3.429489135742187500e-01 -1.211993172764778137e-01 7.181493192911148071e-02 -1.201165914535522461e-01 9.605798870325088501e-02 2.084600627422332764e-01 -3.613387420773506165e-02 -1.031221300363540649e-01 -2.477086484432220459e-01 1.314042508602142334e-01 3.811537055298686028e-03 2.173599973320960999e-02 2.162891440093517303e-02 2.628754377365112305e-01 1.239245873875916004e-03 3.931813836097717285e-01 -1.377399116754531860e-01 -1.855454742908477783e-01 -2.893538773059844971e-01 5.845744535326957703e-02 7.581539452075958252e-02 2.918201386928558350e-01 8.610925078392028809e-02 3.461427390575408936e-01 -2.699116989970207214e-02 -1.564986258745193481e-01 -9.573060274124145508e-02 1.101089641451835632e-01 -6.707973778247833252e-02 -1.314855515956878662e-01 -6.888011842966079712e-02 2.202053368091583252e-01
2.562221288681030273e-01 -3.310185670852661133e-02 -1.335894316434860229e-01 2.202717214822769165e-01 9.409417957067489624e-02 -6.590366683667525649e-05 2.084290683269500732e-01 1.221926361322402954e-01 1.815319657325744629e-01 2.911902964115142822e-01 -1.500314325094223022e-01 3.273665308952331543e-01 8.080219477415084839e-02 -3.543879091739654541e-02 -5.930890887975692749e-02 2.689093649387359619e-01 -4.032880961894989014e-01 -3.238462284207344055e-02 -2.290104515850543976e-02 1.277720630168914795e-01 1.743752136826515198e-02 2.486407160758972168e-01 -1.594261229038238525e-01 -6.942517310380935669e-02 2.547313272953033447e-01 -9.046683460474014282e-02 1.277203112840652466e-01 6.572457402944564819e-02 -8.697860687971115112e-02 -2.735855877399444580e-01 1.345840245485305786e-01 -3.857471793889999390e-02
5.119978915899991989e-03 4.939755424857139587e-02 1.914026588201522827e-01 -9.395316988229751587e-02 2.640099227428436279e-01 -2.040556222200393677e-01 6.102996319532394409e-02 -4.113655537366867065e-02 1.643859148025512695e-01 2.859284281730651855e-01 -7.644461095333099365e-02 -1.440659016370773315e-01 -5.626861006021499634e-02 2.398875653743743896e-01 -3.348071575164794922e-01 2.337161451578140259e-02 1.328760981559753418e-01 2.611362338066101074e-01 -1.260218471288681030e-01 -4.830623045563697815e-02 -1.796794533729553223e-01 3.264797106385231018e-02 -2.408051490783691406e-02 2.105283923447132111e-02 1.249363645911216736e-02 -2.631276249885559082e-01 3.753823786973953247e-02 1.763126552104949951e-01 1.258846521377563477e-01 -4.539656043052673340e-01 5.431215092539787292e-02 2.477459758520126343e-01
1.424940489232540131e-02 -7.145945727825164795e-02 -2.257589846849441528e-01 5.314461886882781982e-02 8.179018646478652954e-02 1.254969239234924316e-01 1.708644330501556396e-01 7.670484017580747604e-03 -2.775097191333770752e-01 3.511569797992706299e-01 3.777816891670227051e-02 1.558012217283248901e-01 -4.167030379176139832e-02 1.578679829835891724e-01 -1.088207140564918518e-01 5.828947946429252625e-02 3.839679956436157227e-01 3.649432063102722168e-01 -1.298954784870147705e-01 -1.255151033401489258e-01 -4.185093566775321960e-02 2.694821953773498535e-01 5.430262535810470581e-02 -1.704463851638138294e-03 -1.111764460802078247e-01 -2.371328473091125488e-01 -1.046993210911750793e-01 3.032279014587402344e-01 -2.822167612612247467e-02 5.523734260350465775e-03 9.114971011877059937e-02 2.237896621227264404e-01
2.717345394194126129e-02 -8.211915194988250732e-02 -5.611628293991088867e-02 1.101602613925933838e-01 3.227161765098571777e-01 -7.957239449024200439e-02 2.047599256038665771e-01 1.992342323064804077e-01 9.185249917209148407e-03 2.999506592750549316e-01 -2.632623165845870972e-02 1.826449930667877197e-01 1.675645262002944946e-01 -2.276345342397689819e-02 2.335824668407440186e-01 1.825582385063171387e-01 1.693122275173664093e-02 4.158364608883857727e-02 4.600870236754417419e-02 -2.396812289953231812e-01 -2.668356299400329590e-01 1.931871771812438965e-01 3.005621023476123810e-02 -1.222425773739814758e-01 2.074795365333557129e-01 2.739899754524230957e-01 8.459687978029251099e-02 1.776000559329986572e-01 3.615899980068206787e-01 -1.697376072406768799e-01 -1.248716637492179871e-01 1.631790548563003540e-01
-9.456979110836982727e-03 1.863212287425994873e-01 2.338508367538452148e-01 -2.260304614901542664e-02 3.789249807596206665e-02 -4.605130758136510849e-03 3.680028915405273438e-01 4.147933423519134521e-02 -3.303552865982055664e-01 3.437974452972412109e-01 3.149571120738983154e-01 -4.654275253415107727e-02 -1.866581290960311890e-01 -1.121285408735275269e-01 1.181858405470848083e-02 3.102594241499900818e-02 8.814430795609951019e-03 -4.233560338616371155e-02 -2.764795124530792236e-01 1.397680398076772690e-02 1.012959480285644531e-01 3.840707838535308838e-01 -3.352921083569526672e-02 1.455108970403671265e-01 2.188551425933837891e-01 1.888628900051116943e-01 -7.807654887437820435e-02 9.532716870307922363e-02 6.249599158763885498e-02 -1.104779541492462158e-02 8.500613272190093994e-02 1.600105166435241699e-01
1.304738223552703857e-01 -1.367189437150955200e-01 -1.200582482852041721e-03 -1.115066409111022949e-01 -7.440147548913955688e-02 5.235956609249114990e-02 5.846370384097099304e-02 1.537732928991317749e-01 -2.102668583393096924e-01 2.977645993232727051e-01 -3.074373006820678711e-01 -1.711240112781524658e-01 1.374675780534744263e-01 -8.185489475727081299e-02 1.450961083173751831e-01 4.165531322360038757e-02 1.392713189125061035e-01 1.983785256743431091e-02 -1.569278389215469360e-01 -1.842032670974731445e-01 -1.908504217863082886e-01 2.474232167005538940e-01 -8.127024024724960327e-02 3.937720060348510742e-01 1.565407216548919678e-01 4.414279386401176453e-02 -2.329698950052261353e-01 3.864335417747497559e-01 -6.317358464002609253e-02 -1.713677644729614258e-01 -1.012513265013694763e-01 -1.120961271226406097e-02
8.749725669622421265e-02 2.756143687292933464e-03 1.907712221145629883e-01 -4.057729244232177734e-02 8.413671702146530151e-02 4.728421196341514587e-02 3.832409381866455078e-01 6.626698374748229980e-02 -2.366172149777412415e-02 3.362637758255004883e-01 6.880753487348556519e-02 -1.640621125698089600e-01 5.000452324748039246e-02 1.246697455644607544e-01 3.216154873371124268e-02 5.267257615923881531e-02 -8.711089193820953369e-02 2.811370231211185455e-02 -4.662773385643959045e-02 2.535045742988586426e-01 2.520206272602081299e-01 2.476202100515365601e-01 2.220037132501602173e-01 3.009573221206665039e-01 2.800711393356323242e-01 1.371600478887557983e-01 -3.139643371105194092e-02 1.182310283184051514e-01 -3.433027863502502441e-01 -1.494476348161697388e-01 1.095844134688377380e-01 1.505169123411178589e-01
5.075914319604635239e-03 -2.776663936674594879e-02 9.455215930938720703e-02 1.467914581298828125e-01 -2.144576050341129303e-02 -8.687551319599151611e-02 3.150914311408996582e-01 1.837125867605209351e-01 -4.694874212145805359e-02 4.354518353939056396e-01 -2.794551551342010498e-01 -1.696581579744815826e-02 -9.110501967370510101e-03 -4.927704855799674988e-02 1.894654035568237305e-01 3.346585929393768311e-01 2.574102878570556641e-01 4.935430362820625305e-02 -3.492796123027801514e-01 4.443332180380821228e-02 1.032882556319236755e-02 -4.594913218170404434e-03 3.455855324864387512e-02 6.529955565929412842e-02 1.710356026887893677e-02 1.151776537299156189e-01 -7.510415464639663696e-02 4.595627263188362122e-02 -9.777405299246311188e-03 -1.989050060510635376e-01 3.822197318077087402e-01 -4.183935374021530151e-02
3.101830482482910156e-01 -1.146683469414710999e-02 -1.414988338947296143e-01 2.323860079050064087e-01 1.356083005666732788e-01 -1.735146492719650269e-01 -5.582019686698913574e-02 -2.304555922746658325e-01 -6.151531264185905457e-02 3.011506199836730957e-01 -2.156443893909454346e-02 -3.211586922407150269e-02 -2.111176215112209320e-02 -3.584830835461616516e-02 1.321581453084945679e-01 2.672320902347564697e-01 -1.059683635830879211e-01 -8.787209540605545044e-02 -2.628483772277832031e-01 -1.292656511068344116e-01 -1.415964215993881226e-01 4.400425255298614502e-01 -1.158096715807914734e-01 -2.499450370669364929e-02 1.794039607048034668e-01 -1.444873660802841187e-01 -2.785324677824974060e-02 2.653296291828155518e-01 -2.453375458717346191e-01 -9.416644275188446045e-02 1.619645766913890839e-02 1.108783110976219177e-01
3.667087852954864502e-01 -1.766971945762634277e-01 2.752060443162918091e-02 4.135376960039138794e-02 1.167413145303726196e-01 6.855650246143341064e-02 2.315588742494583130e-01 -8.666671812534332275e-03 6.891454011201858521e-02 2.615395486354827881e-01 2.711078822612762451e-01 -1.183167174458503723e-01 -5.526911094784736633e-02 2.298584282398223877e-01 7.436773926019668579e-02 3.038434386253356934e-01 -9.269749373197555542e-02 -1.098264530301094055e-01 1.593658141791820526e-02 -7.442881166934967041e-02 -1.368798464536666870e-01 3.669555485248565674e-01 1.323202103376388550e-01 -1.778923124074935913e-01 1.408263295888900757e-01 -1.783881485462188721e-01 1.050449311733245850e-01 -5.013707280158996582e-02 2.989746630191802979e-01 -8.084060251712799072e-02 2.517438866198062897e-02 2.338120639324188232e-01
2.187581360340118408e-01 2.274450361728668213e-01 9.905855357646942139e-02 -2.040725797414779663e-01 1.643022447824478149e-01 -3.557613119482994080e-02 7.711835205554962158e-02 -1.818271912634372711e-02 2.342075854539871216e-01 4.278008937835693359e-01 -1.285686343908309937e-01 -3.630606234073638916e-01 4.846087656915187836e-03 1.194373592734336853e-01 2.745925821363925934e-02 1.297585517168045044e-01 1.543501317501068115e-01 9.197752922773361206e-02 -7.228444516658782959e-02 -8.846671134233474731e-02 -1.286723911762237549e-01 1.708259731531143188e-01 -1.513666659593582153e-01 8.083728142082691193e-03 -4.994712769985198975e-03 -3.888735175132751465e-02 1.748689264059066772e-01 1.227236688137054443e-01 1.815617680549621582e-01 -3.142142891883850098e-01 1.270615905523300171e-01 2.953962981700897217e-01
2.128867805004119873e-01 -1.016514226794242859e-01 -1.329437363892793655e-02 6.629097461700439453e-02 2.005364894866943359e-01 -5.532486364245414734e-02 3.954325616359710693e-01 -9.125178307294845581e-02 -2.505369484424591064e-01 3.795795440673828125e-01 -2.405756339430809021e-02 1.818425953388214111e-01 4.535752534866333008e-02 2.346034049987792969e-01 4.584812745451927185e-02 2.496672570705413818e-01 -3.059127032756805420e-01 2.654716372489929199e-01 1.085109785199165344e-01 2.927960753440856934e-01 1.331786662340164185e-01 6.976958364248275757e-02 3.247169032692909241e-02 1.175749599933624268e-01 2.705295011401176453e-02 1.666833013296127319e-01 8.054648339748382568e-02 8.062624186277389526e-02 -1.632122397422790527e-01 -3.544340655207633972e-02 -7.238424383103847504e-03 -3.582904115319252014e-02
3.338923752307891846e-01 2.393040060997009277e-02 -2.230483479797840118e-02 2.750917971134185791e-01 1.516954749822616577e-01 -2.247279733419418335e-01 3.471752256155014038e-02 -1.641730219125747681e-01 -4.561442509293556213e-02 2.303202897310256958e-01 3.324966877698898315e-02 -5.794777721166610718e-02 5.630778148770332336e-02 6.271242350339889526e-02 2.413311228156089783e-02 9.823118150234222412e-02 -8.108182996511459351e-02 -9.829150885343551636e-02 -2.316953986883163452e-01 -9.378530830144882202e-02 -1.716555655002593994e-01 2.864382266998291016e-01 -1.968485116958618164e-01 -1.010326668620109558e-01 1.010562479496002197e-01 -1.484878212213516235e-01 -1.666459292173385620e-01 3.668234646320343018e-01 -3.206439912319183350e-01 -1.781415790319442749e-01 -6.432763300836086273e-03 2.545746564865112305e-01
-1.388175413012504578e-02 4.371482506394386292e-02 1.705359369516372681e-01 3.837933391332626343e-02 -6.990363355726003647e-03 -1.419214308261871338e-01 4.108306765556335449e-01 1.556789129972457886e-01 -6.401664018630981445e-02 3.393344581127166748e-01 4.256962239742279053e-02 -8.239432424306869507e-02 2.625647000968456268e-02 1.615251414477825165e-02 1.050304025411605835e-01 1.342377662658691406e-01 -1.087414100766181946e-01 -3.945607692003250122e-02 1.198389083147048950e-01 2.588273882865905762e-01 2.541885077953338623e-01 2.745567858219146729e-01 1.418144106864929199e-01 2.296851575374603271e-01 2.888249158859252930e-01 2.342250645160675049e-01 -2.462015114724636078e-02 1.295719742774963379e-01 -2.067231833934783936e-01 -1.867033690214157104e-01 1.025930643081665039e-01 2.118852436542510986e-01
1.817728132009506226e-01 -1.075842902064323425e-01 3.409192711114883423e-02 -4.552476480603218079e-02 5.912486091256141663e-02 -3.174023926258087158e-01 2.278351932764053345e-01 6.337943486869335175e-03 -9.935429692268371582e-02 3.337854743003845215e-01 1.740456968545913696e-01 -1.207833364605903625e-02 1.727705448865890503e-01 -5.097553879022598267e-02 -8.163104951381683350e-02 1.457495987415313721e-01 -7.014940492808818817e-04 3.121420741081237793e-02 -1.033710390329360962e-01 2.458874136209487915e-01 4.096965789794921875e-01 2.126042395830154419e-01 2.742168307304382324e-01 2.040632069110870361e-01 -3.319087997078895569e-02 2.026574611663818359e-01 -5.283431336283683777e-02 2.108428329229354858e-01 -2.275583744049072266e-01 -4.767307266592979431e-02 1.552347466349601746e-02 1.953455656766891479e-01
3.104665875434875488e-01 -6.950673181563615799e-03 3.967855274677276611e-01 1.611189097166061401e-01 7.853085547685623169e-02 -8.424341678619384766e-02 1.921636611223220825e-01 -1.230133101344108582e-01 -2.855771183967590332e-01 2.296132147312164307e-01 1.716427318751811981e-02 -2.350155860185623169e-01 -1.011611372232437134e-01 2.090678811073303223e-01 -2.721366100013256073e-02 2.699784636497497559e-01 -2.170378528535366058e-02 2.050446718931198120e-01 -1.424091905355453491e-01 -3.793858364224433899e-02 2.944390475749969482e-01 9.532903879880905151e-02 3.885752707719802856e-02 -5.590676795691251755e-03 -2.189625240862369537e-02 9.896703809499740601e-02 -5.039041116833686829e-02 3.006886243820190430e-01 2.016582638025283813e-01 -4.436574876308441162e-02 -1.509189754724502563e-01 8.526857197284698486e-02
2.906493246555328369e-01 2.555457130074501038e-02 1.958423852920532227e-01 -1.941035687923431396e-01 1.006037741899490356e-01 -5.249648913741111755e-02 2.531971931457519531e-01 -9.511975222267210484e-04 7.636177539825439453e-02 1.557050794363021851e-01 -4.109979271888732910e-01 -4.246693477034568787e-02 -1.564548909664154053e-02 1.179561112076044083e-02 4.646233841776847839e-02 2.336970418691635132e-01 -2.509014867246150970e-02 1.289114207029342651e-01 -9.365546703338623047e-02 9.174486249685287476e-02 9.761334955692291260e-02 2.979930639266967773e-01 -1.854894608259201050e-01 1.808876693248748779e-01 2.383523285388946533e-01 -3.107503950595855713e-01 3.204874927178025246e-03 1.227164193987846375e-01 2.717337906360626221e-01 1.781128644943237305e-01 8.360034972429275513e-02 1.516811847686767578e-01
-6.115321535617113113e-03 6.968983262777328491e-02 -1.810190081596374512e-01 1.081326752901077271e-01 1.227912083268165588e-01 -1.456220448017120361e-01 1.493492126464843750e-01 1.468102782964706421e-01 -1.525641530752182007e-01 4.456121101975440979e-02 -9.080131351947784424e-02 3.561069443821907043e-02 -1.155436187982559204e-01 2.597356140613555908e-01 -1.526255626231431961e-02 3.558440506458282471e-01 -2.118406891822814941e-01 2.463673204183578491e-01 -2.090486735105514526e-01 1.709511131048202515e-01 -3.503177762031555176e-01 1.372211873531341553e-01 1.351216435432434082e-02 1.801945716142654419e-01 3.368171751499176025e-01 7.866293191909790039e-02 1.143050640821456909e-01 2.545827031135559082e-01 9.709240496158599854e-02 1.624611951410770416e-02 1.000826433300971985e-01 2.411128580570220947e-01
2.074689418077468872e-01 -2.315533906221389771e-01 -1.541360933333635330e-02 4.799218848347663879e-02 -4.420630168169736862e-03 3.214794099330902100e-01 2.735280990600585938e-01 1.603325642645359039e-02 -2.875109575688838959e-02 3.192705214023590088e-01 -1.202112510800361633e-01 -3.295397758483886719e-02 1.759315095841884613e-02 3.702167272567749023e-01 4.662427306175231934e-02 1.878136396408081055e-01 6.789527088403701782e-02 1.231328174471855164e-01 -4.812688753008842468e-02 1.786288991570472717e-02 -2.435447275638580322e-01 1.268636733293533325e-01 -4.594111442565917969e-02 4.071060121059417725e-01 -9.764631092548370361e-02 9.620638191699981689e-02 1.126670911908149719e-01 1.490157395601272583e-01 -3.436234220862388611e-02 -3.263110518455505371e-01 2.226546593010425568e-02 -4.164590314030647278e-02
3.601473197340965271e-02 1.158085614442825317e-01 -1.707817167043685913e-01 1.284020841121673584e-01 1.988307982683181763e-01 1.140047237277030945e-02 1.619304418563842773e-01 7.626821845769882202e-02 7.980458438396453857e-02 3.745705485343933105e-01 -1.190592944622039795e-01 -4.027941823005676270e-02 1.792943775653839111e-01 -5.701844394207000732e-02 2.444453388452529907e-01 -1.375989150255918503e-02 1.371257156133651733e-01 1.642648316919803619e-02 -1.512568444013595581e-01 -2.762331441044807434e-02 5.644159391522407532e-03 3.578568100929260254e-01 -6.427030265331268311e-02 2.716726250946521759e-02 2.998109459877014160e-01 -1.795812398195266724e-01 3.775588572025299072e-01 3.126144707202911377e-01 1.801465749740600586e-01 -1.297360286116600037e-02 -1.885882467031478882e-01 6.203119456768035889e-02
8.864196948707103729e-03 2.677805162966251373e-02 -8.728060871362686157e-02 -4.125732555985450745e-02 3.442291617393493652e-01 2.944480814039707184e-02 4.150181710720062256e-01 1.108100563287734985e-01 -3.279284238815307617e-01 2.384294522926211357e-03 -1.945300213992595673e-02 7.348934561014175415e-02 -8.828187733888626099e-02 1.247798725962638855e-01 -1.303847730159759521e-01 -2.484649186953902245e-03 -1.615644432604312897e-02 -5.504997819662094116e-02 -3.663712739944458008e-01 -1.249209567904472351e-01 -6.127803027629852295e-02 3.381216824054718018e-01 -2.232113853096961975e-02 3.356762602925300598e-02 1.201599165797233582e-01 -2.831491269171237946e-02 2.815405726432800293e-01 3.600959479808807373e-01 -1.619950383901596069e-01 3.644140064716339111e-02 8.761034905910491943e-02 7.848326116800308228e-03
1.944011896848678589e-01 -1.218023374676704407e-01 3.056363202631473541e-04 7.162233348935842514e-03 2.475948184728622437e-01 -3.271289542317390442e-02 1.108011007308959961e-01 -8.331705629825592041e-02 8.254282921552658081e-02 2.768575549125671387e-01 8.035798370838165283e-02 4.529458284378051758e-02 -1.777849346399307251e-02 -1.419630050659179688e-01 1.564197242259979248e-02 3.777310550212860107e-01 2.444574087858200073e-01 -2.218797206878662109e-01 -4.455259442329406738e-02 1.100751757621765137e-01 -2.971663326025009155e-02 2.336991392076015472e-02 2.293407768011093140e-01 -1.041876897215843201e-01 1.320198923349380493e-01 -1.358057707548141479e-01 1.081480383872985840e-01 3.912938237190246582e-01 -3.239368498325347900e-01 -3.248082697391510010e-01 1.053552106022834778e-01 -1.319328695535659790e-02
2.508267760276794434e-01 -1.625586003065109253e-01 -2.140360027551651001e-01 -3.206830024719238281e-01 1.406245082616806030e-01 -5.754501000046730042e-02 2.004267722368240356e-01 -4.220118280500173569e-03 -2.724496880546212196e-03 3.978761434555053711e-01 -1.372359544038772583e-01 2.879606187343597412e-01 -3.435017913579940796e-02 -1.096067577600479126e-01 1.813870668411254883e-02 3.809512853622436523e-01 -5.080869048833847046e-02 -1.358765512704849243e-01 -5.200672522187232971e-02 -5.537011101841926575e-02 -7.249110192060470581e-02 5.098858103156089783e-02 2.508799731731414795e-01 7.406530529260635376e-02 -5.843679886311292648e-03 1.502124872058629990e-02 2.001238167285919189e-01 2.423604130744934082e-01 -1.551035791635513306e-01 1.135463789105415344e-01 1.898078024387359619e-01 -7.001123577356338501e-02
1.930233687162399292e-01 8.625762164592742920e-02 1.734426766633987427e-01 7.991980761289596558e-03 1.115239225327968597e-03 -1.006398499011993408e-01 2.915737926959991455e-01 -8.864201605319976807e-02 -4.097742438316345215e-01 6.356632709503173828e-02 -5.594230070710182190e-02 -5.678202584385871887e-02 4.213292151689529419e-02 4.655734896659851074e-01 -1.252335458993911743e-01 2.656177282333374023e-01 -6.582126021385192871e-03 2.506856024265289307e-01 -2.359904497861862183e-01 -3.318338841199874878e-02 -3.348765894770622253e-02 1.569956839084625244e-01 7.668635994195938110e-02 -1.217200793325901031e-02 1.138195842504501343e-01 9.002842940390110016e-03 -1.902979984879493713e-02 1.874379068613052368e-01 9.164676815271377563e-02 -3.142414987087249756e-01 -1.071894913911819458e-01 -1.429294645786285400e-01
1.344574708491563797e-02 7.814540714025497437e-02 -1.359501034021377563e-01 5.198363214731216431e-02 1.589104384183883667e-01 -9.255381673574447632e-02 4.716875851154327393e-01 -2.278946638107299805e-01 1.067312061786651611e-01 1.446475386619567871e-01 -9.942036867141723633e-02 -1.820990070700645447e-02 -2.390252500772476196e-01 2.281028032302856445e-01 1.170619055628776550e-01 1.147138848900794983e-01 -1.072438806295394897e-01 1.431668549776077271e-01 3.742587566375732422e-02 -2.333944886922836304e-01 -7.262209802865982056e-02 4.142305552959442139e-01 -7.518375664949417114e-02 -5.925074219703674316e-02 -1.126942634582519531e-01 2.688135579228401184e-02 3.168815374374389648e-02 2.006204873323440552e-01 -1.337433904409408569e-01 -2.960900366306304932e-01 -2.251771092414855957e-01 2.990521676838397980e-02
1.514150351285934448e-01 7.304834574460983276e-02 1.023777052760124207e-01 -2.844958305358886719e-01 -5.254300683736801147e-02 -3.143269419670104980e-01 2.500022053718566895e-01 -3.217807412147521973e-02 1.046472042798995972e-01 3.222147226333618164e-01 -2.250911742448806763e-01 8.921547234058380127e-02 -1.872014403343200684e-01 -1.068036928772926331e-01 2.620149590075016022e-02 1.727535128593444824e-01 2.610501088201999664e-02 1.534991413354873657e-01 -1.135792955756187439e-01 -2.038386091589927673e-02 -4.192860051989555359e-02 6.113000586628913879e-02 -2.571527361869812012e-01 2.218871712684631348e-01 2.381058037281036377e-02 -8.884077519178390503e-02 -7.465397939085960388e-03 2.414113283157348633e-01 -1.414289921522140503e-01 7.907987572252750397e-03 1.553592979907989502e-01 4.420719444751739502e-01
7.549874484539031982e-03 -1.079441756010055542e-01 4.491471499204635620e-02 -1.150326430797576904e-01 -3.498928248882293701e-02 -9.486590325832366943e-02 3.787715733051300049e-01 -2.159161120653152466e-01 8.309054374694824219e-02 3.678762316703796387e-01 -2.150976210832595825e-01 5.319894105195999146e-02 -1.341947261244058609e-02 -9.631264954805374146e-02 -1.024772599339485168e-01 2.002484351396560669e-01 6.803297251462936401e-02 3.287439793348312378e-02 -1.458030939102172852e-01 -8.235216140747070312e-02 1.736808195710182190e-02 7.879443466663360596e-02 -2.560503184795379639e-01 2.938924133777618408e-01 -3.828589245676994324e-02 -1.044503897428512573e-01 -7.962419092655181885e-02 1.670388728380203247e-01 -1.404441893100738525e-01 7.353819906711578369e-02 4.427752494812011719e-01 2.476771622896194458e-01
-1.951436847448348999e-01 6.183224916458129883e-02 -1.102295219898223877e-01 1.242795884609222412e-01 2.271857857704162598e-01 -9.337305277585983276e-02 5.242730304598808289e-02 -9.492096304893493652e-02 3.761784173548221588e-03 4.292657077312469482e-01 -3.851023316383361816e-02 -2.302119582891464233e-01 -1.679192185401916504e-01 1.294430643320083618e-01 -3.016758337616920471e-02 3.470170199871063232e-01 6.656350940465927124e-02 1.350297927856445312e-01 -1.381099969148635864e-01 -1.385707706212997437e-01 -1.800156682729721069e-01 1.208814978599548340e-01 2.179580926895141602e-02 3.220613300800323486e-01 2.794521450996398926e-01 1.013619601726531982e-01 -3.033817000687122345e-02 3.698001503944396973e-01 3.215631470084190369e-02 -7.545454055070877075e-02 6.252969801425933838e-02 -6.729099899530410767e-02
2.469688653945922852e-02 -9.992273896932601929e-02 2.579399757087230682e-02 4.522090405225753784e-02 2.140981107950210571e-01 1.001546531915664673e-01 2.976749837398529053e-01 9.831608831882476807e-02 -1.810855120420455933e-01 8.700432628393173218e-02 -1.521393507719039917e-01 -5.685815960168838501e-02 1.766102313995361328e-01 8.315946906805038452e-02 2.160265445709228516e-01 -8.626507222652435303e-02 -2.724708989262580872e-02 -3.368466719985008240e-02 -3.803150355815887451e-01 -9.248433262109756470e-02 -2.197948545217514038e-01 1.577666401863098145e-01 1.737875342369079590e-01 3.321444615721702576e-02 2.152017205953598022e-01 7.795258611440658569e-02 -1.567451842129230499e-02 5.104759335517883301e-01 2.310557514429092407e-01 -1.577934473752975464e-01 -1.530637685209512711e-02 -1.492585837841033936e-01
4.927637055516242981e-02 -7.580532133579254150e-02 -2.808088064193725586e-02 1.581092625856399536e-01 5.373419821262359619e-02 -5.568559467792510986e-02 5.700277090072631836e-01 -1.674546748399734497e-01 1.956631094217300415e-01 -3.459555795416235924e-03 -3.690096735954284668e-01 -2.270227298140525818e-02 1.702666431665420532e-01 1.989832222461700439e-01 2.981730699539184570e-01 1.384968608617782593e-01 -1.486951764672994614e-02 8.730789273977279663e-02 -7.536887191236019135e-03 2.406309591606259346e-03 -4.896759614348411560e-02 6.966448575258255005e-02 5.092812934890389442e-04 2.544264495372772217e-01 1.721896231174468994e-01 -2.283891849219799042e-02 1.130077615380287170e-01 2.698408365249633789e-01 -1.363294012844562531e-02 -2.262600958347320557e-01 -8.816913515329360962e-02 -2.499717846512794495e-02
1.674512922763824463e-01 -2.072810828685760498e-01 -1.365120708942413330e-01 -6.207555159926414490e-02 8.306407183408737183e-02 -6.595497019588947296e-03 2.227283716201782227e-01 -1.683504730463027954e-01 -1.960790455341339111e-01 3.008391857147216797e-01 -6.386835128068923950e-02 1.236524954438209534e-01 -1.035834625363349915e-01 -2.994498014450073242e-01 -3.544562682509422302e-02 -2.713589370250701904e-02 -9.529185295104980469e-02 1.421826332807540894e-01 -2.131522148847579956e-01 -1.794729083776473999e-01 -7.982613891363143921e-02 -3.024013014510273933e-03 1.544262468814849854e-01 2.615909576416015625e-01 2.225753515958786011e-01 -1.285076588392257690e-01 6.030906364321708679e-02 4.650996327400207520e-01 9.558148682117462158e-02 -1.431113183498382568e-01 2.183482944965362549e-01 4.470860585570335388e-02
4.636828005313873291e-01 -1.644262969493865967e-01 -6.680355221033096313e-02 2.041865140199661255e-02 6.018722895532846451e-03 1.159203872084617615e-01 4.391140639781951904e-01 -9.832930564880371094e-02 3.823233023285865784e-02 3.870535194873809814e-01 2.426596879959106445e-01 3.545894101262092590e-02 1.020682007074356079e-01 -2.684351615607738495e-02 5.514291301369667053e-02 1.854678988456726074e-01 1.717509031295776367e-01 -4.429734125733375549e-02 -2.103685773909091949e-02 -3.804430831223726273e-03 -8.213518187403678894e-03 2.466807812452316284e-01 -1.045174822211265564e-01 -9.871276468038558960e-02 7.390574365854263306e-02 -2.086974978446960449e-01 1.899212449789047241e-01 1.617973595857620239e-01 1.559924334287643433e-01 -1.585174500942230225e-01 4.097079858183860779e-02 -3.490568697452545166e-02
-4.550474882125854492e-02 -2.872795052826404572e-02 -5.002127215266227722e-02 3.553793579339981079e-02 1.859964132308959961e-01 -2.976135611534118652e-01 2.703673839569091797e-01 -2.179878205060958862e-02 -6.860476732254028320e-02 2.148998528718948364e-01 -7.851808518171310425e-02 -1.255969256162643433e-01 1.587994396686553955e-01 2.197745740413665771e-01 2.011186331510543823e-01 2.129668444395065308e-01 8.308622986078262329e-02 1.969171166419982910e-01 -7.309339940547943115e-02 -9.631637483835220337e-02 3.588578104972839355e-02 8.232516050338745117e-02 1.998025625944137573e-01 1.150860786437988281e-01 7.719364017248153687e-02 -3.929430544376373291e-01 -3.137898147106170654e-01 1.852455884218215942e-01 1.157062798738479614e-01 -2.035966366529464722e-01 6.162745878100395203e-02 3.018872439861297607e-01
1.944752335548400879e-01 2.914234101772308350e-01 9.088205546140670776e-02 -5.717945843935012817e-02 -1.763328015804290771e-01 -2.803166583180427551e-02 3.858177959918975830e-01 5.564259737730026245e-02 3.423690199851989746e-01 4.175620675086975098e-01 -3.619600832462310791e-02 -2.159271389245986938e-01 -8.045065402984619141e-02 1.278333961963653564e-01 -2.215015739202499390e-01 8.195447921752929688e-02 -8.267297595739364624e-02 -1.266009360551834106e-01 -2.067494392395019531e-01 7.797969877719879150e-02 -1.052801460027694702e-01 2.065563499927520752e-01 9.628018736839294434e-02 -5.534668639302253723e-02 -3.874285146594047546e-02 -7.197768986225128174e-02 1.064513921737670898e-01 1.999536901712417603e-01 1.612870953977108002e-03 -2.582028210163116455e-01 3.411253914237022400e-02 1.372064743191003799e-02
1.721680164337158203e-01 -1.026700064539909363e-01 1.768672764301300049e-01 1.027038041502237320e-02 1.750974357128143311e-01 -1.668238192796707153e-01 2.990914881229400635e-01 -6.856460124254226685e-02 -8.099094033241271973e-02 3.110556304454803467e-01 1.494885087013244629e-01 8.303258568048477173e-02 -1.867633908987045288e-01 2.300243526697158813e-01 2.238311767578125000e-01 2.058725804090499878e-01 -3.122515976428985596e-01 8.107945322990417480e-02 1.082645654678344727e-01 2.734847366809844971e-01 1.104623600840568542e-01 7.737975567579269409e-02 2.201697975397109985e-01 7.646237313747406006e-02 -2.758264169096946716e-02 1.203253120183944702e-01 6.879695504903793335e-02 2.343115806579589844e-01 -2.109722942113876343e-01 -8.791261911392211914e-02 2.314949482679367065e-01 1.383798122406005859e-01
2.261214852333068848e-01 -2.508993633091449738e-02 -5.482799839228391647e-03 8.578010648488998413e-02 -2.058559209108352661e-01 -2.892764471471309662e-02 2.547550201416015625e-01 7.711133360862731934e-02 -9.370693005621433258e-03 5.919278264045715332e-01 2.653628587722778320e-01 1.808036305010318756e-02 1.915093362331390381e-01 3.171566128730773926e-01 -2.017175704240798950e-01 7.109852880239486694e-02 2.636305522173643112e-03 8.620478957891464233e-02 -2.715463191270828247e-02 -6.859265267848968506e-02 1.095451340079307556e-01 5.523583292961120605e-02 -4.784318059682846069e-02 -5.932283774018287659e-02 2.696072459220886230e-01 1.176880393177270889e-02 5.125908181071281433e-02 1.526320278644561768e-01 2.387096434831619263e-01 -1.087264791131019592e-01 1.313703954219818115e-01 6.339760124683380127e-02
1.630412787199020386e-01 3.112067095935344696e-02 9.710881859064102173e-02 9.217389672994613647e-02 1.989668607711791992e-01 -7.203239947557449341e-02 -1.722383871674537659e-02 -5.948621779680252075e-02 -1.821101009845733643e-01 3.019973933696746826e-01 5.149367079138755798e-02 -2.810457944869995117e-01 -2.945282161235809326e-01 3.824314773082733154e-01 -1.728186309337615967e-01 3.039269447326660156e-01 -1.201865077018737793e-01 1.768243908882141113e-01 1.341673433780670166e-01 -1.551384031772613525e-01 4.121511802077293396e-02 2.021364420652389526e-01 -1.130222454667091370e-01 -9.538199007511138916e-02 -4.230774566531181335e-02 -2.882815711200237274e-02 -8.398416638374328613e-02 2.762537896633148193e-01 -3.151360899209976196e-02 -2.774881422519683838e-01 1.659505367279052734e-01 3.057389520108699799e-02
9.073323756456375122e-02 -5.716272816061973572e-02 6.489926483482122421e-03 1.667788028717041016e-01 1.648636758327484131e-01 8.952550590038299561e-02 2.464858889579772949e-01 -5.725847557187080383e-02 2.455621957778930664e-01 3.807094991207122803e-01 -1.738213002681732178e-01 2.276723831892013550e-01 2.275524586439132690e-01 -8.781213313341140747e-02 -1.271224170923233032e-01 1.937627643346786499e-01 -2.035435736179351807e-01 -1.574944704771041870e-01 9.234719723463058472e-02 1.344527900218963623e-01 -7.652392238378524780e-02 3.163366615772247314e-01 -3.307151794433593750e-02 -1.232978552579879761e-01 1.988852769136428833e-01 -5.851354449987411499e-02 4.003363549709320068e-01 1.589820384979248047e-01 6.211898289620876312e-03 -4.767708107829093933e-02 9.541732072830200195e-02 -7.700022310018539429e-02
3.015421628952026367e-01 -1.138459444046020508e-01 2.888479828834533691e-02 4.182293638586997986e-02 1.892656236886978149e-01 -1.636534333229064941e-01 4.092248678207397461e-01 8.845314383506774902e-02 9.224868379533290863e-03 3.405944108963012695e-01 1.489574760198593140e-01 1.131075248122215271e-01 -5.445409938693046570e-02 -1.130502820014953613e-01 -1.211933791637420654e-02 2.220326475799083710e-02 -2.171769440174102783e-01 1.279056668281555176e-01 4.103132523596286774e-03 2.193631231784820557e-01 1.602771282196044922e-01 6.048275530338287354e-02 9.331206977367401123e-02 2.166849374771118164e-01 1.295076906681060791e-01 3.468245565891265869e-01 1.497623771429061890e-01 4.564502835273742676e-02 -2.904363274574279785e-01 -1.600505113601684570e-01 -6.512217223644256592e-02 1.254088580608367920e-01
3.096422851085662842e-01 -1.665253750979900360e-02 6.114050745964050293e-02 2.464084327220916748e-01 5.602284893393516541e-02 -4.613230377435684204e-02 1.963319331407546997e-01 7.770469039678573608e-02 1.795222610235214233e-01 2.749547958374023438e-01 -2.465141564607620239e-01 -2.670540474355220795e-02 -1.204430088400840759e-01 5.075910687446594238e-02 2.447875291109085083e-01 8.443926274776458740e-02 -4.575193300843238831e-02 2.116002142429351807e-01 -1.196041032671928406e-01 5.403766781091690063e-02 4.140345379710197449e-02 3.028452396392822266e-01 -1.478565335273742676e-01 1.199432983994483948e-01 3.515116274356842041e-01 -2.530067265033721924e-01 7.148414105176925659e-02 2.097866684198379517e-01 1.791584491729736328e-01 1.709314584732055664e-01 3.870530426502227783e-02 2.069203257560729980e-01
2.846032679080963135e-01 -3.244017064571380615e-01 1.084329932928085327e-01 2.457953989505767822e-02 8.795240521430969238e-02 -1.098077222704887390e-01 1.083540767431259155e-01 7.340028136968612671e-02 -8.103402704000473022e-02 1.781214624643325806e-01 -1.828428804874420166e-01 -3.812441974878311157e-02 7.922315597534179688e-02 1.970645040273666382e-02 -3.204885721206665039e-01 1.688661985099315643e-02 3.704731911420822144e-02 4.992626309394836426e-01 -1.545685529708862305e-01 -2.924779988825321198e-02 1.069763675332069397e-01 2.100994586944580078e-01 -7.003807695582509041e-04 2.627991735935211182e-01 1.612161546945571899e-01 -1.406127512454986572e-01 -8.739089220762252808e-02 1.539685875177383423e-01 1.176767274737358093e-01 -2.042443752288818359e-01 -6.991468369960784912e-02 2.098805904388427734e-01
1.616447418928146362e-01 -7.592933624982833862e-02 -2.333578467369079590e-01 -2.347095496952533722e-02 2.181989699602127075e-02 3.826804831624031067e-02 3.297626078128814697e-01 5.391025915741920471e-02 -1.875320076942443848e-02 4.941457509994506836e-01 -2.423810511827468872e-01 -1.871422305703163147e-02 5.162112787365913391e-02 6.417249795049428940e-03 3.473861888051033020e-02 1.560216248035430908e-01 -2.738594114780426025e-01 -2.652289867401123047e-01 -2.741252817213535309e-02 -3.020683228969573975e-01 -7.964300923049449921e-03 1.337635219097137451e-01 -4.864457994699478149e-03 -2.509572729468345642e-02 1.892490088939666748e-01 1.036999896168708801e-01 -1.604906618595123291e-01 1.336283236742019653e-01 1.262094080448150635e-01 -2.128656506538391113e-01 2.431765496730804443e-01 3.336305916309356689e-02
1.617329716682434082e-01 -2.282984703779220581e-01 -4.363907873630523682e-02 -3.044201433658599854e-02 1.925979703664779663e-01 3.592652380466461182e-01 2.425373941659927368e-01 4.396638646721839905e-02 2.255069166421890259e-01 4.603226184844970703e-01 3.173821419477462769e-02 -8.339330554008483887e-02 -1.235580742359161377e-01 2.906027366407215595e-04 2.326253652572631836e-01 6.082969903945922852e-02 -4.239743202924728394e-02 2.591594755649566650e-01 -1.705880910158157349e-01 1.082733348011970520e-01 4.728332906961441040e-02 4.017953574657440186e-01 -1.489164531230926514e-01 -3.831126727163791656e-03 1.603637039661407471e-01 -6.691417843103408813e-02 -5.452015623450279236e-02 -2.740879915654659271e-02 4.140106216073036194e-02 8.058605343103408813e-02 9.232099354267120361e-02 4.330210760235786438e-02
-9.033197164535522461e-02 1.663528531789779663e-01 -6.021031737327575684e-02 1.761126965284347534e-01 9.252607077360153198e-02 -2.063889801502227783e-02 1.220679059624671936e-01 1.364788264036178589e-01 1.024337485432624817e-02 3.059739172458648682e-01 -2.805946394801139832e-03 -2.593939304351806641e-01 -3.842242062091827393e-02 1.399341672658920288e-01 -1.398556083440780640e-01 4.729427099227905273e-01 8.114877343177795410e-02 1.238210350275039673e-01 -1.701975166797637939e-01 -3.749292716383934021e-02 -2.872726321220397949e-01 1.840817034244537354e-01 1.036845222115516663e-01 4.487996548414230347e-02 2.068567723035812378e-01 1.019831523299217224e-01 3.446758687496185303e-01 2.950343191623687744e-01 6.186291202902793884e-02 7.298288494348526001e-02 -5.947859957814216614e-02 9.223584085702896118e-02
2.475248873233795166e-01 7.774877548217773438e-02 -2.874511852860450745e-02 -2.285488098859786987e-01 5.081460997462272644e-02 1.591902673244476318e-01 1.943597197532653809e-01 2.488451004028320312e-01 -1.155315190553665161e-01 -4.288684576749801636e-02 2.590632997453212738e-02 1.643810868263244629e-01 4.770802333950996399e-02 3.208738937973976135e-02 1.303170770406723022e-01 3.702334463596343994e-01 -1.102522909641265869e-01 5.704250559210777283e-02 1.457540877163410187e-02 1.286541819572448730e-01 3.824082203209400177e-03 4.654746353626251221e-01 -9.231770038604736328e-02 1.022186577320098877e-01 -4.530585184693336487e-02 3.452951014041900635e-01 -6.729688495397567749e-02 3.441953659057617188e-01 1.351030264049768448e-02 -1.278942972421646118e-01 1.470190882682800293e-01 3.875095769762992859e-02
1.383342593908309937e-01 2.616568505764007568e-01 5.196427702903747559e-01 2.315626740455627441e-01 1.815046817064285278e-01 -3.129830956459045410e-01 1.796246320009231567e-01 1.166118681430816650e-01 -7.049852609634399414e-02 1.553360372781753540e-01 -1.019633375108242035e-02 -1.283061057329177856e-01 7.950870203785598278e-04 1.411704421043395996e-01 -2.132937759160995483e-01 1.094119101762771606e-01 7.111628539860248566e-03 -3.500100225210189819e-02 -8.847822993993759155e-02 1.634250767529010773e-02 -3.546701371669769287e-02 3.162357211112976074e-01 -2.671109735965728760e-01 1.898569911718368530e-01 1.692188680171966553e-01 2.987317042425274849e-03 8.605234324932098389e-02 1.465125828981399536e-01 6.969994306564331055e-02 -5.370491370558738708e-02 6.887705624103546143e-02 -2.990008890628814697e-02
6.958329584449529648e-03 1.465983986854553223e-01 1.702636331319808960e-01 -1.315165907144546509e-01 6.830637156963348389e-02 -4.605006799101829529e-02 1.707413047552108765e-01 -3.101440519094467163e-02 1.699019074440002441e-01 2.874599993228912354e-01 -3.727290332317352295e-01 -6.646940112113952637e-02 -1.107603684067726135e-01 -4.948779940605163574e-02 -9.084060788154602051e-02 3.145585581660270691e-02 1.763065457344055176e-01 1.176537498831748962e-01 -1.010039001703262329e-01 1.987906098365783691e-01 -7.926224172115325928e-02 1.255795061588287354e-01 -9.064533747732639313e-03 -6.549740582704544067e-02 1.980567276477813721e-01 -2.112864404916763306e-01 2.246951125562191010e-02 4.203039407730102539e-01 -9.992045164108276367e-02 1.997575908899307251e-01 1.173067763447761536e-01 4.131858050823211670e-01
1.711324453353881836e-01 -2.794265449047088623e-01 1.076028961688280106e-02 -8.841288834810256958e-02 2.004118636250495911e-02 3.092603757977485657e-02 1.703766733407974243e-01 -2.431580722332000732e-01 -2.062710225582122803e-01 2.633518874645233154e-01 -1.187802255153656006e-01 2.091587185859680176e-01 -1.441977359354496002e-02 -2.542588710784912109e-01 -2.525586485862731934e-01 3.455386310815811157e-02 -1.585624963045120239e-01 -2.414435595273971558e-01 -1.173016205430030823e-01 1.073763072490692139e-01 6.544136255979537964e-02 3.731797039508819580e-01 7.419511675834655762e-02 -3.407024592161178589e-02 2.118646949529647827e-01 -6.946313381195068359e-02 2.894011884927749634e-02 3.500972986221313477e-01 -1.629861257970333099e-02 -2.171429246664047241e-01 1.345897372812032700e-02 1.262668818235397339e-01
4.643757045269012451e-01 4.348285496234893799e-02 -3.759951144456863403e-02 5.315552931278944016e-03 1.173370331525802612e-01 -6.241556629538536072e-02 2.006940692663192749e-01 1.724186837673187256e-01 -5.025810375809669495e-02 2.815500795841217041e-01 7.511576637625694275e-03 7.348262518644332886e-02 -1.003971770405769348e-01 -2.256175130605697632e-02 1.401520371437072754e-01 1.297914832830429077e-01 2.662123441696166992e-01 -3.985095396637916565e-02 5.569734051823616028e-02 -7.205818593502044678e-02 -3.016216456890106201e-01 4.461131393909454346e-01 9.515802562236785889e-02 -1.010455191135406494e-01 2.260724008083343506e-01 -3.759982064366340637e-02 2.523596584796905518e-01 9.814061224460601807e-02 1.396300196647644043e-01 -3.248628601431846619e-02 1.499374955892562866e-01 1.187345478683710098e-02
-7.749983109533786774e-03 1.531809717416763306e-01 3.324095308780670166e-01 -2.222326546907424927e-01 1.998248994350433350e-01 -1.014472991228103638e-01 2.967481911182403564e-01 -1.406445056200027466e-01 -1.969526708126068115e-01 -2.704720757901668549e-02 -2.492586821317672729e-01 5.539588257670402527e-02 1.132628619670867920e-01 2.712329924106597900e-01 -1.075991615653038025e-01 3.893043398857116699e-01 1.264560222625732422e-01 1.155685335397720337e-01 -6.908734887838363647e-02 -2.628781087696552277e-02 -1.925292164087295532e-01 3.019474148750305176e-01 -2.473572194576263428e-01 -7.360540330410003662e-02 -1.556657254695892334e-01 3.092796728014945984e-02 5.816744267940521240e-02 5.880692973732948303e-02 -2.750547789037227631e-02 -1.793357282876968384e-01 -1.256730314344167709e-02 9.756039828062057495e-02
2.430439293384552002e-01 -1.085097417235374451e-01 -1.019532009959220886e-01 -3.992453590035438538e-02 1.566390842199325562e-01 6.931930035352706909e-02 2.782476842403411865e-01 -5.822802707552909851e-02 -1.602320820093154907e-01 2.713671922683715820e-01 -1.377439945936203003e-01 9.988337010145187378e-02 4.260192215442657471e-01 -1.724757701158523560e-01 7.994307577610015869e-02 2.560312300920486450e-02 8.827348798513412476e-02 -1.972565054893493652e-01 -1.203772276639938354e-01 -4.886854439973831177e-03 -1.420128196477890015e-01 2.488241344690322876e-01 -4.361439496278762817e-02 2.851195260882377625e-02 8.984217792749404907e-02 2.144949287176132202e-01 -1.084342319518327713e-02 1.597427427768707275e-01 3.265924751758575439e-01 -1.479915380477905273e-01 3.079752326011657715e-01 -1.064014360308647156e-01
2.090614140033721924e-01 1.154596451669931412e-02 -2.997685410082340240e-02 -2.025719732046127319e-01 3.220814466476440430e-02 2.024227529764175415e-01 1.136290729045867920e-01 1.278149038553237915e-01 -2.317573279142379761e-01 2.550386488437652588e-01 -1.202258765697479248e-01 2.018952816724777222e-01 8.786971867084503174e-02 9.797227382659912109e-02 -2.518918216228485107e-01 1.518093496561050415e-01 2.400592714548110962e-01 9.178832918405532837e-02 -1.390713602304458618e-01 -1.812761127948760986e-01 6.289267539978027344e-02 2.474094778299331665e-01 4.026837274432182312e-02 9.888288564980030060e-03 5.751154944300651550e-02 -5.627711489796638489e-02 -1.331393867731094360e-01 4.255250990390777588e-01 -3.504413068294525146e-01 -1.809063404798507690e-01 9.435040503740310669e-02 1.016159579157829285e-01
5.113055184483528137e-02 2.523040175437927246e-01 1.750690042972564697e-01 -2.575826048851013184e-01 2.024664878845214844e-01 -2.806931138038635254e-01 1.094945669174194336e-01 1.243238225579261780e-01 7.452467083930969238e-02 2.065061479806900024e-01 -9.065416455268859863e-02 -9.139577299356460571e-02 1.028111726045608521e-01 -6.114070490002632141e-02 -5.456472560763359070e-02 8.085899800062179565e-02 1.790434569120407104e-01 3.506334125995635986e-01 -9.964546561241149902e-02 1.105688363313674927e-01 -3.433014079928398132e-02 2.345820367336273193e-01 2.516339421272277832e-01 -1.162824556231498718e-01 2.999699115753173828e-01 2.450900375843048096e-01 2.720542438328266144e-02 2.075627297163009644e-01 -1.773126423358917236e-01 -2.393678277730941772e-01 8.890670537948608398e-02 -1.384107582271099091e-02
-2.167281806468963623e-01 7.210794836282730103e-02 2.437184564769268036e-02 6.600823253393173218e-02 9.615726023912429810e-02 -8.006104268133640289e-03 1.196719706058502197e-01 1.082136482000350952e-01 -4.672449454665184021e-02 2.377996146678924561e-01 -1.047444641590118408e-01 -2.312293276190757751e-02 2.540053427219390869e-01 1.713385060429573059e-02 -1.309063583612442017e-01 2.222874462604522705e-01 1.462635099887847900e-01 1.695740520954132080e-01 -1.450325548648834229e-01 -8.992756903171539307e-02 -3.075802326202392578e-01 1.732079386711120605e-01 -2.920597605407238007e-02 1.891614794731140137e-01 3.653304576873779297e-01 2.628321647644042969e-01 1.136064976453781128e-01 4.489077329635620117e-01 3.339697048068046570e-02 3.893184661865234375e-02 7.855638861656188965e-02 1.991300284862518311e-01
3.400272727012634277e-01 -2.550320141017436981e-02 -1.034181751310825348e-02 -1.454350650310516357e-01 -7.893182337284088135e-02 1.904696077108383179e-01 2.416143715381622314e-01 -1.915198266506195068e-01 -2.758244872093200684e-01 3.104151189327239990e-01 -1.696719527244567871e-01 5.088436417281627655e-03 1.748154871165752411e-02 2.231196910142898560e-01 1.473902463912963867e-01 2.381451427936553955e-01 -1.126805134117603302e-02 1.707154698669910431e-02 -2.360800802707672119e-01 2.847941592335700989e-02 -1.793525069952011108e-01 1.467963457107543945e-01 -1.620083115994930267e-02 1.903369873762130737e-01 -2.567729353904724121e-02 -3.281526565551757812e-01 -2.698309719562530518e-02 1.165675893425941467e-01 2.182378619909286499e-02 -3.326457440853118896e-01 -1.142829135060310364e-01 -3.332340344786643982e-02
5.904695019125938416e-02 2.183750271797180176e-01 3.445962369441986084e-01 1.918219588696956635e-02 3.598529994487762451e-01 -3.495386838912963867e-01 2.864274382591247559e-01 6.855574250221252441e-02 -4.517384245991706848e-02 4.030149802565574646e-02 6.098761409521102905e-02 -1.481182724237442017e-01 -1.397725343704223633e-01 2.663515321910381317e-02 3.124729171395301819e-02 6.457943469285964966e-02 -2.929526194930076599e-02 2.281259372830390930e-02 -1.875743120908737183e-01 1.786288022994995117e-01 -2.689804323017597198e-02 2.403874695301055908e-01 1.367751657962799072e-01 -1.570035964250564575e-01 -2.279021404683589935e-02 1.438329219818115234e-01 -2.477893680334091187e-01 1.127976700663566589e-01 -2.881917357444763184e-01 -1.016532555222511292e-01 5.377129837870597839e-02 2.731952369213104248e-01
1.706415265798568726e-01 -5.055287107825279236e-02 1.952249556779861450e-01 -2.208109050989151001e-01 1.152236461639404297e-01 -2.520702779293060303e-01 3.163751959800720215e-01 -1.370753496885299683e-01 -1.300668865442276001e-01 1.078355535864830017e-01 1.215087473392486572e-01 -6.485947966575622559e-02 3.511057421565055847e-02 -6.317528896033763885e-03 2.928460203111171722e-02 9.890273213386535645e-02 -1.933890581130981445e-01 -1.122333034873008728e-01 -7.238961756229400635e-02 1.349173784255981445e-01 2.297392785549163818e-01 4.307391643524169922e-01 8.158745616674423218e-02 1.807566285133361816e-01 2.464171499013900757e-01 2.570871412754058838e-01 6.519211083650588989e-02 -4.872141033411026001e-02 1.698252409696578979e-01 3.837992250919342041e-02 2.246917784214019775e-01 2.469909936189651489e-01
2.567894756793975830e-01 -1.428769677877426147e-01 2.965084649622440338e-02 -2.349443733692169189e-01 1.370492726564407349e-01 2.214528992772102356e-02 1.616008132696151733e-01 -1.280958205461502075e-01 -9.025058150291442871e-02 3.624396622180938721e-01 -3.806510567665100098e-02 1.637605875730514526e-01 -4.676986858248710632e-02 -1.500619947910308838e-01 -1.056027859449386597e-01 2.377193979918956757e-02 1.189542636275291443e-01 2.490237168967723846e-02 -3.876655176281929016e-02 1.326932460069656372e-01 -1.505245566368103027e-01 2.415439784526824951e-01 -3.310980200767517090e-01 1.843554824590682983e-01 -9.383121132850646973e-02 -3.876296579837799072e-01 1.832859218120574951e-01 3.001120984554290771e-01 3.462201217189431190e-03 -1.459274441003799438e-01 3.049046173691749573e-02 1.676926910877227783e-01
1.830537319183349609e-01 -1.644970476627349854e-01 -2.532623708248138428e-02 1.010722070932388306e-01 2.332980036735534668e-01 -4.019235372543334961e-01 2.143261581659317017e-01 -2.450642734766006470e-01 -3.602029010653495789e-02 -8.722502738237380981e-03 -8.385961502790451050e-02 -8.066729456186294556e-02 3.327436372637748718e-02 -4.806358367204666138e-02 -1.872676759958267212e-01 8.228071779012680054e-02 -2.119923755526542664e-02 2.641393244266510010e-01 -1.769516319036483765e-01 -1.421260684728622437e-01 -1.298832893371582031e-01 2.344556897878646851e-01 1.373297870159149170e-01 -5.669985432177782059e-03 1.548956334590911865e-01 -2.752645313739776611e-01 -1.181201040744781494e-01 2.543472349643707275e-01 1.468513458967208862e-01 -1.058684363961219788e-01 2.673337459564208984e-01 2.265663594007492065e-01
3.184737861156463623e-01 -1.947588175535202026e-01 -1.184325292706489563e-01 -1.563276648521423340e-01 8.380308747291564941e-02 2.220030687749385834e-02 2.106436342000961304e-01 -7.689776271581649780e-02 -1.586517840623855591e-01 1.887583434581756592e-01 2.574093341827392578e-01 2.592554092407226562e-01 -6.859160959720611572e-02 6.086588278412818909e-02 -8.816606551408767700e-02 9.996358305215835571e-02 -1.033942699432373047e-01 -2.128060758113861084e-01 -1.598006784915924072e-01 -1.105805207043886185e-02 1.831273362040519714e-02 4.847570359706878662e-01 -9.811169654130935669e-02 -9.367541968822479248e-02 4.078824445605278015e-02 2.979779988527297974e-02 5.822514370083808899e-02 3.807124197483062744e-01 -2.013912945985794067e-01 -8.986756205558776855e-02 7.560552656650543213e-02 5.774775147438049316e-02
6.169438362121582031e-02 3.224204853177070618e-02 6.778506189584732056e-02 -5.575909465551376343e-02 1.276042610406875610e-01 -7.142577320337295532e-02 3.526582717895507812e-01 2.688970975577831268e-02 -9.012901782989501953e-02 5.311404913663864136e-02 -2.421100139617919922e-01 2.853074371814727783e-01 9.099476784467697144e-02 -1.717749685049057007e-01 1.031813398003578186e-02 2.646490931510925293e-01 6.807223707437515259e-02 -2.646187543869018555e-01 -1.967886984348297119e-01 5.513998493552207947e-02 6.789558380842208862e-02 4.869246184825897217e-01 1.524333376437425613e-02 6.388406455516815186e-02 3.628725185990333557e-02 -1.906271874904632568e-01 -1.079429909586906433e-01 3.672210276126861572e-01 -1.122405901551246643e-01 -1.336682587862014771e-01 5.197313800454139709e-02 -4.810122400522232056e-02
2.614764571189880371e-01 -2.001129984855651855e-01 -1.358515322208404541e-01 -4.970484599471092224e-02 7.962971925735473633e-03 -1.176656410098075867e-01 1.941055208444595337e-01 -6.312751024961471558e-02 4.727046471089124680e-03 2.544838488101959229e-01 -6.757248938083648682e-02 1.212919428944587708e-01 7.871554046869277954e-02 -1.002756655216217041e-01 -3.835763633251190186e-01 1.071851700544357300e-02 -4.057528078556060791e-01 -1.883119195699691772e-01 -8.973158895969390869e-02 2.431157790124416351e-02 8.829549700021743774e-02 1.626388281583786011e-01 1.911527812480926514e-01 1.101528331637382507e-01 1.591226905584335327e-01 -1.568550020456314087e-01 2.209298014640808105e-01 3.194952309131622314e-01 -1.276469975709915161e-01 -1.815741658210754395e-01 2.914180047810077667e-02 1.579419970512390137e-01
1.005473509430885315e-01 1.226576790213584900e-01 -2.281375415623188019e-02 -2.408507168292999268e-01 2.175894975662231445e-01 -1.687306165695190430e-01 1.818013191223144531e-01 9.673531353473663330e-02 2.351210862398147583e-01 3.415270149707794189e-01 6.300759315490722656e-02 -9.992858022451400757e-02 4.021878540515899658e-01 -1.094721071422100067e-02 -1.778291016817092896e-01 4.023306369781494141e-01 7.876875810325145721e-03 1.303476840257644653e-01 -2.121199481189250946e-02 1.582088917493820190e-01 -1.183019727468490601e-01 1.905877143144607544e-01 7.602771371603012085e-02 2.332612872123718262e-02 -5.863410234451293945e-02 1.962200179696083069e-02 -2.207737416028976440e-02 1.063385084271430969e-01 -2.245392352342605591e-01 2.220818698406219482e-01 1.695294529199600220e-01 1.164997741580009460e-01
-9.807821363210678101e-02 2.270142547786235809e-02 7.712879031896591187e-02 8.214273303747177124e-02 6.933197379112243652e-02 -2.908830642700195312e-01 -5.551917105913162231e-02 -2.286588698625564575e-01 -4.782840982079505920e-02 2.530055940151214600e-01 -8.811266720294952393e-02 -1.629603952169418335e-01 1.918340623378753662e-01 1.771969050168991089e-01 -6.460822373628616333e-02 -7.071185111999511719e-02 3.403632342815399170e-02 -8.231449127197265625e-02 -6.083393469452857971e-02 -3.813287615776062012e-02 -1.807404011487960815e-01 4.699846506118774414e-01 -3.447514027357101440e-04 2.777641713619232178e-01 -1.634401269257068634e-02 1.826980262994766235e-01 -2.138711139559745789e-02 3.869140744209289551e-01 5.687736719846725464e-02 -2.284604609012603760e-01 -2.001765072345733643e-01 1.768868118524551392e-01
2.582282759249210358e-02 8.596556633710861206e-02 1.405513286590576172e-01 1.767176017165184021e-02 2.866229414939880371e-01 -4.153353348374366760e-02 1.168006658554077148e-01 -2.635507583618164062e-01 1.409274041652679443e-01 2.958862781524658203e-01 1.592242121696472168e-01 2.429440431296825409e-02 1.253450065851211548e-01 1.785972714424133301e-01 -3.808538615703582764e-02 -4.581698030233383179e-02 -9.364904463291168213e-02 -1.928406506776809692e-01 -2.827606499195098877e-01 1.247980892658233643e-01 -2.912212908267974854e-01 3.015705049037933350e-01 2.480266988277435303e-02 6.051745638251304626e-02 4.125764667987823486e-01 -1.497160345315933228e-01 -1.509302407503128052e-01 5.479052662849426270e-02 -2.129092663526535034e-01 -1.564919799566268921e-01 -4.650735110044479370e-02 9.203299134969711304e-02
7.419767230749130249e-02 5.028339102864265442e-02 1.048348098993301392e-01 -1.399579495191574097e-01 3.506267368793487549e-01 -9.391754865646362305e-03 2.995071411132812500e-01 1.021410450339317322e-01 -1.513000279664993286e-01 3.163937628269195557e-01 8.046322315931320190e-02 1.615291833877563477e-01 3.316124081611633301e-01 1.899213790893554688e-01 8.456118404865264893e-02 -1.491252481937408447e-01 -4.401164874434471130e-02 1.210497245192527771e-01 -2.887465432286262512e-02 1.216775178909301758e-01 -1.085822507739067078e-01 1.989077329635620117e-01 -2.090915590524673462e-01 2.521174214780330658e-02 -1.700249500572681427e-02 1.575376093387603760e-01 -8.990080654621124268e-02 3.059789836406707764e-01 -7.382623106241226196e-02 -5.625633522868156433e-02 3.468393683433532715e-01 -1.535281240940093994e-01
-5.665671825408935547e-02 8.065365999937057495e-02 -6.815161556005477905e-02 -4.471926763653755188e-02 4.542706161737442017e-02 1.509648412466049194e-01 2.126422524452209473e-01 -1.752403676509857178e-01 6.546333432197570801e-02 5.269402265548706055e-01 -9.406629204750061035e-02 -2.192879468202590942e-01 4.815787822008132935e-02 2.293486520648002625e-02 1.246281564235687256e-01 3.567239642143249512e-02 7.354703545570373535e-02 4.171565175056457520e-02 4.870795458555221558e-02 7.406418770551681519e-02 -9.126309305429458618e-02 3.985427916049957275e-01 -1.810282170772552490e-01 -2.231478691101074219e-02 2.630103528499603271e-01 2.724663726985454559e-02 2.973118424415588379e-01 2.891609445214271545e-02 2.873084545135498047e-01 -1.469863057136535645e-01 2.458783052861690521e-02 2.120824605226516724e-01
1.399819254875183105e-01 1.355418562889099121e-02 3.878566324710845947e-01 -1.950635202229022980e-02 9.684965945780277252e-03 -3.810500726103782654e-02 1.522791981697082520e-01 -2.729708887636661530e-02 -1.393273193389177322e-02 3.610320389270782471e-01 9.842309355735778809e-02 -8.770888298749923706e-02 7.968726009130477905e-02 7.537019997835159302e-02 -1.103063374757766724e-01 -1.441527809947729111e-02 -8.957029879093170166e-02 8.702655881643295288e-02 -1.789159625768661499e-01 1.326554566621780396e-01 2.242762595415115356e-01 5.105685591697692871e-01 7.284747809171676636e-02 1.374088227748870850e-01 1.944309622049331665e-01 3.515985906124114990e-01 -5.114721506834030151e-02 -7.460672408342361450e-02 6.676281243562698364e-02 -1.449967548251152039e-02 9.920245409011840820e-02 2.170606553554534912e-01
2.200983911752700806e-01 -9.535030275583267212e-02 -7.925869524478912354e-02 2.020219862461090088e-01 3.713811188936233521e-02 -1.352982074022293091e-01 3.863501846790313721e-01 -2.037815451622009277e-01 -2.397305518388748169e-01 1.907335519790649414e-01 -4.791511595249176025e-02 2.045471370220184326e-01 5.980575829744338989e-02 1.809174567461013794e-01 5.893463268876075745e-02 1.783085912466049194e-01 -3.785062432289123535e-01 1.551539897918701172e-01 5.070460215210914612e-02 3.484154045581817627e-01 9.813700616359710693e-02 1.322126388549804688e-01 4.820742458105087280e-02 1.128913313150405884e-01 1.008690223097801208e-01 1.362116038799285889e-01 1.179630123078823090e-02 9.334932267665863037e-02 -4.965341091156005859e-02 -1.613564640283584595e-01 2.345084100961685181e-01 1.441216617822647095e-01
3.342148363590240479e-01 -1.207959353923797607e-01 -1.663545221090316772e-01 1.917530149221420288e-01 2.014951407909393311e-01 -1.435127705335617065e-01 -3.475780412554740906e-02 -2.108243256807327271e-01 -1.328990608453750610e-01 3.540840148925781250e-01 -2.525049820542335510e-02 -5.731651559472084045e-02 6.713598966598510742e-03 -5.170734971761703491e-02 1.091145351529121399e-01 1.952069401741027832e-01 -5.523027107119560242e-02 -2.383334748446941376e-02 -3.608113229274749756e-01 -9.601017832756042480e-02 1.271912157535552979e-01 2.741186618804931641e-01 -2.022019773721694946e-01 5.861152336001396179e-02 4.757903981953859329e-03 -4.756014794111251831e-02 5.495308339595794678e-02 3.673965334892272949e-01 -2.633146643638610840e-01 -3.778556361794471741e-02 2.372367866337299347e-02 1.115930974483489990e-01
3.717779219150543213e-01 -4.430138692259788513e-02 -4.126332327723503113e-02 9.908366948366165161e-02 1.317302286624908447e-01 -1.386452913284301758e-01 1.130893826484680176e-01 -3.352122306823730469e-01 -4.428517445921897888e-02 1.770189851522445679e-01 -8.623769879341125488e-02 -4.608274623751640320e-02 8.077839761972427368e-02 -1.905976235866546631e-02 -1.372334510087966919e-01 1.670585125684738159e-01 -1.544382721185684204e-01 -4.624813422560691833e-02 -3.902458846569061279e-01 -1.300379037857055664e-01 -7.808368653059005737e-02 2.789506912231445312e-01 -1.372926235198974609e-01 -1.388294398784637451e-01 8.557660132646560669e-02 -2.398036606609821320e-02 9.764756262302398682e-02 3.893452286720275879e-01 -2.577517032623291016e-01 9.936888702213764191e-03 -5.891451612114906311e-02 1.839161664247512817e-01
5.956721026450395584e-03 -2.255070954561233521e-01 5.186280235648155212e-02 -1.956184208393096924e-01 2.194626927375793457e-01 -1.080848425626754761e-01 2.300548404455184937e-01 9.883982688188552856e-02 -1.207415536046028137e-01 4.203571677207946777e-01 1.339531987905502319e-01 1.037432253360748291e-01 -1.197010800242424011e-01 6.730864942073822021e-02 1.301433891057968140e-01 -2.077409625053405762e-01 -1.741685904562473297e-02 1.457635462284088135e-01 1.345154792070388794e-01 -3.213814198970794678e-01 -6.899829953908920288e-02 4.401424229145050049e-01 -2.503660041838884354e-03 8.607669174671173096e-02 2.240247428417205811e-01 3.260504454374313354e-02 -1.130652055144309998e-02 4.972184542566537857e-03 3.169738501310348511e-02 5.022138729691505432e-02 5.764889717102050781e-02 2.821193337440490723e-01
6.513185799121856689e-02 2.334312945604324341e-01 -6.753382086753845215e-02 3.416185081005096436e-01 3.125900924205780029e-01 1.710343807935714722e-01 1.166294366121292114e-01 -3.532687202095985413e-02 -1.011497005820274353e-01 3.991493582725524902e-01 -5.022386834025382996e-02 -2.238099873065948486e-01 1.611720472574234009e-01 1.927703320980072021e-01 1.379549056291580200e-01 1.150380447506904602e-01 -8.556221425533294678e-02 9.448766708374023438e-02 1.293560117483139038e-01 6.811242550611495972e-02 -9.130583703517913818e-02 2.371037304401397705e-01 -2.591630518436431885e-01 -3.171475604176521301e-02 1.579024642705917358e-01 1.119932457804679871e-01 1.423864662647247314e-01 2.941933274269104004e-01 -1.675436645746231079e-02 -3.513066843152046204e-02 1.038816422224044800e-01 -1.834887564182281494e-01
-2.293550968170166016e-01 -1.248611882328987122e-01 -1.214153170585632324e-01 8.298091590404510498e-02 2.219131290912628174e-01 -8.078723400831222534e-02 1.780401468276977539e-01 -3.493889868259429932e-01 -6.011451780796051025e-02 3.007559180259704590e-01 -3.241582512855529785e-01 1.442816555500030518e-01 1.454009562730789185e-01 2.511803209781646729e-01 2.500205039978027344e-01 9.426367282867431641e-02 -1.959683299064636230e-01 8.978816866874694824e-02 -1.377458125352859497e-01 -9.392182528972625732e-02 5.960400030016899109e-02 1.773379147052764893e-01 -5.013882368803024292e-02 1.407844573259353638e-01 1.685258746147155762e-01 1.914141178131103516e-01 -8.546443283557891846e-02 3.156565427780151367e-01 -3.240411728620529175e-02 -1.259950250387191772e-01 6.311902403831481934e-02 2.354315668344497681e-02
1.443576514720916748e-01 -1.176127865910530090e-01 1.588050574064254761e-01 -9.254857152700424194e-02 6.601363420486450195e-02 -1.185910850763320923e-01 1.301415562629699707e-01 1.283315122127532959e-01 4.169455915689468384e-02 3.705517053604125977e-01 3.057608753442764282e-02 -3.543730378150939941e-01 1.182842720299959183e-02 5.037560313940048218e-02 3.663878142833709717e-02 3.638387322425842285e-01 -2.145618498325347900e-01 -7.126443833112716675e-02 1.187719777226448059e-01 1.482276618480682373e-01 2.181181907653808594e-01 1.493712663650512695e-01 3.856560587882995605e-01 1.134538501501083374e-01 2.182797789573669434e-01 8.839425444602966309e-02 2.771706692874431610e-02 4.354433342814445496e-02 -1.525035351514816284e-01 -2.115315496921539307e-01 -7.439105212688446045e-02 1.655635982751846313e-01
1.039667129516601562e-01 1.016819849610328674e-01 -5.262946244329214096e-03 5.935753881931304932e-02 1.498236209154129028e-01 -3.409833014011383057e-01 4.925975203514099121e-01 3.950147330760955811e-02 1.025255583226680756e-02 2.703770101070404053e-01 1.279357820749282837e-01 7.935407012701034546e-02 -1.133433282375335693e-01 9.838878363370895386e-02 -1.196519508957862854e-01 6.957188993692398071e-02 -1.041773036122322083e-01 2.327723652124404907e-01 3.058666549623012543e-02 3.314058780670166016e-01 -7.446947041898965836e-03 2.233283668756484985e-01 1.276429593563079834e-01 2.288539707660675049e-01 -2.148162387311458588e-02 1.389871984720230103e-01 -5.120148137211799622e-02 2.911600843071937561e-02 -3.295436203479766846e-01 2.114303782582283020e-02 -1.034919247031211853e-01 1.319460272789001465e-01
1.917845755815505981e-02 4.117838665843009949e-02 7.422234117984771729e-02 1.365114003419876099e-01 -1.079520061612129211e-01 -1.738311052322387695e-01 3.819828331470489502e-01 -1.982031464576721191e-01 1.412434428930282593e-01 2.657950222492218018e-01 2.256067283451557159e-02 -4.571361839771270752e-02 8.950241655111312866e-02 -6.241557002067565918e-02 -1.723337471485137939e-01 2.415523827075958252e-01 -3.365208208560943604e-02 -2.417670004069805145e-02 -3.660213053226470947e-01 1.269800513982772827e-01 4.453180357813835144e-02 -1.353675965219736099e-02 8.493339270353317261e-02 -9.871030226349830627e-03 1.570145934820175171e-01 -1.557177454233169556e-01 7.810476422309875488e-02 1.709881573915481567e-01 1.679089106619358063e-02 -4.185725152492523193e-01 3.229939043521881104e-01 1.680440604686737061e-01
3.883094340562820435e-02 2.011547088623046875e-01 -7.875424623489379883e-02 -1.388451755046844482e-01 2.033001929521560669e-02 -3.635659813880920410e-02 4.408374428749084473e-01 -6.711906194686889648e-02 2.196824550628662109e-01 4.570712149143218994e-01 -6.777430325746536255e-02 -5.081967264413833618e-02 9.480471163988113403e-02 2.400441840291023254e-02 -5.015450064092874527e-03 2.823897004127502441e-01 1.056546941399574280e-01 -1.599587798118591309e-01 -2.346756905317306519e-01 -9.262823313474655151e-02 2.037780582904815674e-01 1.789805740118026733e-01 -6.369788944721221924e-02 1.824245899915695190e-01 -9.999811649322509766e-02 -1.333401352167129517e-01 -7.929344475269317627e-02 1.402971427887678146e-02 1.077751629054546356e-02 9.507194161415100098e-02 4.553023725748062134e-02 3.485653400421142578e-01
3.961417675018310547e-01 -8.256242726929485798e-04 -1.555891931056976318e-01 9.479147940874099731e-02 1.223857551813125610e-01 -1.185873970389366150e-01 1.121029723435640335e-02 -1.514366418123245239e-01 -1.352182775735855103e-01 3.339004218578338623e-01 -1.277170423418283463e-02 3.533761203289031982e-02 1.408579293638467789e-02 -1.656032912433147430e-02 -3.152482211589813232e-02 2.777166366577148438e-01 -1.491583585739135742e-01 -7.331299036741256714e-02 -1.894441395998001099e-01 -1.095000654458999634e-01 1.700687035918235779e-02 3.635952770709991455e-01 -2.566617131233215332e-01 -1.980836242437362671e-01 1.280348449945449829e-01 8.811425417661666870e-02 2.518116869032382965e-02 2.382463663816452026e-01 -2.877344191074371338e-01 -1.174595952033996582e-02 -8.681640028953552246e-02 2.507490515708923340e-01
8.970663696527481079e-02 -1.529345363378524780e-01 5.115142837166786194e-02 3.852552548050880432e-02 -1.702512204647064209e-01 -1.253638714551925659e-01 4.386109113693237305e-01 8.614227175712585449e-02 -3.343835100531578064e-02 3.776629865169525146e-01 -1.384225934743881226e-01 -1.072567179799079895e-01 5.111366137862205505e-02 1.318476498126983643e-01 -1.053522224538028240e-03 3.827368021011352539e-01 2.101802527904510498e-01 -6.223626807332038879e-02 -4.264774918556213379e-01 -1.702100969851016998e-02 -1.156207099556922913e-01 -1.046735793352127075e-02 -1.175486296415328979e-01 4.872180894017219543e-02 4.406567290425300598e-02 1.961078643798828125e-01 1.338040363043546677e-02 1.168741062283515930e-01 1.473084539175033569e-01 -7.198837399482727051e-02 1.467637270689010620e-01 1.285024881362915039e-01
8.397325873374938965e-02 5.241478979587554932e-02 -1.760616153478622437e-01 -2.600629925727844238e-01 5.436795949935913086e-02 -9.289341419935226440e-02 1.283726841211318970e-01 1.798507720232009888e-01 -1.794385462999343872e-01 2.993044555187225342e-01 -4.968550056219100952e-02 3.344603627920150757e-02 1.061620488762855530e-01 -1.945721656084060669e-01 -1.202524639666080475e-02 1.698203086853027344e-01 -1.312844604253768921e-01 2.169724851846694946e-01 -1.598692089319229126e-01 -1.937139034271240234e-01 3.559907525777816772e-02 1.322190165519714355e-01 1.117046475410461426e-01 2.268184125423431396e-01 3.971810638904571533e-01 -1.325455307960510254e-01 4.289032891392707825e-02 4.554276168346405029e-01 3.583068773150444031e-02 -4.608971998095512390e-02 -2.595615759491920471e-02 -1.701542288064956665e-01
2.742855250835418701e-01 8.819963037967681885e-02 7.068566232919692993e-02 1.233362480998039246e-01 5.011684820055961609e-02 7.875540107488632202e-02 3.442687690258026123e-01 -2.511818148195743561e-02 -2.878164947032928467e-01 -2.266104333102703094e-02 4.245186224579811096e-02 7.276106625795364380e-02 1.278370171785354614e-01 1.274116635322570801e-01 -1.151901111006736755e-01 1.671128869056701660e-01 -3.282810375094413757e-02 -3.149144947528839111e-01 -7.712006568908691406e-02 -2.019034884870052338e-02 -2.418458014726638794e-01 3.388974666595458984e-01 2.248035371303558350e-01 -4.999351128935813904e-02 2.200588136911392212e-01 1.507151275873184204e-01 -2.864365465939044952e-02 3.207303285598754883e-01 -1.740835756063461304e-01 -1.289098411798477173e-01 -1.157137379050254822e-01 1.912370175123214722e-01
3.522426187992095947e-01 -3.182841464877128601e-02 2.090314775705337524e-02 -1.601214148104190826e-02 2.026560343801975250e-02 4.177094995975494385e-02 4.812422394752502441e-01 7.120916992425918579e-02 1.939847618341445923e-01 3.239673078060150146e-01 1.891304254531860352e-01 1.622921377420425415e-01 -5.328559875488281250e-02 1.589692085981369019e-01 -1.621259897947311401e-01 2.136155664920806885e-01 1.611602157354354858e-01 2.875188179314136505e-02 -1.716110296547412872e-02 -1.733248122036457062e-02 -8.089239895343780518e-02 1.383070498704910278e-01 -1.493707150220870972e-01 -2.191931158304214478e-01 2.841066718101501465e-01 -4.662065580487251282e-02 -1.859653890132904053e-01 4.025607928633689880e-02 2.063689082860946655e-01 -1.374494582414627075e-01 1.416080594062805176e-01 8.140305429697036743e-02
7.575929909944534302e-02 -2.570581994950771332e-02 1.525942385196685791e-01 -2.325870841741561890e-01 3.446671664714813232e-01 -1.308985352516174316e-01 1.227623224258422852e-01 -1.270153839141130447e-02 -2.740570306777954102e-01 2.015160471200942993e-01 3.489826247096061707e-02 2.663843333721160889e-01 4.947521258145570755e-03 -1.975597739219665527e-01 -3.404247388243675232e-02 1.443924456834793091e-01 -2.919026613235473633e-01 -1.936524957418441772e-01 4.583880677819252014e-02 3.854554146528244019e-02 7.946818321943283081e-02 4.058240652084350586e-01 -8.412233740091323853e-02 2.999420464038848877e-01 1.692979782819747925e-01 -1.933091729879379272e-01 1.841099560260772705e-01 1.160570457577705383e-01 -8.212198317050933838e-02 6.302916910499334335e-03 3.209261689335107803e-03 -3.954381868243217468e-02
2.479454725980758667e-01 2.556160688400268555e-01 -1.558126062154769897e-01 -1.657002978026866913e-02 1.569138467311859131e-02 1.055920422077178955e-01 1.230277419090270996e-01 -1.582373529672622681e-01 -8.304278552532196045e-02 3.682713806629180908e-01 1.130585670471191406e-01 1.202740427106618881e-02 -1.709066331386566162e-01 2.116884589195251465e-01 -4.036681354045867920e-02 3.903644979000091553e-01 -1.416859403252601624e-02 4.341003000736236572e-01 -8.620690554380416870e-03 1.445543467998504639e-01 1.053231582045555115e-02 2.294336259365081787e-02 -9.574627876281738281e-02 1.302784234285354614e-01 2.224371135234832764e-01 2.301450520753860474e-01 1.957590132951736450e-01 2.779901772737503052e-02 -1.439026445150375366e-01 -8.950308710336685181e-02 -1.643039658665657043e-02 8.160573989152908325e-02
1.682023257017135620e-01 1.031260937452316284e-01 2.926833182573318481e-02 -1.909430027008056641e-01 -1.428117305040359497e-01 -2.436613664031028748e-02 1.778932362794876099e-01 -3.189058601856231689e-02 6.999266147613525391e-02 4.370519518852233887e-01 5.839439481496810913e-02 -4.462053067982196808e-03 1.166158169507980347e-01 -1.084995120763778687e-01 -7.039096206426620483e-02 2.631995677947998047e-01 9.754972904920578003e-02 6.138144060969352722e-02 -8.395558595657348633e-02 1.027902364730834961e-01 -2.988223433494567871e-01 -1.993927732110023499e-02 1.687582395970821381e-02 2.920540571212768555e-01 1.680004410445690155e-02 -2.346888333559036255e-01 1.711306124925613403e-01 2.140268385410308838e-01 -1.498400419950485229e-01 -4.194467365741729736e-01 1.900521963834762573e-01 -5.430611781775951385e-03
-1.700675785541534424e-01 4.211169667541980743e-03 -4.064383730292320251e-02 -1.317527741193771362e-01 7.227966934442520142e-02 -2.942528575658798218e-02 3.465318679809570312e-01 -7.517904788255691528e-02 7.351009990088641644e-04 1.536001451313495636e-02 -1.047401055693626404e-01 9.007348120212554932e-02 2.285287976264953613e-01 4.083976745605468750e-01 3.999721407890319824e-01 2.146800756454467773e-01 1.025750041007995605e-01 -8.810315281152725220e-02 -6.287008523941040039e-02 9.954638034105300903e-02 -1.170644611120223999e-01 2.187078297138214111e-01 -1.156794279813766479e-01 2.033455371856689453e-01 1.565884798765182495e-01 -1.508272290229797363e-01 6.652238219976425171e-02 3.485588133335113525e-01 -1.571479588747024536e-01 -1.700332164764404297e-01 1.875131763517856598e-02 1.620913855731487274e-02
-1.047372519969940186e-01 -1.619253754615783691e-01 -7.275218516588211060e-02 -3.001704812049865723e-02 3.399145007133483887e-01 -1.248724199831485748e-02 2.039340585470199585e-01 4.509748518466949463e-02 -1.453973203897476196e-01 2.762060165405273438e-01 -2.295218855142593384e-01 4.675374552607536316e-02 -2.231492549180984497e-01 5.759011954069137573e-02 1.553972512483596802e-01 1.310575455427169800e-01 8.509652316570281982e-02 1.610366702079772949e-01 -1.175798773765563965e-01 -2.102329283952713013e-01 -1.358032822608947754e-01 1.853526830673217773e-01 2.112007439136505127e-01 3.094265162944793701e-01 2.595856189727783203e-01 -2.278093695640563965e-01 1.409519347362220287e-03 2.278334945440292358e-01 1.264114528894424438e-01 -1.811753660440444946e-01 -1.997256837785243988e-02 2.140603810548782349e-01
8.205629885196685791e-02 1.175007000565528870e-01 -9.189505130052566528e-02 -3.862707614898681641e-01 5.046774819493293762e-02 1.489544063806533813e-01 1.998831927776336670e-01 1.302637159824371338e-01 4.583346843719482422e-02 2.733638584613800049e-01 1.670722067356109619e-01 2.514617443084716797e-01 3.167444467544555664e-01 3.581950068473815918e-01 -1.240728348493576050e-01 3.988632559776306152e-02 1.007314473390579224e-01 9.128988534212112427e-02 -7.303420454263687134e-02 -1.671040803194046021e-01 6.844582967460155487e-03 3.201559185981750488e-01 1.175448298454284668e-01 -8.813802152872085571e-02 7.890472561120986938e-02 -1.009980142116546631e-01 1.127422079443931580e-01 3.147888183593750000e-01 -9.201451390981674194e-02 -9.911809116601943970e-02 5.303015187382698059e-02 3.689364716410636902e-02
-3.322796523571014404e-02 2.126411497592926025e-01 6.574293971061706543e-02 2.812398970127105713e-01 3.050035536289215088e-01 -5.701845511794090271e-02 7.385183870792388916e-02 1.661825552582740784e-02 4.232084378600120544e-02 2.513130009174346924e-01 3.598234057426452637e-02 -2.743802778422832489e-02 1.278773397207260132e-01 2.784945368766784668e-01 1.535996887832880020e-02 2.981528937816619873e-01 1.831397116184234619e-01 1.300632059574127197e-01 -1.133750528097152710e-01 5.642313137650489807e-02 -3.205806016921997070e-01 3.716743588447570801e-01 -8.250011503696441650e-02 3.422941640019416809e-02 1.789538860321044922e-01 2.345454841852188110e-01 -7.416090369224548340e-02 2.582396566867828369e-01 8.293353021144866943e-02 8.449915796518325806e-02 1.717267781496047974e-01 9.795587509870529175e-03
2.214140743017196655e-01 -4.355791583657264709e-02 -1.123480647802352905e-01 -1.404999196529388428e-02 1.752869039773941040e-01 5.182182788848876953e-02 2.990520894527435303e-01 1.703011393547058105e-01 2.076875120401382446e-01 4.127032458782196045e-01 -2.162345498800277710e-01 -4.117979481816291809e-02 1.218673642142675817e-04 2.203703224658966064e-01 2.081136852502822876e-01 3.321070456877350807e-03 -4.643739759922027588e-02 2.629932463169097900e-01 1.641984581947326660e-01 -6.109190639108419418e-03 -3.367190957069396973e-01 2.159543186426162720e-01 -1.030081138014793396e-01 1.436276454478502274e-02 1.366955488920211792e-01 -2.324705719947814941e-01 3.439981862902641296e-02 -6.293953955173492432e-02 3.723029419779777527e-02 -2.174936383962631226e-01 -3.398580104112625122e-02 1.837001293897628784e-01
-1.455430686473846436e-02 -1.096112057566642761e-01 2.802224755287170410e-01 -2.202773392200469971e-01 1.173408776521682739e-01 -1.870775036513805389e-02 2.057393938302993774e-01 -2.092511951923370361e-02 -2.068049758672714233e-01 3.143872916698455811e-01 4.939930979162454605e-03 2.822442948818206787e-01 1.671483963727951050e-01 3.222513571381568909e-02 2.310457825660705566e-01 1.327868998050689697e-01 -1.436819974333047867e-02 -1.164674237370491028e-01 -7.668617367744445801e-02 -3.811364248394966125e-02 -4.946526885032653809e-02 1.604319661855697632e-01 4.219457134604454041e-02 1.423349254764616489e-03 1.189920678734779358e-01 -5.734642967581748962e-02 4.222731888294219971e-01 1.711828410625457764e-01 -9.546133689582347870e-03 -9.817690402269363403e-02 -2.287751734256744385e-01 3.799340724945068359e-01
5.694441497325897217e-02 -7.127403467893600464e-02 2.394575811922550201e-02 -3.112992346286773682e-01 3.533521592617034912e-01 -2.882291376590728760e-01 2.190850526094436646e-01 2.786395326256752014e-02 5.312897637486457825e-02 4.725709930062294006e-02 6.736429780721664429e-02 4.150611348450183868e-03 4.196616709232330322e-01 2.228955626487731934e-01 -1.724468767642974854e-01 2.741343379020690918e-01 -1.248563751578330994e-01 3.680333122611045837e-02 -4.089086130261421204e-02 1.937309652566909790e-01 -4.662094637751579285e-03 2.279521077871322632e-01 1.381621211767196655e-01 -8.174714446067810059e-02 -5.312703177332878113e-02 2.454521954059600830e-01 -3.138775750994682312e-02 1.117327883839607239e-01 -1.168303042650222778e-01 4.233873635530471802e-02 2.223299741744995117e-01 1.479105204343795776e-01
2.350764870643615723e-01 -9.951664507389068604e-02 6.571198999881744385e-02 1.106825694441795349e-01 3.413924276828765869e-01 1.111200228333473206e-01 1.356594115495681763e-01 -2.072028070688247681e-01 -1.788505464792251587e-01 3.347373008728027344e-01 -4.202122241258621216e-02 2.106342278420925140e-02 1.929030418395996094e-01 1.328548640012741089e-01 1.053095608949661255e-01 1.696439087390899658e-01 -1.276659071445465088e-01 -1.575399488210678101e-01 -5.945997685194015503e-02 3.552778065204620361e-01 -2.194885462522506714e-01 1.477214395999908447e-01 3.366346284747123718e-02 1.731581389904022217e-01 -5.641334131360054016e-02 -1.840195953845977783e-01 -6.916817277669906616e-02 2.537764608860015869e-01 -2.042921483516693115e-01 9.805833548307418823e-02 -1.248664185404777527e-01 2.046771794557571411e-01
1.140595134347677231e-02 -4.261660575866699219e-02 1.267897039651870728e-01 -2.216788977384567261e-01 1.062713637948036194e-01 -2.565592527389526367e-01 2.767621874809265137e-01 -1.829389035701751709e-01 1.721601188182830811e-01 2.556532323360443115e-01 -1.416490674018859863e-01 -7.685574889183044434e-02 -8.898393251001834869e-03 -1.535084992647171021e-01 -8.424963057041168213e-02 1.824879944324493408e-01 9.938663570210337639e-04 8.265152573585510254e-02 -1.045927703380584717e-01 -8.959963172674179077e-02 -3.464558720588684082e-01 2.781073749065399170e-01 -7.085698097944259644e-02 1.754295080900192261e-01 7.590191904455423355e-03 3.281604349613189697e-01 -6.509280297905206680e-03 2.245429307222366333e-01 1.969990283250808716e-01 -2.283090539276599884e-02 -2.937196791172027588e-01 -1.336491852998733521e-01
2.981297373771667480e-01 2.937113940715789795e-01 3.250709772109985352e-01 1.317581534385681152e-01 2.379408776760101318e-01 -3.216884136199951172e-01 2.729013562202453613e-01 2.335457503795623779e-02 1.927441172301769257e-02 1.066339537501335144e-01 -6.127326563000679016e-02 -1.046748980879783630e-01 1.274648457765579224e-01 2.195692658424377441e-01 -1.588300764560699463e-01 2.002509087324142456e-01 -3.417353704571723938e-02 -9.387999027967453003e-02 -5.462668836116790771e-02 2.000582031905651093e-02 -1.160944402217864990e-01 1.803501248359680176e-01 -3.012069761753082275e-01 2.905530929565429688e-01 5.158871039748191833e-02 5.316863954067230225e-02 5.279172211885452271e-02 6.206554919481277466e-02 1.718798130750656128e-01 -1.011643707752227783e-01 1.523673385381698608e-01 2.873246930539608002e-02
-2.078555673360824585e-01 -2.155937850475311279e-01 -4.174417629837989807e-02 1.314799338579177856e-01 1.961499601602554321e-01 -1.438480466604232788e-01 3.339388072490692139e-01 8.747121691703796387e-02 2.019583284854888916e-01 3.111457228660583496e-01 -1.659422814846038818e-01 2.726522833108901978e-02 3.386472165584564209e-02 1.239516064524650574e-01 3.091911971569061279e-01 1.926609873771667480e-01 7.226198166608810425e-02 1.526345312595367432e-01 -3.301235139369964600e-01 -8.220344036817550659e-02 -2.386443614959716797e-01 4.917455464601516724e-02 1.179271563887596130e-02 -1.066078096628189087e-01 7.901415973901748657e-02 1.538186371326446533e-01 -4.065912216901779175e-02 1.726413369178771973e-01 1.330983340740203857e-01 -1.601307094097137451e-01 2.568658590316772461e-01 1.096130087971687317e-01
-6.448858231306076050e-02 2.777945101261138916e-01 -1.036021858453750610e-02 9.270960837602615356e-02 1.352916061878204346e-01 -1.277755796909332275e-01 3.750475645065307617e-01 -1.351541429758071899e-01 2.179039716720581055e-01 9.679422527551651001e-02 -1.488582640886306763e-01 -2.428500801324844360e-01 2.850175797939300537e-01 1.817746162414550781e-01 -2.145137786865234375e-01 2.726757526397705078e-01 -1.553266346454620361e-01 1.688903719186782837e-01 -3.165596723556518555e-02 1.721420884132385254e-02 9.995378553867340088e-02 2.275200039148330688e-01 -2.076200395822525024e-01 9.468498826026916504e-02 1.698223203420639038e-01 -8.768249303102493286e-02 1.410265713930130005e-01 2.710248529911041260e-02 -1.120394393801689148e-01 -3.188588321208953857e-01 1.909602060914039612e-02 -6.530056893825531006e-02
4.320805966854095459e-01 -1.640187650918960571e-01 2.432788610458374023e-01 5.442133545875549316e-02 1.189229413866996765e-01 -6.293974816799163818e-02 3.175048232078552246e-01 1.388586312532424927e-02 4.428604990243911743e-02 2.533671557903289795e-01 -3.217646777629852295e-01 -6.099182739853858948e-02 -1.659783422946929932e-01 -6.060252338647842407e-02 1.346930861473083496e-01 1.038368046283721924e-01 5.325359757989645004e-03 1.715176850557327271e-01 -8.139966428279876709e-02 5.977560579776763916e-02 -5.850394442677497864e-02 3.187606632709503174e-01 -2.376697510480880737e-01 8.133850991725921631e-02 1.685596555471420288e-01 -1.300041079521179199e-01 3.571607812773436308e-04 1.707802414894104004e-01 2.902996540069580078e-01 6.976757943630218506e-02 -9.996200911700725555e-03 -9.844767861068248749e-03
2.389622479677200317e-01 2.897037379443645477e-02 1.024444997310638428e-01 1.515513658523559570e-01 8.111473917961120605e-02 8.522432297468185425e-03 2.625862881541252136e-02 1.889525502920150757e-01 2.072068899869918823e-01 3.587850630283355713e-01 -9.962685406208038330e-03 -1.661325991153717041e-01 9.504225105047225952e-02 -6.759081035852432251e-02 2.222769558429718018e-01 1.247536316514015198e-01 -1.791618205606937408e-02 -6.177344918251037598e-02 8.223303407430648804e-02 1.489804685115814209e-01 -1.953754276037216187e-01 3.733724951744079590e-01 -1.124131157994270325e-01 6.747639924287796021e-02 4.579443112015724182e-02 -1.675375550985336304e-01 6.207365170121192932e-02 1.596259921789169312e-01 2.231940329074859619e-01 -2.189075201749801636e-01 -2.667346596717834473e-01 3.624521493911743164e-01
2.022051215171813965e-01 -1.821470558643341064e-01 1.342675685882568359e-01 2.369595170021057129e-01 3.207739591598510742e-01 -3.437728881835937500e-01 -4.826887696981430054e-02 -1.895486563444137573e-01 -2.037883736193180084e-03 3.384527862071990967e-01 1.615921407938003540e-01 3.562312424182891846e-01 -1.036081761121749878e-01 5.617480725049972534e-02 -1.158585865050554276e-02 2.369160205125808716e-01 2.394792139530181885e-01 -7.768637686967849731e-02 1.222297083586454391e-02 8.245703577995300293e-02 -1.830649673938751221e-01 3.107410669326782227e-01 7.608757913112640381e-02 3.655012696981430054e-02 -4.855369031429290771e-02 4.778396710753440857e-02 -4.224371537566184998e-02 4.502424970269203186e-02 -3.292825305834412575e-03 -4.768567159771919250e-02 1.757618933916091919e-01 -7.443983852863311768e-02
5.671698600053787231e-02 -3.678211197257041931e-02 1.378981024026870728e-01 -2.320079952478408813e-01 2.355341762304306030e-01 2.890290506184101105e-02 3.538042604923248291e-01 -1.493106484413146973e-01 -1.651876121759414673e-01 1.876487433910369873e-01 -1.032173261046409607e-01 -2.537341602146625519e-02 1.682268977165222168e-01 -2.516636550426483154e-01 4.626002535223960876e-02 3.443579077720642090e-01 -3.884867765009403229e-03 4.670807160437107086e-03 -7.643225044012069702e-02 3.096530437469482422e-01 7.274080812931060791e-02 -6.882671266794204712e-02 1.082282289862632751e-01 -2.574516832828521729e-01 -5.215847864747047424e-02 1.620631366968154907e-01 3.538333997130393982e-02 3.928054869174957275e-01 5.799186602234840393e-02 -2.147703021764755249e-01 -4.649802297353744507e-02 8.172324299812316895e-02
1.489570736885070801e-01 7.322197407484054565e-02 1.481857243925333023e-02 -2.770327627658843994e-01 2.138513773679733276e-01 -7.508701831102371216e-02 4.381240308284759521e-01 2.167394161224365234e-01 -9.387446939945220947e-02 1.676354706287384033e-01 -1.835394352674484253e-01 2.997377514839172363e-01 2.420586049556732178e-01 6.488329917192459106e-02 5.859144032001495361e-02 1.632679626345634460e-02 -1.919920295476913452e-01 -6.974922865629196167e-02 -4.224140942096710205e-02 3.068204224109649658e-02 -2.421969324350357056e-01 -1.993706822395324707e-02 1.459076106548309326e-01 -3.800389170646667480e-02 2.066642194986343384e-01 -2.099574357271194458e-01 9.854447096586227417e-02 3.618802130222320557e-01 -9.421876072883605957e-02 -3.693073522299528122e-03 1.080997064709663391e-01 6.293483823537826538e-02
1.257990151643753052e-01 2.767928317189216614e-02 1.896882653236389160e-01 1.822555661201477051e-01 8.546614646911621094e-02 5.692230165004730225e-02 2.890564501285552979e-01 1.392160207033157349e-01 1.089345216751098633e-01 4.910041689872741699e-01 -5.595266446471214294e-02 -4.217231646180152893e-02 1.206337474286556244e-02 -1.681876033544540405e-01 -1.885182261466979980e-01 4.103419482707977295e-01 1.038123145699501038e-01 2.461824938654899597e-02 8.004596084356307983e-02 -1.236063539981842041e-01 -1.330011785030364990e-01 -1.101744398474693298e-01 -2.054042667150497437e-01 -1.729351095855236053e-02 8.953178673982620239e-02 6.817608373239636421e-04 1.506919860839843750e-01 2.657553851604461670e-01 2.111386060714721680e-01 -6.978363543748855591e-02 1.081811115145683289e-01 2.064649164676666260e-01
-2.986182924360036850e-03 2.578933537006378174e-01 2.344506084918975830e-01 -3.030633032321929932e-01 3.353711664676666260e-01 -1.945189833641052246e-01 9.560774266719818115e-02 6.492166221141815186e-02 1.927576661109924316e-01 2.382281124591827393e-01 3.017248213291168213e-02 -1.738767474889755249e-01 3.210145235061645508e-02 -9.210860729217529297e-02 3.315927460789680481e-02 2.381268329918384552e-02 1.875622570514678955e-01 3.162955641746520996e-01 -7.886383682489395142e-02 1.569907963275909424e-01 1.969289407134056091e-02 3.131449222564697266e-01 2.197712659835815430e-01 -3.985246643424034119e-02 1.615694314241409302e-01 2.250850647687911987e-01 -7.349945604801177979e-02 1.675567924976348877e-01 -1.108020395040512085e-01 -8.020953834056854248e-02 5.817436054348945618e-02 2.000101357698440552e-01
-1.342915557324886322e-02 -1.577625721693038940e-01 3.035847544670104980e-01 -1.837556511163711548e-01 3.496615588665008545e-01 1.364230457693338394e-02 2.793714702129364014e-01 -1.320007443428039551e-01 -3.014701008796691895e-01 1.680983752012252808e-01 1.040217056870460510e-01 3.828764855861663818e-01 1.313288658857345581e-01 -1.559817045927047729e-01 1.066383644938468933e-01 2.386572808027267456e-01 -9.124017506837844849e-02 -4.805750772356987000e-02 -9.172862768173217773e-02 3.004103526473045349e-02 -6.949011236429214478e-02 1.805761605501174927e-01 -7.276371587067842484e-03 1.776255369186401367e-01 1.352984905242919922e-01 -5.046602338552474976e-02 2.222985625267028809e-01 1.381347775459289551e-01 -1.188538316637277603e-02 3.723561018705368042e-02 -9.373997151851654053e-02 2.365578562021255493e-01
-1.324154436588287354e-01 1.181769445538520813e-01 3.838837146759033203e-02 2.307604849338531494e-01 1.745258867740631104e-01 -2.403439134359359741e-01 -7.453668513335287571e-04 2.652253396809101105e-02 1.705027222633361816e-01 4.184145107865333557e-02 8.592302352190017700e-02 1.044983789324760437e-02 1.007718741893768311e-01 1.639550626277923584e-01 -2.348161116242408752e-02 1.680243462324142456e-01 4.058116115629673004e-03 4.989285767078399658e-02 3.162986412644386292e-02 2.207732647657394409e-01 -1.806396543979644775e-01 4.210351109504699707e-01 8.720730990171432495e-02 1.416163444519042969e-01 2.661873698234558105e-01 -1.585186570882797241e-01 -2.316503673791885376e-01 3.963742256164550781e-01 -1.683617830276489258e-01 -2.096455246210098267e-01 1.697778254747390747e-01 1.517421007156372070e-01
1.994775980710983276e-01 1.587547659873962402e-01 -3.529656305909156799e-02 -3.290476202964782715e-01 9.356497228145599365e-02 -5.032530799508094788e-02 2.935631275177001953e-01 -7.623171061277389526e-02 2.161902636289596558e-01 4.599925279617309570e-01 -1.223543807864189148e-01 -2.006470263004302979e-01 -1.628783345222473145e-01 2.137310206890106201e-01 -1.626847684383392334e-02 3.096214309334754944e-02 1.459394097328186035e-01 1.075583472847938538e-01 9.288080781698226929e-02 -9.904728084802627563e-02 -1.559243798255920410e-01 3.781557455658912659e-02 -5.930801853537559509e-02 6.280764937400817871e-02 1.858663186430931091e-02 -1.218344494700431824e-01 -2.867345698177814484e-02 2.020776122808456421e-01 1.156264171004295349e-01 -3.460772335529327393e-01 2.177531719207763672e-01 1.153432056307792664e-01
3.202986419200897217e-01 7.532336562871932983e-02 -2.095251083374023438e-01 6.288927793502807617e-02 1.872341185808181763e-01 1.251165270805358887e-01 1.253099739551544189e-01 1.748604327440261841e-02 -6.151353195309638977e-02 2.144995778799057007e-01 -1.300497502088546753e-01 4.125254228711128235e-02 3.758206069469451904e-01 -1.750111579895019531e-02 -3.228704258799552917e-02 -3.395298123359680176e-02 -1.634114384651184082e-01 -1.022334247827529907e-01 -1.420080810785293579e-01 -1.553251743316650391e-01 -1.842795610427856445e-01 3.074760735034942627e-01 -3.250916302204132080e-02 6.743680685758590698e-02 1.029224172234535217e-01 3.218629211187362671e-02 -2.187722921371459961e-01 1.894529908895492554e-01 2.529122829437255859e-01 -3.168006241321563721e-01 2.985484302043914795e-01 2.480692788958549500e-02
-1.729583591222763062e-01 6.741059571504592896e-02 -3.550998121500015259e-02 1.326530128717422485e-01 1.820492297410964966e-01 -4.531130194664001465e-02 3.472232073545455933e-02 6.309428811073303223e-02 -1.327189952135086060e-01 3.626286387443542480e-01 -1.833334267139434814e-01 -1.178341656923294067e-01 1.562713086605072021e-02 2.323933243751525879e-01 -1.483552604913711548e-01 2.034072726964950562e-01 1.540784239768981934e-01 1.704638451337814331e-01 -2.004214227199554443e-01 -3.904367610812187195e-02 -3.719829022884368896e-01 2.988567352294921875e-01 -1.055825352668762207e-01 1.740321964025497437e-01 8.607154339551925659e-02 5.934473872184753418e-02 -1.732233315706253052e-01 4.226220548152923584e-01 1.400793320499360561e-03 7.075908780097961426e-02 3.736988082528114319e-02 4.993570223450660706e-02
-1.508116871118545532e-01 2.805063873529434204e-02 -1.117237657308578491e-01 -9.474515169858932495e-02 1.009021326899528503e-01 -1.798604279756546021e-01 3.869079947471618652e-01 1.138423532247543335e-01 1.066245585680007935e-01 4.506269097328186035e-02 -5.371726304292678833e-02 -1.133621707558631897e-01 2.035215646028518677e-01 6.219555437564849854e-02 -2.040142863988876343e-01 1.448832154273986816e-01 3.392384201288223267e-02 1.620215624570846558e-01 -6.955587863922119141e-02 3.019482791423797607e-01 -2.323521226644515991e-01 1.286162734031677246e-01 2.122447639703750610e-01 1.752367019653320312e-01 8.987528085708618164e-02 -4.453729093074798584e-02 -8.687155693769454956e-02 4.611359536647796631e-01 -1.232033520936965942e-01 1.280594319105148315e-01 -1.392969787120819092e-01 2.486947029829025269e-01
1.411795616149902344e-01 -9.286257624626159668e-02 -2.249987097457051277e-03 2.654307484626770020e-01 4.908634722232818604e-01 -2.733550071716308594e-01 -3.485788777470588684e-02 -9.466534852981567383e-02 2.919232249259948730e-01 1.041571274399757385e-01 1.477177143096923828e-01 3.506352603435516357e-01 1.451499946415424347e-02 2.808249555528163910e-02 -1.207418963313102722e-01 2.516762316226959229e-01 3.886735439300537109e-02 5.598631873726844788e-02 -3.348622471094131470e-02 7.536286860704421997e-02 -1.585413515567779541e-01 3.423342406749725342e-01 1.062262132763862610e-01 1.217942163348197937e-01 -3.938836604356765747e-02 -5.519577860832214355e-02 -6.261395663022994995e-02 8.580059558153152466e-02 -5.425913725048303604e-03 -1.371636688709259033e-01 1.449236720800399780e-01 1.406028717756271362e-01
1.613685339689254761e-01 1.261459663510322571e-02 3.143334295600652695e-03 3.483468294143676758e-02 4.572483003139495850e-01 1.597343981266021729e-01 -3.990045189857482910e-02 -4.222130402922630310e-02 1.256148666143417358e-01 3.194868862628936768e-01 -2.492596954107284546e-01 8.454757928848266602e-02 1.789649873971939087e-01 8.878718316555023193e-02 -7.702275365591049194e-02 3.821968734264373779e-01 -9.828056395053863525e-02 -7.185180485248565674e-02 -9.193561039865016937e-03 -1.867538839578628540e-01 -1.418978571891784668e-01 9.445689618587493896e-02 1.618355065584182739e-01 -7.139952480792999268e-02 1.670850366353988647e-01 -3.693297505378723145e-02 -2.360902428627014160e-01 1.857718229293823242e-01 -9.407834708690643311e-02 1.736865006387233734e-02 -6.479694694280624390e-02 3.354886770248413086e-01
1.537837982177734375e-01 -4.167339578270912170e-02 -2.895415388047695160e-02 9.700803458690643311e-02 -2.687112987041473389e-02 -1.119983941316604614e-01 4.214087873697280884e-02 7.822541892528533936e-02 4.470492899417877197e-02 4.478047788143157959e-01 -4.377792775630950928e-02 2.990264594554901123e-01 -6.683976948261260986e-02 9.539073705673217773e-02 1.799286007881164551e-01 -6.138862296938896179e-02 4.983340203762054443e-02 -6.934358924627304077e-02 1.142019405961036682e-01 9.534891694784164429e-02 -5.399437248706817627e-02 3.240543901920318604e-01 -1.356803774833679199e-01 1.049894541501998901e-01 5.140822008252143860e-02 -9.525913745164871216e-03 -5.885108187794685364e-02 3.716593980789184570e-01 3.511399924755096436e-01 -8.952023833990097046e-02 -1.410364806652069092e-01 3.705635368824005127e-01
[truncated: 3,258,182 more chars]
