# Supplementary material for: The Language of Innovation
Source: PLoS One. 2020 Apr 30;15(4):e0230107. doi: 10.1371/journal.pone.0230107 (PMC7194493; doi:10.1371/journal.pone.0230107)
Supplement: S3 File — (GZ) [file pone.0230107.s003.tar.gz › 1981-1985/V2Run_28_VS_4500_embeddings1981-1985ED32.txt]

-7.297524064779281616e-02 -1.636843532323837280e-01 -9.913367778062820435e-02 -9.186483919620513916e-03 -2.456167489290237427e-01 9.226319938898086548e-02 -4.391845166683197021e-01 1.595196425914764404e-01 1.348982453346252441e-01 4.938394576311111450e-02 9.279230237007141113e-02 8.226443827152252197e-02 2.040389180183410645e-01 -2.820473164319992065e-02 -2.593190409243106842e-02 2.794168591499328613e-01 2.637434303760528564e-01 1.929079443216323853e-01 -1.462526470422744751e-01 -1.853109449148178101e-01 -1.465819329023361206e-01 -1.009904816746711731e-01 -1.503472179174423218e-01 -4.374949634075164795e-02 7.287344336509704590e-02 1.575386077165603638e-01 -2.346871048212051392e-01 8.696123957633972168e-02 -1.731641292572021484e-01 1.627908945083618164e-01 3.237629234790802002e-01 -2.020564973354339600e-01
-2.855905294418334961e-01 6.128810718655586243e-02 2.734996564686298370e-02 -2.330164313316345215e-01 -7.556806504726409912e-02 4.741844534873962402e-02 -3.528946340084075928e-01 -2.094145491719245911e-02 -1.919474154710769653e-01 6.572005897760391235e-02 -2.520827353000640869e-01 -6.444016844034194946e-02 1.876805275678634644e-01 -1.115653961896896362e-01 -1.277776509523391724e-01 1.024776473641395569e-01 1.899261176586151123e-01 -1.264714002609252930e-01 1.079660002142190933e-02 1.745898276567459106e-01 1.534351259469985962e-01 -8.999727666378021240e-02 -8.647469431161880493e-02 8.953869342803955078e-02 -1.668857336044311523e-01 -5.881468579173088074e-02 -4.053908959031105042e-02 -1.382475644350051880e-01 -4.414635002613067627e-01 2.550986409187316895e-01 2.094410508871078491e-01 2.400950193405151367e-01
-7.644177228212356567e-02 -1.449599862098693848e-01 1.969481706619262695e-01 -2.490262985229492188e-01 -2.592439651489257812e-01 2.023240625858306885e-01 -3.230762779712677002e-01 1.608623415231704712e-01 2.633715867996215820e-01 1.205289587378501892e-01 -4.531221091747283936e-02 -7.526044547557830811e-02 1.549371518194675446e-02 -1.672900468111038208e-01 -6.325946748256683350e-02 6.867364048957824707e-02 1.589197218418121338e-01 -8.012336492538452148e-02 -1.057497970759868622e-02 3.460537642240524292e-02 8.413893170654773712e-03 -1.587253063917160034e-01 1.444260627031326294e-01 2.314549386501312256e-01 -1.194842979311943054e-01 1.209030896425247192e-01 -4.247022271156311035e-01 -1.511996835470199585e-01 -2.792236506938934326e-01 -1.850420534610748291e-01 1.040728166699409485e-01 1.324604451656341553e-01
-1.088558584451675415e-01 -4.591162502765655518e-02 1.024101395159959793e-02 3.230082094669342041e-01 -1.592797636985778809e-01 2.303085848689079285e-02 -5.033241510391235352e-01 1.402186453342437744e-01 2.902142107486724854e-01 7.874871045351028442e-02 -1.456812918186187744e-01 -6.476431153714656830e-03 -1.732573658227920532e-01 -1.662273518741130829e-02 -1.971254497766494751e-01 1.014347448945045471e-01 4.860099777579307556e-02 -1.174105927348136902e-01 -1.219432055950164795e-01 1.085804328322410583e-01 4.918548464775085449e-02 -2.557586431503295898e-01 -5.396349728107452393e-02 -1.796713918447494507e-01 1.678643748164176941e-04 1.717305928468704224e-01 1.035701036453247070e-01 -2.255048453807830811e-01 -3.238127529621124268e-01 2.229581475257873535e-01 9.229128248989582062e-03 -4.509018268436193466e-03
-3.803698113188147545e-03 -1.313822120428085327e-01 8.507005870342254639e-02 8.857541531324386597e-02 -4.484363272786140442e-02 -2.318987101316452026e-01 -3.434655368328094482e-01 4.825878888368606567e-02 1.974416226148605347e-01 2.234248071908950806e-01 -1.429879516363143921e-01 -3.089146614074707031e-01 -7.856433093547821045e-02 -1.024829670786857605e-01 -1.916768550872802734e-01 -1.190417110919952393e-01 1.638608872890472412e-01 3.756502643227577209e-02 -1.241166740655899048e-01 2.266030162572860718e-01 7.353815436363220215e-02 -4.844933748245239258e-03 -2.486520111560821533e-01 3.064037263393402100e-01 1.408476941287517548e-02 2.194641679525375366e-01 -2.803783304989337921e-02 -1.101845726370811462e-01 -3.617469966411590576e-01 1.389868706464767456e-01 1.980553418397903442e-01 -1.110983192920684814e-01
-2.986957728862762451e-01 -1.930685043334960938e-01 1.554970592260360718e-01 1.066451668739318848e-01 -1.439692080020904541e-01 -4.795262590050697327e-02 -3.349657058715820312e-01 -5.814876034855842590e-02 -7.934722304344177246e-02 1.224674731492996216e-01 -1.618912369012832642e-01 -1.938600987195968628e-01 1.455557495355606079e-01 4.086569324135780334e-02 -7.511650025844573975e-02 1.565151214599609375e-01 7.586985081434249878e-02 -1.790674477815628052e-01 -1.940629035234451294e-01 2.198266237974166870e-02 -2.215541005134582520e-01 -3.845930695533752441e-01 -1.666612476110458374e-01 -3.504392504692077637e-02 6.128132808953523636e-03 1.934565231204032898e-02 -2.501048147678375244e-01 1.043478474020957947e-01 -3.253156840801239014e-01 2.575820684432983398e-01 -7.061239331960678101e-02 9.098064154386520386e-02
-1.481652408838272095e-01 -2.736088633537292480e-01 1.373374015092849731e-01 -1.348567903041839600e-01 -3.932682573795318604e-01 -1.001135110855102539e-01 -3.134882748126983643e-01 -1.111463606357574463e-01 1.830488294363021851e-01 2.968508051708340645e-03 -1.044272556900978088e-01 1.401213835924863815e-02 -1.148788109421730042e-01 -2.087052315473556519e-01 -4.815224558115005493e-02 9.755418449640274048e-02 3.151376545429229736e-01 -2.270151078701019287e-01 -2.346498221158981323e-01 6.371204555034637451e-02 6.519477069377899170e-02 7.269517332315444946e-02 -2.248304337263107300e-01 -4.911309480667114258e-02 6.310877203941345215e-02 6.016384437680244446e-02 -1.371498256921768188e-01 1.748667508363723755e-01 -1.172721758484840393e-01 7.760830223560333252e-02 3.136920630931854248e-01 1.731652915477752686e-01
4.053364321589469910e-02 1.695126146078109741e-01 7.172852009534835815e-02 1.397736370563507080e-01 7.817134261131286621e-02 1.104957163333892822e-01 -4.263651072978973389e-01 1.364005953073501587e-01 7.924293726682662964e-02 -6.345780938863754272e-02 -6.287346780300140381e-02 3.586084768176078796e-02 7.638531923294067383e-02 -4.701949190348386765e-03 1.183808296918869019e-01 1.159275621175765991e-01 8.218161761760711670e-02 -2.013099938631057739e-01 -2.105467170476913452e-01 -6.743482500314712524e-02 8.118781447410583496e-02 2.874746322631835938e-01 -9.181158989667892456e-02 -2.499262541532516479e-01 3.539475426077842712e-02 -1.724065244197845459e-01 -1.012616306543350220e-01 2.075638622045516968e-01 -3.825363516807556152e-01 2.240436524152755737e-01 2.104358673095703125e-01 -3.097805380821228027e-01
-1.090271770954132080e-01 -7.470900565385818481e-02 -1.613931544125080109e-02 2.495627105236053467e-01 -2.794160842895507812e-01 1.578781381249427795e-02 -2.428147047758102417e-01 -3.516620025038719177e-02 -2.271106988191604614e-01 2.500321269035339355e-01 -1.582788974046707153e-01 -2.767538726329803467e-01 1.924094259738922119e-01 -4.698411375284194946e-02 -1.390814781188964844e-01 -2.208640612661838531e-02 2.911851182579994202e-02 -2.210108339786529541e-01 4.881260544061660767e-02 -7.784874737262725830e-02 -2.659501880407333374e-02 -3.114245831966400146e-01 -2.631569802761077881e-01 -3.993456438183784485e-02 -1.638065725564956665e-01 6.967493891716003418e-02 -1.651370227336883545e-01 -1.105088591575622559e-01 -4.028673470020294189e-01 1.335397809743881226e-01 1.404932737350463867e-01 -9.461528807878494263e-02
-1.193860992789268494e-01 -3.353591635823249817e-02 -1.007492654025554657e-02 3.451627492904663086e-01 -1.125015318393707275e-01 2.096866071224212646e-01 -3.733282983303070068e-01 4.385807365179061890e-02 -1.355912387371063232e-01 -2.699073851108551025e-01 1.274208426475524902e-01 -3.441340988501906395e-03 3.104956448078155518e-01 1.149014532566070557e-01 -4.484717920422554016e-02 2.263007611036300659e-01 -1.870996132493019104e-02 -1.988629251718521118e-01 -1.289240419864654541e-01 1.270865499973297119e-01 2.915363609790802002e-01 3.070673672482371330e-03 -2.064313590526580811e-01 -7.641353458166122437e-02 1.108451113104820251e-01 2.040763050317764282e-01 -1.385019421577453613e-01 1.726755946874618530e-01 -2.611529231071472168e-01 1.329842060804367065e-01 -2.557238936424255371e-02 -3.933159261941909790e-02
-3.466693162918090820e-01 1.236629709601402283e-01 8.532655239105224609e-02 1.738570034503936768e-01 -3.262938186526298523e-02 -1.300552487373352051e-01 -2.572453320026397705e-01 -1.170794591307640076e-01 -7.359964400529861450e-02 8.020737022161483765e-02 -2.251060754060745239e-01 8.022592961788177490e-02 1.792767196893692017e-01 -1.578514724969863892e-01 -3.181901946663856506e-02 1.879459619522094727e-02 7.735889405012130737e-02 3.820349648594856262e-02 -8.011547476053237915e-02 6.362966448068618774e-02 -1.138294562697410583e-01 -3.552290201187133789e-01 -2.319240421056747437e-01 3.716066852211952209e-02 3.257045894861221313e-02 1.997903734445571899e-01 -3.168715834617614746e-01 2.159356921911239624e-01 -2.394412308931350708e-01 1.529078036546707153e-01 3.357253074645996094e-01 9.007956832647323608e-02
-4.021416902542114258e-01 -3.312161564826965332e-02 1.592949032783508301e-01 -1.202896004542708397e-03 -3.537433594465255737e-02 2.141717262566089630e-02 -1.772880256175994873e-01 5.331255868077278137e-02 -1.680995896458625793e-02 2.178563028573989868e-01 -2.163379788398742676e-01 1.411432623863220215e-01 -4.037899151444435120e-02 -3.555681407451629639e-01 -1.622723639011383057e-01 2.199387401342391968e-01 3.832093998789787292e-02 -5.837628245353698730e-02 -1.620387583971023560e-01 3.605929389595985413e-02 2.809050083160400391e-01 -2.669089436531066895e-01 -6.524296104907989502e-02 -1.241284534335136414e-01 -1.284138262271881104e-01 -2.231095544993877411e-02 -1.732497364282608032e-01 3.105763718485832214e-02 -3.826258182525634766e-01 5.657249316573143005e-02 2.424351572990417480e-01 -1.474241609685122967e-03
4.512651637196540833e-02 8.258440345525741577e-02 1.992776542901992798e-01 3.923143446445465088e-02 1.497590839862823486e-01 1.751515199430286884e-03 -5.366076827049255371e-01 2.457291483879089355e-01 9.282100945711135864e-02 1.459785848855972290e-01 -8.668680489063262939e-02 1.357791572809219360e-02 -3.136553242802619934e-02 1.589298099279403687e-01 -1.019822955131530762e-01 3.185330331325531006e-02 1.358287930488586426e-01 -9.981837123632431030e-02 -1.175647750496864319e-01 1.737981848418712616e-02 1.725244671106338501e-01 -1.182567700743675232e-01 -1.540118455886840820e-01 6.930118799209594727e-02 -3.299242630600929260e-02 8.511617034673690796e-02 -3.622316718101501465e-01 -3.363468050956726074e-01 -2.996326684951782227e-01 1.859706193208694458e-01 5.178140848875045776e-02 9.654213488101959229e-02
-7.352057844400405884e-03 -3.558619916439056396e-01 2.026638984680175781e-01 -1.102181077003479004e-01 -1.757597737014293671e-02 1.679053902626037598e-01 -1.492377668619155884e-01 -1.212479695677757263e-01 7.756339758634567261e-02 3.657924756407737732e-02 3.421998322010040283e-01 -1.444419473409652710e-01 3.573258221149444580e-01 -2.562697529792785645e-01 -2.508839219808578491e-02 -1.547195017337799072e-02 2.332902699708938599e-01 1.422799527645111084e-01 -2.884676158428192139e-01 4.642993956804275513e-02 2.778220474720001221e-01 -8.766606450080871582e-02 1.375507656484842300e-02 -9.235134720802307129e-02 1.318929903209209442e-02 6.718905270099639893e-02 -4.148801416158676147e-02 1.161300390958786011e-01 -2.870947420597076416e-01 1.951732859015464783e-02 2.421852946281433105e-01 -9.538042359054088593e-03
-1.813066750764846802e-01 -8.990874141454696655e-02 1.416390091180801392e-01 4.425175189971923828e-01 -6.927966140210628510e-03 1.852495521306991577e-01 -1.597701311111450195e-01 -1.274212151765823364e-01 7.013754546642303467e-02 -4.918148741126060486e-02 -1.855671852827072144e-01 3.652657195925712585e-02 -1.159175205975770950e-02 -2.534932643175125122e-02 -5.747865512967109680e-02 1.923880279064178467e-01 3.045569062232971191e-01 3.922006115317344666e-02 -1.162964925169944763e-01 1.049085110425949097e-01 -1.510161459445953369e-01 -1.002697646617889404e-01 4.316743928939104080e-03 1.952883005142211914e-01 8.942675590515136719e-02 7.042268663644790649e-02 -2.188002765178680420e-01 -2.493075281381607056e-02 -4.631695747375488281e-01 3.082293868064880371e-01 1.073342487215995789e-01 -1.024099066853523254e-01
-3.291023075580596924e-01 -1.200589165091514587e-01 6.329420953989028931e-02 1.593519151210784912e-01 -1.188125833868980408e-01 2.090254127979278564e-01 -3.068640232086181641e-01 2.175438106060028076e-01 1.458889394998550415e-01 -8.963087946176528931e-02 4.102934896945953369e-02 5.589526146650314331e-02 1.215853244066238403e-01 -1.572729833424091339e-02 -4.384025931358337402e-02 1.111573204398155212e-01 1.066349148750305176e-01 -1.813990473747253418e-01 -3.187908530235290527e-01 2.599643766880035400e-01 1.934292614459991455e-01 -3.049827516078948975e-01 -1.001541242003440857e-01 1.939441263675689697e-01 7.544194161891937256e-02 1.296601295471191406e-01 -2.451588809490203857e-01 -8.821996301412582397e-02 -1.024397462606430054e-01 -4.226287826895713806e-02 -4.320368543267250061e-02 2.984130382537841797e-01
-2.565758824348449707e-01 -9.096900373697280884e-02 9.557377547025680542e-02 8.669780939817428589e-02 -1.552732586860656738e-01 -1.057742461562156677e-01 -4.085081443190574646e-02 1.029250845313072205e-01 1.951883137226104736e-01 9.592191129922866821e-02 -1.940120011568069458e-01 -1.149875819683074951e-01 -1.550976559519767761e-02 -2.832919657230377197e-01 1.077712923288345337e-01 1.126176565885543823e-01 1.141496151685714722e-01 9.931169450283050537e-02 1.392216980457305908e-01 1.129009202122688293e-01 -4.613365232944488525e-02 -2.804437279701232910e-01 -1.039378941059112549e-01 -5.525589734315872192e-02 1.026285812258720398e-01 -1.144172549247741699e-01 -3.267960846424102783e-01 1.923982053995132446e-02 -5.133378505706787109e-01 -2.340338751673698425e-02 3.372021317481994629e-01 2.266271598637104034e-02
-3.419296443462371826e-01 -1.096821725368499756e-01 2.519193291664123535e-01 -1.253598183393478394e-01 -1.101210489869117737e-01 7.563150674104690552e-02 -1.573242843151092529e-01 1.283424645662307739e-01 3.409927710890769958e-02 3.366925287991762161e-03 7.069561630487442017e-02 4.652993008494377136e-02 6.719718873500823975e-02 1.932906061410903931e-01 3.844247385859489441e-02 7.707061618566513062e-02 3.375443220138549805e-01 -7.615593727678060532e-03 -1.700150966644287109e-01 -4.569046944379806519e-02 -1.993665993213653564e-01 -2.624919712543487549e-01 -1.828220933675765991e-01 2.645250856876373291e-01 1.053086817264556885e-01 1.100846529006958008e-01 -1.028859429061412811e-02 -2.888024449348449707e-01 -3.343228399753570557e-01 2.040401101112365723e-01 1.239604353904724121e-01 -2.065183222293853760e-01
-2.444225996732711792e-01 -1.479970961809158325e-01 1.894481927156448364e-01 2.883545160293579102e-01 -1.387042999267578125e-01 -7.264468818902969360e-02 -2.782231867313385010e-01 -6.967455148696899414e-02 1.067641600966453552e-01 -2.189951539039611816e-01 -2.376523986458778381e-02 4.579741135239601135e-02 7.912402600049972534e-02 7.498932629823684692e-02 -9.915056638419628143e-03 2.491444796323776245e-01 2.683386206626892090e-01 -2.137852013111114502e-01 4.039658233523368835e-02 2.106568515300750732e-01 -6.294539570808410645e-02 -2.633176445960998535e-01 -1.352479904890060425e-01 7.699116319417953491e-02 -8.900277316570281982e-02 3.387549817562103271e-01 -2.388065159320831299e-01 -1.843035779893398285e-02 -2.490039169788360596e-01 -8.282638341188430786e-02 6.688410788774490356e-02 -2.045590281486511230e-01
-9.366042912006378174e-03 4.280544072389602661e-02 2.525631105527281761e-03 -1.397673338651657104e-01 -1.730584651231765747e-01 1.056164950132369995e-01 -2.585488855838775635e-01 2.080774307250976562e-01 -4.661183431744575500e-02 4.369482770562171936e-02 -6.133124232292175293e-02 -2.305554598569869995e-02 2.331861555576324463e-01 -7.071724534034729004e-02 1.892594844102859497e-01 8.320636302232742310e-02 1.239431425929069519e-01 -4.101712703704833984e-01 -3.502092659473419189e-01 1.136462111026048660e-02 -3.937212377786636353e-02 -3.460188955068588257e-02 -2.785070538520812988e-01 1.078955158591270447e-01 -2.999570369720458984e-01 2.515356540679931641e-01 1.280667036771774292e-01 -6.766004115343093872e-02 -6.734173744916915894e-02 2.326655685901641846e-01 1.560152769088745117e-01 -2.474497109651565552e-01
-3.252222537994384766e-01 -2.091046571731567383e-01 -2.891639433801174164e-02 1.203601881861686707e-01 -3.370411321520805359e-02 -1.172757372260093689e-01 -1.792774051427841187e-01 -8.074583113193511963e-02 1.086030676960945129e-01 1.441969722509384155e-01 -3.120772074908018112e-03 -1.621400564908981323e-01 1.195434853434562683e-01 1.207854524254798889e-01 9.570354223251342773e-02 -1.139918416738510132e-01 -3.739985078573226929e-02 3.468443080782890320e-02 -8.105875551700592041e-02 4.211025834083557129e-01 1.594082117080688477e-01 -3.325634300708770752e-01 -2.378065437078475952e-01 -9.135167300701141357e-02 -7.283954322338104248e-02 1.722190208965912461e-04 1.038257330656051636e-01 -9.066572040319442749e-02 -2.792317569255828857e-01 2.280263453722000122e-01 3.597764372825622559e-01 -2.441872283816337585e-02
-8.176806569099426270e-02 1.052762567996978760e-01 1.958707422018051147e-01 5.828055366873741150e-02 -3.472866490483283997e-02 2.636970877647399902e-01 -3.898929655551910400e-01 1.430163383483886719e-01 1.769471354782581329e-02 4.082913696765899658e-02 -1.105690971016883850e-01 -3.836063742637634277e-01 3.898906335234642029e-02 6.649725884199142456e-02 3.082542307674884796e-02 6.154994666576385498e-02 1.094508394598960876e-01 -1.717819422483444214e-01 -2.309489995241165161e-02 2.900685667991638184e-01 2.122365683317184448e-02 -1.128276064991950989e-01 -7.596623152494430542e-02 2.685573101043701172e-01 -6.156264618039131165e-02 9.825715422630310059e-02 -4.338481724262237549e-01 -2.227743417024612427e-01 1.657750271260738373e-02 6.234378740191459656e-02 2.203597575426101685e-01 -6.295514106750488281e-02
-6.592040508985519409e-02 -2.398783117532730103e-01 2.492035329341888428e-01 -2.883462607860565186e-02 -4.399982839822769165e-02 1.041351184248924255e-01 -5.409072041511535645e-01 1.944593936204910278e-01 2.717740535736083984e-01 5.552465096116065979e-02 -1.529292613267898560e-01 -1.778536103665828705e-02 -1.284707933664321899e-01 2.030431628227233887e-01 -5.668085440993309021e-02 -1.647828817367553711e-01 1.624543964862823486e-01 -1.334888488054275513e-01 -6.600465159863233566e-03 4.032412767410278320e-01 2.093571424484252930e-02 5.407445132732391357e-02 -2.090444862842559814e-01 -1.379566639661788940e-01 -1.371193081140518188e-01 -1.164384633302688599e-01 -1.442219913005828857e-01 -8.605758659541606903e-03 -9.027362614870071411e-02 4.386618733406066895e-02 7.956010848283767700e-02 2.588413655757904053e-02
-1.228532716631889343e-01 7.329012732952833176e-03 6.683240085840225220e-02 -2.102373987436294556e-01 -9.831742942333221436e-02 1.341634243726730347e-01 -2.600718736648559570e-01 1.569153964519500732e-01 -1.189052686095237732e-01 2.105430215597152710e-01 -2.632673680782318115e-01 -2.365677952766418457e-01 1.994375288486480713e-01 1.189670190215110779e-01 -1.745966821908950806e-01 1.406575292348861694e-01 4.672858491539955139e-02 -1.034554019570350647e-01 1.575119942426681519e-01 1.459089964628219604e-01 7.478883117437362671e-02 -2.533637285232543945e-01 1.497677154839038849e-02 -3.327040374279022217e-01 -1.251628715544939041e-02 3.358347713947296143e-01 -1.316492557525634766e-01 -4.739829152822494507e-02 -5.425501987338066101e-02 3.599334657192230225e-01 1.297797411680221558e-01 8.231643587350845337e-02
-2.002705633640289307e-01 4.231643676757812500e-02 1.319043338298797607e-01 -1.513451337814331055e-01 -1.270945370197296143e-01 -7.562972605228424072e-02 -3.636582195758819580e-01 2.073366194963455200e-01 1.604453921318054199e-01 -5.412933230400085449e-02 1.961721926927566528e-01 2.245339378714561462e-02 -1.766544431447982788e-01 -7.259110361337661743e-02 -8.811654150485992432e-02 -4.711841419339179993e-02 3.459001183509826660e-01 -2.179309576749801636e-01 -2.264100313186645508e-01 9.787099435925483704e-03 6.141160801053047180e-02 -5.808271840214729309e-02 -3.051424920558929443e-01 2.090083658695220947e-01 6.994342058897018433e-02 -9.117654524743556976e-03 -1.337282210588455200e-01 1.104982122778892517e-01 -2.361008673906326294e-01 2.710313200950622559e-01 2.806975841522216797e-01 3.265457972884178162e-02
-2.220012247562408447e-01 6.769787520170211792e-03 -1.230098530650138855e-01 1.593843549489974976e-01 -1.293062269687652588e-01 -5.132900923490524292e-02 -5.214647948741912842e-02 1.561795026063919067e-01 1.729405671358108521e-02 7.399418950080871582e-02 -1.329783797264099121e-01 -1.603046357631683350e-01 1.819339953362941742e-02 4.285966511815786362e-03 -8.847449719905853271e-02 -2.160891890525817871e-01 4.787099361419677734e-02 -2.595185041427612305e-01 -3.850065469741821289e-01 6.558482348918914795e-02 -1.369909644126892090e-01 -3.879129886627197266e-01 -5.624599382281303406e-02 8.936917781829833984e-02 -1.024277359247207642e-01 2.192906662821769714e-02 -7.834546267986297607e-02 -1.348545551300048828e-01 -4.348612725734710693e-01 2.594950199127197266e-01 1.932071447372436523e-01 -1.673578321933746338e-01
4.972369596362113953e-02 -1.793482303619384766e-01 1.860285401344299316e-01 8.727902919054031372e-02 -7.523196190595626831e-02 -2.706762552261352539e-01 -2.281849682331085205e-01 1.644026041030883789e-01 3.089808523654937744e-01 7.609290629625320435e-02 -7.496890425682067871e-02 -1.682465374469757080e-01 1.659567207098007202e-01 1.224011778831481934e-01 -8.451801538467407227e-02 4.844132065773010254e-02 2.763950228691101074e-01 -5.330544710159301758e-02 -1.366008967161178589e-01 1.490534245967864990e-01 4.719447344541549683e-03 -2.826921641826629639e-01 -3.475334644317626953e-01 -1.445456594228744507e-01 1.694322228431701660e-01 2.114555239677429199e-02 -2.322750389575958252e-01 -2.322667241096496582e-01 -1.155453324317932129e-01 -1.626365035772323608e-01 1.752087622880935669e-01 -1.692313849925994873e-01
-1.298575010150671005e-02 -4.039418697357177734e-02 3.591332957148551941e-02 1.974182575941085815e-02 2.169944159686565399e-02 2.387509793043136597e-01 -3.143396377563476562e-01 2.761684656143188477e-01 2.928018569946289062e-01 3.170553594827651978e-02 -1.020113751292228699e-01 -2.351122051477432251e-01 7.415359467267990112e-02 1.826824694871902466e-01 -1.516581922769546509e-01 1.738795340061187744e-01 4.460675641894340515e-02 -3.415364027023315430e-02 -1.335802525281906128e-01 3.191057741641998291e-01 4.918341338634490967e-02 -1.245625615119934082e-01 1.633060574531555176e-01 1.409757137298583984e-01 -9.750590473413467407e-02 2.866580151021480560e-02 -2.264731526374816895e-01 -1.819423586130142212e-01 -4.085599780082702637e-01 -4.008686169981956482e-02 1.154956844402477145e-04 2.624573409557342529e-01
-1.315205395221710205e-01 9.031683951616287231e-02 1.612010970711708069e-02 2.126527726650238037e-01 2.797500230371952057e-02 -8.048889040946960449e-02 -4.058973193168640137e-01 7.904267311096191406e-02 2.598319053649902344e-01 -1.714691072702407837e-01 -2.359006851911544800e-01 -2.718867361545562744e-01 2.661440670490264893e-01 1.129136309027671814e-01 -1.333498507738113403e-01 -8.714617788791656494e-02 3.240521550178527832e-01 -2.014082074165344238e-01 -1.464762389659881592e-01 7.765648514032363892e-02 2.302377969026565552e-01 -1.472351104021072388e-01 1.788075640797615051e-02 3.999369218945503235e-02 1.464328467845916748e-01 7.671225816011428833e-02 5.152767407707870007e-04 -1.520245820283889771e-01 -1.940453350543975830e-01 2.081218510866165161e-01 1.683489978313446045e-01 7.708267867565155029e-02
-2.963033020496368408e-01 7.069068402051925659e-02 3.031400498002767563e-03 3.260220587253570557e-01 6.527388840913772583e-02 -1.631369739770889282e-01 -4.043924510478973389e-01 3.705398142337799072e-01 2.219219356775283813e-01 6.304033845663070679e-02 -1.585343182086944580e-01 -2.024049758911132812e-01 3.853747248649597168e-02 2.483713999390602112e-02 -2.035388201475143433e-01 -5.479395762085914612e-02 9.841391444206237793e-02 -3.376846313476562500e-01 -9.505631774663925171e-02 5.879262462258338928e-02 5.680307000875473022e-02 -6.183756515383720398e-02 -3.264703974127769470e-02 3.370666503906250000e-02 -5.163731053471565247e-02 2.196602821350097656e-01 -1.100347265601158142e-01 -5.061484873294830322e-02 -1.682423502206802368e-01 1.648394614458084106e-01 3.277519345283508301e-02 -1.890610754489898682e-01
-5.747034028172492981e-02 -2.439303845167160034e-01 2.924748361110687256e-01 3.759779632091522217e-01 -8.009541034698486328e-02 -6.016901880502700806e-02 -3.736029863357543945e-01 1.356896460056304932e-01 7.008358836174011230e-02 3.048350661993026733e-02 -1.680753380060195923e-01 -1.038584411144256592e-01 1.032581999897956848e-01 -1.122395023703575134e-01 -1.583460718393325806e-01 9.196658432483673096e-02 2.104540318250656128e-01 -3.372915983200073242e-01 -2.845045924186706543e-01 -4.223901405930519104e-02 1.142199635505676270e-01 -8.339071273803710938e-02 1.550442278385162354e-01 1.103157643228769302e-02 2.465385198593139648e-02 1.292727291584014893e-01 -2.374964505434036255e-01 -1.559719294309616089e-01 -1.870958358049392700e-01 2.026176452636718750e-02 1.318711042404174805e-01 -6.927379965782165527e-02
-3.791407868266105652e-02 -7.120274007320404053e-02 1.320436000823974609e-01 5.939477309584617615e-02 -1.211934909224510193e-01 8.300129324197769165e-02 -3.905513584613800049e-01 1.046730205416679382e-01 -2.248510420322418213e-01 -1.195335984230041504e-01 3.287264704704284668e-02 4.053601995110511780e-02 1.295796483755111694e-01 2.080790512263774872e-02 1.590780317783355713e-01 3.167734444141387939e-01 8.463432639837265015e-02 -4.938353970646858215e-02 -1.035898402333259583e-01 3.568059578537940979e-02 6.711263954639434814e-02 -1.682517230510711670e-01 -3.546487689018249512e-01 1.577478251419961452e-03 2.014254033565521240e-01 -3.009455045685172081e-03 -1.234885118901729584e-02 1.812857538461685181e-01 -4.137938618659973145e-01 -8.189824223518371582e-02 3.708935678005218506e-01 8.792605996131896973e-02
-2.670241892337799072e-01 -2.521131634712219238e-01 8.206981420516967773e-02 -1.096407175064086914e-01 -1.600094586610794067e-01 2.242486327886581421e-01 -1.111089363694190979e-01 6.768455356359481812e-02 1.788864433765411377e-01 2.790243029594421387e-01 2.070523053407669067e-02 -1.156681850552558899e-01 6.199089344590902328e-03 1.941069960594177246e-01 3.408864140510559082e-02 4.610606282949447632e-02 1.025821045041084290e-01 3.859220538288354874e-03 4.171504452824592590e-02 -2.333943396806716919e-01 2.240961045026779175e-01 -2.497857660055160522e-01 -4.470037817955017090e-01 -7.857808470726013184e-02 -1.375436335802078247e-01 2.061119973659515381e-01 -6.102849915623664856e-02 4.092922434210777283e-02 -9.901665151119232178e-02 -9.720689617097377777e-03 3.537781536579132080e-01 -4.110346734523773193e-02
4.282129555940628052e-02 -2.642961442470550537e-01 1.428854614496231079e-01 1.831519603729248047e-01 -6.169682368636131287e-02 -2.288859635591506958e-01 -3.682440817356109619e-01 2.070398330688476562e-01 8.512952923774719238e-02 1.304195672273635864e-01 -2.506376504898071289e-01 -2.142681628465652466e-01 -4.559957608580589294e-02 2.833078503608703613e-01 -1.776288896799087524e-01 -3.283205255866050720e-02 2.598671019077301025e-01 -3.127222359180450439e-01 -4.420839250087738037e-02 7.672648411244153976e-03 2.610852196812629700e-02 -9.172298759222030640e-02 -2.508305311203002930e-01 -1.266907602548599243e-01 8.596894890069961548e-02 4.695677384734153748e-02 -1.413052082061767578e-01 1.776444464921951294e-01 -1.615736484527587891e-01 7.920797169208526611e-02 2.068956494331359863e-01 4.793861415237188339e-03
-1.228456571698188782e-01 -1.198107302188873291e-01 4.932767152786254883e-02 1.050652936100959778e-01 -5.840320885181427002e-02 1.087944656610488892e-01 -1.145745441317558289e-01 2.402566373348236084e-01 6.452803313732147217e-02 3.975984582211822271e-04 -2.606259584426879883e-01 2.153463959693908691e-01 1.908075064420700073e-01 3.269653618335723877e-01 1.757008880376815796e-01 2.283433228731155396e-01 -9.979896247386932373e-02 -2.409270107746124268e-01 -3.628233075141906738e-01 9.970615804195404053e-02 -1.277169138193130493e-01 -1.317191570997238159e-01 -3.160234913229942322e-02 7.678826898336410522e-02 -2.286588549613952637e-01 5.221952497959136963e-02 9.058939665555953979e-02 -1.226865425705909729e-01 -2.727192938327789307e-01 2.899112105369567871e-01 1.934090405702590942e-01 4.415228590369224548e-02
-3.235119208693504333e-02 -5.478274449706077576e-02 2.789317667484283447e-01 2.434187531471252441e-01 7.262982428073883057e-02 3.443652987480163574e-01 -2.430776953697204590e-01 -8.298742026090621948e-02 3.964831680059432983e-02 6.900361180305480957e-02 -1.179688982665538788e-02 -1.265300512313842773e-01 9.308163076639175415e-03 1.319865286350250244e-01 -2.730908095836639404e-01 4.191992431879043579e-02 3.620491325855255127e-01 -5.581743642687797546e-02 -1.479751765727996826e-01 1.801605820655822754e-01 -4.955003410577774048e-02 -1.538776308298110962e-01 -1.109697595238685608e-01 2.740248739719390869e-01 -1.344636082649230957e-01 -4.201471060514450073e-02 -4.856080561876296997e-02 -7.086281664669513702e-03 -1.960281282663345337e-01 3.197145164012908936e-01 2.711852192878723145e-01 -1.191976740956306458e-01
-1.111055165529251099e-01 -7.021483778953552246e-02 -7.332004606723785400e-02 1.231997366994619370e-02 7.298596203327178955e-02 2.015975564718246460e-01 -1.787172853946685791e-01 9.278494864702224731e-02 1.924353837966918945e-01 5.331128835678100586e-02 -1.338256299495697021e-01 -1.249736621975898743e-01 -2.346511371433734894e-02 1.271323114633560181e-01 -1.076693534851074219e-01 3.259164690971374512e-01 7.937953621149063110e-02 -2.615518867969512939e-01 -2.431435883045196533e-01 6.886798143386840820e-02 -1.328625082969665527e-01 -1.763041317462921143e-01 -7.136845588684082031e-02 5.401790142059326172e-02 -3.838519454002380371e-01 -1.148934941738843918e-02 -1.047008484601974487e-01 2.971592359244823456e-03 -9.899191558361053467e-02 5.101921558380126953e-01 7.242876291275024414e-02 -2.316159158945083618e-01
-3.555860519409179688e-01 1.697170138359069824e-01 -2.568159811198711395e-02 2.155184447765350342e-01 -2.710743248462677002e-01 -1.311459839344024658e-01 -3.221827745437622070e-01 1.665546149015426636e-01 3.631259799003601074e-01 -3.004093468189239502e-02 -3.750345408916473389e-01 -1.307874321937561035e-01 1.530137807130813599e-01 7.332569360733032227e-02 -4.147721081972122192e-02 2.826979570090770721e-02 1.091325655579566956e-01 -1.962536871433258057e-01 -1.680353730916976929e-01 -9.569208323955535889e-02 2.151270397007465363e-02 -1.635831594467163086e-01 -8.978737890720367432e-02 -5.016822740435600281e-02 3.784046694636344910e-02 -9.504757821559906006e-03 -5.874489247798919678e-02 -1.676393002271652222e-01 -4.395298659801483154e-02 1.760248988866806030e-01 1.969403922557830811e-01 -1.523091793060302734e-01
-2.314679324626922607e-02 -6.521852314472198486e-02 7.448704540729522705e-02 1.780177503824234009e-01 -1.452278792858123779e-01 2.565062940120697021e-01 -2.484767138957977295e-01 1.023748591542243958e-01 -2.219036966562271118e-01 1.703198552131652832e-01 -1.539813280105590820e-01 -1.090195924043655396e-01 1.970153152942657471e-01 8.077216893434524536e-02 1.778390407562255859e-01 3.181338310241699219e-01 9.850475192070007324e-02 1.505277454853057861e-01 -1.436148434877395630e-01 -5.335293244570493698e-03 -7.555632293224334717e-02 -6.320693343877792358e-02 -4.112690687179565430e-01 5.316435918211936951e-02 2.285394817590713501e-01 -1.171868108212947845e-02 -3.803777322173118591e-02 1.884214580059051514e-01 -1.711685359477996826e-01 -6.291612237691879272e-02 3.823285996913909912e-01 -5.836173519492149353e-02
-4.461695998907089233e-02 -1.702092885971069336e-01 1.708907485008239746e-01 8.850913494825363159e-02 -1.501590162515640259e-01 1.049719303846359253e-01 -3.339773416519165039e-01 2.573994696140289307e-01 -1.311983913183212280e-01 1.219164505600929260e-01 7.633022218942642212e-02 -2.923005446791648865e-02 1.761452406644821167e-01 -1.687219142913818359e-01 2.470971941947937012e-01 3.204370737075805664e-01 1.287460178136825562e-01 -5.749296024441719055e-02 -3.473365446552634239e-03 5.717362836003303528e-02 -1.238583177328109741e-01 -4.024701565504074097e-02 -4.395473599433898926e-01 -7.371518015861511230e-02 3.393267467617988586e-02 4.399037733674049377e-02 -4.400222748517990112e-02 2.128729373216629028e-01 -3.216049969196319580e-01 -3.635990899056196213e-03 2.554498612880706787e-01 -2.926316671073436737e-02
-7.655634731054306030e-02 -1.437068134546279907e-01 2.248065173625946045e-01 -1.990140974521636963e-01 -1.090170908719301224e-02 6.591366231441497803e-02 -1.248543858528137207e-01 1.670803688466548920e-02 -4.486002435442060232e-04 2.014066427946090698e-01 -2.046659775078296661e-02 -3.013527691364288330e-01 -3.880707547068595886e-02 5.322434008121490479e-02 2.655834257602691650e-01 2.047486305236816406e-01 1.090415343642234802e-01 -1.692437082529067993e-01 -1.228346861898899078e-02 2.072369009256362915e-01 1.090720370411872864e-01 -2.924250662326812744e-01 -1.899326592683792114e-01 -4.015888571739196777e-01 -1.356609612703323364e-01 2.183169275522232056e-01 -2.680382132530212402e-01 1.145211979746818542e-01 -1.455879509449005127e-01 -1.128869224339723587e-02 2.012544423341751099e-01 -1.522430479526519775e-01
-1.217336580157279968e-01 -2.684874236583709717e-01 6.128867343068122864e-02 3.615773320198059082e-01 -1.930547058582305908e-01 -6.480237841606140137e-02 -5.788985490798950195e-01 1.271557211875915527e-01 -3.427216410636901855e-02 2.597005665302276611e-01 -8.083555847406387329e-02 -2.492657899856567383e-01 1.327068805694580078e-01 1.666545718908309937e-01 -1.708555966615676880e-01 9.870175272226333618e-02 1.684146225452423096e-01 -4.284523054957389832e-02 -2.059168070554733276e-01 1.536509953439235687e-02 1.027229502797126770e-01 -5.905378982424736023e-02 6.364840269088745117e-02 8.056724816560745239e-02 4.109716787934303284e-02 5.188597366213798523e-02 -1.356310397386550903e-01 -1.490981727838516235e-01 -1.015662178397178650e-01 1.066103652119636536e-01 -6.336960010230541229e-03 9.309748187661170959e-03
-1.743780076503753662e-01 -1.829073429107666016e-01 1.550257802009582520e-01 1.777182370424270630e-01 -1.087715700268745422e-01 2.435154654085636139e-02 -8.811797201633453369e-02 -5.862128734588623047e-02 5.964713171124458313e-02 -3.021086752414703369e-02 2.516823448240756989e-02 -1.934147030115127563e-01 3.596047759056091309e-01 1.048313360661268234e-02 -1.724368184804916382e-01 2.577870786190032959e-01 2.149496227502822876e-01 -1.616054177284240723e-01 -1.409646030515432358e-02 2.970652841031551361e-02 -9.230395406484603882e-02 -2.462717145681381226e-01 -8.847407996654510498e-02 1.657270938158035278e-01 -2.227303385734558105e-01 -3.375406935811042786e-02 -4.176740348339080811e-01 -1.552357375621795654e-01 -2.384221553802490234e-01 7.199734449386596680e-02 2.484982609748840332e-01 1.944890916347503662e-01
-5.189250037074089050e-02 -3.486118838191032410e-02 3.037646114826202393e-01 -1.600649207830429077e-01 -1.471886336803436279e-01 6.642773747444152832e-02 -1.513500660657882690e-01 5.975145474076271057e-02 1.990201026201248169e-01 -2.776740789413452148e-01 7.033838331699371338e-02 -2.253634333610534668e-01 2.749707996845245361e-01 2.554959952831268311e-01 1.386107206344604492e-01 2.470895200967788696e-01 -1.972258239984512329e-01 -1.613114625215530396e-01 -1.944465786218643188e-01 -8.985104411840438843e-02 -1.072360426187515259e-01 -7.304267585277557373e-02 9.212589263916015625e-02 -3.462410066276788712e-03 -1.143328621983528137e-01 1.833018660545349121e-01 -1.417754292488098145e-01 1.701848953962326050e-01 -2.969819009304046631e-01 -5.310339480638504028e-02 3.205158412456512451e-01 -8.014575392007827759e-02
-2.959463894367218018e-01 1.588976569473743439e-02 1.153663545846939087e-01 2.245732694864273071e-01 -2.391036786139011383e-02 -7.565887272357940674e-02 -4.072913527488708496e-01 -3.236208111047744751e-02 2.713247835636138916e-01 3.129163756966590881e-02 -2.760536074638366699e-01 -3.496705889701843262e-01 8.214556425809860229e-02 9.859939664602279663e-02 -2.659446895122528076e-01 7.114883512258529663e-03 1.445982605218887329e-01 -8.241946250200271606e-02 -2.827440202236175537e-01 -9.722061455249786377e-02 1.961305886507034302e-01 -1.236544921994209290e-01 1.737848296761512756e-02 -1.961716637015342712e-02 -1.005934476852416992e-01 -6.930733565241098404e-03 6.303907930850982666e-02 -5.067621171474456787e-02 -3.203755021095275879e-01 -1.208296418190002441e-02 1.067356094717979431e-01 -1.115475445985794067e-01
-2.372418940067291260e-01 1.196228563785552979e-01 -1.367951482534408569e-01 -9.411237388849258423e-02 -2.120088040828704834e-01 -1.042704656720161438e-01 -4.149638414382934570e-01 2.987409830093383789e-01 2.934499680995941162e-01 1.245466545224189758e-01 -5.165901035070419312e-02 -3.114730492234230042e-02 9.250698238611221313e-02 -4.298375546932220459e-02 -4.477555751800537109e-01 -5.837809666991233826e-02 1.409505903720855713e-01 -1.684340536594390869e-01 -2.476599626243114471e-02 6.144382432103157043e-02 1.140983328223228455e-01 -2.851187288761138916e-01 -1.220376230776309967e-03 -6.568908691406250000e-02 -6.315957009792327881e-02 -7.017847150564193726e-02 2.361685782670974731e-02 -4.958669841289520264e-02 -9.886072576045989990e-02 1.916702240705490112e-01 2.052524834871292114e-01 -1.148482486605644226e-01
3.004667758941650391e-01 4.980273172259330750e-02 3.662831336259841919e-02 1.517346501350402832e-02 -2.259584516286849976e-01 2.046637088060379028e-01 -1.737416833639144897e-01 1.896388828754425049e-01 1.932087987661361694e-01 -2.571063935756683350e-01 1.479134894907474518e-02 8.150670677423477173e-02 3.060791492462158203e-01 3.977526351809501648e-02 2.572628259658813477e-01 -4.084388539195060730e-02 -1.367956548929214478e-01 2.163412235677242279e-02 -1.671441346406936646e-01 7.991315796971321106e-03 9.257191792130470276e-03 -2.704015672206878662e-01 -2.847104668617248535e-01 1.723949389997869730e-04 -2.637502253055572510e-01 3.289675712585449219e-01 -8.899345993995666504e-02 -3.156895935535430908e-02 -1.994447261095046997e-01 1.767485439777374268e-01 1.169628426432609558e-01 1.777205616235733032e-02
-7.856307178735733032e-02 -1.385109871625900269e-02 1.832179576158523560e-01 4.567455500364303589e-03 -1.960246637463569641e-02 1.069718301296234131e-01 -1.280329674482345581e-01 1.451499760150909424e-01 6.210117042064666748e-02 1.715447157621383667e-01 2.660969644784927368e-02 3.582055121660232544e-02 -2.119350060820579529e-02 2.384259365499019623e-02 -1.182945668697357178e-01 3.376954197883605957e-01 -1.005020067095756531e-01 -7.736410200595855713e-02 7.347463071346282959e-02 1.171953529119491577e-01 2.465146780014038086e-01 -1.041157520376145840e-03 -2.184339314699172974e-01 1.167866885662078857e-01 -7.217798382043838501e-02 1.907647699117660522e-01 -3.696836829185485840e-01 2.232760787010192871e-01 -4.044144749641418457e-01 3.894385397434234619e-01 2.120810747146606445e-01 2.793189324438571930e-02
-2.136587053537368774e-01 -2.653758227825164795e-01 2.150943875312805176e-01 3.134838864207267761e-02 -1.655283570289611816e-01 1.142281293869018555e-01 -8.270340412855148315e-02 2.833248674869537354e-01 -2.510608732700347900e-02 -3.308484330773353577e-02 7.579633593559265137e-02 -1.116893216967582703e-01 -2.476345561444759369e-02 9.584054350852966309e-02 -2.865757979452610016e-02 2.650843262672424316e-01 -4.811884369701147079e-03 7.255633920431137085e-02 -3.156891465187072754e-01 1.351976096630096436e-01 3.426036238670349121e-02 1.089004948735237122e-01 -2.948467731475830078e-01 -1.306797862052917480e-01 2.024155557155609131e-01 -8.207691460847854614e-02 -3.779398202896118164e-01 2.277969419956207275e-01 -3.288758993148803711e-01 -9.891425259411334991e-03 1.313837319612503052e-01 -7.384735159575939178e-03
-1.351196914911270142e-01 7.289924472570419312e-02 -2.578678540885448456e-02 1.756590157747268677e-01 -9.920576959848403931e-02 -2.880182862281799316e-01 -4.028064310550689697e-01 2.015210688114166260e-01 2.879998683929443359e-01 6.527555733919143677e-02 3.536929190158843994e-02 -1.931738853454589844e-01 9.877155721187591553e-02 1.906421035528182983e-02 -1.026466563344001770e-01 6.405768543481826782e-02 1.787391602993011475e-01 -1.409029215574264526e-01 -1.736951470375061035e-01 -1.103292554616928101e-01 2.628348767757415771e-01 -2.496215701103210449e-01 6.480554584413766861e-03 -4.969752579927444458e-02 -1.429403871297836304e-01 9.759908169507980347e-02 1.044088527560234070e-01 -2.069256454706192017e-01 -3.804269134998321533e-01 2.997038885951042175e-02 2.025683075189590454e-01 1.826384663581848145e-02
1.600271016359329224e-01 -1.433737277984619141e-01 -1.306417733430862427e-01 2.602784633636474609e-01 -2.764966785907745361e-01 8.756337314844131470e-02 -2.167200893163681030e-01 2.281672358512878418e-01 2.527353763580322266e-01 5.434901639819145203e-02 9.803933650255203247e-02 -3.334368020296096802e-02 1.806985586881637573e-01 -1.192551553249359131e-01 -1.948743015527725220e-01 3.804390504956245422e-02 1.025001108646392822e-01 -1.443988084793090820e-01 -2.442549467086791992e-01 8.882240392267704010e-03 -8.129161596298217773e-02 -2.250230126082897186e-02 2.074606120586395264e-01 1.485233902931213379e-01 -2.749609202146530151e-02 -8.690680563449859619e-02 6.282779574394226074e-02 -2.725242637097835541e-02 -2.526562809944152832e-01 -2.056307941675186157e-01 4.880678057670593262e-01 -3.727169334888458252e-02
3.511879220604896545e-02 -3.012934029102325439e-01 -7.568250875920057297e-03 -1.023387238383293152e-01 -1.298786550760269165e-01 4.776926934719085693e-01 -5.720810219645500183e-02 1.072503328323364258e-01 1.378551274538040161e-01 3.699502721428871155e-02 6.199930235743522644e-02 1.821923255920410156e-01 6.097545102238655090e-02 3.327020443975925446e-03 1.143586188554763794e-01 -1.631848663091659546e-01 2.333203107118606567e-01 1.289187371730804443e-01 -2.167744934558868408e-01 -3.957780078053474426e-02 -2.185356914997100830e-01 -2.916719913482666016e-01 -5.897098034620285034e-02 -3.200654312968254089e-02 -6.809855997562408447e-02 -4.457397013902664185e-02 -2.109242677688598633e-01 2.862364947795867920e-01 -1.795333027839660645e-01 1.469296962022781372e-01 2.999746203422546387e-01 -5.458135902881622314e-02
-6.631710380315780640e-02 -2.441371977329254150e-01 1.851315349340438843e-01 1.233251392841339111e-01 -1.194523796439170837e-01 1.633293926715850830e-01 -1.304446458816528320e-01 1.517100632190704346e-01 3.711847215890884399e-02 -5.099951848387718201e-02 1.300213299691677094e-02 -1.580077409744262695e-01 3.857416659593582153e-02 -3.559263050556182861e-02 5.492818728089332581e-02 2.329442463815212250e-02 4.115003645420074463e-01 7.690842449665069580e-02 -2.078642509877681732e-02 1.184555590152740479e-01 1.028263941407203674e-01 -9.135551005601882935e-02 -1.711431294679641724e-01 3.828440606594085693e-01 -2.686069309711456299e-01 5.318215861916542053e-02 -2.691438198089599609e-01 -2.288652211427688599e-01 -2.173259854316711426e-01 2.915076911449432373e-01 1.940360218286514282e-01 -1.263622939586639404e-01
4.522477090358734131e-02 -1.571733504533767700e-01 1.344193965196609497e-01 7.121130824089050293e-02 -6.909926980733871460e-02 1.641649901866912842e-01 -2.839616835117340088e-01 2.751193940639495850e-01 -2.664833962917327881e-01 1.332743614912033081e-01 -6.412195414304733276e-02 -6.475792080163955688e-02 2.108075469732284546e-01 -3.530450910329818726e-02 5.819185450673103333e-02 3.435088396072387695e-01 1.108790487051010132e-01 2.372023090720176697e-02 6.768926233053207397e-02 -2.569130435585975647e-02 7.516561448574066162e-02 -2.655757591128349304e-02 -2.598195672035217285e-01 -1.075897663831710815e-01 1.967566460371017456e-01 -6.883040070533752441e-02 -2.004230469465255737e-01 2.332141399383544922e-01 -2.969920933246612549e-01 -1.173051446676254272e-01 3.741340637207031250e-01 1.201021820306777954e-01
-6.076829135417938232e-02 -1.509660333395004272e-01 1.874393075704574585e-01 -3.048390848562121391e-03 -8.266918361186981201e-02 5.288305506110191345e-02 -3.446401059627532959e-01 -1.128602325916290283e-01 -1.724151223897933960e-01 -6.222720444202423096e-02 3.121380507946014404e-02 -2.728802859783172607e-01 1.053767800331115723e-01 -3.443336486816406250e-02 -2.079903483390808105e-01 4.982183501124382019e-02 6.401398032903671265e-02 3.696552515029907227e-01 -6.492277979850769043e-02 -6.620494276285171509e-02 1.183288097381591797e-01 -2.726429998874664307e-01 1.487769484519958496e-01 5.227010697126388550e-02 -2.253107428550720215e-01 6.957159191370010376e-02 3.882766887545585632e-02 -8.162921667098999023e-02 -1.485471874475479126e-01 1.167374942451715469e-02 5.211057662963867188e-01 -1.004291623830795288e-01
-1.556972414255142212e-01 -1.493387222290039062e-01 1.570826172828674316e-01 -3.413646295666694641e-02 9.332705289125442505e-02 2.050544470548629761e-01 -1.907204836606979370e-01 1.124610975384712219e-01 5.050083994865417480e-02 -1.679349131882190704e-02 7.114230655133724213e-03 -2.020952105522155762e-01 5.179833993315696716e-02 8.937358856201171875e-02 2.076187878847122192e-01 3.840115368366241455e-01 2.151474356651306152e-01 4.083218276500701904e-01 -5.972984805703163147e-02 9.972450137138366699e-02 1.122651994228363037e-01 -3.193090558052062988e-01 -2.587057352066040039e-01 5.329614505171775818e-03 -5.038870498538017273e-02 -4.920172691345214844e-02 -1.539855748414993286e-01 9.222693741321563721e-02 -2.349235713481903076e-01 -2.127696573734283447e-02 2.796126306056976318e-01 -6.181817874312400818e-02
-2.477498948574066162e-01 -4.311643913388252258e-02 -3.480672091245651245e-02 5.396108701825141907e-02 2.902995608747005463e-02 1.649557501077651978e-01 3.921715542674064636e-03 1.752829998731613159e-01 2.384030520915985107e-01 2.851361930370330811e-01 -3.723496198654174805e-02 -2.456597685813903809e-01 2.441743016242980957e-02 -7.490000128746032715e-02 -9.106282144784927368e-02 2.350889332592487335e-02 2.152460962533950806e-01 -3.657245337963104248e-01 -1.771989017724990845e-01 1.397926509380340576e-01 -4.983143880963325500e-02 1.419008970260620117e-01 -1.910986751317977905e-01 1.686759889125823975e-01 -5.464388057589530945e-02 2.011810690164566040e-01 -1.408637762069702148e-01 -1.603697836399078369e-01 -1.914433389902114868e-01 2.546460330486297607e-01 3.754777312278747559e-01 -9.383084625005722046e-02
8.674806356430053711e-02 -1.444274783134460449e-01 -7.063059508800506592e-02 2.454494982957839966e-01 -4.655161872506141663e-02 -1.774264127016067505e-01 -4.657227993011474609e-01 1.900638043880462646e-01 1.634466499090194702e-01 1.529631614685058594e-01 -9.363455325365066528e-02 -1.261869817972183228e-01 1.232502087950706482e-01 6.397605687379837036e-02 -1.599882096052169800e-01 6.296559423208236694e-02 -8.384442329406738281e-02 -1.440850198268890381e-01 2.948896214365959167e-02 1.607297211885452271e-01 -1.123886108398437500e-01 -2.739399373531341553e-01 -9.586647897958755493e-02 4.926292225718498230e-02 -1.817746162414550781e-01 -2.319344878196716309e-01 -2.170020043849945068e-01 -7.997017353773117065e-02 -3.574931025505065918e-01 2.263851016759872437e-01 1.143611147999763489e-01 9.913811832666397095e-02
1.624176278710365295e-02 -4.239703528583049774e-03 1.489210426807403564e-01 1.189438328146934509e-01 -1.820364743471145630e-01 2.048493027687072754e-01 -2.254520207643508911e-01 1.281411945819854736e-01 1.020588073879480362e-02 1.122643500566482544e-01 1.067320182919502258e-01 5.527805164456367493e-02 2.158866822719573975e-01 -4.615991190075874329e-02 1.775409579277038574e-01 2.857535481452941895e-01 3.415962448343634605e-03 7.665379345417022705e-02 -2.650061808526515961e-02 2.002879083156585693e-01 -1.522009167820215225e-02 3.930585458874702454e-02 -4.271705448627471924e-01 -1.047114282846450806e-02 1.699160486459732056e-01 1.070003397762775421e-02 -7.681384682655334473e-02 1.597108840942382812e-01 -2.433341592550277710e-01 -7.678540050983428955e-02 5.207306146621704102e-01 6.517346203327178955e-02
-1.479250043630599976e-01 -2.098951935768127441e-01 2.477577179670333862e-01 1.412256956100463867e-01 2.000597268342971802e-01 -5.041075870394706726e-02 -3.068765103816986084e-01 -1.140988171100616455e-01 1.633414328098297119e-01 -5.844232439994812012e-02 -1.657233238220214844e-01 -1.082634106278419495e-01 1.495934873819351196e-01 -1.478314846754074097e-01 1.860871762037277222e-01 -1.278555244207382202e-01 3.284303471446037292e-02 -8.326862752437591553e-02 -9.411615133285522461e-02 3.164048194885253906e-01 -6.277204304933547974e-02 -3.135544955730438232e-01 -2.677916884422302246e-01 -1.642496436834335327e-01 -1.265207976102828979e-01 1.359478086233139038e-01 -4.532508179545402527e-02 -1.440344601869583130e-01 -7.795581221580505371e-02 1.406141072511672974e-01 3.361153006553649902e-01 1.563521325588226318e-01
-3.167054653167724609e-01 2.843752689659595490e-02 1.195693574845790863e-02 3.375986516475677490e-01 -1.231058090925216675e-01 -1.898528039455413818e-01 -3.129850327968597412e-01 1.866601556539535522e-01 2.258277982473373413e-01 -8.164450526237487793e-02 -1.440464854240417480e-01 -1.565578281879425049e-01 1.815159022808074951e-01 1.516625881195068359e-01 -2.679756581783294678e-01 -5.731225013732910156e-02 1.042736023664474487e-01 -1.255515664815902710e-01 -3.126986324787139893e-01 -9.406369179487228394e-02 6.630881875753402710e-02 -9.613949060440063477e-02 1.227849945425987244e-01 -1.332781016826629639e-01 5.742034688591957092e-02 1.269575357437133789e-01 -4.460446909070014954e-02 -1.230245176702737808e-02 -2.997961640357971191e-01 1.655116975307464600e-01 1.481923460960388184e-01 1.620827466249465942e-01
7.858466356992721558e-02 -1.129855662584304810e-01 1.983130425214767456e-01 1.908723823726177216e-02 -1.490621864795684814e-01 9.167780727148056030e-02 -2.620345354080200195e-01 2.018217742443084717e-01 2.352776527404785156e-01 5.216957069933414459e-03 -1.138861197978258133e-02 1.980573385953903198e-01 2.799471616744995117e-01 2.501399517059326172e-01 -1.499409079551696777e-01 4.778382554650306702e-02 -4.239335656166076660e-02 -1.705226898193359375e-01 -5.985562875866889954e-02 6.463436409831047058e-03 -7.695273309946060181e-02 -4.452787339687347412e-01 1.840615272521972656e-02 8.396291732788085938e-02 -1.206857040524482727e-01 -2.429969422519207001e-02 -1.339921355247497559e-01 9.815986454486846924e-02 2.010449953377246857e-02 -1.410811245441436768e-01 4.775894284248352051e-01 6.062104552984237671e-02
7.719465997070074081e-03 -3.565494716167449951e-01 4.855063557624816895e-02 2.331987954676151276e-02 -1.548622548580169678e-01 1.296553760766983032e-01 -7.183944433927536011e-02 4.225959479808807373e-01 1.059512719511985779e-01 1.381737291812896729e-01 2.584496736526489258e-01 -2.415400892496109009e-01 -9.151632897555828094e-03 -1.902270019054412842e-01 -4.053613916039466858e-02 -1.631834805011749268e-01 2.860981523990631104e-01 2.876831963658332825e-02 -1.730670928955078125e-01 2.179715223610401154e-02 -1.261419206857681274e-01 -2.858391702175140381e-01 -5.700437352061271667e-02 -8.526735752820968628e-02 1.333160549402236938e-01 -3.494642674922943115e-02 9.253977239131927490e-02 7.780384272336959839e-02 -9.523364156484603882e-02 3.149611875414848328e-02 3.954622149467468262e-01 6.377314776182174683e-02
-1.378424614667892456e-01 -2.627204656600952148e-01 1.246690526604652405e-01 2.059629373252391815e-02 4.884181916713714600e-02 1.109401285648345947e-01 -9.776699356734752655e-03 1.527109742164611816e-01 -3.519405052065849304e-02 -1.993864923715591431e-01 -1.597153246402740479e-01 -1.380383670330047607e-01 1.188602596521377563e-01 -3.177634440362453461e-03 1.131701171398162842e-01 2.966191470623016357e-01 2.572127580642700195e-01 4.434913396835327148e-01 -9.880800545215606689e-02 2.503029406070709229e-01 1.265524625778198242e-01 -2.613678574562072754e-01 -2.137788832187652588e-01 -1.128275990486145020e-01 -1.254877746105194092e-01 -2.493982389569282532e-02 -1.389931887388229370e-01 -1.947213022504001856e-04 -1.139592379331588745e-01 1.876755654811859131e-01 3.028056621551513672e-01 6.172231584787368774e-02
-2.548583410680294037e-02 2.954161763191223145e-01 4.654994979500770569e-02 -3.819832950830459595e-02 -8.663254976272583008e-02 3.990467786788940430e-01 -3.505424559116363525e-01 1.165775582194328308e-01 -2.228259444236755371e-01 3.358563780784606934e-02 -9.773381799459457397e-02 4.487670958042144775e-02 2.586912512779235840e-01 2.221067845821380615e-01 1.083290576934814453e-01 1.634732335805892944e-01 2.191912680864334106e-01 1.509739160537719727e-01 -2.148946076631546021e-01 7.041274011135101318e-02 -6.523557822220027447e-04 -1.635502576828002930e-01 1.480946540832519531e-01 -2.504306733608245850e-01 -6.866125762462615967e-02 4.945866763591766357e-02 -4.891812056303024292e-02 -1.574357450008392334e-01 -3.270884454250335693e-01 -2.916688390541821718e-04 5.774527415633201599e-02 -1.007475480437278748e-01
-1.006309390068054199e-01 -1.646455377340316772e-02 2.304634153842926025e-01 1.808727718889713287e-02 -1.407769918441772461e-01 -1.931389607489109039e-02 -3.922694623470306396e-01 1.410428583621978760e-01 4.117963910102844238e-01 2.232136726379394531e-01 -1.393965482711791992e-01 -2.484737038612365723e-01 5.001167058944702148e-01 -7.174665108323097229e-03 8.111946284770965576e-02 1.192628368735313416e-01 -1.787341684103012085e-01 1.309562623500823975e-01 9.609560668468475342e-02 -8.897913247346878052e-02 -7.320317625999450684e-02 -1.870454847812652588e-01 -1.142432764172554016e-01 -7.569431327283382416e-03 -1.666118949651718140e-01 -4.170770943164825439e-02 3.025205060839653015e-02 5.840336158871650696e-02 -3.825490921735763550e-02 -2.833635732531547546e-02 1.219182834029197693e-01 -1.578008173964917660e-03
-1.406239271163940430e-01 -2.425132505595684052e-02 4.281432181596755981e-02 -1.610076725482940674e-01 1.564870178699493408e-01 1.775793135166168213e-01 -2.280831634998321533e-01 1.513551026582717896e-01 8.181283622980117798e-02 1.441360414028167725e-01 -2.644013464450836182e-01 -1.690413057804107666e-01 6.131432205438613892e-02 -2.015858590602874756e-01 1.015847548842430115e-01 1.064329221844673157e-01 2.797161936759948730e-01 3.015671372413635254e-01 1.001873612403869629e-01 -8.547808974981307983e-02 1.088488399982452393e-01 -2.389176338911056519e-01 -3.122635781764984131e-01 5.552037619054317474e-03 -8.889152109622955322e-02 1.578319370746612549e-01 -8.764731138944625854e-02 -7.424964010715484619e-02 -9.982686489820480347e-02 7.678657304495573044e-03 4.168163836002349854e-01 -2.148655205965042114e-01
-9.673622995615005493e-02 3.145227208733558655e-03 2.022058963775634766e-01 1.655136644840240479e-01 -9.896815568208694458e-02 1.979928463697433472e-01 -3.536025285720825195e-01 2.538557648658752441e-01 -2.429980784654617310e-01 2.934846328571438789e-03 -4.938701912760734558e-02 1.139274146407842636e-02 2.233099788427352905e-01 1.509317662566900253e-03 1.766365617513656616e-01 3.020808696746826172e-01 1.703248620033264160e-01 7.679019868373870850e-02 -1.168183907866477966e-01 1.163137406110763550e-01 -5.530418828129768372e-02 -1.861309632658958435e-02 -3.373328745365142822e-01 7.514210045337677002e-02 -1.035928260535001755e-02 2.518207393586635590e-02 -1.375978738069534302e-01 2.309006005525588989e-01 -1.153685525059700012e-01 -5.623801052570343018e-02 4.174299836158752441e-01 3.592571988701820374e-02
-9.772384166717529297e-02 -2.365162372589111328e-01 -2.055657058954238892e-01 5.229489877820014954e-02 5.228482559323310852e-02 1.567855328321456909e-01 -4.680152237415313721e-01 -4.236133396625518799e-02 2.114029377698898315e-01 4.446282237768173218e-02 1.547109782695770264e-01 -5.008387379348278046e-04 3.105050027370452881e-01 -9.602275490760803223e-02 6.709194928407669067e-02 -3.756468370556831360e-02 -6.639401614665985107e-02 1.196951344609260559e-01 -1.705543100833892822e-01 1.000644862651824951e-01 8.877641707658767700e-02 -2.729800641536712646e-01 -7.426780462265014648e-02 -1.390470936894416809e-02 -2.008073478937149048e-01 -3.645491972565650940e-02 2.207010239362716675e-01 2.172211259603500366e-01 -5.453121662139892578e-02 3.425504267215728760e-01 1.920741945505142212e-01 -1.360925137996673584e-01
-2.968448214232921600e-02 -7.312133908271789551e-02 1.021474376320838928e-01 1.654717475175857544e-01 4.192161560058593750e-02 3.750674426555633545e-01 -3.569670021533966064e-01 7.703147828578948975e-02 4.027575254440307617e-01 -5.508793517947196960e-02 1.653860211372375488e-01 7.336497772485017776e-03 1.250611692667007446e-01 6.817356497049331665e-02 1.145798712968826294e-02 -4.322221130132675171e-02 3.184050917625427246e-01 -1.750196963548660278e-01 2.081817388534545898e-01 2.165788561105728149e-01 -1.328804492950439453e-01 1.406067237257957458e-02 2.887724898755550385e-02 4.770649131387472153e-03 -1.047198995947837830e-01 -1.819238439202308655e-02 7.113507390022277832e-02 1.797887086868286133e-01 -2.845603525638580322e-01 -4.632475599646568298e-02 2.691071927547454834e-01 -1.415304094552993774e-01
1.174065992236137390e-01 -4.620333760976791382e-02 1.627513207495212555e-02 3.147057592868804932e-01 -2.525360584259033203e-01 2.075551748275756836e-01 -3.692592978477478027e-01 2.214210294187068939e-02 2.734827995300292969e-02 -2.402597367763519287e-01 -8.429076522588729858e-02 -2.294996380805969238e-01 1.548138111829757690e-01 2.546103112399578094e-02 1.349204927682876587e-01 2.676282450556755066e-02 4.817151930183172226e-03 -1.595811396837234497e-01 4.271455854177474976e-02 -6.523594260215759277e-02 2.647494077682495117e-01 1.261602789163589478e-01 -4.727171733975410461e-02 -1.449842900037765503e-01 2.235909104347229004e-01 1.441128700971603394e-01 -8.755800873041152954e-02 1.536554247140884399e-01 -4.135983288288116455e-01 2.164570093154907227e-01 1.354591399431228638e-01 1.262641698122024536e-02
-2.151508331298828125e-01 -1.217600926756858826e-01 -9.835213422775268555e-02 1.405762434005737305e-01 -2.488269209861755371e-01 1.894460245966911316e-02 -2.737727463245391846e-01 1.385550647974014282e-01 4.106273651123046875e-01 -1.169744785875082016e-02 1.883718967437744141e-01 -8.681095205247402191e-03 1.687873452901840210e-01 2.146374285221099854e-01 -5.076508969068527222e-02 1.126552838832139969e-02 1.893496960401535034e-01 3.357225954532623291e-01 -6.693010777235031128e-02 2.454155832529067993e-01 -1.314542889595031738e-01 -2.646751701831817627e-01 1.157162114977836609e-01 -1.005724072456359863e-01 -1.182175129652023315e-01 5.165761709213256836e-02 6.039428710937500000e-02 1.435877382755279541e-01 -1.136396918445825577e-02 1.388019919395446777e-01 2.841084003448486328e-01 -7.951381057500839233e-02
-1.848453879356384277e-01 -1.532038897275924683e-01 2.034022808074951172e-01 7.151322811841964722e-02 -2.250024676322937012e-01 1.782413572072982788e-01 -2.872536778450012207e-01 2.339691966772079468e-01 -2.036663740873336792e-01 2.817365340888500214e-02 1.048153638839721680e-01 4.400589689612388611e-02 9.553696960210800171e-02 1.122097671031951904e-01 1.439065486192703247e-01 2.239023149013519287e-01 1.084556877613067627e-01 4.233284294605255127e-02 -6.430301815271377563e-02 3.049731021746993065e-03 -7.423254847526550293e-02 -2.890220284461975098e-02 -4.146639406681060791e-01 -6.789613515138626099e-02 -1.077667530626058578e-02 7.644066214561462402e-02 -1.321646273136138916e-01 1.715746074914932251e-01 -2.533983290195465088e-01 -1.406029313802719116e-01 4.340808987617492676e-01 5.093220621347427368e-02
-1.565939188003540039e-01 -3.696045279502868652e-01 1.801335811614990234e-02 7.941365242004394531e-02 3.801500052213668823e-02 8.952651917934417725e-02 -2.772703766822814941e-01 2.157738953828811646e-01 1.130187138915061951e-01 -1.091564148664474487e-01 7.315956801176071167e-02 -1.636004447937011719e-01 1.313740313053131104e-01 -2.070324420928955078e-01 7.130274921655654907e-02 -2.164463698863983154e-02 1.723669767379760742e-01 1.755728870630264282e-01 9.991287440061569214e-02 -2.267593704164028168e-02 -2.400752454996109009e-01 -1.039609313011169434e-01 7.027496118098497391e-03 2.042265534400939941e-01 1.004782132804393768e-02 4.144689440727233887e-01 2.127654664218425751e-02 -1.006719544529914856e-01 4.188358411192893982e-02 9.560874104499816895e-02 4.494329392910003662e-01 -1.641084998846054077e-02
6.907277740538120270e-03 -8.412376046180725098e-02 2.934797406196594238e-01 1.451865881681442261e-01 4.588286951184272766e-02 2.426006346940994263e-01 -2.344489395618438721e-01 1.158606931567192078e-01 6.162734702229499817e-02 8.112960308790206909e-02 -1.688182502985000610e-01 -2.692375779151916504e-01 -1.237936019897460938e-01 -5.971727892756462097e-02 6.588214635848999023e-02 3.204391598701477051e-01 2.372052222490310669e-01 -1.651402413845062256e-01 -2.701167762279510498e-01 -9.903858602046966553e-02 -4.664546251296997070e-02 -2.529821395874023438e-01 -1.452366262674331665e-01 -2.561695687472820282e-02 -2.734139747917652130e-02 4.628123715519905090e-02 -1.808243691921234131e-01 2.961242496967315674e-01 -3.267090618610382080e-01 9.611242264509201050e-02 -1.430264413356781006e-01 7.134413719177246094e-02
-1.769674941897392273e-02 -1.884378939867019653e-01 3.324387595057487488e-02 2.006174772977828979e-01 -3.317003846168518066e-01 1.681673340499401093e-02 3.084588609635829926e-02 3.137747645378112793e-01 -2.749881744384765625e-01 -5.593285337090492249e-02 -2.533851563930511475e-01 -7.884891331195831299e-02 1.702609658241271973e-01 1.625283360481262207e-01 -3.641049843281507492e-03 -2.284004352986812592e-02 8.546330034732818604e-03 2.788876295089721680e-01 -3.724303543567657471e-01 4.393656551837921143e-02 -1.115047931671142578e-01 -1.313663721084594727e-01 -2.304965108633041382e-01 -7.008969038724899292e-02 -1.239849030971527100e-01 2.242055237293243408e-01 -9.555663913488388062e-02 -8.859954774379730225e-02 -2.986418306827545166e-01 2.640076726675033569e-02 1.263340115547180176e-01 1.154156625270843506e-01
-9.570939093828201294e-02 -2.097116112709045410e-01 -6.362973898649215698e-02 3.197396546602249146e-02 -2.774834819138050079e-02 1.487752795219421387e-01 -1.201890185475349426e-01 2.065842002630233765e-01 6.710986141115427017e-03 -4.799930378794670105e-02 1.197395194321870804e-02 -2.930916249752044678e-01 6.814008951187133789e-02 5.115598812699317932e-02 1.299393475055694580e-01 2.858994603157043457e-01 6.465898454189300537e-02 4.600234925746917725e-01 -1.947859823703765869e-01 -4.495214298367500305e-02 2.380568534135818481e-01 -3.141396939754486084e-01 -2.546077072620391846e-01 -3.656819835305213928e-02 -3.924837708473205566e-02 3.509131446480751038e-02 -8.028127998113632202e-02 -7.230524718761444092e-02 -1.364285498857498169e-01 -4.634464904665946960e-02 3.905553817749023438e-01 -4.964295029640197754e-02
-1.394105106592178345e-01 -3.322061896324157715e-01 1.905972212553024292e-01 -3.529020026326179504e-02 -5.806371197104454041e-02 -1.593744009733200073e-01 -3.744080066680908203e-01 8.578957617282867432e-02 1.013658940792083740e-01 -4.690177738666534424e-02 -2.536299228668212891e-01 1.869568601250648499e-02 9.892591089010238647e-02 1.881669759750366211e-01 -2.871240079402923584e-01 1.757927387952804565e-01 2.087609171867370605e-01 -8.853898197412490845e-02 -9.177388995885848999e-02 2.187572568655014038e-01 1.593693196773529053e-01 -3.166060149669647217e-02 -5.335875973105430603e-02 1.197691261768341064e-01 1.836505085229873657e-01 1.138206943869590759e-01 -1.147161349654197693e-01 -2.890947759151458740e-01 -5.122766271233558655e-02 2.862812876701354980e-01 1.847064793109893799e-01 -8.498816192150115967e-02
-9.269986301660537720e-02 -2.138541638851165771e-01 -2.433064281940460205e-01 1.677699536085128784e-01 -2.212205529212951660e-01 2.296796292066574097e-01 -2.205137610435485840e-01 1.605428010225296021e-01 2.166645824909210205e-01 4.214522540569305420e-01 -4.747292771935462952e-02 5.595585703849792480e-02 4.339611902832984924e-02 9.963607788085937500e-02 -7.070820778608322144e-02 7.867799699306488037e-02 1.702205389738082886e-01 -1.776620447635650635e-01 -1.673152148723602295e-01 2.229124009609222412e-01 9.550037980079650879e-02 -6.127896159887313843e-02 -1.280627995729446411e-01 7.518784701824188232e-02 2.720081014558672905e-03 -3.033953607082366943e-01 -1.229002699255943298e-01 4.395375028252601624e-03 -1.828429400920867920e-01 2.517952620983123779e-01 1.398196965456008911e-01 -1.804782152175903320e-01
-2.108509987592697144e-01 1.166220903396606445e-01 6.673135608434677124e-02 1.918111443519592285e-01 7.691903505474328995e-03 -2.349806576967239380e-01 -3.804920911788940430e-01 1.567644067108631134e-02 2.720023691654205322e-01 9.832718409597873688e-03 -3.762390464544296265e-02 -1.683907359838485718e-01 1.892497539520263672e-01 4.885719344019889832e-02 -2.263370752334594727e-01 6.401267647743225098e-02 1.141619384288787842e-01 -1.459576338529586792e-01 -2.173724919557571411e-01 2.222557514905929565e-01 8.742258697748184204e-02 -3.360504806041717529e-01 1.241174992173910141e-02 -9.215442114509642124e-04 1.460623294115066528e-01 -7.343453168869018555e-02 -3.164945542812347412e-02 -1.111840531229972839e-01 -3.255704045295715332e-01 -1.211225539445877075e-01 2.993765473365783691e-01 3.039445914328098297e-02
-1.610799729824066162e-01 -1.393732130527496338e-01 1.003504693508148193e-01 6.872575730085372925e-02 6.329163163900375366e-02 3.225376904010772705e-01 -6.978797167539596558e-02 1.960626691579818726e-01 -1.042331457138061523e-01 -1.828910112380981445e-01 -2.348503656685352325e-02 -1.425837427377700806e-01 -8.708807826042175293e-02 -8.262655138969421387e-02 8.422748185694217682e-03 2.849455177783966064e-01 -3.076346218585968018e-02 1.520944833755493164e-01 -5.875894427299499512e-02 1.840041279792785645e-01 5.474501475691795349e-02 -1.686955988407135010e-01 -3.333178162574768066e-01 4.913007840514183044e-02 -8.074176311492919922e-02 2.567301988601684570e-01 7.355689071118831635e-03 5.463784560561180115e-02 -2.935960888862609863e-01 -1.049119830131530762e-01 4.979598820209503174e-01 2.487509138882160187e-02
-1.689089685678482056e-01 -1.773233860731124878e-01 -2.920594252645969391e-02 -1.551845967769622803e-01 -1.183528751134872437e-01 3.154596686363220215e-02 -2.024155259132385254e-01 -1.766582578420639038e-01 1.190222054719924927e-02 -1.361507084220647812e-02 -2.125765532255172729e-01 1.470021456480026245e-01 6.715988367795944214e-02 2.189774625003337860e-02 -9.879450313746929169e-03 -2.044439166784286499e-01 4.178088903427124023e-02 6.003387644886970520e-02 -1.659891158342361450e-01 2.699542939662933350e-01 4.382219910621643066e-02 -1.272910386323928833e-01 -2.443657219409942627e-01 -1.213788315653800964e-01 -6.125979125499725342e-02 -1.688654422760009766e-01 -2.942152917385101318e-01 4.653243348002433777e-02 -4.714365601539611816e-01 -3.273233771324157715e-02 3.982654213905334473e-01 -1.123122870922088623e-01
2.563983201980590820e-02 -1.755528450012207031e-01 1.178665533661842346e-01 4.457209631800651550e-02 -1.654930561780929565e-01 4.066477119922637939e-01 -3.682504892349243164e-01 2.157221585512161255e-01 1.356613785028457642e-01 -5.120579735375940800e-04 9.923749417066574097e-02 -1.052787303924560547e-01 2.927950620651245117e-01 7.204163819551467896e-02 1.683232635259628296e-01 6.264586001634597778e-02 2.558711767196655273e-01 -5.458715930581092834e-02 1.756654232740402222e-01 1.193996146321296692e-01 -1.713407784700393677e-01 -1.521040648221969604e-01 7.371088862419128418e-02 -1.279774755239486694e-01 2.770165503025054932e-01 1.892409287393093109e-02 7.533710449934005737e-02 -1.323717683553695679e-01 1.740523427724838257e-02 1.172428503632545471e-01 2.945896983146667480e-01 1.619951575994491577e-01
-4.171317443251609802e-02 -4.408146813511848450e-02 7.372770458459854126e-02 9.030404686927795410e-02 -2.054506838321685791e-01 3.489998728036880493e-02 -4.216891229152679443e-01 1.884806007146835327e-01 2.544667720794677734e-01 3.118715882301330566e-01 4.733791947364807129e-02 -1.160761564970016479e-01 -1.157103553414344788e-01 2.801376283168792725e-01 -1.406383216381072998e-01 -4.902955144643783569e-02 1.005835011601448059e-01 -8.917929232120513916e-02 -1.053763851523399353e-01 1.587855070829391479e-01 2.332218289375305176e-01 -4.148732125759124756e-02 -3.155896067619323730e-01 -5.463120341300964355e-02 -8.052187412977218628e-02 -2.255427539348602295e-01 -1.087370589375495911e-01 1.837852299213409424e-01 -7.756810635328292847e-02 1.540734916925430298e-01 2.969331443309783936e-01 1.449363026767969131e-02
8.934590965509414673e-02 -2.813993766903877258e-02 -7.243403233587741852e-03 1.933127790689468384e-01 9.934041649103164673e-02 3.077082633972167969e-01 -4.162881374359130859e-01 7.282195985317230225e-02 -5.913200601935386658e-02 -2.819048464298248291e-01 3.622728213667869568e-02 -6.395767629146575928e-02 8.052811771631240845e-02 2.852198183536529541e-01 1.189607232809066772e-01 3.730518519878387451e-01 2.204217463731765747e-01 -6.375025212764739990e-02 -2.833056747913360596e-01 7.885558158159255981e-02 2.997222542762756348e-02 3.509753942489624023e-02 -2.109278142452239990e-01 -2.145850956439971924e-01 -1.118558794260025024e-01 3.020790591835975647e-02 -2.102144211530685425e-01 1.565291136503219604e-01 -6.990309804677963257e-02 -3.497751802206039429e-02 7.585495710372924805e-02 -1.238950565457344055e-01
-1.289259940385818481e-01 -2.669356465339660645e-01 1.001564115285873413e-01 -1.660498380661010742e-01 8.248357474803924561e-02 1.758286654949188232e-01 -3.838900923728942871e-01 -1.609219610691070557e-01 5.929534882307052612e-02 1.717104613780975342e-01 -4.194114729762077332e-02 -1.375997066497802734e-01 1.012949422001838684e-01 -8.234632015228271484e-02 1.396953165531158447e-01 4.535892009735107422e-01 -1.200542878359556198e-02 1.738714873790740967e-01 -1.731062233448028564e-01 2.394735217094421387e-01 -5.907078459858894348e-02 -1.887248158454895020e-01 -2.620399463921785355e-03 -3.835458755493164062e-01 -4.303312301635742188e-02 7.524603605270385742e-02 -2.383006364107131958e-02 1.058414727449417114e-01 -1.498421430587768555e-01 -8.821308612823486328e-03 1.227045953273773193e-01 -8.221758902072906494e-02
7.075928896665573120e-02 4.676711559295654297e-02 1.177031919360160828e-01 -1.395260542631149292e-01 -1.608491986989974976e-01 2.811353504657745361e-01 -2.198129594326019287e-01 1.074682921171188354e-01 1.343923211097717285e-01 1.057542115449905396e-01 -2.256976664066314697e-01 -2.742808163166046143e-01 1.480835862457752228e-02 7.815666496753692627e-02 -1.317776143550872803e-01 1.647302359342575073e-01 1.092508062720298767e-01 -4.628931358456611633e-02 -1.014717146754264832e-01 3.798510730266571045e-01 3.238172233104705811e-01 -1.053257361054420471e-01 8.601293712854385376e-02 -2.850263752043247223e-02 1.478406339883804321e-01 3.419665694236755371e-01 -1.220266744494438171e-01 -1.332440078258514404e-01 -8.787517994642257690e-02 4.384376108646392822e-02 3.111578822135925293e-01 1.331700831651687622e-01
-1.094969511032104492e-01 3.539168043062090874e-03 2.461397498846054077e-01 1.550497263669967651e-01 -1.995401084423065186e-01 -6.621463596820831299e-02 -4.875822067260742188e-01 -1.182584911584854126e-01 1.190079897642135620e-01 1.814339756965637207e-01 -2.032025754451751709e-01 -1.469736844301223755e-01 -7.005480583757162094e-03 3.808071836829185486e-02 -2.088992446660995483e-01 1.268950849771499634e-01 1.093950569629669189e-01 4.690137878060340881e-02 -1.053926572203636169e-01 2.242809683084487915e-01 4.399098455905914307e-02 1.937896385788917542e-02 -3.516055345535278320e-01 8.275520801544189453e-02 2.119086384773254395e-01 1.252756416797637939e-01 -2.430191487073898315e-01 -1.219884306192398071e-01 -1.572811007499694824e-01 1.588433682918548584e-01 1.094317510724067688e-01 -1.771766990423202515e-01
-1.262002140283584595e-01 -1.421754658222198486e-01 1.965517848730087280e-01 7.838043570518493652e-02 7.192089408636093140e-02 3.549625352025032043e-02 -3.104321658611297607e-01 8.889566361904144287e-02 2.826597392559051514e-01 6.366904079914093018e-02 -1.222486719489097595e-01 7.081137597560882568e-02 4.824787676334381104e-01 6.752755027264356613e-03 1.850798912346363068e-02 3.250249102711677551e-02 4.303686320781707764e-02 4.872887954115867615e-02 -6.816512346267700195e-02 -3.047103248536586761e-02 1.561946421861648560e-02 -2.819429337978363037e-01 8.005965501070022583e-03 -7.161235809326171875e-02 -3.984968364238739014e-01 2.328644040971994400e-03 -1.536464244127273560e-01 3.513541817665100098e-01 -1.067591682076454163e-01 -1.113920435309410095e-01 1.350801289081573486e-01 -1.661218255758285522e-01
-1.718263775110244751e-01 -4.301458299160003662e-01 2.302667684853076935e-02 -6.979641318321228027e-02 5.178958922624588013e-02 6.676389276981353760e-02 -1.897274851799011230e-01 1.547964066267013550e-01 -1.430080235004425049e-01 7.316210120916366577e-02 2.341877520084381104e-01 -3.444772362709045410e-01 1.555755138397216797e-01 -2.093045711517333984e-01 -8.241033554077148438e-02 1.532289683818817139e-01 5.548228323459625244e-02 2.254531979560852051e-01 -1.235306933522224426e-01 -2.134388685226440430e-01 2.668716907501220703e-01 -2.184957265853881836e-01 1.456373929977416992e-02 -1.017844378948211670e-01 -6.743992120027542114e-02 -7.695686817169189453e-02 -1.384169757366180420e-01 6.386221945285797119e-02 -2.810345888137817383e-01 1.256288494914770126e-02 2.339958846569061279e-01 -5.914609134197235107e-02
-1.097573339939117432e-01 -4.032350778579711914e-01 -2.113590762019157410e-02 2.309180200099945068e-01 2.369253635406494141e-01 1.791391335427761078e-02 -2.847501635551452637e-01 -1.559889912605285645e-01 2.709064185619354248e-01 8.017272502183914185e-02 9.882323443889617920e-02 -7.165839523077011108e-02 1.255168765783309937e-01 4.969041422009468079e-02 -2.143090665340423584e-01 3.631478408351540565e-03 8.094581216573715210e-02 1.783476211130619049e-02 -3.105830848217010498e-01 2.504243850708007812e-01 1.265116780996322632e-01 -6.306953728199005127e-02 -4.136926829814910889e-01 -1.655363142490386963e-01 -6.029397994279861450e-02 1.060525886714458466e-02 4.265974834561347961e-02 2.212062105536460876e-02 -1.355260908603668213e-01 -1.027256026864051819e-01 1.578195840120315552e-01 -7.984820008277893066e-02
-4.294250309467315674e-01 1.779233813285827637e-01 5.809792876243591309e-02 -1.299576312303543091e-01 -6.250382959842681885e-02 6.837008893489837646e-02 -2.178235054016113281e-01 7.216582447290420532e-02 -4.214547201991081238e-02 1.541246920824050903e-01 -2.676202356815338135e-01 1.063441336154937744e-01 -4.882120341062545776e-02 1.311665773391723633e-01 -8.742806315422058105e-02 1.705493777990341187e-01 1.177700981497764587e-01 4.416050761938095093e-02 -3.904753923416137695e-02 1.591984331607818604e-01 3.573754429817199707e-02 -3.610461354255676270e-01 7.875275611877441406e-02 -2.168772369623184204e-01 1.041633822023868561e-02 5.402828752994537354e-02 -1.520341783761978149e-01 -1.860889643430709839e-01 -1.746752709150314331e-01 1.056073606014251709e-01 4.556460678577423096e-01 7.125243078917264938e-03
-1.463620066642761230e-01 -1.212871745228767395e-01 3.122364543378353119e-02 2.501834183931350708e-02 -1.911351382732391357e-01 1.370640993118286133e-01 -2.332731634378433228e-01 2.210739254951477051e-01 2.074909508228302002e-01 -2.038392238318920135e-02 3.043700568377971649e-02 1.849971115589141846e-01 2.466281652450561523e-01 1.947628408670425415e-01 -1.092536449432373047e-01 7.179576158523559570e-02 -1.179130524396896362e-01 3.483552634716033936e-01 -1.150821968913078308e-01 1.973024755716323853e-01 2.381807379424571991e-02 -4.563104212284088135e-01 -1.850125640630722046e-01 1.579965054988861084e-01 -2.286124974489212036e-01 9.600163251161575317e-02 -9.549345076084136963e-02 -1.615133583545684814e-01 -2.150368839502334595e-01 1.013200953602790833e-01 -2.397756651043891907e-02 4.141571931540966034e-03
2.341887205839157104e-01 2.451736479997634888e-01 5.362635105848312378e-02 1.094150841236114502e-01 -1.544416695833206177e-01 1.625782102346420288e-01 -4.619665443897247314e-01 1.168833486735820770e-02 -5.953815579414367676e-02 -1.979036629199981689e-02 -1.095142308622598648e-02 -1.373394280672073364e-01 1.735601127147674561e-01 1.130732223391532898e-01 -2.678907290101051331e-02 3.922083079814910889e-01 5.203939974308013916e-02 -4.113980382680892944e-02 -2.292439192533493042e-01 -3.171913325786590576e-02 1.567344963550567627e-01 -7.475711405277252197e-02 6.304006278514862061e-02 -8.017831295728683472e-02 -3.921048250049352646e-03 3.377620875835418701e-02 1.604426503181457520e-01 2.747972123324871063e-02 -6.040902063250541687e-02 2.728203237056732178e-01 3.584961295127868652e-01 -2.307013869285583496e-01
-1.686488091945648193e-01 -1.817384809255599976e-01 -1.780908703804016113e-01 -1.805498637259006500e-02 -3.454978112131357193e-03 2.474140375852584839e-01 -2.213559299707412720e-01 1.801525056362152100e-01 1.323908269405364990e-01 2.410842292010784149e-02 -1.096613109111785889e-01 -1.012806743383407593e-01 5.250969436019659042e-03 -1.663561724126338959e-02 -1.186278164386749268e-01 1.724953576922416687e-02 7.627952098846435547e-02 2.361466363072395325e-02 5.511805787682533264e-02 8.060617372393608093e-03 2.135360836982727051e-01 -7.187756150960922241e-02 -5.541139841079711914e-01 8.608829975128173828e-02 -1.391458809375762939e-01 4.305470585823059082e-01 1.009462494403123856e-02 1.378622353076934814e-01 -1.399215161800384521e-01 2.351154200732707977e-02 2.991251349449157715e-01 2.444135025143623352e-02
-8.275832235813140869e-02 4.100111126899719238e-02 2.752683162689208984e-01 -5.621359124779701233e-02 -2.332625687122344971e-01 1.783748865127563477e-01 -3.011731803417205811e-01 1.977883577346801758e-01 6.929106265306472778e-02 4.725357517600059509e-02 -2.465557157993316650e-01 -9.852317161858081818e-03 2.293908447027206421e-01 -1.751078069210052490e-01 -1.078324243426322937e-01 -1.246399953961372375e-01 -8.441689610481262207e-02 1.556929796934127808e-01 -9.601961821317672729e-02 3.432486578822135925e-02 -6.181915849447250366e-02 7.303039729595184326e-02 -2.624634206295013428e-01 -2.982691861689090729e-02 -2.447013109922409058e-01 -3.460493683815002441e-02 -3.719262778759002686e-01 -4.411810636520385742e-02 1.608931124210357666e-01 2.097900956869125366e-01 3.551854193210601807e-01 -3.585805185139179230e-03
7.779351621866226196e-02 -5.565830320119857788e-02 -7.557928562164306641e-02 2.786778807640075684e-01 -1.027472615242004395e-01 1.124133840203285217e-01 -1.452821344137191772e-01 2.972293645143508911e-02 1.385785639286041260e-01 -3.732718825340270996e-01 -4.008641839027404785e-02 -1.399589329957962036e-01 2.746648192405700684e-01 4.167078062891960144e-02 -1.892248094081878662e-01 9.867440909147262573e-02 -1.512823104858398438e-01 3.049913793802261353e-02 -1.135260835289955139e-01 1.049969345331192017e-02 1.936994791030883789e-01 1.974633336067199707e-01 1.111322361975908279e-02 -1.707720905542373657e-01 5.747172236442565918e-02 -1.964636147022247314e-02 -1.124827340245246887e-01 5.408612266182899475e-02 -5.672922134399414062e-01 1.950910240411758423e-01 1.942921280860900879e-01 1.820486970245838165e-02
-1.740714609622955322e-01 -5.077644065022468567e-02 2.889733994379639626e-03 1.657687686383724213e-02 -3.035961091518402100e-02 1.154838725924491882e-01 -5.331559181213378906e-01 -1.521817743778228760e-01 8.549665659666061401e-02 2.427673786878585815e-01 -7.084693759679794312e-02 -1.986976712942123413e-01 -2.884792387485504150e-01 8.697605878114700317e-02 4.721865057945251465e-02 8.885769546031951904e-02 9.263006597757339478e-02 -2.181928977370262146e-02 -2.114327996969223022e-01 2.606560885906219482e-01 1.683437824249267578e-01 -1.285885870456695557e-01 -3.312050700187683105e-01 -1.127191707491874695e-01 1.455487906932830811e-01 8.809264004230499268e-02 7.611394673585891724e-02 1.127575933933258057e-01 -1.926292479038238525e-01 4.262956231832504272e-02 2.323316782712936401e-01 6.462465226650238037e-02
-4.369008541107177734e-01 -2.780886590480804443e-01 7.474122196435928345e-02 1.490976512432098389e-01 2.252697646617889404e-01 -1.102540940046310425e-01 -2.500294744968414307e-01 1.750477403402328491e-01 1.177923828363418579e-01 -6.900884956121444702e-02 -1.431269198656082153e-01 2.243812941014766693e-02 1.235332861542701721e-01 -2.923671342432498932e-02 -1.471916027367115021e-02 -6.310234218835830688e-02 -2.130714803934097290e-02 -1.381944268941879272e-01 4.020976275205612183e-02 1.539546549320220947e-01 3.549558296799659729e-02 -3.936770856380462646e-01 -1.776161789894104004e-01 -4.670463968068361282e-03 2.340807393193244934e-02 -1.725187152624130249e-01 -5.988107621669769287e-02 2.634306438267230988e-03 -3.275389075279235840e-01 5.873082950711250305e-02 3.089475333690643311e-01 -1.233078241348266602e-01
-2.914182245731353760e-01 3.307573869824409485e-02 2.144300192594528198e-01 2.671004831790924072e-01 -2.451483309268951416e-01 -5.589731503278017044e-03 -3.495052456855773926e-01 -1.423366647213697433e-02 9.635309129953384399e-02 3.714906796813011169e-02 -3.202298581600189209e-01 -1.721135079860687256e-01 1.511415541172027588e-01 9.636820293962955475e-03 -2.934043109416961670e-01 -4.310451075434684753e-02 -6.359117478132247925e-02 -2.596928775310516357e-01 1.185675384476780891e-03 -2.029840461909770966e-02 -1.433328688144683838e-01 -8.646798878908157349e-02 -2.426117062568664551e-01 3.830666467547416687e-02 -7.508361339569091797e-02 1.480123400688171387e-01 -8.092933893203735352e-02 -1.486522704362869263e-02 -3.590587973594665527e-01 7.607191801071166992e-02 1.685127466917037964e-01 5.281276255846023560e-02
-2.824914157390594482e-01 -1.469569206237792969e-01 4.741163179278373718e-02 1.060985475778579712e-01 2.137837707996368408e-01 1.253481805324554443e-01 -3.963188230991363525e-01 -1.737880334258079529e-02 2.754971385002136230e-01 8.995272219181060791e-02 3.114799223840236664e-02 -1.300900131464004517e-01 -5.267997458577156067e-02 -4.056530818343162537e-02 -2.280141115188598633e-01 3.116392195224761963e-01 2.932827360928058624e-02 -3.565311431884765625e-01 -7.100623100996017456e-02 -3.136562183499336243e-02 9.702458977699279785e-02 -5.343416705727577209e-02 8.254988491535186768e-02 -3.199252858757972717e-02 1.253439486026763916e-01 8.269226551055908203e-02 -8.444736897945404053e-02 -9.197483956813812256e-02 -2.424618154764175415e-01 3.543012440204620361e-01 1.669665724039077759e-01 8.034481108188629150e-02
-2.544994652271270752e-01 -7.171865552663803101e-02 8.856040239334106445e-02 -1.468923594802618027e-02 -2.623777091503143311e-01 2.347581461071968079e-02 -3.137781322002410889e-01 -6.002355366945266724e-02 4.421527385711669922e-01 1.379115879535675049e-01 -3.930020146071910858e-03 8.638039976358413696e-02 2.475997358560562134e-01 -2.438852004706859589e-02 5.103869736194610596e-02 1.417865157127380371e-01 6.366537511348724365e-02 2.113580852746963501e-01 -3.879883512854576111e-02 3.608644604682922363e-01 1.738056838512420654e-01 1.405037380754947662e-02 4.558265581727027893e-02 -1.997928470373153687e-01 -2.169122844934463501e-01 1.576248407363891602e-01 -1.567259132862091064e-01 -1.690362095832824707e-01 -2.009064108133316040e-01 -7.368597388267517090e-02 4.242384061217308044e-02 -1.359785795211791992e-01
-2.323844432830810547e-01 3.326947987079620361e-02 1.188329085707664490e-01 9.355368465185165405e-02 -5.070476327091455460e-03 1.321758329868316650e-01 -2.204326540231704712e-01 1.925199627876281738e-01 -9.152354300022125244e-02 -6.421246379613876343e-02 -2.513051033020019531e-01 -2.047824412584304810e-01 2.152788192033767700e-01 -1.450961735099554062e-02 1.546172946691513062e-01 2.114345729351043701e-01 6.300932168960571289e-02 7.551132701337337494e-03 -1.738546490669250488e-01 2.591837011277675629e-02 1.452603936195373535e-01 1.619051098823547363e-01 -2.825341224670410156e-01 3.147807419300079346e-01 5.794018507003784180e-02 9.589807689189910889e-02 3.389724344015121460e-02 2.252155244350433350e-01 -3.738102614879608154e-01 2.110157608985900879e-01 2.740259766578674316e-01 3.439076617360115051e-02
-2.066764682531356812e-01 3.112656995654106140e-02 5.394620820879936218e-02 -1.726116985082626343e-03 2.586502209305763245e-02 2.662250027060508728e-02 -2.452154755592346191e-01 -2.030901461839675903e-01 3.458812236785888672e-01 1.248195096850395203e-01 3.328309953212738037e-01 -5.409034714102745056e-02 3.068762719631195068e-01 -1.006346121430397034e-01 -3.851452097296714783e-02 7.565861195325851440e-02 1.140774413943290710e-01 2.404223978519439697e-01 -1.075813174247741699e-01 -1.184901073575019836e-01 -1.117442995309829712e-01 -5.945472978055477142e-03 -2.285652160644531250e-01 7.351290434598922729e-03 -2.046747058629989624e-01 -1.516813784837722778e-01 -1.714455187320709229e-01 1.698888242244720459e-01 -1.478144377470016479e-01 2.421181648969650269e-01 3.257227241992950439e-01 -1.387656182050704956e-01
-2.042959630489349365e-01 4.197462648153305054e-02 2.026618421077728271e-01 3.139126598834991455e-01 -9.630423039197921753e-02 1.267072111368179321e-01 -4.324377775192260742e-01 2.971317172050476074e-01 2.323137521743774414e-01 1.628365963697433472e-01 -1.093419939279556274e-01 -1.046646535396575928e-01 -2.091963216662406921e-02 1.393035650253295898e-01 -1.606917977333068848e-01 1.585557907819747925e-01 1.563131064176559448e-01 -2.261511236429214478e-01 -3.061751462519168854e-02 2.354090474545955658e-02 1.981325745582580566e-01 -2.775675356388092041e-01 5.584697052836418152e-02 3.302343189716339111e-02 1.398354917764663696e-01 1.320272684097290039e-01 -2.391053438186645508e-01 -5.571271106600761414e-02 -1.624602973461151123e-01 -1.289559304714202881e-01 4.610237106680870056e-02 -4.561225324869155884e-02
-1.240294948220252991e-01 -2.679042220115661621e-01 5.821159482002258301e-02 -3.594421222805976868e-02 -1.958866864442825317e-01 -1.052072122693061829e-01 -2.907259166240692139e-01 6.381117273122072220e-03 7.526879012584686279e-02 1.990564614534378052e-01 -1.158228665590286255e-01 2.800100445747375488e-01 3.983684629201889038e-02 1.061707139015197754e-01 -6.890795379877090454e-02 2.614701092243194580e-01 1.670856773853302002e-01 -2.080349773168563843e-01 -3.009243309497833252e-01 -2.395759895443916321e-02 2.690380811691284180e-01 2.208134904503822327e-02 -6.838738918304443359e-02 -5.343139544129371643e-02 -2.005462050437927246e-01 9.521451429463922977e-04 -3.602605685591697693e-02 -2.355316579341888428e-01 -1.676466315984725952e-01 -7.618210464715957642e-02 3.186873197555541992e-01 -2.754772305488586426e-01
-1.466991659253835678e-02 5.643278732895851135e-02 -2.566041611135005951e-02 -1.349290162324905396e-01 4.897600784897804260e-02 -1.021522209048271179e-01 -4.250360727310180664e-01 2.300831973552703857e-01 2.510694265365600586e-01 -1.214911267161369324e-01 1.892338991165161133e-01 -1.149925738573074341e-01 3.113616406917572021e-01 -1.063840612769126892e-01 7.348580285906791687e-03 -1.306539326906204224e-01 6.554348766803741455e-02 2.203867584466934204e-01 -2.440596967935562134e-01 3.239809870719909668e-01 -2.235908620059490204e-02 -2.752170562744140625e-01 -2.443538419902324677e-02 -7.900802791118621826e-02 -7.444584369659423828e-02 2.306515164673328400e-02 1.255271732807159424e-01 2.451949566602706909e-01 -1.877402961254119873e-01 1.868315339088439941e-01 1.490932404994964600e-01 -6.541795283555984497e-02
1.963163726031780243e-02 -1.922570019960403442e-01 1.601742357015609741e-01 1.544835418462753296e-01 -2.700577676296234131e-01 -1.613663434982299805e-01 -3.441842794418334961e-01 8.192666620016098022e-02 2.314013093709945679e-01 9.192328900098800659e-02 -1.137791797518730164e-01 -2.936420440673828125e-01 -1.654706001281738281e-01 1.053538396954536438e-01 7.618030067533254623e-03 5.717913433909416199e-02 2.893511652946472168e-01 -2.748048007488250732e-01 -2.197634577751159668e-01 2.052362710237503052e-01 -2.490109764039516449e-02 -1.168033033609390259e-01 -2.384441941976547241e-01 -1.111932918429374695e-01 -6.473843753337860107e-02 2.178222388029098511e-01 1.819728873670101166e-02 8.469199389219284058e-02 -1.000646352767944336e-01 1.347080171108245850e-01 1.798304170370101929e-01 -1.822867840528488159e-01
-9.611012041568756104e-02 -1.416824012994766235e-01 -2.102625556290149689e-02 -3.462120518088340759e-02 -1.497087180614471436e-01 2.430922389030456543e-01 -1.936937719583511353e-01 2.827765606343746185e-02 1.003561839461326599e-01 9.591773897409439087e-02 -2.503189072012901306e-02 -1.212336644530296326e-01 -1.836704313755035400e-01 1.457341462373733521e-01 -2.799407541751861572e-01 1.754112690687179565e-01 -6.302817910909652710e-02 2.143003791570663452e-01 -1.610922366380691528e-01 5.505851935595273972e-03 -1.132133454084396362e-01 -1.321694701910018921e-01 -3.085905611515045166e-01 -4.629004746675491333e-02 -2.032770812511444092e-01 -5.928193405270576477e-02 -2.525748908519744873e-01 6.785905361175537109e-02 -4.644401371479034424e-01 2.646302580833435059e-01 1.359283924102783203e-01 1.718706786632537842e-01
-3.439037129282951355e-02 -1.832171976566314697e-01 4.289119318127632141e-02 7.123760879039764404e-02 1.798183619976043701e-01 -1.729093044996261597e-01 -4.093131422996520996e-01 1.781635172665119171e-02 2.997379302978515625e-01 1.292532831430435181e-01 -1.809614598751068115e-01 -1.250506937503814697e-01 -2.149323076009750366e-01 -7.312004268169403076e-02 -2.704279683530330658e-02 6.453966721892356873e-03 1.521250158548355103e-01 3.146903961896896362e-02 -1.009444221854209900e-01 3.412977755069732666e-01 -1.019143462181091309e-01 -8.584789186716079712e-02 -2.136024385690689087e-01 -4.156478121876716614e-02 -7.091753184795379639e-02 6.151019036769866943e-02 -7.901979982852935791e-02 6.877894699573516846e-02 -4.741345345973968506e-02 1.595083177089691162e-01 5.075088739395141602e-01 -6.177804432809352875e-03
-1.566017568111419678e-01 -1.487386226654052734e-01 2.982651442289352417e-02 -1.866187751293182373e-01 -1.108472347259521484e-01 1.525654345750808716e-01 -2.404256165027618408e-01 4.882704839110374451e-02 1.524007767438888550e-01 -1.403494328260421753e-01 -1.320730801671743393e-02 -2.034976035356521606e-01 1.244630068540573120e-01 -9.031978249549865723e-02 -5.945275723934173584e-02 1.295384168624877930e-01 2.110217809677124023e-01 1.260801255702972412e-01 7.632543146610260010e-02 -1.017001718282699585e-01 1.360833346843719482e-01 -2.732673287391662598e-01 -4.582435488700866699e-01 2.475926466286182404e-02 6.853511184453964233e-02 2.932402491569519043e-01 7.638310547918081284e-03 -3.702815622091293335e-02 -2.539382576942443848e-01 -1.708432585000991821e-01 3.396931886672973633e-01 1.088257730007171631e-01
-2.846905589103698730e-01 -1.192822083830833435e-01 3.033987432718276978e-02 -1.658317297697067261e-01 -1.554624140262603760e-01 3.531586825847625732e-01 -3.328047320246696472e-02 4.722562432289123535e-02 2.313388139009475708e-01 3.102576918900012970e-02 3.719003871083259583e-02 4.077836126089096069e-02 1.057779267430305481e-01 1.021120697259902954e-02 -3.233942985534667969e-01 -1.899502426385879517e-01 5.440247431397438049e-02 7.959695905447006226e-02 -3.373048603534698486e-01 1.507977843284606934e-01 9.111822396516799927e-02 -1.248264685273170471e-01 -2.895926497876644135e-02 -2.387098968029022217e-01 1.013669148087501526e-01 -2.055601179599761963e-01 -1.675786972045898438e-01 -6.234969198703765869e-02 -2.497500181198120117e-01 3.285507261753082275e-01 1.252703219652175903e-01 -1.286926716566085815e-01
-3.466407358646392822e-01 -1.572340726852416992e-01 1.528390962630510330e-02 -2.441940456628799438e-01 -9.398496150970458984e-02 1.976110041141510010e-01 -1.066450551152229309e-01 2.045572362840175629e-02 1.482013761997222900e-01 1.051715463399887085e-01 -1.031604334712028503e-01 -1.415509879589080811e-01 1.868457645177841187e-01 3.981428593397140503e-02 -1.095202416181564331e-01 2.995100021362304688e-01 2.306717485189437866e-01 2.413821816444396973e-01 -1.977597922086715698e-02 6.434427108615636826e-03 -1.113880798220634460e-01 1.043419539928436279e-02 -3.300129473209381104e-01 7.895975559949874878e-02 2.353829145431518555e-02 2.433118075132369995e-01 1.440652012825012207e-01 2.672460302710533142e-02 -2.805798351764678955e-01 -7.009562104940414429e-02 3.564753234386444092e-01 -4.662634804844856262e-02
-1.645866930484771729e-01 -8.055392652750015259e-02 1.849868744611740112e-01 -1.045508775860071182e-02 -8.289723843336105347e-02 1.130846589803695679e-01 -3.067148327827453613e-01 1.930040419101715088e-01 -1.414176076650619507e-01 8.656521141529083252e-02 -1.542788892984390259e-01 -5.043080821633338928e-02 -7.785805314779281616e-02 5.180018395185470581e-02 1.000561863183975220e-01 2.211039662361145020e-01 7.733283191919326782e-02 1.830089986324310303e-01 5.556550249457359314e-02 1.024673804640769958e-01 -9.381447732448577881e-02 6.259046494960784912e-02 -3.251379430294036865e-01 4.492894560098648071e-02 7.497405260801315308e-02 6.602513790130615234e-02 -3.279166296124458313e-02 3.151999711990356445e-01 -5.071172118186950684e-01 -8.009104430675506592e-02 2.973787188529968262e-01 -1.539222747087478638e-01
-1.725233048200607300e-01 -1.694834083318710327e-01 -5.520686507225036621e-02 1.119696125388145447e-01 -1.906737238168716431e-01 7.285492867231369019e-02 -1.361593902111053467e-01 3.700712621212005615e-01 2.299857139587402344e-01 4.014981985092163086e-01 -2.053584456443786621e-01 4.637972265481948853e-02 7.217703759670257568e-02 -3.416380658745765686e-02 -6.588938832283020020e-02 -1.141708865761756897e-01 2.591087818145751953e-01 -3.110775649547576904e-01 -1.091495826840400696e-01 1.450672596693038940e-01 -2.111335471272468567e-02 5.900009721517562866e-02 -7.120438665151596069e-02 9.208896756172180176e-02 -1.024530157446861267e-01 1.076883003115653992e-01 -1.480589061975479126e-01 -5.518632754683494568e-02 -3.805761411786079407e-02 1.613057851791381836e-01 3.952848315238952637e-01 -3.845643624663352966e-02
-4.340311512351036072e-02 -2.242645323276519775e-01 1.210121512413024902e-01 -1.078729853034019470e-01 7.545760273933410645e-02 2.444328367710113525e-01 -2.675954103469848633e-01 2.444930076599121094e-01 5.028224363923072815e-02 2.161045670509338379e-01 -2.773050963878631592e-02 -8.567167818546295166e-02 -2.271541580557823181e-02 4.418335855007171631e-02 1.181794777512550354e-01 8.022229373455047607e-02 2.090797871351242065e-01 1.291715353727340698e-01 -1.789601445198059082e-01 3.176412284374237061e-01 -5.848736315965652466e-02 -3.929076194763183594e-01 9.747821092605590820e-02 -1.726088076829910278e-01 -1.354621201753616333e-01 7.893390953540802002e-02 -1.101408749818801880e-01 1.179600656032562256e-01 -3.522508591413497925e-02 -2.505910098552703857e-01 2.201042920351028442e-01 -3.016343116760253906e-01
-1.194895282387733459e-01 -5.397051200270652771e-02 -2.827349007129669189e-01 3.795099630951881409e-02 -2.343965321779251099e-01 4.534097015857696533e-02 -1.765976399183273315e-01 -9.312451630830764771e-02 -1.458885222673416138e-01 -4.336296021938323975e-02 -2.607851028442382812e-01 -4.231995344161987305e-02 1.208704635500907898e-01 1.415293365716934204e-01 -1.056577116250991821e-01 1.573141664266586304e-01 6.036622822284698486e-02 -7.495339214801788330e-02 -2.240536510944366455e-01 -1.467794086784124374e-02 2.347952313721179962e-02 -2.744959592819213867e-01 -1.153683736920356750e-01 2.158267349004745483e-01 -4.898940771818161011e-02 1.064905598759651184e-01 -1.733743846416473389e-01 -3.162877634167671204e-02 -4.629505425691604614e-02 4.513993859291076660e-01 4.346171319484710693e-01 7.742489129304885864e-02
-2.253123372793197632e-01 8.302538841962814331e-02 3.212584555149078369e-02 -1.039528101682662964e-01 -2.831028401851654053e-01 -1.590466797351837158e-01 -4.095015227794647217e-01 4.899094253778457642e-02 4.676207900047302246e-02 1.862934790551662445e-02 4.785687476396560669e-02 -1.170677766203880310e-01 7.660973817110061646e-02 -1.643029786646366119e-02 -4.215799644589424133e-02 -1.924082040786743164e-01 -9.970233589410781860e-02 -2.795392461121082306e-02 -1.949193030595779419e-01 2.612452507019042969e-01 -2.490124553442001343e-01 -1.462761908769607544e-01 5.623660981655120850e-02 -8.184363692998886108e-02 1.990343630313873291e-01 -1.203767955303192139e-01 -2.694242298603057861e-01 -1.564998775720596313e-01 -4.079451858997344971e-01 4.111447930335998535e-02 2.486796379089355469e-01 -1.159495953470468521e-02
-2.680288851261138916e-01 7.084879279136657715e-02 -1.216346397995948792e-01 -9.892566502094268799e-02 -5.248942598700523376e-02 1.764797717332839966e-01 -2.211675941944122314e-01 -1.139490976929664612e-01 2.471926659345626831e-01 1.459385640919208527e-02 -8.077789843082427979e-02 -7.772269845008850098e-02 2.418793737888336182e-01 1.257564276456832886e-01 -4.548463821411132812e-01 -6.430688500404357910e-02 2.953763306140899658e-01 -1.556021869182586670e-01 -1.386158615350723267e-01 2.002244144678115845e-01 1.815369278192520142e-01 2.491818275302648544e-03 -1.079365983605384827e-01 -1.682234704494476318e-01 7.418216764926910400e-02 1.430490761995315552e-01 -1.324153840541839600e-01 -3.584277629852294922e-02 2.596862614154815674e-02 1.468077898025512695e-01 3.525006473064422607e-01 -9.269848465919494629e-02
-1.489167511463165283e-01 -1.039200797677040100e-01 4.578700661659240723e-02 1.144861429929733276e-01 5.808690562844276428e-03 -7.392030209302902222e-02 -3.283766508102416992e-01 2.514383196830749512e-01 1.076768934726715088e-01 5.961977690458297729e-02 -1.728675886988639832e-02 -1.619665026664733887e-01 -8.860195986926555634e-03 -1.308399438858032227e-02 -3.698953688144683838e-01 3.501061797142028809e-01 4.604246839880943298e-02 -3.567494153976440430e-01 -2.685711979866027832e-01 1.231475844979286194e-01 -7.288907188922166824e-03 -1.154568716883659363e-01 -3.708037361502647400e-02 4.955215007066726685e-02 1.681530475616455078e-01 1.290281414985656738e-01 -1.346429437398910522e-01 -2.284595817327499390e-01 -8.050600439310073853e-02 2.730545401573181152e-01 2.088898271322250366e-01 -1.106012519448995590e-02
-1.596015691757202148e-01 -4.263090491294860840e-01 -1.636576056480407715e-01 6.692502647638320923e-02 6.444431841373443604e-02 2.968489527702331543e-01 -1.881324201822280884e-01 2.117596417665481567e-01 1.371035873889923096e-01 -1.727380603551864624e-02 6.323824822902679443e-02 -6.746970117092132568e-02 -1.011653169989585876e-01 -1.211750134825706482e-01 -1.500248629599809647e-02 1.289290376007556915e-02 2.428518831729888916e-01 3.308941125869750977e-01 1.123903840780258179e-01 1.129816868342459202e-03 1.035011112689971924e-01 -1.752229183912277222e-01 1.113255470991134644e-01 1.200717240571975708e-01 -1.005925387144088745e-01 3.074627816677093506e-01 1.727455295622348785e-02 9.428861737251281738e-02 -2.513420879840850830e-01 8.438237942755222321e-03 2.718673348426818848e-01 -1.890424042940139771e-01
7.788465172052383423e-02 -7.859980314970016479e-02 -1.188404113054275513e-01 -7.227058708667755127e-02 1.898335367441177368e-01 2.799751758575439453e-01 -2.862287461757659912e-01 -7.951554842293262482e-03 5.333004519343376160e-02 3.053665161132812500e-01 -9.692967683076858521e-02 -1.202345266938209534e-01 7.765587419271469116e-03 -1.442679949104785919e-02 1.582312881946563721e-01 2.605214715003967285e-01 1.011923924088478088e-01 1.133473515510559082e-01 -2.591745853424072266e-01 1.496446877717971802e-01 2.389439195394515991e-02 -2.309441864490509033e-01 -8.929905295372009277e-02 -3.216298818588256836e-01 -6.524817645549774170e-02 -7.771282643079757690e-02 -2.372141331434249878e-01 2.023995518684387207e-01 -2.225618958473205566e-01 -1.850625723600387573e-01 2.695562243461608887e-01 -1.300822198390960693e-01
-4.995417967438697815e-02 -2.079541683197021484e-01 8.879489451646804810e-02 2.182373851537704468e-01 -1.892665028572082520e-01 1.443614512681961060e-01 -9.636098891496658325e-02 1.624791026115417480e-01 1.542594730854034424e-01 6.287948787212371826e-02 -2.234696745872497559e-01 5.645375698804855347e-02 3.387701511383056641e-02 1.732785813510417938e-02 -1.391344219446182251e-01 -2.699450217187404633e-02 -4.124160483479499817e-02 1.549307703971862793e-01 -3.821756243705749512e-01 -2.768326699733734131e-01 -1.908585578203201294e-01 -2.236780524253845215e-02 -2.772450745105743408e-01 -1.693574041128158569e-01 7.001607865095138550e-02 -4.820616170763969421e-02 -3.432117402553558350e-01 3.687075898051261902e-02 -2.677454613149166107e-02 2.842284739017486572e-01 3.096743524074554443e-01 9.662446379661560059e-02
-8.614848554134368896e-02 -3.658103346824645996e-01 -3.858888521790504456e-02 -1.688023209571838379e-01 -2.111205756664276123e-01 -8.999655395746231079e-02 -3.713684082031250000e-01 2.892917254939675331e-03 7.260879129171371460e-02 8.104915171861648560e-02 -1.278673857450485229e-01 -1.169689074158668518e-01 3.408940732479095459e-01 -9.326077997684478760e-02 6.522096693515777588e-02 -1.011673212051391602e-01 -9.442020207643508911e-02 6.372886896133422852e-02 -3.222104534506797791e-02 1.672751605510711670e-01 -1.584952138364315033e-02 -7.068708539009094238e-02 6.356262415647506714e-02 -1.242386326193809509e-01 2.119298875331878662e-01 8.745155483484268188e-02 1.593248099088668823e-01 2.643949091434478760e-01 -7.315176725387573242e-02 7.370208203792572021e-02 3.876536190509796143e-01 2.851091921329498291e-01
-3.900929391384124756e-01 -1.726916283369064331e-01 -4.937713220715522766e-02 1.782645881175994873e-01 8.252136409282684326e-02 4.329953342676162720e-02 -9.765598922967910767e-02 -1.179423928260803223e-01 1.656204164028167725e-01 -8.027202636003494263e-02 -2.716559767723083496e-01 -2.649432048201560974e-02 5.783246085047721863e-02 -1.008000150322914124e-01 1.555834561586380005e-01 -1.321878433227539062e-01 6.120881065726280212e-02 2.504145540297031403e-02 -6.241142004728317261e-02 2.761225700378417969e-01 4.257617518305778503e-03 -2.530560195446014404e-01 -2.467160224914550781e-01 -9.335938841104507446e-02 7.821354083716869354e-03 -3.315937519073486328e-02 -6.026505678892135620e-02 -3.085000626742839813e-02 -3.610071837902069092e-01 9.503302723169326782e-02 4.090938568115234375e-01 -2.397646605968475342e-01
-4.584626108407974243e-02 -2.389077544212341309e-01 1.346764862537384033e-01 2.047134041786193848e-01 8.300468325614929199e-02 2.211216092109680176e-01 -2.035057544708251953e-01 1.317728459835052490e-01 9.183088690042495728e-02 -3.916874527931213379e-03 1.524610631167888641e-02 -1.799560338258743286e-01 -1.132391244173049927e-01 1.064120084047317505e-01 -2.090882211923599243e-01 1.826802939176559448e-01 2.137706875801086426e-01 -1.356522887945175171e-01 -1.042313873767852783e-01 1.894959807395935059e-01 -6.923183798789978027e-02 -1.105754747986793518e-01 -1.467060446739196777e-01 3.262941539287567139e-01 -1.330712437629699707e-01 1.058285757899284363e-01 -3.065992891788482666e-01 -1.737809032201766968e-01 -2.712287306785583496e-01 3.075504004955291748e-01 1.461392045021057129e-01 -1.594013571739196777e-01
3.196950256824493408e-02 1.341219339519739151e-02 2.186607569456100464e-01 4.519817978143692017e-02 3.091200813651084900e-02 -1.236213222146034241e-01 -5.240017771720886230e-01 1.683291494846343994e-01 -8.758174628019332886e-02 6.535151600837707520e-02 7.170717418193817139e-02 6.825827062129974365e-02 -6.859420239925384521e-02 -4.498070478439331055e-02 -1.095962226390838623e-01 -5.279736593365669250e-02 5.590338632464408875e-02 -1.225858926773071289e-01 -9.243825823068618774e-02 3.616679608821868896e-01 -8.405884355306625366e-02 -2.227099835872650146e-01 -8.330006897449493408e-02 3.135050237178802490e-01 -1.422122213989496231e-02 1.585139334201812744e-01 -1.854762285947799683e-01 8.353456109762191772e-02 -1.445025056600570679e-01 2.397547513246536255e-01 2.958889901638031006e-01 -1.857673525810241699e-01
-4.678023979067802429e-03 -1.026233881711959839e-01 1.524689942598342896e-01 5.072169378399848938e-02 -9.651276469230651855e-02 1.087998822331428528e-01 -4.019297063350677490e-01 1.486959308385848999e-01 -2.078261673450469971e-01 2.624077796936035156e-01 -5.779121816158294678e-02 7.121141254901885986e-02 1.916140317916870117e-01 2.094527892768383026e-02 1.364911794662475586e-01 3.487202525138854980e-01 -1.101545616984367371e-02 7.367926090955734253e-02 4.319309256970882416e-03 1.629356481134891510e-02 -8.629058301448822021e-02 1.212047226727008820e-02 -1.573966890573501587e-01 1.215479597449302673e-01 1.455580741167068481e-01 4.037522524595260620e-02 -3.161039203405380249e-02 2.325960993766784668e-01 -3.163276016712188721e-01 -6.354543566703796387e-02 4.531641602516174316e-01 1.435800939798355103e-01
-1.604035645723342896e-01 -2.227988094091415405e-01 3.340536355972290039e-02 2.733882367610931396e-01 -2.548105418682098389e-01 -1.128585264086723328e-01 -4.758399724960327148e-01 6.656484305858612061e-02 -1.507255062460899353e-02 4.025314375758171082e-02 -8.833277970552444458e-02 -2.102988660335540771e-01 6.252925843000411987e-02 1.745031476020812988e-01 5.287341773509979248e-02 7.957697659730911255e-02 2.791385054588317871e-01 -1.759977042675018311e-01 1.223938073962926865e-03 2.282047718763351440e-01 5.219681188464164734e-02 -2.375595867633819580e-01 -1.576272398233413696e-02 6.806747615337371826e-02 -1.438979059457778931e-01 1.128843128681182861e-01 -2.047912478446960449e-01 -1.370632201433181763e-01 -2.298177778720855713e-01 -1.805416122078895569e-02 -8.574265241622924805e-02 -2.514097094535827637e-01
3.565655276179313660e-02 -1.970284245908260345e-02 2.006935775279998779e-01 -9.895167313516139984e-03 -2.183724045753479004e-01 1.859376281499862671e-01 -3.089357018470764160e-01 1.501202136278152466e-01 -1.615530103445053101e-01 5.390921980142593384e-02 1.111262068152427673e-01 -1.214202940464019775e-01 9.886053204536437988e-02 6.342280656099319458e-03 5.672161653637886047e-02 2.844859957695007324e-01 2.194199711084365845e-01 1.627523154020309448e-01 -9.789354354143142700e-02 2.212323620915412903e-02 -1.461907923221588135e-01 2.030032128095626831e-02 -4.155576825141906738e-01 3.899944201111793518e-02 1.218740716576576233e-01 1.950524747371673584e-02 -1.254320293664932251e-01 2.574892938137054443e-01 -3.019813299179077148e-01 1.825648546218872070e-02 3.647531270980834961e-01 7.162118703126907349e-02
-6.300365179777145386e-02 1.495255678892135620e-01 8.534172177314758301e-02 7.415305078029632568e-02 -2.932057902216911316e-02 3.336428478360176086e-02 -2.415287345647811890e-01 1.186726987361907959e-01 9.719354659318923950e-02 -1.100317686796188354e-01 -9.883257001638412476e-02 -2.634927928447723389e-01 -7.407880574464797974e-02 1.364493090659379959e-02 5.032173171639442444e-02 3.729161024093627930e-01 1.375990658998489380e-01 -2.282235622406005859e-01 -9.079957753419876099e-02 -5.650043487548828125e-02 1.835090816020965576e-01 -9.384194761514663696e-02 -2.394478023052215576e-01 2.704785466194152832e-01 9.268314577639102936e-03 2.811532653868198395e-02 -3.373730480670928955e-01 2.254724651575088501e-01 -2.812584340572357178e-01 1.806843094527721405e-02 3.545709252357482910e-01 -1.111576333642005920e-01
-2.535811066627502441e-01 -3.336012959480285645e-01 2.033228576183319092e-01 -2.312162145972251892e-02 -1.722083985805511475e-01 -5.268002673983573914e-02 -4.531812071800231934e-01 -7.201878726482391357e-02 -1.167947575449943542e-01 1.486149877309799194e-01 -3.214594125747680664e-01 1.357652395963668823e-01 -8.119640499353408813e-02 3.712174668908119202e-02 -3.076398558914661407e-02 4.310914501547813416e-02 1.455871611833572388e-01 1.279061883687973022e-01 1.887319609522819519e-02 -1.375773102045059204e-01 7.149783521890640259e-02 2.890477702021598816e-02 -7.507069408893585205e-02 1.396424472332000732e-01 -1.958971470594406128e-02 1.917580068111419678e-01 -2.981324195861816406e-01 -1.373721212148666382e-01 -2.236216962337493896e-01 1.818256378173828125e-01 1.917779147624969482e-01 -1.363535672426223755e-01
-1.981366425752639771e-02 -2.014141529798507690e-01 -2.097387611865997314e-02 -1.215155422687530518e-02 -1.972196400165557861e-01 3.338896930217742920e-01 -2.710174918174743652e-01 -4.972018674015998840e-02 1.046738997101783752e-01 1.885735243558883667e-02 -1.787867546081542969e-01 -3.967298865318298340e-01 -9.599002450704574585e-02 4.378665983676910400e-02 1.128727197647094727e-01 -1.947834044694900513e-01 4.639446735382080078e-02 4.553259909152984619e-02 -1.370635330677032471e-01 1.463725268840789795e-01 5.415284633636474609e-02 -3.142890036106109619e-01 -1.052430197596549988e-01 -1.438037157058715820e-01 -9.572324156761169434e-02 -3.577944636344909668e-01 8.218917250633239746e-02 1.283824145793914795e-01 -1.875338703393936157e-01 9.930269420146942139e-02 2.908215224742889404e-01 4.172780737280845642e-02
-1.399805992841720581e-01 6.420749425888061523e-02 1.908991038799285889e-01 2.607537619769573212e-02 -2.232460305094718933e-02 1.648892611265182495e-01 -4.457767605781555176e-01 2.498953193426132202e-01 -5.410394445061683655e-02 -1.112648323178291321e-01 2.472794987261295319e-02 1.476770788431167603e-01 5.203895643353462219e-02 1.246214210987091064e-01 7.841106504201889038e-02 3.379741907119750977e-01 1.026027202606201172e-01 -4.982966184616088867e-02 -2.406719923019409180e-01 -2.029963284730911255e-01 -4.024675488471984863e-02 -2.476337552070617676e-02 -1.700716614723205566e-01 -2.171791791915893555e-01 -4.909932613372802734e-02 2.169051915407180786e-01 -1.403247714042663574e-01 1.527452766895294189e-01 -6.356624513864517212e-02 -9.098924696445465088e-02 7.383351027965545654e-02 -4.162349998950958252e-01
8.313634246587753296e-02 -1.722961366176605225e-01 1.902691423892974854e-01 1.994001306593418121e-02 -9.785447269678115845e-02 7.918003946542739868e-02 -4.436095058917999268e-01 -2.044025808572769165e-01 1.757580339908599854e-01 5.958513170480728149e-02 6.847736239433288574e-02 4.434271529316902161e-02 4.493766725063323975e-01 -1.001926437020301819e-01 -1.068290397524833679e-01 4.941844195127487183e-02 -8.104582130908966064e-02 2.051720023155212402e-01 -1.019583866000175476e-01 3.189620971679687500e-01 8.817594498395919800e-02 -1.783671379089355469e-01 -1.003988161683082581e-01 -3.040662594139575958e-02 -1.052313297986984253e-01 2.327315956354141235e-01 -8.193851262331008911e-02 -9.981700032949447632e-02 -2.797351181507110596e-01 -1.270354837179183960e-01 -1.244434900581836700e-02 1.326957494020462036e-01
-9.663562476634979248e-02 1.028833612799644470e-01 -1.327832043170928955e-01 1.659203916788101196e-01 -2.936401367187500000e-01 -1.558605283498764038e-01 -4.380743503570556641e-01 7.055034395307302475e-03 1.725118905305862427e-01 7.583925873041152954e-02 -1.159908547997474670e-01 -1.020048782229423523e-01 2.019749581813812256e-01 -1.679728925228118896e-02 -8.444911986589431763e-02 -1.185413300991058350e-01 -1.169084087014198303e-01 -3.380727767944335938e-02 -3.426457345485687256e-01 1.885221004486083984e-01 -1.482992172241210938e-01 -2.478674203157424927e-01 -1.158844381570816040e-01 4.420318081974983215e-02 6.542172282934188843e-02 -1.051781028509140015e-01 -3.717722892761230469e-01 -1.171296164393424988e-01 -1.873680353164672852e-01 1.003938615322113037e-01 1.782555431127548218e-01 -7.639392279088497162e-04
-1.095522120594978333e-01 -5.520915985107421875e-02 2.824761532247066498e-02 -1.826721578836441040e-01 1.149476021528244019e-01 2.097478657960891724e-01 -4.432648122310638428e-01 2.231044322252273560e-01 -2.069275081157684326e-01 1.179266870021820068e-01 -5.877244472503662109e-02 -1.413647979497909546e-01 4.346407204866409302e-02 -7.450854778289794922e-02 3.173736333847045898e-01 1.336552053689956665e-01 1.869999170303344727e-01 5.437876656651496887e-02 -2.682786881923675537e-01 1.514516025781631470e-01 2.854113467037677765e-02 -3.608028292655944824e-01 1.345836222171783447e-01 -2.243728488683700562e-01 4.383529722690582275e-02 5.505228042602539062e-02 -1.553401499986648560e-01 1.736296154558658600e-02 -1.495547592639923096e-01 -1.601893752813339233e-01 1.738264709711074829e-01 -3.477158397436141968e-02
7.373888790607452393e-02 1.477508395910263062e-01 1.493410170078277588e-01 -1.108763292431831360e-01 -4.049574956297874451e-02 3.229575157165527344e-01 -1.672282367944717407e-01 3.210304081439971924e-01 1.830989718437194824e-01 1.026146635413169861e-01 -3.089153766632080078e-01 -3.178689181804656982e-01 -1.183264702558517456e-01 6.257516890764236450e-02 -3.726770728826522827e-02 1.494564414024353027e-01 -7.350686937570571899e-02 -1.421770155429840088e-01 -1.957583427429199219e-02 1.166336461901664734e-01 1.090575084090232849e-01 -1.681563407182693481e-01 1.420086473226547241e-01 -3.711528703570365906e-02 1.227928772568702698e-01 3.396496772766113281e-01 -1.124316304922103882e-01 -7.930031418800354004e-02 -2.213547378778457642e-01 1.683862209320068359e-01 2.999829053878784180e-01 3.117854520678520203e-02
1.495972424745559692e-01 -9.360376745462417603e-02 -7.327643781900405884e-02 2.533314526081085205e-01 -5.077758803963661194e-02 3.091696500778198242e-01 -2.301187366247177124e-01 5.359566584229469299e-02 1.415069848299026489e-01 4.207517206668853760e-02 9.026646614074707031e-02 -8.613531291484832764e-02 1.995474249124526978e-01 -7.401117682456970215e-02 4.817701131105422974e-02 -3.515362739562988281e-02 2.470215260982513428e-01 -2.735087275505065918e-01 8.865384757518768311e-02 2.086167335510253906e-01 -2.283848524093627930e-01 -2.252989858388900757e-01 7.859203964471817017e-02 -1.185661181807518005e-01 1.659778058528900146e-01 1.242406666278839111e-01 8.500059135258197784e-03 1.645166277885437012e-01 -3.838185667991638184e-01 -1.474367231130599976e-01 3.297924995422363281e-01 -2.837522700428962708e-02
-6.062833592295646667e-02 -1.070031300187110901e-01 1.396676711738109589e-02 3.486433997750282288e-02 -8.887303620576858521e-02 1.699216067790985107e-01 -2.234598100185394287e-01 -1.099915653467178345e-01 1.066597998142242432e-01 1.342891305685043335e-01 -3.823821842670440674e-01 -1.651679631322622299e-03 2.601988017559051514e-01 2.063583731651306152e-01 -1.967085152864456177e-01 4.674040526151657104e-02 -9.921006858348846436e-02 3.450770974159240723e-01 -8.911141008138656616e-02 1.574303060770034790e-01 2.184280008077621460e-02 -3.429536819458007812e-01 -1.554403603076934814e-01 -1.579680293798446655e-01 -1.650566905736923218e-01 2.242139540612697601e-02 -2.048997581005096436e-01 -2.152569144964218140e-01 -2.824258506298065186e-01 7.837791740894317627e-02 -5.945679545402526855e-02 -1.532990932464599609e-01
-1.473756581544876099e-01 -1.437034010887145996e-01 -1.167711615562438965e-01 9.852340072393417358e-02 -5.435879901051521301e-02 2.401200085878372192e-01 -7.361438125371932983e-02 3.408559560775756836e-01 2.024300694465637207e-01 3.337772488594055176e-01 -1.755808144807815552e-01 4.507104679942131042e-02 8.052543736994266510e-03 4.359589889645576477e-02 -1.545636057853698730e-01 -3.017948754131793976e-02 2.255048602819442749e-01 -2.367584258317947388e-01 -1.793168485164642334e-01 2.396903783082962036e-01 4.019367322325706482e-02 7.038860768079757690e-02 9.292174130678176880e-02 -7.704409956932067871e-02 -4.138711467385292053e-02 1.013918220996856689e-01 -2.236571013927459717e-01 -2.617737837135791779e-02 -8.951919525861740112e-02 4.033470451831817627e-01 2.956468164920806885e-01 -3.997446596622467041e-02
-1.461293101310729980e-01 -2.587113976478576660e-01 -5.031360685825347900e-02 5.898737534880638123e-02 1.221128404140472412e-01 1.106901392340660095e-01 -4.461940750479698181e-02 -4.737966135144233704e-02 2.038419395685195923e-01 6.436977535486221313e-02 1.437671333551406860e-01 -1.848212629556655884e-01 7.226276397705078125e-02 -2.836612798273563385e-02 2.968828193843364716e-02 -2.600910067558288574e-01 1.837360858917236328e-01 2.951205074787139893e-01 -7.698661834001541138e-02 1.098900660872459412e-01 -1.095680985599756241e-02 -2.118320018053054810e-01 -1.340384483337402344e-01 -6.486048549413681030e-02 -4.194195847958326340e-03 2.205235809087753296e-01 -2.351516187191009521e-01 1.606435924768447876e-01 -1.656476855278015137e-01 2.824322506785392761e-02 5.527001023292541504e-01 -1.724442243576049805e-01
9.223796427249908447e-02 -2.942506670951843262e-01 5.395117029547691345e-02 8.407056331634521484e-02 -9.373600035905838013e-02 2.489832490682601929e-01 -3.507364094257354736e-01 -1.082637906074523926e-01 2.196843363344669342e-02 -6.493813544511795044e-02 -6.392782554030418396e-03 -2.990148030221462250e-02 -4.246500134468078613e-02 2.060606703162193298e-02 -1.314500719308853149e-02 -9.815701097249984741e-02 2.630337774753570557e-01 2.541509866714477539e-01 6.739137321710586548e-02 -1.766289770603179932e-01 -2.339890301227569580e-01 -4.045730233192443848e-01 -9.611665457487106323e-02 6.537012755870819092e-02 -1.433702409267425537e-01 2.170288264751434326e-01 -4.026835039258003235e-02 -7.944630831480026245e-02 -1.546295583248138428e-01 2.290419191122055054e-01 1.810487359762191772e-01 -2.924793958663940430e-01
-3.634197264909744263e-02 -1.599497944116592407e-01 3.124901354312896729e-01 2.904007136821746826e-01 8.014731854200363159e-02 3.043698333203792572e-02 -2.173328250646591187e-01 1.565190851688385010e-01 3.180898725986480713e-01 4.514543116092681885e-01 9.025134146213531494e-02 -1.291210055351257324e-01 2.537705600261688232e-01 -1.049004644155502319e-01 -4.666068404912948608e-02 1.065444201231002808e-02 8.149247616529464722e-02 -5.187682434916496277e-02 -2.524365782737731934e-01 9.375796467065811157e-02 -1.042619422078132629e-01 1.049091443419456482e-01 -2.079979479312896729e-01 5.938975606113672256e-03 -2.958320779725909233e-03 -2.902713231742382050e-02 2.643219567835330963e-02 -2.691655755043029785e-01 -2.367963492870330811e-01 9.978188574314117432e-02 1.315054893493652344e-01 -1.350305508822202682e-02
-1.795631498098373413e-01 -1.431670039892196655e-01 -7.582569867372512817e-02 -5.454275012016296387e-02 1.652585268020629883e-01 1.684920489788055420e-01 -4.757862538099288940e-02 1.454719901084899902e-01 -2.439606487751007080e-01 2.000468671321868896e-01 -1.697330549359321594e-02 -2.766642868518829346e-01 4.247399270534515381e-01 1.081022843718528748e-01 -1.117066815495491028e-01 -1.507939696311950684e-01 2.044135332107543945e-01 1.717772632837295532e-01 -3.486870825290679932e-01 -1.715384051203727722e-02 1.464520841836929321e-01 -7.404673844575881958e-02 8.099848031997680664e-02 -1.781746596097946167e-01 1.064328290522098541e-02 7.498383522033691406e-02 -3.183584660291671753e-02 -8.790150284767150879e-02 -1.080711856484413147e-01 5.315997451543807983e-02 3.813542723655700684e-01 -1.513809859752655029e-01
2.631980925798416138e-02 -2.155734449625015259e-01 1.813930273056030273e-01 5.876044556498527527e-02 8.136620372533798218e-02 3.653841465711593628e-02 -2.298236340284347534e-01 1.271331161260604858e-01 -1.084261834621429443e-01 3.866869211196899414e-02 1.674218177795410156e-01 -2.515509426593780518e-01 3.114199042320251465e-01 -1.350712925195693970e-01 6.153273954987525940e-02 -1.007507964968681335e-01 7.365110516548156738e-02 4.440213367342948914e-02 -2.482200562953948975e-01 -2.056385576725006104e-01 2.699640095233917236e-01 -4.250920414924621582e-01 7.280939072370529175e-02 -1.621107757091522217e-02 -1.356148719787597656e-01 1.693364530801773071e-01 -1.507955137640237808e-03 -1.119713485240936279e-01 -2.666112780570983887e-01 2.239064425230026245e-01 2.326917648315429688e-01 -2.018068172037601471e-02
-1.034546941518783569e-01 -1.404545307159423828e-01 1.457882821559906006e-01 -1.405249238014221191e-01 -9.357848018407821655e-02 2.979123294353485107e-01 -1.558676213026046753e-01 1.855895854532718658e-02 5.062532052397727966e-02 1.556911468505859375e-01 4.303756952285766602e-01 -2.069346606731414795e-01 2.871892750263214111e-01 -1.521041393280029297e-01 9.035940468311309814e-02 -8.364170044660568237e-02 6.185892969369888306e-02 1.059358641505241394e-01 -6.953457742929458618e-02 -5.188897624611854553e-02 3.143230825662612915e-02 -3.291719853878021240e-01 1.104268580675125122e-01 9.963797777891159058e-02 -9.201549738645553589e-02 -4.585343599319458008e-02 -3.726033493876457214e-02 4.523997008800506592e-02 -3.963362276554107666e-01 2.325153946876525879e-01 2.079751044511795044e-01 -9.140121936798095703e-02
-1.704793125391006470e-01 -1.353099942207336426e-01 -1.223838478326797485e-01 -4.813864082098007202e-02 -2.540324032306671143e-01 -1.359891742467880249e-01 -3.921696245670318604e-01 8.612707257270812988e-02 6.438091397285461426e-02 6.212583556771278381e-02 -1.859655678272247314e-01 -1.184337735176086426e-01 2.429593652486801147e-01 -1.684080064296722412e-01 -1.424603071063756943e-02 -2.582122981548309326e-01 -7.070011924952268600e-03 -2.247708886861801147e-01 -1.587538868188858032e-01 1.036954373121261597e-01 -2.891406416893005371e-01 -2.660422325134277344e-01 -8.002943545579910278e-02 1.232845038175582886e-01 -1.891731657087802887e-02 -3.701408579945564270e-02 -3.058637082576751709e-01 -6.463135778903961182e-02 -2.070254981517791748e-01 3.530002757906913757e-02 2.456822991371154785e-01 1.173708438873291016e-01
-6.092866137623786926e-02 1.199232786893844604e-02 5.753466486930847168e-02 -1.515740603208541870e-01 -8.279380388557910919e-03 3.662903904914855957e-01 -2.995386719703674316e-01 2.404317110776901245e-01 2.177210450172424316e-01 5.564358085393905640e-02 -2.702629566192626953e-01 -3.732773363590240479e-01 -3.439689800143241882e-02 1.699801981449127197e-01 -1.848490983247756958e-01 4.488659091293811798e-03 1.649218201637268066e-01 -3.994703665375709534e-02 2.950150147080421448e-02 1.308152973651885986e-01 2.190252691507339478e-01 -2.086737155914306641e-01 7.515430450439453125e-02 5.760468915104866028e-02 -8.432848006486892700e-02 3.229519128799438477e-01 -1.742636263370513916e-01 -4.528493061661720276e-02 -1.478628665208816528e-01 1.354000568389892578e-01 1.325693279504776001e-01 1.099467575550079346e-01
-2.827368378639221191e-01 -2.605588734149932861e-01 -1.295090764760971069e-01 1.979529410600662231e-01 -3.451251983642578125e-02 9.631856344640254974e-03 -4.439356029033660889e-01 5.410446599125862122e-02 1.809299588203430176e-01 1.867307722568511963e-02 -1.608752645552158356e-02 1.939593697898089886e-03 9.858181327581405640e-02 -1.877011060714721680e-01 -3.734123334288597107e-02 -8.931868709623813629e-03 3.676986396312713623e-01 -1.081697717308998108e-01 6.535186618566513062e-02 2.345335036516189575e-01 1.475773751735687256e-01 -3.534805178642272949e-01 1.420818269252777100e-02 -7.611149549484252930e-02 -2.831759154796600342e-01 -5.977038666605949402e-02 -1.743343323469161987e-01 -6.565228849649429321e-02 -8.843265473842620850e-02 5.585253983736038208e-02 1.420231759548187256e-01 8.169176429510116577e-02
-9.503412991762161255e-02 4.643759131431579590e-02 2.665231823921203613e-01 1.550994664430618286e-01 4.529859498143196106e-02 2.049910835921764374e-02 -4.051463603973388672e-01 3.995023071765899658e-01 3.032643496990203857e-01 1.930539458990097046e-01 -1.891780942678451538e-01 2.029406651854515076e-02 8.870284259319305420e-02 -9.595480561256408691e-02 -9.916269779205322266e-02 1.548504829406738281e-01 2.197037488222122192e-01 -2.591429837048053741e-02 -2.333026975393295288e-01 1.133627519011497498e-01 1.052219048142433167e-01 -3.985238671302795410e-01 3.168911486864089966e-02 1.190233379602432251e-01 -1.541628036648035049e-02 7.304017245769500732e-02 -1.574074774980545044e-01 -2.126105874776840210e-02 3.007131069898605347e-02 -1.654547266662120819e-02 1.016072928905487061e-01 8.710329979658126831e-02
-1.429085582494735718e-01 -1.794857233762741089e-01 -8.259579539299011230e-02 -1.201803609728813171e-01 -4.751107096672058105e-02 2.564675211906433105e-01 -2.620406150817871094e-01 2.448600381612777710e-01 -1.568847447633743286e-01 1.406492292881011963e-01 -4.176132380962371826e-03 -3.881131112575531006e-02 1.643877327442169189e-01 2.699522078037261963e-01 -1.508445739746093750e-01 1.738293468952178955e-01 -2.410634234547615051e-02 -1.530516147613525391e-01 -4.069226980209350586e-01 -3.610409796237945557e-02 -1.507800817489624023e-01 1.863973215222358704e-02 3.565513342618942261e-02 1.084341034293174744e-01 -4.217092096805572510e-01 1.648226231336593628e-01 7.485476136207580566e-02 -1.044781133532524109e-01 -1.292586624622344971e-01 1.595128327608108521e-01 1.947075426578521729e-01 -4.539823904633522034e-02
-1.981778740882873535e-01 1.415650695562362671e-01 8.462312072515487671e-02 8.657845109701156616e-02 -2.009147703647613525e-01 -3.146633505821228027e-03 -2.449475228786468506e-01 2.785390615463256836e-01 3.122807741165161133e-01 1.454262286424636841e-01 4.124184325337409973e-02 2.030208706855773926e-01 3.220302164554595947e-01 2.753485143184661865e-01 -8.215975016355514526e-02 -8.537054061889648438e-02 -1.681488007307052612e-01 5.321224033832550049e-02 -7.044511288404464722e-02 2.037515938282012939e-01 -1.506127417087554932e-01 -3.318602442741394043e-01 -9.989052265882492065e-02 2.383260428905487061e-02 -2.264536470174789429e-01 1.265245676040649414e-01 -8.933371305465698242e-02 -1.451293081045150757e-01 -1.581541001796722412e-01 3.911289200186729431e-02 1.939547359943389893e-01 -1.071683987975120544e-01
-2.625561952590942383e-01 6.273157894611358643e-03 1.432475149631500244e-01 -5.593528226017951965e-02 -2.247391492128372192e-01 1.115597262978553772e-01 -2.765332162380218506e-01 7.682090252637863159e-02 -3.084195964038372040e-02 3.054245747625827789e-02 -2.700686454772949219e-01 4.440773651003837585e-02 3.588405847549438477e-01 -1.961021274328231812e-01 -1.551387757062911987e-01 -8.424428105354309082e-02 7.924978435039520264e-02 1.902349442243576050e-01 -3.319811820983886719e-01 -1.516773365437984467e-03 -2.446897625923156738e-01 8.147879689931869507e-02 -1.997118070721626282e-02 -1.276891864836215973e-02 2.564999461174011230e-02 2.047567069530487061e-01 -3.214434981346130371e-01 2.151221409440040588e-02 1.404957380145788193e-02 2.213091999292373657e-01 1.901112049818038940e-01 1.882109493017196655e-01
3.290337696671485901e-02 -7.843068987131118774e-02 3.217976391315460205e-01 1.024680733680725098e-01 -1.870584934949874878e-01 2.442996054887771606e-01 -2.163616716861724854e-01 2.080528736114501953e-01 -1.347650736570358276e-01 7.050915062427520752e-02 -2.152011543512344360e-01 5.086836218833923340e-02 1.251827627420425415e-01 -5.917027965188026428e-02 6.891782581806182861e-02 2.955931723117828369e-01 5.063633248209953308e-02 8.494339883327484131e-02 -2.359377034008502960e-02 1.215838342905044556e-01 -8.511393517255783081e-02 -1.392616778612136841e-01 -3.561669588088989258e-01 -4.839768633246421814e-02 1.174223944544792175e-01 6.246482953429222107e-02 -4.774452745914459229e-02 2.170091122388839722e-01 -3.289810717105865479e-01 -1.389363259077072144e-01 3.662855923175811768e-01 -2.997198142111301422e-02
-1.323648840188980103e-01 -1.438066512346267700e-01 -6.654281169176101685e-02 3.207103116437792778e-03 1.993304044008255005e-01 3.026802651584148407e-02 -1.386899352073669434e-01 1.393537819385528564e-01 -1.323357969522476196e-01 -1.703902333974838257e-02 1.030933558940887451e-01 -2.842109799385070801e-01 2.175049483776092529e-01 -1.718591451644897461e-01 -2.645044028759002686e-02 -1.241431664675474167e-02 1.436684280633926392e-01 3.545120954513549805e-01 -3.141925930976867676e-01 -4.260283708572387695e-02 1.438123732805252075e-01 -1.294739395380020142e-01 1.426644623279571533e-01 1.878022029995918274e-02 2.962445095181465149e-02 1.062893122434616089e-02 -1.057180017232894897e-01 6.141672283411026001e-02 -4.839780926704406738e-01 7.969963550567626953e-02 3.588410317897796631e-01 -2.928332984447479248e-02
8.459162712097167969e-02 -1.192541792988777161e-01 -3.804024681448936462e-02 2.453551441431045532e-01 -1.173872724175453186e-01 1.056122109293937683e-01 -3.600729107856750488e-01 -4.350222274661064148e-02 2.361639589071273804e-01 1.799729913473129272e-01 4.402391612529754639e-02 1.653082519769668579e-01 1.281843930482864380e-01 -2.879686839878559113e-02 2.404482476413249969e-02 -7.238491624593734741e-02 1.971995383501052856e-01 -6.843405216932296753e-02 2.823873758316040039e-01 1.988989263772964478e-01 -1.954880543053150177e-02 -3.074988126754760742e-01 -1.371144801378250122e-01 -5.302974209189414978e-02 -7.256733626127243042e-02 3.637390434741973877e-01 -7.591040432453155518e-02 -7.572856266051530838e-03 -1.648963987827301025e-01 4.133673012256622314e-02 3.943974077701568604e-01 1.128082200884819031e-01
-9.874507039785385132e-02 -6.299209594726562500e-02 -1.837231814861297607e-01 6.682303734123706818e-03 9.189959615468978882e-02 4.884697869420051575e-02 -3.004431724548339844e-01 1.050114706158638000e-01 9.814530611038208008e-02 3.168946504592895508e-02 3.527051070705056190e-03 -2.841748893260955811e-01 3.405807614326477051e-01 5.595548450946807861e-02 -8.476784452795982361e-03 -1.191351339221000671e-01 -1.276544760912656784e-02 2.350347787141799927e-01 -1.863082647323608398e-01 2.463707327842712402e-01 2.030997425317764282e-01 -3.139234781265258789e-01 1.864872872829437256e-01 -9.020421653985977173e-02 -3.272641301155090332e-01 -4.001654312014579773e-02 -7.383968681097030640e-02 1.613569855690002441e-01 -4.784793034195899963e-02 3.428984582424163818e-01 1.349215209484100342e-01 -6.141855567693710327e-02
-6.529255956411361694e-02 -4.400026798248291016e-01 1.451518088579177856e-01 6.233249977231025696e-02 8.436882495880126953e-02 1.134043112397193909e-01 -4.305977821350097656e-01 8.918176405131816864e-03 6.572639942169189453e-02 -1.128009408712387085e-01 3.542637452483177185e-02 -1.148244887590408325e-01 1.854442874900996685e-03 -1.015097200870513916e-01 -1.468894630670547485e-01 -1.705516688525676727e-02 1.148013323545455933e-01 2.598706483840942383e-01 2.178598791360855103e-01 6.488076876848936081e-03 -1.606309413909912109e-01 -1.157102286815643311e-01 7.201094646006822586e-03 -2.944539114832878113e-02 -1.651760339736938477e-01 2.654762268066406250e-01 6.937790662050247192e-02 -1.289267092943191528e-01 -9.304975718259811401e-02 1.742483824491500854e-01 3.934427499771118164e-01 -1.634236574172973633e-01
-2.527145445346832275e-01 -3.270549476146697998e-01 -9.905829280614852905e-02 1.127832606434822083e-01 -7.662144489586353302e-03 5.698115006089210510e-02 -2.939510047435760498e-01 1.389577239751815796e-01 3.795988261699676514e-01 6.543058902025222778e-02 5.870072543621063232e-02 -1.848012059926986694e-01 9.028062224388122559e-02 2.274132706224918365e-02 2.471840009093284607e-02 -1.954770684242248535e-01 4.650954902172088623e-02 2.934543229639530182e-02 1.343002915382385254e-01 1.550728231668472290e-01 -1.604099869728088379e-01 -2.778016328811645508e-01 -5.611347407102584839e-02 4.993376508355140686e-02 6.711114943027496338e-02 3.163329511880874634e-02 1.111828982830047607e-01 -3.603280484676361084e-01 -2.946822643280029297e-01 4.833914339542388916e-03 2.733093500137329102e-01 -3.513952344655990601e-02
-1.909724622964859009e-02 -2.197848856449127197e-01 2.294992804527282715e-01 6.618842482566833496e-02 -1.402174383401870728e-01 2.255708128213882446e-01 -2.030639499425888062e-01 1.735948473215103149e-01 -1.886951029300689697e-01 9.497624821960926056e-03 -3.952693194150924683e-02 -8.142964541912078857e-02 1.355370879173278809e-01 9.698878228664398193e-02 3.130855858325958252e-01 2.697708010673522949e-01 2.701564133167266846e-01 -2.431914769113063812e-02 -3.895422071218490601e-02 7.196862995624542236e-02 -5.064262822270393372e-02 1.076361462473869324e-01 -3.211356401443481445e-01 -5.227301642298698425e-02 1.007684245705604553e-01 9.619674831628799438e-02 -1.319794803857803345e-01 3.973738849163055420e-02 -2.822514474391937256e-01 -1.491180658340454102e-01 4.111293554306030273e-01 1.678935252130031586e-02
-8.850912749767303467e-02 -2.557674646377563477e-01 -9.248474985361099243e-02 1.132163256406784058e-01 -1.065304800868034363e-01 1.686513870954513550e-01 -4.920417070388793945e-01 -1.085757371038198471e-02 1.422766298055648804e-01 -9.921308606863021851e-02 1.812520921230316162e-01 5.611008405685424805e-02 1.746963262557983398e-01 1.552126258611679077e-01 -2.226600646972656250e-01 4.150456935167312622e-02 1.477201581001281738e-01 1.290449053049087524e-01 2.489649206399917603e-01 1.365739256143569946e-01 2.585905492305755615e-01 -1.838025301694869995e-01 -4.941852763295173645e-02 -8.314066380262374878e-02 1.770332008600234985e-01 1.581838130950927734e-01 -1.334842443466186523e-01 -1.873023509979248047e-01 6.158912926912307739e-02 -1.364230364561080933e-01 3.002720177173614502e-01 -2.046251110732555389e-02
-1.536532118916511536e-02 -1.655011773109436035e-01 -4.983138665556907654e-02 2.440432757139205933e-01 2.518896386027336121e-02 -1.005465015769004822e-01 -1.640846580266952515e-01 3.446014821529388428e-01 3.703477084636688232e-01 -8.917008340358734131e-02 -3.088659048080444336e-01 -2.384183257818222046e-01 2.122119665145874023e-01 4.507451876997947693e-02 -1.800659149885177612e-01 6.097535789012908936e-02 1.767610386013984680e-02 -2.337173372507095337e-01 -4.200563207268714905e-02 -7.466144859790802002e-02 2.490420788526535034e-01 -2.528492510318756104e-01 -7.648457586765289307e-02 -1.789255291223526001e-01 3.644034639000892639e-02 4.768291488289833069e-02 -1.937801092863082886e-01 -1.602907627820968628e-01 -1.913900375366210938e-01 2.051946967840194702e-01 4.090935736894607544e-02 3.090595128014683723e-03
-2.710103094577789307e-01 -1.655437499284744263e-01 -2.272037565708160400e-01 3.601030632853507996e-02 -2.209352999925613403e-01 -1.415851116180419922e-01 -1.078830137848854065e-01 1.751972585916519165e-01 -9.456658735871315002e-03 1.318447142839431763e-01 1.150300912559032440e-02 3.372772410511970520e-02 1.213621124625205994e-01 -2.364625781774520874e-01 4.464679956436157227e-02 -1.985696516931056976e-02 -1.395009756088256836e-01 8.097562938928604126e-02 -1.353134810924530029e-01 1.572586894035339355e-01 2.181862294673919678e-02 -1.015307903289794922e-01 -3.776620030403137207e-01 -1.260853111743927002e-01 8.905228227376937866e-02 -1.471453066915273666e-02 -3.093752264976501465e-01 -1.096874997019767761e-01 -4.587067961692810059e-01 1.779373921453952789e-02 2.603223919868469238e-01 1.025177463889122009e-01
1.017274707555770874e-01 1.519893109798431396e-01 2.726056575775146484e-01 -4.944868758320808411e-02 7.121714204549789429e-02 2.081221491098403931e-01 -3.518996536731719971e-01 7.371123135089874268e-02 2.200853228569030762e-01 -2.014214694499969482e-01 -8.114878088235855103e-02 8.548085391521453857e-02 2.394267916679382324e-01 9.672967344522476196e-02 1.594566106796264648e-01 2.003525048494338989e-01 1.404141075909137726e-02 -9.356320649385452271e-02 4.846737720072269440e-03 2.504181861877441406e-01 1.243213489651679993e-01 -2.510162629187107086e-02 -1.148282065987586975e-01 -1.200067847967147827e-01 3.066394627094268799e-01 5.756910890340805054e-02 -1.386986523866653442e-01 1.169443055987358093e-01 -2.995326817035675049e-01 1.654205918312072754e-01 1.143840327858924866e-01 -3.181336820125579834e-01
-6.139466539025306702e-02 -3.044880628585815430e-01 1.144028007984161377e-01 -7.680472731590270996e-02 -8.501625806093215942e-02 6.276252865791320801e-02 -2.836623787879943848e-01 1.140422597527503967e-01 -4.613080620765686035e-02 3.336778581142425537e-01 -1.081865280866622925e-01 -8.373041450977325439e-02 2.469755560159683228e-01 -3.194379508495330811e-01 -2.468837499618530273e-01 5.163858085870742798e-02 1.746216863393783569e-01 -1.735765188932418823e-01 -2.764661312103271484e-01 6.389899645000696182e-03 -1.064804866909980774e-01 1.917473673820495605e-01 -1.244640201330184937e-01 -1.208985000848770142e-01 -2.624346613883972168e-01 4.431803897023200989e-02 2.560588419437408447e-01 -9.370377659797668457e-02 -8.602822571992874146e-02 6.888693571090698242e-02 1.999205499887466431e-01 -9.191418439149856567e-02
4.812895506620407104e-02 2.542753145098686218e-02 1.640910357236862183e-01 -6.972420960664749146e-02 4.858323372900485992e-03 2.720875144004821777e-01 -3.286871612071990967e-01 2.098137587308883667e-01 -6.094286218285560608e-02 4.842532798647880554e-02 -2.628058791160583496e-01 -3.557354211807250977e-01 -6.543225795030593872e-02 -1.290746778249740601e-02 -1.045109033584594727e-01 7.695499062538146973e-02 1.201968863606452942e-01 -1.761333942413330078e-01 -7.920106500387191772e-02 2.963093519210815430e-01 -3.773604705929756165e-02 -1.535604000091552734e-01 1.468196213245391846e-01 2.611813135445117950e-02 -1.085331290960311890e-01 4.892842173576354980e-01 -3.257301822304725647e-02 -7.233590632677078247e-02 -1.164425909519195557e-01 1.379908919334411621e-01 1.936049759387969971e-01 4.278669506311416626e-02
-1.891815513372421265e-01 -4.225893914699554443e-01 -2.366749569773674011e-02 1.405685842037200928e-01 9.025003761053085327e-02 -2.290845662355422974e-01 -4.656787216663360596e-01 1.640823483467102051e-01 3.213882446289062500e-01 -2.212792634963989258e-02 -1.885390430688858032e-01 -4.632314294576644897e-02 3.562283888459205627e-02 -4.544125869870185852e-02 2.597254514694213867e-02 1.114934459328651428e-01 1.304811984300613403e-01 1.139470264315605164e-01 -1.564117223024368286e-01 1.404637694358825684e-01 -1.729768142104148865e-02 -1.800063550472259521e-01 -2.166881561279296875e-01 -9.291616082191467285e-02 1.506887227296829224e-01 8.634430170059204102e-02 -7.858608150854706764e-04 -2.169484198093414307e-01 -8.428696542978286743e-02 3.462073579430580139e-02 1.172728985548019409e-01 2.030127793550491333e-01
2.688536047935485840e-02 -2.264011800289154053e-01 1.015668828040361404e-02 -8.060791343450546265e-02 -4.686861485242843628e-02 2.738013863563537598e-01 -2.906279861927032471e-01 1.786066591739654541e-01 4.909595847129821777e-02 7.358755916357040405e-02 -2.118123173713684082e-01 -8.940926939249038696e-02 2.231463976204395294e-02 -2.212664335966110229e-01 -1.210976298898458481e-02 -1.550188511610031128e-01 2.423538565635681152e-01 1.052787899971008301e-01 8.726450055837631226e-02 1.058755908161401749e-02 -2.935169041156768799e-01 8.375016599893569946e-02 -1.852553039789199829e-01 2.556755393743515015e-02 -9.815912926569581032e-05 -5.389732867479324341e-02 -1.930432915687561035e-01 2.288027107715606689e-01 -1.297645270824432373e-01 1.790305972099304199e-01 4.610553681850433350e-01 2.321680933237075806e-01
-2.557988464832305908e-01 -8.725634217262268066e-02 1.944685727357864380e-01 -8.097702264785766602e-02 -1.310073435306549072e-01 5.935578793287277222e-02 -1.783318370580673218e-01 3.237989544868469238e-02 -2.390913665294647217e-01 -1.628279685974121094e-01 -5.935066193342208862e-02 -1.418470442295074463e-01 5.060093477368354797e-02 -1.217110827565193176e-01 2.350585311651229858e-01 1.773935258388519287e-01 -1.011034324765205383e-01 -1.512826532125473022e-01 -4.235019534826278687e-02 1.789216101169586182e-01 1.500586122274398804e-01 -6.363038718700408936e-02 -3.214132487773895264e-01 -5.167850852012634277e-02 1.034688502550125122e-01 2.814154606312513351e-03 -8.090169727802276611e-02 2.312932014465332031e-01 -4.000315368175506592e-01 1.982840746641159058e-01 3.729764223098754883e-01 -9.465033560991287231e-02
-2.409070581197738647e-01 -1.831036359071731567e-01 -2.126542851328849792e-02 1.685346662998199463e-01 2.465513721108436584e-02 4.612733125686645508e-01 -1.439735591411590576e-01 3.270648047327995300e-02 1.998116374015808105e-01 1.462241113185882568e-01 1.154644489288330078e-01 -1.354707777500152588e-01 3.956596851348876953e-01 6.016321852803230286e-02 -2.523329555988311768e-01 -1.567983627319335938e-01 1.015117987990379333e-01 -1.957894116640090942e-02 9.106772392988204956e-02 1.292054206132888794e-01 -2.019784301519393921e-01 -1.898524537682533264e-02 8.932673931121826172e-02 7.640435546636581421e-02 3.072123974561691284e-02 8.099333196878433228e-02 -8.647309243679046631e-02 -1.964505948126316071e-02 -1.028356179594993591e-01 -3.848733846098184586e-03 4.182547330856323242e-01 -1.069822534918785095e-01
-1.534833163022994995e-01 -1.411980986595153809e-01 6.928043812513351440e-02 -9.650446474552154541e-02 -1.511317342519760132e-01 6.911146454513072968e-03 -4.864058494567871094e-01 4.182550311088562012e-02 2.488296329975128174e-01 1.525153778493404388e-02 -4.155824705958366394e-02 -2.809790074825286865e-01 -8.224247395992279053e-02 1.674099713563919067e-01 2.374851889908313751e-02 -1.989430561661720276e-02 3.077877461910247803e-01 -2.691779732704162598e-01 -3.873397409915924072e-02 3.093872368335723877e-01 6.495276838541030884e-02 1.030076146125793457e-01 -1.414132863283157349e-01 -5.736162886023521423e-02 -1.217242330312728882e-01 -1.617384254932403564e-01 5.818449705839157104e-02 1.527837216854095459e-01 -1.419525593519210815e-01 1.340647488832473755e-01 2.854916751384735107e-01 1.128161102533340454e-01
4.698775336146354675e-02 -1.382732689380645752e-01 2.159532718360424042e-02 2.124236822128295898e-01 -3.051369488239288330e-01 -2.864933013916015625e-02 -3.224256336688995361e-01 -6.511459499597549438e-02 2.276529222726821899e-01 1.440317034721374512e-01 -2.736797928810119629e-01 -3.624837398529052734e-01 2.081096321344375610e-01 4.645628109574317932e-02 6.320108473300933838e-02 4.985064268112182617e-02 8.610260672867298126e-03 -3.606401383876800537e-01 -1.434979438781738281e-01 1.629397273063659668e-01 1.929848827421665192e-02 -1.166528239846229553e-01 -2.429370433092117310e-01 -7.487852126359939575e-02 1.351441815495491028e-02 -1.182474642992019653e-01 -1.179861575365066528e-01 -1.279584914445877075e-01 -2.869333028793334961e-01 1.163938790559768677e-01 5.817460641264915466e-02 2.319425158202648163e-02
-1.266261190176010132e-01 -1.782383769750595093e-02 1.908525079488754272e-01 5.093441903591156006e-02 1.949601173400878906e-01 -2.125110179185867310e-01 -2.832826375961303711e-01 2.426160126924514771e-01 1.553261280059814453e-01 2.611446380615234375e-02 7.290423661470413208e-02 -1.930702179670333862e-01 -1.919024586677551270e-01 1.225062906742095947e-01 1.313356589525938034e-02 3.503131866455078125e-01 7.722017168998718262e-02 -1.179904714226722717e-01 -2.739203870296478271e-01 2.809433825314044952e-02 2.126833423972129822e-02 -1.577416360378265381e-01 6.068488210439682007e-02 -5.429706349968910217e-02 1.217943951487541199e-01 1.383407264947891235e-01 -8.745819330215454102e-02 -3.761436045169830322e-02 -3.478458225727081299e-01 -7.767402380704879761e-02 3.869232237339019775e-01 1.810372024774551392e-01
6.085266917943954468e-02 -3.149912059307098389e-01 -1.506528556346893311e-01 -5.514480173587799072e-02 -5.659547448158264160e-02 3.333536386489868164e-01 -1.883226931095123291e-01 1.806646883487701416e-01 2.253985404968261719e-01 -1.367401182651519775e-01 7.383430004119873047e-02 -8.241425454616546631e-02 4.362219199538230896e-02 -1.892442405223846436e-01 -6.687942892313003540e-02 -1.044801175594329834e-01 1.100972369313240051e-01 -1.936406344175338745e-01 -1.349882930517196655e-01 1.765748411417007446e-01 1.279148310422897339e-01 -1.993652582168579102e-01 -1.581073701381683350e-01 9.970499575138092041e-02 1.656707674264907837e-01 8.866477012634277344e-02 9.266565553843975067e-03 -7.272102683782577515e-02 1.497250944375991821e-01 1.467773169279098511e-01 5.271841883659362793e-01 -3.772222250699996948e-02
-3.657762110233306885e-01 -1.695080697536468506e-01 -8.472335338592529297e-02 -3.581673279404640198e-02 2.323793917894363403e-01 5.207350105047225952e-02 -1.569336801767349243e-01 -1.080447584390640259e-01 3.278280794620513916e-01 -6.400491297245025635e-02 9.621242433786392212e-02 4.142578691244125366e-02 1.553639471530914307e-01 -1.920164376497268677e-01 4.076863080263137817e-02 -2.200708389282226562e-01 1.510580778121948242e-01 3.643652051687240601e-02 -3.391398787498474121e-01 -1.318086087703704834e-01 5.403525382280349731e-02 -3.127498626708984375e-01 -1.795267686247825623e-02 3.857231512665748596e-02 1.272971928119659424e-01 -5.650286003947257996e-02 -1.094028949737548828e-01 1.271330192685127258e-02 -2.199307531118392944e-01 8.740027248859405518e-02 3.605709671974182129e-01 -1.604132056236267090e-01
-9.554297477006912231e-02 -1.553835123777389526e-01 2.052196115255355835e-02 3.429183363914489746e-02 9.157463908195495605e-02 2.575064599514007568e-01 -7.832736521959304810e-02 5.248828232288360596e-02 -1.653260439634323120e-01 -2.853135168552398682e-01 6.386983394622802734e-02 -1.336911767721176147e-01 2.011032551527023315e-01 -1.481992602348327637e-01 2.330077737569808960e-01 1.751074343919754028e-01 1.756626069545745850e-01 1.217455863952636719e-01 -1.798411011695861816e-01 1.888366788625717163e-01 -6.770373135805130005e-02 1.169502139091491699e-01 -2.165694534778594971e-01 1.993029145523905754e-03 -5.164226144552230835e-02 1.082243695855140686e-01 -1.656286716461181641e-01 3.222000896930694580e-01 -3.827835619449615479e-01 1.400031000375747681e-01 3.197563588619232178e-01 -1.032103225588798523e-01
-2.284877896308898926e-01 -2.363095879554748535e-01 1.075709611177444458e-01 -2.025623768568038940e-01 -4.037567228078842163e-02 2.071648985147476196e-01 5.525829270482063293e-03 8.476702123880386353e-02 1.971870660781860352e-01 -7.342721521854400635e-02 -8.954484760761260986e-02 -1.563783138990402222e-01 8.843249082565307617e-02 -1.409521251916885376e-01 1.281213248148560524e-03 1.821259558200836182e-01 1.679928898811340332e-01 2.184565663337707520e-01 -3.772740066051483154e-01 1.180227566510438919e-02 1.113195717334747314e-01 -4.193922877311706543e-02 -2.870085239410400391e-01 9.321062266826629639e-02 -1.129885464906692505e-01 1.698786392807960510e-02 -4.050733745098114014e-01 2.817324399948120117e-01 -1.371637731790542603e-01 5.502495914697647095e-02 2.127878963947296143e-01 -5.208375304937362671e-02
1.306951642036437988e-01 -2.835702002048492432e-01 -8.309175819158554077e-02 9.325523674488067627e-02 -6.666415184736251831e-02 8.846971392631530762e-02 -2.896076738834381104e-01 4.142223000526428223e-01 2.681843340396881104e-01 -2.842073142528533936e-01 -1.482495069503784180e-01 -3.212612494826316833e-02 1.680255830287933350e-01 1.897850930690765381e-01 9.786703437566757202e-02 -1.629727482795715332e-01 1.351159512996673584e-01 -1.370739424601197243e-03 -2.163235545158386230e-01 2.019434571266174316e-01 1.269202772527933121e-02 8.157207071781158447e-02 -8.638516813516616821e-02 1.831187121570110321e-02 1.910414695739746094e-01 7.420232146978378296e-02 1.480575203895568848e-01 -3.582008881494402885e-03 -1.402229815721511841e-01 1.452724076807498932e-02 3.423320353031158447e-01 1.470956057310104370e-01
1.692992635071277618e-02 -1.136624440550804138e-01 -1.305919587612152100e-01 1.139006540179252625e-01 -1.929780282080173492e-02 1.721045821905136108e-01 -4.872476458549499512e-01 -3.393981978297233582e-02 2.893531322479248047e-01 1.276031583547592163e-01 -1.498036384582519531e-01 1.415252238512039185e-01 4.272193610668182373e-01 -9.173366427421569824e-02 -2.946596741676330566e-01 1.531769037246704102e-01 -7.378850132226943970e-02 3.559884801506996155e-02 -5.438386276364326477e-02 9.130300022661685944e-03 -9.860429167747497559e-02 -7.678459584712982178e-02 -2.532003680244088173e-03 1.702765226364135742e-01 -3.387434780597686768e-01 -7.761300355195999146e-02 -1.685996800661087036e-01 1.498030573129653931e-01 -4.694628342986106873e-02 2.905171364545822144e-02 1.002848893404006958e-01 -7.348299026489257812e-02
-1.780925691127777100e-01 -2.553924918174743652e-01 -1.535918414592742920e-01 1.353885680437088013e-01 6.093254685401916504e-02 -1.419556438922882080e-01 -4.101585447788238525e-01 1.498556882143020630e-01 2.648125588893890381e-01 -3.664814308285713196e-02 -7.513680309057235718e-02 -3.701967895030975342e-01 2.830515205860137939e-01 4.234078899025917053e-02 -1.306931823492050171e-01 -1.025233068503439426e-03 1.013441756367683411e-01 3.418051870539784431e-03 -2.593442201614379883e-01 -2.017478272318840027e-02 6.328707933425903320e-02 -2.065524905920028687e-01 -2.174839526414871216e-01 -1.567566990852355957e-01 1.921528875827789307e-01 -8.736382424831390381e-02 -1.249755024909973145e-01 -1.081490367650985718e-01 -6.448326259851455688e-02 1.800481379032135010e-01 -1.321639269590377808e-01 1.050283834338188171e-01
-2.370262891054153442e-01 -3.213417530059814453e-01 1.056833416223526001e-01 7.361803203821182251e-02 1.331833004951477051e-01 6.358918547630310059e-02 -2.958040535449981689e-01 2.092109024524688721e-01 8.588273823261260986e-02 8.697301149368286133e-03 1.108061745762825012e-01 -1.413252055644989014e-01 1.105594411492347717e-01 1.887487471103668213e-01 7.030374556779861450e-02 -1.802196055650711060e-01 1.057208850979804993e-01 3.199448436498641968e-02 1.581056118011474609e-01 -4.370515048503875732e-02 9.030339866876602173e-02 -5.943867191672325134e-02 -1.256920769810676575e-02 3.919644281268119812e-02 -2.168226093053817749e-01 4.784073308110237122e-02 -4.795847535133361816e-01 -7.849305123090744019e-02 -2.334270775318145752e-01 -1.181596666574478149e-01 2.351096272468566895e-01 -2.902846038341522217e-01
-1.032252982258796692e-01 -8.681452274322509766e-02 1.784652285277843475e-02 2.791124582290649414e-01 -2.660468816757202148e-01 2.276605367660522461e-01 -3.560823202133178711e-01 -4.431777074933052063e-02 -1.031929329037666321e-01 -1.486188173294067383e-01 -4.072432592511177063e-02 -1.781441420316696167e-01 1.904106885194778442e-01 -6.155796349048614502e-02 1.573460549116134644e-01 2.702381014823913574e-01 1.530343741178512573e-01 3.316060826182365417e-02 -1.714920848608016968e-01 -4.900344833731651306e-02 1.148419752717018127e-01 -7.206968218088150024e-02 -2.772803902626037598e-01 -2.475766092538833618e-02 1.678367108106613159e-01 8.146272599697113037e-02 -3.559273853898048401e-02 1.717312037944793701e-01 -3.076661527156829834e-01 1.993113160133361816e-01 -9.794558584690093994e-02 -2.941154837608337402e-01
-2.627990767359733582e-02 -4.623704031109809875e-02 7.087054848670959473e-02 -4.603412002325057983e-02 -2.262813895940780640e-01 -1.657123677432537079e-02 -2.072316557168960571e-01 2.504289448261260986e-01 -1.728701293468475342e-01 -2.501142323017120361e-01 -6.240631639957427979e-02 9.282521903514862061e-02 3.047968633472919464e-02 -1.247641071677207947e-02 1.785072498023509979e-02 1.273684203624725342e-01 2.369406074285507202e-01 1.847698241472244263e-01 -1.223252862691879272e-01 3.266229853034019470e-02 1.768205612897872925e-01 -1.079060360789299011e-01 -2.938074171543121338e-01 1.552698612213134766e-01 1.225275173783302307e-01 1.247307658195495605e-01 -4.412625357508659363e-02 3.396700918674468994e-01 -3.835661113262176514e-01 1.376387029886245728e-01 2.646318972110748291e-01 -2.582076787948608398e-01
-6.976097822189331055e-02 1.703600585460662842e-02 4.828656092286109924e-02 -2.249372377991676331e-02 -1.281435787677764893e-02 2.909412086009979248e-01 -5.216500759124755859e-01 6.001994758844375610e-02 -1.911001652479171753e-01 -1.901956349611282349e-01 9.572508186101913452e-02 -1.638021618127822876e-01 9.898114949464797974e-02 -1.758892834186553955e-02 -5.394899100065231323e-02 1.901925057172775269e-01 1.956506259739398956e-02 -1.146917790174484253e-01 -1.513741314411163330e-01 3.357751667499542236e-02 8.269530534744262695e-02 3.039568960666656494e-01 -1.332031376659870148e-02 -1.260177940130233765e-01 -1.695237755775451660e-01 -6.475540250539779663e-02 6.032052263617515564e-02 1.244000438600778580e-02 -1.651941686868667603e-01 1.803420037031173706e-01 2.842005193233489990e-01 -3.787122666835784912e-01
1.614877432584762573e-01 -1.465831547975540161e-01 3.197043389081954956e-02 -4.818983003497123718e-02 -1.953641138970851898e-02 2.876370847225189209e-01 -2.167855352163314819e-01 1.438191533088684082e-01 4.477273672819137573e-02 3.448687493801116943e-01 1.076376345008611679e-02 -1.309104412794113159e-01 4.437557756900787354e-01 1.263527870178222656e-01 -3.566648960113525391e-01 -6.249108351767063141e-03 1.471561193466186523e-01 5.551571771502494812e-02 1.479738205671310425e-01 1.681999862194061279e-01 -1.086126565933227539e-01 -5.207346379756927490e-02 -2.103763632476329803e-02 9.769070148468017578e-02 7.199544459581375122e-02 3.668701946735382080e-01 2.083885250613093376e-03 1.109668463468551636e-01 -1.653840094804763794e-01 5.833556409925222397e-03 1.670000106096267700e-01 -1.148039028048515320e-01
2.285951077938079834e-01 8.998182415962219238e-02 5.580647289752960205e-02 2.559859156608581543e-01 -1.563712656497955322e-01 3.072324395179748535e-01 -2.779453992843627930e-01 -6.024142354726791382e-02 1.548891812562942505e-01 1.970350444316864014e-01 -3.073269426822662354e-01 5.305498838424682617e-02 -1.782539933919906616e-01 1.241344735026359558e-01 -1.157267168164253235e-01 -1.242543533444404602e-01 -8.223671466112136841e-02 4.859917610883712769e-02 -1.505745053291320801e-01 7.042177766561508179e-02 -1.001991033554077148e-01 -2.924326956272125244e-01 -2.209163010120391846e-01 -1.255861371755599976e-01 -9.188364446163177490e-02 -1.502891164273023605e-02 -2.080869823694229126e-01 -1.408464163541793823e-01 -5.193774029612541199e-02 -3.468612208962440491e-02 3.212590813636779785e-01 -2.436807453632354736e-01
1.476777717471122742e-02 -4.005469977855682373e-01 5.809794738888740540e-02 -7.285343855619430542e-02 -2.625652775168418884e-02 2.938496693968772888e-02 -3.488621115684509277e-01 -1.540082544088363647e-01 1.070792451500892639e-01 -1.682411730289459229e-01 2.182829678058624268e-01 -1.534242779016494751e-01 6.229380145668983459e-02 -7.527774572372436523e-02 -6.891125440597534180e-02 3.701205924153327942e-02 6.795818358659744263e-02 2.434752434492111206e-01 -1.530487984418869019e-01 -8.240781724452972412e-02 -1.213938370347023010e-01 -1.588915884494781494e-01 1.192382052540779114e-01 -1.011874824762344360e-01 -2.745483815670013428e-01 4.273864626884460449e-02 -1.384061723947525024e-01 1.774376444518566132e-02 -7.802236825227737427e-02 1.547631770372390747e-01 4.901821017265319824e-01 -1.775281578302383423e-01
-1.985121667385101318e-01 -2.845947444438934326e-01 9.232290089130401611e-02 2.123846486210823059e-02 2.534763328731060028e-02 2.228513956069946289e-01 -1.070978119969367981e-01 1.338744759559631348e-01 4.491415619850158691e-02 2.482102066278457642e-02 9.061058610677719116e-02 -1.810969859361648560e-01 -4.586034920066595078e-03 -2.030417323112487793e-02 1.279617697000503540e-01 4.119887053966522217e-01 1.417796611785888672e-01 3.681776821613311768e-01 -1.590660810470581055e-01 1.776842325925827026e-01 1.410154551267623901e-01 -2.952584028244018555e-01 -2.244009971618652344e-01 -2.552708238363265991e-02 3.756491839885711670e-02 -2.180373528972268105e-03 -1.802239418029785156e-01 -4.518308117985725403e-02 -2.220850288867950439e-01 1.115604676306247711e-02 3.191513717174530029e-01 -5.387639999389648438e-02
-3.180276155471801758e-01 -9.598313271999359131e-02 -1.156293600797653198e-01 -7.673063874244689941e-02 5.373023916035890579e-03 3.358171284198760986e-01 -1.019126735627651215e-02 1.235309988260269165e-02 1.002782136201858521e-01 1.657232642173767090e-02 -1.819149404764175415e-01 -1.215383931994438171e-01 -5.575792118906974792e-02 -1.829505339264869690e-02 -2.367350608110427856e-01 -1.007990762591362000e-01 2.049670964479446411e-01 -9.566646069288253784e-02 -3.141115605831146240e-02 3.774531558156013489e-02 1.394490897655487061e-01 -3.087080121040344238e-01 2.517880797386169434e-01 -2.451789826154708862e-01 4.798128083348274231e-02 1.909886002540588379e-01 -1.272765696048736572e-01 1.883528083562850952e-01 -2.950767278671264648e-01 2.086444497108459473e-01 3.407281339168548584e-01 -2.240358479321002960e-02
-1.056057661771774292e-01 -2.696068882942199707e-01 -2.342845648527145386e-01 -5.526914820075035095e-02 1.561772264540195465e-02 1.387338638305664062e-01 -2.804698348045349121e-01 1.845271289348602295e-01 2.641358971595764160e-01 -1.130359843373298645e-01 7.533488422632217407e-02 3.348813159391283989e-03 1.608296781778335571e-01 2.059743404388427734e-01 1.027397662401199341e-01 -7.262992113828659058e-02 -2.305270284414291382e-01 1.140150502324104309e-01 -1.060361489653587341e-01 2.176619768142700195e-01 1.759016886353492737e-02 4.742787033319473267e-02 -6.843775510787963867e-02 -2.436121553182601929e-01 1.189538370817899704e-02 -2.630455195903778076e-01 1.731885224580764771e-02 1.831293851137161255e-01 9.011700749397277832e-03 1.592106223106384277e-01 4.789321124553680420e-01 -6.579818576574325562e-02
-1.800558865070343018e-01 -1.065628230571746826e-01 8.937952667474746704e-02 -7.832507789134979248e-02 -1.388468444347381592e-01 1.701136976480484009e-01 -1.087118312716484070e-01 1.553931385278701782e-01 1.406963318586349487e-01 2.044382691383361816e-02 -6.761620193719863892e-02 -2.968379855155944824e-01 -1.487338799051940441e-03 9.644257277250289917e-02 -1.567989438772201538e-01 1.566170454025268555e-01 2.512627243995666504e-01 8.872369676828384399e-02 1.049428135156631470e-01 -9.007445722818374634e-02 1.163670644164085388e-01 -2.602001130580902100e-01 -4.872583448886871338e-01 -3.871194273233413696e-02 -1.458309292793273926e-01 2.975248694419860840e-01 7.017569243907928467e-02 1.284644007682800293e-01 -1.590531170368194580e-01 -4.185416921973228455e-02 3.434161245822906494e-01 -1.030216366052627563e-02
-1.989187151193618774e-01 -1.913645267486572266e-01 1.404409557580947876e-01 2.368097007274627686e-01 1.915483027696609497e-01 1.442949194461107254e-02 -1.419851928949356079e-01 1.193648129701614380e-01 5.416854098439216614e-02 2.036124095320701599e-02 -4.617004469037055969e-02 -1.235493049025535583e-01 3.062695264816284180e-02 -5.540139228105545044e-02 5.173394456505775452e-02 -2.835594490170478821e-02 6.067860499024391174e-02 -9.492979943752288818e-02 -1.153004989027976990e-01 4.579054564237594604e-02 -2.700326740741729736e-01 -2.006045877933502197e-01 -8.802962303161621094e-02 5.615794565528631210e-03 -2.549045979976654053e-01 2.402027100324630737e-01 -3.760937750339508057e-01 -1.749103814363479614e-01 -4.875052869319915771e-01 2.566528320312500000e-01 -8.128842338919639587e-03 -3.364323824644088745e-02
-1.839498132467269897e-01 -1.603037416934967041e-01 -2.418723404407501221e-01 2.174939028918743134e-02 -9.250940382480621338e-02 2.380492389202117920e-01 -2.783914655447006226e-02 7.313105743378400803e-03 1.605851352214813232e-01 -4.211964830756187439e-02 -7.172016054391860962e-02 -8.667287975549697876e-02 5.413065105676651001e-02 1.006818637251853943e-01 -4.565685242414474487e-02 1.245338544249534607e-01 2.168253362178802490e-01 1.790245175361633301e-01 6.959089636802673340e-02 -9.268735349178314209e-02 1.752569675445556641e-01 -3.857170939445495605e-01 -4.544987976551055908e-01 -1.100924797356128693e-03 -6.392092257738113403e-02 2.482677549123764038e-01 -1.287074685096740723e-01 9.158832579851150513e-02 -1.352216601371765137e-01 -2.220329828560352325e-02 3.703479766845703125e-01 -1.392336189746856689e-01
-1.727634221315383911e-01 -1.514992564916610718e-01 -1.511684358119964600e-01 2.003352046012878418e-01 1.375932544469833374e-01 3.568820953369140625e-01 -2.731616795063018799e-01 -3.260476887226104736e-02 1.594356149435043335e-01 -2.230412214994430542e-01 -2.477869391441345215e-01 6.773801892995834351e-02 4.654650390148162842e-02 3.356121107935905457e-02 1.100004389882087708e-01 2.163751795887947083e-02 5.129046738147735596e-02 -1.220780089497566223e-01 8.783699013292789459e-03 2.550803720951080322e-01 -3.102490305900573730e-02 4.422545805573463440e-02 -7.542380690574645996e-02 -3.273907005786895752e-01 2.420668452978134155e-01 6.405238807201385498e-02 -3.676462545990943909e-02 3.050426393747329712e-02 -6.285832822322845459e-02 8.382106199860572815e-03 4.682406485080718994e-01 1.360215097665786743e-01
-5.784886330366134644e-02 -2.240591645240783691e-01 8.947252482175827026e-02 -1.211325079202651978e-01 -1.593754291534423828e-01 -4.502679035067558289e-02 -2.558988630771636963e-01 4.993391409516334534e-02 2.439910173416137695e-01 1.379757076501846313e-01 1.578580960631370544e-02 2.787769399583339691e-02 3.170091807842254639e-01 -5.352683737874031067e-02 -1.788300722837448120e-01 2.739271819591522217e-01 -6.323788315057754517e-02 1.335233151912689209e-01 -1.986463926732540131e-02 2.135566622018814087e-01 -2.601311802864074707e-01 -6.135067343711853027e-02 7.017391175031661987e-02 -2.996432185173034668e-01 -8.824004977941513062e-02 2.254001051187515259e-01 -3.124057650566101074e-01 -2.374118193984031677e-02 -2.316662073135375977e-01 -2.971709072589874268e-01 2.066663000732660294e-03 -7.541862875223159790e-02
-7.726297527551651001e-02 -2.186734527349472046e-01 -5.389488860964775085e-02 6.327013671398162842e-02 -3.370102941989898682e-01 1.383334696292877197e-01 -2.472086399793624878e-01 2.459351867437362671e-01 1.749683618545532227e-01 3.872549533843994141e-01 -8.536091446876525879e-02 -9.113546460866928101e-02 -1.512093991041183472e-01 1.006740406155586243e-01 1.802385784685611725e-02 -1.090762391686439514e-01 2.639627158641815186e-01 -2.017785459756851196e-01 -6.754110753536224365e-02 -6.230715080164372921e-04 -3.065813481807708740e-01 -3.446624800562858582e-02 -4.610902816057205200e-02 5.751429125666618347e-02 6.186607480049133301e-02 1.805457659065723419e-02 -9.161573648452758789e-02 -6.264556944370269775e-02 -2.412983626127243042e-01 1.476866155862808228e-01 2.172894477844238281e-01 -2.903660535812377930e-01
-2.077830880880355835e-01 -2.436481118202209473e-01 -2.881349809467792511e-02 -9.667534381151199341e-02 -5.801146849989891052e-02 3.367789089679718018e-01 -7.477743923664093018e-02 -1.164017841219902039e-01 1.284185703843832016e-02 1.041024997830390930e-01 -1.005826815962791443e-01 -2.849183082580566406e-01 3.682678341865539551e-01 -1.250544786453247070e-01 1.867824196815490723e-01 3.825038298964500427e-02 -7.620323449373245239e-02 2.241047332063317299e-03 -2.840685248374938965e-01 -5.289879068732261658e-02 -7.352637499570846558e-02 -2.513500154018402100e-01 1.475834548473358154e-01 -9.226294606924057007e-02 5.085405893623828888e-03 3.590423464775085449e-01 -8.364658802747726440e-02 1.203716322779655457e-01 2.348681539297103882e-02 -8.751262910664081573e-03 3.283551633358001709e-01 -1.200040355324745178e-01
-1.172567009925842285e-01 -9.099739789962768555e-02 9.681434370577335358e-03 1.444358974695205688e-01 1.489081084728240967e-01 5.070943385362625122e-02 -4.585947096347808838e-01 3.050494194030761719e-01 1.093523949384689331e-01 4.242299124598503113e-03 1.206329390406608582e-01 1.331978291273117065e-01 2.733379602432250977e-01 -2.442411929368972778e-01 -1.152386665344238281e-01 -9.124836884438991547e-03 5.000374838709831238e-02 2.677662372589111328e-01 1.833260357379913330e-01 1.851670891046524048e-01 2.388868629932403564e-01 6.351067218929529190e-03 -1.645281016826629639e-01 1.106735914945602417e-01 4.540154337882995605e-02 1.680031269788742065e-01 -2.413186058402061462e-02 -1.545096933841705322e-01 -7.351765781641006470e-02 -1.577461510896682739e-01 2.836219966411590576e-01 -1.814198642969131470e-01
-1.499325484037399292e-01 -2.776706218719482422e-02 -8.282569795846939087e-02 7.965265214443206787e-02 -3.511415719985961914e-01 -2.305585891008377075e-02 -2.488150894641876221e-01 3.181216716766357422e-01 7.338523864746093750e-02 1.901461333036422729e-01 -1.412272006273269653e-01 1.952202320098876953e-01 1.249129977077245712e-02 -2.724290788173675537e-01 1.752601116895675659e-01 -1.003389731049537659e-01 1.531723439693450928e-01 1.619189828634262085e-01 -1.766968816518783569e-01 7.206064462661743164e-02 -1.613419950008392334e-01 -1.675124317407608032e-01 -2.207501083612442017e-01 9.841369092464447021e-02 -2.730486392974853516e-01 -1.276388764381408691e-02 -2.975063621997833252e-01 -2.260431833565235138e-02 -2.648216187953948975e-01 6.033267453312873840e-02 1.341304183006286621e-01 -8.800625056028366089e-02
-2.786166667938232422e-01 -2.392182201147079468e-01 2.011780142784118652e-01 -1.293184515088796616e-02 -2.950184047222137451e-01 2.260589301586151123e-01 -1.584798395633697510e-01 3.048438020050525665e-02 -8.474442362785339355e-02 1.054591406136751175e-02 -8.458217978477478027e-02 9.609059430658817291e-03 9.517925232648849487e-02 -2.691788971424102783e-01 3.752978891134262085e-02 -3.626550734043121338e-02 1.545660197734832764e-02 9.414454922080039978e-03 -1.753484755754470825e-01 1.113283187150955200e-01 -2.603299729526042938e-02 -1.198995485901832581e-01 -2.693221867084503174e-01 1.461150944232940674e-01 -1.491136662662029266e-02 -8.991506183519959450e-05 -1.078865304589271545e-01 2.192594259977340698e-01 -5.335378646850585938e-01 -1.963335573673248291e-01 1.549611240625381470e-01 4.448946192860603333e-02
-2.491900473833084106e-01 -3.755157887935638428e-01 1.196964076370932162e-04 1.024400535970926285e-02 1.800205111503601074e-01 2.129963412880897522e-02 2.898533083498477936e-02 1.035088747739791870e-01 1.101754009723663330e-01 -8.078222163021564484e-03 -6.123675033450126648e-02 1.237230226397514343e-01 6.954091042280197144e-02 -1.011817529797554016e-01 3.472976014018058777e-02 1.960677653551101685e-01 -2.147854305803775787e-02 -5.745219439268112183e-02 -1.504951119422912598e-01 7.036518305540084839e-02 -2.751930058002471924e-01 -1.483774930238723755e-01 -3.002860844135284424e-01 7.031908631324768066e-02 2.262675762176513672e-01 1.136305276304483414e-03 -1.857864558696746826e-01 -2.867919206619262695e-02 -4.166725277900695801e-01 7.260811049491167068e-03 3.907306194305419922e-01 -1.711321026086807251e-01
-1.234239786863327026e-01 9.272169321775436401e-02 8.007190376520156860e-02 2.318893186748027802e-02 -1.606331914663314819e-01 2.535452246665954590e-01 -1.159702911972999573e-01 3.039773106575012207e-01 1.950538754463195801e-01 1.258044093847274780e-01 -2.053218185901641846e-01 -1.190627664327621460e-01 1.219173222780227661e-01 3.179304674267768860e-02 -3.125645816326141357e-01 1.162552461028099060e-01 1.410804092884063721e-01 -1.667979173362255096e-02 3.458402305841445923e-02 -9.511689841747283936e-02 -3.643151000142097473e-02 -3.456929465755820274e-03 -1.440315544605255127e-01 -2.025675326585769653e-01 -1.274648010730743408e-01 4.264389276504516602e-01 1.710580289363861084e-01 -8.619537949562072754e-02 2.249673940241336823e-02 3.511443361639976501e-02 4.401404559612274170e-01 1.104292944073677063e-01
4.266402125358581543e-02 -1.018304005265235901e-01 -5.407244339585304260e-02 3.561339676380157471e-01 -1.734765917062759399e-01 1.290888935327529907e-01 -2.051017582416534424e-01 8.526509255170822144e-02 -2.522071450948715210e-02 -1.878596693277359009e-01 -4.628533124923706055e-02 -1.411312818527221680e-01 2.797351181507110596e-01 1.376289129257202148e-01 -3.730296716094017029e-02 2.407665550708770752e-01 1.578061841428279877e-02 -5.559120327234268188e-02 -8.879625797271728516e-02 -1.327909529209136963e-01 1.938032358884811401e-01 1.692043542861938477e-01 -1.910076737403869629e-01 -2.166293710470199585e-01 1.621626615524291992e-01 1.545985694974660873e-02 -1.074226051568984985e-01 1.464596688747406006e-01 -5.053923726081848145e-01 2.142408043146133423e-01 8.767841756343841553e-02 -2.062638476490974426e-02
-9.518647193908691406e-02 -1.909540742635726929e-01 2.217430919408798218e-01 8.155067265033721924e-02 -4.362153708934783936e-01 2.609729021787643433e-02 -2.566331028938293457e-01 -1.870834617875516415e-03 2.006946057081222534e-01 -1.136302947998046875e-01 -8.324253559112548828e-02 1.563269346952438354e-01 -1.763295754790306091e-02 1.393528878688812256e-01 -2.229053676128387451e-01 9.194342792034149170e-02 -1.561161875724792480e-01 1.627462208271026611e-01 -1.778704226016998291e-01 1.211605891585350037e-01 -1.082025915384292603e-01 1.004852801561355591e-01 -1.790572404861450195e-01 -7.849510759115219116e-02 -1.036398783326148987e-01 8.204024285078048706e-02 -2.690104246139526367e-01 6.440362334251403809e-02 -1.694356948137283325e-01 -3.275613859295845032e-02 4.141083955764770508e-01 1.641359478235244751e-01
1.004228275269269943e-02 -3.464012444019317627e-01 -1.121011674404144287e-01 1.754926592111587524e-01 -2.131988257169723511e-01 1.340172141790390015e-01 -2.178699523210525513e-01 2.639901041984558105e-01 2.031874507665634155e-01 -1.087722331285476685e-01 -5.464793182909488678e-03 3.747020661830902100e-02 4.003402888774871826e-01 2.658520042896270752e-01 -3.594022616744041443e-02 -1.852501630783081055e-01 1.268627494573593140e-01 -1.644533500075340271e-02 -1.819152534008026123e-01 2.483060769736766815e-02 2.500331960618495941e-02 1.485715061426162720e-01 -5.634577199816703796e-02 2.789161801338195801e-01 -7.486681640148162842e-02 6.243409588932991028e-03 -4.245751537382602692e-03 1.058678925037384033e-01 -2.944959104061126709e-01 -2.970472350716590881e-02 2.768317759037017822e-01 -1.053609070368111134e-03
-5.730184726417064667e-03 -4.189134240150451660e-01 1.372655183076858521e-01 3.094402328133583069e-02 2.992178872227668762e-02 -3.790034726262092590e-02 -2.703134417533874512e-01 2.357620047405362129e-03 -2.676682174205780029e-02 1.104226429015398026e-02 -1.646416038274765015e-01 2.216970771551132202e-01 7.628086954355239868e-02 -4.419510439038276672e-02 -1.442472934722900391e-01 2.471510022878646851e-01 -8.081839233636856079e-02 -4.558709859848022461e-01 -2.610380649566650391e-01 9.642397612333297729e-02 1.701530418358743191e-03 2.124114707112312317e-02 -1.188238784670829773e-01 -1.959725618362426758e-01 -3.265898674726486206e-02 9.633294492959976196e-02 1.357006430625915527e-01 -2.945029176771640778e-02 -1.768212467432022095e-01 6.537166982889175415e-02 2.674477398395538330e-01 -2.846962511539459229e-01
-2.500858008861541748e-01 -1.350701451301574707e-01 -1.558651924133300781e-01 -3.584883213043212891e-01 -2.079483568668365479e-01 3.820725083351135254e-01 -1.079442277550697327e-01 1.020719856023788452e-01 7.142073661088943481e-02 -8.859921246767044067e-02 8.315628767013549805e-02 3.305186703801155090e-02 1.403826922178268433e-01 1.627515107393264771e-01 4.744600970298051834e-03 8.226555585861206055e-02 2.035674899816513062e-01 1.110461726784706116e-01 -1.275594532489776611e-01 -1.116965264081954956e-01 7.541838288307189941e-02 -2.813860774040222168e-01 -2.712443768978118896e-01 -1.497638598084449768e-02 3.928397595882415771e-02 2.342081516981124878e-01 -6.690426170825958252e-02 1.755894348025321960e-02 -2.843122482299804688e-01 -1.198408529162406921e-01 2.856537103652954102e-01 4.485714808106422424e-02
-2.453244775533676147e-01 -2.817629873752593994e-01 -2.416208572685718536e-02 -8.991319686174392700e-02 -1.509253829717636108e-01 6.332702934741973877e-02 -1.281217634677886963e-01 4.109370708465576172e-02 1.566067487001419067e-01 4.173376411199569702e-02 1.330518573522567749e-01 -2.103448063135147095e-01 2.067011408507823944e-02 1.057077497243881226e-01 -2.069469541311264038e-01 2.261539846658706665e-01 1.364750415086746216e-01 1.716747283935546875e-01 1.389975100755691528e-01 -5.065336078405380249e-02 2.447703629732131958e-01 -2.167183458805084229e-01 -4.479807317256927490e-01 4.806795716285705566e-02 -2.500407211482524872e-02 1.941255629062652588e-01 3.805071115493774414e-02 7.124698162078857422e-02 -2.694033384323120117e-01 6.779445707798004150e-02 3.077303469181060791e-01 -1.284878998994827271e-01
-9.299149364233016968e-02 -1.117341145873069763e-01 -9.837550669908523560e-02 -1.181056126952171326e-01 -4.630758985877037048e-02 1.704203933477401733e-01 -1.193658336997032166e-01 -9.738090634346008301e-02 2.913887053728103638e-02 1.548312753438949585e-01 -1.378643661737442017e-01 -2.633412778377532959e-01 4.693411588668823242e-01 -1.035873666405677795e-01 2.051793485879898071e-01 1.356400698423385620e-01 -6.999291479587554932e-02 1.497163623571395874e-01 -1.450219005346298218e-01 1.088313609361648560e-01 -1.494643688201904297e-01 -1.552648842334747314e-01 5.881031602621078491e-02 -1.907174289226531982e-01 7.402288168668746948e-02 4.016009569168090820e-01 -1.411827504634857178e-01 3.333835303783416748e-02 9.767996147274971008e-03 8.964318782091140747e-02 3.590162098407745361e-01 -1.560079008340835571e-01
-4.518208652734756470e-02 -2.208411544561386108e-01 1.573156267404556274e-01 1.990487426519393921e-01 -4.148475080728530884e-02 2.788313925266265869e-01 -2.624506950378417969e-01 2.393646091222763062e-01 1.270973980426788330e-01 8.225922286510467529e-02 2.741987816989421844e-02 -2.959524393081665039e-01 -1.046657934784889221e-01 -7.866846024990081787e-02 -1.659424155950546265e-01 1.530411988496780396e-01 1.658883839845657349e-01 -6.029547005891799927e-02 -1.126620098948478699e-01 1.559765189886093140e-01 -2.686193883419036865e-01 -1.929814517498016357e-01 -1.810311228036880493e-01 2.893103063106536865e-01 -1.688721962273120880e-02 -1.444224864244461060e-01 -2.956218123435974121e-01 -1.097786873579025269e-01 -1.121071502566337585e-01 2.601637542247772217e-01 6.789999455213546753e-02 -1.777695678174495697e-02
-1.994514651596546173e-02 -3.736769035458564758e-02 2.519977092742919922e-01 -4.238504543900489807e-02 1.863581873476505280e-02 1.180538833141326904e-01 -4.294927120208740234e-01 5.832831561565399170e-02 3.071691393852233887e-01 7.761828601360321045e-03 4.477529227733612061e-02 -2.035854458808898926e-01 -2.544062435626983643e-01 8.600785583257675171e-02 -2.128645330667495728e-01 -1.440077871084213257e-01 2.671829164028167725e-01 -1.346958726644515991e-01 -1.671724021434783936e-01 1.750890612602233887e-01 2.513077342882752419e-03 1.914112083613872528e-02 -1.224052011966705322e-01 -1.513791531324386597e-01 -1.382928639650344849e-01 2.472770959138870239e-02 3.860311582684516907e-03 1.823138296604156494e-01 -2.835345864295959473e-01 1.191165205091238022e-02 3.592791259288787842e-01 7.558635622262954712e-02
-2.148659229278564453e-01 -7.954227738082408905e-03 6.026776507496833801e-02 1.406793296337127686e-02 -9.471081197261810303e-02 8.536835014820098877e-02 -4.068245589733123779e-01 -2.790165506303310394e-02 -1.790070533752441406e-01 1.465488672256469727e-01 2.248021662235260010e-01 -1.910300403833389282e-01 4.027671813964843750e-01 -1.188693791627883911e-01 2.730421125888824463e-01 1.623947024345397949e-01 1.695625782012939453e-01 1.687479913234710693e-01 1.312975026667118073e-02 1.137888208031654358e-01 2.004286646842956543e-01 -1.581683307886123657e-01 5.356501415371894836e-02 1.689552813768386841e-01 -8.249224722385406494e-02 1.360163744539022446e-02 1.249423995614051819e-01 2.419127523899078369e-02 5.457603372633457184e-03 1.282996833324432373e-01 3.750622272491455078e-01 -4.767725989222526550e-02
-5.507424473762512207e-01 -2.881467044353485107e-01 -5.872767046093940735e-02 -1.203984990715980530e-01 -3.842780366539955139e-02 2.275905907154083252e-01 -1.371519416570663452e-01 -9.665063768625259399e-02 -1.378856599330902100e-01 1.810225471854209900e-02 -9.223699569702148438e-02 -1.333891451358795166e-01 1.164633557200431824e-01 -9.826488792896270752e-02 -8.629151619970798492e-03 2.008061856031417847e-01 1.289939135313034058e-01 -2.745138667523860931e-02 -2.251201868057250977e-01 9.723259136080741882e-03 -5.455629155039787292e-02 -1.113508269190788269e-01 -4.359836280345916748e-01 -1.216788068413734436e-01 1.629667580127716064e-01 -9.018673002719879150e-02 -1.556221097707748413e-01 -1.184584349393844604e-01 -1.364400237798690796e-01 1.365284323692321777e-01 7.850215584039688110e-02 1.533337868750095367e-02
-2.872807383537292480e-01 -1.878720968961715698e-01 1.050777733325958252e-01 5.789912492036819458e-02 -1.952744871377944946e-01 -1.113478019833564758e-01 -3.375596702098846436e-01 3.656694591045379639e-01 2.646685242652893066e-01 -1.899814233183860779e-03 2.221604138612747192e-01 -5.556353367865085602e-03 1.654451936483383179e-01 3.734287619590759277e-02 6.765052676200866699e-02 -1.355150192975997925e-01 -1.974700242280960083e-01 -7.950017601251602173e-02 -7.261750847101211548e-02 -4.179396852850914001e-02 -5.196955054998397827e-02 -1.368291825056076050e-01 1.779884099960327148e-02 -1.612600237131118774e-01 -9.396728128194808960e-02 1.894718557596206665e-01 1.983747631311416626e-02 3.576388061046600342e-01 4.981549922376871109e-03 9.996795654296875000e-02 2.359460443258285522e-01 -2.442245036363601685e-01
-1.136878281831741333e-01 -1.666690111160278320e-01 -9.204800426959991455e-02 -1.266253441572189331e-01 -2.930024862289428711e-01 1.604093909263610840e-01 -2.004796713590621948e-01 5.921943858265876770e-02 -7.194630056619644165e-02 -1.213333606719970703e-01 -4.571006894111633301e-01 -1.682135164737701416e-01 -1.285148411989212036e-01 7.814037799835205078e-02 -2.477250695228576660e-01 8.796199411153793335e-02 -1.040247175842523575e-02 8.898789435625076294e-02 -1.903863549232482910e-01 1.225704550743103027e-01 7.940078526735305786e-02 -2.187536060810089111e-01 -3.361279666423797607e-01 -1.145581230521202087e-01 1.182533651590347290e-01 -8.783499151468276978e-02 -2.107692807912826538e-01 -2.058894932270050049e-01 -7.715416699647903442e-02 -6.229442730545997620e-02 2.596963942050933838e-01 7.278698682785034180e-02
5.124830827116966248e-02 2.550869807600975037e-02 -7.080150395631790161e-02 1.787899583578109741e-01 -8.647557348012924194e-02 1.549467891454696655e-01 -7.955564558506011963e-02 2.379246652126312256e-01 1.013537645339965820e-01 -2.228396832942962646e-01 -1.960314363241195679e-01 -7.087404280900955200e-02 1.532504558563232422e-01 -1.995189581066370010e-03 2.755502164363861084e-01 4.801155999302864075e-02 1.032480150461196899e-01 -8.549694321118295193e-04 -1.407908648252487183e-01 -2.294774800539016724e-01 -2.271109074354171753e-01 -6.372372806072235107e-02 -3.051818311214447021e-01 -1.678702235221862793e-01 -2.093490958213806152e-01 1.502693630754947662e-02 -2.872888147830963135e-01 -3.030985593795776367e-01 -2.187656611204147339e-01 3.525764122605323792e-02 3.249008655548095703e-01 1.643111258745193481e-01
-1.188221350312232971e-01 -1.935765743255615234e-01 -3.356461226940155029e-02 9.924399107694625854e-02 4.762512817978858948e-02 -1.137963756918907166e-01 -2.859483063220977783e-01 1.442971229553222656e-01 2.995290756225585938e-01 -1.120664365589618683e-02 1.278414875268936157e-01 -1.548699196428060532e-02 2.136068642139434814e-01 1.254135183990001678e-02 -8.047456294298171997e-02 -1.162108108401298523e-01 1.679273992776870728e-01 -3.026039302349090576e-01 -4.575609043240547180e-02 -3.984209895133972168e-02 -4.934508353471755981e-02 -2.144262641668319702e-01 -4.213780462741851807e-01 2.138489782810211182e-01 7.140842825174331665e-02 2.969854697585105896e-02 -2.326378226280212402e-01 -6.989469379186630249e-02 -3.114903271198272705e-01 2.542954385280609131e-01 -2.013354748487472534e-02 -1.587336063385009766e-01
6.409849971532821655e-03 -1.314947456121444702e-01 1.804323643445968628e-01 1.933371275663375854e-01 4.217452555894851685e-02 -2.216885089874267578e-01 -2.041857093572616577e-01 1.930599659681320190e-01 2.156206369400024414e-01 -7.231118530035018921e-02 -9.017269313335418701e-02 -3.192221224308013916e-01 2.889955341815948486e-01 5.652258172631263733e-02 4.378386214375495911e-02 -2.925880253314971924e-02 2.060419321060180664e-01 -7.022334635257720947e-02 -1.112091913819313049e-01 9.146312624216079712e-02 2.114839153364300728e-03 -2.129289656877517700e-01 -2.632890641689300537e-01 -2.138006240129470825e-01 1.703758537769317627e-01 -7.882940582931041718e-03 -1.843136101961135864e-01 -1.793953329324722290e-01 -6.849384307861328125e-02 3.776332139968872070e-01 2.487804368138313293e-02 -2.448450773954391479e-01
4.907447844743728638e-02 -4.406787455081939697e-02 -1.150997057557106018e-01 -4.943442717194557190e-02 -3.323561325669288635e-02 -2.369009107351303101e-01 -4.107781946659088135e-01 5.880980938673019409e-02 4.038333892822265625e-01 1.974273324012756348e-01 1.595017910003662109e-01 5.044769868254661560e-02 2.657651603221893311e-01 1.151299104094505310e-01 9.204622358083724976e-02 -1.743573509156703949e-02 5.558041483163833618e-02 2.260172041133046150e-03 -1.397374868392944336e-01 8.887963742017745972e-02 -2.541874051094055176e-01 -3.035794198513031006e-01 -1.162564530968666077e-01 -1.189137995243072510e-01 -1.500373929738998413e-01 1.493474692106246948e-01 1.686381697654724121e-01 8.715703338384628296e-02 -2.774709761142730713e-01 1.300885677337646484e-01 1.848892867565155029e-01 -6.269320845603942871e-02
1.882868446409702301e-02 -2.112879008054733276e-01 -1.036421395838260651e-02 6.473983079195022583e-02 -1.392965763807296753e-01 -1.653173863887786865e-01 -3.072178959846496582e-01 5.429171025753021240e-02 2.695557177066802979e-01 2.390151377767324448e-03 -1.388006750494241714e-02 5.855710711330175400e-03 1.349133700132369995e-01 3.546424508094787598e-01 -8.616162091493606567e-02 -2.230935692787170410e-01 2.148714214563369751e-01 -9.449297934770584106e-02 -1.244467347860336304e-01 7.674004882574081421e-02 1.097794622182846069e-01 -3.914797604084014893e-01 -6.202225014567375183e-02 -1.174455955624580383e-01 -7.725131511688232422e-02 6.011381372809410095e-02 -7.398731261491775513e-02 -1.956870555877685547e-01 -2.062519788742065430e-01 3.277434408664703369e-01 1.650072336196899414e-01 -2.064585685729980469e-01
-1.300479918718338013e-01 -1.693164110183715820e-01 4.140967037528753281e-03 1.110515277832746506e-02 -2.280347794294357300e-01 1.417135894298553467e-01 -3.343619406223297119e-01 1.040495559573173523e-01 1.674471050500869751e-01 2.492600865662097931e-02 -1.114021763205528259e-01 -3.279926180839538574e-01 5.870870873332023621e-02 6.172047927975654602e-02 -3.966955002397298813e-03 -2.145134955644607544e-01 3.412179052829742432e-01 2.591996267437934875e-02 -2.818633615970611572e-02 1.270109713077545166e-01 -7.635930925607681274e-02 -2.097260057926177979e-01 3.012963756918907166e-02 -1.508888602256774902e-01 5.442200973629951477e-02 -3.338841199874877930e-01 -1.435877978801727295e-01 1.295379251241683960e-01 -3.414601832628250122e-02 -8.283348381519317627e-02 4.337357282638549805e-01 -4.608922824263572693e-02
2.158875912427902222e-01 -2.710632383823394775e-01 1.050358824431896210e-02 2.474678903818130493e-01 -2.770965695381164551e-01 1.130272746086120605e-01 -2.567172050476074219e-01 1.128039881587028503e-01 2.456721365451812744e-01 -6.570198573172092438e-03 -7.123246788978576660e-02 1.001274809241294861e-01 1.322770416736602783e-01 1.316974610090255737e-01 -2.600463293492794037e-02 -1.115618087351322174e-02 1.701059937477111816e-01 -1.096741259098052979e-01 -1.449988633394241333e-01 2.749274717643857002e-04 3.024586662650108337e-02 -1.601239740848541260e-01 1.395037323236465454e-01 -8.408275246620178223e-02 -5.075930058956146240e-02 1.343843489885330200e-01 2.542051672935485840e-01 5.209195986390113831e-02 -2.435781806707382202e-01 -1.258286833763122559e-01 5.109125375747680664e-01 -1.234727213159203529e-03
-7.013271003961563110e-02 -1.978313475847244263e-01 -1.099224239587783813e-01 8.580898493528366089e-02 6.353397853672504425e-03 -4.488344117999076843e-02 -3.932635784149169922e-01 1.019385010004043579e-01 2.220779210329055786e-01 -1.658170819282531738e-01 -2.904398366808891296e-02 1.307892501354217529e-01 3.394157439470291138e-02 -1.663586497306823730e-01 6.302978843450546265e-02 4.178376868367195129e-02 1.175734698772430420e-01 -1.999336779117584229e-01 1.012671515345573425e-01 2.998968958854675293e-01 -1.113488599658012390e-01 -4.609022736549377441e-01 -5.354428291320800781e-02 -8.648666739463806152e-02 -1.190303191542625427e-01 -1.618217527866363525e-01 -1.756244748830795288e-01 -1.284660547971725464e-01 -2.331205010414123535e-01 9.277849644422531128e-02 3.082919120788574219e-01 -7.225470244884490967e-02
3.999193198978900909e-03 -2.965187430381774902e-01 3.083298727869987488e-02 1.126475166529417038e-02 -1.754427850246429443e-01 1.714533418416976929e-01 -3.349352777004241943e-01 2.064067870378494263e-02 -3.555285930633544922e-02 2.404506653547286987e-01 -1.587098650634288788e-02 -1.803870126605033875e-02 9.533683210611343384e-02 2.224916592240333557e-02 -1.851843297481536865e-01 7.215419411659240723e-02 -1.920674443244934082e-01 -4.301039576530456543e-01 -2.422048598527908325e-01 -1.004729047417640686e-01 1.811574250459671021e-01 -9.001781791448593140e-02 -1.158606261014938354e-01 1.659635156393051147e-01 -3.486147522926330566e-02 9.827395528554916382e-02 -1.087793856859207153e-01 -1.743696779012680054e-01 -2.712836265563964844e-01 3.150740265846252441e-01 1.617496758699417114e-01 6.921849399805068970e-02
1.572061330080032349e-01 2.252422086894512177e-02 -1.515244096517562866e-01 -1.492256298661231995e-02 5.954774096608161926e-02 2.571689188480377197e-01 -2.964957356452941895e-01 3.332145884633064270e-02 7.174477726221084595e-02 2.247556895017623901e-01 -3.025597631931304932e-01 -2.216815501451492310e-01 2.087504863739013672e-01 6.450318545103073120e-02 3.348006606101989746e-01 7.458426058292388916e-02 5.113412812352180481e-02 6.049944460391998291e-02 3.004175722599029541e-01 2.274350635707378387e-02 -3.880985453724861145e-02 -7.738707959651947021e-02 1.499150991439819336e-01 -1.265656650066375732e-01 -5.245790258049964905e-02 5.472140759229660034e-02 -2.325496226549148560e-01 -9.720210917294025421e-03 -6.721729785203933716e-02 3.425432443618774414e-01 2.348666787147521973e-01 -2.262474149465560913e-01
1.293708682060241699e-01 -1.278892252594232559e-02 -7.713664323091506958e-02 1.776798367500305176e-01 -2.822247147560119629e-01 3.831875026226043701e-01 -2.431735843420028687e-01 -9.140852838754653931e-02 -3.460991010069847107e-02 -2.050470709800720215e-01 -1.159691363573074341e-01 -1.867982298135757446e-01 1.405377388000488281e-01 1.145827993750572205e-01 7.637773454189300537e-02 1.842958927154541016e-01 1.511041373014450073e-01 -6.942965090274810791e-02 -6.395792961120605469e-02 4.127521812915802002e-02 2.334545403718948364e-01 -6.631753593683242798e-02 -1.128852665424346924e-01 -2.372201681137084961e-01 1.443999111652374268e-01 -1.400929596275091171e-02 -2.358784824609756470e-01 1.330971717834472656e-01 -3.543325662612915039e-01 2.710588872432708740e-01 7.219559699296951294e-02 -1.653580069541931152e-01
-7.705083489418029785e-02 -3.150629997253417969e-01 -1.049198061227798462e-01 -3.052165172994136810e-02 -1.935345679521560669e-02 -6.660082936286926270e-02 -3.647889792919158936e-01 1.361458897590637207e-01 3.875822424888610840e-01 -2.174353003501892090e-01 -1.423184126615524292e-01 -3.717187941074371338e-01 6.155633181333541870e-02 1.070590922608971596e-03 -1.667653769254684448e-02 1.458838395774364471e-02 1.942719966173171997e-01 -1.629804074764251709e-01 -2.328519076108932495e-01 -2.486300282180309296e-02 1.713332980871200562e-01 -1.946141719818115234e-01 -8.262497931718826294e-02 -1.338773667812347412e-01 1.041748747229576111e-02 3.963607177138328552e-02 -1.934534162282943726e-01 -2.284392863512039185e-01 -1.251481622457504272e-01 9.910669177770614624e-02 -1.425308734178543091e-01 -1.342506110668182373e-01
-1.629839092493057251e-02 3.436897695064544678e-02 -1.062528565526008606e-01 1.734142005443572998e-02 -2.144730836153030396e-01 1.477791070938110352e-01 -1.445628702640533447e-01 -7.180487271398305893e-03 9.851581603288650513e-02 4.672740399837493896e-02 -2.819412946701049805e-02 -1.579222977161407471e-01 1.439500004053115845e-01 1.112953349947929382e-01 -2.354172617197036743e-01 2.393156737089157104e-01 2.858183532953262329e-02 2.091027051210403442e-01 -2.093241661787033081e-01 -1.639653891324996948e-01 -2.203704267740249634e-01 -1.590345352888107300e-01 -2.770211696624755859e-01 -3.288397192955017090e-02 -7.104999385774135590e-03 2.520403452217578888e-02 -2.767039835453033447e-01 -9.169202297925949097e-02 -4.316274523735046387e-01 2.852292060852050781e-01 1.563849449157714844e-01 2.646866142749786377e-01
7.770992815494537354e-02 -8.509893715381622314e-02 1.157618463039398193e-01 -6.250143796205520630e-02 -1.337528526782989502e-01 -1.483746990561485291e-02 -2.572792172431945801e-01 1.487665325403213501e-01 3.410011529922485352e-01 -3.565195947885513306e-02 -3.590033054351806641e-01 -1.602681130170822144e-01 1.616878807544708252e-01 1.790834814310073853e-01 -3.107246011495590210e-03 -6.750275194644927979e-02 2.612565159797668457e-01 -1.865873485803604126e-01 -9.089796990156173706e-02 -2.469389326870441437e-02 7.379233092069625854e-02 -5.962480232119560242e-02 -2.044275999069213867e-01 -1.407801508903503418e-01 5.892478302121162415e-02 -8.221446722745895386e-02 -1.374930888414382935e-01 -2.423032969236373901e-01 -4.570511579513549805e-01 2.087217718362808228e-01 5.543743446469306946e-02 -4.629275947809219360e-02
-5.139349773526191711e-02 -2.362663149833679199e-01 -3.658295050263404846e-02 -1.128812283277511597e-01 2.842266112565994263e-02 2.014176696538925171e-01 -4.821378365159034729e-02 3.046675622463226318e-01 1.663270741701126099e-01 -2.939516492187976837e-02 -8.087701350450515747e-02 -2.702350318431854248e-01 4.627026617527008057e-03 -1.408540457487106323e-01 2.711871080100536346e-02 1.015779748558998108e-01 2.099373787641525269e-01 1.421466767787933350e-01 1.370557099580764771e-01 -2.039932012557983398e-01 1.463727504014968872e-01 -2.592427730560302734e-01 -4.367981553077697754e-01 -7.076878100633621216e-02 -4.636495932936668396e-02 4.032613709568977356e-02 5.436018109321594238e-02 -4.579377174377441406e-02 -2.790913581848144531e-01 8.164741843938827515e-02 3.839084208011627197e-01 -4.516227915883064270e-02
-1.486951857805252075e-01 -1.007580980658531189e-01 -1.465541422367095947e-01 3.196145892143249512e-01 7.824098318815231323e-02 2.702136337757110596e-02 -1.092954948544502258e-01 5.379936471581459045e-02 9.075764566659927368e-02 -1.791464388370513916e-01 -1.649023592472076416e-01 -2.958218455314636230e-01 8.693297207355499268e-02 -8.095698058605194092e-02 1.522024422883987427e-01 1.929285526275634766e-01 1.441841572523117065e-01 -4.546912759542465210e-02 -9.458699077367782593e-02 2.864330820739269257e-02 -3.343645632266998291e-01 -4.077393710613250732e-01 -1.542804539203643799e-01 -1.149892807006835938e-01 -9.409309178590774536e-02 6.148862093687057495e-02 5.814838781952857971e-02 -1.072830334305763245e-01 -1.926535367965698242e-01 -1.506893485784530640e-01 3.913457393646240234e-01 6.843228638172149658e-02
8.321672677993774414e-02 -1.150886937975883484e-01 1.755532026290893555e-01 1.843618229031562805e-02 -1.791553944349288940e-01 1.002379953861236572e-01 -5.937275886535644531e-01 1.869539320468902588e-01 -1.420860737562179565e-01 -5.441885069012641907e-02 -7.894528657197952271e-02 -3.404032066464424133e-02 1.882355660200119019e-01 -5.181490629911422729e-02 1.685720831155776978e-01 1.923883110284805298e-01 -7.249708287417888641e-03 -1.461831182241439819e-01 -1.221260204911231995e-01 -1.625914275646209717e-01 9.038759768009185791e-02 1.628413796424865723e-01 7.406076043844223022e-02 -1.947284191846847534e-01 -2.154572159051895142e-01 1.662602461874485016e-02 7.761409133672714233e-02 1.848483644425868988e-02 -9.841731935739517212e-02 2.934719026088714600e-01 1.428074389696121216e-01 -2.735697627067565918e-01
-2.710109949111938477e-01 -4.036577641963958740e-01 -9.429697692394256592e-02 2.846892476081848145e-01 -8.816497027873992920e-02 1.426513642072677612e-01 -2.417197674512863159e-01 4.099980741739273071e-02 1.971035003662109375e-01 -4.317368194460868835e-02 8.757124096155166626e-02 -1.393945515155792236e-01 4.644757136702537537e-02 2.392439544200897217e-01 1.142912507057189941e-01 -3.920527175068855286e-02 1.092759221792221069e-01 5.348395556211471558e-02 2.217345386743545532e-01 1.736816614866256714e-01 2.392221614718437195e-02 -1.253533959388732910e-01 -7.529869675636291504e-02 2.017541415989398956e-02 -1.629625856876373291e-01 -1.040862780064344406e-02 -1.316082924604415894e-01 -2.499880045652389526e-01 -1.178629696369171143e-01 2.238926291465759277e-01 2.890433967113494873e-01 -2.703556716442108154e-01
-2.741293907165527344e-01 4.219113662838935852e-02 -2.369006574153900146e-01 2.345807701349258423e-01 -1.177019849419593811e-01 2.210933417081832886e-01 -1.642143130302429199e-01 1.694714184850454330e-03 7.090810686349868774e-02 -4.119367152452468872e-02 -8.882845193147659302e-02 -2.623383998870849609e-01 3.020426034927368164e-01 -1.897941827774047852e-01 2.005342692136764526e-01 6.189783662557601929e-02 5.992944911122322083e-02 -9.938246756792068481e-02 -1.276329308748245239e-01 -9.527659416198730469e-02 -1.791119873523712158e-01 -1.500579565763473511e-01 1.766431704163551331e-02 1.437673345208168030e-02 -4.853186011314392090e-02 -7.497476041316986084e-02 -1.385916769504547119e-01 -3.647858202457427979e-01 -2.312337905168533325e-01 -1.751974672079086304e-01 3.564547300338745117e-01 4.532686248421669006e-02
-5.332947522401809692e-02 -4.510752484202384949e-02 -1.139037609100341797e-01 -7.926928251981735229e-02 6.800967734307050705e-03 2.968200445175170898e-01 -3.845193088054656982e-01 2.765336036682128906e-01 1.438602507114410400e-01 3.545660525560379028e-02 4.007354378700256348e-02 6.445081532001495361e-02 1.509198248386383057e-01 2.241911590099334717e-01 -3.421770632266998291e-01 -1.172428578138351440e-01 -3.123836033046245575e-02 -2.068307995796203613e-01 1.832217127084732056e-01 -4.538086056709289551e-02 -2.512070536613464355e-01 -1.704054772853851318e-01 -5.908021703362464905e-03 5.176571011543273926e-02 5.279007181525230408e-02 1.964341551065444946e-01 3.427760303020477295e-02 5.237612500786781311e-02 -3.409285098314285278e-02 -2.159415185451507568e-02 4.365144968032836914e-01 -1.417758464813232422e-01
1.413647681474685669e-01 -2.545545101165771484e-01 -5.334336683154106140e-02 -1.708104461431503296e-02 -6.290376652032136917e-03 3.023381531238555908e-01 7.032866775989532471e-02 2.546212673187255859e-01 3.138281702995300293e-01 -7.829409837722778320e-02 -1.794881522655487061e-01 -2.350028306245803833e-01 3.325494825839996338e-01 -1.381371170282363892e-01 -2.403898164629936218e-02 -8.239468932151794434e-02 1.888813450932502747e-02 1.835676431655883789e-01 -6.403765641152858734e-03 2.067045867443084717e-01 3.080496750771999359e-02 -7.172897458076477051e-02 -3.136952966451644897e-02 -5.271602421998977661e-02 1.151384436525404453e-03 -1.025012508034706116e-01 2.650477886199951172e-01 2.788927406072616577e-03 -3.941612243652343750e-01 7.573399692773818970e-02 2.982948124408721924e-01 -6.506419926881790161e-02
-1.378181278705596924e-01 4.044802486896514893e-02 2.651481926441192627e-01 -1.906093060970306396e-01 -1.193642467260360718e-01 -1.220037490129470825e-01 -4.326466321945190430e-01 2.873204052448272705e-01 2.526318132877349854e-01 1.532886642962694168e-02 1.137765496969223022e-02 -3.482639193534851074e-01 8.624987304210662842e-02 -1.854470521211624146e-01 3.976609930396080017e-02 2.040241509675979614e-01 5.468344315886497498e-02 -1.840436905622482300e-01 2.307370305061340332e-02 2.034528851509094238e-01 5.835160985589027405e-02 -3.970986697822809219e-03 1.767130196094512939e-01 -2.072334885597229004e-01 8.662457764148712158e-02 1.946241706609725952e-01 -5.768168345093727112e-02 -1.561872959136962891e-01 -5.920683965086936951e-02 1.382980495691299438e-02 2.354773432016372681e-01 1.213335692882537842e-01
-5.028323456645011902e-02 -3.469825983047485352e-01 -1.342959254980087280e-01 1.034006625413894653e-01 -1.876314729452133179e-02 2.656578123569488525e-01 -9.360759705305099487e-02 2.419059574604034424e-01 3.406912386417388916e-01 7.932097464799880981e-02 -1.453447937965393066e-01 -8.632227033376693726e-02 1.551249325275421143e-01 1.114511638879776001e-01 1.996364593505859375e-01 -1.321152001619338989e-01 3.802986443042755127e-01 1.380232870578765869e-01 -2.421218901872634888e-01 1.675811111927032471e-01 -1.056254953145980835e-01 7.348181307315826416e-02 9.088643640279769897e-02 4.457651451230049133e-02 -1.191978529095649719e-01 -2.548940666019916534e-02 1.335758417844772339e-01 -2.631216496229171753e-02 -1.787536889314651489e-01 6.011030822992324829e-02 3.441459834575653076e-01 -2.871896699070930481e-02
1.457560062408447266e-01 1.677228808403015137e-01 3.438639342784881592e-01 1.245488077402114868e-01 -1.052070260047912598e-01 2.237298786640167236e-01 -3.220219612121582031e-01 3.432199731469154358e-02 -1.361707299947738647e-01 -1.832435429096221924e-01 -9.472274780273437500e-02 -3.830479830503463745e-02 1.639132797718048096e-01 -5.546474829316139221e-02 -1.412453502416610718e-02 1.324536651372909546e-01 2.535954415798187256e-01 -1.230640411376953125e-01 -3.533900156617164612e-02 4.106033220887184143e-02 2.145210057497024536e-01 5.607281252741813660e-02 -7.807851582765579224e-02 -2.603105008602142334e-01 -7.774659246206283569e-02 -7.870887219905853271e-02 -1.524694263935089111e-01 -2.400754950940608978e-02 -1.954177469015121460e-01 4.349491745233535767e-02 3.561989068984985352e-01 -3.635793924331665039e-01
-1.340414285659790039e-01 -3.349117636680603027e-01 3.597825393080711365e-02 2.613243758678436279e-01 -8.975281566381454468e-02 1.745868325233459473e-01 -8.212598413228988647e-02 2.124514244496822357e-02 -5.531504377722740173e-02 -1.556056141853332520e-01 -2.399533241987228394e-01 1.239763572812080383e-01 5.002744123339653015e-02 -7.974147796630859375e-02 2.901577353477478027e-01 2.917068898677825928e-01 1.067555397748947144e-01 -2.922932244837284088e-02 -1.469198055565357208e-02 -3.455965220928192139e-02 -2.201507538557052612e-01 -2.193959057331085205e-01 -2.548149526119232178e-01 -5.041737109422683716e-02 -1.637324690818786621e-01 4.029550403356552124e-02 -1.693809926509857178e-01 9.309644997119903564e-02 -3.571557104587554932e-01 1.065757721662521362e-01 2.718241810798645020e-01 1.409003436565399170e-01
9.614962339401245117e-02 1.397330015897750854e-01 1.007624045014381409e-01 4.905588179826736450e-02 -2.136273682117462158e-02 2.703539431095123291e-01 -2.341365814208984375e-01 -1.939424574375152588e-01 2.001944929361343384e-01 -1.222567930817604065e-01 -8.703978359699249268e-02 -8.361290395259857178e-02 7.779841125011444092e-02 -7.228133082389831543e-02 1.342236250638961792e-01 9.308523684740066528e-02 2.389970980584621429e-02 -2.108737379312515259e-01 -3.424544036388397217e-01 3.249693894758820534e-03 -1.671054027974605560e-02 -1.089083850383758545e-01 -4.306754171848297119e-01 1.675046682357788086e-01 -4.419030249118804932e-02 2.327859699726104736e-01 -2.727524936199188232e-01 -8.271727710962295532e-02 -3.011602461338043213e-01 1.511171311140060425e-01 1.041793450713157654e-01 1.880697757005691528e-01
1.726766973733901978e-01 -7.506085187196731567e-02 -3.235362768173217773e-01 2.392333745956420898e-02 -1.053212061524391174e-01 1.733280420303344727e-01 1.039186678826808929e-02 2.960465252399444580e-01 2.672644853591918945e-01 -6.667470186948776245e-02 -1.326192170381546021e-01 -2.175150960683822632e-01 2.332390695810317993e-01 -1.280216313898563385e-02 1.006457880139350891e-01 -1.718605309724807739e-01 4.235940426588058472e-02 9.406370669603347778e-02 -8.081384748220443726e-02 2.068871706724166870e-01 2.189590036869049072e-01 -8.663265407085418701e-02 -6.463975459337234497e-02 6.759703904390335083e-02 -6.578483153134584427e-03 5.996194481849670410e-02 2.240052819252014160e-01 2.870913036167621613e-02 -2.637962400913238525e-01 6.006834283471107483e-02 4.486965239048004150e-01 -2.051080316305160522e-01
-1.859174668788909912e-01 -1.812903434038162231e-01 -5.484134703874588013e-02 -1.628706157207489014e-01 -8.721536397933959961e-02 1.550723314285278320e-01 -1.932554543018341064e-01 9.214899688959121704e-02 -1.200421750545501709e-01 -8.931948989629745483e-02 4.110112786293029785e-02 -1.286556124687194824e-01 -7.719679921865463257e-02 -5.186263099312782288e-02 2.827301248908042908e-02 4.392357468605041504e-01 1.310377418994903564e-01 1.456477344036102295e-01 -3.377165198326110840e-01 1.607968807220458984e-01 4.639805480837821960e-02 -2.739974064752459526e-03 -3.804040551185607910e-01 1.069656834006309509e-01 -1.256545037031173706e-01 1.160224527120590210e-01 -8.678899705410003662e-02 6.778505444526672363e-02 -2.426397353410720825e-01 1.411177814006805420e-01 3.502510786056518555e-01 5.560412630438804626e-02
-3.393077850341796875e-01 -3.950909972190856934e-01 4.832818731665611267e-02 -9.140610694885253906e-02 -3.627371191978454590e-01 2.566134929656982422e-01 8.404750376939773560e-03 2.792975604534149170e-01 1.316061019897460938e-01 7.944793999195098877e-02 -2.268872112035751343e-01 -9.404415264725685120e-03 2.485788464546203613e-01 -2.263075262308120728e-01 -1.104933395981788635e-01 1.075755357742309570e-01 -8.086786419153213501e-02 -1.733854599297046661e-02 -3.893995657563209534e-02 1.107598394155502319e-01 -2.074569277465343475e-02 1.639565825462341309e-01 4.659255594015121460e-02 -5.229599401354789734e-02 -3.296899795532226562e-02 7.386939972639083862e-02 -3.387472033500671387e-01 -4.220802709460258484e-02 5.437291786074638367e-02 4.449737444519996643e-02 2.179415374994277954e-01 4.730734974145889282e-02
6.891487538814544678e-02 -2.928425669670104980e-01 8.028272539377212524e-02 -2.733901888132095337e-02 -1.374822296202182770e-02 1.414613127708435059e-01 -2.972749173641204834e-01 -8.187042176723480225e-02 1.768239215016365051e-02 -2.318628281354904175e-01 5.513140000402927399e-03 -1.465776413679122925e-01 6.499768048524856567e-02 -2.268071621656417847e-01 -2.368200272321701050e-01 6.969098001718521118e-02 1.363926380872726440e-01 1.446813344955444336e-01 -1.173952370882034302e-01 3.311805427074432373e-02 -5.271144211292266846e-02 -3.359236717224121094e-01 2.515772879123687744e-01 -9.212487190961837769e-02 -1.845617443323135376e-01 1.874912828207015991e-01 -1.328812688589096069e-01 -6.883004307746887207e-02 1.367073878645896912e-02 6.045079231262207031e-02 4.364361464977264404e-01 -2.590105533599853516e-01
-2.786161005496978760e-01 1.466795951128005981e-01 1.270056962966918945e-01 1.126101538538932800e-01 -1.611200422048568726e-01 2.327028214931488037e-01 1.328696459531784058e-01 1.128596588969230652e-01 2.391573339700698853e-01 3.058341704308986664e-02 -2.901756167411804199e-01 -7.289189100265502930e-02 1.587194353342056274e-01 -8.982451260089874268e-02 3.999091312289237976e-02 -9.378704428672790527e-02 7.724671065807342529e-02 2.112156897783279419e-01 -1.011100262403488159e-01 1.940936148166656494e-01 1.031264662742614746e-01 -2.501518130302429199e-01 -1.262812763452529907e-01 -1.531945317983627319e-01 -1.445593535900115967e-01 -5.516296252608299255e-02 -1.433307230472564697e-01 4.903641715645790100e-02 -2.779936790466308594e-01 3.960241079330444336e-01 2.760576903820037842e-01 -4.392264410853385925e-02
-3.032934106886386871e-02 -5.107373744249343872e-02 9.271739982068538666e-03 1.638659238815307617e-01 8.497692644596099854e-02 9.697809815406799316e-02 -2.046258449554443359e-01 1.900832206010818481e-01 -4.145625233650207520e-02 1.916034966707229614e-01 -3.419555723667144775e-02 -2.277066260576248169e-01 1.356209963560104370e-01 2.625285685062408447e-01 -1.430595964193344116e-01 2.063216865062713623e-01 1.483531594276428223e-01 -1.264594644308090210e-01 6.035615503787994385e-02 -4.535196349024772644e-02 -1.457385569810867310e-01 -3.092011511325836182e-01 -3.440077900886535645e-01 1.772545874118804932e-01 -5.185897927731275558e-03 -7.900880277156829834e-02 -2.630085051059722900e-01 -2.199843227863311768e-01 -3.878256678581237793e-01 1.600873470306396484e-01 1.502183973789215088e-01 1.900225132703781128e-02
6.338766310364007950e-03 -4.214235246181488037e-01 8.713397383689880371e-02 -3.808841807767748833e-03 -2.299563400447368622e-02 2.506428658962249756e-01 4.193365108221769333e-03 3.140149414539337158e-01 1.390612125396728516e-01 2.488613426685333252e-01 -2.169451266527175903e-01 -1.080074980854988098e-01 2.457141280174255371e-01 2.053889930248260498e-01 1.294790357351303101e-01 7.226774841547012329e-02 -4.145551845431327820e-02 -2.045850008726119995e-01 -1.083227619528770447e-01 2.167788743972778320e-01 -2.664940655231475830e-01 -1.981163620948791504e-01 4.922105744481086731e-02 -4.153555259108543396e-02 -3.073411285877227783e-01 6.091175600886344910e-02 -1.581420302391052246e-01 -8.290989696979522705e-02 -1.305574327707290649e-01 6.704967468976974487e-02 1.035077124834060669e-01 -9.596555680036544800e-02
-3.001549541950225830e-01 -1.409500390291213989e-01 -6.864318251609802246e-02 -1.888478696346282959e-01 -1.195966452360153198e-01 1.641920208930969238e-01 -3.271867930889129639e-01 1.783854663372039795e-01 1.915533244609832764e-01 2.853074856102466583e-02 -3.189959004521369934e-02 -4.406747594475746155e-02 2.660673856735229492e-02 -6.285237520933151245e-02 -1.571276634931564331e-01 1.531772613525390625e-01 1.186801418662071228e-01 8.312438428401947021e-02 5.281159281730651855e-02 -1.373723894357681274e-01 6.845931522548198700e-03 -2.873789966106414795e-01 -5.378792285919189453e-01 1.132225319743156433e-01 -5.994122475385665894e-02 2.579028308391571045e-01 5.571231618523597717e-02 1.474685221910476685e-01 -1.431491076946258545e-01 5.514697358012199402e-02 1.702194064855575562e-01 3.695699945092201233e-02
-1.000060588121414185e-01 -2.562970221042633057e-01 1.552748680114746094e-01 5.511089786887168884e-02 -2.136679599061608315e-03 2.078521996736526489e-01 -4.000141322612762451e-01 -4.917949810624122620e-02 -1.262121740728616714e-02 -8.369614183902740479e-02 2.331770658493041992e-01 -2.119898051023483276e-01 4.926117509603500366e-02 -2.296520173549652100e-01 -1.162773966789245605e-01 9.306491911411285400e-02 2.350451648235321045e-01 1.436747461557388306e-01 -2.760665118694305420e-02 -4.466218501329421997e-02 1.841668635606765747e-01 -2.734192609786987305e-01 2.029957324266433716e-01 8.321965485811233521e-02 -3.017564713954925537e-01 5.142265930771827698e-02 -1.537820249795913696e-01 5.166117101907730103e-02 -9.578894078731536865e-02 2.169736325740814209e-01 2.780698239803314209e-01 -1.365786939859390259e-01
-7.758314162492752075e-02 -1.107468083500862122e-01 -4.511420801281929016e-02 1.757430583238601685e-01 -1.606609970331192017e-01 -1.453977543860673904e-03 -7.429672032594680786e-02 2.349121570587158203e-01 9.934443235397338867e-02 1.070416867733001709e-01 -3.033921122550964355e-01 2.789412736892700195e-01 4.189930558204650879e-01 1.132853552699089050e-01 1.077419221401214600e-01 1.880994588136672974e-01 6.975664943456649780e-02 -9.213076531887054443e-02 -2.082136124372482300e-01 2.571250498294830322e-01 -1.360230743885040283e-01 -3.305212855339050293e-01 -2.281136661767959595e-01 1.404735259711742401e-02 -1.933446377515792847e-01 1.910148710012435913e-01 -6.262300163507461548e-02 -1.556726396083831787e-01 -1.073546111583709717e-01 3.711117804050445557e-02 9.979400783777236938e-02 -8.961556851863861084e-02
-1.455922126770019531e-01 1.932659745216369629e-02 -8.392849564552307129e-02 1.458265185356140137e-01 -2.878019511699676514e-01 2.023405581712722778e-01 -1.574226766824722290e-01 1.674165874719619751e-01 2.107362300157546997e-01 1.653985828161239624e-01 7.074974477291107178e-02 -3.039958775043487549e-01 1.540884748101234436e-02 2.245179265737533569e-01 -4.119406044483184814e-01 -8.373104035854339600e-02 1.134053170680999756e-01 -2.551751732826232910e-01 -7.618702203035354614e-02 3.453514575958251953e-01 -1.061593368649482727e-01 -1.192713156342506409e-01 -1.279360502958297729e-01 1.901753433048725128e-02 -7.681269943714141846e-02 -2.435591258108615875e-02 -8.056417107582092285e-02 -4.937342926859855652e-02 -8.566612750291824341e-02 1.461555063724517822e-01 2.896560132503509521e-01 -6.088275462388992310e-02
-2.615720732137560844e-03 -2.207861840724945068e-01 1.049456596374511719e-01 6.085606664419174194e-02 9.220803529024124146e-02 -8.870482444763183594e-03 -4.983392655849456787e-01 -1.790522225201129913e-02 -1.091915294528007507e-01 3.117208480834960938e-01 -1.057642325758934021e-01 1.399923767894506454e-02 5.172611679881811142e-03 7.942268252372741699e-02 -1.275023370981216431e-01 2.050758451223373413e-01 -2.941750735044479370e-02 -2.506209015846252441e-01 -1.836553215980529785e-01 -2.200288772583007812e-01 1.350182890892028809e-01 -1.571036875247955322e-01 -7.849048823118209839e-02 1.512490510940551758e-01 1.327474266290664673e-01 9.955535829067230225e-02 -1.580558866262435913e-01 -2.276322990655899048e-01 -2.177468128502368927e-02 1.357469558715820312e-01 3.796399831771850586e-01 -9.506625682115554810e-02
3.568841144442558289e-02 -7.326038181781768799e-02 -2.162276208400726318e-02 -1.656171232461929321e-01 -1.714858263731002808e-01 1.183783635497093201e-01 -2.520451545715332031e-01 4.280331432819366455e-01 1.087642982602119446e-01 2.714959532022476196e-02 1.224218234419822693e-01 -1.080896556377410889e-01 -1.549211051315069199e-02 1.539059281349182129e-01 -8.631974458694458008e-02 -1.159764602780342102e-01 -1.914760917425155640e-01 2.775498032569885254e-01 -3.505296632647514343e-02 1.828305572271347046e-01 -2.172972559928894043e-01 1.034286171197891235e-01 -2.290775068104267120e-02 -8.571443706750869751e-02 1.468755304813385010e-01 5.310111213475465775e-03 -1.944939494132995605e-01 1.315750926733016968e-01 -1.338944137096405029e-01 6.871326267719268799e-02 5.266096591949462891e-01 -1.972618699073791504e-02
-2.151944339275360107e-01 -4.332344979047775269e-02 -1.269829552620649338e-02 -1.289253123104572296e-02 6.880336999893188477e-02 6.017225235700607300e-02 -2.851732671260833740e-01 -5.008999630808830261e-02 5.158130824565887451e-02 1.676891893148422241e-01 3.049815422855317593e-04 -4.492935538291931152e-01 9.750507771968841553e-02 4.792316630482673645e-02 -2.245621383190155029e-01 5.278087034821510315e-02 -1.486024707555770874e-01 -1.665189862251281738e-01 -4.799364134669303894e-02 1.064469218254089355e-01 1.191040053963661194e-01 -2.697048783302307129e-01 1.767245680093765259e-01 -1.453751921653747559e-01 -4.616797715425491333e-02 2.624444663524627686e-01 -1.458956897258758545e-01 -8.828210085630416870e-02 6.039549782872200012e-02 1.960609704256057739e-01 4.538885354995727539e-01 1.034832373261451721e-01
-9.061249345541000366e-02 -3.059911429882049561e-01 -9.333186782896518707e-03 -1.187014952301979065e-02 2.302275039255619049e-02 -1.918325424194335938e-01 -2.707128524780273438e-01 1.275273412466049194e-01 2.066850066184997559e-01 -7.787438482046127319e-02 -2.940773665904998779e-01 1.095801964402198792e-02 1.970158517360687256e-01 1.393170356750488281e-01 -1.508982777595520020e-01 -1.787993907928466797e-01 1.132274940609931946e-01 -1.107029393315315247e-01 -2.718795239925384521e-01 4.153601825237274170e-02 -5.312817916274070740e-02 -2.181085199117660522e-01 -2.885104715824127197e-01 -1.176615133881568909e-01 1.755553483963012695e-01 4.652494937181472778e-02 -2.015741914510726929e-01 -1.493236720561981201e-01 -3.168521523475646973e-01 1.856892406940460205e-01 -5.198385939002037048e-02 -2.025238573551177979e-01
-5.881987744942307472e-04 8.399689942598342896e-02 -1.115819066762924194e-01 7.443284988403320312e-02 9.472289681434631348e-02 4.083720445632934570e-01 -4.331081509590148926e-01 2.007063329219818115e-01 9.755399823188781738e-02 -7.453677058219909668e-02 -5.526480451226234436e-02 -1.311480104923248291e-01 1.237550228834152222e-01 -9.143119305372238159e-02 9.221341460943222046e-02 -2.173292636871337891e-01 2.433763146400451660e-01 3.869875520467758179e-02 9.210149198770523071e-02 1.364188343286514282e-01 -2.088122814893722534e-01 -2.135561108589172363e-01 3.637077286839485168e-02 1.124984472990036011e-01 2.390940636396408081e-01 -6.400037556886672974e-02 6.092477217316627502e-02 1.784580647945404053e-01 -1.323851346969604492e-01 1.557015925645828247e-01 3.460940718650817871e-01 8.502759039402008057e-02
-9.644240885972976685e-02 -1.071745529770851135e-01 -2.101607620716094971e-01 -2.659321762621402740e-02 -7.772473618388175964e-03 2.312772572040557861e-01 -4.239531606435775757e-02 4.218268990516662598e-01 4.974159970879554749e-02 3.575977385044097900e-01 -1.351588368415832520e-01 1.536937989294528961e-02 4.793133214116096497e-02 -3.124031238257884979e-02 -2.465505339205265045e-02 -1.007022559642791748e-01 2.380288243293762207e-01 -1.931168138980865479e-01 -2.704055011272430420e-01 2.659216225147247314e-01 1.922184675931930542e-01 2.533971890807151794e-02 -9.346956759691238403e-02 -1.483465544879436493e-03 5.316555872559547424e-02 1.654951870441436768e-01 -7.339568436145782471e-02 -3.257586434483528137e-02 -9.610177576541900635e-02 3.362883627414703369e-01 2.799310684204101562e-01 -1.292752176523208618e-01
-2.127452939748764038e-01 -1.236092746257781982e-01 2.143114060163497925e-02 -2.059737779200077057e-02 4.405484348535537720e-02 -2.487463504076004028e-01 -4.495545327663421631e-01 1.884903162717819214e-01 2.013512849807739258e-01 2.449837177991867065e-01 4.141316749155521393e-03 -1.440906524658203125e-01 6.724172085523605347e-02 6.612050533294677734e-02 -2.541446685791015625e-02 2.980174124240875244e-02 3.772061467170715332e-01 -1.136194616556167603e-01 -1.237309053540229797e-01 -2.076622545719146729e-01 -1.425100266933441162e-01 -1.580570936203002930e-01 -6.364434957504272461e-02 -3.251172900199890137e-01 1.762643307447433472e-01 1.352919638156890869e-01 -1.095052734017372131e-01 -1.702293306589126587e-01 -8.557407557964324951e-02 1.571469195187091827e-02 6.735199689865112305e-02 -1.850637346506118774e-01
7.858603447675704956e-02 -2.615852057933807373e-01 -1.807842403650283813e-02 -3.474405705928802490e-01 -1.456608027219772339e-01 9.901421517133712769e-02 -2.039606571197509766e-01 3.415612280368804932e-01 -1.023575942963361740e-02 -7.006756216287612915e-02 -2.055892487987875938e-03 -2.171916812658309937e-01 2.911588847637176514e-01 -4.528838768601417542e-02 5.246655642986297607e-02 8.234231919050216675e-02 -2.662110030651092529e-01 -1.622366905212402344e-01 1.083386465907096863e-01 8.925263583660125732e-02 -1.883864700794219971e-01 -8.511704206466674805e-02 4.151387140154838562e-02 1.153673604130744934e-01 -2.240148037672042847e-01 2.114299451932311058e-03 -1.535421907901763916e-01 5.032945051789283752e-02 -1.885347366333007812e-01 -1.237585991621017456e-01 3.696811795234680176e-01 -1.674573570489883423e-01
-2.458105385303497314e-01 -2.661024332046508789e-01 -9.035550802946090698e-02 1.207187026739120483e-01 -2.030871063470840454e-02 -6.023569498211145401e-03 -4.340047836303710938e-01 2.430007606744766235e-02 1.196868270635604858e-01 -2.781856656074523926e-01 -1.833738088607788086e-01 -1.472957730293273926e-01 1.473284512758255005e-01 2.094938457012176514e-01 -1.326249241828918457e-01 1.869500242173671722e-02 2.912174463272094727e-01 -4.712953791022300720e-02 -1.276986151933670044e-01 -2.800969965755939484e-02 4.655325785279273987e-02 -2.330216616392135620e-01 -2.110006958246231079e-01 -2.343829870223999023e-01 2.375101484358310699e-02 -8.666104078292846680e-02 -8.184644579887390137e-02 -2.509763240814208984e-01 -2.789605259895324707e-01 8.914489299058914185e-02 -4.486107453703880310e-02 2.190691232681274414e-02
-5.592109262943267822e-02 -1.113407909870147705e-01 1.375062763690948486e-01 -1.099653355777263641e-02 -1.006975173950195312e-01 -2.307610213756561279e-01 -2.866357266902923584e-01 1.449398696422576904e-01 4.337755218148231506e-02 2.682094871997833252e-01 -3.507741391658782959e-01 -2.805086076259613037e-01 2.075011879205703735e-01 -6.505683809518814087e-02 -9.061282128095626831e-02 4.295538365840911865e-02 1.229326650500297546e-01 -9.618000686168670654e-02 -7.772848755121231079e-02 1.287018209695816040e-01 -1.543285548686981201e-01 -2.503381967544555664e-01 -3.879045248031616211e-01 -1.345882564783096313e-01 -1.584192365407943726e-02 -7.700207829475402832e-02 -2.341607511043548584e-01 -5.217722058296203613e-02 -2.489695250988006592e-01 1.608143597841262817e-01 4.095294699072837830e-02 -1.034449487924575806e-01
-9.333629161119461060e-02 -2.945181727409362793e-01 -2.132458388805389404e-01 -1.184634980745613575e-03 -1.563247144222259521e-01 1.961834579706192017e-01 -7.322222739458084106e-02 3.922909200191497803e-01 7.565360981971025467e-03 -2.910347282886505127e-01 -3.111715614795684814e-01 1.065298728644847870e-02 2.360132783651351929e-01 9.602187573909759521e-02 -9.568810462951660156e-02 -1.452533453702926636e-01 1.641007512807846069e-01 1.591479331254959106e-01 -1.387339681386947632e-01 7.075900584459304810e-02 9.236624836921691895e-02 4.154475405812263489e-02 5.497088283300399780e-02 6.766808032989501953e-02 6.086377054452896118e-02 -3.989496454596519470e-02 4.942835867404937744e-02 -6.616646796464920044e-02 -1.557734757661819458e-01 1.093444377183914185e-01 4.548402130603790283e-01 1.021212041378021240e-01
4.604347050189971924e-03 -1.592137366533279419e-01 1.665811426937580109e-02 2.324765920639038086e-01 -3.553454577922821045e-02 3.070141673088073730e-01 -3.781017959117889404e-01 -9.094401448965072632e-02 -6.935069710016250610e-02 -8.169257640838623047e-02 -4.136929661035537720e-02 -2.355013042688369751e-01 3.489116132259368896e-01 -3.659600764513015747e-02 1.614797115325927734e-02 2.015367746353149414e-01 6.435318291187286377e-02 -4.489963874220848083e-02 -1.418053805828094482e-01 -1.618909388780593872e-01 7.442032545804977417e-02 1.441176980733871460e-01 -4.226292669773101807e-02 -8.509440720081329346e-02 1.091678142547607422e-01 -1.494114100933074951e-02 -1.502027958631515503e-01 2.800511717796325684e-01 -4.117118418216705322e-01 1.603699773550033569e-01 -6.600469350814819336e-02 -2.010483741760253906e-01
-2.429283224046230316e-02 9.076565504074096680e-02 -1.128494143486022949e-01 -3.908603265881538391e-02 -2.968940734863281250e-01 2.476859688758850098e-01 -1.295741796493530273e-01 -2.689714543521404266e-02 6.787399202585220337e-02 -1.424621790647506714e-01 4.939077189192175865e-04 -9.626669436693191528e-02 2.970491349697113037e-01 1.474703997373580933e-01 -1.818373203277587891e-01 2.539300024509429932e-01 -5.860420316457748413e-02 9.910198301076889038e-02 -2.605461478233337402e-01 5.303457751870155334e-02 1.406546980142593384e-01 -1.861018985509872437e-01 -2.722980976104736328e-01 1.544784456491470337e-01 -1.770338863134384155e-01 4.463036730885505676e-02 -4.629748291335999966e-04 8.810839056968688965e-02 -3.943095505237579346e-01 3.550991415977478027e-01 8.813239634037017822e-02 3.716961294412612915e-02
-1.937902420759201050e-01 -1.526822596788406372e-01 9.321364015340805054e-02 7.299525290727615356e-02 -6.694053113460540771e-02 1.430554836988449097e-01 -2.119019478559494019e-01 -2.515944242477416992e-01 5.949155986309051514e-02 1.519277393817901611e-01 -5.354050397872924805e-01 -1.243417933583259583e-01 2.525036036968231201e-02 -1.716114431619644165e-01 -5.945793911814689636e-02 2.571231722831726074e-01 1.881027780473232269e-02 9.887318313121795654e-02 8.220046013593673706e-02 3.187006339430809021e-02 1.129188854247331619e-02 1.415363252162933350e-01 -6.283950060606002808e-02 1.380507051944732666e-01 -9.083756059408187866e-02 6.818488985300064087e-02 -2.976472079753875732e-01 -1.049618721008300781e-01 -1.883158236742019653e-01 1.476076841354370117e-01 3.256936669349670410e-01 -1.630461663007736206e-01
8.555690944194793701e-02 1.022336408495903015e-01 2.338152229785919189e-01 -8.800279349088668823e-03 -7.912007719278335571e-02 3.481987416744232178e-01 -4.574913978576660156e-01 -4.802906513214111328e-02 -7.219352573156356812e-02 -1.768437176942825317e-01 6.364378333091735840e-02 8.457766473293304443e-02 1.800218522548675537e-01 2.449282677844166756e-03 -2.932473085820674896e-02 -6.862806528806686401e-02 8.459236472845077515e-02 -1.518337130546569824e-01 -3.089525103569030762e-01 4.035424813628196716e-02 5.416565015912055969e-02 1.024698987603187561e-01 -5.250742286443710327e-02 -1.655081659555435181e-01 1.662042737007141113e-01 -1.315699666738510132e-01 -1.807196587324142456e-01 7.367952167987823486e-02 -3.040537238121032715e-01 1.732908934354782104e-01 2.061337083578109741e-01 -2.895424962043762207e-01
-1.434223800897598267e-01 -2.548006772994995117e-01 2.267874479293823242e-01 5.909313634037971497e-02 5.104251578450202942e-02 -1.278026252985000610e-01 -2.656064033508300781e-01 6.988110952079296112e-03 1.226962283253669739e-01 8.004442602396011353e-02 -1.146072968840599060e-01 -4.153135791420936584e-02 -6.907398812472820282e-03 -1.498782485723495483e-01 5.150093138217926025e-02 2.042228877544403076e-01 1.877459138631820679e-02 1.651314496994018555e-01 -1.447142213582992554e-01 2.628622055053710938e-01 -1.487581580877304077e-01 -3.244131207466125488e-01 -3.638279438018798828e-01 -4.529635887593030930e-03 3.994812443852424622e-02 -8.660081773996353149e-02 -1.166471317410469055e-01 -1.036535352468490601e-01 -1.898801922798156738e-01 4.136424884200096130e-02 4.495077431201934814e-01 1.271347105503082275e-01
4.194805398583412170e-02 -2.628108263015747070e-01 7.085228804498910904e-03 1.660363078117370605e-01 -2.083406597375869751e-01 8.175336569547653198e-02 -3.469828665256500244e-01 5.292180180549621582e-02 2.699601650238037109e-01 1.108862906694412231e-01 3.259727060794830322e-01 -1.414671242237091064e-01 -2.438569441437721252e-02 2.771959989331662655e-04 -2.508333623409271240e-01 1.787996850907802582e-02 7.799794524908065796e-02 1.433714032173156738e-01 1.173176243901252747e-01 4.528607428073883057e-02 -1.929805576801300049e-01 -1.128484085202217102e-01 -2.482238113880157471e-01 1.896784901618957520e-01 2.055039815604686737e-02 9.915356338024139404e-02 -2.823136746883392334e-01 -1.749019138514995575e-02 -9.451269358396530151e-02 1.191819757223129272e-01 1.293969899415969849e-01 -3.644506931304931641e-01
-1.120869070291519165e-01 -1.669405847787857056e-01 6.366713345050811768e-02 4.512860476970672607e-01 -1.994925737380981445e-02 3.368777632713317871e-01 -2.780774235725402832e-01 1.861959695816040039e-01 2.563780248165130615e-01 -3.172885999083518982e-02 1.459639966487884521e-01 -1.107290983200073242e-01 1.262454241514205933e-01 -6.034050881862640381e-02 6.540446728467941284e-02 -1.492112725973129272e-01 2.080379873514175415e-01 -1.549923270940780640e-01 6.738899275660514832e-03 1.480136066675186157e-01 -3.661220967769622803e-01 -3.160659223794937134e-02 1.578453741967678070e-02 9.001685306429862976e-03 1.155633032321929932e-01 1.872620284557342529e-01 9.444053284823894501e-03 1.470565199851989746e-01 -1.108719184994697571e-01 6.495244055986404419e-02 2.570711672306060791e-01 -4.676151648163795471e-02
-3.223690390586853027e-01 -7.260922342538833618e-02 -7.823840528726577759e-02 -1.785242259502410889e-01 -2.585390955209732056e-02 1.134994477033615112e-01 -6.333667784929275513e-02 2.189294248819351196e-01 2.133830189704895020e-01 -5.363412946462631226e-02 -4.625790938735008240e-02 -3.144675791263580322e-01 7.217509299516677856e-02 3.484563529491424561e-02 -1.027261242270469666e-01 3.977044224739074707e-01 1.160616502165794373e-01 2.179206460714340210e-01 -4.273696541786193848e-01 -7.815638929605484009e-02 2.344652079045772552e-02 -5.230568721890449524e-02 -2.401199936866760254e-01 -1.215002872049808502e-02 -3.664940595626831055e-02 -1.145252510905265808e-01 -2.505508661270141602e-01 1.400593817234039307e-01 -1.460585296154022217e-01 9.405236691236495972e-02 1.577218323945999146e-01 -5.273566581308841705e-03
-2.227721512317657471e-01 7.216492202132940292e-03 -1.547961682081222534e-01 -1.553722172975540161e-01 -3.650672361254692078e-02 3.791616559028625488e-01 -1.673316657543182373e-01 2.173518203198909760e-02 -5.863141641020774841e-02 1.938581615686416626e-01 -2.104717493057250977e-01 -3.238002061843872070e-01 4.014432430267333984e-01 2.474906444549560547e-01 -3.405700437724590302e-03 7.059885561466217041e-02 -3.833641856908798218e-02 1.381062529981136322e-02 -1.869793981313705444e-02 -1.313303597271442413e-02 3.373631089925765991e-02 -1.495155543088912964e-01 2.852002680301666260e-01 -9.588638693094253540e-02 1.030488610267639160e-01 2.209368348121643066e-01 -2.271711081266403198e-01 -2.155610918998718262e-02 -1.417445391416549683e-01 1.523034870624542236e-01 1.670297682285308838e-01 -1.103743910789489746e-01
2.718075513839721680e-01 -3.122190237045288086e-01 -1.338025331497192383e-01 -1.483346521854400635e-01 -7.972209900617599487e-02 -6.919020321220159531e-03 -2.742758095264434814e-01 3.770694732666015625e-01 8.450807631015777588e-02 8.876442164182662964e-02 8.035936951637268066e-02 -8.749161660671234131e-02 2.459483742713928223e-01 1.171885803341865540e-01 5.487585812807083130e-02 3.283134102821350098e-02 -1.597971022129058838e-01 2.525812759995460510e-02 -1.195845678448677063e-01 5.726515129208564758e-02 -1.989377476274967194e-02 -1.989837735891342163e-01 -4.148453846573829651e-02 -6.579639762639999390e-02 -3.970611989498138428e-01 2.357620894908905029e-01 -3.655588719993829727e-03 1.226438581943511963e-01 -1.902708560228347778e-01 1.486127078533172607e-01 2.031772583723068237e-01 1.995394527912139893e-01
-5.224201455712318420e-02 4.617339745163917542e-02 -6.241670809686183929e-03 -8.913081884384155273e-02 -8.743937127292156219e-03 1.522674113512039185e-01 1.819042488932609558e-02 2.499866485595703125e-01 -8.031935989856719971e-02 4.222974553704261780e-02 -1.220688037574291229e-02 2.189353480935096741e-02 -1.963682472705841064e-02 1.682104021310806274e-01 -3.727405071258544922e-01 -9.385938197374343872e-02 1.026559993624687195e-01 -1.932970583438873291e-01 -1.407287716865539551e-01 7.219772040843963623e-02 2.231001555919647217e-01 -1.541919708251953125e-01 -4.385139048099517822e-02 -3.043583631515502930e-01 1.074427068233489990e-01 1.884171366691589355e-01 -2.401181906461715698e-01 -3.491080924868583679e-02 -2.543125748634338379e-01 9.494408220052719116e-02 5.419675707817077637e-01 3.765318170189857483e-02
4.456654191017150879e-02 -2.572514116764068604e-01 2.180656194686889648e-01 2.540951967239379883e-01 -9.871395677328109741e-02 2.805739939212799072e-01 -2.872306406497955322e-01 6.134780496358871460e-02 1.275770962238311768e-01 -1.149767562747001648e-01 2.061077654361724854e-01 -1.966533809900283813e-01 -1.439059078693389893e-01 -7.243131101131439209e-02 -2.261994779109954834e-01 -5.091692879796028137e-02 -4.515277594327926636e-02 6.457570195198059082e-02 -9.318963438272476196e-02 1.525388807058334351e-01 -2.347178570926189423e-02 -3.156736493110656738e-01 1.672371029853820801e-01 -1.964074820280075073e-01 8.484758436679840088e-02 9.049407206475734711e-03 -8.770114928483963013e-02 -1.601645499467849731e-01 -7.941375672817230225e-02 1.373511925339698792e-02 3.304276466369628906e-01 -3.056403100490570068e-01
-1.054493412375450134e-01 -1.440753638744354248e-01 1.567389219999313354e-01 -1.862610876560211182e-01 -1.833365559577941895e-01 8.172474801540374756e-02 -2.068271636962890625e-01 1.739824712276458740e-01 1.318507492542266846e-01 -2.918247282505035400e-01 -1.882549822330474854e-01 4.065644741058349609e-02 3.680977523326873779e-01 -1.008456647396087646e-01 -2.530677057802677155e-02 -1.611450016498565674e-01 -8.437002450227737427e-02 1.778715103864669800e-01 1.417347192764282227e-01 3.496431745588779449e-04 -1.213736236095428467e-01 -3.469255566596984863e-01 7.092398405075073242e-02 -2.220251560211181641e-01 -8.071213960647583008e-02 9.513472020626068115e-02 8.583758771419525146e-02 1.112776398658752441e-01 -2.343831509351730347e-01 2.698749005794525146e-01 2.500502765178680420e-01 -9.870275855064392090e-02
4.225706681609153748e-02 -1.078656539320945740e-01 1.726406998932361603e-02 2.966203987598419189e-01 -2.045759856700897217e-01 1.672931909561157227e-01 -1.560312956571578979e-01 -2.229326218366622925e-02 1.216150373220443726e-01 -2.832391262054443359e-01 -1.111159399151802063e-01 -1.180194988846778870e-01 3.190602660179138184e-01 -1.226570736616849899e-02 -1.090862005949020386e-01 1.836380660533905029e-01 2.952076494693756104e-02 -4.216875508427619934e-02 -7.449511438608169556e-02 9.868124499917030334e-03 2.466500550508499146e-01 1.686723977327346802e-01 -1.061398759484291077e-01 -2.379908412694931030e-01 7.560597360134124756e-02 1.886177510023117065e-01 -6.936670839786529541e-02 2.085810154676437378e-01 -4.792906939983367920e-01 1.935646682977676392e-01 1.111523881554603577e-01 1.062633655965328217e-02
-1.997035890817642212e-01 -1.767157018184661865e-01 -3.765700012445449829e-02 -1.830678619444370270e-02 -4.981233924627304077e-02 3.757328093051910400e-01 -2.309042066335678101e-01 -7.834269851446151733e-02 9.297516942024230957e-02 1.011987105011940002e-01 -3.105627186596393585e-02 -2.398802638053894043e-01 3.874265551567077637e-01 -1.420793123543262482e-02 -8.808168768882751465e-02 -1.374492794275283813e-01 1.924638599157333374e-01 -1.457694619894027710e-01 1.923346519470214844e-01 2.310300022363662720e-01 9.813076816499233246e-03 -5.046647507697343826e-03 8.091042190790176392e-02 -1.367274522781372070e-01 4.119492601603269577e-03 2.038501501083374023e-01 -7.020860165357589722e-02 -2.815358936786651611e-01 -1.254002004861831665e-02 2.277661347761750221e-03 3.543455302715301514e-01 -2.101756483316421509e-01
-2.213717103004455566e-01 -3.158838301897048950e-02 2.845527417957782745e-02 1.942389607429504395e-01 -1.640689373016357422e-01 -1.142647787928581238e-01 -2.431268990039825439e-01 -7.831575721502304077e-02 1.064057201147079468e-01 1.711169779300689697e-01 -2.784941196441650391e-01 -2.129978984594345093e-01 2.680386900901794434e-01 5.508329719305038452e-03 -1.448407918214797974e-01 9.653323888778686523e-02 1.816106401383876801e-02 -3.370469510555267334e-01 -2.471584081649780273e-02 -1.172418594360351562e-01 -1.389430612325668335e-01 -1.040572524070739746e-01 -1.316061913967132568e-01 -1.746653020381927490e-01 4.119575023651123047e-02 6.337643414735794067e-02 -2.434363216161727905e-01 -1.407445371150970459e-01 -4.796956777572631836e-01 -5.095526203513145447e-02 1.158042624592781067e-01 -5.821581557393074036e-02
-1.142488792538642883e-01 7.805554568767547607e-02 7.232676446437835693e-02 -2.258821278810501099e-01 -1.547061949968338013e-01 2.440792918205261230e-01 -4.378103613853454590e-01 1.806358993053436279e-01 2.091902792453765869e-01 1.283945590257644653e-01 -2.107027620077133179e-01 -1.386269629001617432e-01 -1.239420473575592041e-01 -1.141867712140083313e-01 -1.755030825734138489e-02 -1.200717017054557800e-01 1.075843051075935364e-01 -5.161765590310096741e-02 -1.790445595979690552e-01 1.076979935169219971e-01 -1.308140009641647339e-01 -1.521100848913192749e-01 -2.840480208396911621e-01 6.922874599695205688e-02 1.482594013214111328e-01 4.231320321559906006e-01 -1.859559118747711182e-01 3.497079480439424515e-03 4.576491564512252808e-02 1.669040620326995850e-01 -9.837132878601551056e-03 2.277055755257606506e-02
-1.436486244201660156e-01 -2.790523767471313477e-01 2.927552759647369385e-01 -3.234340623021125793e-02 2.084282934665679932e-01 2.084876038134098053e-02 -1.757584810256958008e-01 5.599171668291091919e-02 2.967905998229980469e-02 1.331061273813247681e-01 -1.138118561357259750e-03 -1.797730922698974609e-01 8.281422406435012817e-02 -3.817441314458847046e-02 -9.292166680097579956e-02 -7.560087367892265320e-03 1.061755269765853882e-01 -2.010346353054046631e-01 -4.049261808395385742e-01 1.240328252315521240e-01 -8.158230781555175781e-02 1.466348767280578613e-01 -9.799189120531082153e-02 1.978794038295745850e-01 -2.810073830187320709e-02 -3.182852407917380333e-03 -3.487894237041473389e-01 -3.513444960117340088e-02 -9.648921340703964233e-02 1.857485920190811157e-01 2.888824939727783203e-01 -3.316738605499267578e-01
9.104494005441665649e-02 -6.831859052181243896e-02 9.514446370303630829e-03 -2.213336080312728882e-01 -1.364093422889709473e-01 1.813733428716659546e-01 -3.288443386554718018e-01 3.897203207015991211e-01 1.810790151357650757e-01 4.165865480899810791e-02 -9.761361777782440186e-02 5.057204142212867737e-02 2.314086444675922394e-02 8.773453533649444580e-02 1.761688888072967529e-01 -2.301949411630630493e-01 -1.149323657155036926e-01 1.833716183900833130e-01 -1.292102932929992676e-01 1.377255171537399292e-01 -1.977039873600006104e-01 5.262183025479316711e-02 -4.657389223575592041e-02 -2.037320882081985474e-01 3.525163233280181885e-02 7.396390289068222046e-02 -3.596967086195945740e-02 2.238443195819854736e-01 -5.532449856400489807e-02 2.896843850612640381e-01 3.739763200283050537e-01 -1.859874725341796875e-01
-1.399929821491241455e-01 -1.564608663320541382e-01 2.177353799343109131e-01 -8.887340873479843140e-02 -2.116079330444335938e-01 5.344911664724349976e-02 -2.386296242475509644e-01 1.646164655685424805e-01 -9.767070412635803223e-02 -1.575567200779914856e-02 -3.642425537109375000e-01 -3.584318459033966064e-01 -5.663319304585456848e-02 -6.833947449922561646e-02 8.096336573362350464e-02 -1.729187071323394775e-01 4.895758256316184998e-02 5.445976555347442627e-02 9.542917832732200623e-03 -5.466108024120330811e-02 -1.139714345335960388e-01 -2.264005541801452637e-01 -1.558750718832015991e-01 -4.178303852677345276e-02 -2.830891124904155731e-02 -2.906584143638610840e-01 -2.004418671131134033e-01 4.998662322759628296e-02 -9.413539618253707886e-02 -1.012302860617637634e-01 3.389114737510681152e-01 -3.049744963645935059e-01
3.032002598047256470e-02 -1.139881387352943420e-01 3.284174203872680664e-02 8.693300932645797729e-02 -4.229450225830078125e-02 2.921763658523559570e-01 -1.068860217928886414e-01 3.014244735240936279e-01 2.305456995964050293e-01 -1.545933187007904053e-01 -2.738294601440429688e-01 7.431909441947937012e-02 2.041157186031341553e-01 6.458540260791778564e-02 -1.004193052649497986e-01 -2.525074183940887451e-01 3.759478926658630371e-01 9.556891024112701416e-02 -1.377438902854919434e-01 -6.109198182821273804e-02 8.958935737609863281e-02 3.115043975412845612e-03 -2.796566858887672424e-02 8.376535773277282715e-02 7.371003180742263794e-02 -1.247272547334432602e-02 -2.406049072742462158e-01 8.576752245426177979e-02 -1.017407923936843872e-01 -1.390953958034515381e-01 4.502482414245605469e-01 1.360560357570648193e-01
4.642528668045997620e-02 -1.947437375783920288e-01 2.755247801542282104e-02 5.175178870558738708e-02 -1.716407388448715210e-01 2.670879960060119629e-01 -9.005101770162582397e-02 7.201468199491500854e-02 3.447480797767639160e-01 3.660596907138824463e-01 -3.102250099182128906e-01 -1.200867593288421631e-01 1.808966547250747681e-01 2.227681130170822144e-01 1.819478906691074371e-02 1.013187766075134277e-01 1.430507749319076538e-01 -9.368945658206939697e-02 -3.098296821117401123e-01 5.616614129394292831e-03 -1.271239668130874634e-01 -1.878201365470886230e-01 -1.201462298631668091e-01 7.983019202947616577e-02 -1.165778189897537231e-01 4.849975556135177612e-02 2.069088369607925415e-01 -4.037445038557052612e-02 -2.319406121969223022e-01 2.243383042514324188e-02 1.245204955339431763e-01 -2.413129657506942749e-01
-1.538834124803543091e-01 -2.382006347179412842e-01 -9.177263826131820679e-02 1.752537935972213745e-01 -2.155737876892089844e-01 1.939024925231933594e-01 -1.715754419565200806e-01 1.763320267200469971e-01 1.724130213260650635e-01 1.534459292888641357e-01 1.402585953474044800e-01 -4.152421057224273682e-01 2.727001011371612549e-01 7.181204110383987427e-02 -2.483281791210174561e-01 -1.004941165447235107e-01 7.253788411617279053e-02 -2.322947978973388672e-01 1.477857977151870728e-01 5.395922437310218811e-02 -6.056375429034233093e-02 -1.822141185402870178e-02 3.614593006204813719e-04 -1.259359121322631836e-01 1.465004384517669678e-01 -5.668154358863830566e-02 -8.028156310319900513e-02 -2.919653058052062988e-01 -1.425372213125228882e-01 2.909772396087646484e-01 9.887589514255523682e-02 -6.499572843313217163e-02
-2.403828352689743042e-01 1.202702224254608154e-01 2.729723155498504639e-01 -1.060684472322463989e-01 -1.489565521478652954e-01 4.204332530498504639e-01 -2.466615289449691772e-01 1.793173104524612427e-01 3.926817700266838074e-02 2.404181957244873047e-01 -4.826035350561141968e-02 -1.626068502664566040e-01 2.699268795549869537e-02 -7.072415202856063843e-02 -3.130895495414733887e-01 -1.328784227371215820e-01 1.511168107390403748e-02 -5.521963909268379211e-02 6.061629205942153931e-02 6.082457955926656723e-03 6.669083237648010254e-02 -2.618918195366859436e-02 -5.731192976236343384e-02 -3.201775252819061279e-01 -6.523399800062179565e-02 2.609801292419433594e-01 -1.328179836273193359e-01 -1.099345907568931580e-01 -1.379644721746444702e-01 -5.930684879422187805e-02 3.054398000240325928e-01 -6.822586059570312500e-02
2.670018933713436127e-03 -1.571312844753265381e-01 1.902432590723037720e-01 -9.679123014211654663e-02 2.367708235979080200e-01 1.084605157375335693e-01 -4.413279891014099121e-01 -7.979208976030349731e-02 1.072857975959777832e-01 2.302049398422241211e-01 -6.277406122535467148e-03 -1.512424927204847336e-02 -4.774884134531021118e-02 9.619223326444625854e-02 -2.223994880914688110e-01 4.064173623919487000e-02 -6.951472163200378418e-02 -1.432624012231826782e-01 -1.648351699113845825e-01 2.446437627077102661e-02 1.151625961065292358e-01 -1.720974408090114594e-02 -2.280432730913162231e-01 1.420864909887313843e-01 -1.284792125225067139e-01 -1.251840591430664062e-01 -1.447543352842330933e-01 -6.306464225053787231e-02 -2.392040640115737915e-01 1.547201257199048996e-02 2.512672245502471924e-01 -4.655993282794952393e-01
-8.721637725830078125e-02 -2.272661179304122925e-01 6.764585524797439575e-02 4.052887856960296631e-02 7.426901720464229584e-03 1.569079756736755371e-01 -1.263310462236404419e-01 1.115642115473747253e-01 8.057665824890136719e-02 -2.411298826336860657e-02 8.399415016174316406e-02 -3.995470106601715088e-01 1.826076358556747437e-01 -1.717565208673477173e-01 6.019296124577522278e-02 2.674379646778106689e-01 1.058410406112670898e-01 4.254865050315856934e-01 -1.672427803277969360e-01 3.057380020618438721e-02 1.740886718034744263e-01 -3.979952037334442139e-01 -2.198598682880401611e-01 -4.521316662430763245e-02 -1.337425857782363892e-01 5.643494054675102234e-02 -2.820254303514957428e-02 -2.915646880865097046e-03 -1.407752335071563721e-01 -2.088110521435737610e-02 2.412741929292678833e-01 -9.542651474475860596e-02
7.980813086032867432e-02 3.381631104275584221e-03 1.761528700590133667e-01 2.780717425048351288e-02 -1.714464277029037476e-01 1.888983100652694702e-01 -4.553901851177215576e-01 2.375648915767669678e-01 -1.151111200451850891e-01 -1.986625939607620239e-01 1.340394616127014160e-01 -1.741148084402084351e-01 2.605561614036560059e-01 -1.714561507105827332e-02 -4.743695259094238281e-02 3.675824403762817383e-01 4.895289242267608643e-02 -1.688302159309387207e-01 -1.140788644552230835e-01 -2.988287806510925293e-02 -1.338281184434890747e-01 2.569634467363357544e-02 1.661213487386703491e-01 1.274792477488517761e-02 -7.708994299173355103e-02 -6.042587384581565857e-02 2.229426987469196320e-02 -1.049359813332557678e-01 -1.831879653036594391e-02 2.762638628482818604e-01 3.117353320121765137e-01 -2.007406353950500488e-01
-1.440345346927642822e-01 -7.351477444171905518e-02 -1.398974284529685974e-02 -2.570385634899139404e-01 1.475391238927841187e-01 2.513696849346160889e-01 -2.399896681308746338e-01 1.670130155980587006e-02 -6.670177727937698364e-02 -1.952272467315196991e-02 -1.882914155721664429e-01 -2.060467004776000977e-01 2.460990250110626221e-01 -1.233743280172348022e-01 -2.445472925901412964e-01 -2.881541848182678223e-01 5.127027630805969238e-02 -1.514650583267211914e-01 -7.294271141290664673e-02 -6.942972540855407715e-02 -2.620116807520389557e-02 -2.265672534704208374e-01 8.460384607315063477e-02 2.065199613571166992e-02 1.833097934722900391e-01 3.798210620880126953e-01 -2.385741174221038818e-01 -1.436567306518554688e-01 -1.403949856758117676e-01 -8.421099931001663208e-02 2.928950488567352295e-01 -8.313009515404701233e-03
1.790333166718482971e-02 -3.052130639553070068e-01 1.468208804726600647e-02 -1.405958682298660278e-01 -3.190688192844390869e-01 4.009042307734489441e-02 -4.580058753490447998e-01 1.991806179285049438e-01 1.438668221235275269e-01 1.247233897447586060e-01 1.442421879619359970e-02 4.836359620094299316e-02 1.956301331520080566e-01 3.538518548011779785e-01 1.031822431832551956e-02 -5.599720776081085205e-02 -1.296764612197875977e-01 -1.249071583151817322e-01 1.457591447979211807e-02 1.512688100337982178e-01 -2.398476153612136841e-01 -1.916798502206802368e-01 -6.643214076757431030e-02 -1.334830522537231445e-01 9.639263898134231567e-02 -7.020684331655502319e-02 1.373130679130554199e-01 1.539359092712402344e-01 -5.983941629528999329e-02 2.160090953111648560e-02 2.184979766607284546e-01 -2.181520313024520874e-01
-9.605639427900314331e-02 -4.709418118000030518e-02 -1.641324311494827271e-01 5.402111262083053589e-02 -1.713736802339553833e-01 -1.057169362902641296e-01 -3.912569284439086914e-01 2.065017670392990112e-01 1.648808419704437256e-01 -4.119502753019332886e-02 -4.042095243930816650e-01 -1.353356242179870605e-01 1.123190969228744507e-01 -2.364073395729064941e-01 -2.226988226175308228e-02 -8.925782144069671631e-02 -5.683757364749908447e-02 -8.929041028022766113e-02 -1.701354235410690308e-01 2.159807682037353516e-01 -2.461740374565124512e-01 -1.972583532333374023e-01 -8.031443506479263306e-02 1.127012968063354492e-01 7.459152489900588989e-02 -2.013642191886901855e-01 -7.383602857589721680e-02 -1.366426646709442139e-01 -2.243749648332595825e-01 1.254168748855590820e-01 1.069850549101829529e-01 -2.857650220394134521e-01
-2.227733135223388672e-01 -1.427461653947830200e-01 1.387618333101272583e-01 -1.283953934907913208e-01 9.197483211755752563e-02 3.129054605960845947e-01 2.009202144108712673e-04 1.750185489654541016e-01 1.962333619594573975e-01 7.969983667135238647e-02 -2.021527439355850220e-01 -1.973046064376831055e-01 1.444941908121109009e-01 -1.185858473181724548e-01 2.884900895878672600e-03 2.902864217758178711e-01 2.979031503200531006e-01 1.744625717401504517e-01 -1.160416081547737122e-01 -4.449935257434844971e-02 1.731356680393218994e-01 -4.433941543102264404e-01 -2.343266308307647705e-01 5.291457101702690125e-02 8.716916665434837341e-03 1.748309880495071411e-01 2.290097810328006744e-02 3.549024695530533791e-03 -1.551492810249328613e-01 -2.086424268782138824e-02 1.909155100584030151e-01 -4.835197329521179199e-02
-1.894604712724685669e-01 5.525267496705055237e-02 4.874900355935096741e-02 -1.000103950500488281e-01 -5.356423556804656982e-03 3.076485097408294678e-01 -3.645071685314178467e-01 1.197471618652343750e-01 7.845772802829742432e-02 1.082954630255699158e-01 -1.068004369735717773e-01 -5.432465672492980957e-02 -8.793776482343673706e-02 -1.413875259459018707e-02 2.885883115231990814e-02 3.027772307395935059e-01 1.577258408069610596e-01 3.164295256137847900e-01 -7.117383182048797607e-02 9.019118733704090118e-03 -6.771472841501235962e-02 -1.814017146825790405e-01 -3.824684619903564453e-01 1.268461495637893677e-01 5.992988124489784241e-02 1.217444986104965210e-01 1.147468388080596924e-01 2.319141291081905365e-02 -1.631888300180435181e-01 2.364196814596652985e-02 4.201290607452392578e-01 -9.099078923463821411e-02
-3.295695409178733826e-02 6.128049641847610474e-02 2.766754925251007080e-01 8.009512722492218018e-02 -4.457844421267509460e-02 2.754899859428405762e-01 -4.135736525058746338e-01 3.854533433914184570e-01 3.716931939125061035e-01 2.169017642736434937e-01 -5.003949627280235291e-02 -1.136442720890045166e-01 6.287667900323867798e-03 -1.359886378049850464e-01 -1.042154580354690552e-01 1.293797940015792847e-01 1.572416722774505615e-01 -1.110006719827651978e-01 -1.056535616517066956e-01 3.377017006278038025e-02 1.179682686924934387e-01 -2.804027795791625977e-01 2.570537663996219635e-02 -7.353107631206512451e-02 1.168581917881965637e-01 9.937755018472671509e-02 -1.329957097768783569e-01 -9.697830677032470703e-02 -1.429038494825363159e-01 -1.543446928262710571e-01 2.646545507013797760e-02 1.562485843896865845e-01
1.354980170726776123e-01 1.419501453638076782e-01 1.266133934259414673e-01 -5.976950749754905701e-02 -1.927652060985565186e-01 2.241918258368968964e-02 -3.018168210983276367e-01 1.124568656086921692e-01 -1.168562173843383789e-01 -1.738469004631042480e-01 2.976709743961691856e-03 -2.372903972864151001e-01 1.860231310129165649e-01 -2.315348479896783829e-03 4.528575018048286438e-02 3.857721686363220215e-01 4.683327861130237579e-03 -5.635610967874526978e-02 -1.002774760127067566e-01 2.283948361873626709e-01 -6.924661993980407715e-02 -1.336593627929687500e-01 1.841061413288116455e-01 -9.585515409708023071e-02 -9.780985116958618164e-02 -4.451812803745269775e-02 3.929602727293968201e-02 3.135403990745544434e-02 -2.173879146575927734e-01 2.013926804065704346e-01 2.932195961475372314e-01 -4.424709081649780273e-01
-2.074244171380996704e-01 -1.146404147148132324e-01 -4.142140969634056091e-02 8.213141001760959625e-03 1.599174924194812775e-02 1.731755882501602173e-01 -5.275030434131622314e-02 9.398912638425827026e-02 1.899653822183609009e-01 -6.789680570363998413e-03 -1.431061029434204102e-01 -3.471443653106689453e-01 -1.738384552299976349e-02 -1.041876226663589478e-01 -1.052587758749723434e-02 2.045986950397491455e-01 2.144148051738739014e-01 4.167324900627136230e-01 -8.801313489675521851e-02 -1.942547783255577087e-02 2.936367690563201904e-01 -2.235866189002990723e-01 -2.948145866394042969e-01 -3.947301208972930908e-02 3.466905653476715088e-02 1.412086635828018188e-01 -1.067502722144126892e-01 5.280242301523685455e-03 -2.745588719844818115e-01 1.478292886167764664e-02 3.290934562683105469e-01 -3.190201520919799805e-02
-1.674667000770568848e-01 -6.529412418603897095e-02 9.063781797885894775e-02 8.580201305449008942e-03 -3.342698216438293457e-01 2.133674025535583496e-01 -3.535215854644775391e-01 5.122893303632736206e-02 -6.890494376420974731e-02 -4.414205998182296753e-02 -2.552304565906524658e-01 -4.198882877826690674e-01 -1.912904158234596252e-02 3.157652541995048523e-02 2.293731085956096649e-02 -1.448062956333160400e-01 3.526801615953445435e-02 2.158688567578792572e-02 -3.927721455693244934e-02 2.827609144151210785e-02 -1.541033945977687836e-02 -1.745978444814682007e-01 -9.153283387422561646e-02 -6.556900590658187866e-02 7.925875484943389893e-02 -3.813487887382507324e-01 -1.897310763597488403e-01 2.466590702533721924e-02 2.855268307030200958e-02 -6.179581955075263977e-02 3.774569630622863770e-01 -1.437407582998275757e-01
8.871175348758697510e-02 5.239439196884632111e-03 8.409788459539413452e-02 -1.575242727994918823e-02 -9.199812263250350952e-02 2.444527000188827515e-01 -2.231782674789428711e-01 1.830505579710006714e-01 3.861115276813507080e-01 3.744506835937500000e-02 -1.565538048744201660e-01 9.267481416463851929e-02 3.857870399951934814e-01 1.217686310410499573e-01 3.199515864253044128e-02 4.749181971419602633e-04 -8.756462484598159790e-02 -1.309575289487838745e-01 -4.469768330454826355e-02 -2.170700579881668091e-02 -1.504372358322143555e-01 -4.195520281791687012e-01 5.893637891858816147e-03 1.691664010286331177e-02 -1.418103724718093872e-01 2.402237430214881897e-02 -3.978950157761573792e-02 6.382779031991958618e-02 4.586956650018692017e-02 2.230340242385864258e-02 4.597015976905822754e-01 -1.358170360326766968e-01
-2.792785689234733582e-02 -3.510867357254028320e-01 -5.267252400517463684e-02 3.168574869632720947e-01 -5.323050916194915771e-02 4.312605559825897217e-01 -3.449604213237762451e-01 5.768361687660217285e-02 1.099916547536849976e-01 -3.326950594782829285e-02 5.768730118870735168e-02 -8.819949626922607422e-02 1.357279568910598755e-01 1.253635063767433167e-02 -9.835707396268844604e-02 -2.944875136017799377e-02 1.797487735748291016e-01 -8.285367488861083984e-02 1.968669444322586060e-01 2.980065345764160156e-01 -1.458384990692138672e-01 -1.919114440679550171e-01 7.785646617412567139e-02 4.517750442028045654e-02 3.377609327435493469e-02 2.145617306232452393e-01 1.125719919800758362e-01 2.071000188589096069e-01 -2.252191305160522461e-01 1.707325340248644352e-03 1.309381276369094849e-01 6.823658943176269531e-02
-3.940773382782936096e-02 -7.527633011341094971e-02 1.532065868377685547e-02 7.111692428588867188e-02 -1.938821524381637573e-01 -8.381458371877670288e-02 -3.595121204853057861e-01 -6.464556604623794556e-02 1.176151707768440247e-01 -4.516917467117309570e-02 -1.730531007051467896e-01 -1.790134608745574951e-01 1.193721666932106018e-01 8.428435027599334717e-02 -1.346497088670730591e-01 -1.007422655820846558e-01 1.680084690451622009e-02 -2.075127093121409416e-03 -1.941629052162170410e-01 3.081562519073486328e-01 -3.427830636501312256e-01 -1.549793183803558350e-01 -6.192177068442106247e-03 -2.544502913951873779e-02 9.468307346105575562e-02 -5.366361513733863831e-02 -3.332166969776153564e-01 -2.194187492132186890e-01 -4.207565486431121826e-01 -4.174871742725372314e-02 2.383844107389450073e-01 1.286981161683797836e-02
-9.625960141420364380e-02 -2.761738598346710205e-01 2.040089517831802368e-01 -7.508317381143569946e-02 3.913321793079376221e-01 1.247117221355438232e-01 -1.136648431420326233e-01 2.234314680099487305e-01 3.255702257156372070e-01 -3.396098618395626545e-04 3.272151574492454529e-02 1.259499192237854004e-01 3.208931982517242432e-01 5.242256075143814087e-02 5.130844935774803162e-02 -1.630705147981643677e-01 1.425404548645019531e-01 1.125795245170593262e-01 -8.184251934289932251e-02 4.529769066721200943e-03 -4.206538945436477661e-02 -3.871805965900421143e-01 2.862568385899066925e-02 -7.848025113344192505e-02 1.067992895841598511e-01 1.000376045703887939e-01 -1.214748844504356384e-01 -8.117010444402694702e-02 -1.573268473148345947e-01 8.953920751810073853e-02 3.221762776374816895e-01 1.010384876281023026e-02
-3.281142115592956543e-01 -8.123279362916946411e-02 -7.523105479776859283e-03 5.412160605192184448e-02 -1.454055607318878174e-01 9.659310430288314819e-02 -1.093989536166191101e-01 2.254104427993297577e-02 5.851955711841583252e-02 1.153355613350868225e-01 1.524385064840316772e-02 -1.929220855236053467e-01 -7.110741734504699707e-02 -1.828908026218414307e-01 -1.010660827159881592e-01 4.072736203670501709e-01 1.433619484305381775e-02 -2.918406426906585693e-01 -1.869785040616989136e-01 1.008227318525314331e-01 2.119655758142471313e-01 -9.491579234600067139e-02 -3.160994092468172312e-04 1.267858594655990601e-01 -3.790834918618202209e-02 2.346168458461761475e-01 -3.228706717491149902e-01 -8.785541169345378876e-03 -2.832135558128356934e-01 1.898920536041259766e-01 2.956071197986602783e-01 7.787672430276870728e-02
-9.768237173557281494e-02 -3.025596737861633301e-01 2.955301478505134583e-02 -4.028697311878204346e-02 1.006167680025100708e-01 2.674174010753631592e-01 -3.430761396884918213e-01 -5.782236531376838684e-02 3.077273443341255188e-02 1.807671189308166504e-01 -1.491129845380783081e-01 -1.880672127008438110e-01 2.960692048072814941e-01 2.351119816303253174e-01 -2.913187146186828613e-01 -2.410896420478820801e-01 -2.863182872533798218e-02 -8.258385211229324341e-02 2.014595568180084229e-01 2.484259754419326782e-01 -1.122581139206886292e-01 -5.259738862514495850e-02 -2.832916378974914551e-02 -1.093836128711700439e-01 6.598374247550964355e-02 1.685985177755355835e-01 3.064724244177341461e-02 -1.905497163534164429e-01 -1.763676106929779053e-01 5.084315314888954163e-02 2.254772037267684937e-01 -1.547593474388122559e-01
-2.532380819320678711e-01 -1.018464043736457825e-01 9.487003087997436523e-02 7.472722977399826050e-02 1.666402816772460938e-01 2.900316715240478516e-01 -3.742907941341400146e-01 -5.128845199942588806e-02 -4.800412431359291077e-02 -1.533794105052947998e-01 2.515977323055267334e-01 -1.339313089847564697e-01 1.471197605133056641e-01 1.490097492933273315e-02 2.016072347760200500e-02 9.556427597999572754e-02 -1.682973653078079224e-01 9.666083008050918579e-02 -7.002383470535278320e-02 1.078164577484130859e-01 -7.435849402099847794e-03 -4.678913950920104980e-01 -1.928701996803283691e-02 -2.074940949678421021e-01 -1.800202429294586182e-01 2.083008885383605957e-01 1.837126463651657104e-01 2.677803300321102142e-02 -2.105258256196975708e-01 3.895462304353713989e-02 2.122159749269485474e-01 9.557877667248249054e-03
-5.316146463155746460e-02 -1.895311921834945679e-01 1.519098579883575439e-01 8.776530623435974121e-02 7.871262729167938232e-02 2.010359168052673340e-01 -3.643911480903625488e-01 1.520690768957138062e-01 -1.234875768423080444e-01 9.951230138540267944e-02 -8.172620832920074463e-02 1.158482208847999573e-01 1.180178485810756683e-02 -6.862299982458353043e-03 -2.965357601642608643e-01 4.549891874194145203e-02 -1.031304225325584412e-01 3.215427696704864502e-02 -3.179948627948760986e-01 1.661110855638980865e-02 1.760927885770797729e-01 1.511802338063716888e-02 -2.093510478734970093e-01 -1.155977547168731689e-01 -5.532530322670936584e-02 1.037958711385726929e-01 1.322094798088073730e-01 -1.777331978082656860e-01 -2.739265263080596924e-01 -9.432543069124221802e-02 1.445864886045455933e-01 -4.725231528282165527e-01
8.990898728370666504e-02 -1.367480456829071045e-01 1.463049352169036865e-01 -4.960970208048820496e-02 -2.076694518327713013e-01 1.223856508731842041e-01 -3.632999658584594727e-01 1.459314674139022827e-02 -7.323462516069412231e-02 -6.194508075714111328e-02 -1.110342890024185181e-01 2.663129940629005432e-03 1.463084220886230469e-01 -1.405393630266189575e-01 -1.301636099815368652e-01 4.285982251167297363e-01 1.514140814542770386e-01 -2.936970889568328857e-01 -2.874190509319305420e-01 3.364553302526473999e-02 8.948308415710926056e-03 3.774664551019668579e-02 1.179995834827423096e-01 9.272082895040512085e-02 -2.666903436183929443e-01 9.720937907695770264e-02 1.006799936294555664e-01 1.027598679065704346e-01 -1.780903488397598267e-01 1.281429529190063477e-01 2.065458297729492188e-01 -2.944374382495880127e-01
-1.001506894826889038e-01 -2.208580970764160156e-01 7.080089300870895386e-02 -4.252370446920394897e-02 4.589218273758888245e-02 -6.656128913164138794e-02 -1.466513276100158691e-01 2.264292240142822266e-01 3.331422433257102966e-02 9.334452450275421143e-02 2.333410531282424927e-01 -1.207358688116073608e-01 3.080694079399108887e-01 1.597923487424850464e-01 1.233798414468765259e-01 2.301207035779953003e-01 8.424036204814910889e-02 2.372004389762878418e-01 -2.203650921583175659e-01 -1.406291574239730835e-01 3.731978237628936768e-01 -3.260978460311889648e-01 8.898872882127761841e-02 -4.125893861055374146e-02 1.142560616135597229e-01 5.217276513576507568e-03 -1.103515997529029846e-01 -4.081664234399795532e-02 -1.733464896678924561e-01 4.501298069953918457e-02 3.588921129703521729e-01 1.133633404970169067e-01
-9.072947502136230469e-02 -2.026396244764328003e-01 -3.965355083346366882e-02 -1.925364881753921509e-01 -1.902860701084136963e-01 1.244524046778678894e-01 -1.748404800891876221e-01 1.351491510868072510e-01 3.908469974994659424e-01 3.288584575057029724e-02 -7.117173075675964355e-02 -1.623704135417938232e-01 1.822790205478668213e-01 1.949167698621749878e-01 2.232283651828765869e-01 7.824674248695373535e-03 1.203067824244499207e-01 6.171765178442001343e-02 -7.518086582422256470e-03 1.345808506011962891e-01 9.678729623556137085e-02 6.668230146169662476e-02 9.135980904102325439e-02 7.541532814502716064e-02 -2.256315946578979492e-02 -7.238238304853439331e-02 7.868828624486923218e-02 2.137762121856212616e-02 -1.710384190082550049e-01 -3.332091271877288818e-01 4.858912527561187744e-01 -2.282073497772216797e-01
-2.153899520635604858e-01 -1.627788692712783813e-01 1.292155385017395020e-01 3.201883658766746521e-02 -4.481799602508544922e-01 2.960464954376220703e-01 -1.480574458837509155e-01 4.120871052145957947e-02 5.811107531189918518e-02 1.801549047231674194e-01 -1.196259930729866028e-01 -1.774911209940910339e-02 8.312895894050598145e-03 2.341853082180023193e-02 -4.378519207239151001e-02 -8.672345429658889771e-02 2.089407742023468018e-01 2.365641742944717407e-01 -1.413929909467697144e-01 -1.333269923925399780e-01 6.081127794459462166e-04 2.033539116382598877e-01 -1.575462073087692261e-01 -2.954431176185607910e-01 -2.842120528221130371e-01 7.091683894395828247e-02 -1.092642992734909058e-01 -3.348504379391670227e-02 -2.224307954311370850e-01 1.612170189619064331e-01 2.482849359512329102e-01 9.960731118917465210e-02
-1.879979507066309452e-03 -2.968291044235229492e-01 -1.007897332310676575e-01 2.684350907802581787e-01 -1.942090839147567749e-01 6.578893959522247314e-02 -4.106274247169494629e-01 3.424436727073043585e-04 3.458761870861053467e-01 -1.834827102720737457e-02 4.357244819402694702e-02 -4.784613102674484253e-02 1.937625408172607422e-01 2.262086719274520874e-01 -1.382915768772363663e-02 -2.788716182112693787e-02 1.045552492141723633e-01 -1.272959560155868530e-01 3.797950223088264465e-02 -2.268277853727340698e-02 -1.128628328442573547e-01 2.526769821997731924e-04 1.559608131647109985e-01 1.235371530055999756e-01 1.266088932752609253e-01 -1.179096382111310959e-02 1.730390787124633789e-01 1.157424226403236389e-01 -2.352354079484939575e-01 1.756796054542064667e-02 4.556095004081726074e-01 -3.203416615724563599e-02
-1.309456825256347656e-01 -3.257043361663818359e-01 -3.256323561072349548e-02 4.141046106815338135e-02 -2.048418074846267700e-01 -6.873800605535507202e-02 -4.247208535671234131e-01 1.944000869989395142e-01 -4.370873421430587769e-02 -3.218781948089599609e-01 -4.266176745295524597e-02 -5.159745365381240845e-02 -3.943783789873123169e-02 8.063673228025436401e-02 -1.932904720306396484e-01 1.096383929252624512e-01 -1.519235782325267792e-02 6.196326389908790588e-02 -3.307319805026054382e-02 2.587305307388305664e-01 -1.326647996902465820e-01 1.938861161470413208e-01 -3.012354075908660889e-01 -7.323358952999114990e-02 7.847578078508377075e-02 4.599130526185035706e-02 -1.054186671972274780e-01 3.560253381729125977e-01 -1.513069570064544678e-01 5.919681116938591003e-02 2.131920158863067627e-01 -1.731484942138195038e-02
1.876322776079177856e-01 -1.883335262537002563e-01 -4.225606471300125122e-02 6.548510491847991943e-02 -1.316097378730773926e-01 1.524003446102142334e-01 -2.802573144435882568e-01 2.196999788284301758e-01 -2.123017758131027222e-01 -2.182803899049758911e-01 8.962076902389526367e-02 4.423354938626289368e-02 2.018402665853500366e-01 4.151150956749916077e-02 9.871932677924633026e-03 3.369579613208770752e-01 -2.697239220142364502e-01 -7.536605000495910645e-02 -1.468707472085952759e-01 -5.947421118617057800e-02 1.103320643305778503e-01 -6.728898733854293823e-02 -4.243488609790802002e-02 -1.370226778090000153e-02 -3.134876191616058350e-01 2.194549292325973511e-01 -8.391640335321426392e-02 1.701344102621078491e-01 -3.848977386951446533e-01 6.926899403333663940e-02 1.984221339225769043e-01 -1.081078220158815384e-02
3.544407337903976440e-02 -7.652989774942398071e-02 2.484393492341041565e-02 -1.884254515171051025e-01 5.651229992508888245e-02 2.336872220039367676e-01 -3.290725350379943848e-01 2.379692047834396362e-01 2.133812010288238525e-01 1.576413661241531372e-01 -1.592235118150711060e-01 -1.043938770890235901e-01 2.510632202029228210e-02 3.483584895730018616e-02 8.491016179323196411e-02 1.614986211061477661e-01 -4.219246283173561096e-02 6.939627230167388916e-02 -3.856610655784606934e-01 3.679226040840148926e-01 7.699788361787796021e-02 -1.601233184337615967e-01 -5.069925100542604923e-04 -2.152334898710250854e-01 -9.192381054162979126e-02 2.210013866424560547e-01 -2.217635512351989746e-01 2.269221395254135132e-01 9.234648942947387695e-02 -1.133420243859291077e-01 1.075533106923103333e-01 -1.810479909181594849e-01
-3.502843081951141357e-01 2.241260744631290436e-02 3.278079330921173096e-01 6.787457317113876343e-02 -1.808172911405563354e-01 1.014782860875129700e-01 -2.410149872303009033e-01 2.314381748437881470e-01 -2.849773168563842773e-01 -4.559537768363952637e-02 -1.556419953703880310e-02 -1.331439167261123657e-01 1.871501840651035309e-02 1.434305217117071152e-02 2.583929002285003662e-01 1.140993162989616394e-01 -1.021733134984970093e-01 8.745214343070983887e-02 -8.093472570180892944e-02 -9.203480294672772288e-05 -5.679094232618808746e-03 -1.463176161050796509e-01 -2.725801765918731689e-01 -4.780298098921775818e-02 1.447513401508331299e-01 2.742396481335163116e-02 -2.113821953535079956e-01 1.541612595319747925e-01 -3.042764067649841309e-01 4.723788797855377197e-02 3.448663055896759033e-01 -4.383817315101623535e-02
-3.769445121288299561e-01 -2.109315097332000732e-01 1.981509476900100708e-01 -8.929572999477386475e-03 -1.061204820871353149e-01 3.107948899269104004e-01 -1.925156563520431519e-01 2.999735176563262939e-01 -7.704634964466094971e-02 -1.493380814790725708e-01 -9.724781662225723267e-02 6.298053264617919922e-02 2.073065936565399170e-01 -2.683505415916442871e-01 -1.523725688457489014e-01 -1.288830190896987915e-01 -1.730342023074626923e-02 -8.958336710929870605e-02 -1.569025516510009766e-01 1.259193718433380127e-01 -5.919960793107748032e-03 1.911151707172393799e-01 -6.829614937305450439e-02 -8.688209205865859985e-02 -4.570953920483589172e-02 1.201399490237236023e-01 -3.469227552413940430e-01 -1.232107430696487427e-01 7.509484142065048218e-02 2.786272764205932617e-02 2.843511402606964111e-01 7.612973451614379883e-02
9.209436178207397461e-02 1.043646633625030518e-01 6.107358261942863464e-02 -5.097856745123863220e-02 -1.970307156443595886e-02 3.477717936038970947e-01 -3.102026581764221191e-01 2.917526066303253174e-01 2.229238599538803101e-01 1.635141819715499878e-01 -2.013164311647415161e-01 -3.398225307464599609e-01 -6.241836119443178177e-03 2.537601627409458160e-02 -1.607512086629867554e-01 1.665298193693161011e-01 1.645928174257278442e-01 -2.660631239414215088e-01 -1.774421781301498413e-01 2.053141742944717407e-01 -3.354307729750871658e-03 -2.247250080108642578e-01 1.701690256595611572e-01 4.690946266055107117e-02 -1.170200109481811523e-01 1.294831633567810059e-01 -6.145674735307693481e-02 -1.371234208345413208e-01 -8.259293437004089355e-02 1.633536666631698608e-01 2.117154300212860107e-01 1.908273063600063324e-02
2.049843221902847290e-02 2.515999786555767059e-02 7.894553989171981812e-02 1.333531588315963745e-01 -1.600656956434249878e-01 2.427681535482406616e-02 -3.380870521068572998e-01 3.529492020606994629e-01 -1.522919684648513794e-01 -1.483417302370071411e-01 -2.616812586784362793e-01 -6.597466766834259033e-02 3.887920081615447998e-01 -1.258276104927062988e-01 -3.823374211788177490e-02 3.122983872890472412e-01 -9.222843684256076813e-03 1.406895667314529419e-01 -1.404816806316375732e-01 5.574906244874000549e-02 2.016237974166870117e-01 7.971248775720596313e-02 -2.362018972635269165e-01 1.529431045055389404e-01 2.449187040328979492e-01 6.640630960464477539e-02 -4.148484021425247192e-02 2.593698166310787201e-02 -1.635885387659072876e-01 1.589034199714660645e-01 6.009852513670921326e-02 1.857696920633316040e-01
-5.635778307914733887e-01 -2.905121743679046631e-01 7.601275574415922165e-03 1.570024490356445312e-01 1.082102581858634949e-01 -9.331778436899185181e-02 -1.870982348918914795e-01 1.582960635423660278e-01 9.320116043090820312e-02 -2.122917175292968750e-01 -1.999277174472808838e-01 2.203659340739250183e-02 2.685215882956981659e-02 -1.080256607383489609e-02 -8.578855544328689575e-02 -4.588514566421508789e-02 1.204508841037750244e-01 -6.757337599992752075e-02 -1.072907149791717529e-01 2.608582675457000732e-01 6.196850165724754333e-02 -2.669911086559295654e-01 -7.585394382476806641e-02 -2.380248159170150757e-02 1.359033491462469101e-02 8.275134861469268799e-02 -1.443758010864257812e-01 1.703230477869510651e-02 -2.983643710613250732e-01 -1.198531314730644226e-02 2.999503314495086670e-01 3.001035563647747040e-02
-1.304259598255157471e-01 -4.032599031925201416e-01 -1.525015011429786682e-02 1.538986712694168091e-01 1.807886660099029541e-01 -1.353837549686431885e-01 -3.014861047267913818e-01 7.013884186744689941e-02 4.284552112221717834e-02 -5.140611901879310608e-02 1.253345310688018799e-01 -1.695315837860107422e-01 5.241236463189125061e-02 1.103348806500434875e-01 2.858519740402698517e-02 2.299431413412094116e-01 1.774002313613891602e-01 6.292233616113662720e-02 1.413242071866989136e-01 2.003179788589477539e-01 -2.462323196232318878e-02 -2.831919193267822266e-01 5.092852190136909485e-02 8.159060776233673096e-02 -1.125322356820106506e-01 1.739441454410552979e-01 -2.327842116355895996e-01 -1.787342876195907593e-01 -4.097455739974975586e-01 4.611011967062950134e-02 1.163046732544898987e-01 -1.841286420822143555e-01
-1.323153525590896606e-01 -2.599279582500457764e-01 -8.552288264036178589e-02 2.022187113761901855e-01 -1.859994530677795410e-01 9.296259284019470215e-02 -3.292529881000518799e-01 1.510016471147537231e-01 1.596160531044006348e-01 -6.900497525930404663e-02 -9.046467393636703491e-02 4.699384421110153198e-02 -1.368936449289321899e-01 -3.006434142589569092e-01 1.414661258459091187e-01 1.264156252145767212e-01 -2.008606344461441040e-01 -8.695391565561294556e-02 1.181482076644897461e-01 3.125022649765014648e-01 -5.787068232893943787e-02 -1.732394695281982422e-01 -2.259068787097930908e-01 -8.921960741281509399e-02 -1.722440272569656372e-01 -1.623080521821975708e-01 -6.085134297609329224e-02 -7.330685853958129883e-02 -1.134967356920242310e-01 2.859040498733520508e-01 3.075985014438629150e-01 -1.788160391151905060e-02
-2.215500026941299438e-01 -1.746020019054412842e-01 2.570872306823730469e-01 2.373726814985275269e-01 -2.685689330101013184e-01 -5.804225429892539978e-02 -3.144734799861907959e-01 -1.424096673727035522e-01 3.507559746503829956e-02 9.953930974006652832e-02 -2.784962952136993408e-01 -5.817618221044540405e-02 6.683545559644699097e-02 1.609574109315872192e-01 -1.001437380909919739e-02 2.495389431715011597e-01 -1.965288975043222308e-04 1.327634155750274658e-01 -2.189056389033794403e-02 7.639572769403457642e-02 -7.665575016289949417e-03 2.923955582082271576e-02 -4.539198800921440125e-02 1.834567487239837646e-01 1.371172517538070679e-01 2.451159805059432983e-01 -1.624540090560913086e-01 -1.729010492563247681e-01 -8.666959404945373535e-02 2.025955766439437866e-01 3.514795601367950439e-01 -2.250663936138153076e-01
5.933992564678192139e-03 4.105325788259506226e-02 2.008242346346378326e-02 -3.184085190296173096e-01 -1.576926261186599731e-01 2.356505021452903748e-02 -1.885913014411926270e-01 -4.554845765233039856e-02 5.293368548154830933e-02 -1.553624272346496582e-01 6.305742263793945312e-02 -3.393101990222930908e-01 3.647634983062744141e-01 2.293661534786224365e-01 -9.372130036354064941e-02 1.521964520215988159e-01 6.627885252237319946e-02 -8.039005100727081299e-02 -2.116005569696426392e-01 5.650544911623001099e-02 4.781681671738624573e-02 6.737136840820312500e-02 7.110346108675003052e-02 1.283744424581527710e-01 -1.486337631940841675e-01 -1.652671396732330322e-02 2.071795053780078888e-02 1.725453883409500122e-01 -3.998876810073852539e-01 2.046138793230056763e-02 3.200827538967132568e-01 -2.593076825141906738e-01
-9.429100155830383301e-02 -2.869731485843658447e-01 3.687363117933273315e-03 -1.001847088336944580e-01 1.171889305114746094e-01 2.930200397968292236e-01 -3.434608280658721924e-01 -4.885841533541679382e-02 7.898709923028945923e-02 2.713656984269618988e-02 -8.195709437131881714e-02 -4.120639339089393616e-02 5.082824230194091797e-01 7.586823403835296631e-02 -2.302485108375549316e-01 -1.756718754768371582e-01 1.641451120376586914e-01 -1.284124255180358887e-01 1.525591164827346802e-01 8.219019323587417603e-02 1.042988803237676620e-02 -6.235405430197715759e-02 1.509406976401805878e-02 1.003482379019260406e-02 1.922158747911453247e-01 3.335080444812774658e-01 -5.639903247356414795e-02 -1.316627115011215210e-01 -1.515685487538576126e-02 8.792182803153991699e-02 2.321001738309860229e-01 -8.412596583366394043e-02
3.588902950286865234e-02 -2.790614664554595947e-01 2.619122564792633057e-01 2.035129070281982422e-01 1.254999488592147827e-01 1.191054657101631165e-02 -2.926108241081237793e-01 2.188734859228134155e-01 1.135148406028747559e-01 2.968735992908477783e-01 -7.750944793224334717e-02 7.828456163406372070e-02 2.099227011203765869e-01 6.801288574934005737e-02 -2.839227318763732910e-01 1.026065796613693237e-01 9.363513439893722534e-02 -1.232424154877662659e-01 -3.018700182437896729e-01 4.543155431747436523e-02 1.566507518291473389e-01 1.460900604724884033e-01 -2.285778373479843140e-01 -7.566069066524505615e-02 -2.467880249023437500e-01 1.345569491386413574e-01 8.223704993724822998e-02 -1.062039211392402649e-01 -1.605282574892044067e-01 8.967758156359195709e-03 9.491003304719924927e-02 -2.355922311544418335e-01
2.093372866511344910e-02 7.523346692323684692e-02 -1.451409012079238892e-01 -6.104603782296180725e-02 2.083306014537811279e-02 1.612991988658905029e-01 -1.520233452320098877e-01 2.334681749343872070e-01 -4.656585678458213806e-02 2.029730975627899170e-01 6.591388583183288574e-02 -7.844101637601852417e-02 -1.540873199701309204e-02 7.263754308223724365e-02 -4.294461011886596680e-01 -1.057332977652549744e-01 1.420805454254150391e-01 -2.026084512472152710e-01 -1.457010060548782349e-01 2.938930131494998932e-02 1.285124421119689941e-01 -1.479951590299606323e-01 -1.170414090156555176e-01 -1.364552825689315796e-01 7.683838903903961182e-02 -8.905412256717681885e-02 -2.299891561269760132e-01 8.414556831121444702e-02 -2.181690931320190430e-01 2.141502499580383301e-01 5.359523296356201172e-01 3.845044597983360291e-02
-1.273769289255142212e-01 -6.289552152156829834e-02 4.883092362433671951e-03 -2.257761359214782715e-02 1.031254604458808899e-01 -2.082058973610401154e-02 -3.233329653739929199e-01 4.479457065463066101e-02 5.694917216897010803e-02 4.536246508359909058e-02 2.543578445911407471e-01 -3.012144863605499268e-01 2.961586415767669678e-01 -1.729596853256225586e-01 6.342838704586029053e-02 6.600995361804962158e-02 -1.695264130830764771e-01 1.212634071707725525e-01 -1.875022798776626587e-01 -9.085121750831604004e-02 2.795727849006652832e-01 -2.630928456783294678e-01 2.101775258779525757e-01 3.887206688523292542e-02 -4.053126275539398193e-02 -5.160698294639587402e-02 -1.556624621152877808e-01 2.048596926033496857e-02 -1.224712654948234558e-01 2.742428779602050781e-01 3.650936782360076904e-01 -2.062866538763046265e-01
-2.036389559507369995e-01 -2.084334641695022583e-01 4.693297669291496277e-02 -3.044543415307998657e-02 -1.066573858261108398e-01 2.947044372558593750e-01 -9.185879677534103394e-02 2.919347286224365234e-01 -1.171871926635503769e-02 -1.779890060424804688e-01 1.498339623212814331e-01 -1.692302227020263672e-01 1.529634296894073486e-01 -2.254723384976387024e-02 6.815220415592193604e-02 4.145117104053497314e-01 -3.716869396157562733e-04 1.583077609539031982e-01 7.451686263084411621e-02 -3.986061736941337585e-02 1.553984731435775757e-01 -6.310962140560150146e-02 -3.053269088268280029e-01 1.459559798240661621e-02 -5.577492341399192810e-02 2.955941557884216309e-01 -2.143580652773380280e-02 4.127792641520500183e-02 -2.079505473375320435e-01 -1.689199507236480713e-01 3.385156691074371338e-01 -6.322029978036880493e-02
-1.667335331439971924e-01 -7.113683223724365234e-02 4.021830484271049500e-02 2.066045626997947693e-02 2.153551429510116577e-01 -1.827430874109268188e-01 -5.100179314613342285e-01 2.120720148086547852e-01 1.964289098978042603e-01 -1.152772177010774612e-02 -4.896225780248641968e-02 -9.881106019020080566e-02 9.795781224966049194e-02 3.121728636324405670e-02 -9.995429962873458862e-02 1.423193514347076416e-01 4.200486540794372559e-01 -1.349575221538543701e-01 -1.509604007005691528e-01 8.281351625919342041e-02 -1.803474873304367065e-01 -2.489557266235351562e-01 7.103434205055236816e-02 -1.030092462897300720e-01 1.291078329086303711e-01 8.641957491636276245e-02 8.099815994501113892e-02 2.699044533073902130e-02 -4.164301976561546326e-02 2.478993684053421021e-01 -1.480637118220329285e-02 -2.433904707431793213e-01
3.116439841687679291e-02 1.341944783926010132e-01 1.767245382070541382e-01 7.462675869464874268e-02 -2.342072501778602600e-02 2.288176268339157104e-01 -4.537269175052642822e-01 -1.578396931290626526e-02 -3.744198381900787354e-02 -1.336901932954788208e-01 -6.790316198021173477e-03 2.265919744968414307e-02 2.316498011350631714e-01 -1.178064420819282532e-01 1.135407164692878723e-01 -5.676284432411193848e-02 2.415796816349029541e-01 -2.744687497615814209e-01 -3.347571790218353271e-01 -4.880033433437347412e-02 1.240831916220486164e-03 8.224423974752426147e-03 -2.568506300449371338e-01 -1.076196730136871338e-01 6.966231018304824829e-02 4.811602458357810974e-02 -1.001023501157760620e-01 1.751819401979446411e-01 -2.101829349994659424e-01 2.435993254184722900e-01 1.232631504535675049e-01 -2.989301979541778564e-01
-1.809380799531936646e-01 -6.603431701660156250e-02 -1.329489052295684814e-01 5.429504066705703735e-02 -2.010807245969772339e-01 -2.540565729141235352e-01 -2.988850176334381104e-01 -6.522762589156627655e-03 1.965065896511077881e-01 -1.068386062979698181e-01 -1.783377826213836670e-01 -3.070786595344543457e-01 1.502285748720169067e-01 -6.627038866281509399e-02 2.410643398761749268e-01 -1.675351336598396301e-02 1.908701956272125244e-01 -5.474890395998954773e-02 -9.690108895301818848e-02 4.511920735239982605e-02 -3.499691784381866455e-01 -2.083783000707626343e-01 5.867924913763999939e-02 5.818896740674972534e-02 -1.536156982183456421e-02 -5.075680464506149292e-02 -1.298098713159561157e-01 -1.565093547105789185e-01 -2.298226952552795410e-01 1.728970557451248169e-02 3.965114355087280273e-01 -9.143440425395965576e-02
-8.622145652770996094e-02 -1.595849692821502686e-01 -5.218132212758064270e-02 1.915463507175445557e-01 -9.769923985004425049e-02 -2.568643093109130859e-01 -2.772758007049560547e-01 1.843570768833160400e-01 4.879182577133178711e-02 1.421819031238555908e-01 -2.627443671226501465e-01 -1.184091120958328247e-01 1.483917683362960815e-01 -1.070391312241554260e-01 -1.101759634912014008e-02 4.613846167922019958e-02 8.368425071239471436e-03 -2.880053520202636719e-01 -3.381156325340270996e-01 2.818473577499389648e-01 -2.861255407333374023e-01 -2.110984474420547485e-01 4.920605570077896118e-03 8.346137404441833496e-02 1.200690940022468567e-01 -6.484585255384445190e-02 -1.976420283317565918e-01 -3.692281246185302734e-02 -2.552434802055358887e-01 5.619099736213684082e-02 2.165758758783340454e-01 -1.243213638663291931e-01
4.620722029358148575e-03 -9.305810928344726562e-02 1.917237639427185059e-01 -1.504619419574737549e-02 -7.218960672616958618e-02 3.476627916097640991e-02 -3.728160262107849121e-01 3.461605682969093323e-02 -1.295593529939651489e-01 1.685534566640853882e-01 1.852704435586929321e-01 -2.611057758331298828e-01 9.914292395114898682e-02 1.637302935123443604e-01 -1.700147688388824463e-01 1.076682191342115402e-02 2.593937516212463379e-01 -6.014409288763999939e-02 -2.599402070045471191e-01 2.860961854457855225e-01 3.276814147830009460e-02 1.378558576107025146e-02 -9.017328917980194092e-02 2.958660125732421875e-01 1.633200496435165405e-01 -9.018960595130920410e-02 -1.900918483734130859e-01 6.921253353357315063e-02 -2.322406023740768433e-01 2.506112456321716309e-01 2.248658090829849243e-01 -1.845967024564743042e-01
-9.747119992971420288e-02 -2.521843016147613525e-01 -1.087675918824970722e-03 -2.231267243623733521e-01 8.101663738489151001e-02 2.463660389184951782e-01 6.092952564358711243e-03 3.167771399021148682e-01 3.396480381488800049e-01 9.193028509616851807e-02 -5.730082467198371887e-02 1.176902204751968384e-01 3.442287445068359375e-01 1.719355024397373199e-02 -4.461341351270675659e-02 -1.064933985471725464e-01 -3.329689055681228638e-02 -4.650305490940809250e-04 -3.305977284908294678e-01 -1.719956286251544952e-02 -3.651509433984756470e-02 -2.889266610145568848e-01 -1.071920469403266907e-01 -3.779633343219757080e-02 -7.449535280466079712e-02 2.398859411478042603e-01 7.145809382200241089e-02 1.797337830066680908e-01 -9.207109361886978149e-02 -2.758068218827247620e-02 3.438337743282318115e-01 -3.038153517991304398e-03
-1.204065978527069092e-01 1.657220870256423950e-01 -9.064863622188568115e-02 -1.206311658024787903e-01 9.978593140840530396e-02 4.002952575683593750e-01 -2.443137615919113159e-01 4.197890162467956543e-01 2.012104243040084839e-01 3.670336306095123291e-02 -6.163389421999454498e-03 -6.407007575035095215e-02 -1.540510803461074829e-01 -2.117884159088134766e-01 -1.980527043342590332e-01 7.682625949382781982e-02 1.029861941933631897e-01 -7.513003051280975342e-02 -9.236235916614532471e-02 8.766146004199981689e-02 -5.658194050192832947e-02 -2.091260850429534912e-01 -7.605963945388793945e-02 -2.262978404760360718e-01 -7.375194132328033447e-02 2.842650711536407471e-01 -3.776470571756362915e-02 -1.984674185514450073e-01 -2.748117744922637939e-01 1.358642876148223877e-01 9.598570317029953003e-02 5.312729254364967346e-02
-8.326635509729385376e-02 -8.180525898933410645e-02 1.463107019662857056e-01 7.606114447116851807e-02 -9.141442924737930298e-02 -6.123849656432867050e-03 -2.303026914596557617e-01 -2.297855168581008911e-02 2.902033925056457520e-01 1.496404409408569336e-01 -1.478637568652629852e-02 3.886211896315217018e-03 2.617751359939575195e-01 4.527553543448448181e-02 -1.273627206683158875e-02 2.451317608356475830e-01 2.692003548145294189e-01 -9.520692378282546997e-02 -1.318083405494689941e-01 -1.335848588496446609e-03 -1.757500171661376953e-01 -6.727570295333862305e-02 -5.003612861037254333e-02 3.549459874629974365e-01 -1.755199283361434937e-01 -2.644672431051731110e-02 -2.362358272075653076e-01 -2.851342260837554932e-01 -1.831186413764953613e-01 2.755828201770782471e-01 3.254598677158355713e-01 -1.127761676907539368e-01
-2.209590524435043335e-01 -1.901113539934158325e-01 3.272778913378715515e-02 8.777955174446105957e-02 -2.020609378814697266e-01 -1.244232710450887680e-02 -9.462282992899417877e-03 3.121993243694305420e-01 -9.675531834363937378e-02 -2.555667422711849213e-02 7.565465569496154785e-02 -7.961487025022506714e-02 1.442707926034927368e-01 -1.011550650000572205e-01 -4.021726548671722412e-02 5.437503755092620850e-02 1.551770716905593872e-01 2.929077446460723877e-01 -3.547021746635437012e-01 -1.242558285593986511e-01 -4.118863027542829514e-03 -1.084898114204406738e-01 -1.736033707857131958e-01 1.580595970153808594e-02 -2.690750062465667725e-01 1.078156754374504089e-01 -3.096360266208648682e-01 2.780389599502086639e-02 -3.488740026950836182e-01 1.257253736257553101e-01 2.374559938907623291e-01 2.052759826183319092e-01
-1.105119362473487854e-01 -3.221601843833923340e-01 1.713189780712127686e-01 7.284086197614669800e-02 2.846809327602386475e-01 7.494997978210449219e-02 -1.164956763386726379e-01 -2.555448934435844421e-02 1.208849549293518066e-01 -1.734319888055324554e-02 -8.181114494800567627e-02 -3.590358197689056396e-01 3.642162382602691650e-01 2.815111875534057617e-01 -1.805633157491683960e-01 1.895855516195297241e-01 2.448155730962753296e-02 1.209266390651464462e-02 -1.963332854211330414e-02 -2.257130295038223267e-01 -7.918784022331237793e-02 -3.305923938751220703e-02 3.223755210638046265e-02 -2.163803391158580780e-02 2.720707654953002930e-01 1.089356020092964172e-01 -5.087693221867084503e-03 8.253151178359985352e-02 -1.145515292882919312e-01 -2.094554901123046875e-02 3.543961048126220703e-01 -1.570505499839782715e-01
-2.219375222921371460e-01 -7.821516692638397217e-02 -7.514864206314086914e-02 -1.977701298892498016e-02 -1.080179437994956970e-01 1.206113100051879883e-01 -3.656158745288848877e-01 2.620829939842224121e-01 2.124378532171249390e-01 2.187530137598514557e-02 -7.098155468702316284e-02 2.124586105346679688e-01 1.044411659240722656e-01 -1.154063642024993896e-01 5.676767602562904358e-02 -4.213488847017288208e-02 -7.438102364540100098e-02 7.739976048469543457e-02 -6.077134236693382263e-02 1.631043404340744019e-01 -2.600724697113037109e-01 -4.744415879249572754e-01 -1.581574529409408569e-01 1.560475211590528488e-02 -2.553410232067108154e-01 -1.643120497465133667e-01 -5.750529468059539795e-02 -1.888997107744216919e-01 -2.110279947519302368e-01 1.600982099771499634e-01 1.356448084115982056e-01 -7.375609129667282104e-02
6.272915750741958618e-02 1.513826251029968262e-01 1.154891252517700195e-01 -1.496595591306686401e-01 1.172262243926525116e-02 3.139759302139282227e-01 -1.913228332996368408e-01 1.295688748359680176e-01 3.112927377223968506e-01 5.600107833743095398e-02 -2.847276031970977783e-01 -4.567526280879974365e-01 -6.394225638359785080e-03 -6.390335410833358765e-02 -3.243914991617202759e-02 1.714386790990829468e-01 1.597115248441696167e-01 -7.800613995641469955e-03 -1.012461557984352112e-01 2.338647544384002686e-01 1.383051723241806030e-01 -1.179207786917686462e-01 2.009693384170532227e-01 -3.787710517644882202e-02 -5.206565372645854950e-03 2.487890869379043579e-01 -6.113192066550254822e-02 -2.823674865067005157e-02 -2.313752770423889160e-01 2.411287277936935425e-01 1.110059097409248352e-01 -7.193848490715026855e-02
-2.072810381650924683e-01 3.859565779566764832e-02 -1.885077450424432755e-03 -1.253897994756698608e-01 -4.959928244352340698e-02 2.231345027685165405e-01 -8.581186085939407349e-02 1.695755869150161743e-01 -1.087250635027885437e-01 1.278089433908462524e-01 -2.358873784542083740e-01 -1.151881888508796692e-01 1.204700917005538940e-01 1.240750253200531006e-01 -3.765310049057006836e-01 1.207978054881095886e-01 1.086072996258735657e-01 -2.061122953891754150e-01 -2.845703996717929840e-02 -1.643385738134384155e-02 1.560712903738021851e-01 -1.593109965324401855e-01 1.115110889077186584e-01 -3.955975174903869629e-01 1.678260564804077148e-01 1.023533940315246582e-01 -2.628632485866546631e-01 7.149082422256469727e-02 -9.831227362155914307e-02 4.101596027612686157e-02 4.050697386264801025e-01 7.615936547517776489e-02
-3.256999254226684570e-01 -4.130215570330619812e-02 -1.169429272413253784e-01 -1.609089821577072144e-01 2.201504446566104889e-02 3.242237269878387451e-01 -3.665942847728729248e-01 7.217778265476226807e-02 -1.308960318565368652e-01 1.906122118234634399e-01 -2.085670679807662964e-01 -2.877380847930908203e-01 1.608508825302124023e-01 2.023555524647235870e-02 -7.019487023353576660e-02 1.554861105978488922e-02 3.329202532768249512e-02 3.480238839983940125e-02 1.604247093200683594e-01 1.481010392308235168e-02 3.504817560315132141e-02 -1.012255698442459106e-01 1.624099910259246826e-01 -2.536173462867736816e-01 -2.136506605893373489e-03 9.453731775283813477e-02 -3.459611237049102783e-01 2.553082071244716644e-02 -1.415245682001113892e-01 2.985801696777343750e-01 1.639922410249710083e-01 2.058290876448154449e-02
-1.519162356853485107e-01 -1.150045394897460938e-01 -1.914515346288681030e-01 1.252689212560653687e-01 -2.272770106792449951e-01 3.754009306430816650e-02 -2.703649997711181641e-01 3.447263734415173531e-03 3.716055154800415039e-01 8.228541165590286255e-02 -1.702982932329177856e-01 -1.425993293523788452e-01 2.066130787134170532e-01 1.193390563130378723e-01 -2.862690985202789307e-01 -2.106760740280151367e-01 1.166635230183601379e-01 -2.363418042659759521e-01 -2.993122041225433350e-01 7.625930756330490112e-02 3.047950938344001770e-02 -2.465934604406356812e-01 1.598197519779205322e-01 -5.420558899641036987e-02 -1.702881753444671631e-01 2.102828323841094971e-01 -7.979014515876770020e-02 -1.267440766096115112e-01 -1.526750475168228149e-01 1.072067394852638245e-01 1.391444951295852661e-01 -5.303483828902244568e-02
-2.778328061103820801e-01 -2.002963721752166748e-01 5.933857336640357971e-02 -1.689428538084030151e-01 -1.618575155735015869e-01 2.082095593214035034e-01 -1.982230097055435181e-01 5.642539355903863907e-03 1.261163651943206787e-01 -1.162023097276687622e-02 -3.084727227687835693e-01 -3.483376204967498779e-01 -1.831912249326705933e-02 -1.587728410959243774e-01 -1.143385544419288635e-01 -8.275153487920761108e-02 1.651207357645034790e-01 -8.894266933202743530e-02 -7.319343835115432739e-02 -9.065510332584381104e-02 -1.325868815183639526e-01 -9.499119222164154053e-02 -2.637200951576232910e-01 -1.911807656288146973e-01 -3.512294963002204895e-02 -2.895238995552062988e-01 -1.628464907407760620e-01 1.155909672379493713e-01 -2.494836808182299137e-04 -8.657487481832504272e-02 3.546901643276214600e-01 -1.551236808300018311e-01
-1.118395477533340454e-01 -1.298006623983383179e-02 1.138220131397247314e-01 -1.313868165016174316e-01 -1.559353172779083252e-01 2.315198779106140137e-01 -2.155949026346206665e-01 1.914827972650527954e-01 -1.218468621373176575e-01 -5.667556822299957275e-02 -3.716989234089851379e-02 -1.038076803088188171e-01 1.380237191915512085e-01 7.300508022308349609e-02 1.702381223440170288e-01 3.468916118144989014e-01 1.085123419761657715e-01 9.657792001962661743e-02 -1.609624326229095459e-01 -2.262840978801250458e-02 -5.405135825276374817e-02 4.769360646605491638e-02 -4.205088913440704346e-01 -1.774496026337146759e-02 4.965128749608993530e-02 2.038256376981735229e-01 -7.413998246192932129e-02 1.909909099340438843e-01 -3.702936172485351562e-01 -2.962106466293334961e-02 3.684693276882171631e-01 5.019022151827812195e-02
-2.157870382070541382e-01 -1.671428829431533813e-01 2.218488901853561401e-01 -3.942751884460449219e-01 2.394301891326904297e-01 8.684108406305313110e-02 -3.951567113399505615e-01 1.587560027837753296e-01 1.377187669277191162e-01 -2.380565926432609558e-02 -1.364794671535491943e-01 -5.412684008479118347e-02 -9.242383390665054321e-02 1.090273354202508926e-02 1.475900877267122269e-02 -1.873265653848648071e-01 5.811258777976036072e-02 -6.324620544910430908e-02 -6.697361171245574951e-02 1.675963550806045532e-01 -1.299643516540527344e-01 -3.321383595466613770e-01 -1.314616799354553223e-01 -2.109772153198719025e-02 1.002505049109458923e-01 2.847189903259277344e-01 -7.397641241550445557e-02 -1.793125458061695099e-02 -1.546611189842224121e-01 1.420101374387741089e-01 8.998525142669677734e-02 -2.357351481914520264e-01
-5.919564142823219299e-02 -1.339878737926483154e-01 1.065643597394227982e-02 1.189289987087249756e-01 -1.185441017150878906e-01 1.469957530498504639e-01 -8.310647308826446533e-02 2.082910239696502686e-01 1.427276581525802612e-01 -2.911167442798614502e-01 -1.803336292505264282e-01 1.269544810056686401e-01 4.330440163612365723e-01 1.401356905698776245e-01 3.102939724922180176e-01 -2.779318094253540039e-01 1.508652716875076294e-01 1.162331923842430115e-01 -6.972894072532653809e-02 1.860100328922271729e-01 -1.307655721902847290e-01 -2.412507310509681702e-03 6.829062476754188538e-03 -6.359501183032989502e-02 1.665132679045200348e-02 4.111534729599952698e-02 7.743330672383308411e-03 6.981080770492553711e-02 -1.845211535692214966e-01 1.166029274463653564e-01 3.886477947235107422e-01 -2.033722102642059326e-01
5.534665193408727646e-03 -1.719535738229751587e-01 -2.685215440578758717e-04 1.322148889303207397e-01 1.477531343698501587e-01 1.525463610887527466e-01 -1.190930455923080444e-01 4.488344304263591766e-03 -7.158531248569488525e-02 2.727829515933990479e-01 1.827418953180313110e-01 2.438373863697052002e-02 2.080969363451004028e-01 -6.037579104304313660e-02 8.479936048388481140e-03 -2.202099263668060303e-01 1.653358042240142822e-01 7.530638575553894043e-02 -7.073512673377990723e-02 1.160480901598930359e-01 1.309832185506820679e-01 -2.986504137516021729e-01 -1.101508662104606628e-01 -9.790182858705520630e-02 7.799352705478668213e-02 1.172405853867530823e-01 -1.853132992982864380e-01 1.856706887483596802e-01 -2.137153148651123047e-01 1.566039919853210449e-01 5.567174553871154785e-01 -1.904130727052688599e-01
-2.827865481376647949e-01 -1.880668848752975464e-01 3.954727575182914734e-02 1.035798341035842896e-02 1.266378015279769897e-01 1.976900547742843628e-01 -2.437755763530731201e-01 6.849867850542068481e-02 -1.559912320226430893e-02 -5.947405844926834106e-02 -4.012445732951164246e-02 -2.667485922574996948e-02 2.315980792045593262e-01 -4.586743190884590149e-02 -3.325708508491516113e-01 1.690077036619186401e-01 -8.566542714834213257e-02 8.689354360103607178e-02 -4.196728020906448364e-02 -2.992325127124786377e-01 -2.102290540933609009e-01 7.065267860889434814e-02 -1.417824774980545044e-01 2.058771997690200806e-01 -2.076443284749984741e-02 8.714560419321060181e-03 -3.204775601625442505e-02 -2.345423251390457153e-01 -4.964545369148254395e-01 7.067169249057769775e-02 1.656701415777206421e-01 -9.708338975906372070e-02
-3.973334133625030518e-01 -8.424016833305358887e-02 2.191754728555679321e-01 6.402033567428588867e-02 -1.968478783965110779e-02 -1.914041638374328613e-01 -3.121405839920043945e-01 8.266877382993698120e-02 2.839732468128204346e-01 -9.641108103096485138e-03 -2.846455387771129608e-02 -2.910138666629791260e-01 -1.628154516220092773e-01 1.527111679315567017e-01 5.394149571657180786e-02 3.117315471172332764e-01 1.434969305992126465e-01 -5.875169485807418823e-02 -1.919170022010803223e-01 1.765786111354827881e-02 -9.256022423505783081e-02 -9.526457637548446655e-02 -4.521435126662254333e-02 -1.003297343850135803e-01 -4.719800874590873718e-02 1.572943106293678284e-02 -1.599459536373615265e-02 -2.259986288845539093e-02 -2.123861610889434814e-01 1.997380703687667847e-01 3.471374809741973877e-01 1.605179160833358765e-01
-2.443703562021255493e-01 3.664322569966316223e-02 1.221294924616813660e-01 -5.492225289344787598e-02 -5.601664632558822632e-02 -7.796754688024520874e-02 -3.310387134552001953e-01 1.033800467848777771e-01 1.610236465930938721e-01 -1.302396208047866821e-01 6.092722341418266296e-02 -3.511452116072177887e-03 3.011237680912017822e-01 4.711953178048133850e-02 9.514640271663665771e-02 -5.752847343683242798e-02 8.287890255451202393e-02 6.696387380361557007e-02 1.071777045726776123e-01 4.795528575778007507e-02 -5.777926743030548096e-02 -2.942578792572021484e-01 3.272093599662184715e-03 -3.304701447486877441e-01 -1.316666454076766968e-01 1.040785089135169983e-01 2.114734649658203125e-01 3.195076882839202881e-01 -1.636597514152526855e-01 3.118053376674652100e-01 2.712495028972625732e-01 -2.068787217140197754e-01
-1.655116975307464600e-01 7.336038351058959961e-02 1.192090064287185669e-01 3.216863274574279785e-01 -1.212123781442642212e-01 -4.012491926550865173e-02 -3.395155668258666992e-01 6.645589321851730347e-02 1.022686660289764404e-01 1.358832716941833496e-01 -2.469690889120101929e-01 -2.919775247573852539e-01 2.024987190961837769e-01 1.206763312220573425e-01 -3.161850944161415100e-02 4.328193888068199158e-02 2.145361155271530151e-01 -3.419712483882904053e-01 -2.034128308296203613e-01 2.888373471796512604e-02 1.214142143726348877e-01 -1.391367465257644653e-01 -1.812225393950939178e-02 -2.169390320777893066e-01 1.054634898900985718e-01 -1.000458491034805775e-03 1.625082790851593018e-01 -1.817326247692108154e-01 -2.312664538621902466e-01 2.255490124225616455e-01 1.330181062221527100e-01 -2.549764886498451233e-02
-4.624016955494880676e-02 -2.936378419399261475e-01 8.297012001276016235e-02 -8.960348367691040039e-02 8.063030987977981567e-02 1.558464765548706055e-01 -3.347311019897460938e-01 -7.390756160020828247e-02 -7.512181252241134644e-02 -1.822757422924041748e-01 1.088037267327308655e-01 -1.765688806772232056e-01 1.666228175163269043e-01 -2.938063442707061768e-01 -5.410272255539894104e-02 -1.514667738229036331e-02 5.707650631666183472e-02 1.711475104093551636e-01 -3.116257488727569580e-01 -1.120689790695905685e-02 2.229601293802261353e-01 -3.175911009311676025e-01 1.085339859127998352e-01 2.367619611322879791e-02 -2.035765945911407471e-01 6.649556010961532593e-02 -1.220026910305023193e-01 -8.606785535812377930e-02 -1.132853180170059204e-01 2.204643189907073975e-01 2.913033068180084229e-01 -2.053065448999404907e-01
-2.560619497671723366e-03 -2.080191820859909058e-01 1.641842424869537354e-01 9.292732924222946167e-02 1.700970926322042942e-03 -8.915054798126220703e-02 -1.480050832033157349e-01 4.621158912777900696e-02 2.238319516181945801e-01 1.212776377797126770e-01 8.769899606704711914e-02 6.309464573860168457e-02 3.527027070522308350e-01 3.142273798584938049e-02 -1.232481449842453003e-01 -4.418551921844482422e-02 2.956579327583312988e-01 2.988222539424896240e-01 -9.012315422296524048e-02 2.548538744449615479e-01 1.045980826020240784e-01 -4.031382501125335693e-02 -2.803726792335510254e-01 -3.277493640780448914e-02 7.764084637165069580e-02 -1.196098625659942627e-01 -9.126059710979461670e-02 -1.897494792938232422e-01 -2.464215606451034546e-01 2.716542184352874756e-01 3.140001296997070312e-01 -1.741091758012771606e-01
-2.828103601932525635e-01 -3.576947748661041260e-02 8.799319714307785034e-02 4.596629366278648376e-02 7.775174919515848160e-03 -2.815649099647998810e-02 -3.246634304523468018e-01 1.943174749612808228e-01 3.366613388061523438e-01 7.112006843090057373e-02 4.442857578396797180e-02 -3.181797862052917480e-01 -2.486027479171752930e-01 2.165404520928859711e-02 -1.620482206344604492e-01 2.089069038629531860e-01 2.305447757244110107e-01 -2.320814430713653564e-01 -5.419427901506423950e-02 5.878827348351478577e-02 -1.130952984094619751e-01 3.022716147825121880e-03 1.685229502618312836e-02 -2.233948372304439545e-02 4.948238376528024673e-03 -3.463190793991088867e-02 -9.954814612865447998e-02 -2.079776972532272339e-01 -2.620961070060729980e-01 1.985708326101303101e-01 3.480647206306457520e-01 -2.069551870226860046e-02
-1.370216161012649536e-01 -8.159635961055755615e-02 5.591554939746856689e-02 9.467547386884689331e-02 -3.454429656267166138e-02 2.870620489120483398e-01 -1.285073012113571167e-01 2.127692103385925293e-01 -1.433023661375045776e-01 -1.061542928218841553e-01 -1.403364986181259155e-01 -2.472792863845825195e-01 2.687461972236633301e-01 -1.794332116842269897e-01 1.303656399250030518e-01 4.858753681182861328e-01 -8.198856562376022339e-02 -1.156779602169990540e-01 -1.472107470035552979e-01 7.722320966422557831e-03 3.712367266416549683e-02 1.639905869960784912e-01 -1.732373535633087158e-01 1.820839345455169678e-01 9.748109430074691772e-02 7.979616522789001465e-02 -5.336743965744972229e-02 1.841362118721008301e-01 -2.407214790582656860e-01 4.769684746861457825e-02 3.135563731193542480e-01 5.023103207349777222e-02
-1.187727972865104675e-01 1.433419585227966309e-01 2.525400519371032715e-01 4.547537770122289658e-03 -1.225295010954141617e-03 2.657581269741058350e-01 -5.747467875480651855e-01 3.547681570053100586e-01 2.653665244579315186e-01 1.896360963582992554e-01 2.780623733997344971e-02 -2.455517649650573730e-01 -1.178037468343973160e-02 -3.220532834529876709e-02 -5.472386255860328674e-02 2.160808891057968140e-01 1.154403686523437500e-01 -5.542970821261405945e-02 -1.009628474712371826e-01 4.001727327704429626e-02 5.626013875007629395e-02 -1.807843595743179321e-01 8.637174218893051147e-02 9.211000055074691772e-02 1.222665607929229736e-01 9.564074128866195679e-02 -1.193207427859306335e-01 -7.325994968414306641e-02 -8.013630658388137817e-02 -3.320328518748283386e-02 1.100542172789573669e-01 1.144149303436279297e-01
8.332484867423772812e-04 -3.281233310699462891e-01 3.165668621659278870e-02 3.391929715871810913e-02 1.416938155889511108e-01 1.955298781394958496e-01 -8.936440944671630859e-02 2.830562293529510498e-01 3.161568045616149902e-01 -1.333230137825012207e-01 1.840878725051879883e-01 -1.636944413185119629e-01 5.468265339732170105e-02 -8.333250880241394043e-02 -6.173295527696609497e-02 2.748310798779129982e-03 2.079458087682723999e-01 -5.845814570784568787e-02 -8.119406551122665405e-02 1.578183621168136597e-01 8.029540628194808960e-02 -2.180284559726715088e-01 -2.529891729354858398e-01 -6.831327080726623535e-02 1.043373644351959229e-01 1.864871084690093994e-01 -1.411678642034530640e-01 2.411029860377311707e-02 1.136967018246650696e-01 1.105219870805740356e-01 4.801542460918426514e-01 1.700678318738937378e-01
-1.726564392447471619e-02 -8.532032370567321777e-02 6.709704548120498657e-02 -4.541326686739921570e-02 -1.296734660863876343e-01 -3.336575031280517578e-01 -2.463976144790649414e-01 1.236777678132057190e-01 1.790787726640701294e-01 1.285714209079742432e-01 -1.979149878025054932e-01 -2.004653364419937134e-01 1.744553297758102417e-01 -1.545215249061584473e-01 -2.116357088088989258e-01 1.706195250153541565e-02 7.947020232677459717e-02 -3.609661012887954712e-02 -1.733027398586273193e-01 1.561683118343353271e-01 -1.843875646591186523e-01 -1.530664116144180298e-01 -2.602635920047760010e-01 -4.672959074378013611e-02 -8.742552250623703003e-02 -5.226187407970428467e-02 -2.458112239837646484e-01 7.850195467472076416e-02 -4.846464097499847412e-01 1.700561642646789551e-01 -2.620770595967769623e-02 -1.533641666173934937e-01
6.687816232442855835e-02 -3.050880432128906250e-01 5.185252428054809570e-02 7.829480618238449097e-02 -1.334177553653717041e-01 9.284147620201110840e-02 -1.862088143825531006e-01 2.183237522840499878e-01 -2.172411233186721802e-02 1.093247719109058380e-02 -2.383536845445632935e-01 -5.832900106906890869e-02 -8.836147934198379517e-02 9.681745618581771851e-02 -1.666707545518875122e-01 1.450898349285125732e-01 2.820228226482868195e-02 -4.377582669258117676e-01 -2.805555760860443115e-01 6.463620811700820923e-02 -2.181968986988067627e-01 -1.017696782946586609e-01 -2.805514037609100342e-01 -1.125097870826721191e-01 -1.830326318740844727e-01 -4.522867500782012939e-02 -1.822888106107711792e-01 -2.571544647216796875e-01 -1.798554211854934692e-01 -1.225068569183349609e-01 1.386215388774871826e-01 -1.786780357360839844e-01
-7.635158300399780273e-02 -7.143967598676681519e-02 1.283312290906906128e-01 2.012520432472229004e-01 -2.707134187221527100e-02 1.686060726642608643e-01 -2.148199677467346191e-01 3.458100259304046631e-01 -2.520549483597278595e-02 -2.281455844640731812e-01 -7.873590290546417236e-02 -1.978471130132675171e-01 4.010931029915809631e-02 -4.200901836156845093e-02 7.294189184904098511e-02 3.571710586547851562e-01 5.902768298983573914e-02 -2.259920351207256317e-02 -1.102145537734031677e-01 -3.470000810921192169e-03 6.628300994634628296e-02 2.088185995817184448e-01 -2.547352313995361328e-01 2.270984202623367310e-01 -1.557943131774663925e-02 -6.911145150661468506e-02 -6.194139271974563599e-02 1.762233823537826538e-01 -3.502580523490905762e-01 3.302740156650543213e-01 1.811086088418960571e-01 -1.334901154041290283e-01
-1.853718608617782593e-01 6.476069986820220947e-02 1.174032036215066910e-02 -8.863574266433715820e-02 1.396749764680862427e-01 2.208698838949203491e-01 -2.791654169559478760e-01 4.439738392829895020e-02 -3.222110494971275330e-02 2.443878203630447388e-01 -2.438260465860366821e-01 -2.379035502672195435e-01 5.651778355240821838e-02 -2.370448783040046692e-02 -5.768361091613769531e-01 -3.863961994647979736e-02 6.204679235816001892e-02 -9.178674221038818359e-02 -4.448194429278373718e-02 1.271250844001770020e-01 6.187527999281883240e-02 -2.330018728971481323e-01 -2.125616371631622314e-02 -5.636952444911003113e-02 4.730673041194677353e-03 2.062763720750808716e-01 -1.554409265518188477e-01 1.359775811433792114e-01 -5.909771844744682312e-02 4.705977812409400940e-02 2.886524498462677002e-01 -1.550387144088745117e-01
-4.270208254456520081e-02 -3.302200734615325928e-01 5.086605623364448547e-02 -2.083912491798400879e-02 -2.033993601799011230e-01 -2.547479867935180664e-01 -2.855007350444793701e-01 1.174361631274223328e-01 1.992291957139968872e-01 2.318465709686279297e-01 -1.600615531206130981e-01 -1.880101561546325684e-01 9.640523046255111694e-02 5.568622425198554993e-02 4.537172242999076843e-02 4.837740585207939148e-02 1.729693263769149780e-01 -7.559932023286819458e-02 -9.140241146087646484e-02 1.398693770170211792e-01 -7.805028557777404785e-02 -1.115928441286087036e-01 -3.806633055210113525e-01 -1.893284320831298828e-01 2.995151095092296600e-02 -9.673509746789932251e-02 -1.888389289379119873e-01 2.673207595944404602e-02 -2.172230482101440430e-01 3.087999224662780762e-01 -2.531047724187374115e-02 -2.463205456733703613e-01
-1.872293055057525635e-01 -1.060465127229690552e-01 -4.529396817088127136e-02 -4.165675118565559387e-02 1.403431780636310577e-02 1.877848953008651733e-01 -1.508441418409347534e-01 3.458483815193176270e-01 7.863607257604598999e-02 -7.630436867475509644e-02 1.054518073797225952e-01 -2.757863402366638184e-01 8.312050998210906982e-02 -1.385067850351333618e-01 -7.325280457735061646e-02 1.066188290715217590e-01 9.654502570629119873e-02 9.311281889677047729e-02 -3.695305064320564270e-02 -2.690716087818145752e-01 1.205274611711502075e-01 -2.633831501007080078e-01 -4.255127012729644775e-01 4.132990911602973938e-02 -1.820243312977254391e-03 3.135864734649658203e-01 6.664881110191345215e-02 1.097161024808883667e-01 -2.303169369697570801e-01 -6.815509498119354248e-02 3.145585656166076660e-01 1.399654150009155273e-02
-9.903602302074432373e-02 -1.895971447229385376e-01 9.318831376731395721e-03 -6.018788367509841919e-02 -3.274525105953216553e-01 3.487937748432159424e-01 -2.720643281936645508e-01 -3.509574010968208313e-02 1.377543658018112183e-01 -9.285921603441238403e-02 6.719943135976791382e-02 2.000870257616043091e-01 1.870323568582534790e-01 -3.457319363951683044e-02 1.122789755463600159e-01 2.596906125545501709e-01 -2.232425846159458160e-02 -2.882834076881408691e-01 -3.295773565769195557e-01 -1.279014647006988525e-01 8.295779675245285034e-02 -8.300767093896865845e-02 4.693106189370155334e-02 2.418609559535980225e-01 -1.410983055830001831e-01 2.741194069385528564e-01 8.243831992149353027e-02 -2.394641190767288208e-02 -1.472084224224090576e-01 1.512662917375564575e-01 1.260610967874526978e-01 -1.100467592477798462e-01
-2.072692811489105225e-01 -2.472818493843078613e-01 -1.457095742225646973e-01 -9.927652031183242798e-02 -1.022484228014945984e-01 2.462678402662277222e-01 -3.631500601768493652e-01 9.996449947357177734e-02 2.390229552984237671e-01 9.715375304222106934e-02 9.294345974922180176e-02 6.619653105735778809e-02 9.468633681535720825e-02 -4.145352169871330261e-02 6.081337109208106995e-02 -1.149694770574569702e-01 2.294432818889617920e-01 2.827365994453430176e-01 -9.743075817823410034e-02 1.959036737680435181e-01 -3.321272432804107666e-01 -1.424033045768737793e-01 -1.015632897615432739e-01 2.643369138240814209e-01 -2.107881009578704834e-01 1.091793030500411987e-01 -1.540763080120086670e-01 -2.185146138072013855e-02 4.027538746595382690e-02 7.986082136631011963e-02 2.137976884841918945e-01 -1.383093893527984619e-01
-1.979158073663711548e-01 -1.333673000335693359e-01 -8.763614296913146973e-02 -4.646454937756061554e-03 -1.750862151384353638e-01 1.362373027950525284e-02 -2.947020530700683594e-01 -1.146039217710494995e-01 1.968324631452560425e-01 1.037398055195808411e-01 -5.233893916010856628e-02 -1.794523894786834717e-01 2.915871441364288330e-01 2.532040327787399292e-02 -4.742019996047019958e-02 -7.926128804683685303e-02 -2.540568634867668152e-02 -3.063499927520751953e-02 -2.412376105785369873e-01 3.217159211635589600e-01 -2.463558912277221680e-01 -1.616598069667816162e-01 -3.267241409048438072e-03 -6.546637415885925293e-02 1.134172752499580383e-01 -2.422961145639419556e-01 -3.615847826004028320e-01 -2.683183923363685608e-02 -3.994557261466979980e-01 5.065284296870231628e-02 7.693991065025329590e-02 -1.966845057904720306e-02
1.656125823501497507e-04 -1.553491801023483276e-01 -1.056327596306800842e-01 3.394672870635986328e-01 -2.155544608831405640e-01 3.697770535945892334e-01 -3.363226652145385742e-01 1.152557581663131714e-01 2.509480118751525879e-01 -4.802889004349708557e-02 1.619584113359451294e-01 -1.043822709470987320e-02 3.443903848528862000e-02 1.065604761242866516e-01 7.870003581047058105e-02 -5.783120915293693542e-02 1.393253952264785767e-01 -2.360142171382904053e-01 -6.730630528181791306e-03 2.430930919945240021e-02 -1.091072931885719299e-01 -1.299887001514434814e-01 1.245705336332321167e-01 3.455435112118721008e-02 1.362199932336807251e-01 1.681655049324035645e-01 2.201385051012039185e-01 9.919740259647369385e-02 -3.094689846038818359e-01 5.581624060869216919e-02 3.111862540245056152e-01 -6.364189088344573975e-02
-2.849337272346019745e-02 5.147405341267585754e-02 1.229379996657371521e-01 4.864816553890705109e-03 -1.749941110610961914e-01 1.488441824913024902e-01 -5.268278717994689941e-01 2.441032677888870239e-01 -1.655690968036651611e-01 -1.308887600898742676e-01 1.257472932338714600e-01 2.281855978071689606e-02 5.443659145385026932e-03 1.334543675184249878e-01 4.451312124729156494e-02 2.936930060386657715e-01 -1.354601681232452393e-01 2.820832422003149986e-03 -2.390304803848266602e-01 -8.865539729595184326e-02 5.900984629988670349e-02 3.425884991884231567e-02 7.481630891561508179e-02 -2.738825082778930664e-01 -1.504050791263580322e-01 2.418919175397604704e-04 -6.590234488248825073e-02 -4.541838541626930237e-02 -1.431362479925155640e-01 1.741260886192321777e-01 2.304610610008239746e-01 -3.506696820259094238e-01
-1.090054512023925781e-01 -2.216262221336364746e-01 3.455393314361572266e-01 1.905799959786236286e-03 -4.688037559390068054e-02 1.226670295000076294e-01 -3.013384044170379639e-01 8.521655946969985962e-02 -7.861436903476715088e-02 -3.635122999548912048e-02 -2.153578698635101318e-01 1.068666856735944748e-02 1.669791191816329956e-01 -4.196725413203239441e-02 -2.116884291172027588e-01 -1.778222993016242981e-02 3.155655786395072937e-02 1.478836834430694580e-01 -1.521863043308258057e-01 -6.182124838232994080e-02 -1.005926132202148438e-01 2.303271889686584473e-01 -2.671302855014801025e-01 -2.367233186960220337e-01 -4.474239796400070190e-02 1.807567626237869263e-01 -3.262091279029846191e-01 -1.044198200106620789e-01 8.859250694513320923e-02 2.287436872720718384e-01 3.298313319683074951e-01 1.189743950963020325e-01
-2.474323660135269165e-01 -5.637324228882789612e-02 6.840105354785919189e-02 -1.566471457481384277e-01 -3.584634140133857727e-02 1.919934153556823730e-01 -2.050597369670867920e-01 1.009793356060981750e-01 8.030282706022262573e-02 3.294409438967704773e-02 -1.126896739006042480e-01 -1.547295004129409790e-01 1.122965067625045776e-01 2.490585297346115112e-01 -4.607159495353698730e-01 -1.824847757816314697e-01 3.211499452590942383e-01 -2.501154541969299316e-01 -1.485202908515930176e-01 1.049066334962844849e-01 6.774421036243438721e-02 -1.770541220903396606e-01 -1.081311106681823730e-01 -9.530474245548248291e-02 -8.866244461387395859e-04 2.044731192290782928e-02 8.003481663763523102e-03 -1.486926525831222534e-01 -8.625879138708114624e-02 2.472424656152725220e-01 2.456149160861968994e-01 -2.113166898488998413e-01
1.002260744571685791e-01 -2.750119864940643311e-01 6.329670548439025879e-02 -6.862173229455947876e-02 7.013154774904251099e-02 3.341401815414428711e-01 -4.075523614883422852e-01 1.793887615203857422e-01 -3.746641054749488831e-02 -6.894455850124359131e-02 -1.460512280464172363e-01 -6.818207353353500366e-02 -5.630988255143165588e-02 -3.694094717502593994e-02 1.093299016356468201e-01 3.291083872318267822e-01 -1.169774495065212250e-02 2.696394734084606171e-02 -5.044101551175117493e-02 -1.816111207008361816e-01 -1.483960449695587158e-01 2.474187314510345459e-02 -2.280117273330688477e-01 -7.494796812534332275e-02 1.823080778121948242e-01 1.700242161750793457e-01 2.561621963977813721e-01 -8.126344531774520874e-02 -3.989310562610626221e-01 -4.035228397697210312e-03 1.524282991886138916e-01 2.068701758980751038e-02
-9.474299103021621704e-02 -2.223670631647109985e-01 -1.612033843994140625e-01 3.789633512496948242e-02 2.975964220240712166e-03 3.361842036247253418e-02 -1.937443315982818604e-01 3.310825526714324951e-01 1.072152182459831238e-01 6.547980010509490967e-02 -2.089624851942062378e-02 -9.322239458560943604e-02 -7.758472580462694168e-03 -2.544474601745605469e-01 3.309754431247711182e-01 2.619697451591491699e-01 -1.920096017420291901e-02 -6.744602322578430176e-02 -4.378618001937866211e-01 -1.727153062820434570e-01 1.865181028842926025e-01 1.754306629300117493e-02 -1.765485554933547974e-01 -1.075099408626556396e-01 2.811614423990249634e-02 1.405074149370193481e-01 4.563394933938980103e-02 -7.809799909591674805e-02 -1.273621469736099243e-01 -3.949848189949989319e-02 1.432773768901824951e-01 -3.558878898620605469e-01
-1.096716299653053284e-01 -1.279464662075042725e-01 1.877301633358001709e-01 -8.333548158407211304e-02 -6.194972246885299683e-02 -3.451574221253395081e-02 -1.601478308439254761e-01 3.516535460948944092e-01 -6.980666518211364746e-02 -1.392407715320587158e-02 2.334202527999877930e-01 -2.271580398082733154e-01 2.412360310554504395e-01 -1.123054325580596924e-01 1.255341619253158569e-01 -1.541843563318252563e-01 9.504888206720352173e-02 1.315463185310363770e-01 -3.101863861083984375e-01 -2.249687612056732178e-01 2.204182557761669159e-02 2.138137221336364746e-01 -1.005590483546257019e-01 8.171012997627258301e-02 -8.731540292501449585e-02 1.442175209522247314e-01 -1.501259952783584595e-01 4.234820604324340820e-02 -3.816234171390533447e-01 1.140698492527008057e-01 3.018116652965545654e-01 1.222189739346504211e-01
2.044112682342529297e-01 -7.469553500413894653e-02 -3.021168112754821777e-01 3.084929287433624268e-02 -1.848543733358383179e-01 2.106214165687561035e-01 -2.366187721490859985e-01 2.288247048854827881e-01 3.841620385646820068e-01 -4.623285029083490372e-03 -1.966729909181594849e-01 3.292186185717582703e-02 2.503685355186462402e-01 1.117105558514595032e-01 2.851146459579467773e-02 1.232874318957328796e-01 1.245720908045768738e-01 3.754854202270507812e-02 -1.255143135786056519e-01 -1.351020485162734985e-01 1.778944879770278931e-01 3.245483618229627609e-03 1.745791435241699219e-01 -5.303581431508064270e-02 -1.440675258636474609e-01 -2.894092537462711334e-02 9.065067768096923828e-02 1.071429327130317688e-01 -1.939668804407119751e-01 -1.425899118185043335e-01 4.196715056896209717e-01 6.111272796988487244e-02
-6.112679094076156616e-02 -3.314166069030761719e-01 3.627744317054748535e-02 1.646330207586288452e-02 -1.365755498409271240e-01 -2.540070377290248871e-02 -4.348934888839721680e-01 2.096707187592983246e-02 -5.250733345746994019e-02 2.580651938915252686e-01 -5.066878721117973328e-02 -1.511514484882354736e-01 5.042631179094314575e-02 -1.054600924253463745e-01 2.493181265890598297e-02 1.924626678228378296e-01 -2.376067489385604858e-01 -2.783895730972290039e-01 -2.070997208356857300e-01 -1.247231811285018921e-01 -1.057871654629707336e-01 -2.006000131368637085e-01 -1.627171784639358521e-01 2.520670592784881592e-01 5.582689121365547180e-02 1.466927975416183472e-01 4.550581052899360657e-02 -6.645558774471282959e-02 -2.168348878622055054e-01 3.383272886276245117e-01 5.778126791119575500e-02 8.873410522937774658e-03
-3.169255331158638000e-02 -1.004489958286285400e-01 -1.704923510551452637e-01 -2.068374603986740112e-01 -2.389404177665710449e-01 -5.075402930378913879e-02 -5.045356154441833496e-01 2.135882712900638580e-02 6.574515998363494873e-02 -1.150190643966197968e-02 -1.303198467940092087e-02 -2.208926081657409668e-01 1.982304304838180542e-01 2.601548135280609131e-01 2.671754360198974609e-02 -1.462802141904830933e-01 -3.966480866074562073e-02 -1.521845608949661255e-01 -2.726591825485229492e-01 2.180886864662170410e-01 -2.881295084953308105e-01 -2.162798792123794556e-01 -1.725376248359680176e-01 6.841070950031280518e-02 1.144402548670768738e-01 -2.154269255697727203e-02 -2.296658158302307129e-01 3.309270739555358887e-02 -2.603742294013500214e-02 1.393523663282394409e-01 1.430614739656448364e-01 -3.193700686097145081e-02
6.715589761734008789e-02 -4.057954624295234680e-02 -3.649313002824783325e-02 -2.017401456832885742e-01 9.465350955724716187e-02 7.376699149608612061e-02 -1.425214111804962158e-01 1.791750192642211914e-01 3.046441674232482910e-01 9.848646074533462524e-02 5.570164695382118225e-02 -8.434276282787322998e-02 3.326476812362670898e-01 -1.490251272916793823e-01 -1.731496863067150116e-02 3.987359628081321716e-02 -2.655066251754760742e-01 3.552415221929550171e-02 -1.796726584434509277e-01 -4.347620904445648193e-02 1.568358242511749268e-01 -3.410490155220031738e-01 1.730089187622070312e-01 -1.263081282377243042e-01 -1.026324033737182617e-01 1.916707120835781097e-02 -1.762014627456665039e-01 -3.179534152150154114e-02 -1.476793438196182251e-01 -1.363651454448699951e-01 5.043520927429199219e-01 -8.401639014482498169e-02
6.226990371942520142e-02 -4.323079884052276611e-01 1.902505755424499512e-02 2.384533733129501343e-01 2.125777006149291992e-01 -8.790285792201757431e-04 -9.558425843715667725e-02 2.093957364559173584e-01 9.273619949817657471e-02 2.683089375495910645e-01 9.267240017652511597e-02 -2.412950694561004639e-01 1.940027624368667603e-01 -7.910243421792984009e-02 -2.219671383500099182e-03 1.015245020389556885e-01 9.587393701076507568e-02 1.622917801141738892e-01 -3.331267833709716797e-01 2.474794723093509674e-02 -7.998437434434890747e-02 -3.783779963850975037e-02 -2.778579890727996826e-01 -1.903167515993118286e-01 -1.717981696128845215e-01 -1.383386850357055664e-01 2.181819230318069458e-01 -4.736883100122213364e-03 -1.331297457218170166e-01 1.538019031286239624e-01 2.109647095203399658e-01 -4.118439182639122009e-02
-3.292022272944450378e-02 -6.693815439939498901e-02 3.423102200031280518e-03 2.876872755587100983e-02 2.688365802168846130e-02 3.289577364921569824e-01 -3.548745512962341309e-01 1.874856054782867432e-01 1.794959977269172668e-02 9.514115750789642334e-02 -1.237078011035919189e-01 -1.736963242292404175e-01 9.404731541872024536e-02 1.882230746559798717e-03 -9.422656893730163574e-02 -2.725832164287567139e-01 4.209929406642913818e-01 1.138003990054130554e-01 2.207351326942443848e-01 2.363649308681488037e-01 6.064818054437637329e-02 -1.367655396461486816e-01 -1.560826152563095093e-01 -3.047114983201026917e-02 2.626822590827941895e-01 -7.326179742813110352e-02 2.731239795684814453e-02 9.538166970014572144e-02 -2.761197388172149658e-01 6.990187615156173706e-02 1.941448003053665161e-01 1.766688227653503418e-01
1.452098637819290161e-01 -2.668419480323791504e-01 -8.367889374494552612e-02 3.441603109240531921e-02 -3.861127197742462158e-01 5.046751350164413452e-02 -2.555662095546722412e-01 1.926332414150238037e-01 -1.818238012492656708e-02 -3.647645711898803711e-01 -1.682879328727722168e-01 -1.029246672987937927e-01 1.444091945886611938e-01 3.317353501915931702e-02 -1.160620525479316711e-01 1.467752009630203247e-01 2.187872119247913361e-02 -4.130346700549125671e-02 -3.122887574136257172e-02 -9.944999963045120239e-02 2.796208560466766357e-01 -9.989344328641891479e-02 -7.703366130590438843e-02 -4.578385874629020691e-02 1.172389015555381775e-01 2.529789805412292480e-01 -1.247928813099861145e-01 9.690106660127639771e-02 -3.869093656539916992e-01 2.051578462123870850e-01 8.997903205454349518e-04 -1.116350516676902771e-01
-4.199926257133483887e-01 -2.375515550374984741e-01 -9.641464799642562866e-02 -9.351327270269393921e-02 2.244620621204376221e-01 2.864881753921508789e-01 -1.258773356676101685e-01 8.905573934316635132e-02 -6.372469663619995117e-02 5.858137086033821106e-02 -2.269486337900161743e-01 4.450889304280281067e-02 1.798981428146362305e-01 -2.173582613468170166e-01 -1.696469783782958984e-01 -1.261133253574371338e-01 -2.038019895553588867e-02 -8.587382733821868896e-02 -8.495872467756271362e-02 -1.111807953566312790e-02 -1.289348583668470383e-02 -2.698576450347900391e-01 -1.047232002019882202e-01 1.463631242513656616e-01 2.316430807113647461e-01 7.390101253986358643e-02 1.448049675673246384e-02 -1.038767322897911072e-01 -3.877583146095275879e-01 5.455145612359046936e-02 8.533197641372680664e-02 -2.374544441699981689e-01
-7.733450084924697876e-02 4.549573734402656555e-02 1.206820830702781677e-01 4.090974479913711548e-02 -1.101128533482551575e-01 1.977853924036026001e-01 -4.559140205383300781e-01 8.380127139389514923e-03 5.233159661293029785e-02 -1.830640882253646851e-01 1.061672046780586243e-01 -4.093815013766288757e-02 2.548784613609313965e-01 -2.224463820457458496e-01 5.280248448252677917e-02 2.268222421407699585e-01 9.138340502977371216e-02 -2.625436484813690186e-01 -4.382289201021194458e-02 -3.907630592584609985e-02 1.055437177419662476e-01 5.627828463912010193e-02 -1.588738262653350830e-01 -4.931466281414031982e-02 1.651138365268707275e-01 -8.789156377315521240e-02 -3.289249241352081299e-01 1.099678352475166321e-01 -3.615759611129760742e-01 9.838709980249404907e-02 1.123680770397186279e-01 -2.600710690021514893e-01
-2.537623941898345947e-01 -1.323531419038772583e-01 3.305071592330932617e-01 -1.134952008724212646e-01 -1.774516850709915161e-01 9.056897461414337158e-02 -2.213003337383270264e-01 2.227218747138977051e-01 1.295210421085357666e-01 -2.760146856307983398e-01 -9.965733438730239868e-02 5.159649625420570374e-02 4.040185511112213135e-01 -2.064066529273986816e-01 -7.666961103677749634e-02 -6.029899790883064270e-02 -3.392321616411209106e-02 1.084596961736679077e-01 1.311085671186447144e-01 5.346677824854850769e-02 -7.637890428304672241e-02 -2.767038345336914062e-01 9.501649183221161366e-04 -3.140886425971984863e-01 -1.277855336666107178e-01 1.527307182550430298e-01 1.155107021331787109e-01 8.616514503955841064e-02 -1.697372347116470337e-01 1.563160270452499390e-01 9.373535960912704468e-02 1.814704574644565582e-02
-1.647784002125263214e-02 -2.349172085523605347e-01 -8.137807250022888184e-02 1.217794567346572876e-01 2.677601575851440430e-02 -5.373255163431167603e-02 -2.881191670894622803e-01 3.794761374592781067e-02 5.128182172775268555e-01 -1.465266346931457520e-01 -2.200082391500473022e-01 -1.453015506267547607e-01 1.408561915159225464e-01 2.753596007823944092e-01 -1.459418386220932007e-01 7.331588119268417358e-02 1.728975325822830200e-01 -6.504002213478088379e-02 -1.694865822792053223e-01 -1.048721671104431152e-01 1.133706495165824890e-01 -1.840730756521224976e-01 -1.163289546966552734e-01 -1.274903416633605957e-01 8.283164352178573608e-02 4.048281162977218628e-02 -1.182802990078926086e-01 -2.253580540418624878e-01 -3.448090851306915283e-01 9.955681860446929932e-02 6.760473549365997314e-02 4.129465669393539429e-02
-1.206547860056161880e-02 -2.007335871458053589e-01 1.346444152295589447e-02 2.084378898143768311e-01 -3.669058382511138916e-01 1.930663585662841797e-01 -2.924610674381256104e-01 1.495855003595352173e-01 1.277644783258438110e-01 1.343391388654708862e-01 2.539280615746974945e-02 1.238832846283912659e-01 3.749723136425018311e-01 2.038418203592300415e-01 1.075265854597091675e-01 -8.799110352993011475e-02 2.021680474281311035e-01 -1.260457783937454224e-01 -1.891411840915679932e-01 5.072047933936119080e-02 1.641347706317901611e-01 4.983917251229286194e-02 1.304747313261032104e-01 1.524807214736938477e-01 1.479352563619613647e-01 1.845828816294670105e-02 -8.316367864608764648e-02 6.114950403571128845e-02 -1.531561017036437988e-01 -2.158453017473220825e-01 3.361934423446655273e-01 -5.957064405083656311e-02
2.231549099087715149e-02 -7.978861685842275620e-04 3.687097132205963135e-02 -5.139288678765296936e-02 -1.528010964393615723e-01 2.982973158359527588e-01 -2.193949967622756958e-01 1.181790828704833984e-01 2.696680128574371338e-01 9.542438387870788574e-02 -3.017937764525413513e-02 1.843889802694320679e-02 2.808220088481903076e-01 2.979408204555511475e-01 -7.262457907199859619e-02 4.192914813756942749e-02 -2.196457386016845703e-01 -1.634518206119537354e-01 8.699364215135574341e-02 -9.101189672946929932e-02 3.161914274096488953e-02 -4.605353772640228271e-01 -7.055075466632843018e-02 2.084350958466529846e-02 -1.600516885519027710e-01 5.009235441684722900e-02 -7.602664083242416382e-02 1.215969547629356384e-01 3.031357191503047943e-03 -2.766111574601382017e-04 4.307186603546142578e-01 -1.406966894865036011e-01
-5.963588505983352661e-02 -1.170909330248832703e-01 1.119605302810668945e-01 -4.251367226243019104e-02 -1.739968806505203247e-01 2.246896475553512573e-01 -3.630497157573699951e-01 2.129514813423156738e-01 -1.206950023770332336e-01 -1.651616208255290985e-02 9.710473567247390747e-02 -7.282473891973495483e-02 3.629623353481292725e-02 1.060680747032165527e-01 5.462268367409706116e-02 3.757274746894836426e-01 8.813332766294479370e-02 -1.356417387723922729e-01 -7.720033079385757446e-02 -5.918032303452491760e-02 1.297493577003479004e-01 1.758282035589218140e-01 -9.499933570623397827e-03 -1.815779060125350952e-01 -2.157723605632781982e-01 -8.835433050990104675e-03 7.103850692510604858e-02 -5.535449087619781494e-02 -1.158962324261665344e-01 2.981584370136260986e-01 2.667311131954193115e-01 -4.236975312232971191e-01
-9.976789355278015137e-02 -1.988891363143920898e-01 1.495242714881896973e-01 1.143994107842445374e-01 4.691250622272491455e-02 7.141214609146118164e-02 -3.333928585052490234e-01 1.289935708045959473e-01 4.999628365039825439e-01 -1.742824763059616089e-01 -1.771736294031143188e-01 1.330084912478923798e-02 2.149057686328887939e-01 1.206630840897560120e-01 -1.352570950984954834e-01 7.914867997169494629e-02 9.482769668102264404e-02 -2.417858242988586426e-01 -3.429558500647544861e-02 -8.097707480192184448e-02 2.109314203262329102e-01 -2.261831462383270264e-01 -6.193685904145240784e-02 -8.026111871004104614e-02 1.652329117059707642e-01 5.783819034695625305e-02 -5.621816590428352356e-02 -2.207557559013366699e-01 -3.024479746818542480e-01 1.608957797288894653e-01 -4.075393453240394592e-02 8.212568238377571106e-03
-8.840075694024562836e-03 5.623121559619903564e-02 7.183207571506500244e-02 9.680858999490737915e-02 -2.230665683746337891e-01 2.539052069187164307e-01 -4.026999771595001221e-01 7.003505527973175049e-02 -1.073145866394042969e-01 -1.112920269370079041e-01 -7.246811687946319580e-02 1.847782544791698456e-02 3.224550783634185791e-01 -1.092694029211997986e-01 8.689952641725540161e-02 2.225764095783233643e-01 -3.096401691436767578e-02 -1.481930315494537354e-01 -1.513396501541137695e-01 -8.449602127075195312e-02 2.523262500762939453e-01 -5.274116247892379761e-02 -1.430277526378631592e-01 -2.549460828304290771e-01 2.191419601440429688e-01 -2.206060104072093964e-02 -2.567621171474456787e-01 1.274347305297851562e-01 -3.478308022022247314e-01 1.756263673305511475e-01 -7.340003270655870438e-03 -1.048640757799148560e-01
3.483027219772338867e-02 -1.703876554965972900e-01 1.411497294902801514e-01 8.377613127231597900e-02 -2.510032355785369873e-01 5.600353702902793884e-02 -2.852652370929718018e-01 1.549064833670854568e-02 -1.016734633594751358e-02 -2.134620845317840576e-01 1.173323541879653931e-01 -1.576403379440307617e-01 1.756276786327362061e-01 5.975260864943265915e-03 4.093838855624198914e-02 3.650283813476562500e-01 3.552491962909698486e-02 -2.696918249130249023e-01 8.427163958549499512e-02 -1.937246881425380707e-02 3.360502049326896667e-02 2.413859963417053223e-01 -2.550979852676391602e-01 -1.257588863372802734e-01 1.338191628456115723e-01 7.349972426891326904e-02 -2.441295534372329712e-01 1.978988200426101685e-01 -1.609278619289398193e-01 3.942718729376792908e-02 2.816001474857330322e-01 -3.072219491004943848e-01
3.112640790641307831e-02 9.975592046976089478e-02 8.032047189772129059e-03 -3.372751176357269287e-01 -2.000797390937805176e-01 -1.037513092160224915e-01 -2.536922395229339600e-01 1.121339052915573120e-01 -5.407983437180519104e-02 -1.074440255761146545e-01 -3.449228778481483459e-02 -1.517990678548812866e-01 4.308880567550659180e-01 2.146283388137817383e-01 1.551611274480819702e-01 9.448836743831634521e-02 5.329332873225212097e-02 3.682775422930717468e-02 1.031340332701802254e-03 -4.254998266696929932e-02 1.958040893077850342e-02 4.294496029615402222e-02 5.625543743371963501e-02 -9.250609437003731728e-04 -1.901955753564834595e-01 1.999857276678085327e-01 -3.428345024585723877e-01 1.253342926502227783e-01 -2.453050613403320312e-01 6.381022185087203979e-02 3.753748834133148193e-01 -1.346470713615417480e-01
-2.638210058212280273e-01 -2.422805428504943848e-01 -4.249243065714836121e-02 1.428494136780500412e-02 -1.517388671636581421e-01 2.303335219621658325e-01 -2.646448314189910889e-01 3.967426717281341553e-02 6.961151212453842163e-02 6.619522720575332642e-02 1.581728309392929077e-01 -2.682093679904937744e-01 3.687920272350311279e-01 3.758517652750015259e-02 6.343884021043777466e-02 -7.704617828130722046e-02 -1.522358506917953491e-01 6.485653668642044067e-02 -4.886563867330551147e-02 8.586322516202926636e-02 -7.673969864845275879e-02 -1.957110613584518433e-01 1.926550567150115967e-01 -1.470030695199966431e-01 1.875759661197662354e-01 2.882077395915985107e-01 4.608991742134094238e-02 -2.355284392833709717e-01 -1.210944540798664093e-02 1.215199707075953484e-03 3.000059425830841064e-01 -2.497566044330596924e-01
-1.800026893615722656e-01 -1.508354395627975464e-01 1.796698756515979767e-02 -1.864287704229354858e-01 9.455026686191558838e-02 3.510580062866210938e-01 -4.129890799522399902e-01 9.838342666625976562e-02 -1.712571680545806885e-01 1.707554757595062256e-01 -4.230545461177825928e-02 -8.584577590227127075e-02 4.148675873875617981e-02 -9.089278429746627808e-02 1.687161922454833984e-01 1.561558246612548828e-01 1.708418726921081543e-01 1.730649471282958984e-01 -1.678687930107116699e-01 2.113015651702880859e-01 1.012213379144668579e-01 -2.162940651178359985e-01 -1.800693273544311523e-01 -1.949146986007690430e-01 -2.372723668813705444e-01 1.606546044349670410e-01 2.989112585783004761e-02 1.901189796626567841e-02 -9.881873428821563721e-02 -2.125597149133682251e-01 2.560722529888153076e-01 -5.979524925351142883e-02
-1.905218213796615601e-01 -2.424651831388473511e-01 -3.669418394565582275e-02 9.692861698567867279e-03 5.211080238223075867e-02 3.913579583168029785e-01 -9.571874886751174927e-02 1.802553981542587280e-01 -8.950742334127426147e-02 1.622591763734817505e-01 -2.528583109378814697e-01 4.162554070353507996e-02 1.855070292949676514e-01 4.756204411387443542e-02 -5.115976184606552124e-02 -3.219284489750862122e-02 2.238577455282211304e-01 -4.331900179386138916e-01 -3.376204371452331543e-01 1.409366261214017868e-02 4.126147553324699402e-02 1.052555888891220093e-01 4.720087721943855286e-02 -7.376422733068466187e-02 -1.834622770547866821e-01 7.264198269695043564e-03 -4.131527617573738098e-03 1.517006158828735352e-01 -1.279791742563247681e-01 2.288273423910140991e-01 2.071845084428787231e-01 -1.574576497077941895e-01
-1.578175127506256104e-01 -3.634501695632934570e-01 -1.470122635364532471e-01 2.680701911449432373e-01 -5.902041215449571609e-03 2.497595250606536865e-01 -2.550847530364990234e-01 6.210796162486076355e-02 2.747363150119781494e-01 2.344323694705963135e-01 6.975291669368743896e-02 -7.449658215045928955e-02 1.532760560512542725e-01 5.386499222368001938e-03 -2.532573230564594269e-02 -1.420715451240539551e-02 1.137280464172363281e-01 4.746529832482337952e-02 2.239622026681900024e-01 6.601841747760772705e-02 -8.637442439794540405e-02 -3.690275549888610840e-01 -2.280845493078231812e-01 -8.264236152172088623e-02 2.303181886672973633e-01 3.448610380291938782e-02 -5.039427801966667175e-02 -1.103687807917594910e-01 -6.106398627161979675e-02 2.681429088115692139e-01 1.900047361850738525e-01 8.788885548710823059e-03
-3.511399962007999420e-03 -1.845477074384689331e-01 2.239302396774291992e-01 2.585308812558650970e-02 -2.004238963127136230e-01 -5.863016098737716675e-02 -1.484295874834060669e-01 3.011680580675601959e-02 6.566093116998672485e-02 -2.499564737081527710e-02 -8.764074742794036865e-02 7.892984896898269653e-02 2.896326780319213867e-01 3.744950145483016968e-02 -2.065330296754837036e-01 -1.007492467761039734e-02 1.563140153884887695e-01 1.093426123261451721e-01 -8.316954970359802246e-02 2.318465262651443481e-01 3.295386582612991333e-02 -2.614993155002593994e-01 -4.349867105484008789e-01 -1.023638322949409485e-01 -3.267499431967735291e-02 -2.252337783575057983e-01 -3.883754089474678040e-02 -6.419389694929122925e-02 -4.629741311073303223e-01 1.552670150995254517e-01 1.705087572336196899e-01 -1.024907082319259644e-01
9.962730109691619873e-03 -1.418801583349704742e-02 -1.757626384496688843e-01 3.740463852882385254e-01 1.258818805217742920e-01 -2.562969326972961426e-01 -3.658544123172760010e-01 5.761605501174926758e-02 9.006308019161224365e-02 1.112353503704071045e-01 -2.654796242713928223e-01 -8.256121724843978882e-02 4.524471610784530640e-02 -3.480849415063858032e-02 -1.927072703838348389e-01 2.292991429567337036e-01 2.436482012271881104e-01 -3.483778238296508789e-02 5.532592535018920898e-02 1.548561602830886841e-01 -6.467521190643310547e-02 -1.167009994387626648e-01 -8.089797198772430420e-02 -1.420619785785675049e-01 -2.722730040550231934e-01 8.234393596649169922e-02 -1.030431538820266724e-01 -2.624370902776718140e-02 -2.961630523204803467e-01 4.223266988992691040e-02 2.405003607273101807e-01 -2.184847891330718994e-01
-5.702855810523033142e-02 -4.295442998409271240e-01 -1.217437833547592163e-01 -2.610519714653491974e-02 -1.369069218635559082e-01 9.930262342095375061e-03 -1.482305228710174561e-01 8.821748197078704834e-02 2.278529107570648193e-02 -1.800464838743209839e-02 -2.680181860923767090e-01 -2.820005416870117188e-01 -5.394319072365760803e-02 1.247392222285270691e-01 -1.179639622569084167e-01 -6.641498208045959473e-02 -6.415985524654388428e-02 1.052721142768859863e-01 -1.836854964494705200e-01 3.334212005138397217e-01 -1.303131282329559326e-01 -1.727310009300708771e-02 -1.149279624223709106e-01 -2.530153095722198486e-02 1.694718375802040100e-02 -1.863085031509399414e-01 -1.927095204591751099e-01 -2.395380139350891113e-01 -3.140324950218200684e-01 -7.915500551462173462e-02 3.433496356010437012e-01 -1.249824985861778259e-01
1.025706827640533447e-01 -1.390950828790664673e-01 6.566589325666427612e-02 -2.550260424613952637e-01 7.043849676847457886e-02 2.350401431322097778e-01 -1.581656336784362793e-01 9.666089899837970734e-03 -5.436602607369422913e-02 -1.338374018669128418e-01 -1.460867077112197876e-01 -3.123817443847656250e-01 3.791809678077697754e-01 -1.177042648196220398e-01 2.550869621336460114e-02 -7.208541035652160645e-02 -2.102653980255126953e-01 -2.377599626779556274e-01 -3.226920366287231445e-01 -1.352241262793540955e-02 -6.911353766918182373e-02 -8.863919228315353394e-02 -9.622459858655929565e-02 -8.471143990755081177e-02 -2.732146680355072021e-01 2.952777445316314697e-01 -1.706247329711914062e-01 1.073376536369323730e-01 -1.681149303913116455e-01 9.011481702327728271e-02 1.814318150281906128e-01 7.938231527805328369e-02
-7.724270969629287720e-02 -9.558273479342460632e-03 -9.791601449251174927e-02 -3.236817717552185059e-01 2.882238291203975677e-02 9.890937805175781250e-02 -2.587841749191284180e-01 3.519777059555053711e-01 3.465158119797706604e-02 1.426637768745422363e-01 1.067832857370376587e-01 -7.076291739940643311e-02 1.727737486362457275e-01 9.849197417497634888e-02 -2.371274083852767944e-01 -8.287046849727630615e-02 2.452181465923786163e-02 -1.982663422822952271e-01 -2.427436038851737976e-02 8.231599628925323486e-02 4.315409436821937561e-02 -1.804081723093986511e-02 -8.417110890150070190e-03 -3.493945300579071045e-01 -1.332168430089950562e-01 -1.036130860447883606e-01 -2.384220361709594727e-01 1.040371656417846680e-01 -2.418445497751235962e-01 2.221219614148139954e-02 4.125063717365264893e-01 2.014827281236648560e-01
-2.789723873138427734e-01 2.693286538124084473e-02 3.263667225837707520e-02 1.356998533010482788e-01 -5.096843838691711426e-02 -5.373843759298324585e-02 -4.765242636203765869e-01 -5.360204726457595825e-02 1.698977649211883545e-01 1.531331241130828857e-01 2.445715367794036865e-01 -7.023251056671142578e-02 1.696834266185760498e-01 7.374922186136245728e-02 -1.310441792011260986e-01 9.728442132472991943e-02 -1.501640528440475464e-01 8.616490662097930908e-02 -1.832327991724014282e-01 -1.828253455460071564e-02 -2.514844834804534912e-01 -3.216999173164367676e-01 2.854328602552413940e-02 -1.776937097311019897e-01 -1.717285811901092529e-02 2.863583266735076904e-01 1.267374604940414429e-01 1.653589755296707153e-01 -1.122208684682846069e-01 -2.643813937902450562e-02 2.366793453693389893e-01 -1.748868674039840698e-01
-7.270330935716629028e-02 -1.349421292543411255e-01 1.212530359625816345e-01 1.483507007360458374e-01 -4.884823784232139587e-02 -1.073459237813949585e-01 -3.784461617469787598e-01 1.359304338693618774e-01 -2.158784680068492889e-02 1.259401589632034302e-01 2.510920912027359009e-02 -9.697984158992767334e-02 2.505079209804534912e-01 1.550182327628135681e-02 -8.641243726015090942e-02 5.642843618988990784e-02 -7.619086652994155884e-02 9.210912883281707764e-02 -1.784093677997589111e-01 8.026420325040817261e-02 -1.864373534917831421e-01 -4.019782543182373047e-01 -7.755024824291467667e-03 -3.283829391002655029e-01 -2.407400012016296387e-01 2.179110497236251831e-01 2.028986662626266479e-01 2.804826200008392334e-01 -5.663337651640176773e-03 1.323297917842864990e-01 2.470839619636535645e-01 -5.918805301189422607e-02
-2.120901793241500854e-01 4.627829417586326599e-02 -9.101720899343490601e-02 -1.200915724039077759e-01 2.210175842046737671e-01 3.227766454219818115e-01 -2.311005294322967529e-01 1.364388465881347656e-01 1.774958372116088867e-01 -1.996922865509986877e-02 -1.051821410655975342e-01 -2.144660353660583496e-01 3.236169368028640747e-02 -6.492603570222854614e-02 -4.073599725961685181e-02 9.205110371112823486e-02 1.560311317443847656e-01 2.230925858020782471e-01 -1.338196396827697754e-01 -8.303595334291458130e-02 3.250334039330482483e-02 -3.873158991336822510e-01 -4.026055634021759033e-01 -5.399177595973014832e-02 -2.837860025465488434e-02 1.930598765611648560e-01 1.491678059101104736e-01 3.525589127093553543e-03 -3.803813830018043518e-03 3.917439281940460205e-02 3.273920416831970215e-01 -1.291697621345520020e-01
-5.832033753395080566e-01 -1.554503142833709717e-01 2.572862803936004639e-02 7.319368422031402588e-03 -1.027003675699234009e-01 2.215216308832168579e-01 8.598680049180984497e-02 1.225738301873207092e-01 1.949723064899444580e-01 -2.736720256507396698e-02 -2.558481991291046143e-01 2.307331562042236328e-02 -4.191589355468750000e-02 -8.892928063869476318e-02 -1.026031188666820526e-02 -1.464441418647766113e-01 2.402601242065429688e-01 -3.208272904157638550e-02 -9.465403854846954346e-02 2.118870988488197327e-02 9.659551829099655151e-02 -2.259791046380996704e-01 -1.114814653992652893e-01 -1.595153957605361938e-01 -7.140983641147613525e-02 2.184121124446392059e-02 -7.986622303724288940e-02 6.181397940963506699e-03 -3.548059463500976562e-01 -2.571348287165164948e-02 2.131439000368118286e-01 -2.580325603485107422e-01
-2.071240544319152832e-01 1.042003855109214783e-01 5.680530890822410583e-02 -6.401102989912033081e-02 -1.775801531039178371e-03 5.062799155712127686e-02 2.628006599843502045e-02 1.844514757394790649e-01 8.560851216316223145e-02 1.478433459997177124e-01 -8.142320811748504639e-02 -8.245614916086196899e-02 2.288552373647689819e-01 -2.731381356716156006e-01 -3.168861567974090576e-01 -4.698316752910614014e-02 1.199450492858886719e-01 1.381669938564300537e-01 -8.569499105215072632e-02 8.828146010637283325e-02 1.035228930413722992e-02 6.932433694601058960e-02 1.147857010364532471e-01 -2.830182611942291260e-01 7.798783481121063232e-02 -1.802697405219078064e-02 -1.326059699058532715e-01 -4.749585874378681183e-03 -1.768810153007507324e-01 2.911885082721710205e-01 5.272332429885864258e-01 -2.540689110755920410e-01
-1.287724524736404419e-01 -1.701650768518447876e-01 1.231814362108707428e-02 -2.530961669981479645e-02 1.875689327716827393e-01 -2.441230975091457367e-02 -2.982234954833984375e-01 1.322275958955287933e-02 1.344235688447952271e-01 -2.283729314804077148e-01 -1.216217596083879471e-02 -1.088512688875198364e-01 8.927217125892639160e-02 -2.619214951992034912e-01 -1.267590522766113281e-01 -1.829010844230651855e-01 -1.373450607061386108e-01 -7.199939340353012085e-02 -1.473481059074401855e-01 2.879512310028076172e-01 -4.085042327642440796e-02 -4.424160420894622803e-01 -5.879786983132362366e-02 1.009740382432937622e-01 2.334184385836124420e-02 -7.379795610904693604e-02 -2.342698164284229279e-02 -1.160457804799079895e-01 -2.739692628383636475e-01 1.459709405899047852e-01 4.034973382949829102e-01 -3.942034393548965454e-02
-3.801662847399711609e-02 -1.688650548458099365e-01 -1.765502691268920898e-01 1.694314330816268921e-01 -1.434650123119354248e-01 7.682028412818908691e-02 -3.561860620975494385e-01 8.632566034793853760e-02 3.100726306438446045e-01 9.710154682397842407e-02 -1.494267582893371582e-01 1.556251049041748047e-01 1.473206430673599243e-01 1.763674020767211914e-01 -2.747082151472568512e-02 -4.362551495432853699e-02 3.267960548400878906e-01 -1.263277530670166016e-01 -1.001880019903182983e-01 -1.116218045353889465e-01 -8.671234548091888428e-02 -6.452018022537231445e-02 1.634376645088195801e-01 1.355658024549484253e-01 6.596691161394119263e-02 -6.993723660707473755e-02 1.181633695960044861e-01 -1.322015821933746338e-01 -3.271258175373077393e-01 3.149151429533958435e-02 4.142653048038482666e-01 -1.394466757774353027e-01
-2.144819200038909912e-01 -9.692691266536712646e-02 2.892127931118011475e-01 -5.355745181441307068e-02 6.931395083665847778e-02 2.380056977272033691e-01 -1.742634624242782593e-01 6.849735230207443237e-02 -2.581495605409145355e-02 -4.104948788881301880e-02 3.017736375331878662e-01 -2.388106584548950195e-01 2.843308448791503906e-01 -2.873982787132263184e-01 1.318489015102386475e-01 -2.182628400623798370e-02 2.312328517436981201e-01 2.814847826957702637e-01 -1.061998382210731506e-01 -8.770378306508064270e-03 -1.308716484345495701e-03 -1.038631871342658997e-01 1.446561664342880249e-01 -8.258138597011566162e-02 7.258427888154983521e-02 1.306263506412506104e-01 -6.623953580856323242e-02 4.832532722502946854e-03 -2.768326401710510254e-01 2.613726258277893066e-01 2.472374290227890015e-01 1.200611814856529236e-01
-4.448327794671058655e-02 -5.946539714932441711e-02 6.860504299402236938e-02 -6.661283969879150391e-02 -2.253672480583190918e-02 9.273324161767959595e-02 -4.510641992092132568e-01 1.654909849166870117e-01 2.988637685775756836e-01 4.284942522644996643e-02 -3.790598809719085693e-01 6.545764207839965820e-02 3.826434612274169922e-01 1.052109897136688232e-01 -1.974559128284454346e-01 -4.909608885645866394e-02 -1.368259042501449585e-01 -7.780214399099349976e-02 1.873748563230037689e-02 -3.012660890817642212e-02 6.515525281429290771e-02 -7.640660554170608521e-02 7.036085426807403564e-02 5.141557380557060242e-02 -3.428789079189300537e-01 1.312232315540313721e-01 -1.298631876707077026e-01 1.998011320829391479e-01 -2.861866354942321777e-02 -1.281935423612594604e-01 2.175896167755126953e-01 -8.658682554960250854e-02
4.012362658977508545e-02 1.655773520469665527e-01 1.191027984023094177e-01 -9.846497327089309692e-02 -1.355848759412765503e-01 2.150277793407440186e-01 -3.490053415298461914e-01 2.546226680278778076e-01 -1.375357806682586670e-01 -3.246142566204071045e-01 -1.196663919836282730e-02 -8.142346888780593872e-02 1.591613739728927612e-01 -9.216676466166973114e-03 4.469560086727142334e-02 2.522054016590118408e-01 1.555592715740203857e-01 -2.136802673339843750e-01 -2.554663717746734619e-01 7.706067990511655807e-04 1.240089759230613708e-01 -6.794898211956024170e-02 4.749045893549919128e-02 -1.889068931341171265e-01 -1.036297678947448730e-01 5.297018587589263916e-02 -7.248759269714355469e-03 -4.902014881372451782e-02 -2.405297607183456421e-01 3.018738925457000732e-01 1.284764707088470459e-01 -3.149643838405609131e-01
1.587110757827758789e-01 -2.195803523063659668e-01 -2.092370986938476562e-01 8.680434525012969971e-02 -1.459968984127044678e-01 2.975400686264038086e-01 -2.272351831197738647e-01 3.776513934135437012e-01 1.789609938859939575e-01 -2.892438694834709167e-02 -5.728757008910179138e-02 -2.513786603230983019e-04 3.768240213394165039e-01 1.138763800263404846e-01 4.173061251640319824e-02 -1.449018865823745728e-01 -1.371593028306961060e-01 1.508142650127410889e-01 -3.556633740663528442e-02 -1.928074471652507782e-02 1.656662076711654663e-01 -1.545648872852325439e-01 8.294308930635452271e-02 1.113830804824829102e-01 -6.627867370843887329e-02 5.708052963018417358e-02 1.081420406699180603e-01 8.581151068210601807e-02 -4.631275236606597900e-01 -1.146060787141323090e-02 2.382020279765129089e-02 4.024673998355865479e-02
1.387605369091033936e-01 -1.347830146551132202e-01 -4.303511604666709900e-02 -3.682775795459747314e-01 -1.214629039168357849e-01 1.879214793443679810e-01 -2.245319485664367676e-01 2.746374309062957764e-01 1.072342693805694580e-02 2.880339510738849640e-02 1.560157686471939087e-01 -2.819327712059020996e-01 2.907241582870483398e-01 2.488792985677719116e-01 1.651994138956069946e-01 7.953258603811264038e-02 -1.976662427186965942e-01 -7.068112492561340332e-02 9.376999735832214355e-02 1.544480677694082260e-02 -7.959199696779251099e-02 -1.789363920688629150e-01 -9.583314508199691772e-02 5.038430448621511459e-03 -2.277235984802246094e-01 7.353856414556503296e-02 -1.030452027916908264e-01 -9.736088663339614868e-02 -2.698885500431060791e-01 -6.355972588062286377e-02 3.198388814926147461e-01 -8.449617773294448853e-02
-3.221334889531135559e-03 -1.239976286888122559e-02 -1.774742603302001953e-01 -6.200779974460601807e-02 -3.164519369602203369e-01 1.101679727435112000e-01 -4.911577403545379639e-01 1.890929788351058960e-02 2.745064198970794678e-01 5.511789023876190186e-02 -7.168132066726684570e-02 -1.857322007417678833e-01 -3.327193669974803925e-03 6.121617183089256287e-02 -1.695938557386398315e-01 -1.788602024316787720e-01 3.017416968941688538e-02 -3.073665127158164978e-02 -5.900876596570014954e-02 3.640877306461334229e-01 -4.050462543964385986e-01 -9.988681972026824951e-02 -8.126425743103027344e-02 -1.396750914864242077e-03 -8.255466073751449585e-02 1.454050093889236450e-02 -1.309691071510314941e-01 -8.571294695138931274e-02 -8.504723757505416870e-02 1.500800102949142456e-01 2.168819010257720947e-01 -3.492132946848869324e-02
9.695266187191009521e-02 9.013321250677108765e-02 2.868941128253936768e-01 2.203565686941146851e-01 6.549748126417398453e-03 2.550010681152343750e-01 -4.274051487445831299e-01 6.028264015913009644e-02 -1.672900021076202393e-01 -1.220129951834678650e-01 3.329963982105255127e-02 -1.076911762356758118e-01 1.936663687229156494e-01 -3.871430410072207451e-03 1.795237883925437927e-02 2.134495079517364502e-01 2.334311306476593018e-01 -7.607925683259963989e-02 -1.344138234853744507e-01 -1.549002230167388916e-01 2.797222509980201721e-02 1.286460179835557938e-02 -1.531170010566711426e-01 -2.043650001287460327e-01 1.653426699340343475e-02 -6.267026066780090332e-02 -4.511117562651634216e-02 2.637396380305290222e-02 -2.630770504474639893e-01 2.319687157869338989e-01 1.842647045850753784e-01 -3.589542210102081299e-01
9.047411382198333740e-03 -5.075614452362060547e-01 -5.827912688255310059e-02 5.610446259379386902e-02 -8.207719773054122925e-02 3.791081905364990234e-01 -3.741476833820343018e-01 3.682523220777511597e-02 4.186243191361427307e-02 1.490794587880373001e-02 2.391556054353713989e-01 -1.334424018859863281e-01 1.413439959287643433e-01 -7.317379117012023926e-02 -5.904570966958999634e-02 -3.136546909809112549e-02 -2.298309840261936188e-02 9.262033551931381226e-02 1.426296383142471313e-01 -1.386005245149135590e-02 -1.599929332733154297e-01 -1.448531076312065125e-02 9.147652983665466309e-02 -7.817901670932769775e-02 5.300380662083625793e-02 2.212486267089843750e-01 -4.880733788013458252e-02 -1.115917786955833435e-01 3.665560856461524963e-02 1.081387102603912354e-01 3.887531161308288574e-01 -1.910023838281631470e-01
5.593270063400268555e-02 -1.121005117893218994e-01 1.864147335290908813e-01 -1.723566204309463501e-01 1.433541774749755859e-01 7.339661568403244019e-02 -4.667297005653381348e-02 2.170895934104919434e-01 -1.214916333556175232e-01 -9.169112890958786011e-02 1.475307792425155640e-01 -2.152745425701141357e-01 4.025613665580749512e-01 -1.941945254802703857e-01 -9.131425619125366211e-02 -7.955378293991088867e-02 3.424201905727386475e-02 -4.915330559015274048e-02 -3.600062429904937744e-01 3.651759773492813110e-02 -7.882978022098541260e-02 -1.889904588460922241e-01 7.045488804578781128e-02 8.414244651794433594e-02 1.042218357324600220e-01 1.841314285993576050e-01 -2.035224735736846924e-01 2.589726075530052185e-02 -5.409726873040199280e-02 3.590587154030799866e-02 4.574912190437316895e-01 -2.236493974924087524e-01
-2.020589858293533325e-01 -1.946793943643569946e-01 -6.912014633417129517e-02 3.377056447789072990e-03 -4.987410828471183777e-02 2.946650842204689980e-03 -2.752493023872375488e-01 7.181445509195327759e-02 1.070430316030979156e-02 4.829354584217071533e-02 -2.447206825017929077e-01 -3.429303467273712158e-01 1.736569702625274658e-01 3.338015824556350708e-02 1.406789124011993408e-01 -2.314779609441757202e-01 1.355547159910202026e-01 -7.486995309591293335e-02 -9.570043534040451050e-02 -5.172150582075119019e-02 -1.204260289669036865e-01 -2.143733352422714233e-01 -8.656892180442810059e-02 -2.528488337993621826e-01 -1.433231234550476074e-01 -3.118508756160736084e-01 9.642382152378559113e-03 2.756465971469879150e-01 -5.002734437584877014e-02 -3.907936066389083862e-02 4.036393761634826660e-01 -1.413049250841140747e-01
1.660291403532028198e-01 -1.966934800148010254e-01 -1.647399514913558960e-01 1.326980739831924438e-01 -5.643710121512413025e-02 2.638482153415679932e-01 -1.095442101359367371e-01 2.896566689014434814e-01 1.980971843004226685e-01 -2.595563419163227081e-02 -1.553747616708278656e-02 1.093461085110902786e-02 1.605646908283233643e-01 -8.900091797113418579e-02 -6.859461963176727295e-02 1.077630370855331421e-01 1.916936188936233521e-01 -2.554970979690551758e-01 -6.692163646221160889e-02 1.304747611284255981e-01 -1.088612303137779236e-01 -2.271217852830886841e-01 -1.051711961627006531e-01 -2.091992646455764771e-01 -2.608208730816841125e-02 1.321848034858703613e-01 1.050147414207458496e-02 -6.974772550165653229e-03 2.662704586982727051e-01 3.169321715831756592e-01 4.176138043403625488e-01 -1.554073542356491089e-01
-3.470450043678283691e-01 -5.950040370225906372e-02 1.410142867825925350e-03 -2.057017087936401367e-01 1.065583340823650360e-02 3.172539472579956055e-01 -4.405952990055084229e-01 1.770189255475997925e-01 4.309847205877304077e-02 1.213154718279838562e-01 -1.648144796490669250e-02 -1.151694729924201965e-01 5.795951932668685913e-02 -2.167084664106369019e-01 1.300445497035980225e-01 1.090656444430351257e-01 1.114711016416549683e-01 1.813804656267166138e-01 -9.647297859191894531e-02 -2.272280491888523102e-02 -6.229957193136215210e-02 -1.436625570058822632e-01 -3.863237798213958740e-01 8.801090531051158905e-03 -8.368360996246337891e-02 1.149673759937286377e-01 1.843930631875991821e-01 2.432362362742424011e-02 1.443274319171905518e-02 -1.432368606328964233e-01 2.874681651592254639e-01 -1.052316501736640930e-01
-5.041837692260742188e-02 -1.595125794410705566e-01 9.601790457963943481e-02 1.298152059316635132e-01 -2.109587937593460083e-01 -1.863060146570205688e-02 -1.837963461875915527e-01 1.449003070592880249e-01 -2.134339958429336548e-01 -1.799222975969314575e-01 -1.400848925113677979e-01 -2.988630905747413635e-03 6.539218127727508545e-02 2.160429507493972778e-01 -3.560998141765594482e-01 2.212877720594406128e-01 -1.143100634217262268e-01 4.987157508730888367e-02 -6.953597813844680786e-02 9.835043922066688538e-03 -2.219930291175842285e-01 -2.264274209737777710e-01 -1.142309978604316711e-01 1.888378895819187164e-02 -3.176623955368995667e-02 2.477827668190002441e-01 -8.256591111421585083e-02 -5.384285375475883484e-02 -4.557452201843261719e-01 2.314982563257217407e-01 1.755826473236083984e-01 1.527812033891677856e-01
-5.246584489941596985e-02 -3.152331709861755371e-02 -3.803237155079841614e-02 -3.075800240039825439e-01 -1.977866888046264648e-01 1.684981733560562134e-01 -2.738879993557929993e-02 1.716242730617523193e-01 -1.662982255220413208e-02 -6.485112477093935013e-03 -7.534451037645339966e-02 -1.802031695842742920e-01 3.162250518798828125e-01 3.831397294998168945e-01 5.193565413355827332e-02 1.749468892812728882e-01 1.420277804136276245e-01 1.227315217256546021e-01 -1.200467422604560852e-01 3.781647682189941406e-01 -1.427142769098281860e-01 -1.536009609699249268e-01 -1.310873329639434814e-01 1.622688397765159607e-02 8.054073154926300049e-02 2.627221345901489258e-01 5.471590161323547363e-02 1.281647011637687683e-02 -3.784222602844238281e-01 2.286642417311668396e-02 -4.602318163961172104e-03 -8.626013994216918945e-02
-1.887566298246383667e-01 -2.750358283519744873e-01 -1.640998125076293945e-01 6.174436956644058228e-02 -1.096782684326171875e-01 7.597362250089645386e-02 -4.649110436439514160e-01 1.457626819610595703e-01 1.614181697368621826e-01 -2.131192572414875031e-02 3.569957315921783447e-01 7.915704697370529175e-02 7.104155421257019043e-02 -1.203227713704109192e-01 8.848542720079421997e-02 1.164519786834716797e-01 -7.820381224155426025e-02 3.092367947101593018e-01 8.157455176115036011e-02 1.207657679915428162e-01 -4.656993225216865540e-02 -1.931606382131576538e-01 -6.040626764297485352e-02 -6.359967589378356934e-02 4.212341830134391785e-02 3.443029522895812988e-01 -1.487980335950851440e-01 -5.741716548800468445e-02 -4.643397778272628784e-02 -1.390336900949478149e-01 2.475689798593521118e-01 -5.448779091238975525e-02
-4.785956814885139465e-02 3.075641579926013947e-02 -4.427171312272548676e-03 2.030921578407287598e-01 -1.478451043367385864e-01 -1.791559010744094849e-01 -3.416683673858642578e-01 4.093531891703605652e-02 2.186284512281417847e-01 -7.715710997581481934e-02 -1.668245345354080200e-01 -2.105638533830642700e-01 1.637743711471557617e-01 -7.018295675516128540e-02 1.311091799288988113e-02 -2.408291846513748169e-01 7.005794346332550049e-02 -7.397410273551940918e-02 -2.625118494033813477e-01 8.116512000560760498e-02 -2.069558203220367432e-01 -2.585802972316741943e-01 8.055388182401657104e-02 -5.985379964113235474e-02 -5.124564096331596375e-02 -7.330222427845001221e-02 -2.883621454238891602e-01 -1.623055785894393921e-01 -2.833407521247863770e-01 2.479052394628524780e-01 2.994447648525238037e-01 1.128907948732376099e-01
-2.896033041179180145e-02 -1.945561617612838745e-01 -5.186328664422035217e-02 3.831893205642700195e-01 -6.435690820217132568e-02 3.978385925292968750e-01 -2.889078259468078613e-01 -4.971892386674880981e-02 1.117786616086959839e-01 -6.371756643056869507e-02 1.465222090482711792e-01 -1.177683100104331970e-01 1.346763670444488525e-01 1.201648637652397156e-01 7.122987508773803711e-02 -7.547915726900100708e-02 1.554988771677017212e-01 -2.287158966064453125e-01 9.285430610179901123e-02 2.414776533842086792e-01 -1.119875386357307434e-01 -2.296786457300186157e-01 1.049699410796165466e-01 -6.755758076906204224e-02 -5.864140111953020096e-04 3.284829109907150269e-02 3.292626515030860901e-02 1.002785339951515198e-01 -3.416369557380676270e-01 9.299077093601226807e-02 3.189676702022552490e-01 6.756053119897842407e-02
-2.346057295799255371e-01 2.420001290738582611e-02 -7.390071451663970947e-02 -1.161416247487068176e-01 1.347587406635284424e-01 5.589751154184341431e-02 -9.890049695968627930e-02 2.253762781620025635e-01 1.085359528660774231e-01 -1.335196848958730698e-02 -2.211743779480457306e-02 -3.448543548583984375e-01 3.849116340279579163e-02 1.496957987546920776e-01 -3.045431971549987793e-01 8.658804744482040405e-02 -2.680177390575408936e-01 -8.864176273345947266e-02 -3.326996862888336182e-01 2.357503473758697510e-01 -2.279074676334857941e-02 -1.429539769887924194e-01 -1.140090674161911011e-01 4.502146691083908081e-02 -2.213560491800308228e-01 2.371973693370819092e-01 -1.361251920461654663e-01 2.324871718883514404e-01 -2.086743861436843872e-01 1.182730868458747864e-01 1.174716055393218994e-01 -2.386308312416076660e-01
-3.717466592788696289e-01 -2.100208848714828491e-01 -1.092167664319276810e-02 3.761920332908630371e-01 -1.843931153416633606e-02 2.679277956485748291e-01 -2.720017135143280029e-01 1.848721653223037720e-01 1.150528527796268463e-02 8.358336240053176880e-02 -3.462896049022674561e-01 -1.651380062103271484e-01 -2.852593548595905304e-02 -1.684283837676048279e-02 1.080441027879714966e-01 -1.903310790657997131e-02 -1.303885281085968018e-01 1.062211841344833374e-01 -1.051762476563453674e-01 5.323041975498199463e-02 -2.217816561460494995e-01 -2.154450714588165283e-01 -1.584833301603794098e-02 -5.659443885087966919e-02 -7.094871997833251953e-02 -2.897173166275024414e-01 -5.786830931901931763e-02 6.444381922483444214e-02 -2.489315345883369446e-02 1.612307727336883545e-01 2.376712262630462646e-01 -8.670406788587570190e-02
-1.123131662607192993e-01 -2.752905189990997314e-01 2.572236582636833191e-02 2.093535810708999634e-01 -1.017713323235511780e-01 -2.255507558584213257e-02 -1.171500086784362793e-01 1.716803908348083496e-01 1.204414106905460358e-02 3.142494857311248779e-01 1.215057680383324623e-03 -1.388925462961196899e-01 2.424606233835220337e-01 1.761638559401035309e-02 -2.387308776378631592e-01 -3.891768679022789001e-02 3.019073605537414551e-02 -1.014182120561599731e-01 -2.313724756240844727e-01 1.201018914580345154e-01 2.021475583314895630e-01 -1.150638312101364136e-01 -3.068378269672393799e-01 -1.290361732244491577e-01 -3.712498769164085388e-02 -4.447516798973083496e-02 -1.063887178897857666e-01 -1.600317358970642090e-01 -4.287069141864776611e-01 -2.017927914857864380e-01 1.603988260030746460e-01 2.065679579973220825e-01
4.916582629084587097e-02 -1.749575510621070862e-02 -4.316689819097518921e-02 -5.235960707068443298e-02 1.765199601650238037e-01 4.548959434032440186e-02 -4.255959093570709229e-01 2.556114792823791504e-01 -4.796232655644416809e-02 -2.216912060976028442e-01 -2.393806912004947662e-02 -1.351235210895538330e-01 -1.073217093944549561e-01 -1.798365414142608643e-01 -3.494732081890106201e-02 2.182820737361907959e-01 -1.432398855686187744e-01 1.481966823339462280e-01 -2.694637477397918701e-01 -8.758075535297393799e-02 2.234252868220210075e-03 1.349886413663625717e-03 -2.729047536849975586e-01 -9.845968335866928101e-02 1.268706619739532471e-01 6.141033023595809937e-02 1.323540955781936646e-01 -1.164129376411437988e-02 -4.725135266780853271e-01 -6.072667986154556274e-02 2.365638464689254761e-01 1.502956300973892212e-01
-2.433632016181945801e-01 -1.079544275999069214e-01 -3.641967847943305969e-02 -9.289143979549407959e-02 1.152649372816085815e-01 2.844228446483612061e-01 -2.032622545957565308e-01 5.176708102226257324e-02 1.234736368060112000e-01 1.681538522243499756e-01 -6.192873115651309490e-04 -2.116889208555221558e-01 -7.601847499608993530e-02 8.948834612965583801e-03 2.059108018875122070e-02 2.598060108721256256e-02 2.368440628051757812e-01 1.288127452135086060e-01 -9.884180128574371338e-02 -7.961165904998779297e-02 1.465645879507064819e-01 -2.140692919492721558e-01 -5.389359593391418457e-01 8.375411480665206909e-02 -5.669522099196910858e-03 -1.694332435727119446e-02 1.655810698866844177e-02 1.192269250750541687e-01 -2.726337909698486328e-01 -5.848539248108863831e-02 3.215793371200561523e-01 -1.901439577341079712e-01
-4.605665802955627441e-02 -3.558732271194458008e-01 -8.350187540054321289e-02 -1.088834032416343689e-01 4.658057913184165955e-02 1.595600396394729614e-01 -2.597089409828186035e-01 -1.410755217075347900e-01 2.488492131233215332e-01 1.378170251846313477e-01 -2.239484488964080811e-01 8.044682443141937256e-02 2.247740328311920166e-01 -6.026654690504074097e-02 -1.898750364780426025e-01 3.522976487874984741e-02 -4.578687623143196106e-02 -3.417842984199523926e-01 -4.093583226203918457e-01 -1.387146711349487305e-01 -1.661637276411056519e-01 -4.414308071136474609e-02 7.673700898885726929e-02 -8.959577977657318115e-02 -6.085732206702232361e-02 1.314424872398376465e-01 -5.932788923382759094e-02 -4.274828359484672546e-02 -1.612797379493713379e-01 2.756733000278472900e-01 1.730077117681503296e-01 3.099927119910717010e-02
-1.023473590612411499e-01 -3.165990486741065979e-02 -1.023152843117713928e-02 -7.826071232557296753e-02 -4.172933846712112427e-02 1.235733628273010254e-01 -4.219559431076049805e-01 1.591466218233108521e-01 -5.254426971077919006e-02 -5.642153024673461914e-01 -8.078804612159729004e-02 -3.255093693733215332e-01 1.068090870976448059e-01 7.379177957773208618e-02 1.713234484195709229e-01 2.769582569599151611e-01 -7.866831123828887939e-02 -8.893940597772598267e-02 -2.026052772998809814e-01 1.563062369823455811e-01 9.783866815268993378e-03 -1.702986657619476318e-02 -1.425182223320007324e-01 -3.642516210675239563e-02 4.263720661401748657e-02 8.685349673032760620e-02 -7.726945728063583374e-02 -3.395395725965499878e-02 -1.996525377035140991e-01 -1.355880200862884521e-01 8.729026466608047485e-02 -1.464920938014984131e-01
1.245489194989204407e-01 2.322446554899215698e-02 1.225402671843767166e-02 2.386029958724975586e-01 -2.091187536716461182e-01 1.694076210260391235e-01 -2.022126019001007080e-01 -4.717090725898742676e-02 -1.070151329040527344e-01 -2.184147536754608154e-01 -9.456633776426315308e-02 -2.393674403429031372e-01 3.728589415550231934e-01 2.518180310726165771e-01 7.188602536916732788e-02 3.908543661236763000e-02 -5.256201699376106262e-02 6.028225179761648178e-04 -2.336365282535552979e-01 -1.732139438390731812e-01 5.030424892902374268e-02 -8.487806469202041626e-02 -1.024905890226364136e-01 -7.530696690082550049e-02 3.246518075466156006e-01 1.337873637676239014e-01 -2.122381925582885742e-01 1.057491302490234375e-01 -3.663774728775024414e-01 4.965069890022277832e-02 1.557955592870712280e-01 -1.517750471830368042e-01
8.393549174070358276e-02 -4.070472717285156250e-01 -1.985479891300201416e-01 1.076683625578880310e-01 -9.151442348957061768e-02 5.021310411393642426e-03 -3.294143080711364746e-01 2.267326600849628448e-02 3.532250225543975830e-01 1.380996108055114746e-01 -4.984421655535697937e-02 -3.753658384084701538e-02 2.250479906797409058e-01 -1.363843083381652832e-01 3.102592378854751587e-02 6.051263585686683655e-02 1.474455147981643677e-01 -1.382397860288619995e-01 -1.734684109687805176e-01 -8.713641762733459473e-02 -2.254291176795959473e-01 -7.836104929447174072e-02 5.340369790792465210e-02 -7.965841144323348999e-02 -2.289280891418457031e-01 1.382874399423599243e-01 -7.755193510092794895e-04 -2.856637239456176758e-01 -7.748740911483764648e-02 1.314403712749481201e-01 2.284639775753021240e-01 -2.528201341629028320e-01
-3.556657955050468445e-02 -2.405985444784164429e-01 8.997985720634460449e-02 -1.291768103837966919e-01 1.979818493127822876e-01 -8.928379416465759277e-02 -3.656484484672546387e-01 5.000685341656208038e-03 6.102430447936058044e-02 -1.131721399724483490e-02 1.737840771675109863e-01 -1.432584822177886963e-01 2.349206805229187012e-01 -1.039665788412094116e-01 -1.267998944967985153e-03 9.694471023976802826e-03 -1.490513086318969727e-01 1.284634470939636230e-01 -1.712814420461654663e-01 -1.819597333669662476e-01 3.232811391353607178e-01 -3.046732544898986816e-01 7.093214988708496094e-02 -1.842148900032043457e-01 -5.916624143719673157e-02 1.736799776554107666e-01 -1.503561735153198242e-01 -7.312989979982376099e-02 -1.555330604314804077e-01 1.650266945362091064e-01 4.038791954517364502e-01 2.952910400927066803e-02
-1.461162324994802475e-02 -1.180160865187644958e-01 7.178383320569992065e-02 2.804181575775146484e-01 -1.183111369609832764e-01 -7.487022876739501953e-02 -3.422537147998809814e-01 -2.200587652623653412e-02 9.585209935903549194e-02 1.571861356496810913e-01 -2.354031950235366821e-01 -2.165021598339080811e-01 1.812367737293243408e-01 1.326139084994792938e-02 -6.140862032771110535e-02 1.138120666146278381e-01 -1.322173923254013062e-01 -4.097780287265777588e-01 -7.823682390153408051e-03 6.649953126907348633e-02 -1.369912624359130859e-01 -1.291030198335647583e-01 -1.703227013349533081e-01 -1.801153123378753662e-01 1.023829653859138489e-01 -1.785992234945297241e-01 -1.741802841424942017e-01 -1.944531500339508057e-01 -3.634790480136871338e-01 1.040714457631111145e-01 1.907803267240524292e-01 -4.767175391316413879e-02
-3.101694583892822266e-01 -5.242592096328735352e-02 4.126297309994697571e-02 1.600130349397659302e-01 2.849184907972812653e-02 -6.888455152511596680e-02 -2.471181452274322510e-01 -2.753319405019283295e-02 -1.793328858911991119e-02 1.613312959671020508e-01 -6.462157517671585083e-02 -2.677564918994903564e-01 1.806299835443496704e-01 7.783862203359603882e-02 1.150233224034309387e-01 -1.356312781572341919e-01 6.953911483287811279e-02 4.142355173826217651e-02 -1.438832432031631470e-01 1.259576380252838135e-01 -5.741788446903228760e-02 -2.717869877815246582e-01 -2.065480947494506836e-01 5.297522619366645813e-02 -2.138694524765014648e-01 -5.188392475247383118e-02 -2.717437446117401123e-01 -3.203261271119117737e-02 -4.722530841827392578e-01 2.175620645284652710e-01 2.435516566038131714e-01 1.228694245219230652e-01
-6.583154946565628052e-02 -8.056093007326126099e-02 -6.149448920041322708e-03 -4.691062122583389282e-02 -1.809034943580627441e-01 -1.084493771195411682e-01 -2.172731310129165649e-01 6.947651505470275879e-02 2.392904758453369141e-01 -1.943309456110000610e-01 -1.964241415262222290e-01 -2.066759169101715088e-01 2.201071828603744507e-01 8.104060590267181396e-02 -3.650170937180519104e-02 -1.966573446989059448e-01 -1.577032171189785004e-02 -1.038668006658554077e-01 -2.564517855644226074e-01 3.259921073913574219e-01 -2.609722316265106201e-01 -2.673835754394531250e-01 1.531814336776733398e-01 -3.198251128196716309e-03 5.714505538344383240e-02 -8.644707500934600830e-02 -2.477266490459442139e-01 -4.384682327508926392e-02 -3.797363340854644775e-01 3.091880120337009430e-02 2.211523950099945068e-01 -6.948627531528472900e-02
-3.377422690391540527e-01 -2.607494294643402100e-01 1.926495432853698730e-01 -4.696067795157432556e-02 -2.176473885774612427e-01 -2.831085398793220520e-02 -3.279152810573577881e-01 2.968362867832183838e-01 1.647353023290634155e-01 -2.022700458765029907e-01 -3.566317260265350342e-02 -1.448215544223785400e-01 -1.737697422504425049e-01 6.364087108522653580e-03 -4.054332524538040161e-02 1.932087838649749756e-01 -8.587066084146499634e-02 1.372049450874328613e-01 -7.350909709930419922e-02 8.436828851699829102e-03 7.270963490009307861e-02 1.035730838775634766e-01 -1.703373938798904419e-01 7.845626771450042725e-02 2.246037572622299194e-01 -8.785723708570003510e-03 -1.993681043386459351e-01 2.742191553115844727e-01 -2.612059414386749268e-01 -6.562159210443496704e-02 2.238213866949081421e-01 -6.592412292957305908e-02
-5.942396819591522217e-02 -4.923470690846443176e-02 -1.879843175411224365e-01 -1.253367215394973755e-01 7.125762104988098145e-02 3.960521221160888672e-01 -1.602189689874649048e-01 3.778107166290283203e-01 1.883316785097122192e-01 6.633866578340530396e-02 4.580768570303916931e-02 -1.012212410569190979e-01 -1.051141619682312012e-01 -2.460277676582336426e-01 -1.243147030472755432e-01 1.062618941068649292e-01 -1.863081008195877075e-02 -6.432539969682693481e-02 -5.002344027161598206e-02 1.262139622122049332e-02 -5.979866161942481995e-02 -1.754165440797805786e-01 -1.373838633298873901e-01 -1.979668289422988892e-01 8.966357260942459106e-02 3.768715858459472656e-01 -1.715159267187118530e-01 -1.983546316623687744e-01 -3.745609223842620850e-01 5.181162431836128235e-02 -2.660184912383556366e-02 -5.726330913603305817e-03
-2.030283212661743164e-01 -1.699398830533027649e-02 1.890042573213577271e-01 3.047936856746673584e-01 -9.180077910423278809e-02 8.651982992887496948e-02 -3.789058029651641846e-01 3.852649629116058350e-01 1.704491227865219116e-01 2.069577425718307495e-01 -1.124568209052085876e-01 -1.920267790555953979e-01 -6.243201903998851776e-03 7.326632738113403320e-02 -2.957993745803833008e-02 2.594788968563079834e-01 2.320708632469177246e-01 -1.388775557279586792e-01 -1.774502545595169067e-01 1.165798008441925049e-01 6.495223939418792725e-02 -3.164587020874023438e-01 2.531453408300876617e-02 -1.018427405506372452e-02 8.133395761251449585e-02 1.447080969810485840e-01 -2.522881031036376953e-01 -4.715766012668609619e-02 -8.235570788383483887e-02 -1.905230246484279633e-02 -3.330543264746665955e-02 4.386907815933227539e-02
-1.645551770925521851e-01 -3.452711999416351318e-01 -7.051856815814971924e-02 1.101786196231842041e-01 -3.742046356201171875e-01 1.341072022914886475e-01 -2.291224710643291473e-02 8.608190715312957764e-02 1.571126580238342285e-01 -5.771156400442123413e-02 -1.978138238191604614e-01 -7.921558618545532227e-02 5.126967653632164001e-02 6.750200688838958740e-02 2.538738027215003967e-02 2.079644799232482910e-01 1.706189475953578949e-02 1.075100004673004150e-01 -1.217141449451446533e-01 -2.973797544836997986e-02 -1.072959899902343750e-01 1.082720384001731873e-01 -2.420597970485687256e-01 -3.470004498958587646e-01 -2.008455842733383179e-01 4.981958121061325073e-02 -2.098864763975143433e-01 -8.461514860391616821e-02 -6.849417835474014282e-02 3.397948443889617920e-01 3.056433200836181641e-01 9.359761327505111694e-02
-1.105033308267593384e-01 -2.038253396749496460e-01 -1.042544934898614883e-02 7.601601630449295044e-02 -1.215152442455291748e-01 2.513939738273620605e-01 -2.881996929645538330e-01 1.606148630380630493e-01 2.614783942699432373e-01 4.235576465725898743e-02 -9.893766045570373535e-02 -1.255880808457732201e-03 2.497015148401260376e-01 -7.366278022527694702e-02 -1.204937621951103210e-01 4.006128758192062378e-02 -2.367681078612804413e-02 -2.022026330232620239e-01 2.170713990926742554e-01 2.463223040103912354e-02 -1.784210801124572754e-01 -2.610818743705749512e-01 -1.628953516483306885e-01 8.604755252599716187e-02 3.483282625675201416e-01 -1.440643370151519775e-01 -1.652948372066020966e-02 1.117346212267875671e-01 1.224676072597503662e-01 1.121249124407768250e-01 4.007146656513214111e-01 -1.535653769969940186e-01
7.819989323616027832e-02 -8.997335098683834076e-03 -1.572720557451248169e-01 2.220613807439804077e-01 -8.509804308414459229e-02 2.322838157415390015e-01 -2.592460811138153076e-01 -5.520157143473625183e-02 -2.349780872464179993e-02 -2.703127264976501465e-01 -1.514464616775512695e-01 -1.238299086689949036e-01 3.018660843372344971e-01 1.439737975597381592e-01 1.616956442594528198e-01 1.272197663784027100e-01 -6.371019035577774048e-02 -6.911394000053405762e-02 6.131090223789215088e-02 -2.730981111526489258e-01 1.042078435420989990e-01 -9.093718603253364563e-03 -1.198338642716407776e-01 -1.803918927907943726e-01 3.492394834756851196e-02 1.838399767875671387e-01 -2.096739411354064941e-01 4.640065506100654602e-02 -3.967739045619964600e-01 1.952272355556488037e-01 1.860872954130172729e-01 -2.567226588726043701e-01
5.010739713907241821e-02 -9.949124418199062347e-03 1.687329858541488647e-01 8.290616422891616821e-02 -2.416633814573287964e-01 2.550498247146606445e-01 -4.401909112930297852e-01 2.169196903705596924e-01 -1.876198500394821167e-01 -1.186675764620304108e-02 -3.610143810510635376e-02 -1.221682876348495483e-01 1.654661744832992554e-01 -1.407928206026554108e-02 -9.289873763918876648e-03 2.381023615598678589e-01 4.023335501551628113e-02 -5.708850175142288208e-02 -4.786409810185432434e-02 -1.134592294692993164e-01 -2.733077853918075562e-02 3.983768075704574585e-02 1.595669239759445190e-01 -7.876701653003692627e-02 -8.498048037290573120e-02 -8.970091491937637329e-02 1.377793848514556885e-01 -4.818397015333175659e-02 -1.969115883111953735e-01 3.153231143951416016e-01 2.387558221817016602e-01 -4.195519685745239258e-01
1.058986932039260864e-01 -2.852095365524291992e-01 -1.057315468788146973e-01 1.204700842499732971e-01 -4.863563925027847290e-03 -6.454751640558242798e-02 -3.613654673099517822e-01 1.278412193059921265e-01 3.456236124038696289e-01 -1.054004132747650146e-01 -2.802060842514038086e-01 -1.671625524759292603e-01 2.610061764717102051e-01 1.163950338959693909e-01 -1.280904859304428101e-01 5.608661100268363953e-02 1.352063268423080444e-01 -1.893815100193023682e-01 -8.444464206695556641e-02 -4.562107473611831665e-02 1.012923717498779297e-01 -2.383826859295368195e-02 -2.829660177230834961e-01 -1.050074100494384766e-01 2.413532286882400513e-01 5.317354574799537659e-02 -9.573794901371002197e-02 -2.295014411211013794e-01 -2.878853380680084229e-01 1.390393078327178955e-01 -1.432720664888620377e-02 -4.205049946904182434e-02
1.644641906023025513e-02 -2.394164502620697021e-01 6.123916059732437134e-02 2.256340719759464264e-02 -3.009582636877894402e-03 -2.255102396011352539e-01 -2.150120437145233154e-01 1.961920708417892456e-01 3.938256800174713135e-01 -8.233229815959930420e-02 -3.215657770633697510e-01 -1.082769855856895447e-01 1.906365007162094116e-01 5.627620965242385864e-02 -2.588004246354103088e-02 -3.585849702358245850e-02 1.213701963424682617e-01 -2.474280148744583130e-01 -1.233356744050979614e-01 -1.000838237814605236e-03 1.949333548545837402e-01 -2.106085419654846191e-01 -2.144757844507694244e-02 -4.072752222418785095e-02 2.080821543931961060e-01 2.526676654815673828e-02 -1.556251663714647293e-03 -7.032714784145355225e-02 -4.275414943695068359e-01 2.428682744503021240e-01 9.095906466245651245e-02 -9.757525473833084106e-02
-7.205712795257568359e-02 -3.558808565139770508e-01 -2.116419672966003418e-01 1.321797519922256470e-01 6.493689119815826416e-02 3.062174320220947266e-01 -3.889383971691131592e-01 5.937439203262329102e-02 2.434355206787586212e-02 -1.259394139051437378e-01 -1.843126714229583740e-01 2.388600818812847137e-02 -5.879929754883050919e-03 -3.741912543773651123e-02 7.212748378515243530e-02 -8.661090582609176636e-02 2.929552197456359863e-01 -1.770512163639068604e-01 4.973150044679641724e-02 -3.440930694341659546e-02 -6.286226958036422729e-02 1.086510568857192993e-01 -1.219503507018089294e-01 -3.655381500720977783e-01 1.617088317871093750e-01 2.204440683126449585e-01 1.073387265205383301e-02 1.209403276443481445e-01 -8.051096647977828979e-02 -7.045279722660779953e-03 3.232426941394805908e-01 4.895284399390220642e-02
-2.861411571502685547e-01 -3.316845297813415527e-01 -1.035301014780998230e-01 -1.550127118825912476e-01 -2.536814212799072266e-01 2.061285227537155151e-01 -2.017110437154769897e-01 3.929878771305084229e-01 -2.277210727334022522e-02 -1.179865598678588867e-01 -2.688657641410827637e-01 1.662738062441349030e-02 1.286932826042175293e-01 1.134382560849189758e-01 -1.951128244400024414e-01 -5.532122775912284851e-02 1.671690195798873901e-01 4.429844673722982407e-03 7.452388852834701538e-02 3.137107938528060913e-02 4.240709543228149414e-02 -2.193231731653213501e-01 -3.182079195976257324e-01 2.696489170193672180e-02 -2.302201539278030396e-01 1.978819072246551514e-01 3.979281708598136902e-02 1.290919482707977295e-01 6.466733664274215698e-02 5.339648947119712830e-02 8.451420813798904419e-02 -5.345053225755691528e-02
-2.576933801174163818e-01 4.202283918857574463e-02 1.992199420928955078e-01 1.294033080339431763e-01 -2.084204405546188354e-01 3.759983479976654053e-01 -1.145676001906394958e-01 3.841420114040374756e-01 -3.619191795587539673e-02 -3.060351125895977020e-02 -1.494321674108505249e-01 -9.107081592082977295e-02 -9.342043101787567139e-02 -1.263297200202941895e-01 -2.911719977855682373e-01 -4.844031855463981628e-02 1.853703111410140991e-01 1.977846957743167877e-02 -1.287763714790344238e-01 4.899348318576812744e-02 -2.500404790043830872e-02 -2.757585644721984863e-01 -8.183196187019348145e-02 -2.817887663841247559e-01 -1.531574577093124390e-01 2.665646374225616455e-01 9.106402099132537842e-02 -5.956229194998741150e-02 -6.047025322914123535e-02 3.594855591654777527e-02 2.374816834926605225e-01 -3.159060329198837280e-02
8.145294338464736938e-02 1.964578330516815186e-01 1.407143026590347290e-01 -4.539782926440238953e-02 -1.099517475813627243e-02 1.912785619497299194e-01 -3.380337655544281006e-01 2.712042927742004395e-01 3.132084906101226807e-01 -1.626607179641723633e-01 -1.008268371224403381e-01 2.099089883267879486e-02 2.591200172901153564e-01 4.543717484921216965e-03 7.198806107044219971e-02 8.864901959896087646e-02 8.924563229084014893e-02 -5.815294757485389709e-02 2.859253250062465668e-02 1.092108637094497681e-01 1.542469412088394165e-01 3.118594922125339508e-02 -3.058109879493713379e-01 -5.738622695207595825e-02 2.414895147085189819e-01 3.477649018168449402e-02 -1.113666370511054993e-01 1.299500614404678345e-01 -3.518863618373870850e-01 1.626495085656642914e-02 -6.570276618003845215e-02 -3.607228994369506836e-01
-2.974385395646095276e-02 2.255588956177234650e-02 2.157851606607437134e-01 2.738517709076404572e-02 -1.616573184728622437e-01 3.761934936046600342e-01 -2.896013557910919189e-01 1.920729577541351318e-01 -6.507690995931625366e-02 7.413491606712341309e-03 1.976855546236038208e-01 -6.260502338409423828e-02 1.029203739017248154e-02 1.237143352627754211e-01 1.338698863983154297e-01 2.454262524843215942e-01 1.315887868404388428e-01 1.065292861312627792e-02 -3.810822963714599609e-01 -8.816248178482055664e-02 6.341510917991399765e-03 1.978432238101959229e-01 -1.667606085538864136e-01 -2.624780833721160889e-01 -3.438456729054450989e-02 2.413680590689182281e-02 -1.219518110156059265e-01 1.323811262845993042e-01 -2.249978482723236084e-01 1.129928007721900940e-01 1.209442466497421265e-01 -3.217611014842987061e-01
-9.454080462455749512e-02 -6.468792259693145752e-02 1.438310891389846802e-01 -1.129371970891952515e-01 -9.428427368402481079e-02 -1.291708946228027344e-01 -5.642159581184387207e-01 1.933186128735542297e-02 2.049866020679473877e-01 1.262383759021759033e-01 -1.433937251567840576e-01 -2.026206441223621368e-02 4.680084586143493652e-01 -8.773325383663177490e-02 3.093372844159603119e-02 -3.337514121085405350e-03 -7.106818258762359619e-02 3.080431520938873291e-01 2.025224640965461731e-02 1.298378109931945801e-01 1.541231125593185425e-01 -2.336908578872680664e-01 -9.200277179479598999e-02 6.602367758750915527e-02 -1.885492503643035889e-01 9.748125821352005005e-02 7.800716906785964966e-02 1.139107644557952881e-01 -1.392589211463928223e-01 5.664583295583724976e-02 3.401698917150497437e-02 -7.906396687030792236e-02
-3.005105555057525635e-01 -4.579605534672737122e-02 -4.730676859617233276e-02 8.006334304809570312e-02 -1.058916077017784119e-01 -1.152370125055313110e-01 -2.606799006462097168e-01 3.779648840427398682e-01 2.907926440238952637e-01 2.160902135074138641e-02 9.400143474340438843e-02 -1.443860232830047607e-01 1.903055608272552490e-01 1.873125135898590088e-01 -4.692426417022943497e-03 9.598494321107864380e-02 -3.500019013881683350e-02 1.184113919734954834e-01 -1.350505799055099487e-01 -1.241241544485092163e-01 -1.855690777301788330e-02 -1.849280297756195068e-01 7.995793968439102173e-02 -1.500753015279769897e-01 -2.247677147388458252e-01 1.198311895132064819e-01 1.772968173027038574e-01 2.482427060604095459e-01 3.695593774318695068e-02 2.631251215934753418e-01 2.886527776718139648e-01 -2.102045863866806030e-01
3.124976344406604767e-02 -1.510839909315109253e-01 1.426057666540145874e-01 8.343952894210815430e-02 -5.828959494829177856e-02 -7.340331375598907471e-02 -2.519417405128479004e-01 6.990398466587066650e-02 3.322393298149108887e-01 9.837911929935216904e-04 -2.902848124504089355e-01 -1.503021419048309326e-01 1.026651710271835327e-01 2.525056302547454834e-01 3.134660050272941589e-02 -9.048330038785934448e-02 -2.539660548791289330e-03 -1.962699890136718750e-01 -1.343727558851242065e-01 8.297038823366165161e-02 9.398746490478515625e-02 -6.262065470218658447e-02 -1.348112970590591431e-01 -1.585736423730850220e-01 4.184929430484771729e-01 5.347360670566558838e-02 -1.126940175890922546e-01 -1.832686513662338257e-01 -3.710671067237854004e-01 2.316572666168212891e-01 1.845818758010864258e-01 -4.230825975537300110e-02
-2.113628834486007690e-01 -2.045515924692153931e-01 2.162363231182098389e-01 -3.778169304132461548e-02 -7.992502301931381226e-02 1.245516091585159302e-01 -2.800504267215728760e-01 1.622136533260345459e-01 2.295439541339874268e-01 -2.725892961025238037e-01 -1.552842557430267334e-01 7.084523141384124756e-02 5.167121887207031250e-01 1.018105894327163696e-01 -6.037663295865058899e-02 3.075685538351535797e-02 -4.922412335872650146e-03 2.017088830471038818e-01 8.127883076667785645e-02 1.255299802869558334e-02 -9.606342017650604248e-02 -6.841233372688293457e-02 6.397816538810729980e-02 -2.497026175260543823e-01 -1.529869437217712402e-01 3.522585332393646240e-02 1.326621621847152710e-01 2.187680304050445557e-01 -1.465414464473724365e-01 1.880693435668945312e-01 1.050247997045516968e-01 -1.215462535619735718e-01
-1.615286320447921753e-01 -2.904441952705383301e-01 -8.470227569341659546e-02 -1.184826940298080444e-01 5.930915474891662598e-02 3.832072019577026367e-03 -8.208354562520980835e-02 1.543952971696853638e-01 -4.255157709121704102e-02 9.414230287075042725e-02 -1.805337369441986084e-01 -7.180417329072952271e-02 3.783587366342544556e-02 -2.314064204692840576e-01 1.515535861253738403e-01 -1.527094095945358276e-01 -1.891823485493659973e-03 6.077405810356140137e-02 -2.260418385267257690e-01 4.770055785775184631e-02 -1.719565540552139282e-01 -3.567723929882049561e-01 -3.247105777263641357e-01 1.811335533857345581e-01 8.269806951284408569e-02 -1.724283397197723389e-02 -1.559645235538482666e-01 -7.353371381759643555e-02 -3.474945127964019775e-01 4.327942430973052979e-02 4.055455625057220459e-01 -9.170085191726684570e-02
-2.345058768987655640e-01 1.751838326454162598e-01 1.654444783926010132e-01 2.489287108182907104e-01 -1.661185175180435181e-01 -7.597173750400543213e-02 -3.246220648288726807e-01 1.389260888099670410e-01 1.156838238239288330e-01 1.779245771467685699e-02 -2.678054273128509521e-01 -2.599810063838958740e-01 1.413245052099227905e-01 1.637849956750869751e-01 -2.645641267299652100e-01 1.006215140223503113e-01 2.263851612806320190e-01 -4.646779224276542664e-02 -4.450746346265077591e-03 -1.347159892320632935e-01 -5.566088482737541199e-02 -2.560642063617706299e-01 -2.061796486377716064e-01 9.935680031776428223e-02 -1.954138278961181641e-01 2.159887179732322693e-02 1.495274156332015991e-02 -3.008275665342807770e-02 -3.072424530982971191e-01 1.769707500934600830e-01 1.645517051219940186e-01 4.248515143990516663e-02
1.948470771312713623e-01 -2.354317605495452881e-01 3.715251106768846512e-03 1.396813392639160156e-01 -2.173974663019180298e-01 5.334928259253501892e-02 -2.366522401571273804e-01 3.048454821109771729e-01 3.441311717033386230e-01 3.387697041034698486e-02 -1.860101222991943359e-01 5.008204281330108643e-02 1.650633662939071655e-01 -2.155265025794506073e-02 8.996526151895523071e-02 -2.367854863405227661e-01 -1.079931706190109253e-01 5.357720330357551575e-02 -4.157711192965507507e-02 -9.615635126829147339e-02 3.792811185121536255e-02 -6.554207950830459595e-02 8.922154456377029419e-02 -4.446749389171600342e-02 1.797580271959304810e-01 -2.619944699108600616e-02 3.316796571016311646e-02 2.182728350162506104e-01 -3.714906275272369385e-01 -1.046946123242378235e-01 3.984024524688720703e-01 -9.419317543506622314e-02
-5.150704458355903625e-02 -2.465561218559741974e-02 -5.668198317289352417e-02 1.529740840196609497e-01 1.214849874377250671e-01 3.718297928571701050e-02 -2.731596529483795166e-01 -1.249079406261444092e-01 1.681334674358367920e-01 -1.479915808886289597e-02 -1.661391258239746094e-01 -1.441412419080734253e-01 8.316036313772201538e-02 9.826500713825225830e-02 -3.677482530474662781e-02 1.020444035530090332e-01 -1.581543385982513428e-01 -5.228048190474510193e-02 -1.469835191965103149e-01 3.104783594608306885e-01 -7.401643693447113037e-02 -1.286985129117965698e-01 9.537285566329956055e-02 1.916397660970687866e-01 1.249056775122880936e-02 -1.179174035787582397e-01 -5.064950585365295410e-01 -6.776987761259078979e-02 -2.954396903514862061e-01 1.691982448101043701e-01 3.118701279163360596e-01 -2.378763705492019653e-01
2.451795898377895355e-02 -1.904272288084030151e-01 1.008551418781280518e-01 -1.541324704885482788e-01 2.947844006121158600e-02 2.870008945465087891e-01 -2.076391428709030151e-01 1.483597308397293091e-01 7.357427477836608887e-02 -5.308588221669197083e-02 7.306648045778274536e-02 8.883038908243179321e-02 1.233702823519706726e-01 2.424100227653980255e-02 6.203357875347137451e-02 2.008415311574935913e-01 -2.208204716444015503e-01 -1.393018960952758789e-01 -3.528965711593627930e-01 -2.131780609488487244e-02 -4.627405852079391479e-02 6.040998548269271851e-02 -2.399566620588302612e-01 8.827664889395236969e-03 -8.351053297519683838e-02 1.919758319854736328e-01 2.027304619550704956e-01 -9.813834726810455322e-02 -2.251911908388137817e-01 -8.548495918512344360e-02 3.474034965038299561e-01 -4.117259085178375244e-01
-5.277535691857337952e-02 -2.595144510269165039e-01 8.682784438133239746e-02 2.120679989457130432e-02 -1.574117243289947510e-01 -5.294577218592166901e-03 -1.629900634288787842e-01 2.596552073955535889e-01 9.359954297542572021e-02 3.068440556526184082e-01 -2.804542779922485352e-01 2.419482767581939697e-01 2.853903472423553467e-01 1.656635105609893799e-01 -3.259932994842529297e-02 1.184078603982925415e-01 -1.071063615381717682e-02 5.210630595684051514e-02 -9.228581190109252930e-02 2.375649660825729370e-01 -1.112426519393920898e-01 -2.892536222934722900e-01 -3.206544741988182068e-02 -3.074363060295581818e-02 -2.433088272809982300e-01 1.952060908079147339e-01 -1.019912306219339371e-02 -1.363002657890319824e-01 -2.465861588716506958e-01 1.891514956951141357e-01 8.472097665071487427e-02 -2.312050759792327881e-01
-2.534356415271759033e-01 5.668787658214569092e-02 6.443232297897338867e-02 7.939330488443374634e-02 3.117462061345577240e-02 2.720875740051269531e-01 -3.708579461090266705e-04 3.200068473815917969e-01 5.612128227949142456e-02 1.171724498271942139e-01 -3.140847384929656982e-02 -3.386373072862625122e-02 -3.364747762680053711e-02 -1.027302816510200500e-01 -3.651745617389678955e-01 3.266230970621109009e-02 1.189122125506401062e-01 1.776832789182662964e-01 -1.399235725402832031e-01 -2.383417740929871798e-04 -7.119899988174438477e-02 -1.571706980466842651e-01 -1.839827895164489746e-01 3.493060544133186340e-02 3.393014147877693176e-02 -1.078565120697021484e-01 -2.880127727985382080e-01 -1.927202790975570679e-01 -2.204792648553848267e-01 4.277007877826690674e-01 2.478278279304504395e-01 -1.536570787429809570e-01
-5.825586989521980286e-02 -2.359989285469055176e-01 -3.235100954771041870e-02 -1.032702904194593430e-02 2.290404289960861206e-01 1.164544671773910522e-01 -1.924242973327636719e-01 -4.076008126139640808e-02 5.817706882953643799e-02 3.049069046974182129e-01 1.023752838373184204e-01 3.730746731162071228e-02 8.546403795480728149e-02 2.924255467951297760e-02 -3.272359445691108704e-02 -2.518153786659240723e-01 1.398104131221771240e-01 1.935844719409942627e-01 1.943444088101387024e-02 1.242294684052467346e-01 6.265608221292495728e-02 -1.647558361291885376e-01 -1.590243577957153320e-01 -1.627409905195236206e-01 8.762446045875549316e-02 1.666753739118576050e-01 -6.323910504579544067e-02 -6.977149285376071930e-03 -3.225624263286590576e-01 1.514910310506820679e-01 5.260407328605651855e-01 -2.351246625185012817e-01
-1.395908743143081665e-01 -9.278322011232376099e-02 -1.144967675209045410e-01 3.107801973819732666e-01 -2.377526760101318359e-01 1.906538009643554688e-01 -2.510991394519805908e-01 1.690832078456878662e-01 4.159497097134590149e-02 2.452308386564254761e-01 6.004130467772483826e-02 4.875304549932479858e-02 4.969880729913711548e-02 -1.681779138743877411e-02 -3.251167237758636475e-01 -1.048880666494369507e-01 9.902695566415786743e-02 9.569710120558738708e-03 -2.415202111005783081e-01 1.833916604518890381e-01 -8.030302822589874268e-03 -2.095586992800235748e-02 -3.679001629352569580e-01 1.343792080879211426e-01 -1.578583270311355591e-01 -2.480104565620422363e-02 -5.889173969626426697e-02 -2.195377834141254425e-03 -3.562433123588562012e-01 -2.361726611852645874e-01 9.792838990688323975e-02 1.154678836464881897e-01
-1.428996324539184570e-01 -2.115239799022674561e-01 -1.298249810934066772e-01 -3.266896009445190430e-01 -2.429125607013702393e-01 8.635572344064712524e-02 -2.487927675247192383e-01 2.115701884031295776e-01 1.133867576718330383e-01 4.474319517612457275e-02 -1.240971758961677551e-01 -1.447365731000900269e-01 -5.620492994785308838e-02 1.148890852928161621e-01 -1.045165583491325378e-01 2.200695425271987915e-01 1.356606036424636841e-01 1.135719195008277893e-01 3.501823917031288147e-02 -1.548991948366165161e-01 1.660514920949935913e-01 -2.145833373069763184e-01 -4.649548232555389404e-01 4.160524904727935791e-02 -1.118029356002807617e-01 7.945498079061508179e-02 -5.141126923263072968e-03 1.182987689971923828e-01 -1.919203847646713257e-01 -1.080979127436876297e-02 2.849153578281402588e-01 -1.104363873600959778e-01
-1.374023873358964920e-02 -2.468359619379043579e-01 -2.287213057279586792e-01 -3.895906731486320496e-02 -1.011083945631980896e-01 5.074084997177124023e-01 -2.220090627670288086e-01 1.017932519316673279e-01 1.434407830238342285e-01 -2.192505262792110443e-02 -3.937935084104537964e-02 1.457905769348144531e-01 3.971079364418983459e-02 1.551416218280792236e-01 -3.006078600883483887e-01 -1.413773298263549805e-01 -1.781759411096572876e-02 -1.535911262035369873e-01 5.929518118500709534e-02 2.216528207063674927e-01 -2.821672521531581879e-02 -1.553107798099517822e-01 7.140313088893890381e-02 -2.253740653395652771e-02 -2.848713286221027374e-02 7.753955572843551636e-02 5.442035570740699768e-02 5.744202062487602234e-02 -1.183009818196296692e-01 2.244182676076889038e-01 4.328256249427795410e-01 -7.743569463491439819e-02
7.889766129665076733e-04 -5.697017535567283630e-02 1.611167490482330322e-01 7.911942899227142334e-02 -6.180418189615011215e-03 -1.588844694197177887e-02 -4.781301021575927734e-01 3.032051399350166321e-02 -2.910759299993515015e-02 2.097219675779342651e-01 -6.722354888916015625e-02 -2.434238791465759277e-01 1.701766550540924072e-01 -8.024598471820354462e-03 -1.420318186283111572e-01 1.250209510326385498e-01 1.252552717924118042e-01 -1.159744039177894592e-01 -1.634287238121032715e-01 3.682796359062194824e-01 -3.036084212362766266e-02 -1.542753428220748901e-01 -3.899608924984931946e-02 3.413827717304229736e-01 6.327225361019372940e-03 -2.076487392187118530e-01 -2.151273787021636963e-01 1.508124452084302902e-02 -1.464239209890365601e-01 3.542718291282653809e-02 2.331564426422119141e-01 -2.455580830574035645e-01
-1.644643247127532959e-01 -9.567981213331222534e-02 3.067662753164768219e-02 4.801796749234199524e-02 -2.746204733848571777e-01 1.079384684562683105e-01 -3.164246082305908203e-01 1.361220628023147583e-01 1.068920865654945374e-01 -8.013688772916793823e-02 -1.543126851320266724e-01 -1.991221755743026733e-01 -1.273029297590255737e-01 -2.705335989594459534e-02 1.515053361654281616e-01 1.071903109550476074e-01 -5.022977665066719055e-02 1.522410009056329727e-02 -4.038375914096832275e-01 1.358100920915603638e-01 -1.434775590896606445e-01 2.553338408470153809e-01 -3.220275044441223145e-01 1.611749082803726196e-02 -1.320518553256988525e-02 1.255039274692535400e-01 -1.882364302873611450e-01 3.197816014289855957e-01 -1.933123022317886353e-01 -6.156099960207939148e-03 2.366892546415328979e-01 3.260224312543869019e-02
-1.682292222976684570e-01 -1.198730841279029846e-01 -1.410364061594009399e-01 7.299986481666564941e-02 5.991162732243537903e-02 -2.949253283441066742e-02 -3.719885051250457764e-01 2.000876218080520630e-01 1.051900014281272888e-01 1.028918996453285217e-01 6.079063564538955688e-02 -2.201823145151138306e-01 -1.644306033849716187e-01 -2.727324701845645905e-02 -2.296063601970672607e-01 2.528407871723175049e-01 1.102809235453605652e-02 -2.973015308380126953e-01 -2.916253209114074707e-01 -2.416303195059299469e-02 -1.124095171689987183e-02 4.807830974459648132e-02 -2.440647408366203308e-02 -1.220731437206268311e-01 1.412448585033416748e-01 8.446498215198516846e-02 -1.719285398721694946e-01 -2.499128729104995728e-01 -1.961487829685211182e-01 3.630784153938293457e-01 2.197643816471099854e-01 -3.481034189462661743e-02
-2.551841437816619873e-01 -6.498214602470397949e-02 -1.088175550103187561e-01 -2.034354507923126221e-01 6.718682497739791870e-02 4.564840197563171387e-01 -3.237395882606506348e-01 1.253130286931991577e-01 -3.658948116935789585e-04 2.942804396152496338e-01 -2.637994289398193359e-02 -2.465269118547439575e-01 6.777755450457334518e-03 6.242489442229270935e-02 -1.447866708040237427e-01 2.683006525039672852e-01 -7.696617394685745239e-02 8.761203289031982422e-02 1.597009003162384033e-01 7.716142386198043823e-02 6.147005409002304077e-02 -4.891121387481689453e-02 6.628171354532241821e-02 -3.311949595808982849e-02 9.385301917791366577e-02 1.893670707941055298e-01 -1.706638932228088379e-01 5.893759429454803467e-02 -1.553969830274581909e-01 2.716373503208160400e-01 2.105838507413864136e-01 1.509882807731628418e-01
-1.712383925914764404e-01 -1.630018055438995361e-01 -1.263363212347030640e-01 -3.081195652484893799e-01 -3.091717958450317383e-01 2.860212624073028564e-01 -6.760831922292709351e-02 3.719166666269302368e-02 -3.940384835004806519e-02 8.299642056226730347e-02 -2.046122448518872261e-03 -1.777061522006988525e-01 2.968482971191406250e-01 3.398026823997497559e-01 -3.119362518191337585e-02 1.807267218828201294e-01 9.419231116771697998e-02 2.819845452904701233e-03 -2.033145576715469360e-01 2.601997256278991699e-01 5.815836042165756226e-02 -1.168273985385894775e-01 -8.956394344568252563e-02 -1.706074364483356476e-02 -4.192183539271354675e-02 2.206025570631027222e-01 8.740826696157455444e-02 1.680013984441757202e-01 -3.541130423545837402e-01 -8.958739042282104492e-02 9.253814816474914551e-02 -3.282657638192176819e-02
-2.016220837831497192e-01 -8.019676059484481812e-02 2.547540664672851562e-01 1.450027525424957275e-01 3.126357123255729675e-02 1.843523085117340088e-01 -2.497902363538742065e-01 3.220784366130828857e-01 9.164907038211822510e-02 -1.368804126977920532e-01 -1.649179458618164062e-01 -3.993643075227737427e-02 1.402182281017303467e-01 -1.433940082788467407e-01 -1.637993454933166504e-01 -1.740038394927978516e-01 2.015392184257507324e-01 2.819333374500274658e-01 6.990236788988113403e-02 -1.059055887162685394e-02 8.454148657619953156e-03 -3.031204938888549805e-01 -1.546456068754196167e-01 -3.733292818069458008e-01 -1.471489388495683670e-02 7.415945827960968018e-02 -2.013405039906501770e-02 1.679237484931945801e-01 -2.348691970109939575e-02 2.397497892379760742e-01 1.918583661317825317e-01 5.596368759870529175e-02
-2.279702275991439819e-01 -1.527580022811889648e-01 -1.295870542526245117e-01 -2.523503005504608154e-01 -2.294006384909152985e-02 1.165442094206809998e-01 -1.846825331449508667e-01 2.978666722774505615e-01 3.518912196159362793e-02 2.585897594690322876e-02 -1.110045090317726135e-01 -2.404901832342147827e-01 4.077625274658203125e-01 1.834750771522521973e-01 -1.603144258260726929e-01 1.695057600736618042e-01 -1.082602292299270630e-01 2.547281384468078613e-01 -4.818955957889556885e-01 5.512985587120056152e-02 -7.897709496319293976e-03 4.745696857571601868e-02 -1.406532675027847290e-01 4.536136239767074585e-02 -2.735459618270397186e-02 -7.223822921514511108e-02 -1.403343677520751953e-01 3.291595494374632835e-03 1.613490469753742218e-02 3.572070598602294922e-02 1.316415518522262573e-01 1.695195958018302917e-02
-1.633848845958709717e-01 -2.139837741851806641e-01 -8.319544792175292969e-02 6.846001744270324707e-02 -2.204691991209983826e-02 3.973005115985870361e-01 -2.406708896160125732e-01 -2.952032163739204407e-02 1.696685552597045898e-01 4.926660284399986267e-02 7.323157507926225662e-03 -3.046399354934692383e-01 2.960407733917236328e-01 8.320110291242599487e-02 2.068474888801574707e-02 -3.354725614190101624e-02 -1.049130782485008240e-01 -7.406069897115230560e-03 1.061080321669578552e-01 1.056736633181571960e-01 1.274973154067993164e-02 2.396878413856029510e-02 2.159270793199539185e-01 -8.115614205598831177e-02 1.081489175558090210e-01 3.346421420574188232e-01 -3.267679130658507347e-03 -1.718018390238285065e-02 1.396674811840057373e-01 1.426068991422653198e-01 4.374240040779113770e-01 -1.896964311599731445e-01
-1.062779948115348816e-01 -1.353648900985717773e-01 -2.691176235675811768e-01 1.964643150568008423e-01 -1.235528588294982910e-01 3.499923944473266602e-01 -2.464145570993423462e-01 -2.647735550999641418e-02 2.603065073490142822e-01 2.453940063714981079e-01 1.746512800455093384e-01 -1.423668712377548218e-01 3.446018099784851074e-01 5.504372715950012207e-02 -3.874112293124198914e-02 1.208342537283897400e-01 5.423441529273986816e-03 -1.587537825107574463e-01 9.335055947303771973e-02 3.081313967704772949e-01 -9.395740181207656860e-02 5.180567875504493713e-02 -1.798409074544906616e-01 7.006640732288360596e-02 1.467630416154861450e-01 1.502701044082641602e-01 -1.017435174435377121e-02 9.991720318794250488e-02 3.428502008318901062e-02 1.534014791250228882e-01 2.793576121330261230e-01 -9.452828764915466309e-02
9.158618748188018799e-02 -2.576594650745391846e-01 4.492745921015739441e-02 1.150382980704307556e-01 -1.571716219186782837e-01 -2.067755013704299927e-01 -2.798208594322204590e-01 2.650985419750213623e-01 2.191173657774925232e-02 1.477503031492233276e-01 -1.350468248128890991e-01 -1.727656275033950806e-01 -8.606552332639694214e-02 8.815764635801315308e-02 -1.198993474245071411e-01 1.324433088302612305e-01 2.681092917919158936e-01 -2.870445325970649719e-02 -2.401355095207691193e-02 -1.190926730632781982e-01 6.044025719165802002e-02 4.469065368175506592e-02 2.567008435726165771e-01 -2.566813230514526367e-01 2.177698723971843719e-02 3.894171118736267090e-01 -1.772442907094955444e-01 1.477650254964828491e-01 -2.836534678936004639e-01 -9.443143755197525024e-02 1.941968053579330444e-01 -1.381562203168869019e-01
-1.807953566312789917e-01 -5.103111267089843750e-03 -1.739829480648040771e-01 2.358837276697158813e-01 -2.899287343025207520e-01 1.789436936378479004e-01 -1.245367899537086487e-01 8.479863405227661133e-02 1.688040979206562042e-02 8.892724290490150452e-03 -1.285296585410833359e-02 -3.676566481590270996e-01 4.020097479224205017e-02 -1.172949224710464478e-01 2.834036648273468018e-01 5.485227331519126892e-02 1.241982653737068176e-01 -8.531393855810165405e-02 -2.038315534591674805e-01 -1.145413219928741455e-01 -1.171852499246597290e-01 -6.325343251228332520e-02 -1.943615823984146118e-01 -1.142554655671119690e-01 -1.370420008897781372e-01 3.146924078464508057e-02 -1.258653551340103149e-01 -3.164926767349243164e-01 -2.674413323402404785e-01 -1.400302201509475708e-01 3.649015426635742188e-01 -4.682950675487518311e-02
-1.825812011957168579e-01 -2.771111130714416504e-01 -1.707754284143447876e-02 1.543044596910476685e-01 -2.353610843420028687e-01 -7.180971652269363403e-02 -3.057450950145721436e-01 2.498037517070770264e-01 -7.100690156221389771e-02 8.763925731182098389e-02 -1.334212720394134521e-01 1.590104252099990845e-01 -1.442166324704885483e-02 -4.372471943497657776e-02 1.238677650690078735e-01 -8.329357206821441650e-02 -3.969455137848854065e-02 6.880082190036773682e-02 4.936292394995689392e-02 1.722557842731475830e-01 -9.165547043085098267e-02 -4.132077097892761230e-01 -1.986656337976455688e-01 -1.309029012918472290e-01 -3.085447009652853012e-03 1.102093607187271118e-01 -1.566995829343795776e-01 -6.898924708366394043e-02 -3.522008061408996582e-01 1.226043254137039185e-01 2.652084231376647949e-01 2.099618315696716309e-01
-1.062063872814178467e-01 -2.192267477512359619e-01 -6.609188020229339600e-02 -1.451508998870849609e-01 -1.726159304380416870e-01 1.662774831056594849e-01 -1.502268910408020020e-01 3.244058191776275635e-01 2.797838747501373291e-01 -7.966713607311248779e-02 -1.637431085109710693e-01 1.300563514232635498e-01 3.014258742332458496e-01 1.107807382941246033e-01 3.458225131034851074e-01 -1.002624705433845520e-01 3.097494542598724365e-01 1.315444856882095337e-01 1.466149240732192993e-01 3.538374230265617371e-02 -1.189386695623397827e-01 -1.862858384847640991e-01 1.439507454633712769e-01 -3.939152508974075317e-02 -7.134227454662322998e-02 2.354896627366542816e-02 -2.729777432978153229e-02 -1.211978774517774582e-02 -2.162684351205825806e-01 1.860975176095962524e-01 1.826458424329757690e-01 -2.010572999715805054e-01
2.956688031554222107e-02 -6.359066069126129150e-02 -8.327510952949523926e-02 1.050855368375778198e-01 1.654356420040130615e-01 3.043754585087299347e-02 -4.610241651535034180e-01 1.856046617031097412e-01 1.768830977380275726e-02 -2.690469026565551758e-01 -8.897385001182556152e-02 -1.771997809410095215e-01 1.392136514186859131e-02 -9.063017368316650391e-02 6.123018637299537659e-02 4.139569401741027832e-01 -1.002384647727012634e-01 1.525607705116271973e-01 -2.047336399555206299e-01 -1.741634309291839600e-01 -1.171100959181785583e-01 8.193720877170562744e-02 -3.196765184402465820e-01 -1.283677369356155396e-01 1.076734736561775208e-01 8.060567080974578857e-02 -1.828040741384029388e-02 1.247930005192756653e-01 -2.770753800868988037e-01 -1.258100718259811401e-01 1.854786872863769531e-01 2.477099746465682983e-02
-4.201302677392959595e-02 -1.353694349527359009e-01 2.188502401113510132e-01 8.132603019475936890e-02 5.175601691007614136e-02 -3.889293875545263290e-03 -4.476645290851593018e-01 5.765308812260627747e-02 6.600852310657501221e-02 7.773259282112121582e-02 4.825492948293685913e-02 -2.904656901955604553e-02 9.667295031249523163e-03 8.980648219585418701e-02 2.099452912807464600e-02 6.461340934038162231e-02 -4.332875832915306091e-02 -1.536039561033248901e-01 -2.511050999164581299e-01 3.744412660598754883e-01 1.048140320926904678e-02 -4.559136927127838135e-02 4.901053383946418762e-02 4.089566171169281006e-01 -4.667120799422264099e-02 -9.348598122596740723e-02 -2.439038008451461792e-01 -2.988134697079658508e-02 -3.407565951347351074e-01 1.173921152949333191e-01 2.723926901817321777e-01 -1.291209757328033447e-01
-2.901045083999633789e-01 -1.779128164052963257e-01 -1.004489213228225708e-01 4.269006475806236267e-02 -8.350013755261898041e-03 -1.001624483615159988e-02 -1.735868901014328003e-01 1.870131790637969971e-01 9.942714869976043701e-02 -7.682768255472183228e-02 7.275972515344619751e-02 -7.334081083536148071e-02 -5.964133143424987793e-02 -1.745296418666839600e-01 1.469496637582778931e-02 2.659315466880798340e-01 3.348830342292785645e-01 2.325687110424041748e-01 -2.189972698688507080e-01 -9.416357427835464478e-02 1.489036530256271362e-01 -1.977299004793167114e-01 -5.300090461969375610e-02 -5.897002294659614563e-02 -5.333374068140983582e-02 3.318191468715667725e-01 -4.100093543529510498e-01 5.406160652637481689e-02 -1.624257415533065796e-01 6.969141773879528046e-03 1.919906139373779297e-01 1.941550374031066895e-01
7.252088189125061035e-02 3.675636276602745056e-02 -3.518825396895408630e-02 1.556135118007659912e-01 -6.570283323526382446e-02 2.243519872426986694e-01 -1.027695015072822571e-01 1.017081364989280701e-01 3.144785761833190918e-01 9.149651974439620972e-02 -2.153883874416351318e-01 9.684102609753608704e-03 2.455015033483505249e-01 1.462279260158538818e-01 -1.024982109665870667e-01 -2.021795697510242462e-02 -2.495841532945632935e-01 1.046761870384216309e-01 -1.340230256319046021e-01 6.630615890026092529e-02 -8.193042874336242676e-02 -3.537161946296691895e-01 -3.786886110901832581e-02 -3.652275539934635162e-03 -6.783758103847503662e-02 1.122825741767883301e-01 -8.710916340351104736e-02 2.589233517646789551e-01 -1.137632131576538086e-02 -1.134007330983877182e-02 5.656523108482360840e-01 -7.151383161544799805e-02
-2.596254646778106689e-01 -3.125713169574737549e-01 -8.051177859306335449e-02 7.176778465509414673e-02 -2.063597142696380615e-01 2.238699942827224731e-01 -2.986676096916198730e-01 9.375412762165069580e-02 1.326671149581670761e-02 -6.405533850193023682e-02 -3.942657113075256348e-01 -3.226125240325927734e-01 3.702683374285697937e-02 8.450230956077575684e-02 1.831201314926147461e-01 -1.364484545774757862e-03 -1.123719289898872375e-01 -5.024353042244911194e-02 1.029711961746215820e-01 -1.838106662034988403e-02 -8.101970702409744263e-02 -3.094914555549621582e-01 -1.590573191642761230e-01 -4.122380539774894714e-02 -2.994934283196926117e-02 -2.880843579769134521e-01 3.485328704118728638e-02 4.930340126156806946e-02 -3.581118583679199219e-02 1.644844412803649902e-01 2.345625758171081543e-01 -1.959610171616077423e-02
-3.170483112335205078e-01 -9.343793243169784546e-02 -5.456645414233207703e-02 -1.818077266216278076e-01 6.743735820055007935e-02 1.846818029880523682e-01 -2.717251777648925781e-01 1.616393923759460449e-01 2.111140638589859009e-01 1.185676902532577515e-01 -1.492112725973129272e-01 -2.399975955486297607e-01 9.638813883066177368e-02 -1.295078545808792114e-01 -9.856419265270233154e-02 1.539394855499267578e-01 3.196730613708496094e-01 2.937116920948028564e-01 -2.118881046772003174e-02 -1.077081169933080673e-02 1.627971529960632324e-01 -2.444265484809875488e-01 -3.934352397918701172e-01 -2.478348463773727417e-02 -6.550277769565582275e-02 1.270023882389068604e-01 1.005007419735193253e-03 1.275316029787063599e-01 -8.729711920022964478e-02 -1.356327533721923828e-01 1.194200590252876282e-01 -1.024537086486816406e-01
-2.216360121965408325e-01 -1.233350783586502075e-01 1.450367271900177002e-01 6.311023980379104614e-02 6.452033668756484985e-02 1.272319555282592773e-01 -1.164558231830596924e-01 3.284324705600738525e-01 -4.469088464975357056e-02 8.819606155157089233e-02 -1.072404533624649048e-01 -4.465520754456520081e-02 -2.271680161356925964e-02 -1.434042304754257202e-02 2.637369632720947266e-01 3.474165797233581543e-01 1.657862663269042969e-01 3.686541318893432617e-01 -2.802006304264068604e-01 2.071950398385524750e-02 2.066762000322341919e-01 -1.748504936695098877e-01 -1.399425268173217773e-01 5.308701097965240479e-02 1.809452176094055176e-01 5.450396612286567688e-02 -2.167940884828567505e-01 1.374806836247444153e-02 -1.857230067253112793e-01 4.290394112467765808e-02 2.616196870803833008e-01 -1.700511127710342407e-01
[truncated: 3,275,564 more chars]
