# Supplementary material for: The Language of Innovation
Source: PLoS One. 2020 Apr 30;15(4):e0230107. doi: 10.1371/journal.pone.0230107 (PMC7194493; doi:10.1371/journal.pone.0230107)
Supplement: S3 File — (GZ) [file pone.0230107.s003.tar.gz › 1981-1985/V2Run_14_VS_4500_embeddings1981-1985ED32.txt]

1.637612134218215942e-01 -3.838407620787620544e-02 1.088716015219688416e-01 -1.421196758747100830e-01 -8.545008301734924316e-02 7.194120436906814575e-03 1.821309179067611694e-01 -6.001863162964582443e-03 1.691051386296749115e-02 2.381267994642257690e-01 2.964273691177368164e-01 -2.271802537143230438e-02 -2.446813732385635376e-01 1.354027986526489258e-01 2.765755355358123779e-01 1.442108005285263062e-01 8.074676990509033203e-02 1.240634620189666748e-01 -3.124630749225616455e-01 -7.106491923332214355e-02 8.171406388282775879e-02 -1.193979457020759583e-01 -1.444230377674102783e-01 2.086640894412994385e-01 -2.071456015110015869e-01 -4.359144568443298340e-01 -2.212636023759841919e-01 -9.217166900634765625e-02 -2.243098765611648560e-01 1.226590760052204132e-02 -9.850990027189254761e-02 -1.332174688577651978e-01
-8.815984427928924561e-02 -6.367798149585723877e-02 -3.733876943588256836e-01 2.473164945840835571e-01 1.771535277366638184e-01 2.832978218793869019e-02 -5.853507202118635178e-03 -2.574475109577178955e-01 -6.149178370833396912e-02 2.981257438659667969e-01 2.643844187259674072e-01 1.433675875887274742e-03 -1.803168803453445435e-01 1.028680726885795593e-01 1.437569558620452881e-01 2.238578535616397858e-02 1.040017884224653244e-02 -1.520823091268539429e-01 -9.289854019880294800e-02 -1.964285820722579956e-01 -6.416156888008117676e-02 3.478273376822471619e-02 2.017269432544708252e-01 1.688956171274185181e-01 -1.111694127321243286e-01 -4.660045728087425232e-02 1.486383378505706787e-01 2.674434334039688110e-02 -7.946734875440597534e-02 3.227381408214569092e-01 -3.663461506366729736e-01 1.877347081899642944e-01
-1.947027593851089478e-01 2.000174485146999359e-02 1.574287749826908112e-02 -1.940541863441467285e-01 2.751682652160525322e-03 -1.935153752565383911e-01 -1.308980630710721016e-03 -2.560096085071563721e-01 -9.152968227863311768e-02 1.473393887281417847e-01 2.292552888393402100e-01 9.726656973361968994e-02 -3.516317903995513916e-01 -9.476330131292343140e-02 1.408173441886901855e-01 -2.099834829568862915e-01 7.718572765588760376e-02 -1.684048026800155640e-02 -1.326927542686462402e-01 -2.788877785205841064e-01 1.471788585186004639e-01 5.948869138956069946e-02 1.406710594892501831e-01 3.935377299785614014e-02 1.081724278628826141e-02 5.317771062254905701e-02 2.081941962242126465e-01 6.763520091772079468e-02 -3.474494516849517822e-01 2.595859766006469727e-01 -3.774309754371643066e-01 5.045327916741371155e-02
5.082394927740097046e-02 -7.776228338479995728e-02 1.620696783065795898e-01 -3.317618668079376221e-01 -8.543802052736282349e-02 -9.364032745361328125e-02 -1.751564890146255493e-01 -4.691116139292716980e-02 -1.269276738166809082e-01 8.944223821163177490e-02 2.625168859958648682e-01 9.005650132894515991e-02 -1.200150698423385620e-01 4.836909845471382141e-02 1.100267022848129272e-01 8.398424834012985229e-02 -1.752702742815017700e-01 -1.639167815446853638e-01 -3.207963109016418457e-01 -2.412060052156448364e-01 4.355559870600700378e-02 -4.130494967103004456e-02 1.463978439569473267e-01 1.828994899988174438e-01 -3.608107268810272217e-01 -9.647385776042938232e-02 2.123220115900039673e-01 -2.055805549025535583e-02 4.813770577311515808e-02 3.558855950832366943e-01 -2.746369838714599609e-01 4.991691932082176208e-02
-4.749687016010284424e-02 -2.668217718601226807e-01 4.596526734530925751e-03 -1.337670683860778809e-01 -1.440929472446441650e-01 2.076307982206344604e-01 -1.577805429697036743e-01 -6.393973529338836670e-02 -1.214509755373001099e-01 2.757144272327423096e-01 2.252640426158905029e-01 2.054807245731353760e-01 -2.251146286725997925e-01 -1.140445843338966370e-02 9.238695353269577026e-02 3.321703374385833740e-01 8.582883328199386597e-02 -6.057614460587501526e-02 -4.513471387326717377e-03 -1.724558621644973755e-01 1.660200655460357666e-01 9.381737560033798218e-02 6.681818049401044846e-04 1.412516534328460693e-01 -1.143215224146842957e-01 -4.006626605987548828e-01 8.305649459362030029e-02 -2.198461629450321198e-02 -9.841607511043548584e-02 1.375702768564224243e-01 -3.906046748161315918e-01 5.554902553558349609e-02
7.491460070013999939e-03 7.698087394237518311e-02 -1.888361722230911255e-01 1.045819669961929321e-01 2.242034226655960083e-01 -6.833334267139434814e-02 -1.669541746377944946e-01 3.444448113441467285e-02 9.880612790584564209e-02 1.579371988773345947e-01 3.618927896022796631e-01 5.406554043292999268e-02 -2.381913661956787109e-01 2.438332140445709229e-01 1.416340023279190063e-01 1.261414736509323120e-01 6.135860085487365723e-02 -4.095139503479003906e-01 -3.079272508621215820e-01 -1.659972518682479858e-01 1.414420306682586670e-01 -1.734195277094841003e-03 -8.128435350954532623e-03 2.451439350843429565e-01 -1.922388225793838501e-01 -6.670565158128738403e-02 1.030851975083351135e-01 -1.412135660648345947e-01 -9.027062356472015381e-02 1.237713322043418884e-01 -1.906046867370605469e-01 -1.920516192913055420e-01
-1.668389439582824707e-01 -6.676474731648340821e-05 -9.795310348272323608e-02 -4.913264513015747070e-02 -1.251203119754791260e-01 -7.161910086870193481e-02 -3.334290087223052979e-01 -2.950558960437774658e-01 1.241183653473854065e-01 1.573019474744796753e-01 2.190931737422943115e-01 4.645554423332214355e-01 -2.434277236461639404e-01 7.749787718057632446e-02 1.477342844009399414e-01 2.937383949756622314e-01 8.304754644632339478e-02 -1.368748545646667480e-01 1.264957711100578308e-02 -2.529801130294799805e-01 -2.495570778846740723e-01 -1.585838645696640015e-01 -8.183544874191284180e-02 -1.112984120845794678e-01 -1.119873896241188049e-01 1.234896928071975708e-01 -1.159891672432422638e-02 -6.288173794746398926e-02 -1.304783523082733154e-01 1.016380861401557922e-01 -6.572668254375457764e-02 6.283394992351531982e-02
1.118296235799789429e-01 9.619513526558876038e-03 3.110506236553192139e-01 3.257912397384643555e-01 -1.166877895593643188e-01 1.875339448451995850e-01 2.906315922737121582e-01 -2.469833008944988251e-02 2.491545230150222778e-01 1.141041517257690430e-01 3.176682591438293457e-01 -1.180919259786605835e-02 -1.689149439334869385e-01 -1.924370825290679932e-01 2.167861908674240112e-01 5.825861543416976929e-02 6.302645802497863770e-02 7.661489397287368774e-02 -1.997003257274627686e-01 -1.875304430723190308e-01 2.182297408580780029e-01 -1.778630167245864868e-01 1.446078866720199585e-01 -7.862649112939834595e-02 -4.524854943156242371e-02 1.110323294997215271e-01 5.806557834148406982e-02 -1.598182022571563721e-01 4.323856160044670105e-02 1.167984530329704285e-01 -3.281108438968658447e-01 -2.902002632617950439e-02
-5.305653810501098633e-02 -9.915839880704879761e-02 -1.156131252646446228e-01 1.081656292080879211e-01 1.288777887821197510e-01 -9.859209507703781128e-02 -1.706502139568328857e-01 -1.737186312675476074e-01 1.315252203494310379e-02 1.943637132644653320e-01 3.403747081756591797e-01 -9.523534774780273438e-02 -1.797891110181808472e-01 3.418769240379333496e-01 3.423119485378265381e-01 2.618340551853179932e-01 -1.613575518131256104e-01 -1.785533279180526733e-01 1.654281653463840485e-02 -1.735151186585426331e-02 2.372591495513916016e-01 7.275659590959548950e-02 -1.890875771641731262e-02 1.664333641529083252e-01 -2.606711983680725098e-01 -8.602956682443618774e-02 5.999158322811126709e-02 -2.037679255008697510e-01 -1.811572164297103882e-01 2.130772173404693604e-01 -7.069212198257446289e-02 -1.643777191638946533e-01
-9.831367433071136475e-02 5.266397818922996521e-02 2.564439773559570312e-01 8.580238372087478638e-02 4.723045602440834045e-02 1.119902264326810837e-02 9.294582158327102661e-02 -2.454432547092437744e-01 2.494389414787292480e-01 1.403141319751739502e-01 5.577532052993774414e-01 5.840967223048210144e-02 -1.188513487577438354e-01 8.743002265691757202e-02 2.379130721092224121e-01 2.570821642875671387e-01 1.168433800339698792e-01 -1.763496845960617065e-01 -6.581467110663652420e-03 -1.211596876382827759e-01 1.841546446084976196e-01 -6.427987664937973022e-02 2.924810349941253662e-02 -2.280054986476898193e-01 -2.170753665268421173e-03 1.064784824848175049e-01 1.842778176069259644e-01 2.351442873477935791e-01 5.096967890858650208e-02 -1.595539152622222900e-01 -1.515002101659774780e-01 -1.906978525221347809e-02
-1.383150666952133179e-01 9.935697913169860840e-02 -1.627232283353805542e-01 6.374317407608032227e-02 3.533735871315002441e-01 -1.262586265802383423e-01 -4.006224498152732849e-02 -9.377079457044601440e-02 1.777429878711700439e-01 1.481548249721527100e-01 2.513318061828613281e-01 2.516173198819160461e-02 9.333321824669837952e-03 -3.537171054631471634e-03 2.087170183658599854e-01 3.004850447177886963e-01 1.966847330331802368e-01 5.400610342621803284e-02 -8.821482211351394653e-02 -1.438397914171218872e-01 4.198380187153816223e-02 -3.641056269407272339e-02 1.316171586513519287e-01 1.656354218721389771e-01 -3.543811440467834473e-01 -2.758657336235046387e-01 1.941598393023014069e-02 -2.243708372116088867e-01 1.352813374251127243e-02 2.565855383872985840e-01 -2.728471457958221436e-01 -1.647858470678329468e-01
-7.274638861417770386e-02 2.282155752182006836e-01 -8.547715097665786743e-02 1.460015922784805298e-01 2.931711375713348389e-01 -1.245631054043769836e-01 -1.792291738092899323e-02 -7.479550689458847046e-02 -2.012660726904869080e-02 6.501659005880355835e-02 6.316610425710678101e-02 1.438174098730087280e-01 3.024821728467941284e-02 2.304518222808837891e-02 3.394928276538848877e-01 1.586278229951858521e-01 -2.730722166597843170e-02 6.806951761245727539e-02 -1.956989169120788574e-01 -2.104492187500000000e-01 -1.804007589817047119e-01 -1.418923884630203247e-01 1.014920547604560852e-01 1.828344017267227173e-01 -1.752325445413589478e-01 -1.722809523344039917e-01 2.103234082460403442e-01 -1.787415295839309692e-01 -3.645040988922119141e-01 2.326396703720092773e-01 -3.522753715515136719e-01 5.852439254522323608e-02
6.454499810934066772e-02 -1.235848963260650635e-01 -1.490012276917695999e-02 1.666187942028045654e-01 -1.527477353811264038e-01 -1.779603660106658936e-01 1.071463339030742645e-02 1.070796102285385132e-01 -4.716498404741287231e-02 1.403687745332717896e-01 1.677977889776229858e-01 7.148882746696472168e-02 -1.755202859640121460e-01 -2.134756445884704590e-01 2.098296731710433960e-01 9.399424493312835693e-02 -8.559036999940872192e-02 -1.967562884092330933e-01 -2.261045128107070923e-01 -2.381928414106369019e-01 1.347270607948303223e-01 -9.133148193359375000e-02 5.154308304190635681e-02 -9.992385655641555786e-02 -2.699910700321197510e-01 7.571124285459518433e-02 9.244416654109954834e-02 -1.114599928259849548e-01 -1.369363814592361450e-01 3.654623627662658691e-01 -4.566273987293243408e-01 2.193294614553451538e-01
3.045839369297027588e-01 -1.861766353249549866e-02 1.362438052892684937e-01 -1.012797374278306961e-02 2.069382369518280029e-02 1.345569640398025513e-01 -2.641040086746215820e-01 -2.476730793714523315e-01 1.164449825882911682e-01 3.215533196926116943e-01 6.690612435340881348e-02 -1.069237664341926575e-01 9.697151929140090942e-02 1.442771106958389282e-01 5.103886127471923828e-02 1.432770192623138428e-01 4.398904442787170410e-01 -6.193063035607337952e-02 -1.622461825609207153e-01 -4.590206593275070190e-02 -8.893097192049026489e-02 -1.314764767885208130e-01 -5.633664876222610474e-02 -9.231973439455032349e-02 -3.327082991600036621e-01 -1.504328548908233643e-01 5.925862491130828857e-02 2.998768687248229980e-01 2.664975076913833618e-02 1.752209365367889404e-01 -1.142001822590827942e-01 1.359942853450775146e-01
-2.373951226472854614e-01 2.213315106928348541e-02 1.621738374233245850e-01 1.529063656926155090e-02 1.295094937086105347e-01 -5.029694363474845886e-02 -2.190105915069580078e-01 1.193870007991790771e-01 2.285912185907363892e-01 1.710211038589477539e-01 3.093556165695190430e-01 2.021744549274444580e-01 -7.891600579023361206e-02 8.865579962730407715e-02 2.930518090724945068e-01 1.513482779264450073e-01 4.554922878742218018e-02 -2.818275094032287598e-01 -1.479976326227188110e-01 -1.136161386966705322e-01 2.699711620807647705e-01 1.135732010006904602e-01 2.204249240458011627e-02 8.482400327920913696e-02 -8.876227587461471558e-02 1.009939052164554596e-02 -2.364497929811477661e-01 1.316391080617904663e-01 -1.555872559547424316e-01 1.736864298582077026e-01 -3.046124577522277832e-01 2.366189211606979370e-01
1.411703377962112427e-01 -3.620983660221099854e-02 2.427736483514308929e-02 3.768723085522651672e-02 8.797670900821685791e-02 -3.292583823204040527e-01 -2.497751563787460327e-01 1.849441677331924438e-01 -9.593069553375244141e-02 2.266110777854919434e-01 3.618539571762084961e-01 1.077308282256126404e-01 -1.171833351254463196e-01 1.441965252161026001e-01 -7.305057346820831299e-02 7.672652602195739746e-02 1.207254156470298767e-01 7.141094654798507690e-02 -1.244888231158256531e-01 -2.031750679016113281e-01 2.524287104606628418e-01 -2.909341156482696533e-01 1.913930773735046387e-01 4.021112341433763504e-03 -8.209712803363800049e-02 -1.136260256171226501e-01 2.453964948654174805e-01 6.740533560514450073e-02 -2.486862242221832275e-01 2.209062725305557251e-01 -2.365591675043106079e-01 5.176066234707832336e-02
-6.488820165395736694e-02 3.094846010208129883e-01 -3.229691181331872940e-03 9.849537163972854614e-02 1.077548190951347351e-01 -2.527924180030822754e-01 -2.945207953453063965e-01 -1.237546280026435852e-01 9.174418449401855469e-02 1.593537181615829468e-01 6.865641474723815918e-02 8.322332799434661865e-02 -1.926151961088180542e-01 1.405799686908721924e-01 3.227926790714263916e-01 1.849927455186843872e-01 1.726492941379547119e-01 -1.220909282565116882e-01 1.032504737377166748e-01 2.204791083931922913e-02 6.359598785638809204e-02 5.194212775677442551e-03 4.555354267358779907e-02 1.118261069059371948e-01 -3.110926449298858643e-01 -2.240863889455795288e-01 -2.843744121491909027e-02 4.086502268910408020e-02 -1.860726475715637207e-01 2.199500799179077148e-01 -3.704365789890289307e-01 1.666865646839141846e-01
-1.247187554836273193e-01 -2.803922258317470551e-02 8.442130684852600098e-02 1.870508342981338501e-01 -2.396191954612731934e-01 6.230673566460609436e-02 6.048913300037384033e-02 -1.008423939347267151e-01 1.230234503746032715e-01 4.245491325855255127e-01 8.907863497734069824e-02 7.380505651235580444e-02 -8.095906674861907959e-02 2.025072127580642700e-01 -4.917367175221443176e-02 5.288287252187728882e-02 -1.316332817077636719e-01 -6.983350217342376709e-02 -1.844083070755004883e-01 -1.328578293323516846e-01 1.408694088459014893e-01 1.842626631259918213e-01 2.985309362411499023e-01 -7.109964638948440552e-02 -5.090003460645675659e-02 -1.585713326930999756e-01 -2.434523403644561768e-02 -2.538226172327995300e-02 -4.180011451244354248e-01 2.144103497266769409e-01 -3.644428849220275879e-01 2.359779179096221924e-02
-4.354543238878250122e-02 -9.716399013996124268e-02 2.116183042526245117e-01 -8.562849462032318115e-02 4.393647983670234680e-02 -7.967802137136459351e-02 -2.599911391735076904e-01 1.569415032863616943e-01 1.786275953054428101e-01 2.566767632961273193e-01 2.033329755067825317e-01 4.861067235469818115e-02 3.331742808222770691e-02 7.077086716890335083e-02 1.963221430778503418e-01 1.195838227868080139e-01 2.194472104310989380e-01 -1.025816500186920166e-01 -1.524435877799987793e-01 8.977928757667541504e-02 1.496850252151489258e-01 -1.006605401635169983e-01 2.462707459926605225e-02 5.672774463891983032e-02 -1.979364305734634399e-01 1.155314818024635315e-01 5.536715313792228699e-02 -2.051117122173309326e-01 -1.237552389502525330e-01 1.562053263187408447e-01 -6.020205616950988770e-01 -9.713380783796310425e-02
-1.337616592645645142e-01 1.762908548116683960e-01 -9.875970333814620972e-02 4.045142978429794312e-02 3.065360337495803833e-02 1.329714506864547729e-01 2.567346096038818359e-01 -2.069519013166427612e-01 3.302142024040222168e-01 4.025621712207794189e-01 2.876962125301361084e-01 4.503747075796127319e-02 -2.016337513923645020e-01 -1.273286342620849609e-01 -7.467766851186752319e-02 -6.272236816585063934e-03 -8.192821592092514038e-02 7.761522382497787476e-02 -5.323176085948944092e-02 -2.382114529609680176e-01 1.251816600561141968e-01 1.542504429817199707e-01 -3.287383168935775757e-02 -1.027565682306885719e-03 -3.305258452892303467e-01 -7.429309934377670288e-02 2.573698945343494415e-02 -3.168534338474273682e-01 -5.928685516119003296e-02 6.201136112213134766e-02 -1.714945286512374878e-01 1.686441451311111450e-01
2.292859926819801331e-02 3.399432599544525146e-01 -1.231306642293930054e-01 6.685796380043029785e-02 -6.019771844148635864e-02 1.022823974490165710e-01 -5.366863310337066650e-02 2.423802390694618225e-02 -1.338817626237869263e-01 2.726755440235137939e-01 -2.358095906674861908e-02 1.736766099929809570e-01 -1.697161942720413208e-01 2.325199246406555176e-01 1.316063553094863892e-01 3.546385169029235840e-01 1.718959063291549683e-01 -3.725122660398483276e-02 -2.310079336166381836e-01 -6.056834757328033447e-02 3.128167986869812012e-01 5.994540452957153320e-02 1.305978149175643921e-01 3.670687973499298096e-01 -1.774480491876602173e-01 -4.269891977310180664e-02 1.212891414761543274e-01 1.136811673641204834e-01 -1.279194205999374390e-01 2.127829343080520630e-01 -1.782305687665939331e-01 -4.702323302626609802e-02
1.079375594854354858e-01 -6.367535144090652466e-02 -6.253222376108169556e-02 -1.001543328166007996e-01 7.411381602287292480e-02 -8.573339879512786865e-02 -4.757224582135677338e-03 1.175524294376373291e-01 -1.359662972390651703e-02 3.600082993507385254e-01 2.678890228271484375e-01 2.134753465652465820e-01 -1.721944510936737061e-01 -2.067812234163284302e-01 4.230326116085052490e-01 -1.602866873145103455e-02 1.989161372184753418e-01 -3.648645058274269104e-02 -2.184801697731018066e-01 -1.559401750564575195e-01 8.274664729833602905e-02 7.218747586011886597e-02 -1.888664513826370239e-01 -6.540479511022567749e-02 5.308713018894195557e-02 -1.699909567832946777e-01 8.506199717521667480e-02 1.177531201392412186e-03 -7.873994112014770508e-02 2.856377661228179932e-01 -3.479805588722229004e-01 1.792539954185485840e-01
-1.040629744529724121e-01 7.356266677379608154e-02 5.164958909153938293e-02 -7.952824980020523071e-02 -3.379124701023101807e-01 -6.815376132726669312e-02 -1.861309856176376343e-01 -1.389176100492477417e-01 -5.507840588688850403e-02 1.394172161817550659e-01 5.258249118924140930e-02 3.169843554496765137e-01 -9.683351963758468628e-02 -8.458250015974044800e-02 1.061107441782951355e-01 4.764084517955780029e-02 3.839733004570007324e-01 -1.561395376920700073e-01 -3.177015781402587891e-01 -1.011522784829139709e-01 -1.680116206407546997e-01 -2.292195111513137817e-01 -1.380463242530822754e-01 2.173485159873962402e-01 -2.094171792268753052e-01 -2.502658665180206299e-01 1.677872985601425171e-01 -3.569377958774566650e-02 4.271987080574035645e-02 1.951670348644256592e-01 -1.439805626869201660e-01 1.400397717952728271e-01
1.202648729085922241e-01 1.021998450160026550e-01 -2.065311670303344727e-01 -6.269257050007581711e-03 -1.694380119442939758e-02 -7.511418312788009644e-03 -2.434215396642684937e-01 -3.886883556842803955e-01 4.550402238965034485e-02 2.244560867547988892e-01 2.668083012104034424e-01 -1.408987641334533691e-01 -1.536243557929992676e-01 -2.595497667789459229e-01 1.498344987630844116e-01 1.403822153806686401e-01 -7.764385640621185303e-02 1.678259968757629395e-01 -1.593527495861053467e-01 -1.533638834953308105e-01 9.323862940073013306e-02 -3.357721567153930664e-01 -1.214344725012779236e-01 6.138777360320091248e-02 5.195257440209388733e-02 -2.030631601810455322e-01 -1.514794230461120605e-01 -1.946701705455780029e-01 1.143213734030723572e-01 1.889104545116424561e-01 -2.378698289394378662e-01 -1.092364862561225891e-01
-2.198915779590606689e-01 -1.425914913415908813e-01 -1.552357524633407593e-01 -1.816868968307971954e-02 -7.207297533750534058e-02 -1.254805922508239746e-01 5.125773325562477112e-02 -1.409697812050580978e-02 2.556153014302253723e-02 1.715371459722518921e-01 5.033656954765319824e-01 2.859292328357696533e-01 -1.263084635138511658e-02 2.963521890342235565e-02 9.622528403997421265e-02 3.139726221561431885e-01 1.392751634120941162e-01 -1.482165157794952393e-01 -2.391860187053680420e-01 -3.046496808528900146e-01 -1.754758358001708984e-01 -3.965021669864654541e-02 2.496562898159027100e-01 -1.019877642393112183e-01 -4.457088187336921692e-02 -2.477117627859115601e-02 1.091417446732521057e-01 -1.698118895292282104e-01 -1.540122926235198975e-01 1.677269935607910156e-01 -1.236882954835891724e-01 4.532686620950698853e-02
6.407012231647968292e-03 1.877648681402206421e-01 9.395149350166320801e-02 1.841452121734619141e-01 -8.869051933288574219e-02 -7.594493776559829712e-02 1.147118881344795227e-01 1.277167052030563354e-01 7.120248675346374512e-02 3.038726449012756348e-01 3.145236670970916748e-01 1.542969048023223877e-01 -2.735930308699607849e-02 1.816165149211883545e-01 7.069525122642517090e-02 2.384750097990036011e-01 -1.878252178430557251e-01 -2.442623674869537354e-02 -1.355368643999099731e-01 -6.825770251452922821e-03 1.499595195055007935e-01 4.793882742524147034e-02 4.891853779554367065e-03 3.689643740653991699e-01 -1.903014928102493286e-01 -2.344463616609573364e-01 1.114457473158836365e-01 -1.635802984237670898e-01 -3.632980585098266602e-02 3.289672434329986572e-01 -2.815416455268859863e-01 -1.694722771644592285e-01
-1.495286971330642700e-01 -1.149072404950857162e-02 1.030849367380142212e-01 1.426937729120254517e-01 -2.743376791477203369e-01 5.370644852519035339e-02 -1.724491566419601440e-01 -2.749332226812839508e-02 3.033924102783203125e-02 -1.435666065663099289e-02 2.255045175552368164e-01 1.131097450852394104e-01 -1.282983422279357910e-01 -1.260324865579605103e-01 1.310808211565017700e-02 3.081240057945251465e-01 2.966781258583068848e-01 -9.920135885477066040e-02 -2.837222218513488770e-01 2.761686965823173523e-02 2.289451509714126587e-01 -1.479332149028778076e-01 1.080129444599151611e-01 3.037002086639404297e-01 -3.553021550178527832e-01 -1.418858170509338379e-01 1.689929068088531494e-01 -8.169951289892196655e-02 -1.099457815289497375e-01 1.425719261169433594e-01 -2.725651264190673828e-01 4.434815607964992523e-03
3.650110214948654175e-02 1.807367205619812012e-01 -3.760902211070060730e-02 3.323385119438171387e-02 -1.856725476682186127e-02 -1.391933709383010864e-01 -4.982285201549530029e-02 7.989377528429031372e-02 1.065104529261589050e-01 1.626027226448059082e-01 1.683798581361770630e-01 1.107346266508102417e-01 -3.912141323089599609e-01 -1.511464565992355347e-01 2.140153199434280396e-01 -9.179586917161941528e-02 7.432886958122253418e-02 -2.065041959285736084e-01 -2.111536711454391479e-01 -2.726199328899383545e-01 2.535113394260406494e-01 -1.632734239101409912e-01 -2.072895318269729614e-01 5.008469149470329285e-02 -3.240260481834411621e-02 -2.044349908828735352e-02 -1.583666726946830750e-02 3.605423569679260254e-01 -1.781118959188461304e-01 2.038607150316238403e-01 -3.120491206645965576e-01 1.432835459709167480e-01
4.908903688192367554e-02 1.441645994782447815e-02 -7.086563110351562500e-02 -1.992186158895492554e-01 -1.636955738067626953e-01 7.674598693847656250e-02 1.477869451045989990e-01 -8.528369478881359100e-03 -5.000899359583854675e-02 1.765545457601547241e-01 5.071490406990051270e-01 1.717890799045562744e-01 -2.793184220790863037e-01 -3.611980378627777100e-02 -3.622761368751525879e-02 2.263607233762741089e-01 -1.863756328821182251e-01 2.066498249769210815e-02 -1.060463935136795044e-01 9.064386039972305298e-02 1.492223143577575684e-01 -1.826597303152084351e-01 1.208694651722908020e-01 2.445528507232666016e-01 -2.616069614887237549e-01 -6.864659488201141357e-02 -2.916351333260536194e-02 5.207896605134010315e-02 -1.305370777845382690e-01 2.261656671762466431e-01 -3.186948001384735107e-01 1.211216747760772705e-01
5.235964804887771606e-02 -2.809427492320537567e-02 3.139644162729382515e-03 -1.696108430624008179e-01 -8.074682950973510742e-02 -1.736252568662166595e-02 -9.626293927431106567e-02 4.449009895324707031e-02 -5.838121753185987473e-03 3.960217535495758057e-01 2.832253575325012207e-01 2.033423483371734619e-01 -2.067692428827285767e-01 1.756376959383487701e-02 -5.728599429130554199e-02 1.042986884713172913e-01 -2.204393744468688965e-01 -1.489964574575424194e-01 -2.129666209220886230e-01 7.531020790338516235e-02 1.895495206117630005e-01 -1.865807324647903442e-01 1.648394465446472168e-01 -5.333198979496955872e-02 -3.129632174968719482e-01 -1.246827840805053711e-01 -3.204414620995521545e-02 1.313608512282371521e-02 1.985900104045867920e-01 2.481267005205154419e-01 -3.843445181846618652e-01 1.672597378492355347e-01
8.423171192407608032e-02 -3.094770573079586029e-02 -1.553028263151645660e-02 -2.178648859262466431e-01 -1.422538459300994873e-01 7.646627724170684814e-02 -3.099935054779052734e-01 9.872803837060928345e-02 1.716883629560470581e-01 2.083708941936492920e-01 2.753621041774749756e-01 7.032068818807601929e-02 -2.123564332723617554e-01 7.705246657133102417e-02 1.006412431597709656e-01 -3.748369961977005005e-02 -5.759737268090248108e-02 -1.457214802503585815e-01 -8.860802650451660156e-02 -7.433162629604339600e-02 2.258601039648056030e-01 -1.522532403469085693e-01 -1.089788079261779785e-01 -3.290309337899088860e-03 -4.219160676002502441e-01 -2.678870037198066711e-02 2.513967454433441162e-01 -4.346772655844688416e-02 -7.062716782093048096e-02 1.457700580358505249e-01 -3.660105168819427490e-01 2.608695924282073975e-01
-6.480385363101959229e-02 -5.274933949112892151e-02 2.761933207511901855e-01 2.359500974416732788e-01 1.640528589487075806e-01 -1.220670938491821289e-01 4.299547150731086731e-02 -2.018610388040542603e-01 1.929346174001693726e-01 1.327248066663742065e-01 2.401168942451477051e-01 1.333597004413604736e-01 -3.352634012699127197e-01 1.541467010974884033e-01 2.461220175027847290e-01 2.043325453996658325e-01 6.024384498596191406e-02 1.200985312461853027e-01 -2.863105833530426025e-01 -2.058708518743515015e-01 1.507700085639953613e-01 -1.273632347583770752e-01 3.144276440143585205e-01 -1.351604163646697998e-01 -1.192574501037597656e-01 -1.778370738029479980e-01 -1.047638729214668274e-01 -1.413520127534866333e-01 2.459434233605861664e-02 3.516240045428276062e-02 -1.371697187423706055e-01 1.092005670070648193e-01
-3.368033468723297119e-02 1.648826152086257935e-01 -6.804563105106353760e-02 3.369053453207015991e-02 4.737417772412300110e-02 -7.597722113132476807e-02 2.587002143263816833e-02 -2.389209419488906860e-01 -6.645555049180984497e-02 1.562377214431762695e-01 2.031830698251724243e-01 2.806329168379306793e-02 -7.713916897773742676e-02 1.339929848909378052e-01 2.737019956111907959e-01 2.613638639450073242e-01 -2.942805550992488861e-02 -2.971988320350646973e-01 -4.987811148166656494e-01 -3.103817105293273926e-01 -1.107920631766319275e-01 1.450392752885818481e-01 -8.049416542053222656e-02 2.901011146605014801e-02 -2.389336973428726196e-01 -1.110943481326103210e-01 -2.795544266700744629e-01 5.697717517614364624e-02 -1.108942404389381409e-01 8.937527239322662354e-02 1.228558123111724854e-01 -3.109053336083889008e-02
-1.357268095016479492e-01 3.719071298837661743e-02 -1.536533469334244728e-03 4.434970393776893616e-02 -4.129931628704071045e-01 1.667677164077758789e-01 -1.488629728555679321e-01 5.550343915820121765e-02 -1.260661333799362183e-01 1.789063662290573120e-01 3.479074537754058838e-01 3.137754201889038086e-01 -2.507531046867370605e-01 1.321568787097930908e-01 2.199756205081939697e-01 1.572900414466857910e-01 -3.800760582089424133e-02 -1.789268404245376587e-01 -1.525690406560897827e-01 -2.623246237635612488e-02 7.880984991788864136e-02 -2.593599259853363037e-01 -3.299821913242340088e-02 1.684387326240539551e-01 -2.498711645603179932e-01 1.675659045577049255e-02 1.612049490213394165e-01 -2.452539056539535522e-01 3.160493448376655579e-02 -1.045653037726879120e-02 -1.478378027677536011e-01 3.952722996473312378e-02
8.124009519815444946e-02 1.543138027191162109e-01 -9.296257793903350830e-02 2.530895173549652100e-01 -1.831827163696289062e-01 -1.329319328069686890e-01 4.009004682302474976e-02 7.311671972274780273e-03 2.751689851284027100e-01 4.052452445030212402e-01 1.057550236582756042e-01 1.060288622975349426e-01 -2.873454689979553223e-01 2.028582096099853516e-01 -2.236757874488830566e-01 -1.356155872344970703e-01 1.176433712244033813e-01 7.038813829421997070e-02 -2.284084409475326538e-01 -1.465802639722824097e-01 7.847310602664947510e-02 8.705505728721618652e-02 -2.792366743087768555e-01 2.724008858203887939e-01 -1.506712436676025391e-01 -3.322913870215415955e-02 6.905061006546020508e-02 -2.954062446951866150e-02 -1.366226226091384888e-01 1.150878984481096268e-02 -2.858833372592926025e-01 3.402122855186462402e-02
-2.178871482610702515e-01 -1.777093708515167236e-01 -7.919950038194656372e-02 -7.954238913953304291e-03 -2.306049317121505737e-01 1.611012034118175507e-02 -1.144564449787139893e-01 -3.159774467349052429e-02 1.598526537418365479e-01 4.334261715412139893e-01 -9.976248256862163544e-03 2.844120860099792480e-01 -2.955093979835510254e-02 5.100669339299201965e-02 4.026389718055725098e-01 1.198151856660842896e-01 7.857123017311096191e-02 -1.195594891905784607e-01 -2.593879401683807373e-01 -2.660712301731109619e-01 2.528565526008605957e-01 5.079604685306549072e-02 2.811382338404655457e-02 -3.697122633457183838e-02 -9.518913924694061279e-02 -1.897955313324928284e-02 5.964392796158790588e-02 2.976444065570831299e-01 -1.456063091754913330e-01 1.276344060897827148e-01 -6.196376681327819824e-02 5.101228132843971252e-02
6.233038380742073059e-02 1.305633336305618286e-01 -1.116882413625717163e-01 1.770468801259994507e-01 -1.646904856897890568e-03 -1.144201494753360748e-02 3.551971167325973511e-02 5.238210409879684448e-02 2.173031270503997803e-01 6.654713749885559082e-01 5.204755067825317383e-02 1.711181849241256714e-01 -1.389977037906646729e-01 -4.745162650942802429e-02 1.404187679290771484e-01 -6.145456060767173767e-02 -1.338234692811965942e-01 2.324990741908550262e-02 -2.870141565799713135e-01 -2.061654478311538696e-01 2.525856494903564453e-01 -6.850066035985946655e-02 2.758876420557498932e-02 8.909726142883300781e-02 -5.979892611503601074e-02 -4.949130862951278687e-02 1.620707958936691284e-01 -2.232664227485656738e-01 -1.390503440052270889e-02 -3.301023691892623901e-02 -1.880929321050643921e-01 -1.570217609405517578e-01
1.884109079837799072e-01 -3.066884353756904602e-02 -1.363731920719146729e-01 -1.072495579719543457e-01 -9.569641947746276855e-02 1.594985425472259521e-01 -8.449624292552471161e-03 -7.429116964340209961e-02 4.507905617356300354e-02 1.430910676717758179e-01 2.549571990966796875e-01 1.953590512275695801e-01 -3.351391255855560303e-01 1.556224822998046875e-01 1.065833196043968201e-01 1.737966537475585938e-01 -2.441572695970535278e-01 -5.403945595026016235e-02 -2.583234608173370361e-01 5.240178480744361877e-02 3.420314565300941467e-02 -6.119114905595779419e-02 -1.431326568126678467e-01 2.825692296028137207e-01 -2.397195994853973389e-01 1.716757251415401697e-04 7.625564187765121460e-02 2.663412690162658691e-01 7.071124762296676636e-02 3.323828279972076416e-01 -3.009096086025238037e-01 1.095251962542533875e-01
2.632515504956245422e-02 1.545044481754302979e-01 4.109691381454467773e-01 4.567915573716163635e-02 -5.792786553502082825e-02 -2.499891668558120728e-01 -1.185432970523834229e-01 -8.959919959306716919e-02 1.796714663505554199e-01 1.691104769706726074e-01 2.432027906179428101e-01 7.998517155647277832e-02 -2.261081784963607788e-01 2.066062241792678833e-01 1.203845962882041931e-01 1.972387284040451050e-01 9.517466276884078979e-02 2.506614029407501221e-01 -3.327714204788208008e-01 -4.472156614065170288e-02 -2.621095627546310425e-02 4.925617948174476624e-02 2.171922028064727783e-01 -1.277209073305130005e-01 -1.145274341106414795e-01 -1.109537929296493530e-01 -7.904201000928878784e-02 -1.180831566452980042e-01 -2.132697403430938721e-02 1.975252293050289154e-02 -2.927339375019073486e-01 2.439453154802322388e-01
4.622567817568778992e-02 -1.949619129300117493e-02 1.076141223311424255e-01 1.972700357437133789e-01 1.791266538202762604e-02 -1.243830844759941101e-01 6.426702439785003662e-02 -2.056193625321611762e-04 2.336132377386093140e-01 8.791013807058334351e-02 1.284580677747726440e-01 9.647509455680847168e-02 -2.678996324539184570e-01 3.735093176364898682e-01 1.554977744817733765e-01 2.743109464645385742e-01 1.360147148370742798e-01 2.476000636816024780e-01 -3.818902075290679932e-01 -1.103935316205024719e-01 1.142830401659011841e-01 -1.345314532518386841e-01 1.634185910224914551e-01 -7.460572570562362671e-02 -2.376230508089065552e-01 -1.520035266876220703e-01 -1.557609438896179199e-01 -1.593501865863800049e-01 5.895370617508888245e-02 -5.600970238447189331e-03 -2.533087730407714844e-01 1.734567433595657349e-01
-6.124953273683786392e-03 3.098022639751434326e-01 1.445015519857406616e-02 6.161154061555862427e-02 1.764803752303123474e-02 -1.149034947156906128e-01 1.326535921543836594e-02 -8.449069410562515259e-02 -2.411199212074279785e-01 4.225753843784332275e-01 1.967572867870330811e-01 3.889007866382598877e-02 -3.383702039718627930e-01 -5.199846625328063965e-02 2.172367423772811890e-01 2.540510892868041992e-01 2.781048715114593506e-01 -9.305889159440994263e-02 -3.586718142032623291e-01 1.345102190971374512e-01 -1.038441285490989685e-01 -1.061786338686943054e-01 -1.753532886505126953e-02 8.248695172369480133e-03 7.361160963773727417e-02 -2.625484205782413483e-02 -6.229145079851150513e-02 -2.004320323467254639e-01 2.170612663030624390e-02 -4.501874372363090515e-02 -1.459721177816390991e-01 -2.101049870252609253e-01
1.501471176743507385e-02 7.313325256109237671e-02 2.298103421926498413e-01 -2.803029678761959076e-02 -7.461113482713699341e-02 1.034838631749153137e-01 -2.869479060173034668e-01 9.267622977495193481e-02 1.083278134465217590e-01 1.498703658580780029e-01 3.998494446277618408e-01 7.088727504014968872e-02 -1.051199659705162048e-01 -1.002229526638984680e-01 -3.834135457873344421e-02 1.149858683347702026e-01 -1.052859425544738770e-01 -3.874874114990234375e-01 -1.273851096630096436e-01 -1.385460942983627319e-01 1.190311834216117859e-01 -1.730371266603469849e-01 -1.789076924324035645e-01 2.746005356311798096e-02 -3.070669472217559814e-01 -1.651203446090221405e-02 1.263722032308578491e-01 9.620819240808486938e-02 -2.056603580713272095e-01 1.734812408685684204e-01 -2.871594429016113281e-01 2.248766571283340454e-01
-1.171600595116615295e-01 -1.017818078398704529e-01 -1.993563771247863770e-01 3.896430507302284241e-02 -4.543455317616462708e-02 -2.576207816600799561e-01 -1.749376505613327026e-01 9.291043132543563843e-02 4.216816723346710205e-01 3.090774714946746826e-01 2.211447805166244507e-01 -2.647854387760162354e-02 -1.809054613113403320e-01 1.726398319005966187e-01 2.387520223855972290e-01 2.374096214771270752e-01 1.215048134326934814e-01 -2.151167094707489014e-01 -5.291428416967391968e-02 -2.798824384808540344e-02 1.158448383212089539e-01 7.681057322770357132e-03 -6.641870737075805664e-02 1.410681605339050293e-01 -3.471725061535835266e-02 -7.707341760396957397e-02 -4.865297675132751465e-02 7.376454025506973267e-02 -1.883261948823928833e-01 2.664040327072143555e-01 -3.134300708770751953e-01 -7.806487381458282471e-02
-1.540316045284271240e-01 -2.193668298423290253e-02 1.201050803065299988e-01 9.414906799793243408e-02 2.146192491054534912e-01 -7.415896654129028320e-02 1.139878705143928528e-01 -1.144899055361747742e-01 4.135391414165496826e-01 3.635548353195190430e-01 2.321362197399139404e-01 -2.385249733924865723e-01 -2.766314148902893066e-01 1.364437788724899292e-01 -2.772895060479640961e-02 9.072607755661010742e-02 -5.082362145185470581e-02 -1.548033356666564941e-01 -2.912232875823974609e-01 -1.232274323701858521e-01 8.021935075521469116e-02 -2.351930588483810425e-01 -3.866921737790107727e-02 -1.819618046283721924e-02 -2.570452988147735596e-01 9.237435460090637207e-02 1.232656016945838928e-01 1.525729447603225708e-01 1.967519968748092651e-01 1.891864277422428131e-02 1.166164278984069824e-01 -2.940023690462112427e-02
-6.672503054141998291e-02 -1.365567445755004883e-01 -1.509718149900436401e-01 -7.643206417560577393e-02 1.139067672193050385e-02 6.351889669895172119e-02 1.479111313819885254e-01 8.640260994434356689e-02 -2.569982223212718964e-02 6.419057399034500122e-02 4.094406068325042725e-01 1.668040603399276733e-01 -1.254682093858718872e-01 5.999571457505226135e-02 5.885682534426450729e-03 9.971183538436889648e-02 8.879410475492477417e-02 -3.818216919898986816e-02 -3.403593003749847412e-01 -3.734090924263000488e-02 4.955103248357772827e-02 -1.960321217775344849e-01 -5.163371935486793518e-02 2.387962788343429565e-01 -4.559817016124725342e-01 -1.482298821210861206e-01 6.513812392950057983e-02 2.208062857389450073e-01 -2.225355617702007294e-02 2.405683994293212891e-01 -2.945567369461059570e-01 1.732534319162368774e-01
5.697971954941749573e-02 1.200526505708694458e-01 -1.365413367748260498e-01 -2.072697877883911133e-01 -1.630316674709320068e-01 6.627649068832397461e-02 1.499851496191695333e-04 -4.816875979304313660e-02 1.266409158706665039e-01 1.843383014202117920e-01 2.701725661754608154e-01 7.924188673496246338e-02 -4.651759564876556396e-02 -5.750664859078824520e-04 -7.999557256698608398e-02 -7.191228866577148438e-02 -4.270325973629951477e-02 -8.191157877445220947e-02 -7.576455175876617432e-02 -2.141124457120895386e-01 1.102697923779487610e-01 -3.068737089633941650e-01 6.178858131170272827e-02 1.719992607831954956e-01 -1.300146728754043579e-01 -5.194826722145080566e-01 4.619465675204992294e-03 1.196254268288612366e-01 -5.061093717813491821e-02 4.433040022850036621e-01 -1.654994487762451172e-01 1.303869485855102539e-01
1.383116245269775391e-01 4.637126252055168152e-02 -1.793007738888263702e-02 -6.046196818351745605e-02 1.424943357706069946e-01 -9.083621948957443237e-02 3.583239158615469933e-03 2.149412333965301514e-01 4.077531397342681885e-01 1.493812799453735352e-01 3.705044984817504883e-01 -2.169083803892135620e-01 -1.440813094377517700e-01 1.434275358915328979e-01 1.015017852187156677e-01 3.101756274700164795e-01 1.075964048504829407e-01 -2.090997295454144478e-03 -3.103287816047668457e-01 -6.482716649770736694e-02 -1.328990757465362549e-01 -1.530263014137744904e-02 -2.893372774124145508e-01 -6.819019466638565063e-02 -1.050589159131050110e-01 2.919763885438442230e-02 1.439625173807144165e-01 1.363401859998703003e-01 -1.650195270776748657e-01 1.143680512905120850e-01 -3.072429448366165161e-02 2.615759670734405518e-01
-3.141258358955383301e-01 5.502348393201828003e-02 4.048774391412734985e-02 2.228959202766418457e-01 2.820313535630702972e-02 -2.321569919586181641e-01 -8.982012048363685608e-03 -6.196722015738487244e-02 1.277114301919937134e-01 3.170062005519866943e-01 2.680301070213317871e-01 2.036142721772193909e-02 -5.933612585067749023e-02 -1.638017296791076660e-01 4.243949949741363525e-01 -4.657199978828430176e-02 -4.158149659633636475e-02 -9.275308996438980103e-02 -1.666645705699920654e-01 -2.177549749612808228e-01 3.874085098505020142e-02 -7.605002075433731079e-02 2.014561444520950317e-01 -1.701453141868114471e-02 -2.706056833267211914e-01 -2.868661880493164062e-01 6.775034964084625244e-02 2.978680096566677094e-02 -1.226099766790866852e-02 -3.657157067209482193e-03 -2.195036262273788452e-01 -2.089148014783859253e-01
1.685647070407867432e-01 -3.074751235544681549e-02 3.026067614555358887e-01 3.454914689064025879e-01 -5.718262121081352234e-02 -1.099226549267768860e-01 -1.279352754354476929e-01 -7.338897138833999634e-02 2.354898154735565186e-01 3.260309398174285889e-01 2.335818298161029816e-02 2.321525961160659790e-01 -1.245541498064994812e-01 2.224386483430862427e-01 3.217740356922149658e-01 -1.958053931593894958e-02 2.810652554035186768e-01 2.411312423646450043e-02 -4.154752567410469055e-02 -2.693662643432617188e-01 -1.817421317100524902e-01 -2.440814673900604248e-01 1.578976958990097046e-01 3.371204063296318054e-02 -9.539716690778732300e-02 -7.134247105568647385e-03 1.633839309215545654e-01 -6.077668443322181702e-02 -7.902697473764419556e-02 -4.129103198647499084e-02 -1.236894130706787109e-01 -4.654052853584289551e-02
2.224288694560527802e-02 6.817898899316787720e-02 -1.793472282588481903e-02 -1.042138338088989258e-01 -1.187534108757972717e-01 1.205682978034019470e-01 -6.548040546476840973e-03 2.757981885224580765e-03 -1.377908587455749512e-01 1.592990905046463013e-01 1.579301059246063232e-01 8.436534553766250610e-02 -2.440871149301528931e-01 9.331481158733367920e-02 1.648445427417755127e-01 -2.249651961028575897e-02 -2.068011611700057983e-01 -4.184890538454055786e-02 -2.541730999946594238e-01 2.144012786448001862e-02 1.887454390525817871e-01 -1.445401161909103394e-01 6.123398244380950928e-02 1.615838259458541870e-01 -5.654348134994506836e-01 -2.486272007226943970e-01 -5.481515824794769287e-02 1.207560375332832336e-01 -5.520762130618095398e-02 3.504234850406646729e-01 -2.300202995538711548e-01 9.363332390785217285e-02
-9.097425267100334167e-03 2.290361374616622925e-01 -1.008990779519081116e-01 -1.442472636699676514e-01 -1.172385290265083313e-01 -2.307402342557907104e-02 2.357775866985321045e-01 -1.505310088396072388e-01 3.031296432018280029e-01 -7.421471178531646729e-02 2.689883410930633545e-01 2.437387406826019287e-01 -7.741385698318481445e-02 2.220411747694015503e-01 1.931313574314117432e-01 4.704586416482925415e-02 2.793848980218172073e-03 9.391546994447708130e-02 -1.584428399801254272e-01 -1.023567467927932739e-01 1.809861660003662109e-01 -9.171932190656661987e-02 -1.126398891210556030e-01 -5.199726298451423645e-02 -2.796445786952972412e-01 7.216751575469970703e-02 6.320158392190933228e-02 -3.295694589614868164e-01 -4.914121329784393311e-02 3.912076354026794434e-01 -7.893281430006027222e-02 2.032232731580734253e-01
-5.263872072100639343e-02 -1.194917410612106323e-01 -2.612950839102268219e-02 2.127297408878803253e-02 7.986431568861007690e-02 1.173717975616455078e-01 1.079883500933647156e-01 -2.710764706134796143e-01 6.555663049221038818e-02 2.963480353355407715e-01 -7.714962214231491089e-02 1.813213224522769451e-03 2.758710086345672607e-02 2.675341963768005371e-01 6.420022249221801758e-02 2.531364262104034424e-01 2.177922725677490234e-01 3.202345967292785645e-01 -4.061344563961029053e-01 -2.283818423748016357e-01 5.176224932074546814e-02 7.798373699188232422e-02 -3.127728402614593506e-01 1.370720118284225464e-01 -1.230838820338249207e-01 -2.038660496473312378e-01 1.176506578922271729e-01 9.130541980266571045e-02 -6.187528837472200394e-03 1.286739557981491089e-01 -7.880125939846038818e-02 2.091623097658157349e-01
-1.268406510353088379e-01 -2.886110842227935791e-01 -5.811136588454246521e-02 1.104986108839511871e-02 -4.281558096408843994e-02 2.235310617834329605e-03 -5.047226324677467346e-02 8.186248689889907837e-02 1.334938853979110718e-01 3.426789641380310059e-01 6.835391372442245483e-02 1.257854700088500977e-01 4.558867961168289185e-02 1.367961168289184570e-01 3.743833303451538086e-01 8.343598991632461548e-02 2.423948794603347778e-01 -1.208580210804939270e-01 -2.156193107366561890e-01 -1.001191511750221252e-01 1.230714246630668640e-01 8.616387099027633667e-02 -6.169909611344337463e-02 -4.342653602361679077e-02 -1.744619458913803101e-01 -2.097441256046295166e-01 1.137609500437974930e-02 3.468985110521316528e-02 -4.344005882740020752e-01 8.719751238822937012e-02 -3.382618725299835205e-01 1.331839561462402344e-01
9.682440012693405151e-02 -7.477871328592300415e-02 2.940882742404937744e-01 1.102797612547874451e-01 1.196596473455429077e-01 -3.278439640998840332e-01 -1.068254932761192322e-02 -1.333296447992324829e-01 1.354818046092987061e-01 1.407367289066314697e-01 1.723189502954483032e-01 -1.047368813306093216e-02 -1.778174042701721191e-01 2.549115419387817383e-01 1.988229304552078247e-01 2.022156417369842529e-01 4.771273955702781677e-02 7.824069261550903320e-02 -3.554325997829437256e-01 -6.191256269812583923e-02 5.887242406606674194e-02 -1.053980886936187744e-01 1.813011020421981812e-01 -1.691108755767345428e-02 -2.853685021400451660e-01 -1.030933111906051636e-02 -1.150756180286407471e-01 -2.483731657266616821e-01 1.280945241451263428e-01 -4.977041110396385193e-02 -2.917400002479553223e-01 2.343955636024475098e-01
1.556309312582015991e-01 -5.534813180565834045e-02 -7.069241255521774292e-02 -3.457843558862805367e-03 -1.785316877067089081e-02 1.548750102519989014e-01 -1.382088661193847656e-01 -4.428249970078468323e-02 1.086739003658294678e-01 9.731669723987579346e-02 6.872668862342834473e-02 -1.425584107637405396e-01 8.959054201841354370e-02 2.723746001720428467e-01 8.674157410860061646e-02 2.762369513511657715e-01 2.584639191627502441e-01 -1.249841153621673584e-01 -3.567853569984436035e-01 -2.179897129535675049e-01 1.883161365985870361e-01 -3.388523459434509277e-01 -4.388344660401344299e-02 -6.871581077575683594e-02 -2.431744337081909180e-01 -8.211703598499298096e-02 -1.037805229425430298e-01 2.239593863487243652e-01 -3.003105521202087402e-01 8.938340470194816589e-03 -2.162717133760452271e-01 -1.787455528974533081e-01
1.106124818325042725e-01 4.399859532713890076e-02 -1.719732396304607391e-02 1.548224836587905884e-01 7.970444113016128540e-02 -1.094051674008369446e-01 -1.902014464139938354e-01 -5.213842168450355530e-02 -1.071424260735511780e-01 3.228325545787811279e-01 8.715831488370895386e-02 3.120676847174763680e-03 -2.578946352005004883e-01 2.474345564842224121e-01 2.531055212020874023e-01 1.684935688972473145e-01 4.731401503086090088e-01 5.539543554186820984e-02 -3.639495968818664551e-01 -1.672961562871932983e-01 6.588958203792572021e-02 6.318407598882913589e-03 1.189337447285652161e-01 -5.785473436117172241e-02 -1.329607516527175903e-01 -1.296958625316619873e-01 -1.262852996587753296e-01 -9.831990301609039307e-02 -1.405124217271804810e-01 -1.682131886482238770e-01 -2.084045708179473877e-01 3.960373345762491226e-03
-3.923892974853515625e-02 8.157676458358764648e-02 -1.377699971199035645e-01 1.288855075836181641e-01 -1.227708384394645691e-01 1.131884530186653137e-01 -6.888249423354864120e-03 -6.946482509374618530e-02 -2.947260811924934387e-02 4.707243740558624268e-01 2.148576527833938599e-01 2.946761548519134521e-01 1.122119054198265076e-01 6.013666745275259018e-03 1.316106915473937988e-01 -4.443639516830444336e-02 -1.809743791818618774e-01 -2.004790753126144409e-01 -2.844507098197937012e-01 -3.344650864601135254e-01 3.470595180988311768e-01 -9.320440702140331268e-03 -1.207926124334335327e-01 2.382195591926574707e-01 -9.626158513128757477e-03 -1.503062546253204346e-01 -8.730971068143844604e-02 -3.367796912789344788e-02 -6.403799355030059814e-02 8.129248768091201782e-02 -1.395060420036315918e-01 1.298940479755401611e-01
1.487352848052978516e-01 -1.258420050144195557e-01 1.095474231988191605e-02 7.739263027906417847e-02 -1.143202036619186401e-01 1.653598397970199585e-01 -4.400488361716270447e-02 8.153419941663742065e-02 9.589411318302154541e-02 1.008964627981185913e-01 5.829923972487449646e-02 6.447345018386840820e-02 -2.472420036792755127e-01 1.657440811395645142e-01 9.347683936357498169e-02 1.172203049063682556e-01 -4.158942401409149170e-02 -2.961756885051727295e-01 -2.145731449127197266e-01 -1.770885139703750610e-01 3.171947300434112549e-01 -2.347312420606613159e-01 -1.290078014135360718e-01 2.563147842884063721e-01 -2.567436099052429199e-01 -8.592746406793594360e-02 -6.418662518262863159e-02 -6.302741169929504395e-02 -6.703763455152511597e-02 4.185032248497009277e-01 -2.294704914093017578e-01 -2.243500947952270508e-01
1.100856065750122070e-01 5.831581354141235352e-02 2.674251496791839600e-01 1.363551914691925049e-01 1.262143850326538086e-01 -1.294438093900680542e-01 1.371193528175354004e-01 -2.466546744108200073e-01 1.582320332527160645e-01 1.738087236881256104e-01 1.699475049972534180e-01 1.834717243909835815e-01 -3.997369408607482910e-01 2.086877077817916870e-01 1.987190097570419312e-01 1.320132017135620117e-01 1.165771111845970154e-01 2.142915576696395874e-01 -3.341034948825836182e-01 4.018666222691535950e-02 3.630436956882476807e-03 -3.565173223614692688e-02 1.857458353042602539e-01 -4.062706232070922852e-02 -1.590043008327484131e-01 -2.545748651027679443e-01 -1.357042491436004639e-01 -2.992052212357521057e-02 1.028191596269607544e-01 -4.991610348224639893e-02 -2.283948063850402832e-01 1.384960860013961792e-01
1.056193783879280090e-01 3.370033502578735352e-01 -4.919353872537612915e-02 -1.739159375429153442e-01 1.426307111978530884e-01 -8.468566089868545532e-02 -8.226481825113296509e-02 3.008781932294368744e-02 -1.121893376111984253e-01 2.250420451164245605e-01 1.407061796635389328e-02 1.793799847364425659e-01 -2.226090580224990845e-01 3.744626790285110474e-02 5.546862725168466568e-03 4.439365267753601074e-01 2.123253494501113892e-01 -3.438003063201904297e-01 -2.700363397598266602e-01 -1.194539666175842285e-01 1.151580289006233215e-01 -1.117984876036643982e-01 1.386375725269317627e-02 2.853378057479858398e-01 -1.783912777900695801e-01 -7.084855437278747559e-02 7.654692232608795166e-02 1.305579841136932373e-01 -1.466982215642929077e-01 1.107261702418327332e-01 -9.686607867479324341e-02 -5.472338944673538208e-02
-3.221844509243965149e-02 1.247004792094230652e-01 1.925196684896945953e-02 -1.914218962192535400e-01 -1.091288700699806213e-01 -2.799620851874351501e-02 4.388038069009780884e-02 1.439243853092193604e-01 1.192669123411178589e-01 1.508351862430572510e-01 4.113631844520568848e-01 1.487682014703750610e-01 -1.732232421636581421e-01 3.136932617053389549e-03 1.269653588533401489e-01 1.863215863704681396e-01 -1.585304141044616699e-01 6.109187379479408264e-04 -3.114799559116363525e-01 5.097535625100135803e-02 -8.315006271004676819e-03 -2.451640963554382324e-01 -1.095330640673637390e-01 2.098822295665740967e-01 -4.075093269348144531e-01 -7.131762057542800903e-02 6.228647008538246155e-02 1.225098222494125366e-01 1.527878195047378540e-01 3.399708569049835205e-01 -1.450486928224563599e-01 1.044588014483451843e-01
3.438359871506690979e-02 -7.713433355093002319e-02 3.048018738627433777e-02 -1.058554351329803467e-01 1.441621407866477966e-02 -8.486313372850418091e-02 2.119268476963043213e-01 -3.075869977474212646e-01 7.372605055570602417e-02 1.878314465284347534e-01 -1.081928028725087643e-03 -1.310262531042098999e-01 -3.734264895319938660e-02 1.384103000164031982e-01 4.258134961128234863e-02 -4.989590495824813843e-02 1.217377856373786926e-01 7.669449405511841178e-05 -1.642925441265106201e-01 -1.670088171958923340e-01 2.820101082324981689e-01 -2.689455449581146240e-01 -6.864821910858154297e-02 -7.089119404554367065e-02 -1.548308283090591431e-01 1.174256056547164917e-01 3.709768056869506836e-01 3.948467969894409180e-02 -3.331356048583984375e-01 4.659419953823089600e-01 -1.153727471828460693e-01 -3.770373761653900146e-02
1.848541945219039917e-01 1.863402724266052246e-01 -2.711100131273269653e-02 2.902918495237827301e-02 -1.019258126616477966e-01 -8.140613883733749390e-02 -3.146309405565261841e-02 -3.691957592964172363e-01 -6.556610111147165298e-03 2.076315730810165405e-01 -1.070916801691055298e-01 1.202391237020492554e-01 -4.496436566114425659e-02 1.147660017013549805e-01 2.647086381912231445e-01 3.734547197818756104e-01 1.784298419952392578e-01 -4.933796823024749756e-02 -1.253672391176223755e-01 -7.552869617938995361e-02 1.666095554828643799e-01 3.747380897402763367e-02 -4.131302535533905029e-01 -2.545272558927536011e-02 -2.091671526432037354e-01 -1.765867769718170166e-01 1.985436230897903442e-01 -4.316058754920959473e-02 -1.187136843800544739e-01 -7.733497768640518188e-02 -7.876770943403244019e-02 2.876294553279876709e-01
-7.682714611291885376e-02 1.393461376428604126e-01 1.256930641829967499e-02 3.207402303814888000e-02 1.390540152788162231e-01 -4.555238783359527588e-02 -1.709172576665878296e-01 -1.385560482740402222e-01 -5.735671520233154297e-02 4.140189290046691895e-01 -6.174494698643684387e-02 -4.056087881326675415e-02 -1.413868367671966553e-01 2.812252938747406006e-01 2.459311932325363159e-01 2.218024283647537231e-01 4.313140809535980225e-01 7.656656950712203979e-02 -1.873264014720916748e-01 -3.534236252307891846e-01 6.101121008396148682e-02 1.102096121758222580e-02 1.451683789491653442e-01 2.140476852655410767e-01 -1.686143428087234497e-01 -1.102304756641387939e-01 -8.863247185945510864e-02 -2.233226224780082703e-02 2.158683491870760918e-03 -7.518576085567474365e-02 -1.827407628297805786e-01 -6.434948742389678955e-02
4.315071925520896912e-02 2.004856467247009277e-01 1.457181721925735474e-01 1.659083664417266846e-01 2.695394158363342285e-01 2.431700527667999268e-01 2.623022794723510742e-01 -1.111176237463951111e-01 -1.091143116354942322e-01 2.912341654300689697e-01 2.591815590858459473e-01 -7.170368731021881104e-02 -3.001816570758819580e-01 7.180992513895034790e-02 2.020518928766250610e-01 -9.172466397285461426e-02 1.175751611590385437e-01 -2.836264856159687042e-02 -1.928104162216186523e-01 7.111658155918121338e-02 -6.115036457777023315e-02 -2.369654178619384766e-01 -1.782154887914657593e-01 1.501784324645996094e-01 1.507623586803674698e-02 1.928888112306594849e-01 -5.627928301692008972e-02 -3.736841678619384766e-02 5.318282544612884521e-02 -5.199329182505607605e-02 -3.591545224189758301e-01 1.873990297317504883e-01
-5.249855294823646545e-02 2.559836022555828094e-02 2.497308552265167236e-01 -2.774575352668762207e-01 -7.096201926469802856e-02 -3.855426982045173645e-02 2.106599323451519012e-02 -1.709667220711708069e-02 3.998776376247406006e-01 2.422977834939956665e-01 1.552429646253585815e-01 -2.195146679878234863e-01 -1.503750979900360107e-01 1.019591316580772400e-01 -1.000911667943000793e-01 1.173496693372726440e-01 3.250355720520019531e-01 2.496175467967987061e-02 -7.092254608869552612e-02 -4.183047264814376831e-02 1.713313311338424683e-01 -3.305201232433319092e-01 1.374640464782714844e-01 2.024890296161174774e-02 -5.564496293663978577e-02 1.067738980054855347e-01 1.734421700239181519e-01 -5.678367242217063904e-02 -1.827638037502765656e-02 4.221392869949340820e-01 -6.478049606084823608e-02 -2.822000347077846527e-02
-5.166821926832199097e-02 2.122035622596740723e-01 -2.064998447895050049e-02 3.427409753203392029e-02 7.632483541965484619e-02 -7.292716950178146362e-02 -5.380111932754516602e-02 -2.230887562036514282e-01 -1.529285162687301636e-01 3.117521107196807861e-01 1.316514909267425537e-01 4.856883361935615540e-02 1.273656147532165051e-03 1.299806833267211914e-01 2.507417201995849609e-01 1.483746021986007690e-01 2.791379094123840332e-01 -6.444651517085731030e-04 -5.203378796577453613e-01 -2.798932194709777832e-01 3.562222421169281006e-02 6.929598003625869751e-02 4.250546544790267944e-02 -1.682133674621582031e-01 -1.225044354796409607e-01 1.670170277357101440e-01 -1.782739311456680298e-01 2.170363068580627441e-02 -8.221231400966644287e-02 9.960431605577468872e-02 -1.928835511207580566e-01 2.293888330459594727e-01
1.165053900331258774e-02 4.592836275696754456e-02 2.542031705379486084e-01 1.118593886494636536e-01 1.547412248328328133e-03 -1.034924909472465515e-01 1.248255372047424316e-02 -7.830543816089630127e-02 2.801790833473205566e-01 2.424117475748062134e-01 9.057240188121795654e-02 3.354938328266143799e-02 -3.130669891834259033e-01 2.037029564380645752e-01 2.229800820350646973e-01 2.233285307884216309e-01 4.850162193179130554e-02 4.329410940408706665e-02 -3.594651818275451660e-01 -2.506518661975860596e-01 -3.590074554085731506e-02 -1.506142783910036087e-02 2.237538546323776245e-01 -8.770664781332015991e-02 -2.512311637401580811e-01 -2.381310313940048218e-01 -5.196338519454002380e-02 -8.473388850688934326e-02 1.843440234661102295e-01 -9.518262743949890137e-02 -2.908694744110107422e-01 7.095614820718765259e-02
8.254101127386093140e-02 -5.681600049138069153e-02 1.072151511907577515e-01 -8.868990465998649597e-03 3.739631175994873047e-02 1.487704813480377197e-01 2.414975315332412720e-02 -1.596311926841735840e-01 1.644338518381118774e-01 3.939247429370880127e-01 -3.646944090723991394e-02 -1.600904017686843872e-01 -1.151998527348041534e-02 -2.680193185806274414e-01 1.880401372909545898e-01 2.600586712360382080e-01 3.132931292057037354e-01 1.565980315208435059e-01 -2.991124093532562256e-01 1.092221662402153015e-01 1.991896331310272217e-01 -1.134003773331642151e-01 -9.946854412555694580e-02 -8.185146749019622803e-02 -6.624463200569152832e-02 -2.079134285449981689e-01 3.727638721466064453e-02 8.237542957067489624e-02 -3.320441842079162598e-01 2.739134132862091064e-01 3.341298177838325500e-02 9.625495970249176025e-02
1.595719605684280396e-01 3.667649626731872559e-02 3.216317892074584961e-01 -8.878839202225208282e-03 -1.324520856142044067e-01 2.655895613133907318e-02 2.721451520919799805e-01 -4.177291989326477051e-01 4.522327333688735962e-02 -3.534203767776489258e-02 1.097697019577026367e-01 1.924162209033966064e-01 -4.815925657749176025e-02 1.791941076517105103e-01 1.049176380038261414e-01 -9.483305364847183228e-02 1.103318035602569580e-01 1.237163599580526352e-02 -2.692115306854248047e-01 -1.207046806812286377e-01 3.005645573139190674e-01 2.037176489830017090e-02 -6.047039106488227844e-02 8.158352226018905640e-02 -9.779866784811019897e-02 8.063229173421859741e-02 3.860442638397216797e-01 1.539985090494155884e-01 4.268416017293930054e-02 2.094900757074356079e-01 -1.545561850070953369e-01 1.929072588682174683e-01
-8.483583480119705200e-02 -1.377575546503067017e-01 2.089050263166427612e-01 1.721297800540924072e-01 6.207596510648727417e-02 -5.644316598773002625e-02 1.470691710710525513e-01 -2.226618826389312744e-01 1.452231705188751221e-01 6.726736575365066528e-02 4.907772243022918701e-01 -9.994783252477645874e-02 -1.794921159744262695e-01 1.729453206062316895e-01 3.358848989009857178e-01 2.206254899501800537e-01 7.085015624761581421e-02 -1.170344278216362000e-02 7.584347575902938843e-02 7.091780425980687141e-04 8.998516201972961426e-02 -2.678914368152618408e-01 -6.306294351816177368e-02 -1.873153597116470337e-01 1.427247077226638794e-01 -5.633710697293281555e-02 1.574298441410064697e-01 3.397699072957038879e-02 -5.913546681404113770e-02 8.652190864086151123e-02 -3.368723392486572266e-01 1.357762217521667480e-01
-1.421713829040527344e-01 2.225882411003112793e-01 -6.337847560644149780e-02 -2.376029938459396362e-01 1.635937690734863281e-01 1.325459033250808716e-01 -1.007043663412332535e-02 -1.576030850410461426e-01 2.540208399295806885e-01 8.412866294384002686e-02 7.621975988149642944e-02 2.863619104027748108e-02 -6.629961729049682617e-02 7.343624532222747803e-02 1.762747913599014282e-01 2.213755398988723755e-01 3.746411800384521484e-01 -4.649124667048454285e-02 -3.838883638381958008e-01 -4.340606182813644409e-02 4.637456536293029785e-01 -1.793030463159084320e-02 -3.328957781195640564e-02 3.264593333005905151e-02 2.943869121372699738e-02 4.132849723100662231e-02 2.143822014331817627e-01 -5.888781696557998657e-02 -1.411860585212707520e-01 2.074963152408599854e-01 -1.115227956324815750e-02 8.918555080890655518e-02
1.361431926488876343e-01 -6.826570606790482998e-04 2.889176607131958008e-01 2.766662240028381348e-01 1.647026687860488892e-01 -2.724000811576843262e-01 6.189084798097610474e-02 -1.700436919927597046e-01 1.627284735441207886e-01 1.654155254364013672e-01 1.668674051761627197e-01 1.073358729481697083e-01 -2.683781087398529053e-01 3.332166075706481934e-01 1.337901353836059570e-01 1.767849475145339966e-01 1.850822418928146362e-01 5.357883498072624207e-02 -2.822459936141967773e-01 -1.435776203870773315e-01 3.018743731081485748e-02 -6.724851578474044800e-02 1.946179717779159546e-01 3.369530662894248962e-02 -1.466718763113021851e-01 -1.834301501512527466e-01 -9.233783930540084839e-02 -4.943110514432191849e-03 6.569670885801315308e-02 -8.158668130636215210e-02 -2.881033420562744141e-01 1.497228741645812988e-01
2.118759006261825562e-01 -5.530298501253128052e-02 -3.221464902162551880e-02 -4.088203236460685730e-02 -2.311366796493530273e-02 -1.502215266227722168e-01 4.732048138976097107e-02 -2.199271023273468018e-01 4.105696827173233032e-02 -3.574615344405174255e-02 1.728501915931701660e-01 -9.285868704319000244e-02 1.811400055885314941e-01 -1.739277131855487823e-02 6.696315854787826538e-02 3.379369378089904785e-01 4.337751567363739014e-01 -6.521449238061904907e-02 -3.655385971069335938e-01 -1.412956565618515015e-01 1.973580271005630493e-01 -5.086231511086225510e-03 -7.111553847789764404e-02 -4.339584335684776306e-02 -9.501145780086517334e-02 -7.998629473149776459e-03 2.327826572582125664e-03 -6.270813196897506714e-02 -3.394145369529724121e-01 9.133128076791763306e-02 -2.856256067752838135e-01 2.688907384872436523e-01
-5.150635913014411926e-02 -1.323091387748718262e-01 1.746640205383300781e-01 -7.224572449922561646e-02 -2.389039099216461182e-02 -2.207535654306411743e-01 -1.478955447673797607e-01 1.534623652696609497e-01 -1.848677992820739746e-01 2.005751878023147583e-01 3.016645312309265137e-01 1.566129624843597412e-01 -2.956790328025817871e-01 1.288018375635147095e-01 5.398313999176025391e-01 6.226678192615509033e-02 4.867244139313697815e-02 3.136814758181571960e-02 -7.320649921894073486e-02 -1.482039839029312134e-01 8.399575948715209961e-02 -1.799562722444534302e-01 2.857009172439575195e-01 1.200479790568351746e-01 -9.504525363445281982e-02 1.899983286857604980e-01 -1.191204115748405457e-01 4.588158056139945984e-02 -1.632518023252487183e-01 2.935611270368099213e-02 -7.015931606292724609e-02 -1.119415275752544403e-02
3.307070732116699219e-01 2.975063771009445190e-02 1.697958111763000488e-01 2.367552667856216431e-01 1.201384365558624268e-01 -9.874384850263595581e-02 -5.474623665213584900e-02 -1.558349430561065674e-01 -7.403915375471115112e-02 1.690010875463485718e-01 2.341897934675216675e-01 -4.723872616887092590e-02 -1.491184681653976440e-01 3.763473033905029297e-01 1.894271075725555420e-01 -4.851628094911575317e-02 -9.713650494813919067e-02 1.306658089160919189e-01 9.461520612239837646e-02 -2.951908409595489502e-01 3.804815188050270081e-02 3.767640888690948486e-02 9.003618359565734863e-02 4.533115923404693604e-01 -1.417684257030487061e-01 -1.832313984632492065e-01 1.391196697950363159e-01 9.794135391712188721e-02 -1.468147337436676025e-01 3.911198303103446960e-02 -6.883727759122848511e-02 1.032653450965881348e-01
-1.213913434185087681e-03 6.929442286491394043e-02 9.447534568607807159e-03 7.835289090871810913e-02 1.382830142974853516e-01 7.984944968484342098e-04 -1.662264168262481689e-01 -3.445687890052795410e-01 -7.266186177730560303e-02 2.457378655672073364e-01 -2.626145817339420319e-02 -1.241123825311660767e-01 -2.676599025726318359e-01 8.380972594022750854e-02 2.964405119419097900e-01 -1.205473672598600388e-02 5.148593783378601074e-01 -2.052491530776023865e-02 -2.930249571800231934e-01 -1.495174318552017212e-01 2.738558314740657806e-02 7.165282964706420898e-02 7.762432098388671875e-03 6.800951063632965088e-02 -2.343293875455856323e-01 -5.156305804848670959e-02 -2.340264767408370972e-01 9.758018702268600464e-02 -1.642639636993408203e-01 -6.066490337252616882e-02 -1.378216296434402466e-01 1.386759579181671143e-01
-1.287532001733779907e-01 -1.613348722457885742e-01 -7.908898591995239258e-02 -1.844223588705062866e-01 -1.359659433364868164e-01 5.611233785748481750e-02 -2.810808122158050537e-01 -5.894211307168006897e-02 2.510885000228881836e-01 1.646416932344436646e-01 1.595864295959472656e-01 7.586697489023208618e-02 -1.775683909654617310e-01 -3.438667654991149902e-01 2.019349932670593262e-01 2.375280857086181641e-01 -3.795556724071502686e-02 -9.841120988130569458e-02 -3.358452320098876953e-01 -1.540297120809555054e-01 1.099606156349182129e-01 8.801090880297124386e-04 -1.611670702695846558e-01 5.287607759237289429e-02 -3.425798714160919189e-01 -1.357646882534027100e-01 6.055440381169319153e-02 -1.431634575128555298e-01 -1.789622157812118530e-01 1.185107380151748657e-01 -2.174142748117446899e-01 5.348532274365425110e-02
7.417909801006317139e-02 -1.446966826915740967e-01 -3.253375366330146790e-02 6.552852690219879150e-02 -2.320934534072875977e-01 -7.435678690671920776e-02 -2.599137723445892334e-01 -2.383133322000503540e-01 1.734754443168640137e-01 2.920736372470855713e-01 5.936795473098754883e-02 3.260490596294403076e-01 2.178428461775183678e-03 2.231970429420471191e-01 2.417281270027160645e-01 -3.132012486457824707e-02 -1.474474966526031494e-01 -4.957055300474166870e-02 -1.928338706493377686e-01 -1.483839601278305054e-01 2.201174646615982056e-01 -1.445825994014739990e-01 -4.299908876419067383e-02 1.651577204465866089e-01 -4.335627704858779907e-02 -6.130230799317359924e-02 1.599034518003463745e-01 -1.755264550447463989e-01 -3.453213870525360107e-01 2.909899652004241943e-01 -3.148815408349037170e-02 -3.438626229763031006e-02
2.892414340749382973e-03 7.529009133577346802e-02 -7.548139989376068115e-02 -4.733921587467193604e-02 -3.785775974392890930e-02 7.240221649408340454e-02 -6.608606129884719849e-02 1.019354443997144699e-02 -6.173789501190185547e-02 8.548354357481002808e-02 3.226012587547302246e-01 1.828804463148117065e-01 -3.597324490547180176e-01 6.736291944980621338e-02 4.673591256141662598e-02 2.002186328172683716e-01 8.712976425886154175e-02 -7.023863494396209717e-02 -7.439895719289779663e-02 1.380868256092071533e-01 8.855009824037551880e-02 -1.798368543386459351e-01 1.348762512207031250e-01 1.633572429418563843e-01 -3.617228865623474121e-01 -2.582976818084716797e-01 1.555957943201065063e-01 2.595861554145812988e-01 -8.455929905176162720e-02 3.697769343852996826e-01 -3.040173351764678955e-01 -5.224494263529777527e-02
4.762567207217216492e-02 1.321207582950592041e-01 2.437021583318710327e-01 2.942363917827606201e-01 1.418941169977188110e-01 -1.620348244905471802e-01 -4.052951186895370483e-02 -1.702829003334045410e-01 7.367503829300403595e-03 1.745743155479431152e-01 8.669074624776840210e-02 8.292512595653533936e-02 -7.957488298416137695e-02 2.557130753993988037e-01 3.139424920082092285e-01 6.143295764923095703e-02 -5.323505029082298279e-03 8.368575572967529297e-02 -3.930438756942749023e-01 -3.856867253780364990e-01 1.294811367988586426e-01 1.320713292807340622e-02 -4.274145513772964478e-02 -1.101080104708671570e-01 -3.101603984832763672e-01 -1.597708314657211304e-01 1.057882457971572876e-01 -1.140816062688827515e-01 -1.241254061460494995e-01 -1.293074190616607666e-01 -1.366674751043319702e-01 2.017732709646224976e-02
-5.084351077675819397e-02 1.561266630887985229e-01 2.401422858238220215e-01 3.473289310932159424e-01 1.656648069620132446e-01 1.124495267868041992e-01 -3.800937160849571228e-02 -3.560019433498382568e-01 -1.214278563857078552e-01 2.099449932575225830e-01 3.246485069394111633e-02 2.153474688529968262e-01 -1.858209073543548584e-01 -6.611406058073043823e-02 9.178163856267929077e-02 8.315053582191467285e-02 3.642081916332244873e-01 -4.296392202377319336e-02 1.061407849192619324e-02 -1.027862951159477234e-01 1.326627284288406372e-01 -4.082265868782997131e-02 -2.837328799068927765e-02 3.341283202171325684e-01 -5.771213024854660034e-02 -3.759049251675605774e-02 2.345834299921989441e-02 -1.176722869277000427e-01 -2.679770588874816895e-01 3.084144592285156250e-01 -5.265961587429046631e-02 1.564188115298748016e-02
6.429751962423324585e-02 -1.685648858547210693e-01 2.616974115371704102e-01 -2.507749199867248535e-02 -1.256155520677566528e-01 2.445353381335735321e-02 3.546230122447013855e-02 -5.350308418273925781e-01 1.444101631641387939e-01 -1.900861710309982300e-01 2.751901187002658844e-02 1.233835592865943909e-01 -5.516551434993743896e-02 -1.941426098346710205e-02 1.696868538856506348e-01 1.771419793367385864e-01 1.102469861507415771e-01 8.925552666187286377e-02 -4.498296976089477539e-01 -4.458650201559066772e-02 1.520241647958755493e-01 -2.394539862871170044e-01 -1.923496127128601074e-01 4.442718252539634705e-02 -5.084547400474548340e-02 1.744547188282012939e-01 -2.533536776900291443e-02 3.941877186298370361e-02 -2.502890862524509430e-02 1.727751791477203369e-01 -1.047978401184082031e-01 1.932112574577331543e-01
-1.737678982317447662e-02 -1.084454506635665894e-01 -7.010010536760091782e-03 -3.855471312999725342e-02 -2.154558002948760986e-01 -1.504381448030471802e-01 9.299863874912261963e-02 -4.117420315742492676e-02 3.194053471088409424e-02 2.148552238941192627e-01 1.148467138409614563e-01 4.690902829170227051e-01 -5.641477182507514954e-02 7.266478985548019409e-02 1.990599930286407471e-01 1.417596340179443359e-01 2.037241160869598389e-01 -3.367709219455718994e-01 -1.249592378735542297e-01 -3.222216069698333740e-01 -5.306198145262897015e-04 -3.114146292209625244e-01 -1.351668983697891235e-01 1.114944666624069214e-01 -1.170310750603675842e-01 -9.734962880611419678e-02 1.168865710496902466e-01 1.647302508354187012e-01 2.283527404069900513e-01 8.178612589836120605e-02 -1.400634348392486572e-01 1.180657669901847839e-01
1.853075921535491943e-01 -2.586308680474758148e-02 8.943811058998107910e-02 3.230236098170280457e-02 1.285119503736495972e-01 1.644650846719741821e-01 -5.483585223555564880e-02 -8.664726465940475464e-02 1.921543478965759277e-01 4.480401054024696350e-02 4.214731454849243164e-01 -2.261154353618621826e-03 -3.437131941318511963e-01 -9.942816942930221558e-02 -1.218924298882484436e-02 1.961860656738281250e-01 2.063586413860321045e-01 -6.001839786767959595e-02 -6.453467160463333130e-02 -1.105501651763916016e-01 1.026276405900716782e-02 -3.813861608505249023e-01 1.153765916824340820e-01 1.325735729187726974e-02 -1.081693544983863831e-01 7.360332459211349487e-02 2.256010286509990692e-02 -1.115665286779403687e-01 1.801949888467788696e-01 -2.422793060541152954e-01 -3.121788799762725830e-01 2.798450589179992676e-01
1.942771822214126587e-01 3.760552406311035156e-01 -2.928425092250108719e-03 -1.946433447301387787e-02 1.663691997528076172e-01 1.424740403890609741e-01 -9.371706843376159668e-02 -7.204768247902393341e-03 -1.323782801628112793e-01 2.687765061855316162e-01 1.898442655801773071e-01 -4.832917824387550354e-02 -3.394087851047515869e-01 2.345649302005767822e-01 1.261132657527923584e-01 2.559944987297058105e-01 2.651866376399993896e-01 1.376571655273437500e-01 -3.078064024448394775e-01 -1.799576431512832642e-01 -4.653917998075485229e-02 -1.111202985048294067e-01 -1.281992048025131226e-01 3.890862688422203064e-02 -1.716588139533996582e-01 2.124715596437454224e-01 5.886285379528999329e-02 -1.271312832832336426e-01 -1.526614557951688766e-02 -2.594609931111335754e-02 -9.393960237503051758e-02 -1.760864257812500000e-01
8.881446719169616699e-02 -1.435652077198028564e-01 -2.725583128631114960e-02 -1.443074941635131836e-01 3.536178916692733765e-02 -1.517058461904525757e-01 -1.076361313462257385e-01 -1.231183931231498718e-01 -2.315475642681121826e-01 4.282652139663696289e-01 1.964549571275711060e-01 1.962607726454734802e-02 -1.668307632207870483e-01 -2.000596225261688232e-01 1.936488747596740723e-01 -1.603340655565261841e-01 1.276370435953140259e-01 1.067826617509126663e-02 -2.173128724098205566e-01 -2.631753683090209961e-01 2.581230998039245605e-01 -2.941278517246246338e-01 -1.606560349464416504e-01 -7.318510115146636963e-02 -5.136178806424140930e-03 -1.502989828586578369e-01 -8.912584185600280762e-02 1.392955929040908813e-01 1.602137684822082520e-01 1.711859554052352905e-01 -2.638830840587615967e-01 -9.475033730268478394e-03
-1.239048168063163757e-01 -3.770406246185302734e-01 5.754915624856948853e-02 -5.361506342887878418e-02 9.566904604434967041e-02 1.104340329766273499e-01 -3.860952258110046387e-01 5.333162844181060791e-02 -1.602908968925476074e-02 2.748102545738220215e-01 1.966722607612609863e-01 1.340534538030624390e-01 -1.176338493824005127e-01 -1.370325684547424316e-01 1.588349938392639160e-01 3.384461700916290283e-01 5.302273109555244446e-02 -2.014001011848449707e-01 -1.653330028057098389e-01 -2.839527428150177002e-01 1.677156835794448853e-01 -1.639038473367691040e-01 2.592573687434196472e-02 1.271704733371734619e-01 -1.947088837623596191e-01 -4.190053790807723999e-02 1.033166497945785522e-01 -6.893345713615417480e-02 -3.938142955303192139e-02 1.369465142488479614e-01 -2.325891554355621338e-01 7.449840009212493896e-02
4.636473581194877625e-02 9.752287715673446655e-02 9.917740523815155029e-02 -3.249412775039672852e-01 -3.918335586786270142e-02 -1.522518228739500046e-02 1.730260252952575684e-01 -3.766117244958877563e-02 1.819161623716354370e-01 4.847075045108795166e-01 5.515269935131072998e-02 -4.035381227731704712e-02 -2.894190251827239990e-01 2.026214450597763062e-01 2.182531356811523438e-01 4.274234175682067871e-03 3.256156146526336670e-01 -3.750446485355496407e-03 -2.206151783466339111e-01 -4.116083309054374695e-02 5.331879854202270508e-02 -6.645783036947250366e-02 7.104082405567169189e-02 1.705875396728515625e-01 3.125293180346488953e-02 1.098592877388000488e-01 2.293697297573089600e-01 8.184792846441268921e-02 -1.381324976682662964e-01 2.348429411649703979e-01 9.017557650804519653e-02 -2.051497250795364380e-01
2.315208762884140015e-01 1.218666285276412964e-01 6.593421846628189087e-02 -1.310933679342269897e-01 7.890906929969787598e-02 -1.409975886344909668e-01 -1.785937398672103882e-01 -3.792005777359008789e-01 1.079208329319953918e-01 2.371681630611419678e-01 1.125245690345764160e-01 -2.062590122222900391e-01 1.313781179487705231e-02 2.152925580739974976e-01 1.595141887664794922e-01 2.930804714560508728e-02 3.630316257476806641e-01 1.934908702969551086e-02 -1.217087730765342712e-01 -4.302582889795303345e-02 1.094508450478315353e-02 -1.907701790332794189e-01 1.890009194612503052e-01 -2.067557126283645630e-01 -2.760079205036163330e-01 -1.299336105585098267e-01 -2.863857336342334747e-02 1.870226114988327026e-01 -2.232461273670196533e-01 7.411950826644897461e-02 -2.475542575120925903e-01 -5.478445440530776978e-02
-5.584442056715488434e-03 1.101750731468200684e-01 -3.732526092790067196e-04 -2.773340940475463867e-01 -2.809759974479675293e-01 -1.909006386995315552e-01 -1.313384901732206345e-02 -2.940630912780761719e-01 -9.881624020636081696e-03 1.978480666875839233e-01 4.688325896859169006e-02 1.750048995018005371e-02 -1.874196529388427734e-01 -3.705957904458045959e-02 -7.946814596652984619e-02 1.619585156440734863e-01 2.971501648426055908e-01 -1.760453730821609497e-01 5.017703771591186523e-02 -1.222156211733818054e-01 2.859925627708435059e-01 -2.717795781791210175e-03 3.162245154380798340e-01 1.660918593406677246e-01 -3.593727946281433105e-01 -1.801707446575164795e-01 9.723051637411117554e-02 -2.145530134439468384e-01 -6.266549974679946899e-02 -8.386628329753875732e-02 -1.264325231313705444e-01 -8.898110687732696533e-02
2.867261767387390137e-01 2.968132793903350830e-01 -3.429039418697357178e-01 2.435916848480701447e-02 1.302006542682647705e-01 -5.632197484374046326e-02 -8.471910655498504639e-02 -1.752814054489135742e-01 -1.292732656002044678e-01 3.363232612609863281e-01 1.282758861780166626e-01 4.709383845329284668e-02 -3.072048351168632507e-02 1.377321407198905945e-02 2.504243850708007812e-01 1.676873564720153809e-01 -1.983574219048023224e-02 -1.063446998596191406e-01 -5.909264087677001953e-02 -2.787633538246154785e-01 7.550671696662902832e-02 -8.588297665119171143e-02 5.337750539183616638e-02 9.313479810953140259e-02 -1.418709903955459595e-01 3.312654048204421997e-02 2.494410239160060883e-02 -1.649164110422134399e-01 7.781203836202621460e-02 4.230362772941589355e-01 -2.476720809936523438e-01 -1.103232987225055695e-02
1.021529883146286011e-01 1.711928993463516235e-01 6.936036050319671631e-03 -2.428131364285945892e-02 1.601222008466720581e-01 1.253029406070709229e-01 6.681120023131370544e-03 1.680162698030471802e-01 1.086147874593734741e-01 2.808300256729125977e-01 8.270208537578582764e-02 -8.134943246841430664e-02 -2.031296193599700928e-01 2.406619638204574585e-01 -2.909006923437118530e-02 5.279569327831268311e-02 3.585561811923980713e-01 1.869638264179229736e-01 -2.159525752067565918e-01 -2.416813969612121582e-01 2.444025874137878418e-01 5.074691399931907654e-02 -1.146119609475135803e-01 1.887237131595611572e-01 1.264532804489135742e-01 -2.977498471736907959e-01 2.569445967674255371e-02 -5.948532000184059143e-02 -1.978805363178253174e-01 2.758992612361907959e-01 -2.687175571918487549e-01 8.437072485685348511e-02
-5.876536294817924500e-02 -8.239054679870605469e-02 2.216278612613677979e-01 1.440545823425054550e-02 -1.004377454519271851e-01 1.138634607195854187e-01 3.435090482234954834e-01 -2.748520970344543457e-01 3.053296208381652832e-01 1.305275410413742065e-01 3.718170821666717529e-01 -3.958915546536445618e-02 -8.603792637586593628e-02 -1.502639949321746826e-01 1.693568229675292969e-01 -4.715450853109359741e-02 3.000285942107439041e-04 -6.796844303607940674e-02 -2.267594784498214722e-01 -6.980413943529129028e-02 -1.597058922052383423e-01 -1.782693117856979370e-01 -2.183507233858108521e-01 5.040159076452255249e-02 -2.728905081748962402e-01 7.566569000482559204e-02 4.616037383675575256e-02 -4.279370605945587158e-02 -1.061971187591552734e-01 -1.696221679449081421e-01 -3.281354308128356934e-01 -1.121466457843780518e-01
-8.538857102394104004e-02 1.748429536819458008e-01 -7.257564924657344818e-03 -1.299554854631423950e-01 -5.836222320795059204e-02 -1.111699864268302917e-01 -2.536331675946712494e-02 -1.765627264976501465e-01 -7.579311728477478027e-02 2.405928634107112885e-02 3.416844606399536133e-01 -3.651638701558113098e-02 -9.082501381635665894e-02 3.311968445777893066e-01 3.476421833038330078e-01 1.971160173416137695e-01 1.497825048863887787e-02 -2.107757776975631714e-01 -3.693147897720336914e-01 -3.935894370079040527e-01 -4.267499968409538269e-02 3.578743711113929749e-02 1.053446680307388306e-01 -3.831097111105918884e-02 -4.012814909219741821e-02 -1.739330589771270752e-01 -3.087460696697235107e-01 -7.286809384822845459e-02 3.298667818307876587e-02 8.261431753635406494e-02 1.192068308591842651e-02 5.816677957773208618e-02
-1.085320767015218735e-02 -6.497184932231903076e-02 4.198610186576843262e-01 1.631006300449371338e-01 6.976805627346038818e-02 -7.692626863718032837e-02 4.953437671065330505e-02 -1.923561692237854004e-01 -2.266636863350868225e-02 3.284872770309448242e-01 1.979140378534793854e-02 -2.254947572946548462e-01 2.065752297639846802e-01 -1.010832488536834717e-01 4.405944421887397766e-02 5.652027949690818787e-02 8.448766171932220459e-02 9.538307040929794312e-02 -4.225967079401016235e-02 -3.753684461116790771e-01 6.337853521108627319e-02 -3.000625073909759521e-01 -7.624626159667968750e-02 3.786779940128326416e-01 1.255565229803323746e-02 5.626716092228889465e-02 7.457052171230316162e-02 -3.924419358372688293e-02 -1.572904437780380249e-01 1.280723512172698975e-01 -2.465497106313705444e-01 1.015348061919212341e-01
-5.831769085489213467e-04 -2.318655699491500854e-02 2.847223579883575439e-01 2.409242391586303711e-01 -7.381083816289901733e-02 -2.291875481605529785e-01 7.817131280899047852e-02 -1.948598921298980713e-01 1.510461717844009399e-01 1.499528288841247559e-01 4.852120876312255859e-01 2.317382022738456726e-03 -1.763622015714645386e-01 4.546786099672317505e-02 3.034629225730895996e-01 2.032125145196914673e-01 -5.943484604358673096e-02 1.861486881971359253e-01 1.140049025416374207e-01 -1.202160045504570007e-01 1.968218833208084106e-01 -7.412040233612060547e-02 -1.334602385759353638e-01 -1.190453916788101196e-01 -7.664628326892852783e-02 6.949790567159652710e-02 2.124537527561187744e-01 1.826323270797729492e-01 -2.059863805770874023e-01 1.307778656482696533e-01 -9.865941852331161499e-02 1.033923923969268799e-01
1.668661087751388550e-01 1.043205782771110535e-01 -1.349784582853317261e-01 -1.096931174397468567e-01 -3.936266601085662842e-01 6.226313859224319458e-02 -8.105268329381942749e-02 -1.221318319439888000e-01 -2.223260700702667236e-01 2.364011406898498535e-01 2.330057621002197266e-01 2.877783775329589844e-01 -1.757618039846420288e-01 2.110722213983535767e-01 1.492273211479187012e-01 1.823247969150543213e-01 1.542210578918457031e-01 -1.830499619245529175e-02 -4.889029636979103088e-02 -3.707735538482666016e-01 -1.272582858800888062e-01 3.408757969737052917e-02 1.083958297967910767e-01 -5.907073244452476501e-02 -2.211522758007049561e-01 7.820712029933929443e-02 7.275176048278808594e-02 -1.558089745230972767e-03 6.522288173437118530e-02 7.117862999439239502e-02 -3.124929666519165039e-01 -1.160564348101615906e-01
1.612948477268218994e-01 2.703641355037689209e-01 4.565391317009925842e-02 -5.233359988778829575e-03 -4.913243278861045837e-02 -1.205415651202201843e-01 1.139137223362922668e-01 -3.491402789950370789e-02 -6.893346458673477173e-02 2.766775488853454590e-01 6.502852588891983032e-02 2.481366097927093506e-01 -1.485087722539901733e-01 1.886313594877719879e-02 1.239075735211372375e-01 4.403439760208129883e-01 2.361122891306877136e-02 -1.379727572202682495e-01 -1.657567918300628662e-02 -6.681442260742187500e-02 3.211708664894104004e-01 2.482580952346324921e-03 3.100910186767578125e-01 2.299058586359024048e-01 -2.465458065271377563e-01 3.727061673998832703e-02 -9.286787360906600952e-02 -3.014457970857620239e-02 -1.642076820135116577e-01 3.265566825866699219e-01 -8.344396948814392090e-02 9.507162496447563171e-03
-1.443385481834411621e-01 -1.343691200017929077e-01 -9.006188064813613892e-02 1.191276609897613525e-01 1.619331538677215576e-01 -1.211396902799606323e-01 -4.458260908722877502e-02 -1.005923524498939514e-01 -1.166436821222305298e-01 1.340123564004898071e-01 4.578869938850402832e-01 1.321803182363510132e-01 -2.120409756898880005e-01 1.418908983469009399e-01 9.169178456068038940e-02 2.270891368389129639e-01 -1.279129683971405029e-01 -3.548499345779418945e-01 -4.341465234756469727e-02 -1.573496870696544647e-02 2.097661048173904419e-01 -2.437203079462051392e-01 -1.066668704152107239e-01 2.287662923336029053e-01 -3.312440216541290283e-01 8.256685920059680939e-03 -6.776392459869384766e-02 7.731673121452331543e-02 7.110178470611572266e-02 1.637448817491531372e-01 -1.936053484678268433e-01 2.827681228518486023e-02
5.510787293314933777e-02 2.006615279242396355e-03 -2.279691398143768311e-01 -5.461881682276725769e-02 -1.087246388196945190e-01 7.729309145361185074e-04 -1.499785631895065308e-01 1.361633557826280594e-02 9.326414018869400024e-02 2.386160492897033691e-01 4.260160923004150391e-01 2.076343595981597900e-01 -2.876383252441883087e-02 -1.302596330642700195e-01 1.348264329135417938e-02 -8.037699759006500244e-02 -3.510802984237670898e-02 -3.684867545962333679e-02 -4.493725895881652832e-01 -2.428797334432601929e-01 2.691040933132171631e-01 -1.930551677942276001e-01 1.376965045928955078e-01 -5.890009924769401550e-02 -2.810507118701934814e-01 -2.079969346523284912e-01 1.635753959417343140e-01 3.368837386369705200e-02 3.386671468615531921e-02 4.639929160475730896e-02 -1.940453499555587769e-01 -7.809834927320480347e-02
-4.413925856351852417e-02 1.813872754573822021e-01 3.701633214950561523e-01 -2.978064715862274170e-01 5.215937271714210510e-02 2.643972039222717285e-01 -1.080898120999336243e-01 -2.116192504763603210e-02 1.499874982982873917e-02 2.559210956096649170e-01 2.990126013755798340e-01 2.031500637531280518e-02 -2.279877513647079468e-01 1.399024426937103271e-01 -7.255814224481582642e-02 2.972950972616672516e-02 1.546864509582519531e-01 2.698737755417823792e-02 -1.498409956693649292e-01 -5.114630796015262604e-03 4.305065795779228210e-02 -2.445302344858646393e-02 1.458356529474258423e-01 2.426506727933883667e-01 2.037212066352367401e-02 1.081165149807929993e-01 3.406327590346336365e-02 1.684013307094573975e-01 -2.597691118717193604e-01 3.629898130893707275e-01 -1.910828500986099243e-01 -1.197093948721885681e-01
1.476452052593231201e-01 6.174620985984802246e-02 -5.227375030517578125e-02 1.322962939739227295e-01 1.397355739027261734e-02 -2.635868825018405914e-02 -2.535528838634490967e-01 -3.229239210486412048e-02 3.173404633998870850e-01 2.219768911600112915e-01 2.792276442050933838e-01 1.167576909065246582e-01 -3.722297549247741699e-01 2.510129213333129883e-01 4.464555978775024414e-01 -2.169911563396453857e-02 -5.870030447840690613e-02 -2.823739871382713318e-02 -2.987778186798095703e-01 -7.521402556449174881e-03 -1.217825710773468018e-01 -7.255845237523317337e-03 2.558903396129608154e-01 -3.769400343298912048e-02 -1.792929321527481079e-01 8.659221231937408447e-02 4.943382460623979568e-03 -2.712693065404891968e-02 3.101184032857418060e-02 -1.167202219367027283e-01 -1.051666513085365295e-01 5.995396524667739868e-02
1.232752203941345215e-02 -3.641465306282043457e-02 -1.171329692006111145e-01 -1.840811967849731445e-01 1.840029656887054443e-01 -8.155883103609085083e-02 1.063462495803833008e-01 -9.566177427768707275e-02 3.186471164226531982e-01 4.621867239475250244e-01 1.116879358887672424e-01 -5.811801925301551819e-02 -1.332170218229293823e-01 -1.074198982678353786e-03 -2.637444064021110535e-02 2.986857593059539795e-01 3.613624572753906250e-01 -4.243928194046020508e-02 -1.277008056640625000e-01 -1.450408101081848145e-01 1.629676371812820435e-01 -1.068910658359527588e-01 2.845200300216674805e-01 -8.008529990911483765e-02 1.161796897649765015e-01 -2.376783043146133423e-01 5.935416370630264282e-02 1.440535634756088257e-01 -7.477604597806930542e-02 5.658524855971336365e-02 -4.414192587137222290e-02 -2.262801378965377808e-01
1.061906516551971436e-01 -3.790086880326271057e-02 1.387723237276077271e-01 -1.437846273183822632e-01 8.667699992656707764e-02 -2.769954204559326172e-01 -6.846769899129867554e-02 1.011963114142417908e-01 -4.222051054239273071e-02 1.726591289043426514e-01 2.403365075588226318e-01 2.538977861404418945e-01 -1.793635338544845581e-01 -1.029929593205451965e-01 1.370996385812759399e-01 -1.088063511997461319e-02 -2.096638083457946777e-02 -2.236013263463973999e-01 -2.795077860355377197e-01 -3.232047706842422485e-02 1.157763078808784485e-01 -3.552982509136199951e-01 7.116400520317256451e-04 -3.907150030136108398e-02 -2.455721199512481689e-01 -4.982106015086174011e-02 1.334091573953628540e-01 -5.109162256121635437e-02 -2.173527628183364868e-01 1.776588559150695801e-01 -4.068268835544586182e-01 1.854476630687713623e-01
1.152378171682357788e-01 -1.656636893749237061e-01 1.146718114614486694e-01 -5.932608991861343384e-02 -2.247852459549903870e-02 -5.737124383449554443e-02 -1.075197309255599976e-01 -2.745430469512939453e-01 1.113812476396560669e-01 2.123543769121170044e-01 3.180848360061645508e-01 1.967552006244659424e-01 -2.173369973897933960e-01 -1.433320343494415283e-01 -1.433926522731781006e-01 -4.180975258350372314e-03 -3.163865953683853149e-02 1.645489931106567383e-01 -1.442622393369674683e-01 -2.259339243173599243e-01 1.984451860189437866e-01 9.122881293296813965e-02 -2.892981842160224915e-02 3.050416521728038788e-02 -4.697317779064178467e-01 7.199563831090927124e-02 5.587964132428169250e-02 -2.062477767467498779e-01 -3.506385684013366699e-01 7.828123867511749268e-02 -1.238739024847745895e-02 -1.264905780553817749e-01
-1.104041561484336853e-01 8.815755695104598999e-02 -9.758936613798141479e-02 -3.624851256608963013e-02 1.040045246481895447e-01 1.616398394107818604e-01 -1.858184784650802612e-01 -3.191345557570457458e-02 8.806254714727401733e-02 2.211650460958480835e-01 1.020190641283988953e-01 -1.315770894289016724e-01 -1.401082128286361694e-01 -1.094121783971786499e-01 2.104920148849487305e-01 3.319285511970520020e-01 3.090744316577911377e-01 -5.054323002696037292e-03 -2.385646849870681763e-01 3.246272727847099304e-02 4.402574002742767334e-01 -2.318923920392990112e-01 3.630904108285903931e-02 3.272399539127945900e-03 -1.408310830593109131e-01 1.807556599378585815e-01 -1.552633047103881836e-01 1.357423216104507446e-01 -1.473163217306137085e-01 2.821459174156188965e-01 8.599083125591278076e-02 1.415816098451614380e-01
-6.022437661886215210e-02 2.098709158599376678e-02 1.328526139259338379e-01 -6.617150455713272095e-02 -4.485407471656799316e-01 1.839441247284412384e-03 -2.124449610710144043e-01 -8.178510516881942749e-02 -7.438842952251434326e-02 1.943721473217010498e-01 3.646760880947113037e-01 3.656035661697387695e-01 -1.412349343299865723e-01 1.123930066823959351e-01 9.480450302362442017e-02 1.746277809143066406e-01 -1.612087711691856384e-02 -1.852701753377914429e-01 -2.837252318859100342e-01 -1.690130531787872314e-01 -1.520516574382781982e-01 -6.099590566009283066e-03 -1.045145094394683838e-01 1.401202678680419922e-01 -2.499983459711074829e-01 5.008809641003608704e-02 1.664783954620361328e-01 9.697686135768890381e-02 -7.181529700756072998e-02 1.034579649567604065e-01 -1.059437468647956848e-01 -1.108257547020912170e-01
-1.366018205881118774e-01 -1.292849928140640259e-01 1.686127483844757080e-01 1.951898038387298584e-01 8.827845752239227295e-02 -2.044478654861450195e-01 -9.982559084892272949e-02 -3.727572411298751831e-02 -6.934347003698348999e-02 3.569506406784057617e-01 1.926019787788391113e-01 -1.111451834440231323e-01 -1.153071150183677673e-01 3.622727692127227783e-01 1.578824818134307861e-01 4.039396345615386963e-02 6.738369166851043701e-02 -2.272554337978363037e-01 -1.222880855202674866e-01 -3.481886684894561768e-01 -1.464121937751770020e-01 -5.715451017022132874e-02 -1.279047131538391113e-01 2.776286602020263672e-01 -1.546706110239028931e-01 -1.752834916114807129e-01 -2.436022832989692688e-02 3.055994957685470581e-02 -1.931644529104232788e-01 2.270744368433952332e-02 -2.584608495235443115e-01 -1.142882332205772400e-01
6.235167384147644043e-02 -4.849874973297119141e-02 -3.706878423690795898e-02 -2.197720557451248169e-01 -1.756099313497543335e-01 -2.235332131385803223e-02 -6.166952475905418396e-02 -1.040038168430328369e-01 -2.884893715381622314e-01 1.963054686784744263e-01 1.814175099134445190e-01 3.185819089412689209e-01 -1.420945823192596436e-01 8.261598646640777588e-02 2.129365950822830200e-01 3.301578760147094727e-01 3.583146333694458008e-01 -1.991059482097625732e-01 -1.277854144573211670e-01 -1.852253228425979614e-01 -1.698173210024833679e-02 3.491058014333248138e-03 -1.317153275012969971e-01 2.999976873397827148e-01 -1.901774704456329346e-01 -3.538244962692260742e-02 -2.716118842363357544e-02 6.934241857379674911e-03 -1.669964939355850220e-02 1.055946350097656250e-01 -2.491937428712844849e-01 -1.501551866531372070e-01
-2.289505116641521454e-02 2.558525502681732178e-01 1.589276045560836792e-01 1.398714631795883179e-01 2.518727444112300873e-02 -2.200177758932113647e-01 -2.507773973047733307e-02 -2.193981260061264038e-01 -5.895105376839637756e-02 1.037211120128631592e-01 2.131510674953460693e-01 -1.673369784839451313e-03 -9.493003040552139282e-02 3.707211017608642578e-01 2.258924543857574463e-01 3.476051241159439087e-02 1.501584053039550781e-01 -2.071881741285324097e-01 -4.557038843631744385e-01 -2.318660616874694824e-01 1.290267109870910645e-01 3.813518211245536804e-02 1.832294836640357971e-02 -1.237711608409881592e-01 -1.612254083156585693e-01 -1.116749793291091919e-01 -2.489433586597442627e-01 -1.604773662984371185e-02 -2.462716847658157349e-01 3.920930996537208557e-02 3.309431299567222595e-02 9.164181351661682129e-02
-1.407485604286193848e-01 1.194621622562408447e-01 1.975433230400085449e-01 1.088743433356285095e-01 -1.821534633636474609e-01 -3.170079365372657776e-02 -1.631463170051574707e-01 -3.425894975662231445e-01 1.181647107005119324e-01 3.994924128055572510e-01 -3.407551720738410950e-02 -1.413990408182144165e-01 2.439917325973510742e-01 -3.853012248873710632e-02 8.774914592504501343e-02 2.057629525661468506e-01 -6.757446378469467163e-02 -3.557405993342399597e-02 -1.932385116815567017e-01 -1.327031552791595459e-01 2.495013875886797905e-03 -1.791601032018661499e-01 1.071150675415992737e-01 6.255866587162017822e-02 4.467834159731864929e-02 -2.703614532947540283e-01 1.609799414873123169e-01 5.348289385437965393e-02 -1.097012832760810852e-01 4.237859249114990234e-01 -1.577109843492507935e-01 4.962842911481857300e-02
-8.046644181013107300e-02 1.518722772598266602e-01 -1.935668475925922394e-02 1.481245458126068115e-01 1.832703128457069397e-02 -1.890793591737747192e-01 -6.289172917604446411e-02 -2.293389737606048584e-01 3.127307817339897156e-02 1.100128814578056335e-01 2.566786110401153564e-01 -8.857775479555130005e-02 4.739466682076454163e-02 2.829786837100982666e-01 4.727779701352119446e-02 1.023329421877861023e-01 3.795374557375907898e-02 -1.451749633997678757e-02 -4.343916177749633789e-01 -2.384413331747055054e-01 5.484703555703163147e-02 -5.417152866721153259e-02 2.134176790714263916e-01 9.496038407087326050e-02 -2.746921479701995850e-01 1.418149471282958984e-01 -3.002839088439941406e-01 -5.506069585680961609e-02 -3.246471285820007324e-01 -7.372156530618667603e-02 -1.178454458713531494e-01 2.290593534708023071e-01
7.439612597227096558e-02 -2.508609928190708160e-02 2.927757501602172852e-01 3.285511136054992676e-01 -1.432174630463123322e-02 -1.348023414611816406e-01 2.293964475393295288e-02 -1.145399957895278931e-01 -2.845065854489803314e-02 3.412501513957977295e-01 2.197662293910980225e-01 1.476674675941467285e-01 -1.704059094190597534e-01 2.914453148841857910e-01 2.142385244369506836e-01 1.534015685319900513e-01 4.853339120745658875e-02 5.415040627121925354e-02 -2.251033931970596313e-01 -6.988096237182617188e-02 -2.821151725947856903e-02 -1.145185530185699463e-01 2.056889533996582031e-01 -1.045401319861412048e-01 -3.623569607734680176e-01 -1.940862685441970825e-01 -1.143225580453872681e-01 -7.509468495845794678e-02 3.151234239339828491e-02 -6.021265685558319092e-02 -1.892285346984863281e-01 2.031762897968292236e-01
1.144206970930099487e-01 6.531200557947158813e-02 2.562461607158184052e-02 -6.272543966770172119e-02 -5.834003165364265442e-02 -3.566796332597732544e-02 -9.597133100032806396e-02 -2.354377061128616333e-01 5.769586190581321716e-02 3.489507436752319336e-01 3.619616478681564331e-02 3.864134252071380615e-01 4.168054461479187012e-02 1.277110725641250610e-01 -1.267554122023284435e-03 -1.022179052233695984e-01 -1.485665887594223022e-01 -1.937984675168991089e-01 -2.614429891109466553e-01 -2.959093451499938965e-01 1.999249011278152466e-01 -2.487803101539611816e-01 -1.982420235872268677e-01 3.335134685039520264e-01 -1.139355003833770752e-01 -7.007701694965362549e-02 -3.251166269183158875e-02 -1.289638578891754150e-01 -1.434743851423263550e-01 2.157282680273056030e-01 -7.774697244167327881e-02 1.668209582567214966e-01
-1.091528162360191345e-01 1.616094112396240234e-01 -3.492357954382896423e-02 -2.309274226427078247e-01 -1.421062201261520386e-01 -9.086564183235168457e-02 2.268041856586933136e-02 -8.099735528230667114e-02 -2.773958146572113037e-01 3.474648892879486084e-01 1.892416030168533325e-01 -1.645204424858093262e-01 -2.350478321313858032e-01 2.188640385866165161e-01 4.738420620560646057e-02 2.627718150615692139e-01 1.908624619245529175e-01 4.468751326203346252e-02 -3.702028095722198486e-01 3.770225867629051208e-02 5.442015361040830612e-03 3.187382128089666367e-03 7.530160248279571533e-02 4.107597097754478455e-02 -1.763531714677810669e-01 1.805492490530014038e-01 8.372142165899276733e-02 -2.480377852916717529e-01 -1.458197683095932007e-01 6.703399121761322021e-02 -2.474052160978317261e-01 -1.827596575021743774e-01
-1.242269203066825867e-01 -1.265099644660949707e-02 -3.124745003879070282e-02 -1.613879948854446411e-02 1.530360430479049683e-01 3.350130096077919006e-02 -2.733433842658996582e-01 -1.583641171455383301e-01 8.623213320970535278e-02 5.490226149559020996e-01 1.634062528610229492e-01 9.771495312452316284e-02 -2.190445661544799805e-01 2.435660921037197113e-02 3.428392708301544189e-01 1.056533455848693848e-01 -7.825876027345657349e-02 9.897395968437194824e-03 -1.760601997375488281e-01 1.750959642231464386e-02 -2.075667977333068848e-01 1.491340994834899902e-01 -2.693032920360565186e-01 2.102510035037994385e-01 -2.150398045778274536e-01 -8.423972874879837036e-02 1.326886862516403198e-01 1.156074479222297668e-01 -5.444260779768228531e-03 1.320872455835342407e-01 -1.025909557938575745e-01 -6.748024374246597290e-02
9.437703341245651245e-02 -3.160843253135681152e-02 1.168108806014060974e-01 2.613524198532104492e-01 8.315899968147277832e-02 9.133829176425933838e-02 -2.292283624410629272e-02 -1.130065321922302246e-01 -9.317270666360855103e-02 1.319269537925720215e-01 2.435054033994674683e-01 2.310478314757347107e-02 -4.275201559066772461e-01 3.491331264376640320e-02 5.645447969436645508e-02 1.742836982011795044e-01 2.842555046081542969e-01 -1.272685229778289795e-01 -3.134558349847793579e-02 8.805458992719650269e-02 9.335119277238845825e-02 -8.262156695127487183e-02 -1.145475283265113831e-01 1.661321967840194702e-01 5.892797186970710754e-02 -2.643478810787200928e-01 2.017626166343688965e-01 4.545717965811491013e-03 -6.589324772357940674e-02 4.879357814788818359e-01 -2.388946413993835449e-01 -2.344507165253162384e-02
-1.289582103490829468e-01 1.542702317237854004e-01 -3.115363605320453644e-02 -3.278007507324218750e-01 -2.662158012390136719e-02 -8.228403748944401741e-04 2.511043474078178406e-02 -3.614181876182556152e-01 1.415486037731170654e-01 3.906309306621551514e-01 1.629578769207000732e-01 1.529148072004318237e-01 4.122333973646163940e-02 -9.221625328063964844e-02 1.128741651773452759e-01 1.376650035381317139e-01 -2.497014999389648438e-01 -1.499880850315093994e-01 -1.772246509790420532e-01 -1.303328275680541992e-01 5.970170255750417709e-03 -2.274864315986633301e-01 -1.765602529048919678e-01 1.144458353519439697e-02 1.430783122777938843e-01 -2.196974754333496094e-01 -1.182122994214296341e-02 2.136874943971633911e-01 -1.186179518699645996e-01 1.466292291879653931e-01 -2.952313125133514404e-01 3.341425582766532898e-02
5.887939408421516418e-02 4.372430266812443733e-04 -1.007534340023994446e-01 -2.180023938417434692e-01 -1.238355413079261780e-01 -3.191601112484931946e-02 -1.760136932134628296e-01 3.504712833091616631e-03 2.656203508377075195e-01 3.255416750907897949e-01 3.407795727252960205e-01 1.661667376756668091e-01 -2.435726821422576904e-01 -1.689511388540267944e-01 4.006093740463256836e-02 4.433472827076911926e-02 -2.840291559696197510e-01 -1.300049722194671631e-01 -1.972732096910476685e-01 -3.419259190559387207e-01 1.064655408263206482e-01 -1.396769434213638306e-01 3.327004238963127136e-02 1.337501453235745430e-03 -2.033935189247131348e-01 -2.049218714237213135e-01 6.357725709676742554e-02 -7.135173678398132324e-02 -4.587969928979873657e-02 1.027447879314422607e-01 -2.963581085205078125e-01 -3.810281306505203247e-02
-1.431613862514495850e-01 3.321895003318786621e-01 8.247242867946624756e-02 -1.039586365222930908e-01 -9.676086902618408203e-02 6.106582283973693848e-02 -7.521811127662658691e-02 -1.846593320369720459e-01 1.294390112161636353e-01 2.778352610766887665e-02 9.236630797386169434e-02 -9.127771854400634766e-02 2.459405660629272461e-01 2.026978135108947754e-01 2.896646857261657715e-01 1.756405979394912720e-01 3.988587856292724609e-01 -1.274936944246292114e-01 -4.154455661773681641e-01 -8.361458778381347656e-02 3.960138559341430664e-02 5.119676887989044189e-02 -5.366526171565055847e-02 -5.668500438332557678e-03 -2.008808255195617676e-01 -1.076089441776275635e-01 3.063364326953887939e-02 4.144436679780483246e-03 -1.751996874809265137e-01 -8.940330147743225098e-02 -2.495309859514236450e-01 1.791833043098449707e-01
1.477588415145874023e-01 2.202225178480148315e-01 1.138506457209587097e-01 4.360455274581909180e-02 4.955335333943367004e-02 1.539482772350311279e-01 -7.324172556400299072e-02 -1.857263892889022827e-01 -2.464172691106796265e-01 2.872109711170196533e-01 1.600369215011596680e-01 -1.389415562152862549e-01 -4.071544408798217773e-01 5.702963843941688538e-02 1.360664963722229004e-01 3.008493483066558838e-01 1.435910612344741821e-01 3.205578029155731201e-01 -1.999650597572326660e-01 3.978506848216056824e-02 -9.200555086135864258e-02 -1.464228481054306030e-01 -4.803534224629402161e-02 -1.220860108733177185e-01 -2.315797060728073120e-01 1.260219663381576538e-01 -7.971058040857315063e-02 -1.457619369029998779e-01 4.128179699182510376e-02 1.740835011005401611e-01 -2.032147943973541260e-01 1.157234888523817062e-02
1.379113942384719849e-01 6.414576619863510132e-02 3.148757815361022949e-01 1.648771166801452637e-01 -1.219949573278427124e-01 -6.028078496456146240e-02 1.352146151475608349e-03 -4.379196092486381531e-02 -1.682520061731338501e-01 3.997791409492492676e-01 2.769836224615573883e-02 -4.199981316924095154e-02 -1.535593569278717041e-01 1.871343106031417847e-01 1.656772941350936890e-01 3.834755122661590576e-01 -6.753248721361160278e-02 -7.944957166910171509e-02 1.603114753961563110e-01 -4.692441225051879883e-01 8.321180194616317749e-02 -2.495256215333938599e-01 -1.021983325481414795e-01 1.827372908592224121e-01 7.305026799440383911e-02 -1.748109422624111176e-02 4.197183530777692795e-03 1.580789238214492798e-01 -5.477948114275932312e-02 3.321616351604461670e-02 6.161733530461788177e-03 4.189398512244224548e-02
-5.305780842900276184e-02 -9.397534281015396118e-02 -3.607422858476638794e-02 -1.380317509174346924e-01 -1.309106796979904175e-01 9.133052825927734375e-02 1.830131113529205322e-01 -2.769685685634613037e-01 -1.583491116762161255e-01 3.142772316932678223e-01 6.625845283269882202e-02 -6.514014303684234619e-02 1.627733930945396423e-02 5.045846849679946899e-02 4.535860419273376465e-01 1.918236613273620605e-01 5.779178068041801453e-02 5.256949737668037415e-02 -3.251344263553619385e-01 3.674440085887908936e-02 1.874118149280548096e-01 5.537143908441066742e-03 8.848404139280319214e-02 3.272461593151092529e-01 -1.965880841016769409e-01 -2.773566870018839836e-03 6.717754900455474854e-02 1.925199776887893677e-01 -6.368269026279449463e-02 7.055204361677169800e-02 3.168883621692657471e-01 -3.959057107567787170e-02
5.670329555869102478e-03 2.964475452899932861e-01 4.176848381757736206e-02 1.842029243707656860e-01 -2.315028570592403412e-02 -4.797218367457389832e-02 -8.547341823577880859e-02 -1.735279858112335205e-01 7.816080749034881592e-02 2.417541593313217163e-01 4.828134551644325256e-02 3.128192424774169922e-01 -7.284972816705703735e-03 1.491994690150022507e-02 7.168298214673995972e-02 3.845368027687072754e-01 2.655947804450988770e-01 3.774346783757209778e-02 -3.310963138937950134e-02 -1.207162067294120789e-01 1.917295008897781372e-01 6.676482036709785461e-03 1.451916098594665527e-01 2.433460950851440430e-01 -2.453499734401702881e-01 1.050028577446937561e-01 -1.780046373605728149e-01 6.459900736808776855e-02 -2.035287469625473022e-01 3.457559347152709961e-01 -1.989448219537734985e-01 7.592911273241043091e-02
-6.767886877059936523e-02 -2.412331700325012207e-01 6.223573349416255951e-03 -1.378787029534578323e-02 -1.668760627508163452e-01 -1.199869066476821899e-01 -1.960275620222091675e-01 1.248491778969764709e-01 7.988209277391433716e-02 3.971920013427734375e-01 2.073376923799514771e-01 8.770857006311416626e-02 4.951780289411544800e-02 -7.391722500324249268e-02 4.203171432018280029e-01 1.069014444947242737e-01 6.513322703540325165e-03 -1.850064992904663086e-01 -2.807123064994812012e-01 -1.924716532230377197e-01 2.143670320510864258e-01 8.548527956008911133e-03 6.148208305239677429e-02 9.054370224475860596e-02 -1.277246326208114624e-01 2.393869869410991669e-02 1.021779049187898636e-02 6.507989019155502319e-02 -3.904282748699188232e-01 1.048762202262878418e-01 -1.897904127836227417e-01 -3.324171900749206543e-02
-1.709975302219390869e-01 -1.632557958364486694e-01 7.689781486988067627e-02 4.694736376404762268e-02 4.974036011844873428e-03 6.891877204179763794e-02 -1.059216540306806564e-02 -3.360416293144226074e-01 -2.231850326061248779e-01 3.926652669906616211e-01 6.175112351775169373e-02 2.453902363777160645e-01 -2.067929655313491821e-01 -3.119533658027648926e-01 3.290768563747406006e-01 8.407366275787353516e-02 1.883660107851028442e-01 -2.907541096210479736e-01 -1.451098620891571045e-01 -1.238158196210861206e-01 2.072800844907760620e-01 1.209446862339973450e-01 2.022389322519302368e-02 3.684127703309059143e-02 -9.318596869707107544e-02 1.251379307359457016e-02 1.664682328701019287e-01 1.937304809689521790e-02 -1.125668063759803772e-01 1.072666198015213013e-01 -1.216978654265403748e-01 5.507273226976394653e-02
5.391758307814598083e-02 2.473643049597740173e-02 3.239230811595916748e-01 1.631848663091659546e-01 -1.742070727050304413e-02 -3.483807742595672607e-01 4.016536846756935120e-02 -1.211947277188301086e-01 2.572503089904785156e-01 2.040840238332748413e-01 7.328677177429199219e-02 9.355625510215759277e-02 -3.719757199287414551e-01 1.298694610595703125e-01 1.849819272756576538e-01 2.066054493188858032e-01 7.920951396226882935e-02 1.105724200606346130e-01 -3.602919578552246094e-01 -4.464579280465841293e-03 -9.522466361522674561e-02 -1.090506315231323242e-01 1.356446892023086548e-01 -3.951483219861984253e-02 -3.462651968002319336e-01 -7.532308995723724365e-02 -1.413097977638244629e-01 -3.993904963135719299e-02 3.453726693987846375e-02 -3.620418161153793335e-02 -1.240490525960922241e-01 1.363225579261779785e-01
3.341866889968514442e-03 -1.705924421548843384e-01 1.541944295167922974e-01 -8.425002545118331909e-02 -2.433483488857746124e-03 1.108815670013427734e-01 -2.206674963235855103e-01 6.702288519591093063e-03 3.116413578391075134e-02 2.433690428733825684e-01 3.572171330451965332e-01 2.253095954656600952e-01 -3.622605279088020325e-02 -1.745318993926048279e-02 1.685270965099334717e-01 6.804949790239334106e-02 1.051566302776336670e-01 -2.829755544662475586e-01 -7.327983528375625610e-02 1.465982347726821899e-01 5.202560871839523315e-02 -8.931119740009307861e-02 4.276335239410400391e-03 1.834271401166915894e-01 -2.015809416770935059e-01 9.556554257869720459e-02 2.579910457134246826e-01 6.889202445745468140e-02 -2.310612648725509644e-01 2.612337470054626465e-01 -4.450895786285400391e-01 -5.103941634297370911e-02
-3.076649829745292664e-02 -5.372474715113639832e-02 3.316951692104339600e-01 1.171845719218254089e-01 7.480730116367340088e-02 -3.913359344005584717e-02 -1.023174524307250977e-01 -7.003198564052581787e-02 2.027211040258407593e-01 2.595027685165405273e-01 1.163066402077674866e-01 1.513723134994506836e-01 -2.519541978836059570e-01 3.271915316581726074e-01 8.436679095029830933e-02 2.104965895414352417e-01 1.653598397970199585e-01 9.350212663412094116e-02 -4.115272760391235352e-01 -8.067706972360610962e-02 5.278693512082099915e-02 -8.195202052593231201e-02 1.406424492597579956e-01 -8.538750931620597839e-03 -2.498026341199874878e-01 -1.175433397293090820e-01 -2.277149558067321777e-01 2.694672718644142151e-02 1.946939527988433838e-01 -8.353861421346664429e-02 -2.051428258419036865e-01 1.612458378076553345e-01
-2.924018502235412598e-01 2.573800459504127502e-02 3.576898947358131409e-02 -9.577021747827529907e-02 -1.982268504798412323e-02 -6.379953026771545410e-02 1.631761938333511353e-01 2.301400899887084961e-01 8.192265406250953674e-03 4.688466787338256836e-01 2.769941687583923340e-01 1.783631183207035065e-02 -1.913822740316390991e-01 1.543346643447875977e-01 4.234961867332458496e-01 1.285741925239562988e-01 1.652101427316665649e-02 4.860417917370796204e-02 -9.409961290657520294e-03 -2.178217172622680664e-01 3.436905518174171448e-02 -4.324857436586171389e-04 1.456087976694107056e-01 5.997111275792121887e-02 -1.173771023750305176e-01 -1.426512449979782104e-01 8.048589527606964111e-02 -1.319331675767898560e-01 -9.084013849496841431e-02 -1.799018234014511108e-01 -2.917629778385162354e-01 7.857960462570190430e-02
-6.349599920213222504e-03 -5.467188078910112381e-03 1.473091393709182739e-01 1.281097978353500366e-01 7.986044883728027344e-02 3.181120380759239197e-02 -3.276495039463043213e-01 -9.576553106307983398e-02 1.029396876692771912e-01 1.967161446809768677e-01 2.104887664318084717e-01 1.288104653358459473e-01 -3.187204897403717041e-02 7.318010926246643066e-02 2.667903900146484375e-01 1.490658372640609741e-01 1.360644251108169556e-01 -1.216699182987213135e-01 -7.586347311735153198e-02 -3.978697061538696289e-01 3.237532079219818115e-02 2.079760730266571045e-01 -1.353890448808670044e-01 -3.399109095335006714e-02 -1.621829420328140259e-01 1.424322277307510376e-01 4.074550569057464600e-01 8.195584267377853394e-02 4.498749598860740662e-02 2.133166491985321045e-01 -3.159644007682800293e-01 9.700744412839412689e-03
3.490582108497619629e-02 -9.323376417160034180e-02 6.055371835827827454e-02 2.190863490104675293e-01 -2.658484503626823425e-02 1.150023564696311951e-01 1.019876897335052490e-01 -1.200262978672981262e-01 -8.083737641572952271e-02 3.159335851669311523e-01 -3.429596126079559326e-02 2.378777563571929932e-01 1.148709561675786972e-02 5.248445644974708557e-02 2.562752068042755127e-01 5.487310290336608887e-01 9.614496678113937378e-02 1.292664557695388794e-01 -1.122648641467094421e-01 1.702225655317306519e-01 9.166514873504638672e-02 -3.402087688446044922e-01 -4.138744249939918518e-02 2.366707026958465576e-01 -6.374460458755493164e-02 -1.589158177375793457e-01 2.649427056312561035e-01 1.557571906596422195e-02 -9.376329928636550903e-02 7.094983011484146118e-02 -4.628641158342361450e-02 2.788215130567550659e-02
1.803663559257984161e-02 6.542511284351348877e-02 2.085330635309219360e-01 1.404195874929428101e-01 1.126328036189079285e-01 2.572287023067474365e-01 7.163792848587036133e-02 -8.240847289562225342e-02 1.284093260765075684e-01 5.163462460041046143e-02 3.433155119419097900e-01 2.176191657781600952e-01 -4.528718888759613037e-01 -5.596940591931343079e-02 1.113673904910683632e-03 1.823183894157409668e-01 2.682273089885711670e-01 5.267830193042755127e-02 -2.051095515489578247e-01 -2.464983165264129639e-01 2.170771062374114990e-01 -8.136744052171707153e-02 2.725291997194290161e-02 7.940077781677246094e-02 -9.824192523956298828e-02 2.525407075881958008e-01 -1.078710481524467468e-01 2.508196420967578888e-02 -1.099199727177619934e-01 -2.134243845939636230e-01 -9.312302619218826294e-02 1.588355302810668945e-01
2.053380012512207031e-01 7.347477972507476807e-02 3.133364319801330566e-01 -2.067099064588546753e-01 2.177268266677856445e-02 5.126798525452613831e-02 8.836556971073150635e-02 1.531233191490173340e-01 -1.648919880390167236e-01 2.652860879898071289e-01 1.964026987552642822e-01 -2.507731318473815918e-01 -1.340152472257614136e-01 1.872604638338088989e-01 1.906010694801807404e-02 8.740259706974029541e-02 8.974023163318634033e-02 1.284897476434707642e-01 -8.991671353578567505e-02 1.174715831875801086e-01 3.737292289733886719e-01 -2.014044523239135742e-01 8.106804639101028442e-02 2.776054441928863525e-01 -4.581890068948268890e-03 -4.258550330996513367e-02 -3.395413234829902649e-02 1.829789280891418457e-01 -3.303190767765045166e-01 1.422041058540344238e-01 -1.941591501235961914e-01 5.739701539278030396e-02
-1.299571692943572998e-01 5.279584974050521851e-02 1.480122208595275879e-01 1.256405413150787354e-01 -2.067750878632068634e-02 1.086410284042358398e-01 -1.789597794413566589e-02 -5.502090975642204285e-02 2.634579688310623169e-02 1.011068671941757202e-01 2.023325860500335693e-01 -9.100078791379928589e-02 -3.446753323078155518e-01 1.492008659988641739e-02 7.764121145009994507e-02 1.583348810672760010e-01 -2.007692866027355194e-02 -3.225324749946594238e-01 -1.899431645870208740e-01 -1.208743900060653687e-01 2.061251550912857056e-01 3.185816854238510132e-02 -9.633657336235046387e-02 1.731725633144378662e-01 -1.493404246866703033e-02 -1.023950278759002686e-01 8.763884007930755615e-02 -3.091521747410297394e-02 1.538663916289806366e-02 6.488846540451049805e-01 -1.956184804439544678e-01 2.106337109580636024e-03
2.946215569972991943e-01 1.084851473569869995e-01 1.194004621356725693e-02 -1.062956987880170345e-03 2.634132467210292816e-02 1.658027917146682739e-01 1.878154426813125610e-01 -2.073029726743698120e-01 -3.644188642501831055e-01 3.343906104564666748e-01 1.742859631776809692e-01 3.653946891427040100e-02 -2.869091629981994629e-01 2.284501679241657257e-02 5.867179483175277710e-02 6.425658613443374634e-02 2.204865217208862305e-01 1.000490132719278336e-02 -3.310246169567108154e-01 -8.241093903779983521e-02 -8.783566206693649292e-02 -1.682039648294448853e-01 1.972109973430633545e-01 -4.559481516480445862e-02 -1.559497714042663574e-01 5.657416954636573792e-02 -1.505290437489748001e-02 -8.473327010869979858e-02 -2.344108559191226959e-02 1.616986282169818878e-02 -3.612284362316131592e-01 -1.408065855503082275e-01
1.298139244318008423e-01 1.229838207364082336e-01 -4.979735612869262695e-02 -6.873201578855514526e-02 -8.673141151666641235e-02 -9.900952130556106567e-02 -1.165419891476631165e-01 -7.508294284343719482e-02 -1.784685254096984863e-01 2.762523889541625977e-01 3.293217122554779053e-01 -1.205666339956223965e-03 -1.908830255270004272e-01 -2.936095297336578369e-01 3.996115922927856445e-01 -1.457532495260238647e-01 4.186803847551345825e-02 1.812093406915664673e-01 -2.704562842845916748e-01 -3.157202601432800293e-01 2.849450707435607910e-01 -1.515952646732330322e-01 -5.971280112862586975e-02 7.705071568489074707e-02 -2.943133469671010971e-03 -3.318998962640762329e-02 -6.342361122369766235e-02 1.442653983831405640e-01 7.915823161602020264e-02 2.012844830751419067e-01 -9.474185854196548462e-02 -3.580517694354057312e-02
4.360291361808776855e-02 6.282499432563781738e-02 3.340550661087036133e-01 -2.799046337604522705e-01 -1.549825519323348999e-01 -9.640394151210784912e-02 3.164288774132728577e-02 -4.114408195018768311e-01 4.122189059853553772e-02 -7.096387445926666260e-02 1.078728660941123962e-01 -1.274563744664192200e-02 -7.025445997714996338e-02 1.596029400825500488e-01 1.716846823692321777e-01 1.207645703107118607e-02 5.007054284214973450e-02 7.366698980331420898e-02 -3.685770332813262939e-01 -7.975883781909942627e-02 2.284127771854400635e-01 -2.091016154736280441e-03 -1.881070882081985474e-01 1.344501972198486328e-01 -1.664708554744720459e-01 -4.451633989810943604e-02 3.457841575145721436e-01 -1.749726831912994385e-01 1.354548633098602295e-01 9.858297556638717651e-02 -2.362186163663864136e-01 5.025394260883331299e-02
4.855253919959068298e-02 2.061252444982528687e-01 1.739260703325271606e-01 8.648533374071121216e-02 4.644000902771949768e-02 1.797690838575363159e-01 -7.548385858535766602e-02 1.657231301069259644e-01 -2.073460444808006287e-02 3.146948814392089844e-01 1.763660758733749390e-01 -1.764466762542724609e-01 -2.409700751304626465e-01 4.870939254760742188e-02 -2.085278779268264771e-01 2.022833973169326782e-01 1.260039210319519043e-01 7.374320179224014282e-02 -2.707512378692626953e-01 -1.759017258882522583e-01 4.562518745660781860e-02 -6.630093604326248169e-02 -2.111722528934478760e-01 3.961517512798309326e-01 4.246737435460090637e-02 -2.172342985868453979e-01 -4.565760120749473572e-02 3.850829973816871643e-02 -1.579070240259170532e-01 2.403153181076049805e-01 -2.656109929084777832e-01 6.228738650679588318e-02
4.017061740159988403e-02 -2.596196532249450684e-02 -4.253443330526351929e-03 4.144471511244773865e-02 -2.471733689308166504e-01 -1.107246950268745422e-01 -1.090328916907310486e-01 -2.746983170509338379e-01 1.133085042238235474e-01 3.878137171268463135e-01 -8.904065936803817749e-03 2.101373523473739624e-01 1.627732068300247192e-01 7.619221508502960205e-02 1.485476791858673096e-01 -2.149721384048461914e-01 -1.519734561443328857e-01 5.515154916793107986e-03 -3.455532789230346680e-01 -2.150618582963943481e-01 2.008975744247436523e-01 -1.954431086778640747e-01 -1.247555762529373169e-01 2.126268148422241211e-01 -1.096505969762802124e-01 -1.059532091021537781e-01 -2.118668705224990845e-02 -9.986857324838638306e-02 -5.907125398516654968e-02 2.297319918870925903e-01 -2.959972620010375977e-01 1.467988640069961548e-01
1.580017358064651489e-01 2.749214647337794304e-03 1.282724924385547638e-02 -1.905948817729949951e-01 1.010247245430946350e-01 1.677997410297393799e-01 4.305937886238098145e-02 -1.998060196638107300e-01 -6.383626163005828857e-02 2.485667616128921509e-01 2.136021293699741364e-02 1.497822701930999756e-01 1.938897967338562012e-01 8.795748651027679443e-02 2.688273787498474121e-01 2.759642899036407471e-01 4.307427108287811279e-01 1.877347007393836975e-02 -2.852731049060821533e-01 2.929616160690784454e-02 6.814832240343093872e-02 -4.585029184818267822e-02 -1.277923732995986938e-01 1.879536956548690796e-01 -1.966357976198196411e-01 -2.400794811546802521e-02 -2.691004872322082520e-01 7.616656273603439331e-02 -2.740594148635864258e-01 1.459989100694656372e-01 -1.371087729930877686e-01 1.291342079639434814e-01
1.297125667333602905e-01 1.741003096103668213e-01 -7.654173672199249268e-02 -9.385631419718265533e-03 6.041979044675827026e-02 1.328647285699844360e-01 7.294878363609313965e-02 -2.025014609098434448e-01 1.748482882976531982e-01 -2.363833412528038025e-02 1.483275741338729858e-01 2.282665520906448364e-01 8.343617618083953857e-02 -1.093660071492195129e-01 2.017480283975601196e-01 1.161212995648384094e-01 3.674151301383972168e-01 -5.097986012697219849e-02 -3.683590590953826904e-01 -2.115542590618133545e-01 1.351426690816879272e-01 -1.270697712898254395e-01 7.648552418686449528e-04 5.033401772379875183e-03 7.869346439838409424e-02 -3.099258244037628174e-01 6.290227174758911133e-02 1.982051283121109009e-01 -3.788006305694580078e-01 -8.792461454868316650e-02 -2.263544052839279175e-01 2.281198091804981232e-02
-1.643151231110095978e-02 -2.086522728204727173e-01 1.276979129761457443e-02 -2.366868965327739716e-02 3.668625280261039734e-02 -5.172550678253173828e-02 -2.664615511894226074e-01 -2.437365353107452393e-01 1.866110265254974365e-01 2.481541931629180908e-01 1.858403980731964111e-01 2.495643645524978638e-01 1.763389632105827332e-02 -8.206258714199066162e-02 -1.142592951655387878e-01 2.628685534000396729e-01 9.240461140871047974e-02 -1.001657545566558838e-01 -2.717511951923370361e-01 -5.616719648241996765e-02 4.709628820419311523e-01 -6.307461112737655640e-02 -2.394612692296504974e-02 2.380140572786331177e-01 -2.270935326814651489e-01 -9.104913473129272461e-02 9.754111617803573608e-02 1.167340204119682312e-02 1.697864830493927002e-01 -9.681987762451171875e-02 -2.240850329399108887e-01 -4.588288441300392151e-02
2.386436760425567627e-01 8.930432051420211792e-02 -2.052334509789943695e-02 4.516170918941497803e-02 -6.151559203863143921e-02 1.449718475341796875e-01 -2.764566242694854736e-01 -5.976970195770263672e-01 -5.073211342096328735e-02 3.896210789680480957e-01 2.000594437122344971e-01 -1.996404081583023071e-01 5.133629962801933289e-02 1.743926256895065308e-01 1.149523183703422546e-01 6.279002875089645386e-02 1.063944771885871887e-01 -9.097094647586345673e-03 5.576710775494575500e-02 -9.178655222058296204e-03 2.515037655830383301e-01 -5.750080198049545288e-02 2.069851458072662354e-01 2.248010598123073578e-02 5.681265518069267273e-02 -7.877235859632492065e-02 6.573863793164491653e-04 -9.066312015056610107e-02 -1.418042778968811035e-01 1.623916476964950562e-01 -3.556724404916167259e-04 -3.226691111922264099e-02
4.209624826908111572e-01 1.929701119661331177e-02 9.347274899482727051e-02 -1.139165163040161133e-01 -4.179657623171806335e-02 8.848360180854797363e-02 -8.435137569904327393e-02 -2.563691437244415283e-01 1.038267612457275391e-01 2.741451263427734375e-01 6.597597897052764893e-02 -2.222243696451187134e-01 1.070765852928161621e-01 1.575305908918380737e-01 2.604076564311981201e-01 1.347155272960662842e-01 2.176832258701324463e-01 -8.751700818538665771e-02 -1.668355762958526611e-01 8.896110206842422485e-02 9.730801731348037720e-02 -2.449138462543487549e-01 3.156477212905883789e-01 -3.948848322033882141e-02 -2.823358774185180664e-01 -1.498610675334930420e-01 8.884262293577194214e-02 2.432839870452880859e-01 -9.282551705837249756e-02 -2.184494957327842712e-02 -7.028628885746002197e-02 -1.079357713460922241e-01
1.797360181808471680e-01 -3.019090183079242706e-02 2.452327683568000793e-02 1.664197891950607300e-01 1.925959736108779907e-01 -7.857356965541839600e-02 1.722567081451416016e-01 -1.527870297431945801e-01 5.321162566542625427e-02 4.334781765937805176e-01 -3.459997475147247314e-02 -1.044672578573226929e-01 9.677114337682723999e-02 1.994252353906631470e-01 7.494720816612243652e-02 5.472273007035255432e-02 3.705002069473266602e-01 -5.038876086473464966e-02 -1.576274186372756958e-01 2.831230498850345612e-02 3.296267688274383545e-01 -1.829048693180084229e-01 -3.756899386644363403e-02 -1.518317013978958130e-01 -2.113322764635086060e-01 -5.384545773267745972e-02 -4.362402483820915222e-02 3.140060603618621826e-01 -2.575545944273471832e-02 1.323398798704147339e-01 -2.886879444122314453e-01 1.212191637023352087e-04
-1.328317355364561081e-02 1.773462146520614624e-01 9.812966734170913696e-02 2.240127623081207275e-01 1.186169311404228210e-01 1.011051386594772339e-01 -4.037792980670928955e-02 -1.419613063335418701e-01 2.496556192636489868e-01 7.738218456506729126e-02 2.137123793363571167e-01 8.625317364931106567e-02 -2.066808044910430908e-01 3.555769100785255432e-02 -9.554797783493995667e-03 2.298515886068344116e-01 8.740538358688354492e-02 -2.710538506507873535e-01 -1.173149198293685913e-01 -1.614055596292018890e-02 2.623944580554962158e-01 -5.863834545016288757e-02 -1.239097118377685547e-01 1.607948541641235352e-01 -1.293257027864456177e-01 -3.798638582229614258e-01 5.010992288589477539e-03 -8.134520053863525391e-02 6.752171367406845093e-02 5.062528848648071289e-01 -7.507371902465820312e-02 3.701328113675117493e-02
5.502171441912651062e-02 8.198907226324081421e-02 1.161336340010166168e-02 -4.369002208113670349e-02 8.938586711883544922e-02 -3.336820304393768311e-01 -1.335716992616653442e-01 -9.745895117521286011e-02 -1.951531171798706055e-01 2.254942804574966431e-01 2.553396821022033691e-01 1.491607446223497391e-02 -1.497804075479507446e-01 -2.809738814830780029e-01 2.553043365478515625e-01 -3.417006507515907288e-02 1.169012710452079773e-01 6.425128132104873657e-02 -3.145409822463989258e-01 -2.394469380378723145e-01 2.513828277587890625e-01 -2.171906083822250366e-01 -2.530473768711090088e-01 1.402642391622066498e-02 -2.014436013996601105e-02 -1.668008714914321899e-01 9.213360399007797241e-02 4.296055808663368225e-02 3.694980591535568237e-02 8.034906536340713501e-02 -3.482592105865478516e-01 -5.589129030704498291e-02
1.311909705400466919e-01 2.920968234539031982e-01 2.453727424144744873e-01 -1.249279975891113281e-01 1.217401213943958282e-02 8.979895710945129395e-02 -2.340942770242691040e-01 -1.116692423820495605e-01 -1.633306033909320831e-02 1.256791949272155762e-01 -6.819024682044982910e-02 3.587872982025146484e-01 -9.319718182086944580e-02 -1.838619238696992397e-03 2.679299749433994293e-02 1.362719535827636719e-01 7.388433814048767090e-02 -1.250052452087402344e-01 -3.088634014129638672e-01 -7.584600895643234253e-02 3.516342937946319580e-01 -2.545016407966613770e-01 2.810094319283962250e-02 8.407972753047943115e-02 -1.498309969902038574e-01 -2.381949126720428467e-02 -3.611103445291519165e-02 8.897426538169384003e-03 -1.386258602142333984e-01 2.432637661695480347e-01 -3.683539330959320068e-01 -1.084622666239738464e-01
1.443884372711181641e-01 1.799952983856201172e-01 1.138250082731246948e-01 -1.420544534921646118e-01 -5.024135857820510864e-02 -3.227913081645965576e-01 -1.304447352886199951e-01 9.339909255504608154e-02 -9.618110209703445435e-02 2.129019647836685181e-01 1.622642725706100464e-01 1.786131709814071655e-01 -2.683768570423126221e-01 2.642787527292966843e-03 8.827514201402664185e-02 -1.125606149435043335e-01 1.215744316577911377e-01 -1.837850660085678101e-01 -1.073452979326248169e-01 -9.574227035045623779e-02 1.109069958329200745e-01 -3.136841952800750732e-01 7.754199206829071045e-02 8.131328970193862915e-02 -2.294377535581588745e-01 7.741168886423110962e-02 2.153689414262771606e-01 1.717658527195453644e-02 -1.823565661907196045e-01 3.354622423648834229e-01 -3.452184796333312988e-01 1.140496954321861267e-01
1.641894578933715820e-01 -1.101646870374679565e-01 -4.613979160785675049e-02 1.923417747020721436e-01 1.557008177042007446e-01 4.829962551593780518e-02 8.654014766216278076e-02 -2.015938162803649902e-01 1.266098767518997192e-01 5.078417658805847168e-01 3.074525296688079834e-01 -7.154621928930282593e-02 -1.453379988670349121e-01 -1.925610303878784180e-01 -1.252156198024749756e-01 6.335043907165527344e-02 -1.253820657730102539e-01 1.939137428998947144e-01 -2.876634001731872559e-01 -1.881605833768844604e-01 7.425767183303833008e-02 5.607061833143234253e-02 -1.481909155845642090e-01 1.803437918424606323e-01 -1.106620430946350098e-01 -1.007807850837707520e-01 1.112363040447235107e-01 -2.233786731958389282e-01 -6.312166154384613037e-02 1.625596880912780762e-01 -2.059713006019592285e-02 2.132440507411956787e-01
1.323962956666946411e-01 2.314436435699462891e-01 -1.304688006639480591e-01 -2.664839625358581543e-01 9.752938151359558105e-02 -1.976592093706130981e-02 1.124824881553649902e-01 1.479329615831375122e-01 3.250267505645751953e-01 2.004599273204803467e-01 7.579806447029113770e-02 -9.026184678077697754e-02 -3.182115554809570312e-01 2.268634736537933350e-03 6.663928925991058350e-02 3.576524183154106140e-02 9.283138066530227661e-02 -1.460728608071804047e-02 -3.415287137031555176e-01 -1.962035149335861206e-01 9.798628091812133789e-02 -1.542614549398422241e-01 -3.855329006910324097e-02 2.188649922609329224e-01 8.646010607481002808e-02 -2.232931703329086304e-01 7.351425290107727051e-02 -1.424407958984375000e-01 -1.512430459260940552e-01 4.125372469425201416e-01 -5.216139182448387146e-02 -6.450725346803665161e-02
9.133780747652053833e-02 -7.199252396821975708e-02 2.125923186540603638e-01 1.818294450640678406e-02 2.139772661030292511e-02 -1.835558190941810608e-02 1.752596646547317505e-01 7.840544916689395905e-03 1.504097227007150650e-02 2.772341370582580566e-01 1.582274734973907471e-01 -1.887719482183456421e-01 -3.614588454365730286e-02 1.158840134739875793e-01 6.940001249313354492e-02 2.210150361061096191e-01 -5.278231576085090637e-02 1.769932359457015991e-01 -2.888503670692443848e-02 -4.435193538665771484e-01 -1.043090224266052246e-01 -3.114000558853149414e-01 -5.212619900703430176e-02 3.033412694931030273e-01 7.429430633783340454e-02 -2.533929049968719482e-02 6.421948969364166260e-02 -8.968129754066467285e-02 -9.072185494005680084e-03 3.849149942398071289e-01 -3.131427466869354248e-01 6.597095727920532227e-02
5.150992795825004578e-02 -1.239574924111366272e-01 2.605981528759002686e-01 1.336560398340225220e-01 1.952775269746780396e-01 -3.041399717330932617e-01 -1.144676655530929565e-02 -1.296985596418380737e-01 1.342785507440567017e-01 2.622223794460296631e-01 2.048746645450592041e-01 1.389177739620208740e-01 -3.063308596611022949e-01 2.522649765014648438e-01 1.465141475200653076e-01 1.065368056297302246e-01 1.306591331958770752e-01 8.542727679014205933e-02 -2.722702026367187500e-01 -1.182856932282447815e-01 1.487213224172592163e-01 -4.080836847424507141e-02 1.303399354219436646e-01 -1.075734347105026245e-01 -3.398278951644897461e-01 -1.630462855100631714e-01 -8.353001624345779419e-02 -3.723812289535999298e-03 1.509256511926651001e-01 -2.327678352594375610e-02 -2.300297468900680542e-01 1.418961137533187866e-01
2.064449340105056763e-01 2.215055748820304871e-02 1.204067617654800415e-01 -2.049232870340347290e-01 2.331150881946086884e-02 6.519939005374908447e-02 -3.525035083293914795e-01 -2.574197053909301758e-01 2.264448851346969604e-01 2.642523646354675293e-01 -4.389736801385879517e-02 -2.581911385059356689e-01 1.038937047123908997e-01 2.549604177474975586e-01 3.102547824382781982e-01 1.519256830215454102e-01 1.903370469808578491e-01 5.192583426833152771e-02 -1.677665859460830688e-01 -1.958964159712195396e-03 -6.511545926332473755e-02 -1.504861563444137573e-01 1.221607699990272522e-01 -7.419937849044799805e-02 -2.115196287631988525e-01 1.574813574552536011e-02 -1.292360872030258179e-01 2.196457423269748688e-02 -1.894101947546005249e-01 7.486321777105331421e-02 -3.184565603733062744e-01 2.808461897075176239e-02
3.091211616992950439e-01 1.356719247996807098e-02 2.448152750730514526e-01 -3.106324374675750732e-01 -2.298028767108917236e-01 -1.946484148502349854e-01 -7.697153836488723755e-02 -8.269529044628143311e-02 -7.729008793830871582e-02 1.392437815666198730e-01 -1.093834191560745239e-01 6.500043720006942749e-02 5.065517500042915344e-02 7.906538248062133789e-02 1.896199285984039307e-01 1.361394077539443970e-01 2.717483043670654297e-01 -9.055574983358383179e-02 -3.573070764541625977e-01 -1.889577805995941162e-01 3.057907521724700928e-01 -9.351912140846252441e-02 -7.392866909503936768e-02 1.252687424421310425e-01 -6.143243610858917236e-02 9.946202486753463745e-02 2.260123789310455322e-01 -1.361240148544311523e-01 -1.497408840805292130e-02 1.839592754840850830e-01 -2.304737269878387451e-01 -1.481469720602035522e-02
2.353165671229362488e-02 1.091317906975746155e-01 -9.942343831062316895e-02 4.090040922164916992e-02 1.289722882211208344e-02 2.459586113691329956e-01 -1.804497092962265015e-01 -1.513670980930328369e-01 2.296009212732315063e-01 4.692939519882202148e-01 -1.857867091894149780e-02 -2.281396090984344482e-01 -1.176966354250907898e-01 -6.580378115177154541e-02 2.239035516977310181e-01 2.875270545482635498e-01 1.983952671289443970e-01 -2.404284896329045296e-03 -2.134895324707031250e-01 1.102313250303268433e-01 2.816855609416961670e-01 -1.057835295796394348e-01 -1.717544049024581909e-01 5.621611140668392181e-03 1.157936975359916687e-01 1.183899194002151489e-01 -8.720142766833305359e-03 2.446641325950622559e-01 -2.451801300048828125e-01 1.146668121218681335e-01 -6.495872884988784790e-02 3.877336904406547546e-02
1.465880274772644043e-01 3.344183042645454407e-02 -8.653536438941955566e-02 -2.737536728382110596e-01 -2.972138673067092896e-02 8.266989886760711670e-02 2.309850417077541351e-02 -1.517844200134277344e-01 1.255008429288864136e-01 -8.696390688419342041e-02 2.649141848087310791e-01 -1.296881213784217834e-02 1.241621896624565125e-01 3.585467487573623657e-02 1.962331682443618774e-02 2.871164977550506592e-01 3.341792225837707520e-01 3.849472850561141968e-02 -4.338758587837219238e-01 -2.692034840583801270e-01 1.784417182207107544e-01 -2.459751907736063004e-03 1.114065796136856079e-01 5.363160744309425354e-02 -6.979752331972122192e-02 -2.322874516248703003e-01 3.149886801838874817e-02 1.821234375238418579e-01 -2.546661496162414551e-01 -2.250268869102001190e-02 -2.986112833023071289e-01 4.426001384854316711e-02
9.056747704744338989e-02 1.099132969975471497e-01 -4.915930330753326416e-02 -1.285053044557571411e-01 -7.999452948570251465e-02 -5.237879231572151184e-02 1.923975795507431030e-01 -1.919126659631729126e-01 1.480352878570556641e-01 -1.678821817040443420e-02 2.092621847987174988e-02 1.599395275115966797e-01 1.269118976779282093e-03 1.617749035358428955e-01 9.162831120193004608e-03 3.333443999290466309e-01 1.467041820287704468e-01 -2.642655372619628906e-01 -4.327344596385955811e-01 2.990784682333469391e-02 2.715843021869659424e-01 8.927842229604721069e-02 1.168984696269035339e-01 1.553364843130111694e-01 -2.274683415889739990e-01 -1.225241422653198242e-01 -1.920882239937782288e-02 1.627890951931476593e-02 -9.424488991498947144e-02 3.923164904117584229e-01 -2.369142025709152222e-01 8.282721042633056641e-02
-4.212842136621475220e-02 5.943625234067440033e-03 2.150279581546783447e-01 1.311612427234649658e-01 1.108732298016548157e-01 -2.939024567604064941e-01 -8.948535472154617310e-02 -1.809932440519332886e-01 2.222282439470291138e-01 2.500904202461242676e-01 1.599697917699813843e-01 1.264458298683166504e-01 -2.217841297388076782e-01 5.853337794542312622e-02 9.773553162813186646e-02 1.093462631106376648e-01 1.323792487382888794e-01 1.775221079587936401e-01 -3.885904550552368164e-01 -1.331760138273239136e-01 1.098085641860961914e-01 -2.780491411685943604e-01 2.247155606746673584e-01 -1.149351745843887329e-01 -1.201169565320014954e-01 -1.859891712665557861e-01 -1.719189584255218506e-01 -5.833331122994422913e-02 1.083300709724426270e-01 -1.886996030807495117e-01 -2.081819623708724976e-01 1.554490923881530762e-01
1.240939251147210598e-03 -3.538408875465393066e-02 3.744554147124290466e-02 -3.926499187946319580e-01 2.810934484004974365e-01 1.162445731461048126e-02 6.133070960640907288e-02 -3.922087252140045166e-01 2.284909226000308990e-02 8.511664345860481262e-03 2.980088293552398682e-01 8.627967536449432373e-02 -5.700929090380668640e-02 6.690804148092865944e-04 1.247459128499031067e-01 1.436768323183059692e-01 4.080217480659484863e-01 -1.519476622343063354e-01 -2.230453789234161377e-01 -8.414407819509506226e-02 1.462719887495040894e-01 8.421292901039123535e-02 -2.303045056760311127e-02 -1.041322723031044006e-01 7.778900675475597382e-03 -2.336105853319168091e-01 1.561976671218872070e-01 -2.165355384349822998e-01 -2.243248745799064636e-02 1.270986497402191162e-01 -1.845497936010360718e-01 8.504826575517654419e-02
-3.439076244831085205e-02 -7.886190712451934814e-02 -6.028036028146743774e-02 -1.856798976659774780e-01 -9.180326759815216064e-02 -2.370840124785900116e-02 2.401716634631156921e-02 -8.186914771795272827e-02 -6.695792824029922485e-02 1.019730120897293091e-01 3.240388929843902588e-01 7.584196515381336212e-03 -3.680555522441864014e-01 -1.994061470031738281e-01 1.325102150440216064e-01 8.052826672792434692e-02 -9.233830124139785767e-02 -1.643574535846710205e-01 -4.426967203617095947e-01 2.338898330926895142e-01 8.940266817808151245e-02 -1.788778603076934814e-01 -5.916022881865501404e-02 2.666426002979278564e-01 -2.564741373062133789e-01 -2.401104383170604706e-02 -4.005484655499458313e-02 1.578525453805923462e-02 -2.108759284019470215e-01 8.537382632493972778e-02 -2.352350950241088867e-01 2.071020305156707764e-01
-1.282171159982681274e-01 1.445935219526290894e-01 9.498792141675949097e-02 1.900990456342697144e-01 1.863680034875869751e-01 -1.839538216590881348e-01 -1.826497167348861694e-01 -1.601041406393051147e-01 5.912644416093826294e-02 4.085502773523330688e-02 1.832695454359054565e-01 9.908505529165267944e-02 -2.209256440401077271e-01 1.062662824988365173e-01 1.706397831439971924e-01 2.551621496677398682e-01 2.719422280788421631e-01 1.699093431234359741e-01 2.996343560516834259e-02 -2.316874265670776367e-01 2.885291874408721924e-01 8.407753705978393555e-02 -6.343968957662582397e-02 3.862200081348419189e-01 -8.656772971153259277e-02 -1.174512654542922974e-01 -1.013620048761367798e-01 -1.009882390499114990e-01 -1.490562856197357178e-01 1.735174953937530518e-01 -2.946947813034057617e-01 7.203755527734756470e-02
-3.695948421955108643e-01 1.035601124167442322e-01 2.743262648582458496e-01 7.026366144418716431e-02 2.235878817737102509e-02 1.024093553423881531e-01 2.322113811969757080e-01 -4.988924786448478699e-02 3.189250826835632324e-01 1.620213240385055542e-01 1.699869334697723389e-01 -1.103939414024353027e-01 -1.483815908432006836e-01 -5.405940487980842590e-02 3.249229490756988525e-01 1.547124236822128296e-01 1.188056692481040955e-01 -3.246573731303215027e-03 7.447002828121185303e-02 3.199215233325958252e-02 2.630947232246398926e-01 -3.526129722595214844e-01 6.820500642061233521e-02 5.882137641310691833e-02 -2.308760285377502441e-01 9.925808757543563843e-02 -9.738274663686752319e-02 -3.700604662299156189e-02 -1.248731091618537903e-01 -3.446087986230850220e-02 -2.563202679157257080e-01 5.231340974569320679e-02
1.654790192842483521e-01 1.593432277441024780e-01 5.262124817818403244e-03 -4.320266470313072205e-02 -9.600453078746795654e-03 -1.059578582644462585e-01 -1.184381544589996338e-01 -2.283189296722412109e-01 3.311841189861297607e-01 3.420780897140502930e-01 2.505202889442443848e-01 9.842897951602935791e-02 1.698787212371826172e-01 -2.241722047328948975e-01 1.959462184458971024e-03 2.109134644269943237e-01 -1.298164278268814087e-01 -9.759764373302459717e-02 1.681581698358058929e-02 -2.044467777013778687e-01 2.829565405845642090e-01 9.139012545347213745e-02 -9.888709336519241333e-02 2.246002554893493652e-01 -3.385649621486663818e-01 -1.166951060295104980e-01 1.710355430841445923e-01 -1.338137686252593994e-01 1.467161159962415695e-02 -9.875940531492233276e-02 -2.075955085456371307e-02 2.054369151592254639e-01
7.153768837451934814e-02 9.330763667821884155e-02 6.934688240289688110e-02 -3.636036813259124756e-02 1.538470536470413208e-01 -2.170276194810867310e-01 -5.476390197873115540e-02 -1.219913139939308167e-01 -1.506287008523941040e-01 3.401292562484741211e-01 2.860521674156188965e-01 8.976345509290695190e-02 -1.577528417110443115e-01 -4.048121571540832520e-01 3.139218091964721680e-01 7.018271088600158691e-02 8.559324592351913452e-02 1.107589453458786011e-01 -2.597817480564117432e-01 -1.003224700689315796e-01 2.178312987089157104e-01 -9.656406193971633911e-02 -1.301109492778778076e-01 5.521224229596555233e-04 -3.502511605620384216e-02 1.198835205286741257e-02 6.179778277873992920e-02 1.190340071916580200e-01 2.224076241254806519e-01 2.302556335926055908e-01 -2.744303643703460693e-01 -5.385140329599380493e-02
2.650997042655944824e-01 4.231993108987808228e-02 8.442597091197967529e-02 -1.981948763132095337e-01 -2.364829927682876587e-01 -1.361979395151138306e-01 -2.050827890634536743e-01 5.955191329121589661e-02 6.017820909619331360e-02 -6.108085066080093384e-02 2.626099288463592529e-01 1.906028836965560913e-01 -2.734355926513671875e-01 -2.931626141071319580e-02 2.219485342502593994e-01 3.851825296878814697e-01 1.260035932064056396e-01 1.137812621891498566e-02 -2.247883677482604980e-01 2.819221466779708862e-02 1.217848137021064758e-01 7.766681909561157227e-02 1.977480053901672363e-01 2.388010770082473755e-01 -3.057036697864532471e-01 -1.319729685783386230e-01 -3.958056867122650146e-02 1.332745421677827835e-03 -8.693514764308929443e-02 1.379045993089675903e-01 -1.549912244081497192e-01 -1.678728461265563965e-01
-5.991456657648086548e-02 1.001876033842563629e-02 1.430573910474777222e-01 -5.874830856919288635e-02 -2.851570397615432739e-02 -2.505433857440948486e-01 -3.672537580132484436e-02 -9.677978605031967163e-02 -9.851764887571334839e-03 1.711215674877166748e-01 6.923928856849670410e-02 1.299215257167816162e-01 1.119529381394386292e-01 1.940280348062515259e-01 3.638178408145904541e-01 5.746271014213562012e-01 -8.355692028999328613e-02 5.327164009213447571e-02 -3.341119289398193359e-01 -3.057519793510437012e-01 -5.656786635518074036e-02 -1.689142733812332153e-01 -1.207972392439842224e-01 8.693063259124755859e-02 3.386697033420205116e-03 -8.866664022207260132e-02 1.356921344995498657e-01 -9.615761041641235352e-02 -7.940441370010375977e-03 -5.028826370835304260e-02 5.541681125760078430e-02 1.558493077754974365e-01
-9.312429279088973999e-02 9.806710481643676758e-02 1.621984243392944336e-01 3.378970324993133545e-01 9.741964191198348999e-02 -9.560329467058181763e-02 1.375523302704095840e-02 -1.814547926187515259e-02 1.381646692752838135e-01 2.495120763778686523e-01 1.710711568593978882e-01 1.799107939004898071e-01 -2.363549321889877319e-01 3.858264386653900146e-01 4.553320109844207764e-01 1.866206079721450806e-01 1.932864785194396973e-01 4.941971506923437119e-03 -5.524126440286636353e-02 6.320172548294067383e-02 7.763820141553878784e-02 -5.875390022993087769e-02 2.134969830513000488e-01 -6.446722429245710373e-03 -3.214944899082183838e-02 -1.697333604097366333e-01 8.390463888645172119e-02 -8.026039600372314453e-02 -1.649309098720550537e-01 6.779729388654232025e-03 -1.611568182706832886e-01 1.901134550571441650e-01
2.813391387462615967e-01 -1.589119732379913330e-01 9.771271049976348877e-02 -3.180979490280151367e-01 -1.016544476151466370e-01 -1.336186751723289490e-02 3.383446931838989258e-01 -3.201532065868377686e-01 1.070919260382652283e-01 2.349479347467422485e-01 1.791811883449554443e-01 -1.043275091797113419e-02 3.970701619982719421e-02 2.398294657468795776e-01 -8.315840363502502441e-02 8.941857516765594482e-02 1.377355456352233887e-01 -1.205779165029525757e-01 -3.284318745136260986e-01 -5.643981695175170898e-02 1.305634379386901855e-01 -8.874736726284027100e-02 -2.055526524782180786e-01 2.931466102600097656e-01 4.773757234215736389e-02 -1.827737092971801758e-01 -7.131084799766540527e-02 -4.065338056534528732e-03 6.669491529464721680e-02 1.386133432388305664e-01 -1.355489641427993774e-01 6.315816193819046021e-02
-2.006154060363769531e-01 2.691450156271457672e-02 -2.182495221495628357e-02 -1.295767426490783691e-01 -2.716912627220153809e-01 1.388709247112274170e-01 -7.355739176273345947e-02 2.367673441767692566e-02 8.827271871268749237e-03 1.916856169700622559e-01 2.121481150388717651e-01 5.545405745506286621e-01 -9.287323802709579468e-02 5.725535005331039429e-02 1.950759291648864746e-01 2.364937961101531982e-01 2.017983943223953247e-01 -4.057682678103446960e-02 -2.854984700679779053e-01 -2.046761512756347656e-01 3.818826004862785339e-02 -2.809274792671203613e-01 -1.491240561008453369e-01 6.471379101276397705e-02 -1.014401167631149292e-01 -1.925046145915985107e-01 2.055163867771625519e-02 9.943084418773651123e-02 8.021082729101181030e-02 7.200910896062850952e-02 1.791355386376380920e-02 7.271150499582290649e-02
-1.214791610836982727e-01 -1.154999285936355591e-01 -2.533715404570102692e-02 7.532619056291878223e-04 -1.534130573272705078e-01 1.553473919630050659e-01 -1.121685057878494263e-01 -7.636020332574844360e-02 8.151038736104965210e-02 1.013472825288772583e-01 3.003769218921661377e-01 2.335362881422042847e-01 -4.526483416557312012e-01 1.571500450372695923e-01 3.859479725360870361e-02 1.459202319383621216e-01 -1.539675444364547729e-01 -2.222917079925537109e-01 -2.798241674900054932e-01 -1.767817139625549316e-01 2.333080172538757324e-01 -9.553661942481994629e-02 -1.866621673107147217e-01 3.061417341232299805e-01 -9.648944437503814697e-02 -8.742242306470870972e-02 4.699281882494688034e-03 -6.131079792976379395e-02 -5.279839783906936646e-02 2.587554454803466797e-01 -4.747134819626808167e-02 -1.536273509263992310e-01
1.849580258131027222e-01 2.263973057270050049e-01 2.964921854436397552e-02 -1.110146418213844299e-01 -1.111182868480682373e-01 6.064692512154579163e-02 8.600889891386032104e-02 2.266112118959426880e-01 -1.921179443597793579e-01 2.224670201539993286e-01 2.901901006698608398e-01 2.695087194442749023e-01 -2.768097817897796631e-01 7.102341949939727783e-02 3.835328519344329834e-01 7.295749336481094360e-02 2.756981179118156433e-02 -1.198921119794249535e-03 -1.235504895448684692e-01 -2.683813869953155518e-01 3.530798107385635376e-02 -2.143904380500316620e-02 1.788412332534790039e-01 -4.620703682303428650e-02 -3.488080799579620361e-01 -2.150990068912506104e-01 1.552865356206893921e-01 7.228136528283357620e-03 9.176406078040599823e-03 5.982279777526855469e-02 -1.063147336244583130e-01 -1.351839303970336914e-01
5.568393692374229431e-02 -6.390853971242904663e-02 3.341183066368103027e-02 -2.996780276298522949e-01 1.841750144958496094e-01 -2.273808270692825317e-01 -8.551385998725891113e-02 -3.739466667175292969e-01 1.087730079889297485e-01 1.164971217513084412e-01 -1.088904514908790588e-01 6.117042899131774902e-02 -7.683387398719787598e-02 8.832469582557678223e-02 1.065544262528419495e-01 2.089053541421890259e-01 1.467224359512329102e-01 -1.424809694290161133e-01 -1.200466379523277283e-01 -9.870394319295883179e-02 1.772257983684539795e-01 -3.912530839443206787e-01 -1.877859383821487427e-01 1.407909989356994629e-01 -1.213459149003028870e-01 -1.864874660968780518e-01 1.076568290591239929e-01 -6.084919348359107971e-02 -3.047747015953063965e-01 -4.049108177423477173e-02 -1.655175387859344482e-01 2.591229975223541260e-01
1.849248409271240234e-01 1.550355255603790283e-01 5.573865771293640137e-02 -2.263986878097057343e-02 -2.284321561455726624e-02 -2.570617245510220528e-03 3.404058516025543213e-02 -3.666601479053497314e-01 1.759051680564880371e-01 2.332255095243453979e-01 -7.582172751426696777e-02 -5.715408548712730408e-02 -6.427650898694992065e-02 -1.983252912759780884e-02 2.479811385273933411e-02 4.636933803558349609e-01 1.502177119255065918e-01 -1.666489839553833008e-01 -4.995091632008552551e-02 -1.686966745182871819e-03 2.010133676230907440e-02 9.646405279636383057e-02 1.819087266921997070e-01 -7.321599870920181274e-02 -2.233692258596420288e-01 1.197469886392354965e-02 -1.373200118541717529e-01 5.764796584844589233e-02 -3.096549808979034424e-01 4.144686162471771240e-01 -1.830969899892807007e-01 1.144939437508583069e-01
1.167242452502250671e-01 -9.087088704109191895e-02 1.002534404397010803e-01 -1.221962086856365204e-02 4.259374141693115234e-01 -8.030970394611358643e-02 9.067512303590774536e-02 -1.480944603681564331e-01 1.866496205329895020e-01 3.630294799804687500e-01 1.585354804992675781e-01 8.631954342126846313e-02 -1.848194897174835205e-01 2.976786494255065918e-01 3.448255360126495361e-01 2.354347705841064453e-01 9.555192291736602783e-02 9.878851473331451416e-02 -1.734498888254165649e-01 -1.763656437397003174e-01 2.520513162016868591e-02 -1.750794351100921631e-01 1.010648012161254883e-01 2.500602975487709045e-02 2.001195773482322693e-02 -2.840013802051544189e-02 -1.567121744155883789e-01 -8.406744897365570068e-02 -6.188848614692687988e-02 -2.969198822975158691e-01 -6.338153500109910965e-03 8.063537627458572388e-02
-1.471606045961380005e-01 1.051733270287513733e-02 6.002237275242805481e-02 1.082901805639266968e-01 -5.514779128134250641e-03 -1.350681036710739136e-01 -2.219591587781906128e-01 -1.837049126625061035e-01 7.570739835500717163e-02 3.958344459533691406e-01 1.360003743320703506e-02 -1.906062662601470947e-01 -2.482410222291946411e-01 1.599896997213363647e-01 2.194457948207855225e-01 1.437428593635559082e-01 2.339842468500137329e-01 -1.758285239338874817e-02 -1.788115948438644409e-01 -2.990911304950714111e-01 -1.767356842756271362e-01 -3.640080392360687256e-01 1.665523648262023926e-01 -7.398070394992828369e-02 -3.951433673501014709e-02 -1.772703826427459717e-01 -1.438996046781539917e-01 -2.293123491108417511e-02 -2.519691586494445801e-01 2.474449947476387024e-02 -1.153105199337005615e-01 3.990112245082855225e-02
-1.947267949581146240e-01 1.294731795787811279e-01 1.850654482841491699e-01 -2.803391516208648682e-01 -2.640797793865203857e-01 -4.725293070077896118e-02 6.922258436679840088e-02 -1.422998756170272827e-01 -1.348546892404556274e-01 -6.847422569990158081e-02 2.079314440488815308e-01 2.195414854213595390e-03 -3.280456662178039551e-01 2.846837639808654785e-01 1.552340537309646606e-01 1.718330383300781250e-01 9.131070226430892944e-02 -2.822220884263515472e-02 -4.340190812945365906e-02 -2.960440889000892639e-02 2.757733166217803955e-01 -2.886099517345428467e-01 -1.269210129976272583e-01 1.629515290260314941e-01 -2.044923305511474609e-01 1.571680605411529541e-02 -5.585361644625663757e-02 7.373891770839691162e-02 -4.131153970956802368e-02 1.464999616146087646e-01 8.227948844432830811e-02 3.641512393951416016e-01
3.929387331008911133e-01 -1.175371706485748291e-01 1.249362230300903320e-01 -1.662743836641311646e-01 -1.700912266969680786e-01 -1.969994232058525085e-02 1.233986243605613708e-01 1.509587317705154419e-01 2.816978991031646729e-01 3.490632474422454834e-01 2.235214710235595703e-01 -4.484593123197555542e-02 -1.383740305900573730e-01 1.549566388130187988e-01 5.063268542289733887e-02 -4.386261850595474243e-02 7.752391695976257324e-02 7.735458016395568848e-02 -1.250887662172317505e-01 -1.617415249347686768e-01 1.205197051167488098e-01 -6.821961700916290283e-02 -1.410460472106933594e-01 1.605526953935623169e-01 -1.567141152918338776e-02 8.755321614444255829e-03 2.277689576148986816e-01 -1.670092940330505371e-01 -2.638069987297058105e-01 3.592952787876129150e-01 1.871947944164276123e-02 -1.503082066774368286e-01
2.615571022033691406e-01 3.393349051475524902e-02 -7.825326174497604370e-02 6.160453334450721741e-02 -1.582322716712951660e-01 -9.098549187183380127e-02 -1.509808897972106934e-01 -1.006865575909614563e-01 8.042928576469421387e-02 -4.269767552614212036e-02 3.625628352165222168e-01 1.088969856500625610e-01 -2.336272299289703369e-01 -2.179034799337387085e-01 1.380231827497482300e-01 2.266280800104141235e-01 -5.425226408988237381e-03 -8.550697565078735352e-02 -3.440108299255371094e-01 1.806092560291290283e-01 1.873307824134826660e-01 -5.326899141073226929e-02 1.308340877294540405e-01 1.767322123050689697e-01 -3.435938060283660889e-01 -2.737633585929870605e-01 -1.403769701719284058e-01 4.730924032628536224e-03 -9.605398774147033691e-02 1.208405420184135437e-01 -1.707805395126342773e-01 1.409963220357894897e-01
3.034118711948394775e-01 1.531080603599548340e-01 1.390899252146482468e-02 -1.252016425132751465e-01 -1.103995963931083679e-01 5.579349026083946228e-02 1.856272965669631958e-01 6.216280162334442139e-03 2.378045320510864258e-01 2.891480922698974609e-01 1.145530268549919128e-01 9.681361168622970581e-02 1.199820712208747864e-01 -5.430042371153831482e-02 4.747467637062072754e-01 1.212496384978294373e-01 2.508397996425628662e-01 -2.081066519021987915e-01 -2.686772495508193970e-02 -1.327691972255706787e-01 8.757803589105606079e-02 1.026209369301795959e-01 2.214578688144683838e-01 2.003802210092544556e-01 -5.594488605856895447e-02 3.538784757256507874e-02 1.378018409013748169e-01 2.811181917786598206e-02 1.537799835205078125e-02 1.123033463954925537e-01 -3.544321954250335693e-01 6.436162441968917847e-02
5.122736096382141113e-02 -1.505382657051086426e-01 2.868838608264923096e-01 5.512184277176856995e-02 1.862991973757743835e-02 -1.980092190206050873e-02 5.157508328557014465e-02 1.177775301039218903e-02 1.869643181562423706e-01 2.561845183372497559e-01 5.660605430603027344e-01 -7.638712879270315170e-03 -1.062478274106979370e-01 1.338026523590087891e-01 3.457475900650024414e-01 1.128036528825759888e-01 -1.885557081550359726e-03 -2.675931751728057861e-01 -1.799235939979553223e-01 9.021139889955520630e-02 9.683297574520111084e-02 -7.101465016603469849e-02 -1.971117965877056122e-02 -1.109048202633857727e-01 -7.013196498155593872e-02 -3.487783297896385193e-02 4.815371334552764893e-02 -3.665937343612313271e-03 -8.348090201616287231e-02 -3.012964129447937012e-01 -2.290290594100952148e-01 7.355387508869171143e-02
-1.883614994585514069e-02 -1.774217784404754639e-01 2.125748246908187866e-01 4.049548208713531494e-01 -7.260907441377639771e-02 -1.628538370132446289e-01 -1.056161746382713318e-01 -2.268669605255126953e-01 1.970299333333969116e-01 1.717970520257949829e-01 1.820611208677291870e-01 3.727589920163154602e-02 -3.084900379180908203e-01 8.910455554723739624e-02 3.482861816883087158e-01 5.258172005414962769e-02 3.595346510410308838e-01 -1.145172715187072754e-01 -2.091977447271347046e-01 -5.510936677455902100e-02 7.066341489553451538e-02 -7.045149058103561401e-02 1.549810022115707397e-01 -6.520764529705047607e-02 -4.598441347479820251e-02 -1.275804787874221802e-01 -6.961162388324737549e-02 -1.153527107089757919e-02 -1.202354654669761658e-01 -2.206434458494186401e-01 -2.847272157669067383e-02 1.407114416360855103e-01
1.393627822399139404e-01 -8.266951143741607666e-02 8.150393515825271606e-02 1.319492608308792114e-01 4.500265792012214661e-02 1.756264120340347290e-01 4.892716407775878906e-01 -1.714288443326950073e-01 8.296744525432586670e-02 2.906506359577178955e-01 3.853545784950256348e-01 1.784887015819549561e-01 -3.310297727584838867e-01 -2.018120139837265015e-01 1.164967641234397888e-01 7.897713780403137207e-02 1.094460412859916687e-01 6.460264325141906738e-02 -1.732007414102554321e-01 -4.837690293788909912e-02 -2.705590054392814636e-02 -1.560993343591690063e-01 1.908525452017784119e-02 -7.508055865764617920e-02 -1.988558769226074219e-01 9.347350895404815674e-02 2.828027307987213135e-02 -1.561150103807449341e-01 -8.114536851644515991e-02 -1.067984998226165771e-01 -1.873679608106613159e-01 8.329506032168865204e-03
1.794321537017822266e-01 -1.901911348104476929e-01 2.039216011762619019e-01 -1.278902590274810791e-01 -6.366052478551864624e-02 -7.969530671834945679e-02 1.467653959989547729e-01 -3.650505840778350830e-01 1.469983309507369995e-01 3.006877005100250244e-01 1.796233057975769043e-01 -2.107887119054794312e-01 1.738526672124862671e-01 1.122111529111862183e-01 1.230175122618675232e-01 -5.077228695154190063e-02 9.617530554533004761e-02 -8.325114101171493530e-02 -2.048934996128082275e-01 -5.729333683848381042e-02 3.005045354366302490e-01 -1.635477244853973389e-01 -1.288354843854904175e-01 1.108415946364402771e-01 2.773426175117492676e-01 -1.020715087652206421e-01 -1.594064086675643921e-01 -1.388606727123260498e-01 5.675138905644416809e-02 1.902536153793334961e-01 -1.471094638109207153e-01 2.424297481775283813e-01
2.485438138246536255e-01 4.519895836710929871e-02 1.098767220973968506e-01 -1.274130954698193818e-05 9.362047910690307617e-02 -2.646590471267700195e-01 1.262254714965820312e-01 -5.191206559538841248e-02 -1.234119012951850891e-01 3.644501864910125732e-01 -6.883187592029571533e-02 2.553824186325073242e-01 -2.975338101387023926e-01 2.796206390485167503e-03 6.425039470195770264e-02 5.983433872461318970e-02 1.565285772085189819e-01 -2.911286056041717529e-01 -1.371482759714126587e-01 -5.998351797461509705e-02 -4.967151209712028503e-02 -2.120565325021743774e-01 -3.750853538513183594e-01 -2.076246216893196106e-02 -1.985355466604232788e-01 -6.434743106365203857e-02 1.495480258017778397e-02 -6.898203492164611816e-02 -3.465168476104736328e-01 9.378992021083831787e-02 7.120505906641483307e-03 -1.213998198509216309e-01
1.175741106271743774e-01 7.373545318841934204e-02 -1.470979452133178711e-01 -2.052540034055709839e-01 -1.296493317931890488e-02 1.697458922863006592e-01 -6.601572781801223755e-02 -1.406817287206649780e-01 1.380053460597991943e-01 2.221107184886932373e-01 2.075010985136032104e-01 -1.472016572952270508e-01 6.641830503940582275e-02 5.304690450429916382e-02 1.421051770448684692e-01 1.663419306278228760e-01 3.328174650669097900e-01 -2.136482745409011841e-01 -2.408451884984970093e-01 -8.781034499406814575e-02 2.030016928911209106e-01 -1.313391029834747314e-01 -9.611593559384346008e-03 7.654876261949539185e-02 -1.976576596498489380e-01 -5.023663491010665894e-02 -2.025064975023269653e-01 3.941785991191864014e-01 -3.834502995014190674e-01 -3.053076192736625671e-02 -5.608076974749565125e-02 -4.183604847639799118e-03
8.687281608581542969e-02 1.368304789066314697e-01 7.207457721233367920e-02 3.359391167759895325e-02 1.300181150436401367e-01 -6.798284500837326050e-02 -1.658883392810821533e-01 -9.220830351114273071e-02 -7.823080569505691528e-02 3.613016903400421143e-01 -8.402396738529205322e-02 2.948216907680034637e-02 -1.968479752540588379e-01 1.341132968664169312e-01 2.137978821992874146e-01 1.180820614099502563e-01 4.665170609951019287e-01 -5.098040774464607239e-02 -2.718927264213562012e-01 -2.423723638057708740e-01 -4.406877327710390091e-03 -2.096899226307868958e-02 3.663577884435653687e-02 -1.147472336888313293e-01 -3.105544447898864746e-01 -4.916994646191596985e-02 -7.404114305973052979e-02 -9.881915897130966187e-02 -2.324302792549133301e-01 -1.028942093253135681e-01 -3.196160197257995605e-01 1.152757648378610611e-02
5.984866991639137268e-02 1.856248825788497925e-01 -1.396745145320892334e-01 -1.679150015115737915e-01 -2.081105299293994904e-02 -1.382841914892196655e-01 -9.817939996719360352e-02 -2.354396134614944458e-01 -2.872156202793121338e-01 3.351973891258239746e-01 2.038144618272781372e-01 -4.598364979028701782e-02 2.490094751119613647e-01 4.781938716769218445e-02 2.988734841346740723e-01 2.575825750827789307e-01 -3.598236665129661560e-02 7.244402542710304260e-03 -2.742811851203441620e-02 -8.879212290048599243e-02 3.166769146919250488e-01 -3.180785179138183594e-01 5.889189615845680237e-02 2.215296924114227295e-01 5.498611181974411011e-02 -1.731479763984680176e-01 2.088902518153190613e-02 -6.761149317026138306e-02 -9.988318383693695068e-02 9.817952662706375122e-02 -2.024118453264236450e-01 9.260645508766174316e-02
7.150469813495874405e-03 1.303368993103504181e-02 1.436639875173568726e-01 -1.055666357278823853e-01 4.971824213862419128e-02 -4.268499836325645447e-02 -2.140233814716339111e-01 -2.084247767925262451e-01 -5.290502309799194336e-02 8.539564162492752075e-02 2.459701336920261383e-02 -2.004844397306442261e-01 -1.836593747138977051e-01 1.593911647796630859e-01 1.287418752908706665e-01 4.441645145416259766e-01 1.067189350724220276e-01 8.465252071619033813e-02 -1.976811885833740234e-01 -7.727057486772537231e-02 3.006649017333984375e-01 -3.342273831367492676e-01 -9.951192187145352364e-04 6.085361167788505554e-02 -1.658534705638885498e-01 -1.746144443750381470e-01 2.101960927248001099e-01 3.888206928968429565e-02 5.885742604732513428e-02 2.592386305332183838e-01 2.739026546478271484e-01 1.782497167587280273e-01
-1.774897240102291107e-02 7.540380954742431641e-02 9.294070303440093994e-03 1.435917317867279053e-01 -4.158555343747138977e-02 -3.746779263019561768e-02 3.392129763960838318e-02 -2.153710275888442993e-01 -1.422372609376907349e-01 7.723204046487808228e-02 1.163240894675254822e-01 4.132698476314544678e-02 -9.885656833648681641e-02 3.144797682762145996e-01 3.315329551696777344e-01 3.100603073835372925e-02 4.519850760698318481e-02 -1.031031534075737000e-01 -4.851527214050292969e-01 -4.876500070095062256e-01 4.861303791403770447e-02 -1.930246874690055847e-02 -4.968188703060150146e-02 7.807309180498123169e-02 -2.389899790287017822e-01 -1.521580964326858521e-01 -2.662521302700042725e-01 -2.444767765700817108e-02 -5.000590905547142029e-02 -1.690790615975856781e-02 -5.841225013136863708e-02 -8.088051527738571167e-02
3.017335012555122375e-02 -3.565089032053947449e-02 -7.002754509449005127e-02 -5.532075837254524231e-02 1.724007576704025269e-01 -2.604159712791442871e-02 8.917647600173950195e-02 3.275897353887557983e-02 5.698404088616371155e-02 2.944023609161376953e-01 1.406568735837936401e-01 6.619866937398910522e-02 -1.928227990865707397e-01 1.528397947549819946e-01 4.160147309303283691e-01 1.290654242038726807e-01 1.786023005843162537e-02 -2.702876627445220947e-01 -2.067295163869857788e-01 6.384097039699554443e-02 1.413286477327346802e-01 1.756277978420257568e-01 6.915725022554397583e-02 1.461468636989593506e-01 -1.150669902563095093e-01 -1.481013745069503784e-01 -2.443815916776657104e-01 -9.266223013401031494e-02 -2.886227369308471680e-01 3.209674656391143799e-01 -3.048112094402313232e-01 -7.881160080432891846e-02
-8.869326859712600708e-02 1.287984549999237061e-01 4.301235452294349670e-02 1.307651102542877197e-01 -7.587973028421401978e-02 -1.246331557631492615e-01 -1.172649562358856201e-01 -1.136091575026512146e-01 -1.439838707447052002e-01 6.865924596786499023e-02 2.295893430709838867e-01 -1.332553625106811523e-01 4.381532967090606689e-02 2.763387262821197510e-01 1.846078336238861084e-01 1.746439933776855469e-01 2.608580887317657471e-01 -1.580344289541244507e-01 -5.634273886680603027e-01 -2.113657295703887939e-01 7.935179769992828369e-02 6.217599287629127502e-02 -9.167581796646118164e-03 9.921172261238098145e-02 -1.908273845911026001e-01 -2.492239624261856079e-01 -1.994481831789016724e-01 -1.346804350614547729e-01 -1.461540460586547852e-01 1.170418858528137207e-01 9.619002230465412140e-03 -5.507074296474456787e-02
-1.449838429689407349e-01 -7.721494138240814209e-02 1.442479938268661499e-01 -2.395904809236526489e-01 3.251415118575096130e-02 -4.100094437599182129e-01 1.790583506226539612e-02 -3.581804037094116211e-01 4.595870897173881531e-02 9.688403457403182983e-02 1.453199237585067749e-01 2.791731655597686768e-01 -8.776044100522994995e-02 2.305810153484344482e-01 1.982450783252716064e-01 7.423132658004760742e-02 2.176471650600433350e-01 -2.032290399074554443e-02 -2.778766751289367676e-01 -1.596449017524719238e-01 -1.148317474871873856e-03 -2.316758781671524048e-01 -1.283031553030014038e-01 1.855921000242233276e-01 -7.443231344223022461e-02 1.249174177646636963e-01 1.200299784541130066e-01 2.673072814941406250e-01 -9.522558748722076416e-02 -1.839358918368816376e-02 -4.403221234679222107e-02 -8.588346838951110840e-02
-9.112983942031860352e-02 3.749324679374694824e-01 2.444803416728973389e-01 -2.596960961818695068e-01 1.034696698188781738e-01 4.588776268064975739e-03 8.766405284404754639e-02 -2.949700318276882172e-02 7.988121360540390015e-02 1.257486045360565186e-01 2.124021798372268677e-01 -4.414456710219383240e-02 -3.197005093097686768e-01 2.017783969640731812e-01 -3.178574517369270325e-02 4.587519168853759766e-02 3.955002129077911377e-02 1.643450111150741577e-01 -2.576771974563598633e-01 -2.900911122560501099e-02 2.845927178859710693e-01 -2.027685195207595825e-01 1.146890297532081604e-01 1.773351132869720459e-01 1.137229055166244507e-01 6.558814644813537598e-02 -1.089479178190231323e-01 -3.698744997382164001e-02 -2.600960433483123779e-01 1.641134619712829590e-01 -1.714112609624862671e-01 -2.690201103687286377e-01
6.046349927783012390e-02 -1.568541675806045532e-01 1.395615935325622559e-01 1.092620566487312317e-01 -2.580077946186065674e-01 -6.494465470314025879e-02 -8.354534208774566650e-02 -7.071612030267715454e-02 3.298572823405265808e-02 2.693016231060028076e-01 2.665458917617797852e-01 3.654038012027740479e-01 6.199010089039802551e-02 2.308823764324188232e-01 1.215303223580121994e-02 1.221764087677001953e-01 -2.478051744401454926e-02 -2.449665218591690063e-01 -2.349930703639984131e-01 -8.197750151157379150e-02 3.477119207382202148e-01 -1.645409613847732544e-01 -2.424656450748443604e-01 2.403699010610580444e-01 6.548879295587539673e-02 2.393531240522861481e-02 1.288979053497314453e-01 -7.780146598815917969e-02 -7.738071028143167496e-03 2.845382392406463623e-01 -1.121451612561941147e-02 1.066309511661529541e-01
3.832998275756835938e-01 1.923328787088394165e-01 -2.020055204629898071e-01 6.506494432687759399e-02 6.269589066505432129e-02 -7.884885370731353760e-02 1.475527323782444000e-02 -4.218022525310516357e-01 1.416790951043367386e-02 3.643638789653778076e-01 7.174631208181381226e-02 -2.683734893798828125e-01 -8.923152089118957520e-02 1.187207624316215515e-01 -4.634242132306098938e-02 1.400560587644577026e-01 1.248291879892349243e-01 7.581377774477005005e-02 -3.187614977359771729e-01 1.863469369709491730e-02 -3.049558773636817932e-02 -1.807842254638671875e-01 -2.605490386486053467e-02 2.595654129981994629e-01 -1.819487363100051880e-01 1.470279991626739502e-01 1.068160682916641235e-01 -1.029698625206947327e-01 -1.644650548696517944e-01 7.467472460120916367e-04 -8.673335425555706024e-03 -1.129038166254758835e-03
3.373616933822631836e-01 7.478272076696157455e-03 1.092150807380676270e-01 -2.000140547752380371e-01 2.947481870651245117e-01 1.441082954406738281e-01 -1.591458544135093689e-02 -1.312851607799530029e-01 -7.274948805570602417e-02 -4.741086438298225403e-02 2.130086719989776611e-01 -9.780193120241165161e-02 -1.018336340785026550e-01 4.976876452565193176e-02 1.393057703971862793e-01 8.062606304883956909e-02 3.845039308071136475e-01 -2.676930427551269531e-01 -2.381082177162170410e-01 -2.555554807186126709e-01 2.144928723573684692e-01 9.369461983442306519e-02 -4.815407842397689819e-02 2.473613768815994263e-01 -2.142669707536697388e-01 -3.462573140859603882e-02 6.015437189489603043e-03 -1.844086945056915283e-01 2.596456371247768402e-02 1.193049177527427673e-01 3.049103170633316040e-02 2.259293645620346069e-01
1.371390372514724731e-01 4.492763802409172058e-02 1.423769742250442505e-01 -1.402720510959625244e-01 3.979212343692779541e-01 -1.641571074724197388e-01 -1.416035741567611694e-01 -7.937131822109222412e-02 1.869295835494995117e-01 1.530534178018569946e-01 1.539224386215209961e-01 1.389309316873550415e-01 -2.776027619838714600e-01 2.231002449989318848e-01 1.552745997905731201e-01 1.775001734495162964e-01 6.622914224863052368e-02 2.062590606510639191e-02 2.926317788660526276e-02 -1.039123013615608215e-01 2.995044738054275513e-02 5.147524923086166382e-02 -1.197073087096214294e-01 2.539273500442504883e-01 -1.241971477866172791e-01 1.078249588608741760e-01 -2.083058506250381470e-01 -3.050561547279357910e-01 -1.455573439598083496e-01 2.859698832035064697e-01 -2.469590157270431519e-01 1.322639286518096924e-01
7.838996499776840210e-02 -5.730920471251010895e-03 1.289605256170034409e-02 2.428881973028182983e-01 1.248423531651496887e-01 -2.392176091670989990e-01 8.384364843368530273e-02 -1.428347826004028320e-01 2.180263698101043701e-01 8.843778818845748901e-02 1.247351542115211487e-01 2.117350697517395020e-01 -2.676468193531036377e-01 2.479437887668609619e-01 1.629694402217864990e-01 6.177942827343940735e-02 2.739604115486145020e-01 4.048337787389755249e-02 -7.488446775823831558e-03 -1.083156242966651917e-01 -1.041091307997703552e-01 2.961189299821853638e-02 1.206611245870590210e-01 2.279414832592010498e-01 -4.293293952941894531e-01 -8.428706973791122437e-02 -2.759826481342315674e-01 3.924633562564849854e-02 -1.926824748516082764e-01 1.090035960078239441e-01 -1.621913015842437744e-01 2.098150104284286499e-01
4.785377159714698792e-02 3.038305342197418213e-01 1.862905919551849365e-01 1.385976225137710571e-01 -6.185435876250267029e-02 -2.636494338512420654e-01 -1.070548593997955322e-01 -1.194703951478004456e-02 2.707023322582244873e-01 2.760032117366790771e-01 7.357668876647949219e-02 1.263242959976196289e-01 -2.239418588578701019e-02 -1.484863087534904480e-02 4.096355289220809937e-02 2.793862223625183105e-01 1.159496530890464783e-01 -1.977664977312088013e-02 -1.445737928152084351e-01 3.918127715587615967e-02 1.159536242485046387e-01 -5.736606195569038391e-02 2.052551358938217163e-01 2.153932750225067139e-01 -1.976224929094314575e-01 -1.643781363964080811e-01 -2.282701283693313599e-01 -9.194047003984451294e-02 -4.648731946945190430e-01 2.293658256530761719e-02 -8.878184854984283447e-02 1.502492427825927734e-01
1.346785691566765308e-03 8.961866796016693115e-02 8.734465390443801880e-02 -7.825495302677154541e-02 -4.069397598505020142e-02 -2.996936440467834473e-01 9.093104302883148193e-02 -4.641683995723724365e-01 -1.019481271505355835e-01 -9.232529997825622559e-02 3.127799928188323975e-01 1.729195937514305115e-02 6.475196033716201782e-02 7.522375136613845825e-02 3.524717688560485840e-01 -3.785602375864982605e-02 -2.169286906719207764e-01 1.089492216706275940e-01 -1.745248883962631226e-01 -3.501627445220947266e-01 1.184318885207176208e-01 -1.198044046759605408e-01 4.528956115245819092e-02 1.906323283910751343e-01 -9.887919574975967407e-02 -9.018811583518981934e-02 -2.050720900297164917e-01 6.497345864772796631e-02 -1.768743968568742275e-03 2.562463283538818359e-01 -2.731523662805557251e-02 -3.288917243480682373e-02
3.172891214489936829e-02 -1.424355548806488514e-03 2.986297905445098877e-01 1.938687860965728760e-01 -9.158403426408767700e-02 -7.564864307641983032e-02 5.539519712328910828e-02 -1.640548408031463623e-01 3.008954823017120361e-01 2.076545655727386475e-01 5.604801774024963379e-01 8.537778258323669434e-02 -1.465146243572235107e-01 2.138119786977767944e-01 2.929113209247589111e-01 1.706777662038803101e-01 -1.185348629951477051e-01 9.546849876642227173e-02 5.868116393685340881e-02 -4.525910690426826477e-02 1.911308467388153076e-01 -9.178093820810317993e-02 -1.041759736835956573e-02 -1.399045884609222412e-01 -1.793180592358112335e-02 1.793107949197292328e-02 1.647745370864868164e-01 1.488497257232666016e-01 -6.103175692260265350e-03 2.069127000868320465e-02 -2.139258086681365967e-01 3.827098384499549866e-02
1.141402572393417358e-01 -2.479149401187896729e-01 2.148811072111129761e-01 3.196434974670410156e-01 -1.383313238620758057e-01 -7.932933419942855835e-02 -1.466414928436279297e-01 -1.636640727519989014e-01 1.429867893457412720e-01 1.730875819921493530e-01 8.035860210657119751e-02 -5.632555857300758362e-02 -2.741383910179138184e-01 1.671435683965682983e-01 1.159222647547721863e-01 2.358249574899673462e-01 1.629148721694946289e-01 -4.174026474356651306e-02 6.082382053136825562e-02 -3.597817718982696533e-01 -1.045570671558380127e-01 -1.501572430133819580e-01 -1.060584839433431625e-02 3.573900163173675537e-01 -1.896344125270843506e-01 1.903192400932312012e-01 -1.930879801511764526e-01 -5.319125577807426453e-02 8.109612017869949341e-02 1.615078896284103394e-01 -3.923510015010833740e-02 4.505687579512596130e-02
-2.038886211812496185e-02 1.801368743181228638e-01 3.400476649403572083e-02 -1.118590608239173889e-01 -1.877626776695251465e-01 1.170610412955284119e-01 2.594457864761352539e-01 -2.474579811096191406e-01 1.636272072792053223e-01 2.281875908374786377e-02 1.666558831930160522e-01 1.172855962067842484e-02 -3.195050656795501709e-01 5.463067293167114258e-01 1.336822956800460815e-01 1.485849469900131226e-01 1.419195788912475109e-03 8.178303390741348267e-02 1.469982862472534180e-01 -1.735619306564331055e-01 1.119081228971481323e-01 -1.665367186069488525e-01 -2.035862654447555542e-01 1.018762290477752686e-01 -7.139150053262710571e-02 -3.075613081455230713e-02 7.666659355163574219e-02 -1.772190630435943604e-02 -1.879332810640335083e-01 2.124368399381637573e-01 1.483154576271772385e-02 1.919944882392883301e-01
-4.477771930396556854e-03 2.725236350670456886e-03 2.900792360305786133e-01 -2.787038870155811310e-02 3.155903890728950500e-02 2.305508404970169067e-02 -1.288025081157684326e-01 -1.925788819789886475e-01 8.770448714494705200e-02 3.606248795986175537e-01 2.109233736991882324e-01 2.347141802310943604e-01 -2.656451463699340820e-01 -1.796915233135223389e-01 -2.260787039995193481e-01 5.273868888616561890e-02 -4.462413862347602844e-02 5.087241064757108688e-03 -1.521535217761993408e-01 -2.719636559486389160e-01 2.359754592180252075e-01 1.611742074601352215e-03 -8.518412709236145020e-02 1.450084447860717773e-01 -4.207448661327362061e-01 1.725526154041290283e-02 1.442732363939285278e-01 8.694297075271606445e-02 -1.626347452402114868e-01 -1.176250651478767395e-01 1.391406804323196411e-01 -1.316351145505905151e-01
-1.297933608293533325e-01 2.468215078115463257e-01 9.697528928518295288e-02 7.696282118558883667e-03 -5.061724036931991577e-02 -7.155331969261169434e-02 -1.509627848863601685e-01 -1.730976104736328125e-01 5.284175649285316467e-02 1.189283877611160278e-01 4.062952995300292969e-01 -7.041680067777633667e-02 -9.958959370851516724e-02 3.844104111194610596e-01 -5.674120783805847168e-02 -4.758771508932113647e-03 6.772091984748840332e-02 1.528946310281753540e-02 -4.785620570182800293e-01 -3.058817684650421143e-01 7.551012560725212097e-03 -5.100117623805999756e-02 1.425400525331497192e-01 -3.587816283106803894e-02 -1.310750991106033325e-01 -1.485757529735565186e-01 -1.465062350034713745e-01 2.215490490198135376e-02 -2.295454442501068115e-01 2.611184865236282349e-02 1.850314736366271973e-01 -6.280440092086791992e-02
1.343630999326705933e-02 6.825821846723556519e-02 1.242179889231920242e-03 8.145785331726074219e-02 6.975699961185455322e-02 -1.394503470510244370e-02 3.041016124188899994e-02 -1.862490773200988770e-01 -8.452776819467544556e-02 1.642015576362609863e-01 2.133382856845855713e-01 -8.588833361864089966e-02 -9.024135768413543701e-02 3.069472312927246094e-01 2.354188710451126099e-01 2.128683775663375854e-02 1.498462557792663574e-01 -3.259939849376678467e-01 -5.294700860977172852e-01 -2.330091893672943115e-01 -1.081504076719284058e-01 1.423523426055908203e-01 9.872955828905105591e-02 1.933757364749908447e-01 -2.967403531074523926e-01 -1.341326683759689331e-01 -1.562826037406921387e-01 5.939446762204170227e-02 -1.396621912717819214e-01 -6.427095830440521240e-02 -2.553201094269752502e-02 4.324652254581451416e-02
1.176799759268760681e-01 1.013872697949409485e-01 -1.015787720680236816e-01 -6.764429062604904175e-02 -1.360619366168975830e-01 -6.487587094306945801e-02 3.581879287958145142e-02 -4.604095816612243652e-01 -5.739416554570198059e-02 2.884953022003173828e-01 2.436164617538452148e-01 -4.629267156124114990e-01 -1.322999000549316406e-01 4.071932658553123474e-02 -3.070474043488502502e-02 1.486757546663284302e-01 2.086375504732131958e-01 7.656869292259216309e-02 -2.096759080886840820e-01 -1.467254105955362320e-02 1.469334214925765991e-01 -1.111932694911956787e-01 -1.374927163124084473e-01 1.922980248928070068e-01 -1.428930014371871948e-01 1.713498383760452271e-01 -1.740754842758178711e-01 -1.038794219493865967e-01 -1.229474619030952454e-01 7.552221650257706642e-04 -7.063456624746322632e-02 -1.680114716291427612e-01
2.991897519677877426e-03 -3.809137642383575439e-01 3.426618874073028564e-02 -1.241784691810607910e-01 -5.580423772335052490e-02 -1.694857627153396606e-01 -2.052594870328903198e-01 8.790110796689987183e-02 8.322888612747192383e-02 3.045583367347717285e-01 1.669253110885620117e-01 1.910028457641601562e-01 -5.931998044252395630e-02 2.429223619401454926e-03 3.633500337600708008e-01 1.265787184238433838e-01 -2.556131035089492798e-02 -2.362162172794342041e-01 -3.101957738399505615e-01 -2.416989207267761230e-01 2.128863781690597534e-01 -1.353397071361541748e-01 3.439494967460632324e-02 1.057729721069335938e-01 2.239455468952655792e-02 -4.070368409156799316e-02 -4.312438890337944031e-02 6.517034769058227539e-02 -3.234021961688995361e-01 1.731156557798385620e-01 -1.015195548534393311e-01 -2.785013988614082336e-02
-2.609088122844696045e-01 1.141781732439994812e-01 1.314082890748977661e-01 -6.611902266740798950e-02 -3.864841163158416748e-01 -1.526040583848953247e-01 1.065436098724603653e-02 -7.239772379398345947e-02 -1.026345342397689819e-01 2.317347377538681030e-01 3.196821212768554688e-01 3.642061650753021240e-01 -2.800013870000839233e-02 1.843051053583621979e-02 2.251041382551193237e-01 2.778531312942504883e-01 1.131165027618408203e-01 -3.905044123530387878e-02 -1.456566005945205688e-01 -1.558334678411483765e-01 -1.265062093734741211e-01 -2.179994732141494751e-01 -1.264587491750717163e-01 -1.844778470695018768e-02 -2.071774601936340332e-01 -2.467413619160652161e-02 1.472679078578948975e-01 -9.737116284668445587e-03 1.261141747236251831e-01 1.064235642552375793e-01 -2.252597659826278687e-01 -9.052539616823196411e-02
1.931319087743759155e-01 2.717976868152618408e-01 4.072940722107887268e-02 7.967501878738403320e-02 -1.003922894597053528e-01 -8.803165704011917114e-02 5.883509293198585510e-02 -1.063911393284797668e-01 1.664267629384994507e-01 3.725389242172241211e-01 1.343908905982971191e-01 -1.605628244578838348e-02 6.060549244284629822e-02 1.111373454332351685e-01 4.993372410535812378e-02 8.129673451185226440e-02 4.551334381103515625e-01 -6.508139520883560181e-02 -3.630457520484924316e-01 1.238680407404899597e-01 4.039665311574935913e-02 -1.535904407501220703e-01 2.547571063041687012e-01 -1.417725831270217896e-01 -3.797111101448535919e-03 -7.186940312385559082e-02 2.126436382532119751e-01 1.199129745364189148e-01 6.649179011583328247e-02 -1.688133627176284790e-01 -2.036538571119308472e-01 -1.742449849843978882e-01
-1.388701051473617554e-01 2.195992171764373779e-01 1.836433261632919312e-01 2.748883962631225586e-01 1.194017529487609863e-01 -3.670981153845787048e-02 -2.089475095272064209e-01 -2.740421891212463379e-01 9.565795212984085083e-02 1.898193508386611938e-01 1.907819807529449463e-01 1.036148145794868469e-01 8.088425546884536743e-02 -4.429936036467552185e-02 6.226000934839248657e-02 8.873085677623748779e-02 -2.464389987289905548e-02 -2.592835016548633575e-02 -3.576212227344512939e-01 -9.111360460519790649e-02 -1.908598393201828003e-01 -6.486298143863677979e-02 2.747843265533447266e-01 2.121562957763671875e-01 -1.911332458257675171e-01 -2.712583541870117188e-02 -1.828609853982925415e-01 1.590612828731536865e-01 -3.517517149448394775e-01 1.413148790597915649e-01 -1.869863271713256836e-01 5.454710498452186584e-02
6.343752145767211914e-02 1.323048025369644165e-01 -7.629089057445526123e-02 -7.528568804264068604e-02 1.066319569945335388e-01 1.679363995790481567e-01 8.140051737427711487e-03 -1.503228545188903809e-01 2.668012678623199463e-01 1.400368064641952515e-01 2.511925399303436279e-01 -1.436069011688232422e-01 9.491496533155441284e-02 -2.100243605673313141e-02 3.302490413188934326e-01 1.585905998945236206e-01 2.804217636585235596e-01 4.778695106506347656e-02 -1.651973575353622437e-01 -3.499576076865196228e-02 1.865885555744171143e-01 -3.777797222137451172e-01 -5.827971920371055603e-02 -1.187857985496520996e-01 -1.393273174762725830e-01 -5.684936791658401489e-02 2.882779538631439209e-01 -1.364212334156036377e-01 4.229713603854179382e-02 3.445836901664733887e-01 1.818546205759048462e-01 -6.431436538696289062e-02
4.930544644594192505e-02 2.158534154295921326e-02 6.424447894096374512e-02 3.790648579597473145e-01 -1.534939259290695190e-01 -5.837377160787582397e-02 -3.681765794754028320e-01 -1.353517919778823853e-01 -1.731106340885162354e-01 2.703702747821807861e-01 3.380629122257232666e-01 7.495662569999694824e-02 -1.268498599529266357e-01 4.172011464834213257e-02 3.688967600464820862e-02 2.036753147840499878e-01 1.230164170265197754e-01 8.451969176530838013e-02 -3.839408978819847107e-02 -1.729791760444641113e-01 -1.355121582746505737e-01 -4.819424822926521301e-02 8.132399059832096100e-03 2.968276739120483398e-01 -1.656065434217453003e-01 -1.245127022266387939e-01 -7.873000204563140869e-02 1.689440011978149414e-01 -1.536270976066589355e-01 3.258963823318481445e-01 2.779033221304416656e-02 1.183729693293571472e-01
-8.669769763946533203e-02 1.182792559266090393e-01 1.733842194080352783e-01 3.184853792190551758e-01 1.543421149253845215e-01 -2.091075032949447632e-01 -5.359405186027288437e-03 -1.911245882511138916e-01 1.682776063680648804e-01 -4.029311612248420715e-02 1.343915909528732300e-01 -1.391396969556808472e-01 -2.214219123125076294e-01 1.677807420492172241e-01 1.153036803007125854e-01 1.702280789613723755e-01 -4.972360283136367798e-02 -2.535741217434406281e-02 -2.243747413158416748e-01 -1.117662563920021057e-01 6.902826577425003052e-02 -2.019609063863754272e-01 9.117271006107330322e-02 1.760352402925491333e-01 -1.323079466819763184e-01 1.489808112382888794e-01 -1.762588275596499443e-03 3.433442115783691406e-01 1.979945302009582520e-01 2.124239206314086914e-01 -4.001470208168029785e-01 5.695408582687377930e-02
7.298201322555541992e-02 -2.497458308935165405e-01 -9.353575855493545532e-02 7.524433732032775879e-02 -1.434231456369161606e-02 8.878913521766662598e-02 -1.267359778285026550e-02 -8.567175269126892090e-02 9.808033704757690430e-02 1.939916163682937622e-01 1.772873997688293457e-01 1.367964297533035278e-01 -9.563493728637695312e-02 -1.601488888263702393e-01 1.632389575242996216e-01 3.778537511825561523e-01 -6.788999587297439575e-02 -2.141916900873184204e-01 -3.730529546737670898e-01 1.106478944420814514e-01 1.925110369920730591e-01 -9.443207830190658569e-02 1.266313046216964722e-01 1.247522830963134766e-01 -7.279098033905029297e-02 3.691138699650764465e-02 -8.851215243339538574e-02 -1.718691289424896240e-01 -3.803316056728363037e-01 2.472657710313796997e-01 -2.194833904504776001e-01 -1.523642241954803467e-01
6.070308387279510498e-02 2.831031754612922668e-02 -6.512888520956039429e-02 1.395947784185409546e-01 -4.400650262832641602e-01 4.008283838629722595e-02 -1.109749004244804382e-01 -1.510659903287887573e-01 1.791063100099563599e-01 1.123759001493453979e-01 1.379252225160598755e-01 2.533389069139957428e-02 -2.633119523525238037e-01 -1.760382652282714844e-01 3.353923931717872620e-02 3.470319211483001709e-01 2.692388929426670074e-02 -1.953541487455368042e-01 -2.007605433464050293e-01 1.102951020002365112e-01 1.590220034122467041e-01 -1.737457364797592163e-01 1.366581209003925323e-02 2.865377664566040039e-01 -2.171401679515838623e-01 -4.725583642721176147e-02 3.626890107989311218e-02 1.333169341087341309e-01 -1.514970958232879639e-01 -7.508786022663116455e-02 -3.589851856231689453e-01 -8.816784247756004333e-03
1.508612092584371567e-02 7.630304992198944092e-02 -3.047680854797363281e-02 -4.635833203792572021e-02 -5.154638737440109253e-02 2.970982715487480164e-02 -6.306197494268417358e-02 2.240564115345478058e-02 2.647560536861419678e-01 2.282056808471679688e-01 2.639234066009521484e-01 -1.418313384056091309e-01 -4.127827659249305725e-02 -9.314572066068649292e-02 9.310270845890045166e-02 1.465143859386444092e-01 2.450409829616546631e-01 -8.019369095563888550e-03 -4.099850654602050781e-01 2.041787058115005493e-01 2.814698517322540283e-01 -5.233237519860267639e-02 -8.399796672165393829e-03 5.665478110313415527e-02 -1.994094103574752808e-01 -1.979827433824539185e-01 9.074509143829345703e-02 -1.108064576983451843e-01 -5.280568450689315796e-02 5.062355995178222656e-01 1.260351538658142090e-01 -2.901147678494453430e-02
4.428258165717124939e-02 8.872399106621742249e-03 -1.424746513366699219e-01 -1.969428956508636475e-01 -3.145599365234375000e-01 1.862491816282272339e-01 -1.982925832271575928e-01 -8.490462601184844971e-02 1.668917387723922729e-01 1.766611933708190918e-01 1.410157531499862671e-01 -2.116379700601100922e-02 -1.638084352016448975e-01 -9.867707639932632446e-02 2.422518879175186157e-01 3.026653528213500977e-01 -8.847466111183166504e-02 -1.545357257127761841e-01 -2.265446186065673828e-01 1.200090348720550537e-01 8.813880383968353271e-02 -4.999409615993499756e-02 3.114836290478706360e-02 2.590696811676025391e-01 -2.275390177965164185e-01 -1.825123652815818787e-02 1.630604714155197144e-01 -1.169645711779594421e-01 -2.856539189815521240e-01 3.542622625827789307e-01 -1.307721138000488281e-01 9.201473556458950043e-03
-3.414773568511009216e-02 -1.360384970903396606e-01 6.467410176992416382e-02 1.443524658679962158e-01 -2.575236260890960693e-01 -5.176533013582229614e-02 5.795481428503990173e-02 -2.153214365243911743e-01 -1.925147175788879395e-01 2.157569080591201782e-01 1.724182814359664917e-01 2.876493930816650391e-01 -1.528624538332223892e-02 1.632421612739562988e-01 2.691279947757720947e-01 4.227167069911956787e-01 1.868136525154113770e-01 3.120312467217445374e-03 -2.037942558526992798e-01 1.095294952392578125e-01 2.012868225574493408e-01 -2.132527083158493042e-01 -1.646536439657211304e-01 7.302588969469070435e-02 4.896255955100059509e-02 -1.739569753408432007e-01 2.259695082902908325e-01 1.558692306280136108e-01 -8.456791192293167114e-02 1.984204351902008057e-01 3.017315082252025604e-02 1.339340768754482269e-02
-1.939401030540466309e-02 8.840493112802505493e-02 6.467391550540924072e-02 -1.788348555564880371e-01 -2.331180125474929810e-01 -3.437842428684234619e-02 1.156052649021148682e-01 -2.173789888620376587e-01 1.291945576667785645e-01 -1.978382933884859085e-03 1.290156543254852295e-01 -9.595457464456558228e-03 -4.600182175636291504e-02 2.471321225166320801e-01 2.669615745544433594e-01 -1.783568114042282104e-01 2.558876276016235352e-01 9.433827549219131470e-02 -2.147143334150314331e-01 2.139243111014366150e-02 1.816015541553497314e-01 -1.463534682989120483e-01 -3.174200356006622314e-01 2.555696060881018639e-03 -2.425198554992675781e-01 9.252416901290416718e-03 1.244921982288360596e-01 -8.726388332433998585e-04 -7.490288466215133667e-02 4.152194261550903320e-01 -1.655034124851226807e-01 2.896363735198974609e-01
9.714037925004959106e-02 3.275030255317687988e-01 2.665090560913085938e-01 -8.862054347991943359e-02 2.842028252780437469e-02 3.159895306453108788e-03 -1.723486632108688354e-01 -6.342141330242156982e-02 1.353824883699417114e-01 1.039583683013916016e-01 -8.472886681556701660e-02 2.380982488393783569e-01 -1.420225799083709717e-01 2.856822125613689423e-02 1.584943234920501709e-01 3.224899768829345703e-01 4.978588968515396118e-02 -9.133830666542053223e-02 -2.456731349229812622e-01 -4.676681756973266602e-02 2.933786809444427490e-01 -7.741026580333709717e-02 -1.098998486995697021e-01 9.332310408353805542e-02 -2.560722529888153076e-01 -1.139101013541221619e-01 3.057814389467239380e-02 4.614431411027908325e-02 -2.248042523860931396e-01 4.093821048736572266e-01 -1.633606553077697754e-01 -1.188432946801185608e-01
-1.796285212039947510e-01 -1.186880543828010559e-01 5.563639849424362183e-02 1.532378196716308594e-01 -2.135365158319473267e-01 2.126832492649555206e-02 -1.446915864944458008e-01 -1.343133896589279175e-01 1.806733310222625732e-01 5.224703550338745117e-01 2.015358358621597290e-01 1.454662065953016281e-02 -2.232553064823150635e-01 -1.076162531971931458e-01 -3.961634647566825151e-04 -2.729986049234867096e-02 -2.000790983438491821e-01 5.996059626340866089e-02 -1.743104606866836548e-01 -1.701666265726089478e-01 1.301846653223037720e-01 5.223204568028450012e-02 -2.063024193048477173e-01 5.854904651641845703e-02 -3.202353715896606445e-01 -1.573955714702606201e-01 1.953208297491073608e-01 7.258622348308563232e-02 9.478855878114700317e-02 1.490453034639358521e-01 -2.484585195779800415e-01 3.347984701395034790e-02
-7.487043738365173340e-02 -3.330504521727561951e-02 -4.533062130212783813e-02 8.291407674551010132e-02 -2.037834823131561279e-01 -9.532514214515686035e-02 1.601288467645645142e-02 -4.922223091125488281e-01 -9.637414664030075073e-02 1.855531632900238037e-01 2.737905085086822510e-01 -8.337894827127456665e-02 6.345569342374801636e-02 -1.227424517273902893e-01 -3.659989684820175171e-02 9.318693540990352631e-03 1.712602674961090088e-01 -2.027468979358673096e-01 -3.136267066001892090e-01 -8.110228925943374634e-02 1.841289252042770386e-01 -1.868963390588760376e-01 7.902739197015762329e-02 2.752614915370941162e-01 -3.432973846793174744e-02 3.667448163032531738e-01 8.721034973859786987e-02 -1.404377520084381104e-01 1.594096422195434570e-01 -5.871435999870300293e-02 -1.395383924245834351e-01 8.654253929853439331e-02
2.324581705033779144e-02 -1.555789262056350708e-01 3.015378117561340332e-01 3.616565093398094177e-02 7.753374427556991577e-02 -4.377850145101547241e-02 3.086037337779998779e-01 -1.123369038105010986e-01 1.168700903654098511e-01 1.825744211673736572e-01 6.181213855743408203e-01 -1.237240284681320190e-01 -9.688336402177810669e-02 6.081399321556091309e-02 2.236940264701843262e-01 8.470628410577774048e-02 9.190298616886138916e-03 -4.182409122586250305e-02 1.629318594932556152e-01 -2.404045313596725464e-03 2.155959457159042358e-01 -2.699470818042755127e-01 1.376004368066787720e-01 3.117844462394714355e-02 -1.599750518798828125e-01 -9.280154854059219360e-02 9.150864556431770325e-03 1.133514344692230225e-01 4.054434224963188171e-02 -9.903308004140853882e-03 -1.585948914289474487e-01 1.043516844511032104e-01
3.552096784114837646e-01 -6.600391119718551636e-02 -1.285549104213714600e-01 -1.408386975526809692e-01 -2.079679071903228760e-01 1.472130697220563889e-02 -1.864198297262191772e-01 -5.214505642652511597e-02 -9.138087183237075806e-02 8.571844547986984253e-02 2.891229689121246338e-01 -4.861360788345336914e-02 -2.876058220863342285e-01 -1.660469174385070801e-01 9.157308936119079590e-02 1.239385753870010376e-01 -8.125245571136474609e-02 -8.425572514533996582e-02 -3.526569902896881104e-01 1.217573806643486023e-01 3.065703213214874268e-01 -1.712438464164733887e-01 1.787492185831069946e-01 2.625477015972137451e-01 -2.182929366827011108e-01 -1.530435234308242798e-01 8.739984035491943359e-02 -3.261096775531768799e-02 -1.427561640739440918e-01 5.839757248759269714e-02 -1.886835098266601562e-01 -1.508783735334873199e-02
-1.321018487215042114e-01 1.790939830243587494e-02 -1.567734591662883759e-02 -1.790937222540378571e-02 1.221087947487831116e-01 -1.380452662706375122e-01 -5.783413350582122803e-02 -1.707929223775863647e-01 1.054242551326751709e-01 3.589999079704284668e-01 3.764132261276245117e-01 -2.140690684318542480e-01 -1.558815687894821167e-01 3.004176020622253418e-01 6.226716935634613037e-02 1.799448281526565552e-01 -5.805942788720130920e-02 -1.843738257884979248e-01 1.967282406985759735e-02 -3.598576188087463379e-01 -5.591639503836631775e-02 1.024249941110610962e-01 1.477644871920347214e-02 1.415461599826812744e-01 -1.423534303903579712e-01 -1.957796961069107056e-01 8.982648700475692749e-02 1.875750124454498291e-01 -1.820375472307205200e-01 7.123346626758575439e-02 -1.389423161745071411e-01 -2.763700485229492188e-01
-1.264391690492630005e-01 -1.944765746593475342e-01 -6.879408843815326691e-03 1.021056845784187317e-01 -2.161929905414581299e-01 9.659531712532043457e-02 -1.161317005753517151e-01 -1.366032958030700684e-01 -2.654133178293704987e-02 7.867313176393508911e-02 3.051374554634094238e-01 1.398903131484985352e-01 -3.947784602642059326e-01 -4.162379354238510132e-02 1.527043133974075317e-01 2.849832475185394287e-01 -1.410038769245147705e-01 -4.464272037148475647e-02 -3.741201460361480713e-01 1.204918697476387024e-01 2.080121487379074097e-01 -9.365969896316528320e-02 1.827583461999893188e-01 2.119050920009613037e-01 -8.968215435743331909e-02 -2.201852016150951385e-02 3.577669337391853333e-02 -6.667747348546981812e-02 -7.746946066617965698e-02 2.847016453742980957e-01 -1.206611320376396179e-01 2.079403996467590332e-01
9.029081463813781738e-02 1.732101142406463623e-01 9.588147699832916260e-02 9.745363146066665649e-02 8.156743645668029785e-02 -1.646545082330703735e-01 -1.381401419639587402e-01 -2.288407981395721436e-01 -1.346133798360824585e-01 2.339892387390136719e-01 3.452478675171732903e-03 -2.996654435992240906e-02 -7.988859713077545166e-02 1.767833679914474487e-01 3.094390928745269775e-01 5.246090516448020935e-02 1.561353802680969238e-01 -1.638896018266677856e-01 -5.282573699951171875e-01 -2.876581549644470215e-01 1.173123493790626526e-01 8.234379813075065613e-03 -2.883982099592685699e-02 2.600246667861938477e-02 -2.061742544174194336e-01 -1.807886958122253418e-01 -1.729766428470611572e-01 9.311670809984207153e-02 -7.623858749866485596e-02 1.934508793056011200e-02 3.574690222740173340e-02 2.799854576587677002e-01
-1.706962287425994873e-02 3.024120926856994629e-01 6.159494072198867798e-02 -9.575425833463668823e-02 -1.325542628765106201e-01 -3.333489298820495605e-01 2.990941575262695551e-04 -8.427426218986511230e-02 1.513108611106872559e-01 1.355931013822555542e-01 5.922871455550193787e-02 -3.954088315367698669e-02 -3.076770603656768799e-01 1.736215054988861084e-01 1.543826907873153687e-01 4.150243401527404785e-01 3.538448736071586609e-02 -1.809310982935130596e-03 -2.770788371562957764e-01 3.050881065428256989e-02 1.190407783724367619e-03 2.550268471240997314e-01 5.342157930135726929e-02 5.159102007746696472e-02 -1.034032776951789856e-01 2.555982768535614014e-02 5.047265440225601196e-02 1.536057293415069580e-01 7.293055206537246704e-02 1.622357368469238281e-01 -4.069217145442962646e-01 -8.961363136768341064e-02
-1.402014493942260742e-02 -2.987442538142204285e-02 1.271068006753921509e-01 2.289141714572906494e-01 -2.831888757646083832e-02 8.225408941507339478e-02 2.851737439632415771e-01 -2.575470507144927979e-01 2.003423720598220825e-01 1.875984221696853638e-01 2.521995902061462402e-01 2.683397382497787476e-02 -4.691764712333679199e-01 -3.577030897140502930e-01 1.289367526769638062e-01 2.974875271320343018e-02 1.763068325817584991e-02 -6.209215521812438965e-02 -2.949650287628173828e-01 -1.053549945354461670e-01 1.382882706820964813e-02 -1.843123286962509155e-01 -1.106527671217918396e-01 -3.039351664483547211e-02 -4.507529363036155701e-02 1.825470663607120514e-02 7.136142998933792114e-02 -2.121317833662033081e-01 -1.524680107831954956e-01 -1.004264354705810547e-01 -1.851942241191864014e-01 1.419520098716020584e-02
8.478020876646041870e-02 -9.012854099273681641e-02 3.700044006109237671e-02 -8.354076743125915527e-02 -1.733121722936630249e-01 1.568427681922912598e-01 1.594827026128768921e-01 -2.681902945041656494e-01 2.465762048959732056e-01 1.036204323172569275e-01 -5.600371956825256348e-02 1.403291523456573486e-01 1.430703513324260712e-02 5.715766921639442444e-02 2.978733181953430176e-01 8.142434060573577881e-02 2.132985144853591919e-01 -1.938253641128540039e-01 -2.015569359064102173e-01 -9.837169945240020752e-02 1.868204772472381592e-01 1.976629197597503662e-01 -3.648735210299491882e-02 1.960489302873611450e-01 -2.189034037292003632e-02 -5.115699023008346558e-03 1.312053352594375610e-01 4.503036290407180786e-02 -3.923712968826293945e-01 2.331771254539489746e-01 -3.816736638545989990e-01 1.014514714479446411e-01
-1.110880821943283081e-01 1.522651612758636475e-01 9.915335476398468018e-02 5.722938477993011475e-02 1.955006718635559082e-01 -1.409309804439544678e-01 4.177934676408767700e-02 -2.796626091003417969e-01 2.300751209259033203e-01 -9.599053300917148590e-03 2.463532239198684692e-01 9.866227209568023682e-02 -2.523413002490997314e-01 8.013115823268890381e-02 2.035521715879440308e-01 2.801876664161682129e-01 5.588996689766645432e-03 3.433740139007568359e-02 -3.547631502151489258e-01 1.227120608091354370e-01 -4.427449777722358704e-02 1.960681080818176270e-01 -1.130961850285530090e-01 2.055674791336059570e-01 -3.213512524962425232e-02 1.390962898731231689e-01 -1.021454334259033203e-01 1.539917886257171631e-01 -1.548760919831693172e-03 2.865913212299346924e-01 -3.394270837306976318e-01 -1.019342467188835144e-01
3.521257936954498291e-01 2.073460072278976440e-01 3.904761001467704773e-02 -1.599759981036186218e-02 -1.599436700344085693e-01 -1.811569035053253174e-01 2.170016616582870483e-01 -3.644189238548278809e-01 -1.340812630951404572e-02 6.393481045961380005e-02 2.021472305059432983e-01 5.055761896073818207e-03 -7.040552794933319092e-02 1.132625713944435120e-01 -1.271348148584365845e-01 -5.223253276199102402e-03 3.013248927891254425e-02 -6.447200477123260498e-02 -3.619898557662963867e-01 -1.279027462005615234e-01 2.600215673446655273e-01 -2.922526001930236816e-01 5.644647777080535889e-02 -2.049756236374378204e-02 1.534257978200912476e-01 -3.174131810665130615e-01 1.104160621762275696e-01 -7.281132973730564117e-03 1.514778751879930496e-02 1.796031296253204346e-01 6.251199543476104736e-02 1.783027946949005127e-01
-1.146615296602249146e-02 1.844396293163299561e-01 1.469172239303588867e-01 -2.479498237371444702e-01 -2.857134938240051270e-01 -1.124540418386459351e-01 -2.310879528522491455e-02 -3.647894263267517090e-01 1.657295823097229004e-01 1.789294034242630005e-01 -8.211088180541992188e-02 -1.237706989049911499e-01 -1.412352472543716431e-01 9.709747880697250366e-02 2.876558601856231689e-01 2.366686165332794189e-01 9.534464776515960693e-02 -1.788994483649730682e-02 5.570343881845474243e-02 -2.627312242984771729e-01 1.658144593238830566e-01 6.481515616178512573e-02 -6.812045723199844360e-02 -6.214391440153121948e-02 -1.121608167886734009e-01 1.748071461915969849e-01 3.926725592464208603e-03 -1.208005007356405258e-02 -1.540112644433975220e-01 3.100257813930511475e-01 1.336358040571212769e-01 3.201480209827423096e-01
6.716259568929672241e-02 1.944175735116004944e-02 -2.191226556897163391e-02 -5.269541218876838684e-02 1.764498278498649597e-02 1.091024950146675110e-01 1.082032620906829834e-01 -2.198490649461746216e-01 -4.087262153625488281e-01 1.456213444471359253e-01 3.818059563636779785e-01 2.077578306198120117e-01 -1.575143784284591675e-01 -1.941607892513275146e-01 2.430050522089004517e-01 -1.706817299127578735e-01 3.786006476730108261e-03 -2.457487583160400391e-02 -1.313507705926895142e-01 1.940727233886718750e-02 2.258985340595245361e-01 -2.055741101503372192e-01 7.625553011894226074e-02 1.021208986639976501e-01 -3.041973412036895752e-01 6.862883269786834717e-02 1.865606009960174561e-01 1.566560268402099609e-01 1.591311991214752197e-01 1.285580694675445557e-01 -2.375230789184570312e-01 9.519306570291519165e-02
-1.293130964040756226e-01 1.523267924785614014e-01 -1.040295660495758057e-01 -3.060152828693389893e-01 -2.949647307395935059e-01 5.964252352714538574e-02 4.521989822387695312e-02 -3.587528169155120850e-01 -3.353834152221679688e-02 1.545787751674652100e-01 1.124241650104522705e-01 1.070009693503379822e-01 -1.156719997525215149e-01 2.590870261192321777e-01 5.956631898880004883e-02 1.997132897377014160e-01 6.906036287546157837e-02 1.039059832692146301e-01 -1.570705473423004150e-01 -8.804975450038909912e-02 2.577756047248840332e-01 4.281369596719741821e-02 -1.512759476900100708e-01 1.782829016447067261e-01 -2.080656886100769043e-01 -6.648007780313491821e-02 3.264879435300827026e-02 -1.432860046625137329e-01 -3.217218220233917236e-01 1.838337481021881104e-01 -2.733137831091880798e-02 2.880191802978515625e-01
-1.455054734833538532e-03 1.020342633128166199e-01 3.058999478816986084e-01 2.308855503797531128e-01 2.897677011787891388e-03 -3.019587881863117218e-02 3.180024921894073486e-01 4.724251106381416321e-02 1.908787935972213745e-01 8.113021403551101685e-02 3.567068874835968018e-01 -1.585696935653686523e-01 -2.294296324253082275e-01 -1.250595599412918091e-01 2.658848464488983154e-01 1.724808812141418457e-01 2.321496605873107910e-01 -2.107641845941543579e-01 -1.011923328042030334e-01 -7.700335234403610229e-02 2.051763236522674561e-02 -1.340810656547546387e-01 -6.084108352661132812e-02 2.086794227361679077e-01 -1.455021798610687256e-01 1.026539802551269531e-01 2.263855934143066406e-02 -2.961583435535430908e-01 -8.406715095043182373e-02 -8.759450912475585938e-02 -2.397786527872085571e-01 -4.479163885116577148e-02
1.205717772245407104e-01 2.611729204654693604e-01 2.165046781301498413e-01 1.267094910144805908e-01 9.854557365179061890e-02 -1.500243246555328369e-01 -2.675825357437133789e-01 1.720983721315860748e-02 2.946658730506896973e-01 1.849714852869510651e-02 8.495869487524032593e-02 1.180220488458871841e-02 -3.345016837120056152e-01 2.993623912334442139e-01 2.362513989210128784e-01 3.245951533317565918e-01 -6.283152848482131958e-02 -1.891638152301311493e-02 -7.033265382051467896e-02 -2.159453630447387695e-01 1.730605401098728180e-02 -6.396383047103881836e-02 1.584980934858322144e-01 9.970211982727050781e-02 -2.725380659103393555e-01 1.895218342542648315e-02 -1.379285454750061035e-01 -4.855620488524436951e-02 -3.580949082970619202e-02 9.542633593082427979e-02 -3.009763062000274658e-01 2.572799660265445709e-02
-2.439203262329101562e-01 -1.703837215900421143e-01 1.528228260576725006e-02 1.986169954761862755e-03 1.924739927053451538e-01 -9.890751540660858154e-02 8.069586008787155151e-02 7.700856775045394897e-02 2.007301747798919678e-01 2.589227557182312012e-01 2.070652842521667480e-01 1.800515502691268921e-01 -3.533949255943298340e-01 1.128738746047019958e-01 2.535246610641479492e-01 1.954713650047779083e-02 7.970533519983291626e-02 1.803557872772216797e-01 -2.009424716234207153e-01 -2.527643740177154541e-01 -1.406670082360506058e-02 -1.310322135686874390e-01 -3.300679847598075867e-02 -7.662571221590042114e-02 3.744838759303092957e-02 3.667472675442695618e-02 -1.310068219900131226e-01 9.457509964704513550e-02 -1.362241506576538086e-01 2.743070721626281738e-01 -3.126791715621948242e-01 -2.813337743282318115e-01
-2.109178453683853149e-01 4.849613457918167114e-02 -1.426787395030260086e-02 -2.402537912130355835e-01 -1.380596607923507690e-01 4.831321537494659424e-02 8.485879004001617432e-02 -3.225619196891784668e-01 1.329826712608337402e-01 1.030357927083969116e-01 -8.306006900966167450e-03 -2.279409468173980713e-01 -2.164715826511383057e-01 1.061644852161407471e-01 3.069935441017150879e-01 1.098927184939384460e-01 1.838914118707180023e-02 -2.696114219725131989e-02 -1.889478862285614014e-01 -4.629531875252723694e-02 8.392019569873809814e-02 2.704551443457603455e-02 -2.010109424591064453e-01 -3.856082633137702942e-02 -1.817355006933212280e-01 1.444973349571228027e-01 -7.121859490871429443e-02 -8.110255748033523560e-02 -3.343673944473266602e-01 3.159262835979461670e-01 -5.302479863166809082e-02 3.863414525985717773e-01
-2.184334695339202881e-01 4.001467674970626831e-02 1.349293291568756104e-01 1.429646760225296021e-01 1.047747507691383362e-01 -4.342376440763473511e-02 -2.100245952606201172e-01 -1.226487606763839722e-01 1.827242076396942139e-01 3.317461907863616943e-01 1.013267487287521362e-01 2.229491434991359711e-02 -2.671415805816650391e-01 1.335377246141433716e-01 2.146740853786468506e-01 9.354549646377563477e-02 1.415027230978012085e-01 6.031091883778572083e-02 -2.755263447761535645e-01 -3.929404914379119873e-01 -1.908490359783172607e-01 3.983958624303340912e-03 1.491667330265045166e-02 -1.210713312029838562e-01 -3.122109770774841309e-01 -9.059192985296249390e-02 -1.290438473224639893e-01 1.201309729367494583e-02 -1.737823486328125000e-01 -8.566389977931976318e-02 -2.744160592555999756e-01 3.412450850009918213e-02
-7.753909379243850708e-02 1.869561225175857544e-01 2.086314857006072998e-01 -2.131440639495849609e-01 -1.154561061412096024e-02 1.549818217754364014e-01 -1.447475105524063110e-01 -3.322126269340515137e-01 2.047974616289138794e-01 1.721638888120651245e-01 1.637790054082870483e-01 -7.583941519260406494e-02 1.036571711301803589e-01 6.845662742853164673e-02 1.495083980262279510e-02 9.630166739225387573e-02 -8.730843663215637207e-02 1.027673762291669846e-02 -5.781604349613189697e-02 -4.208944439888000488e-01 -2.058249264955520630e-01 -6.329493224620819092e-02 -2.145132720470428467e-01 4.179453849792480469e-01 -1.487684249877929688e-01 1.006435826420783997e-01 -9.311997890472412109e-02 -7.263184338808059692e-02 -5.682079866528511047e-02 8.444553613662719727e-02 -2.696934938430786133e-01 3.052726574242115021e-02
7.188446819782257080e-02 1.905555576086044312e-01 -1.224947497248649597e-01 -1.543532162904739380e-01 -1.062452793121337891e-01 1.268484741449356079e-01 -1.214961111545562744e-01 -2.324393093585968018e-01 1.305773109197616577e-01 5.219661816954612732e-02 2.165878564119338989e-01 -8.473890274763107300e-02 3.254072740674018860e-02 1.726828813552856445e-01 8.459764719009399414e-02 1.149160340428352356e-01 3.651570975780487061e-01 -1.673968434333801270e-01 -2.130159735679626465e-01 -4.760184139013290405e-02 7.830663025379180908e-02 -2.411535084247589111e-01 -1.754260510206222534e-01 2.273810058832168579e-01 -1.421875655651092529e-01 7.686633616685867310e-02 3.663869574666023254e-02 3.120897114276885986e-01 -2.839838564395904541e-01 -8.796943724155426025e-02 -3.200172185897827148e-01 -1.642737388610839844e-01
-2.328086346387863159e-01 3.808785676956176758e-01 8.530178666114807129e-02 5.479364097118377686e-02 9.087885171175003052e-02 -9.043784439563751221e-02 -1.279115974903106689e-01 9.540631435811519623e-03 -3.848101571202278137e-02 4.052552878856658936e-01 1.369703859090805054e-01 4.854258522391319275e-02 1.139372810721397400e-01 2.003459334373474121e-01 2.678875327110290527e-01 2.165254950523376465e-01 9.552139788866043091e-02 1.370928585529327393e-01 2.480623498558998108e-02 -2.334456741809844971e-01 2.214155197143554688e-01 -2.568047940731048584e-01 1.705865710973739624e-01 2.699927985668182373e-01 -7.594841998070478439e-03 -1.266461461782455444e-01 4.460007324814796448e-02 5.481277778744697571e-02 -9.547340124845504761e-02 2.180576622486114502e-01 -1.025977581739425659e-01 1.033633798360824585e-01
-4.375805705785751343e-02 -8.445979654788970947e-02 -2.790201269090175629e-02 2.414925247430801392e-01 -2.558494210243225098e-01 -1.351870149374008179e-01 -1.541533973067998886e-02 8.752928674221038818e-02 1.165936440229415894e-01 3.141309916973114014e-01 2.712862491607666016e-01 -3.345803543925285339e-02 -7.929532229900360107e-02 1.920482814311981201e-01 2.120846956968307495e-01 8.025036752223968506e-02 -1.177006810903549194e-01 -3.013408184051513672e-01 -2.229956686496734619e-01 -1.126883924007415771e-01 2.018723934888839722e-01 -5.665372125804424286e-03 2.777721732854843140e-02 1.133214086294174194e-01 -5.254016444087028503e-02 -1.490326249040663242e-04 -2.088618278503417969e-01 3.498379141092300415e-02 -1.972360908985137939e-01 3.032405674457550049e-01 -3.625622391700744629e-01 -1.650557518005371094e-01
5.368894711136817932e-02 7.507191598415374756e-02 -6.770493090152740479e-02 -3.796375542879104614e-02 -1.942020952701568604e-01 -1.706343144178390503e-01 -1.024887114763259888e-01 -5.729908123612403870e-02 8.908635377883911133e-02 4.040173292160034180e-01 1.101823523640632629e-01 -7.736388593912124634e-02 -8.824846893548965454e-02 2.410863637924194336e-01 -2.365260869264602661e-01 9.153036028146743774e-02 7.370894309133291245e-03 6.242335215210914612e-02 -3.523018658161163330e-01 -2.459278851747512817e-01 3.204014301300048828e-01 6.369792670011520386e-02 -7.319822907447814941e-02 3.655688762664794922e-01 -8.184720575809478760e-02 2.300221025943756104e-01 2.130664438009262085e-01 -3.507730364799499512e-02 2.881933934986591339e-02 1.659818887710571289e-01 -1.277104467153549194e-01 -1.121780835092067719e-02
-1.108412072062492371e-01 1.683845669031143188e-01 1.136684641242027283e-01 1.445028930902481079e-01 -1.524865776300430298e-01 -2.437136881053447723e-02 -1.222088816575706005e-03 -1.311519294977188110e-01 -5.890736728906631470e-02 3.919768705964088440e-02 1.369445025920867920e-01 -9.775443375110626221e-02 -1.786004900932312012e-01 2.207811176776885986e-01 2.379687875509262085e-01 4.899417236447334290e-02 -3.157590702176094055e-02 -1.492201238870620728e-01 -4.966211915016174316e-01 -4.448246657848358154e-01 -6.613260507583618164e-02 1.817891560494899750e-02 1.172486618161201477e-01 4.597106575965881348e-02 -1.673360615968704224e-01 -5.090503394603729248e-02 -2.827031314373016357e-01 -1.119509562849998474e-01 -1.696361750364303589e-01 1.725473701953887939e-01 -1.011439189314842224e-01 1.771070957183837891e-01
1.121292933821678162e-01 -5.095942690968513489e-02 -3.142718458548188210e-03 -1.386516839265823364e-01 -1.270337700843811035e-01 8.958943188190460205e-02 -1.220206469297409058e-01 -1.804410517215728760e-01 9.832599014043807983e-02 2.526789605617523193e-01 2.393845319747924805e-01 -3.283479437232017517e-02 2.123771309852600098e-01 3.224508464336395264e-02 2.273835837841033936e-01 1.161618381738662720e-01 5.023106932640075684e-01 -7.988321036100387573e-02 -5.837212130427360535e-02 -5.312507227063179016e-02 1.915812492370605469e-01 -1.859301775693893433e-01 -2.322485670447349548e-02 1.136645302176475525e-02 -1.683035492897033691e-01 -1.038629785180091858e-01 5.135761201381683350e-02 2.985402345657348633e-01 -2.647520005702972412e-01 -6.519517302513122559e-02 -2.630240619182586670e-01 -1.986798346042633057e-01
1.037081480026245117e-01 2.853003330528736115e-02 4.753778502345085144e-02 -6.860226392745971680e-02 1.099140122532844543e-01 -3.219127655029296875e-02 -7.665535062551498413e-02 1.476975381374359131e-01 2.440992742776870728e-01 3.295106887817382812e-01 1.602208763360977173e-01 6.435225158929824829e-02 -1.101390495896339417e-01 1.629551798105239868e-01 -1.959589272737503052e-01 5.392790585756301880e-02 1.222102865576744080e-01 4.200191423296928406e-02 -1.940076649188995361e-01 -1.943548172712326050e-01 3.370422422885894775e-01 2.895212732255458832e-02 -7.385217398405075073e-02 5.051917433738708496e-01 -2.740922570228576660e-01 8.235783129930496216e-02 6.347198504954576492e-04 -6.700059026479721069e-02 -3.335140272974967957e-02 2.913839817047119141e-01 -1.019215583801269531e-01 1.125400885939598083e-01
-7.778563350439071655e-02 -3.906670212745666504e-02 -1.488082557916641235e-01 -7.895357161760330200e-02 -2.939671277999877930e-01 -1.430819928646087646e-01 1.255495250225067139e-01 -9.675304405391216278e-03 5.207462236285209656e-02 3.711532056331634521e-01 1.063786596059799194e-01 1.859340816736221313e-01 4.456948861479759216e-02 1.130767390131950378e-01 1.738564074039459229e-01 -6.953582912683486938e-02 2.455959469079971313e-02 -2.884895801544189453e-01 -3.648005425930023193e-01 -7.324754446744918823e-02 5.045390874147415161e-02 -2.250183820724487305e-01 -1.765614897012710571e-01 1.896407604217529297e-01 5.550630018115043640e-02 -4.038634598255157471e-01 1.128441318869590759e-01 3.248731791973114014e-02 1.425466500222682953e-02 1.446959078311920166e-01 -2.363339960575103760e-01 -7.450862228870391846e-02
1.710258871316909790e-01 -2.206412404775619507e-01 -2.061901986598968506e-02 1.023964583873748779e-02 2.459378540515899658e-02 -1.310310959815979004e-01 -1.206203773617744446e-01 -2.294923812150955200e-01 4.415001347661018372e-02 4.211624562740325928e-01 1.475177556276321411e-01 8.402901142835617065e-02 -2.573635876178741455e-01 -2.224775850772857666e-01 1.066786572337150574e-01 1.212647110223770142e-01 -1.237638220191001892e-01 -2.890560925006866455e-01 -1.729483753442764282e-01 -1.526635736227035522e-01 -5.176486913114786148e-03 9.619716554880142212e-02 -2.290762215852737427e-01 -1.280383914709091187e-01 -3.586716353893280029e-01 8.052350580692291260e-02 2.373690456151962280e-01 9.986735135316848755e-02 -4.151253774762153625e-02 -1.250315544893965125e-04 -2.266197502613067627e-01 4.260413721203804016e-02
-5.716285109519958496e-02 -3.394386172294616699e-02 1.812853515148162842e-01 5.578138679265975952e-02 -1.424686163663864136e-01 1.429715603590011597e-01 -1.085009202361106873e-01 -5.371429026126861572e-02 1.261927783489227295e-01 9.201884269714355469e-02 3.058933094143867493e-02 -1.499202549457550049e-01 -1.255068778991699219e-01 2.872061431407928467e-01 1.112708374857902527e-01 3.090648651123046875e-01 1.158697977662086487e-01 1.407213956117630005e-01 -2.603818476200103760e-01 -8.429060131311416626e-02 1.386663913726806641e-01 -3.313573598861694336e-01 -2.098197638988494873e-01 2.531967461109161377e-01 -3.961242139339447021e-01 4.000516235828399658e-02 1.047583594918251038e-01 -3.032026998698711395e-02 3.118211925029754639e-01 1.119414865970611572e-01 1.437592208385467529e-01 6.429287046194076538e-02
3.538226783275604248e-01 2.362858206033706665e-01 -2.491411119699478149e-01 -1.788287609815597534e-01 -6.847927719354629517e-02 -6.364166736602783203e-02 -2.478159591555595398e-02 -1.750754565000534058e-01 -5.945595726370811462e-02 2.552748024463653564e-01 1.858407706022262573e-01 -3.681755065917968750e-02 -2.096770554780960083e-01 -1.256901025772094727e-01 2.077942639589309692e-01 4.422784596681594849e-02 3.615345107391476631e-03 -2.194962650537490845e-01 -5.992797762155532837e-02 -9.448188543319702148e-02 9.026318043470382690e-02 -2.147160917520523071e-01 -2.704400718212127686e-01 3.946855291724205017e-02 -1.875835210084915161e-01 -1.523502767086029053e-01 -1.339131593704223633e-01 7.650116086006164551e-02 2.371771633625030518e-02 1.543204635381698608e-01 -2.608107030391693115e-01 -3.334572911262512207e-01
1.087344363331794739e-01 -2.455517463386058807e-02 -3.546588355675339699e-03 1.806390583515167236e-01 -6.945310533046722412e-02 1.304889321327209473e-01 -1.837742924690246582e-01 -7.564408332109451294e-02 7.427663356065750122e-02 2.293369024991989136e-01 7.919263094663619995e-02 3.438838571310043335e-02 -3.410103321075439453e-01 -1.289761066436767578e-01 3.453582152724266052e-02 4.300247728824615479e-01 -8.221121132373809814e-02 -1.559597253799438477e-01 -3.596890866756439209e-01 1.277583390474319458e-01 1.748923957347869873e-01 -6.601468473672866821e-02 7.788651436567306519e-02 2.590497732162475586e-01 -2.236228585243225098e-01 -8.372776955366134644e-02 1.830192655324935913e-02 -2.056950032711029053e-01 -7.629114389419555664e-02 2.603112757205963135e-01 -1.942026019096374512e-01 1.145537793636322021e-01
-5.655860528349876404e-02 -3.125735372304916382e-02 3.585847616195678711e-01 -1.238246038556098938e-01 -1.580648422241210938e-01 -7.988778501749038696e-02 2.144444137811660767e-01 -5.153976678848266602e-01 -1.056651547551155090e-01 3.086251206696033478e-02 6.498752534389495850e-02 1.117083802819252014e-01 2.257488481700420380e-02 -1.179026961326599121e-01 1.240742653608322144e-01 3.448946177959442139e-01 -4.508256912231445312e-02 9.215082228183746338e-02 -2.594305872917175293e-01 -1.431702375411987305e-01 2.408350259065628052e-01 -1.506965458393096924e-01 -1.500156987458467484e-02 3.734608739614486694e-02 7.120155496522784233e-04 -2.326208539307117462e-02 3.001290559768676758e-01 -1.089594326913356781e-02 -1.722135096788406372e-01 9.801746346056461334e-03 -7.809496670961380005e-02 1.552310436964035034e-01
2.793154716491699219e-01 7.009480148553848267e-02 -5.419845879077911377e-02 -8.959110826253890991e-02 -1.038484349846839905e-01 2.872855402529239655e-02 -5.185262113809585571e-02 -2.960128188133239746e-01 1.356080453842878342e-02 4.768096506595611572e-01 5.445637181401252747e-02 3.389000892639160156e-01 2.060701102018356323e-01 1.410387605428695679e-01 2.154046446084976196e-01 -1.629389822483062744e-01 -1.465623527765274048e-01 -8.770421147346496582e-02 -1.865745484828948975e-01 -2.588807642459869385e-01 8.239792287349700928e-02 -1.031040251255035400e-01 -6.278987973928451538e-02 2.807271480560302734e-01 -1.490520834922790527e-01 -9.746753424406051636e-02 -2.373580820858478546e-03 -5.393274128437042236e-02 -9.385732561349868774e-02 1.384694129228591919e-01 -1.088222786784172058e-01 1.337912380695343018e-01
2.530628442764282227e-01 6.878865417093038559e-03 1.469269990921020508e-01 -1.138303801417350769e-01 -3.383376002311706543e-01 2.532376348972320557e-01 -2.657774984836578369e-01 -3.460182249546051025e-02 1.386403106153011322e-02 1.859338879585266113e-01 4.292323887348175049e-01 2.283886671066284180e-01 4.131885245442390442e-02 3.575001377612352371e-03 6.352573633193969727e-02 2.340103685855865479e-01 -1.123502776026725769e-01 -4.571103677153587341e-02 -3.128366172313690186e-01 7.889597862958908081e-02 9.250779449939727783e-02 -6.931252777576446533e-02 1.625204086303710938e-01 1.465424597263336182e-01 -2.573460340499877930e-01 1.837954483926296234e-02 4.299598559737205505e-02 7.026828825473785400e-02 4.265471547842025757e-02 1.340264379978179932e-01 -2.144575119018554688e-01 -8.365996181964874268e-03
4.670958593487739563e-02 5.300843715667724609e-02 -6.026291474699974060e-02 1.784674227237701416e-01 8.657081425189971924e-02 1.009106040000915527e-01 2.175468504428863525e-01 -1.500954031944274902e-01 1.165036186575889587e-01 3.247677683830261230e-01 3.732885047793388367e-02 -1.951206326484680176e-01 -2.016450166702270508e-01 2.810417115688323975e-01 -1.536698043346405029e-01 1.977089233696460724e-02 7.692812383174896240e-02 -2.246023267507553101e-01 -3.345942497253417969e-01 -1.425031721591949463e-01 2.014906108379364014e-01 -1.982789635658264160e-01 -1.447449922561645508e-01 2.816320061683654785e-01 -1.281644105911254883e-01 1.823406964540481567e-01 1.205616667866706848e-01 6.901997327804565430e-02 -1.272237747907638550e-01 -2.814708091318607330e-02 6.111209094524383545e-02 3.336749970912933350e-01
2.337029278278350830e-01 -7.334829121828079224e-02 -5.260087549686431885e-02 9.297566488385200500e-03 -1.625854671001434326e-01 -1.503010690212249756e-01 -3.834662958979606628e-02 -6.515671964734792709e-03 1.303098052740097046e-01 -9.822253137826919556e-02 2.961692810058593750e-01 -1.332767605781555176e-01 -3.201664984226226807e-01 -5.437577515840530396e-02 -5.146898329257965088e-02 9.232708066701889038e-02 -1.016717124730348587e-02 -2.699950635433197021e-01 -3.647125661373138428e-01 -4.342101514339447021e-02 1.058317795395851135e-01 -9.970868378877639771e-02 2.225713580846786499e-01 3.435452580451965332e-01 -3.082969486713409424e-01 -1.031595617532730103e-01 -4.768568277359008789e-02 4.929280653595924377e-02 -2.019761353731155396e-01 1.853225976228713989e-01 -2.355908751487731934e-01 -1.512959599494934082e-02
-1.441754549741744995e-01 -3.616156429052352905e-02 -3.824577853083610535e-02 1.782966703176498413e-01 -1.048802286386489868e-01 1.521123349666595459e-01 -1.764356046915054321e-01 -1.550677567720413208e-01 -4.122816026210784912e-02 1.705221235752105713e-01 2.158057987689971924e-01 1.129104848951101303e-02 -3.479025661945343018e-01 2.502812258899211884e-02 1.857830770313739777e-02 2.900793254375457764e-01 -1.757362112402915955e-02 -2.446614652872085571e-01 -1.195634156465530396e-01 -2.098079919815063477e-01 2.511244714260101318e-01 -6.099041178822517395e-02 1.882540285587310791e-01 2.682087123394012451e-01 -2.128098905086517334e-01 -3.140855431556701660e-01 -5.623317789286375046e-03 -2.473037689924240112e-01 2.204976789653301239e-02 2.112400084733963013e-01 -1.238083466887474060e-01 -1.161958649754524231e-01
-1.980709731578826904e-01 1.605978906154632568e-01 8.403783291578292847e-02 -1.583068221807479858e-01 4.737878590822219849e-02 -1.307560056447982788e-01 1.200957298278808594e-01 -1.141661182045936584e-01 -9.141127765178680420e-02 -1.601705327630043030e-02 1.430305391550064087e-01 -2.359730452299118042e-01 -9.199988842010498047e-02 2.135550826787948608e-01 2.462035864591598511e-01 3.231042027473449707e-01 5.853512138128280640e-02 1.171830575913190842e-02 -1.064548417925834656e-01 -2.424723803997039795e-01 1.451358199119567871e-01 -1.976634413003921509e-01 -3.162336349487304688e-01 3.246352076530456543e-01 -1.806020736694335938e-01 4.587084054946899414e-02 -9.034220129251480103e-02 -1.605917513370513916e-01 -1.070600152015686035e-01 2.429108023643493652e-01 -6.614242214709520340e-03 2.716946601867675781e-01
-1.511771511286497116e-02 1.291621290147304535e-02 2.902260422706604004e-01 8.119805157184600830e-02 -1.155548244714736938e-01 7.356502860784530640e-02 -1.184379607439041138e-01 -4.876149818301200867e-02 2.677109837532043457e-01 2.254717797040939331e-01 6.378075480461120605e-01 -2.225763648748397827e-01 -1.259671896696090698e-01 3.927325829863548279e-02 2.350101023912429810e-01 1.776784211397171021e-01 -7.025244832038879395e-02 -1.066921185702085495e-02 -4.059251770377159119e-02 -3.753674775362014771e-02 1.570032089948654175e-01 -6.908822059631347656e-02 -9.958530962467193604e-02 -2.322771772742271423e-02 -1.118710450828075409e-02 -4.747555032372474670e-02 1.263892650604248047e-01 -4.277757555246353149e-02 1.799378544092178345e-01 -1.211242005228996277e-01 -2.361390292644500732e-01 1.399140805006027222e-01
-3.054148852825164795e-01 -9.623817354440689087e-02 1.044525504112243652e-01 1.179861649870872498e-01 1.127480491995811462e-01 -7.457900326699018478e-03 -7.059163600206375122e-02 -8.545186370611190796e-02 1.195643767714500427e-01 4.517121911048889160e-01 5.277485251426696777e-01 -1.665841490030288696e-01 -2.384445220232009888e-01 1.508657783269882202e-01 1.676251590251922607e-01 7.484474033117294312e-02 -7.138448953628540039e-02 1.652548760175704956e-01 -2.275124192237854004e-01 -1.113288849592208862e-01 -7.615667581558227539e-02 8.006706833839416504e-02 1.975674368441104889e-02 5.483117327094078064e-02 -7.546669337898492813e-03 -8.213965594768524170e-02 9.700230509042739868e-02 1.608854532241821289e-01 -1.760051101446151733e-01 7.450680434703826904e-02 5.943320691585540771e-02 -1.237907409667968750e-01
-1.655970886349678040e-02 -6.035625189542770386e-02 7.419793307781219482e-02 5.715535953640937805e-02 1.156239807605743408e-01 1.769462227821350098e-01 -1.629122793674468994e-01 -7.670688629150390625e-02 -2.891992032527923584e-02 3.418945372104644775e-01 1.361962109804153442e-01 1.764011685736477375e-03 -5.057648569345474243e-02 4.589657858014106750e-02 4.053053259849548340e-01 8.872932195663452148e-02 -1.153688412159681320e-03 1.875352929346263409e-03 8.865191042423248291e-02 -4.602916538715362549e-01 -5.764672160148620605e-02 -2.386026084423065186e-02 -2.002243846654891968e-01 1.026166006922721863e-01 -4.507765173912048340e-03 3.028189204633235931e-02 2.931784689426422119e-01 -1.475359648466110229e-01 -3.210798799991607666e-01 2.462065368890762329e-01 -2.117408663034439087e-01 -7.530314475297927856e-02
-6.787285208702087402e-02 9.115451015532016754e-03 2.731207311153411865e-01 1.635197699069976807e-01 -5.448849126696586609e-02 -1.261305715888738632e-02 2.970778048038482666e-01 2.057513222098350525e-02 1.898011267185211182e-01 7.436829060316085815e-02 4.419433772563934326e-01 1.522943377494812012e-03 -3.654370605945587158e-01 -3.631679713726043701e-02 1.764349639415740967e-01 2.617912590503692627e-01 1.350751668214797974e-01 -1.647968590259552002e-01 -5.497729405760765076e-02 -9.207741171121597290e-02 1.737693548202514648e-01 -1.488999277353286743e-01 -2.718673832714557648e-02 -5.861401930451393127e-02 -1.558824777603149414e-01 1.671940386295318604e-01 -2.024962157011032104e-01 -1.751978695392608643e-01 4.244855046272277832e-02 1.460121124982833862e-01 -2.635158896446228027e-01 -2.848496101796627045e-02
-4.474959895014762878e-02 1.034070104360580444e-01 7.513114809989929199e-02 -4.773206263780593872e-02 1.258856952190399170e-01 -1.377433389425277710e-01 -2.322814017534255981e-01 -2.203731983900070190e-02 -8.509230613708496094e-02 2.487087100744247437e-01 -5.848034843802452087e-02 1.032026410102844238e-01 -2.649870216846466064e-01 2.055320292711257935e-01 6.652951240539550781e-02 4.548097550868988037e-01 1.765530705451965332e-01 4.130838066339492798e-02 -8.284214138984680176e-02 -3.494126349687576294e-02 8.980370312929153442e-02 -2.981119230389595032e-02 5.314004793763160706e-02 1.297294050455093384e-01 -3.960785269737243652e-01 -1.977469623088836670e-01 -4.541996493935585022e-02 -3.528849780559539795e-02 -2.900566458702087402e-01 7.645756006240844727e-02 -3.473677933216094971e-01 6.092798337340354919e-02
1.701443046331405640e-01 -1.058770865201950073e-01 1.332648694515228271e-01 -8.234998583793640137e-02 4.988325759768486023e-02 1.610178351402282715e-01 -5.987285077571868896e-02 -1.823354065418243408e-01 1.805624812841415405e-01 7.779852300882339478e-02 1.481895148754119873e-02 8.368759602308273315e-02 1.292165368795394897e-01 -1.029433384537696838e-01 2.036569714546203613e-01 2.158659845590591431e-01 1.383318603038787842e-01 -3.234199583530426025e-01 -3.637890815734863281e-01 -3.156476914882659912e-01 9.354368597269058228e-02 -6.766206119209527969e-03 9.245923161506652832e-02 4.817799106240272522e-02 1.039414778351783752e-01 -1.689386963844299316e-01 3.069372773170471191e-01 -1.021534204483032227e-01 -3.268687129020690918e-01 -5.257294513285160065e-03 -2.871542274951934814e-01 1.050214003771543503e-02
2.139461413025856018e-02 -9.769219905138015747e-03 3.754278123378753662e-01 -5.730956792831420898e-02 -1.470763534307479858e-01 -1.279420405626296997e-01 2.115337103605270386e-01 -3.984608054161071777e-01 1.485230624675750732e-01 3.468953538686037064e-03 2.988277748227119446e-02 2.128041237592697144e-01 -6.683602184057235718e-02 9.843688458204269409e-02 6.362239271402359009e-02 8.564477413892745972e-02 1.780233383178710938e-01 3.119520377367734909e-03 -4.373838305473327637e-01 -4.773213341832160950e-02 2.445995062589645386e-01 4.331221804022789001e-02 -6.118707731366157532e-02 1.474297195672988892e-01 -4.948117583990097046e-02 -3.173921629786491394e-02 3.220221996307373047e-01 -1.437807828187942505e-01 -7.564601302146911621e-02 7.245545089244842529e-02 -2.504881024360656738e-01 7.678683102130889893e-02
-1.603974401950836182e-01 9.107075631618499756e-02 3.632447868585586548e-02 -3.114402992650866508e-03 -1.006584241986274719e-01 -6.373919546604156494e-02 -1.306168138980865479e-01 -1.121942698955535889e-02 8.643200993537902832e-02 4.391263723373413086e-01 5.372653901576995850e-02 -1.774505078792572021e-01 -2.358565032482147217e-01 1.075624972581863403e-01 2.658339738845825195e-01 -3.661291301250457764e-02 1.460971385240554810e-01 -4.124004766345024109e-02 -1.938845068216323853e-01 -3.321829736232757568e-01 -2.662554979324340820e-01 -1.985495686531066895e-01 1.931327581405639648e-02 6.796982884407043457e-02 -9.861344844102859497e-02 -2.845006585121154785e-01 -1.194669753313064575e-01 -4.883594065904617310e-02 -4.005735516548156738e-01 -8.532765321433544159e-03 -5.509820207953453064e-02 -4.696277156472206116e-02
2.564152777194976807e-01 1.690713614225387573e-01 -1.677466034889221191e-01 -1.033962238579988480e-02 -2.478902786970138550e-01 -1.481262147426605225e-01 -1.025948673486709595e-01 -3.622499406337738037e-01 6.900044530630111694e-02 2.455607354640960693e-01 4.026408791542053223e-01 -2.121647447347640991e-01 -1.347077786922454834e-01 -6.542622298002243042e-02 6.272407621145248413e-02 3.359201550483703613e-02 -1.404500473290681839e-02 1.099654063582420349e-01 -3.028537034988403320e-01 -5.849518254399299622e-02 1.050140149891376495e-02 -2.418155521154403687e-01 -2.692784667015075684e-01 1.516058444976806641e-01 1.567244529724121094e-02 1.334723234176635742e-01 -1.352436244487762451e-01 2.531490661203861237e-02 9.376608580350875854e-02 1.709404438734054565e-01 2.812748029828071594e-02 -1.236380115151405334e-01
1.333317160606384277e-01 3.182136714458465576e-01 -7.810422033071517944e-02 4.358811303973197937e-02 -5.257121846079826355e-02 -1.764970645308494568e-02 1.172663792967796326e-01 9.373851865530014038e-02 9.788975864648818970e-02 3.675884008407592773e-01 1.861070841550827026e-01 -3.058603107929229736e-01 -5.543908849358558655e-02 -1.578086800873279572e-02 1.458492577075958252e-01 1.397767812013626099e-01 -3.626983612775802612e-02 -1.359978597611188889e-02 -3.234796524047851562e-01 -5.851031467318534851e-02 2.263190448284149170e-01 2.473826520144939423e-02 -3.033761978149414062e-01 6.671757996082305908e-02 -2.797462344169616699e-01 2.267097309231758118e-02 5.187147483229637146e-02 2.550491690635681152e-01 -2.144250869750976562e-01 8.266011625528335571e-02 1.227617859840393066e-01 2.409342378377914429e-01
-3.177504986524581909e-03 4.913990944623947144e-02 -1.282150745391845703e-01 -7.177012413740158081e-02 2.181832641363143921e-01 2.072129212319850922e-02 -3.910310566425323486e-02 -2.690853774547576904e-01 -8.840936422348022461e-02 3.916397392749786377e-01 2.361685037612915039e-01 4.470463097095489502e-02 2.460772544145584106e-01 1.195408105850219727e-01 4.536264762282371521e-02 1.103336289525032043e-01 1.660257391631603241e-02 4.688087850809097290e-02 -1.675619333982467651e-01 -1.915912181138992310e-01 6.167078763246536255e-02 -2.995094656944274902e-01 -2.066953927278518677e-01 -7.744587212800979614e-02 -2.489765733480453491e-01 -3.451995551586151123e-01 1.326013915240764618e-02 9.364304132759571075e-04 1.565215364098548889e-02 2.425967007875442505e-01 -3.071280121803283691e-01 4.154740646481513977e-02
3.049992397427558899e-02 -4.027656465768814087e-02 -7.597808260470628738e-03 -3.303110599517822266e-01 2.290279045701026917e-02 1.655255258083343506e-01 1.570864915847778320e-01 -2.888944447040557861e-01 2.591851912438869476e-02 3.399424999952316284e-02 1.222698092460632324e-01 6.645727902650833130e-02 2.512372331693768501e-03 6.672585010528564453e-02 2.289480343461036682e-02 1.307815462350845337e-01 2.018527984619140625e-01 -2.611277103424072266e-01 -3.267706632614135742e-01 -1.525282859802246094e-01 -4.479688405990600586e-02 -1.357788294553756714e-01 -2.592507004737854004e-01 5.870920792222023010e-02 -3.231887817382812500e-01 3.548501431941986084e-02 2.324821352958679199e-01 1.994074881076812744e-01 -2.891888916492462158e-01 -1.375241298228502274e-02 -2.604650557041168213e-01 -1.663883030414581299e-01
-2.040449976921081543e-01 1.041078940033912659e-01 9.576063603162765503e-02 -9.568203240633010864e-02 -7.779299467802047729e-02 -1.612711548805236816e-01 1.203218996524810791e-01 -1.267871260643005371e-01 1.008351668715476990e-01 2.510643899440765381e-01 7.288075983524322510e-02 -1.385332196950912476e-01 4.435651749372482300e-02 1.715523749589920044e-02 1.056876182556152344e-01 1.494271457195281982e-01 3.839105963706970215e-01 1.305509954690933228e-01 -2.008806765079498291e-01 -2.092705070972442627e-01 1.948101520538330078e-01 -1.529642194509506226e-01 2.861239314079284668e-01 3.424187302589416504e-01 -1.887710243463516235e-01 7.944714277982711792e-03 1.002938672900199890e-01 7.552427798509597778e-02 -2.338633872568607330e-02 3.275634050369262695e-01 1.771843135356903076e-01 1.827056109905242920e-01
9.983176365494728088e-03 -4.975885152816772461e-02 3.306936025619506836e-01 2.046261131763458252e-01 1.040579453110694885e-01 -2.187909781932830811e-01 -4.190713912248611450e-02 -1.712909191846847534e-01 1.658429205417633057e-01 1.523123383522033691e-01 5.443155765533447266e-01 -9.749654680490493774e-03 -1.812610179185867310e-01 1.271264106035232544e-01 3.058301508426666260e-01 2.121551930904388428e-01 -1.056315191090106964e-02 9.218838810920715332e-02 3.310950100421905518e-02 4.081920534372329712e-02 2.966682612895965576e-01 -1.553049981594085693e-01 -7.216430455446243286e-02 -2.818429283797740936e-02 2.238739281892776489e-03 5.389418825507164001e-02 6.909736245870590210e-02 2.393632233142852783e-01 -1.663237810134887695e-02 -7.852798327803611755e-03 -1.608835458755493164e-01 3.251031786203384399e-02
1.676601022481918335e-01 -5.413495376706123352e-02 -4.910910502076148987e-02 -1.760774999856948853e-01 -5.119474232196807861e-02 -7.617460936307907104e-02 1.384877115488052368e-01 -4.662805795669555664e-01 -2.727057784795761108e-03 1.169994994997978210e-01 2.111750394105911255e-01 -5.652082338929176331e-02 -3.063438646495342255e-02 1.230925768613815308e-01 1.563148796558380127e-01 1.813011914491653442e-01 1.299016475677490234e-01 -3.028927147388458252e-01 -3.413506746292114258e-01 -4.372686892747879028e-02 7.928474247455596924e-02 1.407457794994115829e-02 -1.100439950823783875e-01 1.926201730966567993e-01 2.623557448387145996e-01 -2.410743944346904755e-02 -7.442281395196914673e-02 7.279139012098312378e-02 -1.591751724481582642e-02 3.487648069858551025e-01 -2.635722756385803223e-01 -3.588064759969711304e-02
-2.042314261198043823e-01 -1.071341857314109802e-01 -1.825962364673614502e-01 1.355572789907455444e-01 1.090132296085357666e-01 4.362528398633003235e-02 -8.382123708724975586e-02 -1.866251826286315918e-01 5.147004500031471252e-02 1.025222763419151306e-01 3.896396756172180176e-01 1.814794242382049561e-01 -2.850795686244964600e-01 1.283235698938369751e-01 4.492046311497688293e-02 1.447664350271224976e-01 -7.755683362483978271e-02 -1.954489946365356445e-02 -2.360043525695800781e-01 1.017925217747688293e-01 2.142725437879562378e-01 -2.322051227092742920e-01 -7.231117039918899536e-02 1.489198505878448486e-01 -3.227091133594512939e-01 -1.702616959810256958e-01 -1.152448579668998718e-01 -6.036669760942459106e-02 -9.518790245056152344e-02 3.172301650047302246e-01 -2.046871185302734375e-01 -1.395825594663619995e-01
7.673824578523635864e-02 3.244412541389465332e-01 1.519678682088851929e-01 -6.597904860973358154e-02 -2.922519743442535400e-01 -1.551191508769989014e-01 -3.463079929351806641e-01 -1.038247793912887573e-01 -9.733503311872482300e-02 2.209596335887908936e-01 3.366870284080505371e-01 1.129046529531478882e-01 -8.953417092561721802e-02 -2.589328400790691376e-02 1.291543543338775635e-01 -5.433651059865951538e-02 2.339168079197406769e-02 -8.223966509103775024e-02 -1.176837906241416931e-01 -4.002295732498168945e-01 6.392344087362289429e-02 -8.875439316034317017e-02 -2.567645311355590820e-01 -1.070438623428344727e-01 1.890372335910797119e-01 -4.249161481857299805e-02 1.287136524915695190e-01 -7.203656435012817383e-02 -7.370883971452713013e-02 3.778062388300895691e-02 -2.104751914739608765e-01 1.653659343719482422e-01
-2.309600636363029480e-02 -1.687281876802444458e-01 6.328670680522918701e-02 -7.456530630588531494e-02 -1.752536743879318237e-01 8.072230219841003418e-02 3.166369721293449402e-02 -1.393349468708038330e-02 2.045730799436569214e-01 5.214211940765380859e-01 5.563240498304367065e-02 5.450217798352241516e-02 2.019015327095985413e-02 -3.157351315021514893e-01 1.043978706002235413e-01 1.759213805198669434e-01 8.796572685241699219e-02 -2.315833270549774170e-01 -6.343064457178115845e-02 -2.675570845603942871e-01 1.772630214691162109e-01 -7.326540537178516388e-03 -5.532888695597648621e-03 1.266975104808807373e-01 -1.941286623477935791e-01 -8.353374898433685303e-02 5.034444481134414673e-02 -5.699599906802177429e-02 -4.172141253948211670e-01 5.052596703171730042e-02 -3.802270442247390747e-02 2.195795923471450806e-01
-7.322645187377929688e-02 1.324880123138427734e-02 1.908102817833423615e-02 -9.238842129707336426e-02 -1.820444129407405853e-02 6.428384780883789062e-02 9.326661005616188049e-03 -1.375446021556854248e-01 1.841626465320587158e-01 1.127727404236793518e-01 -1.861589029431343079e-02 -9.634599089622497559e-02 -1.110207885503768921e-01 1.268541365861892700e-01 2.577122747898101807e-01 4.149705767631530762e-01 1.670200079679489136e-01 -4.539117589592933655e-02 -2.469024062156677246e-01 -2.135153673589229584e-02 -5.867397040128707886e-02 -2.986000776290893555e-01 -7.631758600473403931e-02 -4.017427563667297363e-02 -4.363296627998352051e-01 -1.156285256147384644e-01 3.592585623264312744e-01 1.029146835207939148e-01 1.604453027248382568e-01 8.082608133554458618e-02 6.421253830194473267e-02 2.599435746669769287e-01
5.819057673215866089e-02 -7.611020654439926147e-02 1.222054436802864075e-01 2.738745510578155518e-01 1.254597157239913940e-01 -1.679944992065429688e-01 -3.591092070564627647e-03 -1.904858201742172241e-01 -5.137493833899497986e-02 3.415415287017822266e-01 1.798224598169326782e-01 3.781497776508331299e-01 -6.436021625995635986e-02 -7.415258139371871948e-02 1.961185932159423828e-01 3.755397796630859375e-01 2.838579714298248291e-01 8.652073889970779419e-02 -1.545860171318054199e-01 5.513291060924530029e-02 1.888214945793151855e-01 -2.029793411493301392e-01 -6.932161748409271240e-02 2.698854506015777588e-01 6.771205365657806396e-02 -6.345434486865997314e-02 -7.805480062961578369e-02 2.000151015818119049e-02 -9.222835302352905273e-02 1.609796285629272461e-01 1.222034618258476257e-01 -5.393851175904273987e-02
-1.786877214908599854e-01 1.647588312625885010e-01 1.199813559651374817e-01 1.022056043148040771e-01 -2.445626109838485718e-01 -7.869926840066909790e-02 2.074413597583770752e-01 -1.836661547422409058e-01 -2.920745313167572021e-01 1.216653138399124146e-01 1.385244727134704590e-01 -5.467205122113227844e-02 -3.323057899251580238e-03 4.043479263782501221e-01 2.683768868446350098e-01 1.659652143716812134e-01 1.539406366646289825e-02 5.962833017110824585e-02 -5.693088844418525696e-02 -8.429703861474990845e-02 4.092893097549676895e-03 -1.669306606054306030e-01 -1.160840988159179688e-01 1.306139826774597168e-01 -1.404465436935424805e-01 1.124029308557510376e-01 1.872851401567459106e-01 4.143186379224061966e-03 1.307949237525463104e-02 2.670639455318450928e-01 -2.231169342994689941e-01 3.558953106403350830e-01
-1.220384836196899414e-01 1.663862913846969604e-02 6.719083525240421295e-03 -5.449495464563369751e-02 -1.899935454130172729e-01 -2.222562134265899658e-01 -6.085713952779769897e-02 -8.759284019470214844e-02 2.805714011192321777e-01 2.931872308254241943e-01 1.424013227224349976e-01 -5.921785533428192139e-02 -1.840177327394485474e-01 1.474139988422393799e-01 -2.926000058650970459e-01 9.852373600006103516e-02 -7.871737703680992126e-03 3.529474139213562012e-02 -2.235752791166305542e-01 -6.796159595251083374e-02 4.220515787601470947e-01 -1.684173196554183960e-01 -2.352270334959030151e-01 5.889709293842315674e-02 -2.893126606941223145e-01 1.115540135651826859e-02 -5.963433906435966492e-02 -1.757868081331253052e-01 -7.256443053483963013e-02 2.873703241348266602e-01 -5.385381728410720825e-02 1.238080412149429321e-01
1.915571242570877075e-01 -1.525880694389343262e-01 -3.953224048018455505e-02 -3.486482053995132446e-02 -2.573161125183105469e-01 -2.928483784198760986e-01 8.765036612749099731e-02 -2.647745609283447266e-01 2.487700879573822021e-01 1.557173430919647217e-01 1.243513301014900208e-01 1.158169284462928772e-01 2.365765906870365143e-02 -1.058181226253509521e-01 1.065855994820594788e-01 1.538234949111938477e-01 -8.559649437665939331e-02 -4.318868815898895264e-01 -3.521819412708282471e-01 7.547659426927566528e-02 1.409485787153244019e-01 -1.252529621124267578e-01 -4.299265518784523010e-02 -4.659281298518180847e-02 -9.249187260866165161e-02 -2.278667688369750977e-01 -7.431228458881378174e-02 2.169952541589736938e-02 1.249436289072036743e-01 1.919129043817520142e-01 -2.448784559965133667e-01 6.049762666225433350e-02
7.141373306512832642e-02 2.655024528503417969e-01 -8.847215026617050171e-02 1.355116367340087891e-01 -7.636885344982147217e-02 -1.681585311889648438e-01 2.313359379768371582e-01 -3.780356943607330322e-01 -1.649336665868759155e-01 1.873010247945785522e-01 2.582589089870452881e-01 -7.218112051486968994e-02 1.163341328501701355e-01 -1.330631226301193237e-01 4.421461373567581177e-02 -2.408133260905742645e-02 -1.148070394992828369e-01 6.981342285871505737e-02 -2.378720343112945557e-01 -3.304696977138519287e-01 9.297200292348861694e-02 -2.115512788295745850e-01 4.343496263027191162e-02 2.046191506087779999e-02 -1.733181774616241455e-01 -1.199671849608421326e-01 1.160107925534248352e-02 2.149323374032974243e-01 -8.750298619270324707e-02 3.000480532646179199e-01 -2.375822365283966064e-01 -1.235738992691040039e-01
1.926309764385223389e-01 -3.533837944269180298e-02 -1.067206561565399170e-01 5.297469347715377808e-02 -2.075261622667312622e-01 -1.863424666225910187e-02 -2.905168943107128143e-02 -9.524626284837722778e-02 4.666018858551979065e-02 5.305409431457519531e-01 1.061388999223709106e-01 2.031778544187545776e-02 -2.384408712387084961e-01 -1.312458664178848267e-01 9.653228521347045898e-02 2.636765241622924805e-01 -6.344791501760482788e-02 -3.126679360866546631e-01 4.225980956107378006e-03 -2.748589515686035156e-01 1.507844030857086182e-01 1.683440804481506348e-01 1.540570706129074097e-01 -6.775293499231338501e-02 -2.341429740190505981e-01 7.678662985563278198e-02 2.417288571596145630e-01 -1.822180114686489105e-02 -2.536313533782958984e-01 -1.228263135999441147e-02 1.182070560753345490e-02 7.078646123409271240e-02
1.048453897237777710e-01 1.273168921470642090e-01 4.810640215873718262e-02 -7.783811539411544800e-02 3.747045248746871948e-02 -8.190158009529113770e-02 -2.301444858312606812e-01 -2.570900321006774902e-01 -8.379681408405303955e-02 2.994828522205352783e-01 9.398579597473144531e-03 -1.200028881430625916e-01 -1.501698046922683716e-01 1.615650355815887451e-01 3.093400299549102783e-01 -1.616542111150920391e-03 5.245658755302429199e-01 6.176469847559928894e-03 -3.207781910896301270e-01 -1.260086297988891602e-01 1.319799385964870453e-02 6.122781708836555481e-02 -2.629160135984420776e-02 8.928548544645309448e-02 -2.976158261299133301e-01 7.205118238925933838e-02 -1.052941009402275085e-01 7.867416739463806152e-02 -1.781885623931884766e-01 -8.562420308589935303e-02 -1.271480172872543335e-01 -9.401839226484298706e-02
1.292329281568527222e-02 -5.445647612214088440e-02 6.063219532370567322e-02 -3.863561153411865234e-02 -7.814124971628189087e-02 1.533074826002120972e-01 2.893969714641571045e-01 -2.842933833599090576e-01 1.977335810661315918e-01 3.959138393402099609e-01 4.129599630832672119e-01 1.247488260269165039e-01 -2.116687148809432983e-01 -2.860126197338104248e-01 1.480708643794059753e-02 -1.190976500511169434e-01 2.076347619295120239e-01 -2.178894914686679840e-02 -1.374343335628509521e-01 -1.291443854570388794e-01 -7.047007977962493896e-02 -1.671974360942840576e-01 -8.612114936113357544e-02 5.733234807848930359e-03 -1.611008942127227783e-01 -1.090061515569686890e-01 7.271449267864227295e-02 -7.349263131618499756e-02 -1.581474095582962036e-01 -1.821001470088958740e-01 -1.232545673847198486e-01 -1.820704042911529541e-01
4.193234443664550781e-01 8.942165225744247437e-02 1.177974045276641846e-01 -1.303746402263641357e-01 -5.254859570413827896e-03 -3.166494667530059814e-01 2.607941068708896637e-02 -4.538008570671081543e-01 -2.361161857843399048e-01 4.334194958209991455e-01 1.993201225996017456e-01 -1.145016476511955261e-01 -4.502984508872032166e-02 -2.468980662524700165e-02 1.085805371403694153e-01 9.509196132421493530e-02 -2.947479672729969025e-02 -2.651878632605075836e-02 -3.667698055505752563e-02 -2.293656347319483757e-03 -6.293138023465871811e-03 -6.413035094738006592e-02 -2.213662117719650269e-01 8.058749139308929443e-03 7.696038484573364258e-02 -5.312068760395050049e-02 1.701966673135757446e-02 8.103056252002716064e-02 -1.732206940650939941e-01 1.362041234970092773e-01 -1.919620782136917114e-01 -3.642285615205764771e-02
7.588956505060195923e-02 -4.033808782696723938e-02 -1.810348927974700928e-01 -7.858387380838394165e-02 -1.834796369075775146e-02 3.771399334073066711e-02 -1.032947190105915070e-02 -2.815281450748443604e-01 2.094089537858963013e-01 7.717557251453399658e-02 5.904145166277885437e-02 -9.130094945430755615e-02 -1.486524194478988647e-01 1.967402845621109009e-01 2.134369164705276489e-01 1.552215665578842163e-01 1.315782684832811356e-02 5.798009410500526428e-02 -3.763362169265747070e-01 -1.958785392343997955e-02 3.439945280551910400e-01 -1.633130759000778198e-01 -1.417743861675262451e-01 1.777466237545013428e-01 -2.014264464378356934e-01 -1.261706352233886719e-01 4.112339615821838379e-01 -6.359494477510452271e-02 1.512364745140075684e-01 2.616968452930450439e-01 1.002134755253791809e-01 -8.463469892740249634e-02
2.177616208791732788e-01 6.933425366878509521e-02 1.528021544218063354e-01 1.557845324277877808e-01 -1.099363043904304504e-01 5.439333617687225342e-02 3.328711166977882385e-02 -1.747060120105743408e-01 1.241347268223762512e-01 2.349456697702407837e-01 1.842815130949020386e-01 2.199875861406326294e-01 -4.431703984737396240e-01 6.432996690273284912e-02 2.652292512357234955e-02 2.761626839637756348e-01 -8.850029855966567993e-02 -9.350161999464035034e-02 -1.934117078781127930e-01 2.415865100920200348e-02 7.155506312847137451e-02 1.649644970893859863e-01 -6.468369066715240479e-02 1.564679741859436035e-01 -1.144044175744056702e-01 -1.024368703365325928e-01 9.380718320608139038e-02 -3.205951303243637085e-02 2.128930017352104187e-02 4.815094172954559326e-01 -6.334405392408370972e-02 -1.942089498043060303e-01
1.119442470371723175e-02 2.910971939563751221e-01 -2.198622561991214752e-02 1.479812115430831909e-01 -1.113269105553627014e-02 -9.015547484159469604e-02 3.642224520444869995e-02 -1.549377739429473877e-01 -1.120224818587303162e-01 4.530797898769378662e-01 5.169278010725975037e-02 -8.628214709460735321e-03 -9.843970835208892822e-02 1.015627607703208923e-01 2.796165645122528076e-01 7.183223217725753784e-02 3.368141353130340576e-01 4.089553281664848328e-02 -3.460602760314941406e-01 -3.290308117866516113e-01 3.414535662159323692e-03 -1.268128119409084320e-02 -4.352721944451332092e-02 -1.278364062309265137e-01 -7.915552705526351929e-02 -1.795235127210617065e-01 -2.011469751596450806e-01 -4.731702432036399841e-02 -2.809111177921295166e-01 6.963697820901870728e-02 5.373328551650047302e-02 7.653757929801940918e-02
-1.423789113759994507e-01 1.844936162233352661e-01 6.808988749980926514e-02 9.194673597812652588e-02 -2.118756324052810669e-01 -1.200845092535018921e-01 -2.225508987903594971e-01 -2.132848650217056274e-01 -1.448699384927749634e-01 2.150402963161468506e-01 2.330027669668197632e-01 9.306309744715690613e-03 -2.159262821078300476e-02 1.365507245063781738e-01 1.084889844059944153e-01 1.583259999752044678e-01 1.287003606557846069e-01 1.781479567289352417e-01 -4.173681139945983887e-01 -1.698389649391174316e-01 8.004754036664962769e-02 2.038286812603473663e-02 1.239583194255828857e-01 -1.576513946056365967e-01 -2.424789071083068848e-01 -2.260460555553436279e-01 -9.688916802406311035e-02 -1.060437560081481934e-01 -2.144371271133422852e-01 -8.376532047986984253e-02 -2.344931960105895996e-01 2.526184916496276855e-01
2.829990088939666748e-01 8.661554753780364990e-02 9.044672548770904541e-02 -2.117992788553237915e-01 -1.965379528701305389e-02 -3.006308674812316895e-01 -1.647522151470184326e-01 -1.261571347713470459e-01 -2.013928443193435669e-01 2.222714275121688843e-01 2.776434719562530518e-01 1.469535976648330688e-01 -1.563591510057449341e-01 -1.335854381322860718e-01 2.292637825012207031e-01 -1.707474589347839355e-01 4.432658851146697998e-02 -1.696801185607910156e-01 -1.686632186174392700e-01 -1.937739402055740356e-01 4.793015122413635254e-02 -3.229513168334960938e-01 1.098109483718872070e-01 -9.983564168214797974e-02 -2.790437638759613037e-02 4.021269734948873520e-03 1.516236662864685059e-01 -7.358361966907978058e-03 -1.382256597280502319e-01 2.381647825241088867e-01 -1.902173608541488647e-01 2.273070067167282104e-01
-1.847207695245742798e-01 1.482209414243698120e-01 8.183582872152328491e-02 -1.017614081501960754e-01 -6.549479812383651733e-02 2.456621676683425903e-01 3.475490212440490723e-01 -1.689049452543258667e-01 3.619211316108703613e-01 2.524542212486267090e-01 3.628002405166625977e-01 -1.398376747965812683e-02 -2.350236475467681885e-01 -9.707952290773391724e-02 5.336777493357658386e-02 -9.845313429832458496e-02 3.890231996774673462e-02 -1.302247792482376099e-01 -2.768251895904541016e-01 -1.643449813127517700e-01 -1.586091667413711548e-01 -2.215654551982879639e-01 -8.589459210634231567e-02 -8.344931900501251221e-02 -1.328566074371337891e-01 -9.230892360210418701e-02 -1.749891042709350586e-02 -1.279007494449615479e-01 -4.944261908531188965e-02 -1.074899509549140930e-01 -1.879337579011917114e-01 -7.936450093984603882e-02
5.259278696030378342e-03 2.596812248229980469e-01 -2.457262761890888214e-02 -6.290314253419637680e-03 9.556553512811660767e-02 -1.235406249761581421e-01 -2.489654421806335449e-01 -2.582181990146636963e-01 -7.031575590372085571e-02 1.552106142044067383e-01 2.553176134824752808e-02 3.401787206530570984e-02 -1.043250262737274170e-01 1.243830770254135132e-01 3.025648891925811768e-01 -1.245165541768074036e-01 3.484387397766113281e-01 3.995264694094657898e-02 -3.464475274085998535e-01 -4.174500405788421631e-01 5.605786293745040894e-02 -1.331120580434799194e-01 8.699873834848403931e-02 5.281463637948036194e-02 -2.952904403209686279e-01 -1.070108488202095032e-01 -1.568846851587295532e-01 -5.318469181656837463e-02 -1.673157066106796265e-01 5.509593710303306580e-02 -8.937869966030120850e-02 3.109789080917835236e-02
1.385561376810073853e-01 -8.275458961725234985e-02 -1.045258715748786926e-02 2.026606500148773193e-01 1.077633351087570190e-02 -7.167264819145202637e-02 -1.161951944231987000e-01 -1.758197844028472900e-01 -1.676937341690063477e-01 2.144846022129058838e-01 2.699871361255645752e-01 2.466168254613876343e-01 -4.954203963279724121e-02 -8.387759327888488770e-03 2.187812477350234985e-01 3.969990909099578857e-01 2.211802601814270020e-01 1.391025930643081665e-01 -3.672271966934204102e-02 9.771974384784698486e-02 2.132294625043869019e-01 -4.082509875297546387e-01 -1.617157757282257080e-01 2.212091386318206787e-01 -4.922978952527046204e-02 -1.287308037281036377e-01 -2.398115582764148712e-02 3.572313487529754639e-02 -1.823172718286514282e-02 2.233599275350570679e-01 1.458874940872192383e-01 9.235586225986480713e-02
7.950926572084426880e-02 -1.423023641109466553e-01 -7.934729754924774170e-02 -1.972030103206634521e-01 5.546720698475837708e-02 2.313683182001113892e-02 2.284599244594573975e-01 -3.540224134922027588e-01 1.899386942386627197e-01 2.713973820209503174e-01 -1.619894430041313171e-02 -2.334885857999324799e-02 -1.978752464056015015e-01 1.254573613405227661e-01 -1.079614832997322083e-01 1.568022370338439941e-02 2.062759846448898315e-01 5.307435989379882812e-02 -3.532643318176269531e-01 -1.557092368602752686e-01 1.277381926774978638e-01 -2.561309933662414551e-01 -1.462547332048416138e-01 4.617376998066902161e-02 -1.748815923929214478e-01 3.881279751658439636e-02 1.981372088193893433e-01 6.615812424570322037e-03 -1.311200410127639771e-01 4.182614684104919434e-01 6.158520653843879700e-02 5.098102986812591553e-02
2.073318213224411011e-01 -8.738914877176284790e-02 3.589447140693664551e-01 -1.880473047494888306e-01 -2.885993123054504395e-01 1.013752296566963196e-01 1.102828755974769592e-01 -3.987034857273101807e-01 2.928428165614604950e-02 -2.280373871326446533e-02 2.053274214267730713e-02 2.470724051818251610e-03 3.056992404162883759e-02 1.376143842935562134e-01 1.881212592124938965e-01 -1.651246100664138794e-02 1.717386096715927124e-01 -3.929007425904273987e-02 -4.322788119316101074e-01 -1.894587427377700806e-01 1.782175898551940918e-01 3.047421947121620178e-02 -4.439496994018554688e-02 1.510775536298751831e-01 -7.598834484815597534e-02 2.091089263558387756e-02 2.027380019426345825e-01 -1.764064729213714600e-01 -1.889317631721496582e-01 8.958588540554046631e-02 -1.589168459177017212e-01 6.669981777667999268e-02
-7.215756922960281372e-02 7.043210417032241821e-02 1.081264317035675049e-01 2.755934298038482666e-01 -9.129973500967025757e-02 -1.109863296151161194e-01 -7.926468551158905029e-02 -1.454069763422012329e-01 7.654500659555196762e-03 6.333995610475540161e-02 2.861743271350860596e-01 -2.678357064723968506e-02 -3.858927488327026367e-01 -1.110241189599037170e-01 8.591018617153167725e-02 7.274367660284042358e-02 1.534304618835449219e-01 -2.922513484954833984e-01 -2.590079903602600098e-01 -3.401510044932365417e-02 1.432656198740005493e-01 1.949310302734375000e-02 -2.395299226045608521e-01 1.819599419832229614e-01 -1.502376645803451538e-01 -1.536180526018142700e-01 5.602521449327468872e-02 -6.942457519471645355e-03 -1.386805623769760132e-01 4.484415948390960693e-01 -1.195684149861335754e-01 -1.447268873453140259e-01
2.839446663856506348e-01 1.316583454608917236e-01 -4.085311666131019592e-02 -2.576217353343963623e-01 -9.750083833932876587e-02 -1.865717619657516479e-01 -1.798753999173641205e-02 -2.863020300865173340e-01 1.080939322710037231e-01 3.678098917007446289e-01 -6.376479566097259521e-02 3.751059994101524353e-02 -6.207213550806045532e-02 8.434452116489410400e-03 4.376589506864547729e-02 3.933635354042053223e-01 3.548983633518218994e-01 -3.758350014686584473e-02 -1.033344790339469910e-01 5.572951585054397583e-02 -5.389460548758506775e-02 -1.738748326897621155e-02 1.501913070678710938e-01 1.042725294828414917e-01 -1.639104261994361877e-02 -1.163020581007003784e-01 -2.580474317073822021e-02 1.153859496116638184e-01 -1.490654200315475464e-01 2.714449465274810791e-01 -1.569402664899826050e-01 2.613153159618377686e-01
-1.679898947477340698e-01 9.952512383460998535e-02 -1.319171041250228882e-01 -4.623771086335182190e-02 7.496520131826400757e-02 -7.193873077630996704e-02 -1.755190491676330566e-01 1.100918278098106384e-01 1.086333394050598145e-01 4.008672237396240234e-01 3.818370699882507324e-01 -5.919529125094413757e-03 -5.142517853528261185e-03 -2.293276414275169373e-02 3.622964918613433838e-01 -1.178318187594413757e-01 -9.544816613197326660e-02 -3.232717141509056091e-02 -1.460499167442321777e-01 -2.485987991094589233e-01 7.754875719547271729e-02 -4.551107063889503479e-02 9.145322255790233612e-03 9.212572872638702393e-02 -2.545851767063140869e-01 -3.061562478542327881e-01 1.127827763557434082e-01 -1.234915629029273987e-01 -2.324692308902740479e-01 4.857317358255386353e-02 -2.630766034126281738e-01 5.016854405403137207e-02
1.654184162616729736e-01 3.703196346759796143e-02 1.715952157974243164e-01 -2.626613080501556396e-01 -1.354402005672454834e-01 -7.594042271375656128e-02 -4.523551464080810547e-02 -4.778849482536315918e-01 3.405667841434478760e-02 2.043065577745437622e-01 2.333334088325500488e-01 -1.220114082098007202e-01 -1.019415482878684998e-01 1.899025961756706238e-02 4.050201922655105591e-02 -5.354535207152366638e-02 1.120351776480674744e-01 -2.062030434608459473e-01 -1.089210435748100281e-01 -3.460080176591873169e-02 5.595111846923828125e-02 -1.813074573874473572e-02 -1.055027991533279419e-01 2.990488409996032715e-01 2.561255097389221191e-01 -2.452303171157836914e-01 3.885431587696075439e-02 -1.739800535142421722e-02 -1.309361010789871216e-01 3.192792236804962158e-01 -2.683623731136322021e-01 6.557980668731033802e-04
1.971261650323867798e-01 2.844620048999786377e-01 1.699353903532028198e-01 1.197890937328338623e-02 3.251012265682220459e-01 1.664642095565795898e-01 6.939925719052553177e-03 -7.049247622489929199e-02 -9.799567051231861115e-03 1.564695686101913452e-01 1.653469949960708618e-01 -2.045141607522964478e-01 1.949348859488964081e-02 6.783185154199600220e-02 -2.802664972841739655e-02 3.541917502880096436e-01 2.149290442466735840e-01 -4.903323948383331299e-02 -4.998823702335357666e-01 -8.959539979696273804e-02 2.365823984146118164e-01 -2.166943848133087158e-01 4.557825624942779541e-02 1.013172715902328491e-01 -1.104773953557014465e-01 1.312209665775299072e-02 -6.244119629263877869e-02 1.187399923801422119e-01 -1.501294672489166260e-01 2.338379155844449997e-03 3.943206369876861572e-02 -1.075468212366104126e-01
9.322878718376159668e-02 -1.595657616853713989e-01 1.214719004929065704e-02 -1.309178024530410767e-01 -6.244803965091705322e-02 -6.373901665210723877e-02 1.355780512094497681e-01 -1.865833401679992676e-01 -5.396474897861480713e-02 4.371248185634613037e-01 2.827477157115936279e-01 3.345876932144165039e-02 -2.057079374790191650e-01 -1.047788858413696289e-01 -1.527649015188217163e-01 3.063068091869354248e-01 2.955187810584902763e-03 -1.016586795449256897e-01 -2.155098319053649902e-02 -3.572929203510284424e-01 3.044052720069885254e-01 -1.073587220162153244e-02 1.518033444881439209e-01 -1.613245457410812378e-01 -2.646812200546264648e-01 9.706316888332366943e-02 -2.316464930772781372e-01 1.929090917110443115e-02 -4.256013780832290649e-02 -9.779189527034759521e-02 -7.866704463958740234e-02 1.024950146675109863e-01
2.342289686203002930e-02 7.962028682231903076e-02 1.069396361708641052e-01 1.464624404907226562e-01 -7.578257471323013306e-03 1.387265175580978394e-01 1.624131798744201660e-01 -1.567420959472656250e-01 2.963091731071472168e-01 3.006406724452972412e-01 4.506039023399353027e-01 1.804874986410140991e-01 -3.359926939010620117e-01 -1.108306124806404114e-01 1.006359681487083435e-01 -1.128481142222881317e-02 -4.693688079714775085e-02 1.198727414011955261e-01 -2.407026737928390503e-01 -6.382514536380767822e-02 -1.317106485366821289e-01 8.936982601881027222e-02 -1.245786473155021667e-01 1.454873383045196533e-01 -7.346352189779281616e-02 3.519525006413459778e-02 1.560758799314498901e-01 -3.179501295089721680e-01 -1.842551529407501221e-01 -1.172392535954713821e-02 -1.808789372444152832e-01 -3.529654815793037415e-02
3.231462538242340088e-01 -1.225986331701278687e-02 -4.349937289953231812e-02 -1.656898707151412964e-01 1.155220642685890198e-01 6.408870965242385864e-02 -1.809917688369750977e-01 -3.071631193161010742e-01 1.129254475235939026e-01 1.732559353113174438e-01 8.179018273949623108e-03 -1.438532918691635132e-01 -1.373764723539352417e-01 2.721013128757476807e-01 2.445683628320693970e-01 -4.019996896386146545e-02 3.885599672794342041e-01 6.128137931227684021e-02 -1.069578602910041809e-01 4.814041778445243835e-02 9.257416427135467529e-02 -2.605769634246826172e-01 2.493142485618591309e-01 -6.299826782196760178e-03 -3.204196393489837646e-01 -5.985777080059051514e-02 -1.775493770837783813e-01 1.346970163285732269e-02 -7.684727758169174194e-02 2.004171460866928101e-01 -9.593264758586883545e-02 5.707477033138275146e-02
-2.756309211254119873e-01 5.854291096329689026e-02 -2.303280085325241089e-01 -7.381084561347961426e-02 -1.410621684044599533e-02 -4.329713806509971619e-02 2.191153913736343384e-01 -3.796715140342712402e-01 6.286244839429855347e-02 1.087407246232032776e-01 5.620142444968223572e-02 -5.460635572671890259e-02 -2.633379995822906494e-01 2.629458308219909668e-01 8.106967061758041382e-02 1.365509629249572754e-01 1.552145630121231079e-01 -1.150346174836158752e-01 -2.610172927379608154e-01 1.187502965331077576e-01 1.378651261329650879e-01 -2.911256551742553711e-01 -2.585210464894771576e-02 -2.077819034457206726e-02 -1.765809953212738037e-01 2.926113009452819824e-01 2.828235328197479248e-01 -8.565974980592727661e-02 -5.580089613795280457e-02 1.059630438685417175e-01 -1.232865303754806519e-01 1.554200500249862671e-01
9.984972327947616577e-02 -4.055939242243766785e-02 1.484569460153579712e-01 8.477175235748291016e-02 1.210138350725173950e-01 -1.243110746145248413e-02 -3.843003883957862854e-02 -3.898451030254364014e-01 -1.009164750576019287e-01 1.678679697215557098e-02 1.689084023237228394e-01 3.829484060406684875e-02 -1.452700048685073853e-01 2.177978307008743286e-01 7.646914571523666382e-02 1.926519572734832764e-01 -1.883180588483810425e-01 1.494965255260467529e-01 -6.344477087259292603e-02 -4.433335065841674805e-01 -1.485671997070312500e-01 -3.337178528308868408e-01 9.467852115631103516e-02 3.301569223403930664e-01 -7.679568976163864136e-02 5.045897886157035828e-02 -1.290779858827590942e-01 1.905454695224761963e-01 -5.441106855869293213e-02 2.232730537652969360e-01 -1.210366412997245789e-01 1.662882044911384583e-02
8.180656284093856812e-02 1.553313713520765305e-02 8.234731107950210571e-02 -1.070035435259342194e-02 -3.908441960811614990e-01 -3.908299282193183899e-02 2.117637544870376587e-01 -1.668237596750259399e-01 1.035236120223999023e-01 -4.779858887195587158e-02 2.116713076829910278e-01 1.416253484785556793e-02 -7.291108369827270508e-02 3.721818923950195312e-01 1.597111374139785767e-01 4.143631830811500549e-02 2.079234421253204346e-01 -1.043008714914321899e-01 -2.414643764495849609e-01 1.049740090966224670e-01 3.688324391841888428e-01 -1.112573146820068359e-01 -5.253478139638900757e-02 2.707367762923240662e-02 -1.481119990348815918e-01 -1.416798084974288940e-01 2.803359627723693848e-01 -1.005659773945808411e-01 -4.125826060771942139e-02 2.917938232421875000e-01 -1.297621726989746094e-01 1.428385227918624878e-01
6.999164074659347534e-02 -1.226219609379768372e-01 1.688743978738784790e-01 1.305515784770250320e-02 -2.569431662559509277e-01 1.132045686244964600e-02 4.107458516955375671e-02 -1.884168237447738647e-01 2.977015078067779541e-01 2.092922925949096680e-01 2.188410758972167969e-01 2.044921964406967163e-01 -1.819565892219543457e-01 1.602421998977661133e-01 1.469149142503738403e-01 6.995283067226409912e-02 1.689246296882629395e-01 -1.307295411825180054e-01 7.328043133020401001e-02 -4.538102149963378906e-01 -1.147254705429077148e-01 -2.256320416927337646e-01 7.435683161020278931e-02 9.804815053939819336e-03 -5.453978851437568665e-02 -3.289019763469696045e-01 1.117594614624977112e-01 -4.596050083637237549e-02 1.324804723262786865e-01 -1.310772299766540527e-01 -8.966259192675352097e-04 2.313352674245834351e-01
2.435427606105804443e-01 1.420536190271377563e-01 1.827050745487213135e-01 1.202937588095664978e-01 2.076121866703033447e-01 -9.254061430692672729e-02 1.138682737946510315e-01 -1.654156595468521118e-01 1.445140838623046875e-01 2.572852373123168945e-01 4.010717868804931641e-01 -1.122438237071037292e-01 -3.840563595294952393e-01 1.017427444458007812e-01 1.111200526356697083e-01 6.047595664858818054e-02 3.633593022823333740e-02 1.348228901624679565e-01 -1.411306560039520264e-01 -1.180647984147071838e-01 1.067121420055627823e-02 5.231099948287010193e-02 -8.746543526649475098e-02 -1.712185889482498169e-01 -1.788419038057327271e-01 -2.687478251755237579e-02 3.320907056331634521e-01 1.660982221364974976e-01 -2.099419385194778442e-01 -1.554121971130371094e-01 -1.007951945066452026e-01 6.425818800926208496e-02
1.307902634143829346e-01 1.983264684677124023e-01 -2.256234921514987946e-02 -1.884636878967285156e-01 -6.380154937505722046e-02 1.383095085620880127e-01 -1.527684926986694336e-01 -3.338083624839782715e-02 -1.744838058948516846e-01 3.862664997577667236e-01 1.178367212414741516e-01 -8.954136818647384644e-02 -4.995219409465789795e-01 -1.034215986728668213e-01 -5.149959586560726166e-03 2.238831669092178345e-01 7.434767484664916992e-02 7.095903158187866211e-02 -2.852765023708343506e-01 -2.106999605894088745e-01 -1.975394189357757568e-01 -3.241808414459228516e-01 9.110680967569351196e-02 -9.782577306032180786e-02 -6.587045639753341675e-02 8.238993585109710693e-02 3.183032944798469543e-02 -5.788804590702056885e-02 -6.209340319037437439e-02 1.292695105075836182e-01 -1.082960739731788635e-01 -4.302932322025299072e-02
1.196599751710891724e-01 6.769558787345886230e-02 1.118178516626358032e-01 3.713008761405944824e-01 8.950268477201461792e-02 -2.651923596858978271e-01 1.113914027810096741e-01 -1.547965556383132935e-01 1.729913800954818726e-01 3.031411170959472656e-01 6.188412755727767944e-02 1.014925092458724976e-01 -2.844389379024505615e-01 2.627453804016113281e-01 3.370093107223510742e-01 1.422979533672332764e-01 2.196411490440368652e-01 -6.678492296487092972e-03 -5.609854310750961304e-02 -9.679860621690750122e-02 -4.163312725722789764e-03 2.053403295576572418e-02 2.018412053585052490e-01 -7.076059281826019287e-02 -6.555546075105667114e-02 -8.185963332653045654e-02 5.454756692051887512e-02 -1.166468262672424316e-01 5.118306726217269897e-02 5.895056948065757751e-02 -2.188286930322647095e-01 3.282632827758789062e-01
1.486161053180694580e-01 3.277464807033538818e-01 1.892277449369430542e-01 1.659316718578338623e-01 -1.436393111944198608e-01 -7.484989613294601440e-02 9.719879180192947388e-02 -1.204771921038627625e-01 2.336690425872802734e-01 2.855581343173980713e-01 5.080606788396835327e-02 -1.516774594783782959e-01 2.200829237699508667e-01 8.325272053480148315e-02 -2.634132746607065201e-03 1.996950507164001465e-01 1.173335388302803040e-01 1.922510936856269836e-02 -8.770607411861419678e-02 -5.482321381568908691e-01 6.740861386060714722e-02 -2.111939489841461182e-01 -1.520090103149414062e-01 9.025844931602478027e-02 -1.570483446121215820e-01 -3.446304053068161011e-02 7.310968358069658279e-03 -2.284904010593891144e-02 2.157769724726676941e-02 3.482349961996078491e-02 -2.597069740295410156e-01 -4.040132835507392883e-02
1.695435643196105957e-01 -9.580087848007678986e-03 5.379415675997734070e-02 -1.035147979855537415e-01 -1.024568732827901840e-02 -1.548313647508621216e-01 -6.225241348147392273e-03 -1.348254084587097168e-01 -1.373711526393890381e-01 3.833380341529846191e-01 1.881086826324462891e-01 2.087153941392898560e-01 -1.201540008187294006e-01 -3.102425038814544678e-01 2.306158542633056641e-01 -1.646870821714401245e-01 -1.061457172036170959e-01 4.146657884120941162e-02 -2.322576642036437988e-01 -2.358173429965972900e-01 4.194305837154388428e-01 -1.254219859838485718e-01 -9.919434040784835815e-02 1.347353458404541016e-01 3.536728397011756897e-02 -1.120612863451242447e-02 -4.589428007602691650e-02 3.744264319539070129e-02 3.134771063923835754e-02 1.979627907276153564e-01 -3.011475801467895508e-01 3.960786759853363037e-02
5.080415308475494385e-02 3.127897903323173523e-02 -2.924074418842792511e-02 8.799177408218383789e-02 -1.384529918432235718e-01 -2.538025975227355957e-01 -7.313655316829681396e-02 -2.382493317127227783e-01 1.688364297151565552e-01 4.155613481998443604e-02 4.009460210800170898e-01 1.408879607915878296e-01 -2.461588084697723389e-01 2.830655872821807861e-01 5.256021618843078613e-01 7.174296677112579346e-02 -5.126657336950302124e-02 8.488230407238006592e-02 -1.613621860742568970e-01 2.834206260740756989e-02 -3.322291374206542969e-02 -8.155904710292816162e-02 1.604636013507843018e-01 4.282138124108314514e-02 -1.588017791509628296e-01 8.532521873712539673e-02 1.589791178703308105e-01 4.792743362486362457e-03 5.782901868224143982e-02 -2.559453248977661133e-01 -9.745974838733673096e-02 -3.198419138789176941e-02
5.572386458516120911e-02 2.410257905721664429e-01 4.635189846158027649e-02 -8.851749449968338013e-02 3.963823243975639343e-02 -1.141985133290290833e-02 -2.103196643292903900e-02 -4.639904201030731201e-02 5.709970742464065552e-02 2.157914787530899048e-01 1.450494825839996338e-01 3.407082557678222656e-01 -2.947559393942356110e-02 7.517920434474945068e-02 2.388008832931518555e-01 3.260093927383422852e-01 9.848719090223312378e-02 -5.168757215142250061e-02 8.502653241157531738e-02 -2.342502474784851074e-01 1.812991946935653687e-01 -1.320066004991531372e-01 3.689253330230712891e-01 3.289940059185028076e-01 -2.445271462202072144e-01 -9.474368416704237461e-04 -1.034561991691589355e-01 -3.456650301814079285e-02 -1.576714664697647095e-01 2.827991545200347900e-01 -1.419737786054611206e-01 -4.413191974163055420e-02
1.423180997371673584e-01 4.416824504733085632e-02 1.916119158267974854e-01 -1.064879298210144043e-01 -1.666928678750991821e-01 1.092188060283660889e-01 -1.519278734922409058e-01 -2.330241911113262177e-02 1.852732710540294647e-02 1.703921109437942505e-01 2.305653393268585205e-01 -1.363209355622529984e-02 3.773375600576400757e-02 9.719351679086685181e-02 3.322294354438781738e-01 8.892796933650970459e-02 2.531197369098663330e-01 -3.088112771511077881e-01 -7.728961110115051270e-02 -2.259442955255508423e-02 1.963656097650527954e-01 2.536764144897460938e-01 1.283350586891174316e-01 6.135351210832595825e-02 -1.731236428022384644e-01 -6.913748383522033691e-02 -8.946917951107025146e-02 -2.652657963335514069e-02 -2.564754188060760498e-01 3.007193803787231445e-01 -4.030282199382781982e-01 -5.791819840669631958e-02
8.042855560779571533e-02 2.675784528255462646e-01 2.286685705184936523e-01 -5.857832729816436768e-02 3.921216353774070740e-02 4.841736517846584320e-03 -2.151549458503723145e-01 -9.500863403081893921e-02 2.033462673425674438e-01 7.497102022171020508e-03 -1.006959602236747742e-01 2.215604931116104126e-01 -1.015052944421768188e-01 2.480514794588088989e-01 2.321693003177642822e-01 4.066806435585021973e-01 -1.840110868215560913e-01 -7.009473629295825958e-03 -9.537236392498016357e-02 -3.236558735370635986e-01 1.785219013690948486e-01 -1.229683756828308105e-01 -1.033109873533248901e-01 7.758862525224685669e-02 -2.656747996807098389e-01 9.044904261827468872e-02 -5.617753788828849792e-02 5.013582855463027954e-02 -1.399662941694259644e-01 2.486473619937896729e-01 -1.599140763282775879e-01 -1.212803125381469727e-01
-4.309749230742454529e-02 -1.134261339902877808e-01 2.546902894973754883e-01 -3.594284504652023315e-02 1.076939702033996582e-01 1.710305213928222656e-01 -4.077586233615875244e-01 1.844753772020339966e-01 1.237661615014076233e-01 2.712503671646118164e-01 2.662147283554077148e-01 -4.715867340564727783e-03 -9.752823412418365479e-02 7.884889841079711914e-02 2.717380225658416748e-01 -2.906315494328737259e-03 1.325064897537231445e-01 -1.055640503764152527e-01 -8.724772930145263672e-02 -3.543679714202880859e-01 2.632670104503631592e-01 -2.164374105632305145e-02 -1.775387078523635864e-01 1.192550063133239746e-01 -1.887560337781906128e-01 -3.375924751162528992e-02 2.671918570995330811e-01 -1.069026887416839600e-01 -1.208004280924797058e-01 1.029551476240158081e-01 -6.317728012800216675e-02 -4.921061173081398010e-02
-1.293559074401855469e-01 -1.082970276474952698e-01 -1.048492565751075745e-01 -5.796802788972854614e-02 5.093698576092720032e-02 1.136643514037132263e-01 9.952858835458755493e-02 -3.328174650669097900e-01 3.630812764167785645e-01 2.427774220705032349e-01 4.152627885341644287e-01 -2.616324424743652344e-01 -2.870752513408660889e-01 4.688476771116256714e-02 -1.118554398417472839e-01 -6.462705135345458984e-02 8.642633259296417236e-02 -5.223517119884490967e-02 -3.287098109722137451e-01 1.373864710330963135e-02 5.509021505713462830e-02 -1.548954397439956665e-01 9.974946826696395874e-02 5.933535471558570862e-02 -1.847080737352371216e-01 -1.635624021291732788e-01 1.072088629007339478e-01 1.068014875054359436e-01 -9.909812361001968384e-02 -1.774527430534362793e-01 6.335680186748504639e-02 -2.491821534931659698e-03
4.180184304714202881e-01 -9.438883513212203979e-03 1.106884554028511047e-01 -2.016097903251647949e-01 -2.354758530855178833e-01 -9.780626744031906128e-03 -5.668225232511758804e-03 -5.474250316619873047e-01 1.122261732816696167e-01 1.708102822303771973e-01 1.415201723575592041e-01 -4.994549974799156189e-02 -9.208430349826812744e-02 6.608545780181884766e-02 7.598750293254852295e-02 8.244507759809494019e-02 2.363801747560501099e-02 -9.783893823623657227e-02 -1.647894531488418579e-01 -4.232567921280860901e-02 7.787449657917022705e-02 -1.639385819435119629e-01 -4.450181126594543457e-02 2.140626013278961182e-01 2.890644073486328125e-01 -1.669182479381561279e-01 -2.354696206748485565e-02 1.135601252317428589e-01 -3.677690029144287109e-02 1.383499056100845337e-01 -2.375224083662033081e-01 7.555488497018814087e-02
1.697322726249694824e-01 -6.002737209200859070e-02 1.646459251642227173e-01 -1.122768893837928772e-01 -2.512836158275604248e-01 -2.226098626852035522e-01 -2.117722779512405396e-01 -1.201740577816963196e-01 1.589860916137695312e-01 3.360416591167449951e-01 1.510666757822036743e-01 2.182030305266380310e-02 -1.653377115726470947e-01 -1.868053972721099854e-01 -1.482459008693695068e-01 7.106712460517883301e-02 1.210789009928703308e-01 -5.714109539985656738e-02 -1.767644137144088745e-01 -2.653222680091857910e-01 3.468582332134246826e-01 1.694218814373016357e-02 -9.768870472908020020e-02 1.877489835023880005e-01 -3.711181581020355225e-01 -6.835309416055679321e-02 -3.804225474596023560e-02 -5.561713501811027527e-02 3.982941061258316040e-02 -1.555344462394714355e-01 -3.388582915067672729e-02 2.151818424463272095e-01
-3.712706640362739563e-02 -1.018415465950965881e-01 -1.823515444993972778e-01 -1.520191282033920288e-01 -4.952627420425415039e-02 3.312443569302558899e-02 8.496485650539398193e-02 -2.776959538459777832e-01 -3.900770097970962524e-02 4.034919142723083496e-01 1.506674587726593018e-01 4.682240262627601624e-02 2.584093511104583740e-01 5.804234743118286133e-02 1.772118806838989258e-01 2.060106098651885986e-01 -9.738612174987792969e-02 1.973456144332885742e-02 -1.853976845741271973e-01 -1.235385909676551819e-01 -4.313894733786582947e-02 -1.931222081184387207e-01 -1.697478592395782471e-01 8.402090519666671753e-03 -2.997585535049438477e-01 -4.385111331939697266e-01 5.197493825107812881e-03 -5.612423643469810486e-03 -2.972403354942798615e-02 1.349506229162216187e-01 -2.384047508239746094e-01 1.584528982639312744e-01
2.754190564155578613e-01 -3.846998885273933411e-02 -1.826397776603698730e-01 -1.280263960361480713e-01 8.403815329074859619e-02 3.569735586643218994e-01 -7.870328426361083984e-02 -2.838754951953887939e-01 1.979114115238189697e-01 4.363411664962768555e-01 8.895719796419143677e-02 -1.719320565462112427e-01 -1.507824808359146118e-01 7.076830416917800903e-02 2.095492184162139893e-01 2.134885452687740326e-02 2.782473862171173096e-01 -4.080118611454963684e-02 -1.573564708232879639e-01 1.256060153245925903e-01 1.501599103212356567e-01 -4.947603121399879456e-02 3.700121492147445679e-02 -8.240935951471328735e-02 -2.188912183046340942e-01 4.898200742900371552e-03 7.990907877683639526e-03 1.652319729328155518e-01 -1.605537533760070801e-01 3.490309044718742371e-02 -2.172077894210815430e-01 -1.011895239353179932e-01
9.028003364801406860e-02 8.093981444835662842e-02 2.893853187561035156e-01 2.412526160478591919e-01 2.404835373163223267e-01 -3.306895866990089417e-02 -5.257256329059600830e-02 -1.009795963764190674e-01 1.408688277006149292e-01 6.265187263488769531e-02 2.113576680421829224e-01 -1.672487333416938782e-02 -2.436352819204330444e-01 2.250211089849472046e-01 3.074757456779479980e-01 3.946911916136741638e-02 1.971073448657989502e-01 1.886474341154098511e-02 -4.297478497028350830e-01 -1.878492236137390137e-01 -1.013215482234954834e-01 -6.785810738801956177e-02 -4.029699042439460754e-02 -1.613817960023880005e-01 -3.576319515705108643e-01 -6.013921648263931274e-02 -1.199502199888229370e-01 1.475043147802352905e-01 -1.398281753063201904e-01 -7.504564523696899414e-02 2.887273766100406647e-02 3.543034568428993225e-02
2.976866364479064941e-01 1.021787449717521667e-01 1.103150323033332825e-01 -7.898623496294021606e-02 -3.382569849491119385e-01 3.283011317253112793e-01 -5.990770459175109863e-02 -9.867875277996063232e-02 1.706276684999465942e-01 1.101627424359321594e-01 1.833361238241195679e-01 2.934970259666442871e-01 2.735271817073225975e-03 -1.702590137720108032e-01 5.468657240271568298e-02 1.203621402382850647e-01 -7.386939227581024170e-02 9.967441670596599579e-03 -2.921004593372344971e-01 -8.100268244743347168e-02 4.368024691939353943e-02 -1.131010651588439941e-01 2.385611832141876221e-01 1.414957195520401001e-01 -3.182118535041809082e-01 -8.004966378211975098e-02 9.608632326126098633e-02 -8.783581107854843140e-02 1.284061465412378311e-02 2.714899182319641113e-01 -2.158606201410293579e-01 7.333646714687347412e-02
-9.812766313552856445e-02 -1.211433932185173035e-01 2.484636604785919189e-01 4.726283252239227295e-02 9.233948588371276855e-02 9.544136375188827515e-02 2.976104319095611572e-01 -4.655764997005462646e-02 1.203612089157104492e-01 8.130823075771331787e-02 4.799200892448425293e-01 -1.570081524550914764e-02 -3.446161448955535889e-01 -8.859232813119888306e-02 1.936667561531066895e-01 2.840762138366699219e-01 9.968027472496032715e-02 -1.152957677841186523e-01 -7.721636444330215454e-02 -6.014434993267059326e-02 2.446238845586776733e-01 -7.204068452119827271e-02 3.866211697459220886e-02 -6.260500103235244751e-02 -1.834135055541992188e-01 1.695673614740371704e-01 -6.536176800727844238e-02 -1.862400174140930176e-01 9.742205590009689331e-02 1.433636546134948730e-01 -2.420201897621154785e-01 -1.168177351355552673e-01
-1.462429296225309372e-02 1.528865993022918701e-01 -4.913270846009254456e-02 2.557566016912460327e-02 -5.453706905245780945e-02 -1.488578617572784424e-01 2.387533336877822876e-01 -2.118363827466964722e-01 1.911950260400772095e-01 1.338138580322265625e-01 8.423757739365100861e-03 1.677157580852508545e-01 -4.586695730686187744e-01 7.490953803062438965e-02 1.247576177120208740e-01 2.859114706516265869e-01 -1.270746253430843353e-02 -2.545209825038909912e-01 -1.473020911216735840e-01 7.719694823026657104e-02 2.497968375682830811e-01 1.036371216177940369e-01 -2.200286090373992920e-02 7.335364818572998047e-02 -9.936706721782684326e-02 -7.572267204523086548e-02 8.368905633687973022e-02 4.721590876579284668e-02 1.866047829389572144e-01 3.910948038101196289e-01 -2.571973502635955811e-01 -1.049827435053884983e-03
-2.222846820950508118e-02 -1.976038329303264618e-03 1.861294656991958618e-01 1.956882178783416748e-01 -3.318616375327110291e-02 -9.508120827376842499e-03 -9.626027941703796387e-02 -7.449197769165039062e-02 1.502023488283157349e-01 2.495338022708892822e-01 2.787953317165374756e-01 3.060874342918395996e-01 -2.588491141796112061e-01 1.301503926515579224e-01 2.833696454763412476e-02 1.496243625879287720e-01 -1.588807813823223114e-02 -1.130349338054656982e-01 -2.554041147232055664e-01 5.439848825335502625e-02 2.321746796369552612e-01 1.321615874767303467e-01 1.030963379889726639e-02 3.653339743614196777e-01 -1.201583072543144226e-01 -1.995850652456283569e-01 2.282077521085739136e-01 -5.544077232480049133e-02 6.418961286544799805e-02 3.390206098556518555e-01 -1.763079762458801270e-01 -3.806658089160919189e-02
-2.329780757427215576e-01 -2.397319823503494263e-01 -5.650950968265533447e-02 -1.614662259817123413e-02 -1.395359635353088379e-01 -4.009062796831130981e-02 -3.884081915020942688e-02 -1.941319704055786133e-01 4.319710657000541687e-02 4.530206918716430664e-01 2.499565184116363525e-01 6.295069307088851929e-02 -7.916319184005260468e-03 -5.132201313972473145e-02 2.850829064846038818e-01 1.451807320117950439e-01 2.013394385576248169e-01 -3.403613865375518799e-01 -1.878469437360763550e-01 -9.921415150165557861e-02 2.297360002994537354e-01 1.564233601093292236e-01 1.737129539251327515e-01 1.092968955636024475e-01 -1.618987619876861572e-01 -1.389416009187698364e-01 2.038173228502273560e-01 -3.093606978654861450e-02 -5.797598510980606079e-02 6.930773705244064331e-02 7.052687555551528931e-02 1.546142101287841797e-01
9.123900532722473145e-02 1.013438180088996887e-01 -2.205439507961273193e-01 -1.702485978603363037e-01 -3.512339899316430092e-03 -2.269042283296585083e-01 1.541039794683456421e-01 -3.435630798339843750e-01 9.611485153436660767e-02 4.307245016098022461e-01 -3.260991349816322327e-02 -9.289577603340148926e-02 -1.409270465373992920e-01 1.208879500627517700e-01 5.505842342972755432e-02 1.221805587410926819e-01 8.481548726558685303e-02 1.051015928387641907e-01 -1.979659646749496460e-01 -2.668154537677764893e-01 2.154811769723892212e-01 -5.635862424969673157e-02 4.567847773432731628e-02 4.117374122142791748e-02 -2.168045490980148315e-01 -1.631286591291427612e-01 -4.221420735120773315e-02 -2.520396560430526733e-02 -2.737210988998413086e-01 1.864341944456100464e-01 2.644069492816925049e-01 1.263916641473770142e-01
7.786317169666290283e-02 3.337160348892211914e-01 7.348947972059249878e-02 3.016480477526783943e-03 1.571128964424133301e-01 1.095228642225265503e-01 -1.277739554643630981e-01 -2.763915359973907471e-01 -2.109392881393432617e-01 2.604557871818542480e-01 4.236488640308380127e-01 1.265462040901184082e-01 6.175091117620468140e-02 -7.021063566207885742e-02 3.413275778293609619e-01 -2.410757392644882202e-01 -2.292192354798316956e-02 -2.211859263479709625e-02 -3.218775987625122070e-01 -1.757845431566238403e-01 1.079308688640594482e-01 -8.770904690027236938e-02 -5.737232789397239685e-02 -3.812097385525703430e-02 6.568308174610137939e-02 -5.110717564821243286e-02 -1.144906952977180481e-01 -2.695108763873577118e-02 -8.549913763999938965e-02 2.225818336009979248e-01 -8.205919712781906128e-02 1.123354285955429077e-01
-1.853046715259552002e-01 -1.373515874147415161e-01 -1.818446218967437744e-01 5.739940330386161804e-02 -7.203264534473419189e-02 1.286722421646118164e-01 -1.341753359884023666e-02 -2.994201518595218658e-02 3.157284855842590332e-01 4.820455610752105713e-01 1.275471597909927368e-01 2.524239420890808105e-01 -1.361504942178726196e-01 6.778181344270706177e-02 1.379739344120025635e-01 4.685684293508529663e-02 3.828106448054313660e-02 7.196517195552587509e-03 -8.791930973529815674e-02 -1.394303739070892334e-01 4.398400485515594482e-01 8.587190508842468262e-02 -9.591481089591979980e-02 1.015102863311767578e-01 -9.342354536056518555e-02 1.923776790499687195e-02 3.650539740920066833e-02 5.821128934621810913e-02 -2.475926578044891357e-01 1.558225154876708984e-01 -2.335682213306427002e-01 -1.680162847042083740e-01
1.722265183925628662e-01 2.125126309692859650e-02 6.096348911523818970e-02 -6.617617607116699219e-02 2.787863612174987793e-01 -1.122379973530769348e-01 -1.591072380542755127e-01 -1.614057868719100952e-01 1.718021184206008911e-01 3.864891529083251953e-01 9.422320127487182617e-02 -2.668595500290393829e-02 -1.381525695323944092e-01 3.738510608673095703e-01 3.691558241844177246e-01 -4.026304557919502258e-02 1.118131875991821289e-01 4.927422106266021729e-02 4.770931974053382874e-02 -3.176871240139007568e-01 -1.504815071821212769e-01 7.531662471592426300e-03 1.507090330123901367e-01 2.374738007783889771e-01 -1.186945363879203796e-01 -1.335801333189010620e-01 -1.072282493114471436e-01 8.265420794486999512e-02 -1.447040885686874390e-01 1.136104390025138855e-01 -1.737840622663497925e-01 -2.505463920533657074e-02
1.978962719440460205e-01 1.078829318284988403e-01 1.929994225502014160e-01 -1.688243150711059570e-01 -1.325425505638122559e-01 -7.643754035234451294e-02 -1.532601416110992432e-01 -1.716919094324111938e-01 -2.031654678285121918e-02 2.673610150814056396e-01 2.831854522228240967e-01 -2.181715369224548340e-01 -1.615192592144012451e-01 1.728180199861526489e-01 2.542941272258758545e-02 1.519977748394012451e-01 1.045895144343376160e-01 -3.164768517017364502e-01 -3.614558875560760498e-01 1.937328577041625977e-01 7.638012617826461792e-02 -7.495274394750595093e-02 -5.362796410918235779e-02 1.385832130908966064e-01 5.877429619431495667e-02 -2.063229084014892578e-01 -2.246100604534149170e-01 -1.390195935964584351e-01 9.912130422890186310e-03 -1.126009877771139145e-02 1.294135004281997681e-01 2.865200638771057129e-01
2.710102200508117676e-01 2.480324357748031616e-01 2.263778746128082275e-01 1.227904260158538818e-01 1.894742250442504883e-01 -1.690131425857543945e-02 -1.453568339347839355e-01 -3.994350321590900421e-03 1.976548284292221069e-01 2.535078525543212891e-01 -1.164156571030616760e-02 5.250409618020057678e-02 -1.367004662752151489e-01 1.797259598970413208e-01 1.544793993234634399e-01 1.406506299972534180e-01 1.545018404722213745e-01 -1.129811257123947144e-01 -1.881029009819030762e-01 -1.416804641485214233e-02 1.906527280807495117e-01 -2.916003391146659851e-02 -2.604958601295948029e-02 2.151775956153869629e-01 4.750429186969995499e-03 1.952165067195892334e-01 2.076339423656463623e-01 -1.588633805513381958e-01 -1.969274878501892090e-01 4.835107326507568359e-01 -6.872262060642242432e-02 -1.877027563750743866e-02
8.831574767827987671e-02 -8.625367190688848495e-04 8.330177515745162964e-02 -2.630440145730972290e-02 5.369368195533752441e-02 -3.565973043441772461e-02 -8.894934505224227905e-02 -1.572082787752151489e-01 -3.215840160846710205e-01 1.863735914230346680e-01 2.733458876609802246e-01 8.006142824888229370e-02 -2.475018948316574097e-01 -2.889838814735412598e-01 2.564179003238677979e-01 -7.796479761600494385e-02 5.867746844887733459e-02 1.067984923720359802e-01 -2.511354088783264160e-01 -2.219513207674026489e-01 4.021711647510528564e-01 -2.613078355789184570e-01 -1.194029897451400757e-01 6.046620756387710571e-02 1.131265610456466675e-01 -6.842946261167526245e-02 -1.089689806103706360e-01 7.673028111457824707e-02 8.529003709554672241e-03 5.876399204134941101e-02 -3.127491772174835205e-01 -1.462084334343671799e-02
1.422754973173141479e-01 1.705630421638488770e-01 -2.167962938547134399e-01 6.384246796369552612e-02 6.599593162536621094e-02 -2.872227877378463745e-02 6.327019631862640381e-02 -2.526073157787322998e-01 -9.079777449369430542e-02 3.341183662414550781e-01 3.335010409355163574e-01 -3.662502393126487732e-02 1.922181993722915649e-01 1.019759103655815125e-03 8.230040967464447021e-02 1.416326463222503662e-01 -1.069444939494132996e-01 9.508850984275341034e-03 -9.145288169384002686e-02 -1.334231942892074585e-01 7.016104459762573242e-02 -3.944717049598693848e-01 -8.113639056682586670e-02 -4.589064791798591614e-02 -5.964823067188262939e-02 -2.599005103111267090e-01 -6.510092318058013916e-02 2.010702341794967651e-01 4.705954343080520630e-02 1.765343099832534790e-01 -4.012787938117980957e-01 1.152389198541641235e-01
7.829625904560089111e-02 2.030501514673233032e-01 -1.691780388355255127e-01 6.663594860583543777e-03 -3.313225880265235901e-02 -1.741456985473632812e-01 -2.597366571426391602e-01 -3.174846768379211426e-01 -2.536649443209171295e-02 1.823294609785079956e-01 2.392141669988632202e-01 -2.330131977796554565e-01 -4.306660220026969910e-02 -1.371932923793792725e-01 2.671785652637481689e-01 6.465829908847808838e-02 5.937478691339492798e-02 1.131766960024833679e-01 -1.406772285699844360e-01 3.561653941869735718e-02 1.798408925533294678e-01 -4.003898203372955322e-01 -9.941543638706207275e-02 2.584572434425354004e-01 6.167259532958269119e-03 5.704161897301673889e-02 -9.613234549760818481e-02 1.047030277550220490e-02 1.165159642696380615e-01 1.053616926074028015e-01 -3.711432516574859619e-01 2.905551157891750336e-02
5.904823169112205505e-02 1.457777470350265503e-01 2.439952082931995392e-02 -1.181359514594078064e-01 -8.927635103464126587e-02 -4.102683067321777344e-02 6.242264062166213989e-02 1.425523404031991959e-02 1.046119406819343567e-01 2.946691215038299561e-01 1.775808185338973999e-01 1.355677843093872070e-01 -2.770671062171459198e-02 -3.546766936779022217e-02 1.630491018295288086e-02 -1.602686126716434956e-03 -1.366968452930450439e-01 -3.299352526664733887e-02 -3.975235819816589355e-01 2.342086881399154663e-01 1.150991320610046387e-01 -1.167314574122428894e-01 -6.850500404834747314e-02 2.188230752944946289e-01 -1.826922595500946045e-01 -3.585753440856933594e-01 2.696347236633300781e-01 1.110649406909942627e-01 -9.449077397584915161e-02 3.649301230907440186e-01 -2.913677692413330078e-01 1.043256893754005432e-01
-8.994170278310775757e-02 8.399590104818344116e-02 1.140318512916564941e-01 3.922929167747497559e-01 -5.015345290303230286e-03 -1.307574957609176636e-01 -9.670208394527435303e-02 -4.066651463508605957e-01 -1.734605282545089722e-01 2.725670039653778076e-01 1.791863888502120972e-01 2.473974525928497314e-01 -3.510528057813644409e-02 -8.119235932826995850e-02 6.418612599372863770e-02 3.053289651870727539e-01 8.459544926881790161e-02 -1.023412346839904785e-01 -7.761124521493911743e-02 -1.180902794003486633e-01 1.207514405250549316e-01 -3.585065901279449463e-01 9.023224934935569763e-03 1.063850224018096924e-01 3.951564803719520569e-02 -1.168469265103340149e-01 -1.211916059255599976e-01 1.059619039297103882e-01 -9.138312190771102905e-02 2.063258141279220581e-01 1.419620066881179810e-01 1.375952810049057007e-01
-4.209842532873153687e-02 5.498122796416282654e-02 1.869460642337799072e-01 2.823315858840942383e-01 1.031100302934646606e-01 -6.650903820991516113e-02 -1.799638755619525909e-02 -1.382783502340316772e-01 2.425287514925003052e-01 1.220901980996131897e-01 3.603684604167938232e-01 1.318033691495656967e-02 -2.339156866073608398e-01 2.445623576641082764e-01 2.025214880704879761e-01 -2.841885760426521301e-02 7.056404650211334229e-02 6.558257341384887695e-02 -3.972955048084259033e-01 -2.628853023052215576e-01 -1.175813898444175720e-01 -4.233064129948616028e-02 2.195716947317123413e-01 1.371628139168024063e-02 -2.636293172836303711e-01 -8.012276142835617065e-02 -1.139834225177764893e-01 -7.905634492635726929e-02 4.087078943848609924e-02 -7.608963549137115479e-02 -1.508947163820266724e-01 2.455368936061859131e-01
1.545173972845077515e-01 4.071685671806335449e-01 1.049292013049125671e-01 -7.703313231468200684e-02 -4.181891977787017822e-01 -1.194694265723228455e-01 -9.682373702526092529e-02 -4.622131586074829102e-02 -1.443464756011962891e-01 4.000181257724761963e-01 2.681242227554321289e-01 7.060706615447998047e-02 -1.428874433040618896e-01 -1.496883183717727661e-01 1.375005487352609634e-02 1.417623907327651978e-01 2.249540239572525024e-01 -2.052492052316665649e-01 -9.035197645425796509e-02 -8.078657090663909912e-02 -1.343404203653335571e-01 -2.401063591241836548e-02 -4.969171807169914246e-02 8.863124251365661621e-02 5.462123453617095947e-02 -2.641444094479084015e-02 -1.925801038742065430e-01 1.589328497648239136e-01 -2.031252980232238770e-01 9.925228357315063477e-02 -1.206502988934516907e-01 6.185878068208694458e-02
-1.950275301933288574e-01 1.171162948012351990e-01 5.745095759630203247e-02 -2.664819061756134033e-01 -2.007463723421096802e-01 8.270602673292160034e-02 2.167927473783493042e-01 -2.106513381004333496e-01 -7.359696924686431885e-02 1.400113292038440704e-02 1.933540552854537964e-01 -1.496973782777786255e-01 -1.557636260986328125e-01 1.990851908922195435e-01 1.690072715282440186e-01 2.297198176383972168e-01 3.101656436920166016e-01 -2.945313043892383575e-02 -8.529221266508102417e-02 -1.975798010826110840e-01 9.179674834012985229e-02 -2.407580167055130005e-01 1.786136068403720856e-02 2.901864945888519287e-01 3.082310408353805542e-02 -4.804366454482078552e-02 1.520421057939529419e-01 -2.311618253588676453e-02 -2.208853811025619507e-01 2.925365567207336426e-01 6.986983120441436768e-02 2.536188662052154541e-01
2.165935784578323364e-01 1.381637752056121826e-01 2.124784886837005615e-01 -1.726096123456954956e-01 1.548170344904065132e-03 2.125353217124938965e-01 1.646157801151275635e-01 -2.985121905803680420e-01 -4.640959948301315308e-02 4.597077071666717529e-01 -1.037856265902519226e-01 1.008028015494346619e-01 1.499207317829132080e-01 8.169312030076980591e-02 1.416815072298049927e-01 2.584607899188995361e-01 3.183216750621795654e-01 -1.149661242961883545e-01 -2.168771773576736450e-01 4.964778572320938110e-02 2.189998924732208252e-01 -1.658086180686950684e-01 -7.984327524900436401e-02 5.563174188137054443e-02 -1.720244288444519043e-01 -1.361898183822631836e-01 -1.683557480573654175e-01 8.831363916397094727e-02 -2.673924714326858521e-02 -3.509951382875442505e-02 -1.089359372854232788e-01 -1.285922341048717499e-02
1.882600635290145874e-01 -9.351372718811035156e-03 2.431478723883628845e-02 1.341269910335540771e-01 -9.496855735778808594e-02 -1.638181209564208984e-01 -4.455938003957271576e-03 -1.446061432361602783e-01 2.914467453956604004e-01 2.866225242614746094e-01 1.652053892612457275e-01 -1.389466077089309692e-01 -2.942940592765808105e-02 4.391640424728393555e-02 2.761977910995483398e-01 1.001339405775070190e-01 -1.038020849227905273e-01 4.447645321488380432e-02 -1.458492279052734375e-01 -3.575730919837951660e-01 1.514316499233245850e-01 3.374092653393745422e-02 1.692511327564716339e-02 1.194467991590499878e-01 9.514419734477996826e-02 -1.275185681879520416e-02 -2.043976932764053345e-01 -1.534983702003955841e-02 -5.530250668525695801e-01 4.589319229125976562e-02 -9.680383652448654175e-02 1.313530653715133667e-01
9.136442840099334717e-02 8.405946195125579834e-02 -1.587446630001068115e-01 -1.263085603713989258e-01 -6.540480256080627441e-02 2.442507445812225342e-02 1.471979618072509766e-01 8.556472510099411011e-02 -1.961017847061157227e-01 9.023850411176681519e-02 2.516247928142547607e-01 4.004517793655395508e-01 -1.656835079193115234e-01 4.222612828016281128e-02 3.289079964160919189e-01 1.303149312734603882e-01 2.363143302500247955e-02 -1.046777814626693726e-01 -8.940593898296356201e-02 -3.008744120597839355e-01 8.180497586727142334e-02 -2.584885954856872559e-01 1.690628230571746826e-01 1.926430314779281616e-01 -3.560097813606262207e-01 -8.054389059543609619e-02 -3.214902803301811218e-02 -2.422562055289745331e-02 -5.904247611761093140e-02 4.081308469176292419e-02 -2.755675911903381348e-01 -1.404324471950531006e-01
-1.020107269287109375e-01 1.018146201968193054e-01 1.543034911155700684e-01 -4.070227965712547302e-02 1.320510208606719971e-01 4.575559869408607483e-02 -2.905874745920300484e-03 -1.731826663017272949e-01 1.413345932960510254e-01 1.297560632228851318e-01 9.529399126768112183e-02 -1.550574749708175659e-01 -7.488530874252319336e-02 -9.882590174674987793e-02 3.901107907295227051e-01 2.974776625633239746e-01 3.911617696285247803e-01 2.139572799205780029e-02 -2.046886533498764038e-01 -1.246931254863739014e-01 2.601675987243652344e-01 -2.085155248641967773e-01 2.572473287582397461e-01 7.026179134845733643e-02 -1.558304764330387115e-02 2.038762159645557404e-02 1.705581843852996826e-01 1.090036928653717041e-01 3.711713850498199463e-02 2.581973671913146973e-01 2.605805993080139160e-01 -8.645210415124893188e-02
2.361317723989486694e-02 2.168468572199344635e-02 -2.115173079073429108e-02 -1.238662451505661011e-01 5.194996297359466553e-02 1.101097986102104187e-01 -9.946212172508239746e-02 -1.593023091554641724e-01 1.612681080587208271e-04 -2.214488014578819275e-02 4.313276112079620361e-01 2.607151865959167480e-01 -3.502855598926544189e-01 5.741081014275550842e-02 1.267480663955211639e-02 1.499065104871988297e-02 -2.614904046058654785e-01 -5.764573067426681519e-02 -3.101131916046142578e-01 -6.353094428777694702e-02 6.940538436174392700e-02 -2.032788991928100586e-01 -8.853325247764587402e-02 2.735300660133361816e-01 -3.732397854328155518e-01 -2.400581985712051392e-01 9.904600679874420166e-02 -2.679860778152942657e-02 6.389149348251521587e-04 1.294834315776824951e-01 -1.446695625782012939e-01 7.961544394493103027e-02
1.571641266345977783e-01 9.941770136356353760e-02 -6.850144267082214355e-02 -6.258939951658248901e-02 -9.890376031398773193e-02 9.735128283500671387e-02 -2.551193237304687500e-01 -2.723484933376312256e-01 1.332051157951354980e-01 1.882355362176895142e-01 2.146793007850646973e-01 -2.541070282459259033e-01 1.465357542037963867e-01 7.510209828615188599e-02 2.629792988300323486e-01 1.647956967353820801e-01 2.684641480445861816e-01 -2.080741822719573975e-01 -1.278714537620544434e-01 1.192776206880807877e-02 2.900991961359977722e-02 -2.942412793636322021e-01 1.995214261114597321e-02 -3.196668624877929688e-02 -1.434577256441116333e-01 -5.566689744591712952e-02 1.053037121891975403e-01 2.962288260459899902e-01 -3.372261822223663330e-01 -7.260928303003311157e-02 -2.079189270734786987e-01 -7.470265775918960571e-02
-1.014859303832054138e-01 -6.874140352010726929e-02 8.445583283901214600e-02 -7.622656878083944321e-03 -1.335157155990600586e-01 2.275440394878387451e-01 -3.648033738136291504e-02 -2.636805176734924316e-01 2.558065056800842285e-01 2.621920406818389893e-01 -1.476466506719589233e-01 -1.347828283905982971e-02 -1.263472586870193481e-01 5.961071699857711792e-03 1.119724661111831665e-01 4.215767979621887207e-01 2.306807935237884521e-01 -1.686709374189376831e-01 -9.003392606973648071e-02 3.842363879084587097e-02 5.648683384060859680e-02 1.392109598964452744e-02 -5.660083517432212830e-02 3.319561481475830078e-01 -2.871788740158081055e-01 -1.933619529008865356e-01 -3.251300007104873657e-02 3.077069483697414398e-02 9.486138820648193359e-02 -8.717633038759231567e-02 -3.518080413341522217e-01 -6.808600574731826782e-02
4.315207898616790771e-02 -7.318236678838729858e-02 -1.049537435173988342e-01 -4.483659937977790833e-02 -1.130332797765731812e-01 2.312464080750942230e-02 4.006686434149742126e-02 -1.252747420221567154e-02 -1.353035271167755127e-01 2.229132056236267090e-01 3.564898371696472168e-01 4.662392139434814453e-01 -1.874209195375442505e-02 -7.170299440622329712e-02 2.662140130996704102e-01 1.811073869466781616e-01 -1.381839513778686523e-01 -7.206990569829940796e-02 -2.443213015794754028e-01 -2.768089473247528076e-01 2.078132480382919312e-01 -1.688639372587203979e-01 1.865331083536148071e-01 1.078179851174354553e-01 -1.469390392303466797e-01 -1.758604892529547215e-03 4.232964292168617249e-02 7.960917055606842041e-02 -8.605939894914627075e-02 1.436983197927474976e-01 -2.705393731594085693e-01 -1.826557517051696777e-01
1.123711392283439636e-01 5.196069926023483276e-02 3.515159711241722107e-02 6.533454358577728271e-02 -1.790008507668972015e-02 -2.029157727956771851e-01 5.385033413767814636e-02 6.040079519152641296e-03 2.679291665554046631e-01 2.731297314167022705e-01 3.120581805706024170e-01 1.703576445579528809e-01 -4.032345414161682129e-01 2.008344680070877075e-01 3.925852179527282715e-01 9.179721772670745850e-02 2.517027407884597778e-02 1.063174307346343994e-01 -3.068119287490844727e-01 -1.268862187862396240e-01 -5.656208097934722900e-02 3.032722324132919312e-02 1.002090126276016235e-01 -1.185722574591636658e-01 -2.094518691301345825e-01 -4.253364726901054382e-02 7.717806845903396606e-02 5.994162335991859436e-02 6.359014660120010376e-02 -2.429226487874984741e-01 -1.088927984237670898e-01 1.262317001819610596e-01
7.440905272960662842e-02 5.509752780199050903e-02 9.042003005743026733e-02 -2.857523858547210693e-01 3.007579781115055084e-02 -2.042270600795745850e-01 2.673845039680600166e-03 3.751192986965179443e-02 -3.016821146011352539e-01 2.443093210458755493e-01 3.238188326358795166e-01 8.054563403129577637e-02 -2.186407446861267090e-01 -1.189808920025825500e-01 1.758892983198165894e-01 -1.401019394397735596e-01 6.796301156282424927e-02 -3.423506021499633789e-02 -9.940642118453979492e-02 -2.451476603746414185e-01 2.718141973018646240e-01 -2.813555002212524414e-01 -7.852996140718460083e-02 3.844244033098220825e-02 -1.103324666619300842e-01 -5.210161581635475159e-02 6.319746375083923340e-02 -1.060434356331825256e-01 -7.685255259275436401e-02 1.884089410305023193e-01 -2.560830712318420410e-01 3.308022916316986084e-01
1.865856349468231201e-01 -4.536215588450431824e-02 2.800832688808441162e-02 -1.730584651231765747e-01 3.965524211525917053e-02 -1.489904373884201050e-01 -1.222124993801116943e-01 -3.248676061630249023e-01 -1.315366923809051514e-01 1.920845210552215576e-01 -8.180519938468933105e-02 5.543129518628120422e-02 -1.679103672504425049e-01 2.333097755908966064e-01 8.553106337785720825e-02 4.001838564872741699e-01 1.935037672519683838e-01 1.447874028235673904e-02 -1.822042316198348999e-01 -1.843527406454086304e-01 1.346855461597442627e-01 -1.847542077302932739e-01 -2.943689227104187012e-01 6.491896510124206543e-02 -2.283071540296077728e-02 -2.057841718196868896e-01 -6.311750411987304688e-02 -1.218234226107597351e-01 -3.264984786510467529e-01 -9.748858213424682617e-02 -1.585346460342407227e-01 1.522644758224487305e-01
-1.043502613902091980e-01 -1.355886012315750122e-01 3.195752948522567749e-02 9.936900436878204346e-02 -8.839517831802368164e-02 1.509282737970352173e-01 -1.530519127845764160e-01 -2.804431021213531494e-01 1.057069748640060425e-01 1.433028876781463623e-01 2.675210237503051758e-01 2.543153800070285797e-02 -2.339486926794052124e-01 5.569188296794891357e-02 2.763181738555431366e-02 3.203451037406921387e-01 9.880423545837402344e-02 -2.128261923789978027e-01 -4.986331984400749207e-02 -7.654131948947906494e-02 1.042723804712295532e-01 -3.460522368550300598e-02 -1.075289212167263031e-03 5.387679338455200195e-01 1.779561163857579231e-03 -1.808591485023498535e-01 1.396952867507934570e-01 -1.807124614715576172e-01 -3.475053980946540833e-02 1.544153392314910889e-01 -2.345267087221145630e-01 -1.770290881395339966e-01
1.383707076311111450e-01 -3.820616006851196289e-01 1.840347945690155029e-01 1.794771999120712280e-01 1.003747954964637756e-01 -1.263540834188461304e-01 -3.458641096949577332e-02 -2.790149152278900146e-01 5.032338201999664307e-02 3.803057670593261719e-01 1.644410043954849243e-01 2.841153740882873535e-01 -1.117203682661056519e-01 -1.114752218127250671e-01 -1.481248438358306885e-01 3.796713426709175110e-02 2.658705040812492371e-02 -8.429427444934844971e-02 -1.022348180413246155e-01 -1.363041847944259644e-01 1.115605831146240234e-01 -9.635554254055023193e-02 -8.865179494023323059e-03 2.341997921466827393e-01 -3.368295133113861084e-01 3.819082304835319519e-02 8.798211812973022461e-03 -2.201889902353286743e-01 -5.734709277749061584e-02 2.735698819160461426e-01 -6.817131489515304565e-02 2.732402831315994263e-02
-1.229854673147201538e-02 -1.491927951574325562e-01 -2.958504296839237213e-02 3.454686328768730164e-02 6.167416274547576904e-02 6.198905780911445618e-02 -1.321333497762680054e-01 -9.002751857042312622e-02 3.700137734413146973e-01 3.443015515804290771e-01 2.926816642284393311e-01 1.622259169816970825e-01 -2.235169261693954468e-01 2.030451595783233643e-02 4.779796600341796875e-01 2.141233235597610474e-01 -5.289356783032417297e-02 1.073632985353469849e-01 -2.032580822706222534e-01 -1.197777539491653442e-01 -6.538074463605880737e-02 1.107625197619199753e-02 1.684076488018035889e-01 -6.482618302106857300e-02 -1.307321041822433472e-01 6.041309610009193420e-02 2.888374961912631989e-02 -6.002236623317003250e-03 -1.109270229935646057e-01 -2.689206898212432861e-01 -1.647258847951889038e-01 9.938431531190872192e-02
1.346987485885620117e-01 1.974800825119018555e-01 -1.088894382119178772e-01 -1.742321103811264038e-01 8.428528904914855957e-02 -2.163201421499252319e-01 3.494828939437866211e-02 -3.692088723182678223e-01 -1.688734889030456543e-01 4.251841604709625244e-01 3.311264812946319580e-01 7.672187057323753834e-04 5.038816109299659729e-02 -1.854728460311889648e-01 6.988547742366790771e-02 1.671531498432159424e-01 -6.626475602388381958e-02 -6.348741799592971802e-02 1.013294160366058350e-01 -1.934679746627807617e-01 2.207409590482711792e-01 -2.767055332660675049e-01 -1.122708022594451904e-01 6.983948498964309692e-02 8.590180426836013794e-02 -2.591556608676910400e-01 -5.358799919486045837e-02 -1.604428142309188843e-02 -1.637297123670578003e-01 2.322404831647872925e-02 -1.258761733770370483e-01 -2.729824744164943695e-02
-1.746855080127716064e-01 -5.985000729560852051e-02 -1.478254515677690506e-02 8.554561436176300049e-02 -2.880930900573730469e-01 2.657773494720458984e-01 -3.218067884445190430e-01 -3.457464873790740967e-01 9.234322607517242432e-02 1.406942456960678101e-01 1.431083679199218750e-01 1.055012419819831848e-01 -2.712193727493286133e-01 -3.151030465960502625e-02 7.865359634160995483e-02 1.633978635072708130e-01 6.082722544670104980e-02 -1.270067095756530762e-01 -2.189832031726837158e-01 -1.441499888896942139e-01 9.204617887735366821e-02 1.012625768780708313e-01 4.509331658482551575e-02 3.740253150463104248e-01 -2.136239707469940186e-01 -1.228486746549606323e-01 -1.511637959629297256e-02 -1.668544262647628784e-01 1.370706688612699509e-02 7.840179651975631714e-02 -2.447151690721511841e-01 -1.001284420490264893e-01
-6.376894563436508179e-02 8.938965201377868652e-02 2.203926593065261841e-01 4.231037572026252747e-02 4.435880109667778015e-02 -1.603588908910751343e-01 -1.305269002914428711e-01 -2.511940300464630127e-01 -1.646429449319839478e-01 1.009504199028015137e-01 1.355290710926055908e-01 -1.366617977619171143e-01 -1.872228533029556274e-01 2.227258533239364624e-01 3.976556062698364258e-01 -5.118167027831077576e-02 1.075832769274711609e-01 -7.538355141878128052e-02 -5.172596573829650879e-01 -1.694130152463912964e-01 3.525222092866897583e-02 4.465266317129135132e-02 -3.354071453213691711e-02 -4.302089288830757141e-02 -9.206055849790573120e-02 -7.982064038515090942e-02 -2.778176665306091309e-01 2.431858517229557037e-02 -2.623606920242309570e-01 1.082683801651000977e-01 -4.295491427183151245e-02 1.235376149415969849e-01
5.531059950590133667e-02 -1.145634725689888000e-01 -5.110977217555046082e-02 1.410312205553054810e-01 2.376355379819869995e-01 1.619043052196502686e-01 2.621783912181854248e-01 -1.313075125217437744e-01 2.431545406579971313e-01 3.323613703250885010e-01 2.517515718936920166e-01 2.005526870489120483e-01 -1.895917952060699463e-01 3.300434723496437073e-02 1.137673705816268921e-01 -6.901647150516510010e-02 -6.053121760487556458e-02 2.239153534173965454e-01 -2.702875137329101562e-01 -1.453316807746887207e-01 7.752483338117599487e-02 4.052510857582092285e-02 -2.609892189502716064e-01 -6.331967562437057495e-02 -2.392402291297912598e-01 -1.012263149023056030e-01 3.411746323108673096e-01 -3.518994152545928955e-02 -1.313225030899047852e-01 9.866669774055480957e-02 2.807483775541186333e-03 1.576595008373260498e-01
-4.708313941955566406e-02 5.238602682948112488e-02 -5.052378773689270020e-02 -7.824496924877166748e-02 -1.697728037834167480e-02 1.966602653264999390e-01 -7.336118072271347046e-02 -1.152432188391685486e-01 3.134198784828186035e-01 9.315142780542373657e-02 -5.337978899478912354e-02 -9.669040888547897339e-02 6.866071373224258423e-02 2.114472910761833191e-02 1.968455612659454346e-01 1.717092096805572510e-01 2.152021229267120361e-01 -1.538051366806030273e-01 -4.039913117885589600e-01 -2.511519193649291992e-01 -1.011678390204906464e-02 6.313228607177734375e-02 -1.353847533464431763e-01 2.197770029306411743e-01 5.476141721010208130e-02 -2.680916190147399902e-01 2.145817130804061890e-01 -1.558721214532852173e-01 -3.710525929927825928e-01 2.614919841289520264e-01 -8.514913171529769897e-02 1.036394760012626648e-01
-1.304165571928024292e-01 1.587720960378646851e-01 5.903977528214454651e-02 1.482586860656738281e-01 -1.337445806711912155e-02 1.188023537397384644e-01 -1.063282191753387451e-01 -2.802055478096008301e-01 1.430912176147103310e-03 2.119811028242111206e-01 1.345790773630142212e-01 -1.661767065525054932e-02 -4.139177203178405762e-01 5.383168905973434448e-02 -5.407769232988357544e-03 7.140450924634933472e-02 1.710243970155715942e-01 -1.759654283523559570e-01 -1.226236224174499512e-01 2.646360360085964203e-02 2.345184236764907837e-01 1.579876802861690521e-02 -1.305063962936401367e-01 1.479157805442810059e-01 -7.893779128789901733e-02 -3.865142166614532471e-01 1.397071778774261475e-01 -8.514048159122467041e-02 -7.671770453453063965e-02 4.287721216678619385e-01 -1.731194555759429932e-01 -1.154178008437156677e-01
1.642520427703857422e-01 -1.374207809567451477e-02 1.737608313560485840e-01 -7.745735347270965576e-02 -3.171514272689819336e-01 -5.666175112128257751e-02 1.091079562902450562e-01 -2.795504033565521240e-01 5.461425334215164185e-02 -6.640953570604324341e-02 1.706331819295883179e-01 2.214998900890350342e-01 -1.823455840349197388e-01 2.670105695724487305e-01 1.750274151563644409e-01 -6.341578066349029541e-02 1.343286484479904175e-01 1.760338097810745239e-01 -4.471285939216613770e-01 4.115101322531700134e-02 3.174796700477600098e-01 -3.850708529353141785e-02 -8.129812031984329224e-02 8.152008801698684692e-02 -3.426454216241836548e-02 5.906401202082633972e-02 2.468325644731521606e-01 -1.724890768527984619e-01 -6.901604682207107544e-02 6.677577644586563110e-02 -2.107675224542617798e-01 5.341061949729919434e-02
1.062009036540985107e-01 -4.589476063847541809e-02 2.172017544507980347e-01 2.713032364845275879e-01 -7.330793142318725586e-02 1.812575012445449829e-01 2.602576613426208496e-01 -1.551824808120727539e-01 1.769702732563018799e-01 2.537162005901336670e-01 3.460785746574401855e-01 1.269413437694311142e-02 -3.665229082107543945e-01 -2.102793157100677490e-01 -8.471275866031646729e-02 -2.813678234815597534e-03 1.297343522310256958e-01 -5.392630025744438171e-02 -3.444565534591674805e-01 -1.725662201642990112e-01 6.966894119977951050e-02 -2.068940550088882446e-01 -1.794427484273910522e-01 -6.839445233345031738e-02 -8.910570293664932251e-02 4.532993212342262268e-02 -7.475847005844116211e-02 3.606590256094932556e-02 -1.173052191734313965e-01 -1.307207494974136353e-01 -1.690739244222640991e-01 -7.350470870733261108e-02
1.223880276083946228e-01 -5.578574165701866150e-02 3.327417671680450439e-01 1.160829514265060425e-01 5.067129060626029968e-02 -2.130820006132125854e-01 8.948919922113418579e-02 -1.879621595144271851e-01 -3.428857028484344482e-02 4.449538290500640869e-01 2.136687934398651123e-01 -8.696900308132171631e-02 1.874523758888244629e-01 1.326410621404647827e-01 -4.267003387212753296e-02 3.205588459968566895e-01 7.533738762140274048e-02 -2.691687643527984619e-02 -1.939882710576057434e-02 -4.977490901947021484e-01 -6.422611325979232788e-02 -7.692288607358932495e-02 -1.944223232567310333e-02 8.696722984313964844e-02 -2.201904729008674622e-02 1.574539244174957275e-01 3.919928893446922302e-02 -2.010241523385047913e-02 4.667140915989875793e-02 7.341644167900085449e-02 -2.204364687204360962e-01 -2.875925414264202118e-02
-6.373929977416992188e-02 -5.645705759525299072e-02 1.922352705150842667e-03 -2.158315330743789673e-01 -1.925214976072311401e-01 -6.083170324563980103e-02 -8.710325695574283600e-03 -2.683134377002716064e-01 1.143151298165321350e-01 4.010938704013824463e-01 8.615566417574882507e-03 5.748474970459938049e-02 4.022057726979255676e-02 -2.260941267013549805e-02 1.273458730429410934e-02 1.667435318231582642e-01 -3.093377053737640381e-01 -1.168290972709655762e-01 -2.048448175191879272e-01 -1.719776839017868042e-01 1.744175553321838379e-01 -2.349047660827636719e-01 1.589170470833778381e-02 1.351086199283599854e-01 7.646185159683227539e-02 -3.288593888282775879e-01 -7.339216303080320358e-03 1.506366729736328125e-01 -1.382832080125808716e-01 1.407822519540786743e-01 -3.914788961410522461e-01 1.094959154725074768e-01
-1.709953248500823975e-01 2.279510349035263062e-02 1.605426520109176636e-01 2.420791238546371460e-01 -2.158098369836807251e-01 -1.176881254650652409e-03 -1.158501878380775452e-01 -2.490780204534530640e-01 2.352268248796463013e-01 9.085325896739959717e-02 1.335350275039672852e-01 -6.939931958913803101e-02 -6.911623477935791016e-02 1.964085847139358521e-01 7.980544120073318481e-02 -4.254880174994468689e-02 1.330900341272354126e-01 1.254648268222808838e-01 -1.846698373556137085e-01 -2.644505798816680908e-01 3.399063348770141602e-01 2.510599978268146515e-02 -5.043924786150455475e-03 -1.410990655422210693e-01 -2.549729645252227783e-01 3.088277019560337067e-02 2.387010678648948669e-02 1.912938356399536133e-01 -6.026978418231010437e-02 -1.167244017124176025e-01 -3.512649536132812500e-01 3.296924233436584473e-01
1.271862834692001343e-01 1.378919482231140137e-01 3.068825602531433105e-01 1.872703135013580322e-01 -7.066537439823150635e-02 1.708772182464599609e-01 -5.185084417462348938e-02 6.190168857574462891e-02 -4.442395269870758057e-02 3.436488807201385498e-01 2.654855847358703613e-01 -5.482546985149383545e-02 -1.999753266572952271e-01 -9.759310632944107056e-02 5.082046240568161011e-02 2.425759844481945038e-02 3.063764870166778564e-01 1.745695322751998901e-01 -1.587840467691421509e-01 -3.290003836154937744e-01 1.693180650472640991e-01 1.102241054177284241e-01 2.290039137005805969e-02 -1.882476210594177246e-01 -3.779667019844055176e-01 -5.287289246916770935e-02 1.495955735445022583e-01 -1.632161289453506470e-01 4.537764564156532288e-02 -1.127374358475208282e-03 -2.705555036664009094e-02 1.287171840667724609e-01
2.958531379699707031e-01 -8.936174213886260986e-02 5.856926739215850830e-02 -8.247945457696914673e-02 1.230460554361343384e-01 -4.115714877843856812e-02 -2.690215408802032471e-01 -4.521845579147338867e-01 2.751066982746124268e-01 1.853445172309875488e-01 3.117400109767913818e-01 -4.710958898067474365e-02 -2.208734601736068726e-01 1.220359355211257935e-01 2.058986872434616089e-01 2.106784842908382416e-02 1.996667236089706421e-01 9.025480598211288452e-02 -5.521963164210319519e-02 -1.449130177497863770e-01 -1.351667493581771851e-01 7.316896319389343262e-02 2.854408323764801025e-01 9.564749151468276978e-02 6.951472163200378418e-02 -5.396601930260658264e-02 4.966166988015174866e-02 8.323413133621215820e-02 -5.900162085890769958e-02 1.014621183276176453e-01 6.824956834316253662e-02 2.504756748676300049e-01
-1.139606833457946777e-01 1.685615628957748413e-01 -1.074546948075294495e-01 -4.292617365717887878e-02 -1.478485763072967529e-01 -2.426647022366523743e-02 1.819199174642562866e-01 -2.037308514118194580e-01 1.236473470926284790e-01 -2.025444805622100830e-02 1.993972659111022949e-01 3.325252607464790344e-02 -3.208683133125305176e-01 1.941103339195251465e-01 8.045157790184020996e-02 -6.597363203763961792e-02 1.862905323505401611e-01 -2.377555705606937408e-02 -1.421337723731994629e-01 -1.465430259704589844e-01 1.093065589666366577e-01 -3.123309016227722168e-01 -1.062444597482681274e-01 -3.369156643748283386e-02 -2.409971058368682861e-01 1.037489622831344604e-01 1.809508949518203735e-01 8.895785361528396606e-02 -3.543655872344970703e-01 2.136310487985610962e-01 8.220076560974121094e-02 3.921726047992706299e-01
-1.142806112766265869e-01 -2.846777141094207764e-01 1.021177098155021667e-01 -3.892165422439575195e-02 8.579437434673309326e-02 -1.110294312238693237e-01 -1.653051972389221191e-01 -2.342298328876495361e-01 2.472326159477233887e-01 4.282234013080596924e-01 1.897298842668533325e-01 -3.834433108568191528e-02 -3.168428540229797363e-01 -1.036159172654151917e-01 3.930218517780303955e-02 -4.023396968841552734e-02 -1.390654742717742920e-01 -4.458515718579292297e-02 -3.669304847717285156e-01 -4.307295382022857666e-02 8.808898180723190308e-02 1.488533169031143188e-01 -1.704282164573669434e-01 1.429588301107287407e-04 -1.957231163978576660e-01 -8.830901235342025757e-02 1.738581657409667969e-01 5.625794455409049988e-02 -2.632583864033222198e-02 1.678436398506164551e-01 -2.261991351842880249e-01 -1.396801620721817017e-01
-4.816908389329910278e-02 3.652388155460357666e-01 1.811054535210132599e-02 9.731661528348922729e-02 -1.197962686419487000e-01 5.102283507585525513e-02 -5.462975800037384033e-02 -2.537858784198760986e-01 1.263907458633184433e-02 5.286246538162231445e-02 1.379456818103790283e-01 6.663421541452407837e-02 -3.509967625141143799e-01 -5.370775982737541199e-02 3.548427224159240723e-01 5.330738052725791931e-02 8.701300621032714844e-02 -1.812048405408859253e-01 -1.267120093107223511e-01 8.914038538932800293e-03 2.858057320117950439e-01 -1.579590141773223877e-01 -2.109863460063934326e-01 7.146339118480682373e-02 3.655105084180831909e-02 -3.483285903930664062e-01 2.604450583457946777e-01 -2.571354992687702179e-02 9.295605868101119995e-02 2.117634564638137817e-01 7.611881941556930542e-02 -1.601053476333618164e-01
2.290131300687789917e-01 -5.619649775326251984e-03 -1.122662574052810669e-01 -2.696906924247741699e-01 9.822938591241836548e-02 2.416516840457916260e-01 1.368675976991653442e-01 -2.175319790840148926e-01 8.787170797586441040e-02 4.022100865840911865e-01 -1.603888720273971558e-01 -2.821551561355590820e-01 -2.621131241321563721e-01 1.398631483316421509e-01 -3.466082364320755005e-02 -1.044846419245004654e-02 7.213986665010452271e-02 -1.576279848814010620e-01 -2.404152154922485352e-01 -1.650814563035964966e-01 8.227594941854476929e-02 -3.483511805534362793e-01 1.226172745227813721e-01 -3.289662301540374756e-02 -1.594959497451782227e-01 -4.146991297602653503e-02 -4.369082674384117126e-02 2.574211731553077698e-02 -1.081374138593673706e-01 2.309297025203704834e-01 -7.796435058116912842e-02 5.927059426903724670e-02
6.230037286877632141e-02 1.504370868206024170e-01 -6.436356157064437866e-02 -2.040647715330123901e-01 -2.767174839973449707e-01 -1.472901403903961182e-01 -2.662324607372283936e-01 -2.051413953304290771e-01 1.199208945035934448e-01 2.762920558452606201e-01 -4.811659455299377441e-02 -2.466930262744426727e-02 -1.422854363918304443e-01 6.939602643251419067e-02 9.377233684062957764e-02 1.582069545984268188e-01 2.712813019752502441e-01 -4.305620491504669189e-02 -1.337422579526901245e-01 -9.644707292318344116e-02 3.304995894432067871e-01 -1.702703349292278290e-02 6.955285370349884033e-02 1.171071305871009827e-01 -3.816220164299011230e-01 -2.108985781669616699e-01 -2.809633687138557434e-02 1.047981306910514832e-01 -2.260427922010421753e-01 -2.196066081523895264e-01 1.781763434410095215e-01 1.685483194887638092e-02
-1.185337156057357788e-01 -7.775833457708358765e-02 2.032643556594848633e-01 -1.147911474108695984e-01 -3.257117569446563721e-01 -1.913916766643524170e-01 7.877944037318229675e-03 -4.115202724933624268e-01 -2.636415958404541016e-01 1.877940818667411804e-02 1.415461748838424683e-01 5.743009969592094421e-02 1.171269044280052185e-01 1.145357564091682434e-01 1.805208921432495117e-01 3.112076520919799805e-01 5.316108837723731995e-02 2.187089622020721436e-01 -1.572089195251464844e-01 -1.449702084064483643e-01 3.190796077251434326e-01 -7.961314171552658081e-02 -8.045072108507156372e-02 9.628058969974517822e-02 -1.588542759418487549e-01 -1.418262720108032227e-01 -1.663835346698760986e-02 1.305770874023437500e-01 -2.259819023311138153e-02 5.689490213990211487e-02 -2.764911949634552002e-01 2.563717961311340332e-02
1.409838050603866577e-01 -2.006031125783920288e-01 7.583492994308471680e-02 2.268352806568145752e-01 -1.321293786168098450e-02 -1.074029877781867981e-01 1.442125998437404633e-02 -7.132393121719360352e-02 1.630912274122238159e-01 2.419369295239448547e-02 5.936575531959533691e-01 4.215946421027183533e-02 -2.206155955791473389e-01 1.701837629079818726e-01 3.657608032226562500e-01 -2.849095873534679413e-02 7.578849047422409058e-02 -1.329014748334884644e-01 -9.079305827617645264e-02 -1.469684951007366180e-02 1.835225373506546021e-01 -2.640564143657684326e-01 8.902691304683685303e-03 -1.352596133947372437e-01 -3.501509130001068115e-02 -4.437363520264625549e-02 1.302321702241897583e-01 2.093102037906646729e-01 -2.509927377104759216e-03 1.856659352779388428e-01 4.232132807374000549e-02 1.348036378622055054e-01
1.484825015068054199e-01 3.917814493179321289e-01 8.336368016898632050e-03 1.129492223262786865e-01 -5.167528614401817322e-02 -1.008369848132133484e-01 -1.680860295891761780e-02 -4.161107242107391357e-01 6.772533059120178223e-02 3.280470967292785645e-01 2.391461431980133057e-01 1.475604325532913208e-01 2.332250587642192841e-02 4.576570168137550354e-02 8.520213514566421509e-02 2.416003942489624023e-01 -8.693336695432662964e-02 -1.431067883968353271e-01 -1.383908540010452271e-01 4.104230180382728577e-02 1.247043907642364502e-01 1.551977097988128662e-01 1.760382354259490967e-01 4.485442489385604858e-02 1.257668831385672092e-03 -4.263611137866973877e-02 -2.685842514038085938e-01 -9.740079939365386963e-02 -3.287817537784576416e-01 2.125214338302612305e-01 1.831376552581787109e-02 8.587571233510971069e-02
6.725820899009704590e-02 5.663678050041198730e-02 1.631205379962921143e-01 5.823854729533195496e-02 -6.936375866644084454e-04 -2.002150565385818481e-02 2.497888207435607910e-01 3.485222905874252319e-02 3.815571665763854980e-01 1.682089418172836304e-01 4.872131943702697754e-01 3.814001008868217468e-02 -2.051436007022857666e-01 7.949574850499629974e-03 3.989128470420837402e-01 2.214712053537368774e-01 3.124322183430194855e-02 -8.466887474060058594e-02 1.719225663691759109e-03 -7.210381329059600830e-02 3.040316104888916016e-01 -1.162991374731063843e-01 2.112949639558792114e-01 7.194429636001586914e-02 -5.963556841015815735e-02 2.426549606025218964e-02 -5.913756042718887329e-02 6.351958494633436203e-03 4.526459053158760071e-02 -6.397504359483718872e-02 -2.203533500432968140e-01 -6.090630218386650085e-02
-2.064687907695770264e-01 9.992360323667526245e-02 2.084886431694030762e-01 -6.780281662940979004e-02 2.198407985270023346e-02 -1.303158551454544067e-01 9.496826678514480591e-02 -3.738760948181152344e-02 1.252253204584121704e-01 2.684435844421386719e-01 2.483718693256378174e-01 -4.548840597271919250e-02 1.313313543796539307e-01 1.196175813674926758e-01 2.329090386629104614e-01 1.481970101594924927e-01 4.321702718734741211e-01 2.579321861267089844e-01 -1.676325798034667969e-01 -2.054230421781539917e-01 1.120363362133502960e-02 -1.482947319746017456e-01 1.170709803700447083e-01 1.141117960214614868e-01 -1.355282515287399292e-01 8.942817896604537964e-02 5.054621770977973938e-02 9.698909521102905273e-02 3.063303418457508087e-02 4.170624017715454102e-01 1.624832749366760254e-01 -1.102772168815135956e-02
3.635268658399581909e-02 -1.904000490903854370e-01 -3.855943214148283005e-03 -1.774330586194992065e-01 -2.582147419452667236e-01 -6.425583362579345703e-02 -6.386223435401916504e-02 -5.185523256659507751e-02 1.305151432752609253e-01 1.126956492662429810e-01 1.961855143308639526e-01 -8.363728225231170654e-02 -3.172453343868255615e-01 -1.111266911029815674e-01 1.289502829313278198e-01 2.565612196922302246e-01 -2.023830711841583252e-01 1.183668337762355804e-02 -4.898184537887573242e-01 1.247228309512138367e-01 4.338002949953079224e-02 -1.117388680577278137e-01 5.777253583073616028e-02 2.007935196161270142e-01 -2.530644536018371582e-01 -1.674460321664810181e-01 2.108700573444366455e-02 3.382967785000801086e-02 -2.191476523876190186e-01 2.176783382892608643e-01 -1.968843489885330200e-01 -1.588335819542407990e-02
1.050169765949249268e-01 2.002578228712081909e-01 3.530517220497131348e-02 -2.311895191669464111e-01 -1.752824634313583374e-01 2.502786181867122650e-02 2.805732488632202148e-01 -9.216166287660598755e-02 9.932204149663448334e-03 1.249257996678352356e-01 2.990451753139495850e-01 1.887146830558776855e-01 -1.164696216583251953e-01 4.360664188861846924e-01 -2.859844639897346497e-02 4.957360401749610901e-02 2.167030572891235352e-01 -2.303359471261501312e-02 -1.017229855060577393e-01 -9.734814614057540894e-02 1.844158172607421875e-01 -2.341431826353073120e-01 -3.236508071422576904e-01 -2.071171440184116364e-02 -1.718301773071289062e-01 -8.213354647159576416e-02 1.297223269939422607e-01 -1.870766878128051758e-01 -3.038131631910800934e-02 2.154203206300735474e-01 -9.883396327495574951e-02 1.461048722267150879e-01
-1.320056617259979248e-02 -2.898118644952774048e-02 3.579290211200714111e-02 -1.517892032861709595e-01 -2.203660644590854645e-02 -9.559715539216995239e-02 1.908095031976699829e-01 -3.842056393623352051e-01 1.693623214960098267e-01 2.377458661794662476e-01 -9.804452955722808838e-02 -1.666562855243682861e-01 -2.548568844795227051e-01 1.237239688634872437e-01 4.472177475690841675e-02 -1.526494622230529785e-01 1.582441031932830811e-01 -1.974060758948326111e-02 -3.604247272014617920e-01 -1.998697072267532349e-01 1.571065634489059448e-01 -3.211075961589813232e-01 -6.102539226412773132e-02 -6.773187220096588135e-02 -7.649886608123779297e-02 -2.996554598212242126e-02 2.103324085474014282e-01 -7.803696393966674805e-02 -1.219523400068283081e-01 3.689199388027191162e-01 6.010328605771064758e-02 -9.903308749198913574e-02
5.602200329303741455e-02 -3.323994949460029602e-02 1.880527883768081665e-01 1.932419687509536743e-01 -1.034491211175918579e-01 3.097737021744251251e-02 4.042245745658874512e-01 -7.777557522058486938e-02 1.049857288599014282e-01 4.004109501838684082e-01 2.881989181041717529e-01 4.826394841074943542e-02 -4.098156094551086426e-01 -2.305901944637298584e-01 5.075061693787574768e-02 -4.384124279022216797e-02 2.576115727424621582e-02 -8.092529326677322388e-02 -3.269220888614654541e-01 -1.516779698431491852e-02 3.259477019309997559e-02 -7.050445675849914551e-02 4.168396443128585815e-02 1.162544712424278259e-01 -1.549218595027923584e-01 4.466063156723976135e-02 5.801751464605331421e-02 -8.139855414628982544e-02 -1.649931631982326508e-02 -1.614094823598861694e-01 -2.349400222301483154e-01 8.043232560157775879e-02
1.253597736358642578e-01 -1.303223967552185059e-01 2.720126323401927948e-02 -2.256029546260833740e-01 -1.094163209199905396e-01 -3.591497614979743958e-02 -9.384036064147949219e-02 3.635556623339653015e-02 1.437794417142868042e-02 4.149196296930313110e-02 2.954261898994445801e-01 -1.194477826356887817e-02 -3.278224170207977295e-01 -6.671227514743804932e-02 1.147987395524978638e-01 3.511353731155395508e-01 -2.536072731018066406e-01 3.767037065699696541e-03 -4.318087399005889893e-01 1.006896793842315674e-01 1.824887394905090332e-01 -2.647078633308410645e-01 -2.202243544161319733e-03 1.728161126375198364e-01 -2.463007271289825439e-01 -4.645841568708419800e-02 1.185730993747711182e-01 -2.723550796508789062e-02 -1.655784249305725098e-01 1.379412114620208740e-01 -1.720063984394073486e-01 8.191353827714920044e-02
2.289360389113426208e-02 1.791343241930007935e-01 2.544722855091094971e-01 1.071012094616889954e-01 -7.740477565675973892e-03 -2.984805218875408173e-02 2.663390040397644043e-01 2.644773572683334351e-02 2.942745387554168701e-01 1.425717025995254517e-01 5.698996186256408691e-01 -8.930006623268127441e-02 -2.151243835687637329e-01 -2.496543899178504944e-02 2.621041238307952881e-01 1.110301762819290161e-01 -3.707013383973389864e-04 -1.396857053041458130e-01 -6.937279552221298218e-02 -8.110489696264266968e-02 3.470145761966705322e-01 -1.361413002014160156e-01 8.948085457086563110e-02 -1.360617461614310741e-03 -1.093451585620641708e-02 -1.649649813771247864e-02 -6.765633076429367065e-02 8.879339694976806641e-02 -1.992394402623176575e-02 -9.511850774288177490e-02 -2.143483459949493408e-01 6.966178119182586670e-02
2.798028104007244110e-02 -1.809693574905395508e-01 1.723159551620483398e-01 2.415581643581390381e-01 -2.865218929946422577e-02 1.535712331533432007e-01 2.857941389083862305e-01 -8.612528443336486816e-02 5.343160033226013184e-01 2.128876149654388428e-01 3.468288481235504150e-01 4.869242012500762939e-02 -9.424687176942825317e-02 3.834243863821029663e-02 1.353403925895690918e-01 1.596896648406982422e-01 9.239628165960311890e-02 1.363671384751796722e-02 -7.808721810579299927e-02 -1.232646033167839050e-01 1.155653744935989380e-01 -1.379692852497100830e-01 3.445859625935554504e-02 6.032085791230201721e-02 -1.754759550094604492e-01 -8.817190676927566528e-02 -1.511819511651992798e-01 4.293772950768470764e-02 -1.286190003156661987e-03 -1.506095081567764282e-01 -2.815105617046356201e-01 1.576275229454040527e-01
-1.393408626317977905e-01 -1.769010350108146667e-02 8.143983036279678345e-02 -4.202497750520706177e-02 -1.960770972073078156e-02 -6.642591953277587891e-02 3.456507027149200439e-01 -2.411091029644012451e-01 3.940754830837249756e-01 3.015573024749755859e-01 3.185461461544036865e-01 -3.844804465770721436e-01 -1.001783385872840881e-01 1.434561610221862793e-01 1.642206162214279175e-01 -1.136526837944984436e-01 -2.108907885849475861e-02 -1.329485327005386353e-01 -3.390737771987915039e-01 -8.228070288896560669e-02 -7.668196409940719604e-02 -1.480340957641601562e-01 1.300476938486099243e-01 1.161012202501296997e-01 -1.526011992245912552e-02 4.910520464181900024e-02 -2.449078718200325966e-03 2.477001398801803589e-02 5.045064166188240051e-02 5.495548993349075317e-02 4.065931588411331177e-02 1.221001595258712769e-01
4.435860216617584229e-01 1.845408231019973755e-01 -9.226301312446594238e-02 -7.624252885580062866e-02 -9.245943278074264526e-02 1.270727515220642090e-01 4.612519964575767517e-02 -3.929712772369384766e-01 1.386562883853912354e-01 5.504140630364418030e-02 2.324870377779006958e-01 -2.480829358100891113e-01 -6.511457264423370361e-02 1.275036633014678955e-01 3.398484364151954651e-02 1.848503202199935913e-01 2.568609714508056641e-01 -1.362319290637969971e-01 -2.765783369541168213e-01 -1.566740125417709351e-01 1.663974225521087646e-01 2.547304332256317139e-02 -1.434487849473953247e-01 1.906462907791137695e-01 1.409923732280731201e-01 1.900791376829147339e-02 6.307202577590942383e-02 -2.258280217647552490e-01 -9.638431668281555176e-02 8.312509953975677490e-02 2.129993401467800140e-03 -1.329212337732315063e-01
3.227497637271881104e-02 2.437862753868103027e-01 -6.075650453567504883e-02 6.907159090042114258e-02 7.518501579761505127e-02 2.026819996535778046e-02 7.341349869966506958e-02 -2.986684441566467285e-01 -2.834954261779785156e-01 1.833417564630508423e-01 1.673417389392852783e-01 -7.425697892904281616e-02 -3.200287222862243652e-01 1.553093641996383667e-01 4.973484948277473450e-02 2.650894224643707275e-01 8.007242530584335327e-02 3.067257441580295563e-02 -3.796253502368927002e-01 -1.593545377254486084e-01 7.485430105589330196e-04 -1.109804064035415649e-01 2.702643573284149170e-01 -2.098321765661239624e-01 -2.407747060060501099e-01 7.876940816640853882e-02 3.224881738424301147e-02 -9.331709146499633789e-02 -2.985812537372112274e-02 -2.272286824882030487e-02 -2.808339595794677734e-01 -1.522171497344970703e-01
1.966754049062728882e-01 1.499149352312088013e-01 8.464600145816802979e-02 1.636740565299987793e-01 -1.720624975860118866e-02 -3.142911940813064575e-02 1.724855303764343262e-01 -2.285408675670623779e-01 1.496856566518545151e-02 5.215306878089904785e-01 -5.721117928624153137e-02 2.207398414611816406e-01 5.513906851410865784e-02 8.529841154813766479e-02 1.996470429003238678e-02 -8.347033709287643433e-02 -2.668188512325286865e-01 1.413700580596923828e-01 -2.376950383186340332e-01 -2.227222025394439697e-01 2.044840306043624878e-01 -1.397960633039474487e-01 -1.786661334335803986e-02 3.418711125850677490e-01 -1.041547134518623352e-01 -8.577127009630203247e-02 1.520391553640365601e-01 -1.445516496896743774e-01 -4.638401791453361511e-02 4.131113382754847407e-05 -6.407997757196426392e-02 1.881947517395019531e-01
8.110431581735610962e-02 -1.041122376918792725e-01 1.670760363340377808e-01 -1.941223144531250000e-01 -2.019329555332660675e-02 -3.438011184334754944e-02 7.489136187359690666e-04 -3.701559901237487793e-01 1.078469604253768921e-01 2.334721386432647705e-02 -7.522203773260116577e-02 1.238807737827301025e-01 8.139417320489883423e-02 1.415741294622421265e-01 9.338462352752685547e-02 3.041673302650451660e-01 2.209890447556972504e-02 -2.677077949047088623e-01 -5.534596443176269531e-01 6.132833659648895264e-03 -6.868618726730346680e-02 -6.802463904023170471e-03 -5.971606075763702393e-02 2.942955493927001953e-02 -1.747668534517288208e-01 -1.949450075626373291e-01 -8.835113048553466797e-02 -1.090476885437965393e-01 -1.477248966693878174e-01 2.220224738121032715e-01 -2.455383092164993286e-01 9.967164695262908936e-02
-1.721566766500473022e-01 1.763917952775955200e-01 7.162670046091079712e-02 1.715883910655975342e-01 -2.622683905065059662e-02 1.388601958751678467e-01 -2.046409994363784790e-03 -8.585193008184432983e-02 1.073095854371786118e-02 2.688373327255249023e-01 -7.784450799226760864e-02 1.156059354543685913e-01 -3.596026301383972168e-01 3.408111864700913429e-03 -7.460002601146697998e-02 2.822094261646270752e-01 1.329009979963302612e-01 -1.416127532720565796e-01 2.150680683553218842e-02 -1.844643056392669678e-01 1.699922233819961548e-01 -1.518372595310211182e-01 1.174615249037742615e-01 4.432017803192138672e-01 -2.616640627384185791e-01 -1.928302794694900513e-01 1.623637527227401733e-01 1.240996122360229492e-01 -5.128327012062072754e-02 4.244094714522361755e-02 -2.769047617912292480e-01 8.988364785909652710e-02
-1.630014330148696899e-01 -7.314989715814590454e-02 2.976027727127075195e-01 -1.963733732700347900e-01 -3.495428711175918579e-02 -5.922622978687286377e-02 -1.685251593589782715e-01 -1.209820732474327087e-01 1.055677384138107300e-01 2.224422246217727661e-01 1.086702570319175720e-01 2.035443335771560669e-01 -1.922723501920700073e-01 2.165875211358070374e-02 6.334734708070755005e-02 4.273034865036606789e-04 -6.297433283179998398e-03 -2.042929381132125854e-01 -1.933620125055313110e-01 3.999176248908042908e-02 1.388491690158843994e-01 -7.967586815357208252e-02 1.596170216798782349e-01 3.829517364501953125e-01 -4.010227918624877930e-01 1.277749985456466675e-01 -1.262570619583129883e-01 2.438711225986480713e-01 -3.263974189758300781e-02 2.342308610677719116e-01 -2.066626101732254028e-01 -9.026750177145004272e-02
6.222127471119165421e-03 1.402086392045021057e-02 3.267238438129425049e-01 3.405805826187133789e-01 -1.800045371055603027e-01 6.771370768547058105e-02 1.084629669785499573e-01 3.034860268235206604e-02 -1.311312764883041382e-01 2.247660309076309204e-01 2.112316042184829712e-01 2.544894516468048096e-01 9.520933963358402252e-03 2.618773095309734344e-02 7.074683159589767456e-02 2.221329957246780396e-01 2.529144883155822754e-01 3.632517904043197632e-02 -6.504313647747039795e-02 -1.337585002183914185e-01 1.986795216798782349e-01 4.403647501021623611e-03 -2.254193872213363647e-01 3.296990692615509033e-01 -2.120430022478103638e-01 -8.593427389860153198e-02 -5.473858863115310669e-02 -2.114232182502746582e-01 8.357205428183078766e-03 3.061976730823516846e-01 -1.150874644517898560e-01 -3.993878141045570374e-02
4.726306721568107605e-02 1.794513612985610962e-01 -7.157898694276809692e-02 4.130355548113584518e-03 1.098626330494880676e-01 -1.870417892932891846e-01 -8.954294770956039429e-02 -2.649180889129638672e-01 2.018339335918426514e-01 5.230802297592163086e-01 2.020592391490936279e-01 -4.229772090911865234e-01 -1.503995060920715332e-01 -1.424248144030570984e-02 7.628055661916732788e-02 6.769687682390213013e-02 -9.461305290460586548e-02 -1.174491420388221741e-01 -2.095731347799301147e-01 -1.997447758913040161e-01 1.809042133390903473e-02 -7.102061063051223755e-02 -1.422773897647857666e-01 8.334059268236160278e-02 5.184107460081577301e-03 -3.874482959508895874e-02 2.376137226819992065e-01 1.101258918642997742e-01 -7.487946748733520508e-02 -8.473272621631622314e-02 -1.531714759767055511e-02 2.135301083326339722e-01
-1.660402864217758179e-01 5.064024031162261963e-02 -1.201179102063179016e-01 5.302254110574722290e-02 1.234130635857582092e-01 8.491723239421844482e-02 1.361553966999053955e-01 -3.777394592761993408e-01 -2.229965291917324066e-02 3.693773150444030762e-01 1.688459515571594238e-01 -1.416939347982406616e-01 2.313059866428375244e-01 8.038922399282455444e-02 1.130750104784965515e-01 1.159429326653480530e-01 -2.344131320714950562e-01 -1.190475448966026306e-01 -2.442778348922729492e-01 3.543303161859512329e-02 -6.068665906786918640e-02 -3.301987946033477783e-01 -1.119532659649848938e-01 3.093109652400016785e-02 -2.154278755187988281e-01 -9.899736940860748291e-02 1.408552676439285278e-01 5.066484678536653519e-03 -1.153083816170692444e-01 1.928001642227172852e-01 -2.443117946386337280e-01 2.340039014816284180e-01
2.257738448679447174e-02 1.884040385484695435e-01 1.249105855822563171e-01 -7.575537264347076416e-02 2.712887525558471680e-01 2.125307619571685791e-01 2.048185616731643677e-01 -8.577702194452285767e-02 1.147641018033027649e-01 1.322380900382995605e-01 2.024965882301330566e-01 -3.383621871471405029e-01 4.146750271320343018e-02 -1.112850084900856018e-01 1.410484164953231812e-01 2.856875956058502197e-01 1.547039747238159180e-01 -6.585133820772171021e-02 -3.810859620571136475e-01 2.095307968556880951e-02 2.253146469593048096e-01 -1.596312671899795532e-01 4.621583595871925354e-02 2.009172886610031128e-01 -1.711841821670532227e-01 3.211000561714172363e-02 1.219852268695831299e-01 -2.045518904924392700e-01 -2.651646500453352928e-03 2.629084587097167969e-01 -7.315873354673385620e-02 -1.363269537687301636e-01
1.503094732761383057e-01 4.040146768093109131e-01 1.064765825867652893e-01 -1.452169418334960938e-01 -1.413025334477424622e-02 -6.855764077045023441e-04 -6.986879557371139526e-02 1.998688280582427979e-02 9.606915712356567383e-02 1.884316205978393555e-01 1.832436174154281616e-01 -3.429912328720092773e-01 1.889397576451301575e-02 -1.689963787794113159e-01 2.371792346239089966e-01 3.280284106731414795e-01 1.192075014114379883e-01 -7.284893095493316650e-02 -3.345699310302734375e-01 -1.760851144790649414e-01 3.348078429698944092e-01 -2.494307234883308411e-02 8.913949877023696899e-02 1.125119253993034363e-01 -2.941206656396389008e-02 4.310527443885803223e-02 1.029848754405975342e-01 7.956981658935546875e-03 -1.483847107738256454e-02 2.295558601617813110e-01 1.095812618732452393e-01 -1.159409880638122559e-01
5.548065528273582458e-03 1.667752861976623535e-01 1.642013639211654663e-01 2.163572050631046295e-02 -1.245429888367652893e-01 -4.312513023614883423e-02 -6.844864785671234131e-02 -2.480601370334625244e-01 -2.627794444561004639e-01 2.407479584217071533e-01 1.421328186988830566e-01 -1.330494731664657593e-01 3.282878547906875610e-02 1.114020124077796936e-02 2.031025141477584839e-01 1.396220475435256958e-01 1.446281373500823975e-01 1.411537081003189087e-02 -4.961236119270324707e-01 -3.605693578720092773e-01 1.262577772140502930e-01 -3.637489676475524902e-02 7.136951386928558350e-02 -1.156231388449668884e-01 -1.070461869239807129e-01 -1.178581938147544861e-01 -1.653378754854202271e-01 -1.678560823202133179e-01 -2.567278444766998291e-01 5.272923409938812256e-02 7.089604437351226807e-02 2.161078006029129028e-01
6.485626101493835449e-02 4.478634893894195557e-01 -6.057126913219690323e-03 1.941320896148681641e-01 8.381452411413192749e-03 1.737887226045131683e-02 4.642156139016151428e-02 -1.952489614486694336e-01 2.933708950877189636e-02 1.816598773002624512e-01 1.928793191909790039e-01 3.702430427074432373e-01 9.107305854558944702e-02 1.483045220375061035e-01 4.672645032405853271e-02 3.266440629959106445e-01 1.341302543878555298e-01 -9.362378716468811035e-02 -5.034232977777719498e-03 -2.765141129493713379e-01 9.787856787443161011e-02 -1.876221299171447754e-01 1.935771107673645020e-01 4.183975979685783386e-02 4.690975323319435120e-02 -3.565003350377082825e-02 -1.657868325710296631e-01 -1.652164161205291748e-01 -1.964450478553771973e-01 2.391419112682342529e-01 -1.664673238992691040e-01 -2.315560542047023773e-02
-2.105351090431213379e-01 1.387844979763031006e-01 1.807688176631927490e-01 -2.123795896768569946e-01 -6.516633182764053345e-02 -9.791162796318531036e-03 4.963904619216918945e-02 -3.693670630455017090e-01 1.093604490160942078e-01 4.640554487705230713e-01 5.413642898201942444e-02 -1.136687695980072021e-01 3.078989982604980469e-01 8.929606527090072632e-02 1.727148443460464478e-01 1.012822985649108887e-01 -2.912492956966161728e-03 -1.063049882650375366e-01 3.616140747908502817e-04 -1.099517941474914551e-01 7.474689930677413940e-02 -1.938934624195098877e-01 1.701230183243751526e-02 4.410009086132049561e-02 5.947795882821083069e-02 -8.326345682144165039e-02 -1.848224401473999023e-01 5.110181868076324463e-02 3.062151744961738586e-02 3.409174680709838867e-01 -2.818509638309478760e-01 1.292753219604492188e-01
1.634698063135147095e-01 2.912302315235137939e-01 2.092252671718597412e-01 1.686590723693370819e-02 1.872952580451965332e-01 -2.940192446112632751e-02 4.238013550639152527e-02 -2.284940034151077271e-01 -7.508207857608795166e-02 1.902418285608291626e-01 1.228891760110855103e-01 7.824797183275222778e-02 -5.837918072938919067e-02 3.626374900341033936e-02 -4.607126116752624512e-02 3.942978084087371826e-01 9.935662895441055298e-02 -8.355608582496643066e-02 -1.174892038106918335e-01 1.460891515016555786e-01 2.381590902805328369e-01 4.166097193956375122e-02 3.653854131698608398e-02 1.666514426469802856e-01 -3.857884407043457031e-01 -2.196925133466720581e-02 1.081252470612525940e-01 2.226892709732055664e-01 -2.586992383003234863e-01 2.939185202121734619e-01 -1.423030793666839600e-01 -7.321365922689437866e-02
3.342299163341522217e-02 2.207521498203277588e-01 -1.623119600117206573e-02 -1.125397980213165283e-01 -3.320304453372955322e-01 -3.029545396566390991e-02 3.500176593661308289e-02 -1.884026676416397095e-01 1.089066490530967712e-01 5.189012736082077026e-02 2.413509786128997803e-01 1.073438972234725952e-01 -1.423051953315734863e-01 3.567749559879302979e-01 1.500851213932037354e-01 3.494514897465705872e-02 -5.286933481693267822e-02 -5.822500679641962051e-03 -1.393961012363433838e-01 6.193427368998527527e-02 2.861743271350860596e-01 -7.025904208421707153e-02 -2.257459312677383423e-01 2.050243169069290161e-01 -1.571021974086761475e-01 -1.035129874944686890e-01 1.458321213722229004e-01 -2.128814011812210083e-01 -1.982204616069793701e-01 3.405836224555969238e-01 -1.569458693265914917e-01 2.142463773488998413e-01
2.954761981964111328e-01 6.117957644164562225e-03 -3.277014940977096558e-02 -2.446047589182853699e-02 1.245132088661193848e-01 -1.048134043812751770e-01 -9.944855421781539917e-02 -2.448473870754241943e-01 7.805399596691131592e-02 4.189163744449615479e-01 6.394986808300018311e-02 4.860649257898330688e-02 1.937563121318817139e-01 1.840759962797164917e-01 2.754203081130981445e-01 1.029268801212310791e-01 3.966481685638427734e-01 -5.337367579340934753e-02 -2.974699139595031738e-01 -6.636660546064376831e-02 4.488044232130050659e-02 -1.926000118255615234e-01 5.560822039842605591e-02 -1.068943664431571960e-01 -7.381201535463333130e-02 4.834264051169157028e-03 -9.835118800401687622e-02 3.332606554031372070e-01 2.899308130145072937e-02 6.266582757234573364e-02 -1.748886108398437500e-01 2.198424935340881348e-02
1.303181946277618408e-01 -3.392676264047622681e-02 -1.190025210380554199e-01 -4.169466719031333923e-02 -3.525325655937194824e-01 8.943209797143936157e-02 2.610760331153869629e-01 -5.784658715128898621e-02 2.465511858463287354e-01 3.157795667648315430e-01 1.710971146821975708e-01 5.763244256377220154e-02 -2.607181966304779053e-01 1.736180037260055542e-01 1.407639007084071636e-03 -2.750115282833576202e-02 1.470645517110824585e-01 2.257282882928848267e-01 -1.959875226020812988e-01 -1.418507546186447144e-01 6.099325418472290039e-02 -3.966937959194183350e-01 6.898936629295349121e-02 7.008811086416244507e-02 1.662936359643936157e-01 1.121000107377767563e-02 1.816589981317520142e-01 6.434598565101623535e-02 -9.979048371315002441e-02 2.990961968898773193e-01 -2.485787868499755859e-02 -5.813861265778541565e-02
-5.239855125546455383e-02 1.716590821743011475e-01 2.026561051607131958e-01 6.270662695169448853e-02 2.150427177548408508e-02 1.104811802506446838e-01 3.265629112720489502e-01 -1.489923596382141113e-01 3.601505160331726074e-01 2.580861151218414307e-01 3.037165105342864990e-01 8.067221939563751221e-02 -4.146877229213714600e-01 -1.770879030227661133e-01 1.015949696302413940e-01 -2.756233699619770050e-02 6.123552471399307251e-02 -7.559364289045333862e-02 -1.709802299737930298e-01 -2.225906252861022949e-01 -3.980524465441703796e-02 -2.398599088191986084e-01 -1.038068011403083801e-01 3.668821230530738831e-02 -1.704957894980907440e-02 -5.305215716361999512e-02 6.882390379905700684e-02 -3.704368323087692261e-02 -1.503040175884962082e-02 -1.357114762067794800e-01 -2.260457575321197510e-01 -1.826501488685607910e-01
6.692738272249698639e-03 2.120261341333389282e-01 2.499734424054622650e-02 -3.007677383720874786e-02 -1.068133786320686340e-01 -5.932934954762458801e-02 2.684528194367885590e-02 -1.138310879468917847e-01 1.606284081935882568e-01 1.526904702186584473e-01 3.403939306735992432e-02 -2.035101950168609619e-01 -3.748823702335357666e-01 2.493317723274230957e-01 3.286355435848236084e-01 8.684973418712615967e-02 9.029825776815414429e-02 1.899147480726242065e-01 -1.034874748438596725e-02 5.560048297047615051e-02 2.002203613519668579e-01 -5.418904498219490051e-02 -2.598093450069427490e-01 -2.063547447323799133e-02 -6.156553328037261963e-02 -5.621464177966117859e-02 1.589247286319732666e-01 1.238402165472507477e-02 -2.280575335025787354e-01 2.667566239833831787e-01 1.009235624223947525e-02 4.482433497905731201e-01
-1.228654086589813232e-01 9.471537172794342041e-02 -1.791316829621791840e-02 1.936252415180206299e-01 6.448002159595489502e-02 3.166965022683143616e-02 2.076644301414489746e-01 -1.973106712102890015e-01 1.833765953779220581e-01 2.983638644218444824e-01 3.012133948504924774e-02 -3.588215708732604980e-01 -2.206932008266448975e-01 2.275273054838180542e-01 3.356120735406875610e-02 6.478270888328552246e-02 -1.981542557477951050e-01 -8.618360757827758789e-02 -4.628149867057800293e-01 -1.142217740416526794e-01 2.350895851850509644e-01 -1.805874854326248169e-01 -1.572737395763397217e-01 1.469099223613739014e-01 -1.495343297719955444e-01 1.644521951675415039e-01 -9.233395010232925415e-02 8.090915530920028687e-02 -7.319799810647964478e-02 1.846021477831527591e-04 2.464347332715988159e-02 1.192625313997268677e-01
3.918474912643432617e-02 1.481460779905319214e-01 8.166566491127014160e-02 2.836678922176361084e-02 -2.325889170169830322e-01 -1.151607278734445572e-02 -9.549374133348464966e-02 -4.921614006161689758e-02 8.438640087842941284e-02 1.510765403509140015e-01 4.540383443236351013e-02 1.321182250976562500e-01 -1.582678705453872681e-01 1.934994198381900787e-02 1.951639503240585327e-01 1.585273742675781250e-01 1.120812669396400452e-01 -1.924690008163452148e-01 -2.425531893968582153e-01 -1.691187471151351929e-01 2.299132496118545532e-01 -2.787238657474517822e-01 -2.323857396841049194e-01 8.240845054388046265e-02 2.489304989576339722e-01 -3.852544128894805908e-01 2.759796679019927979e-01 -1.744125932455062866e-01 -3.867886215448379517e-02 2.671931684017181396e-01 -1.401753127574920654e-01 -1.651562005281448364e-01
6.066235527396202087e-02 2.216969802975654602e-02 2.994208931922912598e-01 8.848003298044204712e-02 -8.577391505241394043e-02 1.292882561683654785e-01 2.930845916271209717e-01 -7.774902135133743286e-02 2.298354953527450562e-01 8.144071698188781738e-02 4.616393446922302246e-01 -2.190059050917625427e-02 -4.283549189567565918e-01 -8.287189155817031860e-02 2.613682150840759277e-01 1.048973798751831055e-01 1.595293730497360229e-01 -1.221914496272802353e-02 -3.085567802190780640e-02 -8.247493952512741089e-02 -3.910565748810768127e-02 -4.180279374122619629e-02 -8.668614923954010010e-02 6.414601206779479980e-02 -1.069579124450683594e-01 1.512775868177413940e-01 -2.824279852211475372e-02 -1.378049552440643311e-01 -7.575034350156784058e-02 2.372532384470105171e-03 -3.626223802566528320e-01 5.549085908569395542e-04
2.061005532741546631e-01 -7.940032333135604858e-02 -1.523193418979644775e-01 -4.156411439180374146e-02 -1.487226574681699276e-03 1.510318089276552200e-02 1.418457776308059692e-01 -5.131773948669433594e-01 5.615564435720443726e-02 -2.672633156180381775e-02 8.725775778293609619e-02 -1.891277432441711426e-01 2.065178938210010529e-02 -2.110593393445014954e-02 1.371473371982574463e-01 1.383510828018188477e-01 3.424350619316101074e-01 -2.705948948860168457e-01 -3.566927611827850342e-01 -1.871357411146163940e-01 2.602472901344299316e-01 -6.298422068357467651e-02 -8.899419009685516357e-02 1.597620546817779541e-01 -3.373364731669425964e-02 7.673056330531835556e-03 1.359960138797760010e-01 6.101585924625396729e-02 -1.492628157138824463e-01 -3.913834691047668457e-02 -2.028345316648483276e-01 1.013627275824546814e-01
2.851691544055938721e-01 2.377427741885185242e-02 -6.568960845470428467e-02 -1.154140084981918335e-01 -1.367215663194656372e-01 2.590232715010643005e-02 1.842249743640422821e-02 -3.545908033847808838e-01 1.356748044490814209e-01 3.544969558715820312e-01 2.760628461837768555e-01 -3.100529015064239502e-01 -2.648038044571876526e-02 3.505262732505798340e-01 -6.699261069297790527e-02 1.525423526763916016e-01 1.696125119924545288e-01 -1.093445718288421631e-01 -6.736742705106735229e-02 6.444816291332244873e-02 1.526543647050857544e-01 1.325687207281589508e-02 4.787227883934974670e-02 -9.272902458906173706e-02 -2.907419502735137939e-01 -1.853578537702560425e-01 -2.155300229787826538e-01 1.179501861333847046e-01 9.659295529127120972e-02 1.017958819866180420e-01 -6.037199497222900391e-02 3.027415648102760315e-02
-3.586886450648307800e-02 3.196942061185836792e-02 -6.896368414163589478e-02 2.963666021823883057e-01 -3.043788298964500427e-02 3.002418950200080872e-02 7.615365087985992432e-02 -3.359746038913726807e-01 6.540440022945404053e-02 2.457061409950256348e-01 7.267469167709350586e-02 1.555184572935104370e-01 -1.050823256373405457e-01 -7.380587607622146606e-02 2.031188607215881348e-01 5.510975718498229980e-01 1.201613023877143860e-01 -7.905025780200958252e-02 -2.063314616680145264e-01 7.891988009214401245e-02 1.257389783859252930e-01 -2.499912977218627930e-01 -1.468501091003417969e-01 2.173847258090972900e-01 -1.941673457622528076e-02 -7.579661905765533447e-02 8.245834708213806152e-02 1.258441656827926636e-01 -1.529060751199722290e-01 1.378425359725952148e-01 1.940312087535858154e-01 6.017282977700233459e-02
3.643683195114135742e-01 -1.268367171287536621e-01 -7.759141176939010620e-02 4.766133148223161697e-03 -2.821688540279865265e-02 -2.116704434156417847e-01 -5.864796042442321777e-02 -2.594163119792938232e-01 2.400233149528503418e-01 9.552206099033355713e-02 -5.032212287187576294e-02 1.355986744165420532e-01 -7.275772839784622192e-02 2.671343088150024414e-01 1.760078817605972290e-01 2.041113972663879395e-01 1.093346346169710159e-02 -2.809223830699920654e-01 -2.010622322559356689e-01 -8.983201533555984497e-02 1.497834920883178711e-01 -2.620972692966461182e-01 -1.378904879093170166e-01 1.516494899988174438e-01 1.228811144828796387e-01 5.165794119238853455e-02 2.525182962417602539e-01 1.113718934357166290e-02 -4.407276585698127747e-02 2.965149655938148499e-02 -1.614680588245391846e-01 3.472647964954376221e-01
6.739502400159835815e-02 2.342660874128341675e-01 5.256514530628919601e-03 1.918500810861587524e-01 -2.089729607105255127e-01 -2.900011837482452393e-02 -3.012549877166748047e-02 -2.753573358058929443e-01 -2.566636502742767334e-01 2.725870013236999512e-01 2.376061230897903442e-01 5.196929350495338440e-02 -7.813531160354614258e-02 2.253447175025939941e-01 1.895657181739807129e-01 1.689541190862655640e-01 1.494672242552042007e-02 1.128380596637725830e-01 -4.870240390300750732e-01 -1.959855854511260986e-01 -9.317063726484775543e-03 1.498160064220428467e-01 7.445760071277618408e-02 -2.008613944053649902e-01 -2.040160000324249268e-01 -1.638134941458702087e-02 7.165920734405517578e-02 -7.544367760419845581e-02 -1.070505008101463318e-01 -7.048334181308746338e-02 -8.450492471456527710e-02 1.689198017120361328e-01
-1.089198980480432510e-02 -1.353526413440704346e-01 9.774881415069103241e-03 2.518936395645141602e-01 2.279917448759078979e-01 -1.071676015853881836e-01 -1.508999522775411606e-02 -7.952641695737838745e-02 2.471287734806537628e-02 2.854688465595245361e-01 4.604466557502746582e-01 -4.858175665140151978e-02 2.723293565213680267e-02 2.374373227357864380e-01 1.220340281724929810e-01 2.862897142767906189e-02 9.794979542493820190e-02 -3.781799599528312683e-02 -5.727907642722129822e-02 -1.609619706869125366e-01 8.293356001377105713e-02 2.941730432212352753e-02 -1.286973506212234497e-01 4.720656871795654297e-01 -1.644705533981323242e-01 -5.702666938304901123e-02 -1.663295435719192028e-03 2.326975166797637939e-01 -1.801438033580780029e-01 -1.378447264432907104e-01 -2.031090855598449707e-01 -1.190250143408775330e-01
-6.164900213479995728e-02 2.916728332638740540e-02 -1.628270149230957031e-01 1.115654706954956055e-01 -9.164976328611373901e-02 2.874760925769805908e-01 -1.211400143802165985e-02 -1.905833929777145386e-01 1.371517479419708252e-01 2.462852299213409424e-01 3.118077814579010010e-01 5.519679933786392212e-02 -2.602611482143402100e-01 2.915782928466796875e-01 1.196988485753536224e-02 -1.043519079685211182e-01 1.867934167385101318e-01 1.425751447677612305e-01 -4.643914699554443359e-01 -2.510719299316406250e-01 -3.038774058222770691e-02 -8.074390143156051636e-02 -2.080649286508560181e-01 1.641629785299301147e-01 1.270962804555892944e-01 1.168818324804306030e-01 -1.256548613309860229e-01 1.118177622556686401e-01 -4.260064661502838135e-02 -7.368659973144531250e-02 5.433942750096321106e-02 7.382564246654510498e-02
2.394822835922241211e-01 2.320854067802429199e-01 2.341523580253124237e-02 -2.895829379558563232e-01 1.611251235008239746e-01 2.526831328868865967e-01 -5.530049558728933334e-03 -2.051247842609882355e-02 1.253147721290588379e-01 -1.054610759019851685e-01 2.513547539710998535e-01 -7.955489307641983032e-02 -1.116173192858695984e-01 1.059914901852607727e-01 2.084476053714752197e-01 2.337599247694015503e-01 3.415703773498535156e-01 -1.068075280636548996e-02 -3.419643342494964600e-01 -1.983228139579296112e-02 3.414452075958251953e-02 3.867790848016738892e-02 -3.079796582460403442e-02 1.151946634054183960e-01 -1.161458790302276611e-01 -2.281673252582550049e-01 -3.956549614667892456e-02 -2.665961086750030518e-01 -2.561832964420318604e-01 7.465421408414840698e-02 -8.698897063732147217e-02 1.674489527940750122e-01
-6.929948925971984863e-02 7.485965639352798462e-02 1.689843386411666870e-01 -4.691457003355026245e-02 -8.445547893643379211e-03 -6.329245120286941528e-02 2.332071363925933838e-01 -2.323504723608493805e-02 4.407323151826858521e-02 8.948203176259994507e-02 1.425263434648513794e-01 6.281565129756927490e-02 -4.422408342361450195e-01 9.002655744552612305e-03 9.968305006623268127e-03 2.479073852300643921e-01 -5.220784246921539307e-02 -2.981171905994415283e-01 -1.872608810663223267e-01 -1.718768477439880371e-01 1.466529965400695801e-01 6.918379664421081543e-02 -1.520020812749862671e-01 2.308607399463653564e-01 -1.783866286277770996e-01 -2.161695063114166260e-01 -7.959695905447006226e-02 1.965493336319923401e-02 -2.249330841004848480e-02 4.827846884727478027e-01 -1.574298590421676636e-01 -7.656916975975036621e-02
1.190767735242843628e-01 -7.551375776529312134e-02 2.970619201660156250e-01 -6.740997731685638428e-02 -1.472180634737014771e-01 3.304571285843849182e-02 1.394982337951660156e-01 -3.013167381286621094e-01 2.618390694260597229e-02 -4.887221753597259521e-02 5.534743517637252808e-02 1.998939961194992065e-01 -3.116506524384021759e-02 1.608755886554718018e-01 2.232668101787567139e-01 -8.071014285087585449e-02 2.008493244647979736e-01 1.215683221817016602e-01 -4.164819717407226562e-01 -5.375879630446434021e-02 4.039873480796813965e-01 -6.200899928808212280e-02 -1.311881244182586670e-01 9.290047734975814819e-02 -1.819694042205810547e-01 -1.374690085649490356e-01 1.887091994285583496e-01 -1.956286579370498657e-01 -5.770960822701454163e-03 1.619142591953277588e-01 -2.175108492374420166e-01 3.451630473136901855e-02
-1.117862239480018616e-01 9.747195988893508911e-02 -1.277687996625900269e-01 -1.468968689441680908e-01 5.185762420296669006e-02 -3.320574760437011719e-02 -1.485837809741497040e-02 1.440699696540832520e-01 4.256075620651245117e-02 6.559334397315979004e-01 1.253637224435806274e-01 -2.808687388896942139e-01 -1.882097916677594185e-03 -2.159067057073116302e-02 1.205868124961853027e-01 6.016426533460617065e-02 -3.250871226191520691e-02 -1.811024993658065796e-01 -1.819423437118530273e-01 -2.527086436748504639e-01 2.080915123224258423e-01 -2.463891655206680298e-01 -7.852854579687118530e-02 1.786194741725921631e-01 -1.619625389575958252e-01 -1.074216142296791077e-01 -2.332319132983684540e-02 -1.807736307382583618e-01 2.501715533435344696e-02 -1.594000905752182007e-01 4.702858161181211472e-03 9.227311238646507263e-03
-1.609989069402217865e-02 1.009926050901412964e-01 1.027947068214416504e-01 2.533584535121917725e-01 9.138074703514575958e-03 -6.831540912389755249e-02 -2.707297503948211670e-01 -3.341939747333526611e-01 1.231383010745048523e-01 1.821916103363037109e-01 9.653559327125549316e-02 7.921321690082550049e-02 8.108043670654296875e-02 1.327653378248214722e-01 9.010197967290878296e-02 6.208503842353820801e-01 -9.598248451948165894e-02 -3.654894977807998657e-02 -5.110667645931243896e-02 -1.265104115009307861e-02 2.742870450019836426e-01 -1.658956259489059448e-01 3.764795139431953430e-02 1.103886663913726807e-01 6.239131838083267212e-02 1.202692836523056030e-02 3.480719774961471558e-02 -1.216715723276138306e-01 -1.834979951381683350e-01 2.049298584461212158e-01 -1.159122884273529053e-01 6.703781336545944214e-02
5.505781155079603195e-03 6.880813837051391602e-02 -1.575580686330795288e-01 1.496138423681259155e-01 -2.016575820744037628e-02 -9.661810100078582764e-02 -1.262973994016647339e-02 -1.345475167036056519e-01 -4.381095618009567261e-02 1.777312010526657104e-01 1.092508211731910706e-01 2.056366056203842163e-01 -2.550271749496459961e-01 2.410701811313629150e-01 6.574488710612058640e-03 9.964489936828613281e-02 9.628611057996749878e-02 -1.533323824405670166e-01 -2.868455462157726288e-02 -2.445864975452423096e-01 3.990954756736755371e-01 -1.653491705656051636e-01 1.469798833131790161e-01 4.067740142345428467e-01 -2.315093725919723511e-01 1.216233447194099426e-01 1.884427666664123535e-01 -1.242109015583992004e-01 -1.314727067947387695e-01 -1.741811782121658325e-01 -2.236591875553131104e-01 -1.227910667657852173e-01
4.034298658370971680e-02 -9.671051055192947388e-02 1.496189236640930176e-01 1.718118488788604736e-01 1.734464019536972046e-01 1.773973107337951660e-01 -1.940311789512634277e-01 -2.257988750934600830e-01 1.176463346928358078e-02 1.445037871599197388e-01 8.315148949623107910e-02 -1.689667999744415283e-01 -2.053501456975936890e-01 1.458405405282974243e-01 3.233289420604705811e-01 -5.030896514654159546e-02 9.962790645658969879e-03 1.433934569358825684e-01 -9.338454902172088623e-02 -3.349814713001251221e-01 3.900195956230163574e-01 -1.156828552484512329e-01 2.073069214820861816e-01 -8.185660094022750854e-02 -1.743476390838623047e-01 -3.012344613671302795e-02 6.067605689167976379e-02 -4.836805164813995361e-02 -1.503809094429016113e-01 -6.885282695293426514e-02 -2.016646713018417358e-01 3.127543628215789795e-01
-1.487992405891418457e-01 1.164536997675895691e-01 7.967613637447357178e-02 5.780008435249328613e-02 -8.358244597911834717e-02 2.744830027222633362e-02 -4.144265875220298767e-02 -5.414586514234542847e-02 -8.222799748182296753e-02 1.912088990211486816e-01 7.003410160541534424e-02 8.123877644538879395e-02 -1.147397086024284363e-01 1.635163426399230957e-01 1.974196732044219971e-01 2.792211174964904785e-01 1.543671339750289917e-01 -1.753725297749042511e-02 -5.079548358917236328e-01 -4.307519495487213135e-01 1.130750775337219238e-01 2.466881088912487030e-02 1.844989210367202759e-01 -5.334016680717468262e-02 -2.082216143608093262e-01 -5.370420590043067932e-02 -3.151121139526367188e-01 -5.365073308348655701e-02 -1.463048011064529419e-01 1.739429868757724762e-02 -1.456702798604965210e-01 1.456968635320663452e-01
4.967802762985229492e-02 1.399509906768798828e-01 -7.905063778162002563e-02 -2.177954614162445068e-01 -7.497566193342208862e-02 -1.958073675632476807e-01 -6.849407684057950974e-03 -2.820850610733032227e-01 2.700296938419342041e-01 5.214923024177551270e-01 6.548943370580673218e-02 -4.586895462125539780e-03 -5.735477060079574585e-02 -3.839743882417678833e-02 1.417570747435092926e-02 3.136281156912446022e-03 -2.255460321903228760e-01 -8.175147324800491333e-02 -1.201786249876022339e-01 1.780244521796703339e-02 1.358405351638793945e-01 1.433217972517013550e-01 -1.390399932861328125e-01 3.221897482872009277e-01 -2.230587452650070190e-01 4.644096188712865114e-04 2.115488052368164062e-01 1.778083890676498413e-01 -4.687811434268951416e-02 4.286352545022964478e-02 -1.848845481872558594e-01 2.184918671846389771e-01
1.512207388877868652e-01 -8.968869596719741821e-02 4.883163422346115112e-02 -3.368468210101127625e-02 3.373826146125793457e-01 2.693057525902986526e-03 -7.748618721961975098e-02 -1.031557470560073853e-01 3.091169297695159912e-01 4.367080703377723694e-02 4.093814790248870850e-01 4.762427136301994324e-02 -8.084452152252197266e-02 -1.158396750688552856e-01 2.589987218379974365e-01 3.528084373101592064e-03 1.701173633337020874e-01 -7.669910788536071777e-02 -1.884282082319259644e-01 -3.736990094184875488e-01 1.007706895470619202e-01 -3.268821537494659424e-01 2.491855621337890625e-02 -3.411627560853958130e-02 -1.732457578182220459e-01 1.388210952281951904e-01 1.380161941051483154e-01 2.220271714031696320e-02 1.644912920892238617e-02 -2.860498130321502686e-01 -2.347827702760696411e-02 -2.183681353926658630e-02
9.015345573425292969e-02 5.433348566293716431e-02 2.350107729434967041e-01 6.060443818569183350e-03 7.718288153409957886e-02 4.076023027300834656e-02 2.403565645217895508e-01 -2.733274735510349274e-02 1.594075709581375122e-01 2.037652879953384399e-01 6.145320534706115723e-01 -4.527121037244796753e-02 -3.291690349578857422e-02 1.714641004800796509e-01 2.268451452255249023e-01 1.002880856394767761e-01 -4.087053611874580383e-02 1.015991196036338806e-01 9.813217818737030029e-02 -1.299793273210525513e-01 1.847526282072067261e-01 -2.335141897201538086e-01 -1.248696297407150269e-01 -2.449383288621902466e-01 -1.342937052249908447e-01 -2.035221010446548462e-01 1.475279778242111206e-01 1.305913031101226807e-01 7.447612285614013672e-02 1.211658585816621780e-02 -1.431054621934890747e-01 4.089004918932914734e-02
2.430877685546875000e-01 1.385221928358078003e-01 -1.116622053086757660e-02 -7.570191472768783569e-02 -1.282120347023010254e-01 6.230128929018974304e-02 3.652333840727806091e-02 -2.808368206024169922e-01 2.809729874134063721e-01 2.517121136188507080e-01 1.604851484298706055e-01 1.475427150726318359e-01 -6.779485195875167847e-02 -9.022733569145202637e-02 2.159148920327425003e-03 7.422608882188796997e-02 8.930042386054992676e-02 -1.096904501318931580e-01 -3.568484783172607422e-01 1.501157730817794800e-01 2.178407311439514160e-01 1.970684975385665894e-01 -1.823059171438217163e-01 2.521269023418426514e-01 -2.903165519237518311e-01 9.289122372865676880e-02 2.304772287607192993e-01 -1.736621260643005371e-01 -2.052712589502334595e-01 1.564368009567260742e-01 -9.217823296785354614e-02 -5.466682463884353638e-02
3.762100338935852051e-01 2.256828546524047852e-02 -8.762039244174957275e-02 -1.345825642347335815e-01 7.157755643129348755e-02 2.149845212697982788e-01 7.491479814052581787e-02 -2.708741724491119385e-01 -2.207048982381820679e-02 2.321943193674087524e-01 1.141576170921325684e-01 -1.382540315389633179e-01 -1.326698660850524902e-01 2.025432586669921875e-01 2.426999658346176147e-01 5.731020495295524597e-02 2.353136688470840454e-01 -8.122144639492034912e-02 -1.792324781417846680e-01 6.665667891502380371e-02 2.086574397981166840e-02 -1.064506024122238159e-01 1.719206571578979492e-01 -1.526304632425308228e-01 -2.234274148941040039e-01 1.994809135794639587e-02 -2.492382191121578217e-02 3.884471654891967773e-01 -2.301127016544342041e-01 1.865421980619430542e-01 -1.865580528974533081e-01 -8.330246806144714355e-02
-9.412376582622528076e-02 -1.393791884183883667e-01 -9.798739105463027954e-02 2.129786014556884766e-01 -1.301994621753692627e-01 1.018126457929611206e-01 -1.754143387079238892e-01 -1.505904346704483032e-01 8.591653406620025635e-02 6.995128840208053589e-02 3.140180706977844238e-01 2.182467579841613770e-01 -3.272261917591094971e-01 1.690220683813095093e-01 7.400303333997726440e-02 8.583426475524902344e-02 2.408035658299922943e-02 -1.447119116783142090e-01 -2.344641536474227905e-01 -1.348058730363845825e-01 2.660923600196838379e-01 -1.168217584490776062e-01 -4.323480650782585144e-02 1.595468372106552124e-01 -3.137470781803131104e-01 -8.291418850421905518e-02 -5.357518047094345093e-02 -1.146542653441429138e-02 -6.515365093946456909e-02 3.934533894062042236e-01 -1.856506802141666412e-03 -2.348869740962982178e-01
-3.150359541177749634e-02 5.574987828731536865e-02 1.674768887460231781e-02 1.218069940805435181e-01 7.893281430006027222e-02 -1.031888201832771301e-01 4.486513510346412659e-02 -1.130850985646247864e-01 -4.408272355794906616e-02 2.501016259193420410e-01 3.056822717189788818e-02 1.222587004303932190e-01 -2.543924748897552490e-01 2.857072949409484863e-01 2.366918921470642090e-01 1.939873546361923218e-01 1.182254478335380554e-01 -3.534739613533020020e-01 -1.749762333929538727e-02 -1.405100375413894653e-01 2.604619860649108887e-01 -1.727239415049552917e-02 7.374064065515995026e-03 1.038602218031883240e-01 -6.961612403392791748e-02 -2.513289749622344971e-01 -1.051403880119323730e-01 -3.145372495055198669e-03 -7.027090340852737427e-02 3.574564158916473389e-01 -3.643824756145477295e-01 -2.149730473756790161e-01
1.165967900305986404e-02 3.045684695243835449e-01 2.135040313005447388e-01 1.542247384786605835e-01 -3.802184388041496277e-02 -4.691572859883308411e-02 1.578245460987091064e-01 -9.796667098999023438e-02 2.266924269497394562e-02 1.454739719629287720e-01 1.560889631509780884e-01 2.031035721302032471e-02 -4.585967063903808594e-01 -7.765682041645050049e-02 -3.597939759492874146e-02 1.637834757566452026e-01 -4.446226730942726135e-02 -2.029600739479064941e-01 -1.609113812446594238e-01 1.663216054439544678e-01 2.434645444154739380e-01 -8.977591246366500854e-02 -1.382587254047393799e-01 2.105897217988967896e-01 -7.747850567102432251e-02 -3.526148200035095215e-01 1.045951172709465027e-01 1.636717095971107483e-02 -6.437421590089797974e-02 3.553816378116607666e-01 -9.553001821041107178e-02 -5.362564232200384140e-03
5.249736458063125610e-02 -6.049882993102073669e-02 2.110364735126495361e-01 2.401108145713806152e-01 -1.504550278186798096e-01 1.768772304058074951e-01 -2.091187834739685059e-01 -1.675918549299240112e-01 2.144536375999450684e-01 3.483891487121582031e-01 8.085188269615173340e-02 2.148741632699966431e-01 -2.599873542785644531e-01 5.790614336729049683e-02 4.331451654434204102e-01 1.646347343921661377e-01 2.386316210031509399e-01 -1.563497446477413177e-02 -7.022792845964431763e-02 -1.795272678136825562e-01 -2.061826884746551514e-01 -1.548357754945755005e-01 1.279407888650894165e-01 -6.990998983383178711e-02 -4.697551950812339783e-02 -1.890431493520736694e-01 -1.252574175596237183e-01 -8.998504281044006348e-02 1.016233116388320923e-02 -1.121848151087760925e-01 5.734719708561897278e-02 1.067139860242605209e-02
5.926781520247459412e-02 3.905620574951171875e-01 1.661194264888763428e-01 -5.933419242501258850e-02 -1.313021755777299404e-03 3.033876046538352966e-02 -2.061339616775512695e-01 -2.055612355470657349e-01 -9.605164080858230591e-02 3.250761926174163818e-01 4.439324438571929932e-01 1.078057363629341125e-01 6.649979203939437866e-02 -3.181660175323486328e-02 2.541241049766540527e-01 -2.308887839317321777e-01 -6.162874773144721985e-02 -7.292857021093368530e-02 -3.978660702705383301e-01 -1.716460883617401123e-01 1.194760277867317200e-01 -1.173882465809583664e-02 -2.755680121481418610e-03 -1.135015264153480530e-01 1.148369833827018738e-01 5.384072661399841309e-02 -1.298501938581466675e-01 -5.078736692667007446e-03 -5.626068636775016785e-02 7.886478304862976074e-02 -1.132382974028587341e-01 2.969270944595336914e-02
6.910172104835510254e-02 1.617607474327087402e-02 2.076212167739868164e-01 -7.623153179883956909e-02 3.965786471962928772e-02 -2.454229593276977539e-01 -1.525004357099533081e-01 1.247256770730018616e-01 -9.670035541057586670e-02 1.893965303897857666e-01 3.004618585109710693e-01 2.654926478862762451e-01 -2.428031563758850098e-01 -8.044759929180145264e-02 1.249741315841674805e-01 -5.400274693965911865e-02 -6.993910670280456543e-02 -1.963297575712203979e-01 -2.964024245738983154e-01 -1.471505314111709595e-01 1.082714945077896118e-01 -3.667418658733367920e-01 1.272069811820983887e-01 -3.942678868770599365e-02 -1.816145032644271851e-01 3.446685895323753357e-02 1.223433017730712891e-01 -9.308546036481857300e-02 -2.484664767980575562e-01 2.109842598438262939e-01 -2.534249126911163330e-01 1.014893651008605957e-01
1.093273889273405075e-02 1.887631118297576904e-01 1.540615409612655640e-01 2.038273364305496216e-01 5.851793289184570312e-02 3.773666545748710632e-02 -1.868580467998981476e-02 -3.204542696475982666e-01 5.521337036043405533e-03 2.412354052066802979e-01 1.696345806121826172e-01 1.850981265306472778e-02 -1.505841016769409180e-01 2.033204436302185059e-01 1.179735139012336731e-01 2.934798896312713623e-01 -1.288729608058929443e-01 -9.522310458123683929e-03 1.880413144826889038e-01 -4.196611344814300537e-01 -4.399977996945381165e-02 -2.212356626987457275e-01 -7.357323169708251953e-02 3.641619384288787842e-01 -2.621531784534454346e-01 2.769774198532104492e-02 -7.531672716140747070e-02 2.036012113094329834e-01 -5.702043324708938599e-02 4.781411189469508827e-05 -5.137991160154342651e-02 -9.092397987842559814e-03
1.162211447954177856e-01 -1.678209304809570312e-01 7.398916035890579224e-02 1.959534138441085815e-01 3.280783072113990784e-02 -1.566317677497863770e-01 2.703406810760498047e-01 -4.976668059825897217e-01 -7.885072380304336548e-03 9.967974573373794556e-02 6.693074107170104980e-02 3.047031164169311523e-02 4.013229161500930786e-02 2.641426622867584229e-01 -2.630932070314884186e-02 1.408168375492095947e-01 -4.491939209401607513e-03 -2.185491174459457397e-01 -3.726988434791564941e-01 -1.143473293632268906e-02 2.421961724758148193e-01 -2.096841931343078613e-01 7.005400955677032471e-02 -7.922859489917755127e-02 -6.838714331388473511e-02 -4.688586667180061340e-02 2.523340880870819092e-01 -5.621029436588287354e-02 -1.999532729387283325e-01 1.896267235279083252e-01 -1.009024679660797119e-01 1.795208267867565155e-02
1.984062045812606812e-01 5.552166141569614410e-03 2.601464390754699707e-01 1.818445324897766113e-01 7.007773220539093018e-02 -1.288015991449356079e-01 2.145464271306991577e-01 -4.810081794857978821e-02 1.787379682064056396e-01 1.173782423138618469e-01 6.094288825988769531e-01 -6.387450546026229858e-02 7.901766337454319000e-03 1.057356819510459900e-01 2.943811118602752686e-01 6.832940131425857544e-02 -6.418956816196441650e-02 -1.230535656213760376e-01 -1.531214267015457153e-01 3.193045267835259438e-03 1.839661002159118652e-01 -2.477900087833404541e-01 -4.728155955672264099e-02 -6.129072234034538269e-02 -1.367990858852863312e-02 5.536792799830436707e-02 2.637578547000885010e-01 -1.647112146019935608e-02 -4.742638207972049713e-03 -7.700563222169876099e-02 2.704340778291225433e-02 2.061691880226135254e-01
-6.673910468816757202e-02 8.392070978879928589e-02 1.333944499492645264e-01 1.275137662887573242e-01 -2.374521493911743164e-01 2.284340001642704010e-02 3.789128363132476807e-01 -1.572152674198150635e-01 1.457460075616836548e-01 2.155826538801193237e-01 3.799606561660766602e-01 8.184319362044334412e-03 -3.921893239021301270e-01 -2.223426550626754761e-01 1.639667600393295288e-01 -7.988712936639785767e-02 1.054873168468475342e-01 2.805138193070888519e-02 -2.678386270999908447e-01 -2.688547782599925995e-02 -1.091127991676330566e-01 -1.552020609378814697e-01 -6.501284986734390259e-02 5.893640592694282532e-02 -1.807094365358352661e-01 2.333728130906820297e-03 5.920040979981422424e-02 -2.372179180383682251e-01 -1.652057766914367676e-01 -1.337134838104248047e-01 -1.207116767764091492e-01 1.820934191346168518e-02
1.066618859767913818e-01 -1.945868283510208130e-01 -7.956908643245697021e-02 -2.968835271894931793e-02 -1.971898525953292847e-01 6.137542054057121277e-02 -4.544891417026519775e-02 -1.008458584547042847e-01 2.121146619319915771e-01 3.801533952355384827e-02 1.756468117237091064e-01 4.185573384165763855e-02 -4.610344171524047852e-01 -1.793084740638732910e-01 8.887108415365219116e-02 2.339415699243545532e-01 -7.761038839817047119e-02 -1.815000176429748535e-01 -3.666791617870330811e-01 1.812175512313842773e-01 8.252342045307159424e-02 -2.248999774456024170e-01 1.656249314546585083e-01 1.132361888885498047e-01 -1.810944825410842896e-01 -1.282620877027511597e-01 1.888191513717174530e-02 -1.512835770845413208e-01 -1.052074134349822998e-01 1.467821896076202393e-01 -2.546901702880859375e-01 1.685653477907180786e-01
3.528720000758767128e-03 -1.280216574668884277e-01 -1.108359098434448242e-01 -2.357865683734416962e-02 -2.195400297641754150e-01 -4.479205235838890076e-03 -2.259726263582706451e-02 3.946701996028423309e-03 8.531980216503143311e-02 1.661546230316162109e-01 1.817116141319274902e-01 1.335555911064147949e-01 -4.162248969078063965e-01 -4.625596106052398682e-02 9.637132287025451660e-02 3.065864145755767822e-01 -1.672108769416809082e-01 -9.740476310253143311e-02 -3.675924241542816162e-01 1.085893735289573669e-01 1.227317899465560913e-01 -3.031047284603118896e-01 1.805434674024581909e-01 3.488022685050964355e-01 -1.515475511550903320e-01 -9.988877177238464355e-02 8.777056634426116943e-02 -6.202333793044090271e-02 -2.358307316899299622e-02 9.113146364688873291e-02 -1.564854085445404053e-01 1.849419474601745605e-01
-1.439095102250576019e-02 -1.868917196989059448e-01 3.533304333686828613e-01 -1.704232543706893921e-01 -8.424533158540725708e-02 -3.033762574195861816e-01 -1.000035703182220459e-01 -3.266629278659820557e-01 1.976680569350719452e-02 1.000887826085090637e-01 1.189687848091125488e-01 1.071382611989974976e-01 -1.043708324432373047e-01 1.147520020604133606e-01 1.743539422750473022e-01 1.521686017513275146e-01 1.322189420461654663e-01 1.014439463615417480e-01 -2.889233529567718506e-01 -2.924796342849731445e-01 9.265922755002975464e-02 -1.439555287361145020e-01 -1.506102979183197021e-01 3.026662766933441162e-01 2.022871747612953186e-02 -1.107419058680534363e-01 2.593397200107574463e-01 6.355065107345581055e-02 -1.650998890399932861e-01 -1.945890858769416809e-02 1.034871935844421387e-01 -1.370021849870681763e-01
-6.039426662027835846e-03 7.096310704946517944e-02 -1.797136850655078888e-02 9.415841661393642426e-03 -1.089097335934638977e-01 8.905980736017227173e-02 4.140700027346611023e-02 -2.717445194721221924e-01 -1.750583201646804810e-01 -1.765796355903148651e-02 2.221081703901290894e-01 -2.061657160520553589e-01 -5.548071116209030151e-02 1.655695140361785889e-01 1.194281429052352905e-01 8.036705851554870605e-02 -1.635629311203956604e-02 -2.186028957366943359e-01 -1.991397142410278320e-01 -4.074005186557769775e-01 -8.094236254692077637e-02 -8.646777272224426270e-02 1.474816650152206421e-01 3.326959609985351562e-01 -1.730694025754928589e-01 -1.611869931221008301e-01 -1.294876039028167725e-01 2.135359644889831543e-01 1.629024893045425415e-01 3.176279067993164062e-01 -4.126394540071487427e-02 2.785282433032989502e-01
-2.959458623081445694e-03 2.385066747665405273e-01 3.320353627204895020e-01 1.055662110447883606e-01 1.161027401685714722e-01 -2.069523558020591736e-03 6.473810225725173950e-02 -3.228431344032287598e-01 -1.980798095464706421e-01 1.124754175543785095e-01 3.194085955619812012e-01 9.494735300540924072e-02 2.476210445165634155e-01 -2.290787547826766968e-02 2.218936979770660400e-01 1.279198378324508667e-02 2.980750054121017456e-02 -6.794055458158254623e-03 -2.543574273586273193e-01 -1.720845550298690796e-01 5.325315520167350769e-03 -2.240561395883560181e-01 4.285816103219985962e-02 1.020625159144401550e-01 -1.602302193641662598e-01 -2.110963761806488037e-01 -1.275872290134429932e-01 1.592619419097900391e-01 1.541882008314132690e-01 3.347094953060150146e-01 -1.022437512874603271e-01 -9.890229254961013794e-02
-1.144300475716590881e-01 1.382117345929145813e-02 2.918709516525268555e-01 -6.832083314657211304e-02 4.970743134617805481e-02 5.119860917329788208e-02 7.180780172348022461e-02 -5.669255554676055908e-02 4.665057063102722168e-01 2.409026324748992920e-01 5.739971250295639038e-02 -2.149059809744358063e-02 -2.542661726474761963e-01 -1.275626569986343384e-01 3.872525095939636230e-01 1.440395563840866089e-01 -2.017104625701904297e-02 2.027097716927528381e-02 6.808404624462127686e-02 -1.379342167638242245e-03 2.870810329914093018e-01 -3.642810881137847900e-01 1.077377200126647949e-01 1.198853645473718643e-02 -2.103089988231658936e-01 1.129860430955886841e-01 -7.083031535148620605e-02 -1.371178776025772095e-01 2.598414011299610138e-02 -8.872687816619873047e-02 -1.638975441455841064e-01 -6.160949915647506714e-02
1.370326429605484009e-01 1.543977297842502594e-02 2.147292941808700562e-01 1.427111029624938965e-01 4.165942966938018799e-02 2.363210320472717285e-01 2.195073217153549194e-01 3.280555829405784607e-02 1.618385463953018188e-01 2.874999046325683594e-01 4.385812282562255859e-01 -1.511711627244949341e-02 -3.539023101329803467e-01 -6.515946239233016968e-02 4.972259700298309326e-02 1.431140899658203125e-01 2.280977517366409302e-01 1.183949038386344910e-01 -1.560687571763992310e-01 -3.147213757038116455e-01 2.828293107450008392e-02 -5.696902051568031311e-02 -2.079284004867076874e-02 -3.094979934394359589e-02 -2.485388889908790588e-02 5.525597184896469116e-02 -1.311827898025512695e-01 -1.328682452440261841e-01 1.459846622310578823e-03 -1.882862597703933716e-01 -2.215939313173294067e-01 1.892328858375549316e-01
3.123119659721851349e-02 3.446457535028457642e-02 1.102261990308761597e-01 -1.395985484123229980e-01 -2.598783075809478760e-01 1.481475681066513062e-01 3.703282773494720459e-02 1.602886319160461426e-01 1.701185405254364014e-01 3.334509134292602539e-01 2.371387183666229248e-01 -2.336010187864303589e-01 -1.948841214179992676e-01 3.563266992568969727e-02 -1.919664908200502396e-03 2.141098082065582275e-01 3.519293069839477539e-01 3.647719696164131165e-02 -1.299806833267211914e-01 -9.079013764858245850e-02 2.246711403131484985e-01 -1.529121845960617065e-01 9.942838549613952637e-02 1.041048020124435425e-01 1.654333323240280151e-01 1.713460125029087067e-02 -1.652409732341766357e-01 3.403034061193466187e-02 -1.780842989683151245e-01 4.210253357887268066e-01 5.314550176262855530e-02 2.810144796967506409e-02
-1.191411260515451431e-02 2.129872739315032959e-01 6.614556070417165756e-03 -1.619716733694076538e-01 9.751294553279876709e-02 1.446769386529922485e-01 1.180514916777610779e-01 -1.292217969894409180e-01 3.194602131843566895e-01 2.539357542991638184e-01 5.249594151973724365e-02 -5.689178407192230225e-02 -1.304834038019180298e-01 -8.290236443281173706e-02 4.103676676750183105e-01 2.329459488391876221e-01 2.869561314582824707e-01 2.173448447138071060e-03 -2.169775217771530151e-01 6.064243242144584656e-02 1.713760793209075928e-01 -3.206501603126525879e-01 -2.116779610514640808e-02 -3.709737956523895264e-02 -9.943355619907379150e-02 -1.880961656570434570e-02 1.591191440820693970e-01 -1.341370642185211182e-01 1.725327074527740479e-01 2.568653821945190430e-01 1.639757454395294189e-01 -6.886760145425796509e-02
-1.192326694726943970e-01 -3.028745055198669434e-01 -5.963847786188125610e-02 3.203941136598587036e-02 -3.102516829967498779e-01 -2.085832646116614342e-03 -7.164019346237182617e-02 -4.249934479594230652e-02 -1.799620687961578369e-02 1.006992626935243607e-02 2.002374827861785889e-01 2.187794819474220276e-02 -2.844360768795013428e-01 2.604825980961322784e-02 4.568117484450340271e-02 3.001252710819244385e-01 -5.375968292355537415e-02 -6.833977252244949341e-02 -4.255686998367309570e-01 -4.092596005648374557e-03 1.845455169677734375e-01 -3.171743750572204590e-01 3.847111016511917114e-02 3.042735755443572998e-01 -2.253647446632385254e-01 -1.033969409763813019e-02 6.192528083920478821e-02 -8.241068571805953979e-02 -5.677282065153121948e-02 1.083760336041450500e-01 -2.772893905639648438e-01 2.719571627676486969e-02
-9.750173985958099365e-02 2.304537892341613770e-01 3.305215761065483093e-02 -3.576618060469627380e-02 6.929771043360233307e-03 -1.100814193487167358e-01 1.979902088642120361e-01 -7.932315021753311157e-02 1.104511618614196777e-01 1.874509155750274658e-01 2.452102303504943848e-01 -1.158257499337196350e-01 -1.387930512428283691e-01 1.558183133602142334e-01 1.591388583183288574e-01 1.378200203180313110e-01 4.131944477558135986e-01 2.727068364620208740e-01 -1.497028023004531860e-01 -1.739755868911743164e-01 2.136213779449462891e-01 -2.871755361557006836e-01 2.132299542427062988e-01 1.959787309169769287e-01 -4.140262678265571594e-02 5.954357236623764038e-02 1.600601822137832642e-01 2.665318846702575684e-01 -6.122909858822822571e-02 1.784103363752365112e-01 7.252121716737747192e-02 1.268814951181411743e-01
4.042269662022590637e-02 2.083226889371871948e-01 1.965492367744445801e-01 9.831342846155166626e-02 1.589751094579696655e-01 -1.175125390291213989e-01 -1.911480538547039032e-02 -2.480145543813705444e-01 -2.712120069190859795e-03 3.058996796607971191e-01 7.760261744260787964e-02 1.503501981496810913e-01 -1.563261002302169800e-01 1.631112843751907349e-01 7.461725920438766479e-02 1.818429380655288696e-01 2.224787920713424683e-01 1.000948697328567505e-01 -6.305239349603652954e-02 4.215944185853004456e-02 2.822589874267578125e-02 1.992137581110000610e-01 5.148481205105781555e-02 1.782388687133789062e-01 -3.301597535610198975e-01 -2.266760468482971191e-01 -1.513815820217132568e-01 8.604749292135238647e-02 -3.785416781902313232e-01 3.012044429779052734e-01 -6.450547277927398682e-02 1.573728770017623901e-01
-5.566848441958427429e-02 9.797039441764354706e-03 -2.000414133071899414e-01 1.315551251173019409e-01 -1.191402040421962738e-02 1.383689194917678833e-01 2.654617466032505035e-02 1.319838911294937134e-01 9.175316989421844482e-02 1.411960422992706299e-01 3.172121345996856689e-01 -2.438144013285636902e-02 -1.255920082330703735e-01 1.743034869432449341e-01 2.127693593502044678e-01 1.742501556873321533e-01 -1.210858300328254700e-01 -3.422664403915405273e-01 -8.628771454095840454e-02 -1.738875806331634521e-01 1.418601721525192261e-01 -2.205224633216857910e-01 7.948840409517288208e-02 1.686040312051773071e-01 -4.234507083892822266e-01 -9.207065403461456299e-02 -1.502685546875000000e-01 1.365154236555099487e-01 8.410549163818359375e-02 1.962343901395797729e-01 -3.165131509304046631e-01 5.431305989623069763e-02
-4.043283313512802124e-02 7.732557505369186401e-02 1.226836368441581726e-01 -2.161624580621719360e-01 -2.465124428272247314e-01 5.537538672797381878e-04 2.205791175365447998e-01 -1.788284480571746826e-01 1.023489758372306824e-01 1.437534540891647339e-01 1.407728940248489380e-01 -1.524995565414428711e-01 -4.209749028086662292e-02 3.922897577285766602e-01 4.300875663757324219e-01 7.510653883218765259e-02 1.449487823992967606e-02 -5.011192709207534790e-02 -9.176013618707656860e-02 -4.289683327078819275e-02 2.781606912612915039e-01 -4.067659005522727966e-02 -5.470483377575874329e-02 8.125342428684234619e-03 -2.009710520505905151e-01 -2.760748006403446198e-02 1.462748050689697266e-01 -3.750527650117874146e-02 -7.148517668247222900e-02 3.441996574401855469e-01 1.024932265281677246e-01 2.749561667442321777e-01
-3.108256869018077850e-02 1.756146550178527832e-01 2.508296668529510498e-01 1.834641993045806885e-01 -6.461154669523239136e-03 5.777805671095848083e-02 -8.580698631703853607e-04 8.248284459114074707e-03 6.718023866415023804e-02 3.523626625537872314e-01 8.550477027893066406e-02 1.493586879223585129e-02 -2.763682305812835693e-01 -2.681936621665954590e-01 3.323464393615722656e-01 3.005442582070827484e-02 5.105828121304512024e-02 -2.355247586965560913e-01 -2.370288968086242676e-02 -8.822146058082580566e-02 3.166044056415557861e-01 1.550607681274414062e-01 -1.618860810995101929e-01 2.032785564661026001e-01 5.189551506191492081e-03 -1.691958457231521606e-01 8.378896862268447876e-02 1.291135046631097794e-02 -1.673904359340667725e-01 3.235730230808258057e-01 -1.957103461027145386e-01 -8.485472947359085083e-02
7.994727790355682373e-02 -3.523393347859382629e-02 4.624150693416595459e-02 1.156426295638084412e-01 1.104532405734062195e-01 3.355320543050765991e-03 1.491385996341705322e-01 -4.430778697133064270e-02 1.546785384416580200e-01 2.965750396251678467e-01 1.648503690958023071e-01 2.531573642045259476e-03 -3.405350446701049805e-01 -1.128438413143157959e-01 -6.629505753517150879e-02 2.352145910263061523e-01 -9.017340838909149170e-02 6.073564663529396057e-02 -4.645681381225585938e-01 -3.145715892314910889e-01 2.434816658496856689e-01 -2.802904881536960602e-02 8.878798224031925201e-03 -1.780983805656433105e-01 -3.178902566432952881e-01 6.285468488931655884e-02 8.357293903827667236e-02 -8.951611071825027466e-02 -1.536925137042999268e-01 -1.138982102274894714e-01 1.246405765414237976e-01 1.495264321565628052e-01
1.632317453622817993e-01 7.092716544866561890e-02 3.120137192308902740e-02 -3.001640141010284424e-01 7.026138156652450562e-02 1.578176766633987427e-02 -9.312847256660461426e-02 2.398984506726264954e-02 9.169538319110870361e-02 4.643976092338562012e-01 1.669716089963912964e-01 -1.426619850099086761e-02 -1.400886923074722290e-01 1.291652768850326538e-01 -5.139308795332908630e-02 7.681387662887573242e-02 5.273330584168434143e-02 9.825006127357482910e-02 -2.569620311260223389e-01 -1.389687359333038330e-01 2.042675912380218506e-01 1.860935389995574951e-01 1.379096508026123047e-02 4.461648464202880859e-01 -1.473398804664611816e-01 1.871884763240814209e-01 7.683392614126205444e-03 -1.183268427848815918e-01 -1.453485637903213501e-01 3.113635480403900146e-01 -2.766528353095054626e-02 -5.272336304187774658e-02
-2.053986191749572754e-01 4.141442850232124329e-02 2.160573303699493408e-01 6.651084125041961670e-02 3.849707543849945068e-02 -1.106225922703742981e-01 -8.886914700269699097e-02 -5.544805526733398438e-02 -1.454529762268066406e-01 5.601929426193237305e-01 1.969749629497528076e-01 4.176822677254676819e-02 1.906747817993164062e-01 1.505001913756132126e-02 6.656061112880706787e-02 2.663841843605041504e-01 -2.011380046606063843e-01 -8.530147373676300049e-02 -2.133645415306091309e-01 -3.070905804634094238e-01 2.337798625230789185e-01 -1.021532863378524780e-01 1.508138328790664673e-01 1.295993328094482422e-01 1.217820718884468079e-01 -1.091853082180023193e-01 -8.993556350469589233e-02 5.408612638711929321e-02 -1.155105531215667725e-01 1.795998662710189819e-01 -1.309979110956192017e-01 9.662593714892864227e-03
2.063930481672286987e-01 2.110842168331146240e-01 8.622891269624233246e-03 -2.158471792936325073e-01 -8.738540112972259521e-02 1.267299950122833252e-01 1.701339632272720337e-01 -2.753303945064544678e-01 -1.868437975645065308e-01 4.953376054763793945e-01 -3.987927362322807312e-02 1.689835935831069946e-01 1.252980530261993408e-01 1.097674295306205750e-01 8.824595808982849121e-02 2.759372591972351074e-01 3.238002359867095947e-01 -1.258441507816314697e-01 -2.460578978061676025e-01 -1.225832942873239517e-02 5.162915959954261780e-02 -8.858192712068557739e-02 -1.804043725132942200e-02 1.521339118480682373e-01 -1.775246560573577881e-01 -9.372084587812423706e-02 -1.705511212348937988e-01 2.782556042075157166e-02 -1.221552342176437378e-01 2.889448776841163635e-02 -1.034884601831436157e-01 6.042383238673210144e-02
-1.784829422831535339e-02 -1.758786886930465698e-01 -1.523129642009735107e-01 -7.742435485124588013e-02 5.463905632495880127e-02 -3.346234560012817383e-01 4.209816921502351761e-03 -1.984938681125640869e-01 5.602179095149040222e-02 2.380883991718292236e-01 1.625790446996688843e-01 2.775066494941711426e-01 -2.064387202262878418e-01 2.229223996400833130e-01 5.520434677600860596e-02 -5.464296787977218628e-03 1.903548389673233032e-01 -5.537846684455871582e-02 1.733294725418090820e-01 -2.558363080024719238e-01 1.757027208805084229e-01 -1.143152713775634766e-01 -1.043462846428155899e-02 3.943749070167541504e-01 -2.253553867340087891e-01 -1.868214607238769531e-01 7.504827529191970825e-02 -7.313834130764007568e-02 -2.822089493274688721e-01 -4.206727445125579834e-02 -8.240655064582824707e-02 8.529563993215560913e-02
-1.287939995527267456e-01 5.154528096318244934e-02 8.306776732206344604e-02 2.297037243843078613e-01 -2.573124133050441742e-02 1.983525231480598450e-02 -5.290560424327850342e-03 -3.242774307727813721e-01 -1.694103181362152100e-01 1.351221650838851929e-01 2.105119675397872925e-01 -1.211593076586723328e-01 -1.909391731023788452e-01 1.869921237230300903e-01 4.345707595348358154e-02 1.137959957122802734e-01 -7.878503762185573578e-03 -2.938053905963897705e-01 -3.863101005554199219e-01 -3.699522018432617188e-01 -4.640054330229759216e-02 -1.587545275688171387e-01 1.378906965255737305e-01 -1.361100226640701294e-01 -1.294500827789306641e-01 -1.537944525480270386e-01 -3.075695335865020752e-01 7.161349803209304810e-02 -1.266779601573944092e-01 -8.811791776679456234e-04 -7.110273838043212891e-02 1.549721658229827881e-01
1.351508498191833496e-01 -8.451219648122787476e-02 -2.050929516553878784e-02 -2.206497639417648315e-01 -8.469754457473754883e-02 -2.910973429679870605e-01 2.234065383672714233e-01 -2.773232758045196533e-01 -9.918402880430221558e-02 2.330881357192993164e-01 -4.386854916810989380e-02 -2.957783080637454987e-02 -6.364448461681604385e-03 2.509078085422515869e-01 1.171244904398918152e-01 -7.784502115100622177e-03 4.537901282310485840e-02 -1.466037482023239136e-01 -3.489145636558532715e-01 -2.716063857078552246e-01 3.115323781967163086e-01 -2.499719411134719849e-01 -2.150447219610214233e-01 1.997534334659576416e-01 -5.851335823535919189e-02 -2.221082597970962524e-01 1.044333353638648987e-01 1.808722130954265594e-02 2.155768312513828278e-02 1.813549548387527466e-01 -1.254665944725275040e-02 -2.766966260969638824e-02
-2.091822624206542969e-01 -9.467312693595886230e-02 6.889040023088455200e-02 7.215437293052673340e-02 -9.646330028772354126e-02 2.877916209399700165e-02 6.904380023479461670e-02 -4.205368459224700928e-02 1.347478944808244705e-02 4.179953932762145996e-01 1.633457541465759277e-01 2.810326218605041504e-01 -3.049289584159851074e-01 -9.539301693439483643e-02 1.463206559419631958e-01 5.527434870600700378e-02 2.746182978153228760e-01 -2.647659778594970703e-01 -2.608278691768646240e-01 -9.885045886039733887e-02 3.069530129432678223e-01 2.367735356092453003e-01 4.916695412248373032e-03 2.325188517570495605e-01 -3.247047588229179382e-02 -1.705494672060012817e-01 1.497309952974319458e-01 5.177788063883781433e-02 4.141043499112129211e-02 1.662365049123764038e-01 -2.510425448417663574e-02 2.526092901825904846e-02
6.939679384231567383e-02 -1.202189773321151733e-01 2.984876632690429688e-01 5.535693466663360596e-02 -2.086342498660087585e-02 9.191115945577621460e-02 -1.045191213488578796e-01 -1.015273183584213257e-01 7.414830476045608521e-02 2.838901877403259277e-01 2.371310591697692871e-01 1.954010576009750366e-01 -3.388018608093261719e-01 3.009038269519805908e-01 2.321572899818420410e-01 1.870736777782440186e-01 9.419435262680053711e-02 -4.657084122300148010e-02 6.037489324808120728e-02 -1.861333698034286499e-01 -2.641912102699279785e-01 -3.091115951538085938e-01 1.197730898857116699e-01 1.568254679441452026e-01 6.992752850055694580e-02 -8.621721714735031128e-02 -3.060610778629779816e-02 -7.913565635681152344e-02 -6.391903758049011230e-02 -2.192635983228683472e-01 -1.779222339391708374e-01 1.636144071817398071e-01
1.349384784698486328e-01 3.180652111768722534e-02 -8.512268960475921631e-02 -9.487194567918777466e-02 -1.000589281320571899e-01 -2.296213433146476746e-02 -1.442955434322357178e-01 -1.409402489662170410e-01 2.342796921730041504e-01 2.123565375804901123e-01 3.974278569221496582e-01 2.920906543731689453e-01 -6.158784031867980957e-02 -1.735793352127075195e-01 2.003418654203414917e-01 1.207793131470680237e-01 -2.794921100139617920e-01 -2.269367687404155731e-02 -3.510762155055999756e-01 -1.754004657268524170e-01 1.225059852004051208e-01 8.392918854951858521e-03 8.326514065265655518e-02 -9.813698381185531616e-02 -2.283086478710174561e-01 -1.263837665319442749e-01 2.210761308670043945e-01 -7.025317847728729248e-02 1.828832738101482391e-02 6.814867258071899414e-02 -2.985589504241943359e-01 3.311850130558013916e-02
1.582481265068054199e-01 2.389024198055267334e-01 -2.296895831823348999e-01 1.535416096448898315e-01 -5.112042650580406189e-02 -2.423462718725204468e-01 -1.224796995520591736e-01 -2.303015291690826416e-01 -8.035004884004592896e-02 2.060664594173431396e-01 9.474502503871917725e-02 -1.621001511812210083e-01 -9.786342084407806396e-02 -5.345156788825988770e-02 3.926357924938201904e-01 -1.312768459320068359e-01 7.450892776250839233e-02 1.495992094278335571e-01 -3.269043862819671631e-01 -7.533147931098937988e-02 1.254767328500747681e-01 -2.284296452999114990e-01 -2.559202611446380615e-01 1.755230724811553955e-01 -4.532220959663391113e-02 -1.298582274466753006e-02 -1.346667706966400146e-01 8.067189902067184448e-02 8.095927536487579346e-02 -2.226642332971096039e-02 -2.974062263965606689e-01 1.307484358549118042e-01
-1.688347607851028442e-01 5.653265863656997681e-02 -1.145221367478370667e-01 -5.856840405613183975e-03 -7.865016162395477295e-02 2.125894874334335327e-01 -7.863751053810119629e-02 -3.494457602500915527e-01 1.235776245594024658e-01 2.219486683607101440e-01 4.331198036670684814e-01 -6.671973317861557007e-02 -2.255794405937194824e-01 3.057094514369964600e-01 -1.112136393785476685e-01 -4.638749361038208008e-02 9.507231414318084717e-02 1.814225167036056519e-01 -3.526597023010253906e-01 -2.534634768962860107e-01 6.433058530092239380e-02 -1.432395428419113159e-01 5.505227297544479370e-02 1.540071517229080200e-01 7.168580591678619385e-02 1.714770644903182983e-01 2.987865591421723366e-03 -1.262259203940629959e-02 -1.784579902887344360e-01 -9.202473796904087067e-03 9.911143034696578979e-02 3.993032872676849365e-02
-1.449812054634094238e-01 1.334276497364044189e-01 2.259721010923385620e-01 -8.328802883625030518e-03 -1.882687397301197052e-02 -1.958198845386505127e-01 2.286260128021240234e-01 -2.290390133857727051e-01 -1.722031980752944946e-01 1.873117536306381226e-01 1.147287636995315552e-01 4.225299227982759476e-03 1.941335201263427734e-01 8.454011380672454834e-02 2.783872783184051514e-01 1.789315640926361084e-01 4.851459562778472900e-01 1.211353763937950134e-02 -1.778374910354614258e-01 -3.089272677898406982e-01 1.042560264468193054e-01 -1.575865596532821655e-01 5.681262165307998657e-02 1.899149566888809204e-01 3.069574013352394104e-02 -8.063364028930664062e-02 6.253172457218170166e-02 2.018350362777709961e-01 6.134889647364616394e-02 1.971161812543869019e-01 -2.717717736959457397e-02 -3.636844083666801453e-02
-1.000743880867958069e-01 1.162065789103507996e-01 8.101986348628997803e-02 -1.492916792631149292e-02 -3.166102170944213867e-01 2.153984755277633667e-01 -3.433343395590782166e-02 -2.083484083414077759e-01 6.407975405454635620e-02 5.059695839881896973e-01 3.240639716386795044e-02 -3.036044836044311523e-01 -2.220287919044494629e-01 1.247025430202484131e-01 1.275416612625122070e-01 1.687048375606536865e-02 -1.585535518825054169e-02 1.971670836210250854e-01 -1.272714287042617798e-01 -2.963521182537078857e-01 -1.669576466083526611e-01 -2.580609321594238281e-01 5.787801463156938553e-03 1.127552017569541931e-01 -1.625500619411468506e-01 -1.182405874133110046e-01 -1.652460545301437378e-02 -5.554623901844024658e-02 -1.701846867799758911e-01 -2.166994661092758179e-02 9.452483057975769043e-02 -1.059994474053382874e-01
2.669582068920135498e-01 9.628317505121231079e-02 -1.423310786485671997e-01 -9.111537784337997437e-02 -1.130429729819297791e-01 -1.100338250398635864e-01 5.305727943778038025e-02 -5.115495920181274414e-01 1.149222552776336670e-01 -1.064475253224372864e-02 2.642174065113067627e-01 -2.156472653150558472e-01 -6.887698918581008911e-02 6.777957081794738770e-02 9.714613854885101318e-02 1.818735152482986450e-01 1.901466399431228638e-01 -1.912883669137954712e-01 -3.096128106117248535e-01 -9.637840837240219116e-02 1.965264827013015747e-01 -1.120653077960014343e-01 -2.849298119544982910e-01 2.031712383031845093e-01 1.579948067665100098e-01 9.395621716976165771e-02 -1.360120950266718864e-03 -1.003542244434356689e-01 -2.811669744551181793e-02 2.300796844065189362e-02 -1.491499394178390503e-01 -3.256998211145401001e-02
4.318216443061828613e-02 -2.808795869350433350e-02 2.624231874942779541e-01 -2.487284690141677856e-01 -2.794818393886089325e-02 -7.499824743717908859e-03 2.092196643352508545e-01 -5.566394925117492676e-01 2.772016227245330811e-01 2.007829695940017700e-01 2.091453820466995239e-01 2.321583032608032227e-01 2.059604823589324951e-01 -9.495172649621963501e-02 -5.766260251402854919e-02 2.665769867599010468e-02 3.540988266468048096e-02 -1.724358350038528442e-01 -3.599260449409484863e-01 -7.708345539867877960e-03 1.123341470956802368e-01 -1.438209116458892822e-01 -7.383401691913604736e-02 6.444533169269561768e-02 5.678483471274375916e-02 4.810982942581176758e-02 3.780855983495712280e-02 -6.236236914992332458e-02 -3.087296709418296814e-02 1.512866020202636719e-01 -5.389183014631271362e-02 -2.805409952998161316e-02
-1.820357702672481537e-02 -1.750371418893337250e-02 2.656694948673248291e-01 -1.143689602613449097e-01 -3.869694471359252930e-02 2.093629837036132812e-01 6.575735658407211304e-02 -1.979413628578186035e-01 -1.177301555871963501e-01 8.105567842721939087e-02 1.801591217517852783e-01 1.237872168421745300e-01 -2.365419417619705200e-01 8.251478523015975952e-02 2.989792525768280029e-01 -7.686874270439147949e-02 5.109658837318420410e-02 -3.903001546859741211e-01 2.167321369051933289e-02 -3.077011182904243469e-02 -1.478370428085327148e-01 -1.752208024263381958e-01 -1.149311512708663940e-01 6.466075778007507324e-02 -5.492525696754455566e-01 4.611404612660408020e-02 7.641692459583282471e-02 2.000685967504978180e-02 1.479890104383230209e-02 1.132985949516296387e-01 -2.152457684278488159e-01 6.968916207551956177e-02
1.339519172906875610e-01 1.020217016339302063e-01 1.386764198541641235e-01 1.069671660661697388e-01 2.858992218971252441e-01 -2.830414474010467529e-01 8.484134078025817871e-02 -1.446603685617446899e-01 2.462583333253860474e-01 7.697251625359058380e-03 1.920150369405746460e-01 2.238343656063079834e-01 -1.685563325881958008e-01 1.084649786353111267e-01 1.261245906352996826e-01 2.269353419542312622e-01 -8.273630402982234955e-03 -1.292843371629714966e-01 -3.339042067527770996e-01 -9.009581804275512695e-02 -8.531478792428970337e-02 -1.380948424339294434e-01 -6.425488740205764771e-02 4.462207853794097900e-02 -1.014485135674476624e-01 1.246352493762969971e-01 -9.966732561588287354e-02 2.104501128196716309e-01 1.549293696880340576e-01 2.282776832580566406e-01 -3.943805396556854248e-01 -1.232218742370605469e-01
1.900650560855865479e-01 1.510422229766845703e-01 1.359446942806243896e-01 1.691126972436904907e-01 6.861046701669692993e-02 -2.833708822727203369e-01 -1.230406314134597778e-01 -9.395343810319900513e-02 -1.192173920571804047e-02 9.093376249074935913e-02 -1.285225246101617813e-02 1.309989541769027710e-01 -1.502349823713302612e-01 2.689782083034515381e-01 1.133506596088409424e-01 2.342168688774108887e-01 2.183839827775955200e-01 -5.561102926731109619e-02 -1.064568608999252319e-01 -1.753996014595031738e-01 3.645946085453033447e-01 -1.085399538278579712e-01 -4.251483082771301270e-02 2.243106216192245483e-01 -7.023601979017257690e-02 -7.916346192359924316e-02 -1.059104353189468384e-01 -3.013830482959747314e-01 -4.770690202713012695e-02 3.296595513820648193e-01 -2.849104702472686768e-01 -3.945968672633171082e-02
-2.670599222183227539e-01 3.077900707721710205e-01 -1.181858964264392853e-02 -8.807925879955291748e-02 -1.228840649127960205e-01 -1.439576409757137299e-02 2.535139918327331543e-01 -3.210615813732147217e-01 1.040953919291496277e-01 8.915565162897109985e-02 9.198066592216491699e-02 -8.342584222555160522e-02 -1.397005915641784668e-01 2.878907136619091034e-02 1.389765292406082153e-01 2.149551659822463989e-01 1.862923651933670044e-01 -1.566589809954166412e-02 -2.908581793308258057e-01 -8.336365967988967896e-02 1.401419639587402344e-01 -2.665475569665431976e-02 7.691917568445205688e-02 3.296725749969482422e-01 5.836089327931404114e-02 4.596278443932533264e-02 1.828503161668777466e-01 -1.285542994737625122e-01 -3.490326702594757080e-01 1.584994196891784668e-01 9.984580427408218384e-02 2.224314063787460327e-01
7.285376638174057007e-02 -9.413092583417892456e-02 2.024602144956588745e-01 6.030081212520599365e-02 1.940725892782211304e-01 1.530298739671707153e-01 -1.587780565023422241e-01 -1.163267940282821655e-01 1.471427083015441895e-01 2.297139614820480347e-01 1.520783901214599609e-01 -1.366179287433624268e-01 -2.377931326627731323e-01 1.289174854755401611e-01 2.170153409242630005e-01 6.631243228912353516e-02 9.542415291070938110e-02 1.858976632356643677e-01 -4.052468016743659973e-02 -3.918926417827606201e-01 3.484402596950531006e-01 -2.125260233879089355e-01 1.915539056062698364e-01 -1.511168777942657471e-01 -1.586563885211944580e-01 -1.852366775274276733e-01 9.758139401674270630e-02 7.606987655162811279e-02 6.627216190099716187e-02 -2.153577804565429688e-01 -1.521763503551483154e-01 1.636940538883209229e-01
-5.156388133764266968e-02 -1.396230161190032959e-01 1.687359251081943512e-02 7.596924155950546265e-02 -1.433773636817932129e-01 2.090815827250480652e-02 4.747203364968299866e-02 4.023177921772003174e-02 1.799912861315533519e-04 4.912378191947937012e-01 4.203097522258758545e-02 9.834597259759902954e-02 -3.083269298076629639e-01 -2.295742481946945190e-01 2.354219257831573486e-01 1.270621549338102341e-02 2.559691667556762695e-01 -1.649378389120101929e-01 -3.921983391046524048e-02 -1.341923028230667114e-01 3.944368362426757812e-01 1.202135905623435974e-01 9.049097448587417603e-02 6.588263064622879028e-02 -1.903360635042190552e-01 -1.671849042177200317e-01 1.403651982545852661e-01 -4.006410390138626099e-02 -5.326075106859207153e-02 2.288006097078323364e-01 -2.315765470266342163e-01 4.104332625865936279e-02
4.792043939232826233e-02 6.982035934925079346e-02 1.821893900632858276e-01 -1.191654205322265625e-01 4.309747891966253519e-04 7.270195335149765015e-02 -2.208188474178314209e-01 2.752869389951229095e-02 -1.352734863758087158e-01 1.233810335397720337e-01 2.521389722824096680e-01 -1.623856276273727417e-01 -1.606136411428451538e-01 2.227191030979156494e-01 3.131423294544219971e-01 6.239958480000495911e-02 1.962623745203018188e-01 -1.222754344344139099e-01 -6.192940473556518555e-02 -3.644161820411682129e-01 -1.437988877296447754e-01 -2.216189354658126831e-01 2.797651588916778564e-01 2.312624827027320862e-03 -1.498401463031768799e-01 -2.418481260538101196e-01 -1.802603602409362793e-01 -2.986297383904457092e-02 -2.724316716194152832e-01 1.026017889380455017e-01 -2.018431127071380615e-01 -1.087520644068717957e-01
1.380133479833602905e-01 -2.724212221801280975e-02 -1.269621402025222778e-01 -1.738128215074539185e-01 -1.743613183498382568e-02 -8.122614771127700806e-02 1.546373665332794189e-01 -3.002153337001800537e-01 8.980947732925415039e-02 2.089628875255584717e-01 -7.530762255191802979e-02 -1.246470212936401367e-01 -1.827788949012756348e-01 1.392901688814163208e-01 1.680179387331008911e-01 -3.004138357937335968e-02 1.575568914413452148e-01 -2.051281277090311050e-03 -3.500351607799530029e-01 -3.084838390350341797e-01 -8.883283287286758423e-02 -1.737208366394042969e-01 -1.220170408487319946e-01 2.365364320576190948e-02 -2.781506776809692383e-01 6.122616678476333618e-02 2.234852910041809082e-01 7.049025967717170715e-03 -1.916978061199188232e-01 4.353748559951782227e-01 6.765067577362060547e-02 -5.804622545838356018e-03
1.479476541280746460e-01 2.278527766466140747e-01 5.854648724198341370e-02 2.097605764865875244e-01 -1.283600628376007080e-01 -1.303524672985076904e-01 -1.156044751405715942e-01 -2.748173475265502930e-01 1.031867563724517822e-01 2.772784531116485596e-01 8.392331749200820923e-02 1.717286854982376099e-01 3.384866565465927124e-02 3.812308236956596375e-02 2.147794067859649658e-01 5.490221977233886719e-01 -8.012781292200088501e-02 -1.426340043544769287e-01 -1.793454438447952271e-01 1.451456248760223389e-01 3.886171057820320129e-02 -2.963575124740600586e-01 -2.030985429883003235e-02 2.291199266910552979e-01 -1.226732600480318069e-02 7.033043541014194489e-03 -6.823808699846267700e-02 -1.129664927721023560e-01 -2.402454800903797150e-02 2.015466094017028809e-01 3.358086571097373962e-02 1.939094276167452335e-03
-1.372289936989545822e-02 2.968522906303405762e-01 1.191442483104765415e-03 9.616778232157230377e-03 -8.670277893543243408e-02 -8.726353198289871216e-02 6.213711574673652649e-02 -2.720804810523986816e-01 -2.336457073688507080e-01 2.711403667926788330e-01 1.608818471431732178e-01 -2.184521034359931946e-02 -1.367847025394439697e-01 1.922823786735534668e-01 1.239536032080650330e-01 -3.605868294835090637e-02 2.098627984523773193e-01 -6.467466056346893311e-02 -4.037198424339294434e-01 -4.166961014270782471e-01 1.304091885685920715e-02 4.505422711372375488e-02 2.188247442245483398e-01 -5.066386237740516663e-02 -2.129695266485214233e-01 -6.147170439362525940e-02 -2.643935382366180420e-01 -5.136409401893615723e-02 -8.902003616094589233e-02 9.532409161329269409e-02 -8.050184696912765503e-02 9.534253925085067749e-02
1.098982393741607666e-01 2.017221301794052124e-01 3.220207581762224436e-04 2.417482882738113403e-01 4.848555102944374084e-02 4.988557845354080200e-02 -1.243099395651370287e-04 -5.759706720709800720e-03 4.993057250976562500e-02 3.616402447223663330e-01 -3.254631906747817993e-02 1.638544797897338867e-01 -2.233137786388397217e-01 -3.463808074593544006e-02 3.237481117248535156e-01 5.801198631525039673e-02 4.091220498085021973e-01 5.689129978418350220e-02 -2.371267676353454590e-01 -1.247828602790832520e-01 -1.071099266409873962e-01 -6.353550404310226440e-02 1.810652613639831543e-01 -2.271830663084983826e-02 -3.004471957683563232e-01 -1.684961020946502686e-01 -7.918679714202880859e-02 -1.020763441920280457e-01 -1.644406914710998535e-01 -1.092884689569473267e-01 -2.699389159679412842e-01 1.582897752523422241e-01
1.718311458826065063e-01 8.783711493015289307e-02 3.852301537990570068e-01 -1.593966782093048096e-01 7.345174998044967651e-02 1.709545850753784180e-01 -8.348488807678222656e-02 -1.658099889755249023e-01 -1.308665871620178223e-01 9.722809493541717529e-02 2.762007713317871094e-01 5.332585796713829041e-02 -9.696830809116363525e-02 4.625971242785453796e-02 3.055417537689208984e-01 -3.199915215373039246e-02 1.276706308126449585e-01 -2.307717502117156982e-01 -8.677853643894195557e-02 1.169753149151802063e-01 -1.332104504108428955e-01 -2.045441865921020508e-01 2.025958001613616943e-01 9.830827265977859497e-02 -4.582160115242004395e-01 -3.564605023711919785e-03 -5.549463629722595215e-02 -8.751148730516433716e-02 -2.316091060638427734e-01 1.509611159563064575e-01 3.948980011045932770e-03 1.000555753707885742e-01
[truncated: 3,270,057 more chars]
