# Supplementary material for: The Language of Innovation
Source: PLoS One. 2020 Apr 30;15(4):e0230107. doi: 10.1371/journal.pone.0230107 (PMC7194493; doi:10.1371/journal.pone.0230107)
Supplement: S3 File — (GZ) [file pone.0230107.s003.tar.gz › 1981-1985/V2Run_29_VS_4500_embeddings1981-1985ED32.txt]

3.698582202196121216e-02 -1.264690607786178589e-01 -1.430969387292861938e-01 -2.077188044786453247e-01 2.438099384307861328e-01 -2.089082449674606323e-01 1.732290387153625488e-01 2.205156385898590088e-01 -1.077978089451789856e-01 1.514027714729309082e-01 5.626100897789001465e-01 4.346456006169319153e-02 -1.101500019431114197e-01 -1.182128861546516418e-01 -5.193702876567840576e-02 -8.864165842533111572e-02 -1.401727795600891113e-01 -5.164804868400096893e-03 -6.447887420654296875e-02 1.436360552906990051e-02 -9.863024204969406128e-02 -7.127205282449722290e-02 -2.163633704185485840e-01 -1.996774077415466309e-01 1.368407625705003738e-02 -9.167633950710296631e-02 7.362195849418640137e-02 -3.849897906184196472e-02 -4.064646363258361816e-01 -1.355678439140319824e-01 1.512949168682098389e-01 -1.267270930111408234e-02
6.791350990533828735e-02 -7.906445860862731934e-02 2.382660210132598877e-01 -9.419854730367660522e-02 1.967609822750091553e-01 2.782178670167922974e-02 1.832327842712402344e-01 1.221418827772140503e-01 4.609158635139465332e-02 -1.124161034822463989e-01 5.215979814529418945e-01 2.900099158287048340e-01 2.035885453224182129e-01 -5.875403434038162231e-02 -1.597109138965606689e-01 -1.277740001678466797e-01 1.834735423326492310e-01 2.792554199695587158e-01 -9.158457070589065552e-02 -1.606993563473224640e-02 2.484059035778045654e-01 2.081659585237503052e-01 -6.338556855916976929e-02 -3.396485466510057449e-03 3.608657419681549072e-02 1.678128391504287720e-01 1.215320676565170288e-01 2.991081401705741882e-02 -2.483100295066833496e-01 -5.151075869798660278e-02 9.250410646200180054e-02 -1.746089458465576172e-01
1.511795222759246826e-01 -1.261145621538162231e-01 -3.436413407325744629e-02 -1.779659837484359741e-02 -5.005919933319091797e-02 -2.550789117813110352e-01 2.447374910116195679e-01 -2.634865604341030121e-02 1.378375738859176636e-01 -3.057697415351867676e-01 4.308836758136749268e-01 -1.217247992753982544e-01 2.468634843826293945e-01 6.060040742158889771e-02 -2.979578673839569092e-01 3.466875478625297546e-02 -1.513325572013854980e-01 1.648447811603546143e-01 -9.892655909061431885e-02 -7.462415099143981934e-02 2.649680972099304199e-01 7.024886459112167358e-02 -1.712961494922637939e-01 8.392946422100067139e-02 1.888058632612228394e-01 2.372521013021469116e-01 -8.233726769685745239e-02 2.081271857023239136e-01 -1.592523306608200073e-01 1.313180923461914062e-01 -3.272307105362415314e-03 4.903691262006759644e-02
4.952621459960937500e-02 -2.416960150003433228e-01 -1.221961453557014465e-01 -2.175327241420745850e-01 1.424482371658086777e-02 -1.864228099584579468e-01 1.858679950237274170e-01 -3.638527169823646545e-02 1.083890199661254883e-01 -2.293840348720550537e-01 1.843439638614654541e-01 5.206693708896636963e-02 7.999353855848312378e-02 -3.140197694301605225e-01 -3.595319390296936035e-01 -4.159549176692962646e-01 -1.046943590044975281e-01 1.506497114896774292e-01 1.059276089072227478e-01 7.211367785930633545e-02 2.725997008383274078e-02 7.906485348939895630e-02 -1.340596228837966919e-01 -1.345505714416503906e-01 6.210241094231605530e-02 1.571404188871383667e-02 2.160364091396331787e-01 -8.871915936470031738e-02 -1.386723965406417847e-01 1.629824638366699219e-01 2.218371182680130005e-01 -2.256184518337249756e-01
1.294827610254287720e-01 -2.678946852684020996e-01 -2.314728200435638428e-01 -3.697156906127929688e-02 6.832914799451828003e-02 7.161321491003036499e-02 -1.815256625413894653e-01 -1.239677146077156067e-01 2.572568058967590332e-01 -3.320086598396301270e-01 2.632704675197601318e-01 1.034373715519905090e-01 2.560938894748687744e-01 -3.505439758300781250e-01 -2.210670709609985352e-01 -1.059781610965728760e-01 1.586718112230300903e-02 1.903398334980010986e-02 -4.072891175746917725e-02 1.703323870897293091e-01 3.412493467330932617e-01 -2.420660108327865601e-02 -4.218246787786483765e-02 1.293042004108428955e-01 -1.301555484533309937e-01 1.021214276552200317e-01 5.798237398266792297e-02 -1.279872208833694458e-01 -1.391783356666564941e-01 1.520056575536727905e-01 -2.418029680848121643e-02 -1.908390372991561890e-01
1.596006453037261963e-01 1.755741238594055176e-02 5.795120447874069214e-02 -1.237688586115837097e-01 -4.711477458477020264e-02 -1.954666338860988617e-02 2.169417291879653931e-01 1.258877515792846680e-01 1.455868035554885864e-01 -1.315214205533266068e-03 5.622283816337585449e-01 1.386058479547500610e-01 1.052233427762985229e-01 -2.768605053424835205e-01 -6.389704346656799316e-02 -2.725707292556762695e-01 -7.025060709565877914e-03 3.920627385377883911e-02 2.816272154450416565e-02 -1.197762042284011841e-01 3.137251436710357666e-01 -1.093789637088775635e-01 -2.280513495206832886e-01 -5.498081818222999573e-02 3.483558073639869690e-02 -2.380033768713474274e-02 -1.811437457799911499e-01 -5.147664621472358704e-02 -2.009420692920684814e-01 1.454497724771499634e-01 -1.080015301704406738e-02 -2.939077615737915039e-01
2.735548615455627441e-01 -1.264142245054244995e-01 -2.422720640897750854e-01 -4.683472961187362671e-02 -3.912483155727386475e-02 -2.785904109477996826e-01 -1.432382762432098389e-01 7.466129958629608154e-02 1.584386676549911499e-01 -6.555345654487609863e-02 4.829854369163513184e-01 9.771040827035903931e-02 1.008221507072448730e-01 1.207487955689430237e-01 6.484515219926834106e-02 -1.882887631654739380e-01 -1.700540632009506226e-01 1.182496994733810425e-01 9.956383705139160156e-02 -7.494553178548812866e-02 1.655074506998062134e-01 6.038955599069595337e-02 -1.777471788227558136e-02 -4.016232490539550781e-02 4.251920059323310852e-02 -8.829583972692489624e-02 1.993203163146972656e-01 1.444667428731918335e-01 -3.064746856689453125e-01 -2.021801844239234924e-02 -7.240448147058486938e-02 -3.811261057853698730e-01
-1.719813644886016846e-01 -1.664055138826370239e-01 -3.315879404544830322e-01 1.412967443466186523e-01 1.279418915510177612e-01 -2.473964095115661621e-01 1.355401277542114258e-01 4.517833888530731201e-02 9.100287407636642456e-02 -1.141894683241844177e-01 1.686443984508514404e-01 -1.117145866155624390e-01 -6.322875618934631348e-02 -2.535479366779327393e-01 5.685290321707725525e-02 -1.011882871389389038e-01 1.155263110995292664e-01 1.519449502229690552e-01 -1.829181611537933350e-01 2.241494208574295044e-01 1.302894502878189087e-01 2.270566970109939575e-01 -3.192687332630157471e-01 1.317235231399536133e-01 -1.398359611630439758e-02 1.777958422899246216e-01 9.478932619094848633e-02 -3.202622830867767334e-01 -4.803189262747764587e-02 -1.693670004606246948e-01 7.633701711893081665e-02 -2.875825762748718262e-01
-1.184951588511466980e-01 1.586512029170989990e-01 7.104057818651199341e-02 -2.044513635337352753e-02 -5.247300118207931519e-02 -4.310082271695137024e-02 1.067643836140632629e-01 -1.101526524871587753e-02 2.391859889030456543e-01 -1.836111396551132202e-01 4.066304266452789307e-01 1.205348446965217590e-01 7.504871487617492676e-02 -3.994697630405426025e-01 1.805810481309890747e-01 -1.125519201159477234e-01 9.629632532596588135e-02 5.320734158158302307e-02 -1.439111977815628052e-01 -9.657347947359085083e-02 3.545154929161071777e-01 -1.189674586057662964e-01 -3.202124834060668945e-01 7.122962176799774170e-02 -1.117159891873598099e-02 1.072054058313369751e-01 7.033975422382354736e-02 -8.622696995735168457e-02 -2.455934435129165649e-01 2.066382318735122681e-01 -1.548801809549331665e-01 -1.315983235836029053e-01
-1.017888449132442474e-02 -1.548440009355545044e-01 -2.351801693439483643e-01 9.210217744112014771e-02 9.722273796796798706e-02 -2.386243492364883423e-01 5.117927491664886475e-02 5.239715054631233215e-02 2.162911444902420044e-01 2.131418436765670776e-01 3.012894093990325928e-01 -1.071015372872352600e-01 -9.052339941263198853e-02 -2.214300446212291718e-02 -2.469978481531143188e-01 -3.206066787242889404e-01 -4.848127812147140503e-02 -1.722430437803268433e-01 -7.092229276895523071e-02 -1.242995709180831909e-01 1.879977881908416748e-01 -1.012478675693273544e-02 -4.166752994060516357e-01 1.309152394533157349e-01 1.219833940267562866e-01 2.794664800167083740e-01 4.689296707510948181e-02 -2.183530330657958984e-01 -7.523570209741592407e-02 -1.779748648405075073e-01 -1.009996794164180756e-02 -1.201359480619430542e-01
4.252839088439941406e-02 -1.251119226217269897e-01 -1.263794898986816406e-01 -1.074328348040580750e-01 -2.046000659465789795e-01 1.365011185407638550e-01 2.895827591419219971e-01 -9.836351126432418823e-02 8.065775036811828613e-02 -6.323925405740737915e-02 3.420608341693878174e-01 1.709595322608947754e-01 4.596311971545219421e-02 -1.352925598621368408e-01 1.337720006704330444e-01 -6.376967579126358032e-02 -6.695861369371414185e-02 9.259272366762161255e-02 -1.467963494360446930e-02 -1.297642886638641357e-01 2.380166500806808472e-01 2.071162611246109009e-01 -9.678360819816589355e-02 -1.045282632112503052e-01 -3.614878952503204346e-01 3.659397736191749573e-02 7.959516346454620361e-02 -2.092729508876800537e-01 -1.766191124916076660e-01 1.297728121280670166e-01 1.426326334476470947e-01 -4.487825334072113037e-01
1.589971631765365601e-01 -1.136520653963088989e-01 -6.463045626878738403e-02 3.347017243504524231e-02 -5.074659734964370728e-02 2.765410244464874268e-01 4.541957974433898926e-01 5.373559892177581787e-02 5.333984270691871643e-02 -1.259730458259582520e-01 1.601375788450241089e-01 2.195549309253692627e-01 2.262728512287139893e-01 -2.576481178402900696e-02 -3.389712870121002197e-01 -7.155033200979232788e-02 1.472130864858627319e-01 5.755019932985305786e-02 1.617599278688430786e-02 -1.159703433513641357e-01 2.445866465568542480e-01 6.888223439455032349e-02 -1.432747840881347656e-01 1.386234611272811890e-01 -6.423864979296922684e-03 6.899844110012054443e-02 3.113168179988861084e-01 9.729715995490550995e-03 -1.377363353967666626e-01 8.605168014764785767e-02 6.511361151933670044e-02 -3.583162426948547363e-01
3.317626193165779114e-02 -2.966747879981994629e-01 -9.542663395404815674e-02 -6.695158779621124268e-02 1.474214345216751099e-01 -1.118519455194473267e-01 1.661936193704605103e-01 -4.544704779982566833e-02 4.576693773269653320e-01 -3.034396767616271973e-01 2.827973961830139160e-01 -1.345985941588878632e-02 1.158075109124183655e-01 -9.467285871505737305e-02 -3.125748336315155029e-01 1.071446463465690613e-01 1.568914763629436493e-02 3.866875544190406799e-02 -1.575420796871185303e-01 3.589179739356040955e-02 2.409843057394027710e-01 9.567889571189880371e-02 -9.452153742313385010e-02 -3.353338539600372314e-01 3.461819142103195190e-02 -7.377534359693527222e-02 1.298197954893112183e-01 -1.418120861053466797e-01 -1.563158929347991943e-01 -2.447051554918289185e-02 8.444277942180633545e-02 -1.669912338256835938e-01
2.644631862640380859e-01 1.130124479532241821e-01 -1.001890823245048523e-01 -1.575089618563652039e-02 1.113148778676986694e-01 3.482136130332946777e-02 1.420318782329559326e-01 1.006455346941947937e-01 5.256619304418563843e-02 1.181204989552497864e-01 1.750494241714477539e-01 -1.211684271693229675e-01 -1.581291854381561279e-01 -3.282093405723571777e-01 -2.112089991569519043e-01 6.037164106965065002e-02 -1.990589499473571777e-01 1.088391058146953583e-02 -1.415962427854537964e-01 -8.600426837801933289e-03 1.031684316694736481e-02 -2.274069786071777344e-01 2.394593320786952972e-02 1.732922047376632690e-01 -2.526703178882598877e-01 3.918344080448150635e-01 -8.579207956790924072e-02 -7.109021395444869995e-02 -3.950671851634979248e-01 -1.637137234210968018e-01 2.378906905651092529e-01 -9.231648594141006470e-02
6.752814352512359619e-02 -2.019561976194381714e-01 -3.737035691738128662e-01 1.846642605960369110e-02 -4.402561485767364502e-02 -3.066605888307094574e-02 4.283485561609268188e-02 -1.804506182670593262e-01 1.118574663996696472e-01 -1.921011134982109070e-02 4.583732187747955322e-01 2.388374805450439453e-01 -3.620995953679084778e-02 -2.955132126808166504e-01 -1.784518919885158539e-02 -1.720064878463745117e-01 1.664266288280487061e-01 5.206805095076560974e-02 -2.215826138854026794e-02 -2.760244905948638916e-01 2.480701655149459839e-01 1.905207931995391846e-01 -3.534587100148200989e-02 -1.177068427205085754e-01 1.768148876726627350e-02 2.492146044969558716e-01 9.065134078264236450e-02 -2.115362137556076050e-01 2.692154794931411743e-02 6.524346768856048584e-02 1.946763545274734497e-01 2.260751463472843170e-02
2.029413878917694092e-01 -7.808771915733814240e-03 -1.734947413206100464e-01 -2.938324511051177979e-01 -4.069564491510391235e-02 -1.892143338918685913e-01 1.709833890199661255e-01 9.341754019260406494e-02 2.293069958686828613e-01 -3.004987239837646484e-01 3.960612118244171143e-01 -1.317471545189619064e-02 1.707645319402217865e-02 8.107571303844451904e-02 -2.000505030155181885e-01 -1.739913672208786011e-01 1.153407767415046692e-01 1.757472157478332520e-01 -2.061540335416793823e-01 -1.959791928529739380e-01 -1.029074564576148987e-02 -1.363589465618133545e-01 -3.245007619261741638e-02 1.271875053644180298e-01 7.226700335741043091e-02 2.945064567029476166e-02 -4.747573286294937134e-02 -1.772218495607376099e-01 -3.757345722988247871e-03 2.964932620525360107e-01 2.044253498315811157e-01 -2.435724288225173950e-01
1.739713102579116821e-01 -2.137946709990501404e-02 -5.441938340663909912e-02 -6.386656314134597778e-02 -7.098634541034698486e-02 3.440895234234631062e-04 1.997559368610382080e-01 -2.253926843404769897e-01 1.075216159224510193e-01 -6.794438511133193970e-02 3.568085730075836182e-01 2.717245817184448242e-01 2.431030422449111938e-01 -2.013219594955444336e-01 -1.290237605571746826e-01 -6.281391531229019165e-02 -3.047150969505310059e-01 -3.261084482073783875e-02 -1.291491389274597168e-01 -2.263731062412261963e-01 1.140520423650741577e-01 5.306209623813629150e-02 -2.928107380867004395e-01 5.307780206203460693e-02 -2.303171753883361816e-01 1.835962980985641479e-01 1.221487000584602356e-01 7.736786454916000366e-02 -1.747799217700958252e-01 2.022481858730316162e-01 -1.036828905344009399e-01 -2.699383497238159180e-01
1.818130314350128174e-01 -1.980824470520019531e-01 -1.778585910797119141e-01 -2.686752676963806152e-01 2.599205672740936279e-01 4.850706085562705994e-02 4.050961136817932129e-01 -7.310384511947631836e-02 1.619376242160797119e-02 5.465454235672950745e-02 4.080154895782470703e-01 -3.148908540606498718e-02 3.420185670256614685e-02 -5.666423216462135315e-02 9.503523260354995728e-02 -2.042994275689125061e-02 -4.887989163398742676e-02 1.012527942657470703e-01 -1.833488792181015015e-01 -1.207456886768341064e-01 4.553017616271972656e-01 2.258939892053604126e-01 5.985975638031959534e-02 8.953832089900970459e-02 -9.335977956652641296e-03 -3.156428784132003784e-02 4.970466718077659607e-03 2.359819971024990082e-02 -2.045550197362899780e-01 8.494668453931808472e-02 9.109277278184890747e-02 1.009657904505729675e-01
7.480399217456579208e-03 -2.146801650524139404e-01 -1.127110347151756287e-01 -1.792662888765335083e-01 1.805344820022583008e-01 -1.306769847869873047e-01 1.546601802110671997e-01 -1.370138525962829590e-01 1.063029617071151733e-01 -4.199302196502685547e-02 4.859015345573425293e-01 2.268035113811492920e-01 7.829629629850387573e-02 -2.651692926883697510e-01 -2.013051956892013550e-01 -1.535998731851577759e-01 -4.779141023755073547e-02 -8.736260980367660522e-02 -2.917596995830535889e-01 -2.458775490522384644e-01 1.879569143056869507e-01 -3.288647532463073730e-01 5.940693244338035583e-02 1.282619219273328781e-02 -4.671810567378997803e-02 -1.153635531663894653e-01 7.658898830413818359e-02 -9.167639911174774170e-02 -2.507196553051471710e-02 -2.466983161866664886e-02 1.855052560567855835e-01 -8.607277274131774902e-02
-9.536734968423843384e-02 -4.535278379917144775e-01 9.643758088350296021e-02 -2.236045747995376587e-01 -4.702280834317207336e-02 -2.774508297443389893e-01 3.795921429991722107e-02 -1.235370412468910217e-01 6.583214551210403442e-02 -2.123528346419334412e-02 3.792624175548553467e-01 -1.078468561172485352e-01 -2.378937974572181702e-02 -7.767687737941741943e-02 3.099207952618598938e-02 3.896819427609443665e-02 1.370093524456024170e-01 2.558768689632415771e-01 5.671410635113716125e-02 6.493219733238220215e-02 1.474724709987640381e-01 3.105163574218750000e-01 -1.690750420093536377e-01 2.414244860410690308e-01 9.722075611352920532e-02 1.927268058061599731e-01 8.465569466352462769e-02 -4.516090452671051025e-02 -2.739484012126922607e-01 -8.205576241016387939e-02 -1.408639848232269287e-01 -8.092300593852996826e-02
1.624771766364574432e-02 3.101436607539653778e-02 -2.735135704278945923e-02 -2.050581723451614380e-01 7.026503980159759521e-02 2.504110150039196014e-02 3.010694868862628937e-02 -1.734246499836444855e-02 9.917660802602767944e-02 -5.065305531024932861e-02 2.419307380914688110e-01 3.581955432891845703e-01 2.597570121288299561e-01 -3.950805589556694031e-02 -1.165972501039505005e-01 -1.057721450924873352e-01 -2.604823708534240723e-01 -9.412061423063278198e-02 5.964855477213859558e-02 -1.589105278253555298e-01 2.477716356515884399e-01 -2.356524951756000519e-02 -6.595982238650321960e-03 1.784174591302871704e-01 -1.180261895060539246e-01 2.444762140512466431e-01 -2.014219015836715698e-01 -1.600724160671234131e-01 -2.999403178691864014e-01 8.112965524196624756e-02 3.586804270744323730e-01 -3.028512895107269287e-01
1.199445500969886780e-01 -8.292387425899505615e-02 -2.048922330141067505e-01 -8.627322316169738770e-02 -3.467296063899993896e-02 8.456908166408538818e-03 2.226648330688476562e-01 -1.873209886252880096e-02 1.424015611410140991e-01 -3.005195558071136475e-01 5.197219848632812500e-01 1.425810996443033218e-02 2.380926311016082764e-01 -2.444144487380981445e-01 -3.647761344909667969e-01 1.651583164930343628e-01 -7.096026837825775146e-02 -1.244569546543061733e-03 -4.369335621595382690e-02 2.782981283962726593e-02 2.878377027809619904e-02 4.907492082566022873e-03 1.410359144210815430e-01 -2.977854013442993164e-01 1.628322154283523560e-01 1.620839834213256836e-01 9.276016056537628174e-02 -3.797385841608047485e-02 -5.398936942219734192e-02 1.115259751677513123e-01 -1.405121535062789917e-01 -7.328088581562042236e-02
1.810684502124786377e-01 -8.784083276987075806e-02 -3.782798647880554199e-01 -1.612343937158584595e-01 1.637526899576187134e-01 5.100372061133384705e-02 7.289113104343414307e-02 1.669235974550247192e-01 1.284037083387374878e-01 -4.129828512668609619e-01 1.832544803619384766e-01 2.209441922605037689e-02 7.589529454708099365e-02 -8.271819353103637695e-02 -1.768060177564620972e-01 -2.323885709047317505e-01 -4.269558489322662354e-01 1.163602024316787720e-01 7.729046046733856201e-02 1.640309691429138184e-01 1.752348244190216064e-02 4.705934226512908936e-02 -9.083724021911621094e-02 -5.439263209700584412e-02 6.259178370237350464e-02 -6.088673323392868042e-02 -3.351391479372978210e-02 6.475579738616943359e-02 -3.499947190284729004e-01 -1.258057653903961182e-01 1.218673288822174072e-01 -1.655739359557628632e-02
3.541314601898193359e-02 8.382735401391983032e-02 1.413126438856124878e-01 -3.957067057490348816e-02 1.783774346113204956e-01 1.668509542942047119e-01 3.492559492588043213e-01 -5.526525527238845825e-02 1.176569908857345581e-01 -4.025313258171081543e-01 2.976220846176147461e-01 3.160117485094815493e-04 1.139046549797058105e-01 -1.192403882741928101e-01 -1.493266373872756958e-01 9.647712856531143188e-02 5.631159245967864990e-02 1.109011545777320862e-01 2.255832403898239136e-01 -4.937995597720146179e-02 -2.081440538167953491e-01 -1.443516761064529419e-01 -1.875080466270446777e-01 1.802532672882080078e-01 -8.378886431455612183e-02 2.577875554561614990e-01 -3.273525834083557129e-02 -1.986057758331298828e-01 -3.717083334922790527e-01 5.370599776506423950e-02 -2.704178355634212494e-02 -7.653785496950149536e-02
4.212060570716857910e-01 3.869486600160598755e-02 -1.614194214344024658e-01 -1.755633205175399780e-01 2.219478227198123932e-02 -9.833700954914093018e-02 -9.090183302760124207e-03 -2.209607698023319244e-02 2.279121726751327515e-01 -1.782833486795425415e-01 3.201912343502044678e-01 7.041433453559875488e-02 1.633701175451278687e-01 -4.924667999148368835e-02 -6.845469772815704346e-02 -8.986753970384597778e-02 7.873170077800750732e-02 1.454342156648635864e-01 -1.058223024010658264e-01 3.120256960391998291e-02 2.965884804725646973e-01 3.341622352600097656e-01 -3.056789934635162354e-02 1.147459745407104492e-01 2.931191921234130859e-01 -3.842788515612483025e-03 2.442710399627685547e-01 -2.126144710928201675e-03 -5.231963470578193665e-02 -1.025181040167808533e-01 8.308009803295135498e-02 -3.184039294719696045e-01
-9.405521303415298462e-02 -3.244014456868171692e-02 6.427694112062454224e-02 -1.070149242877960205e-01 -5.799431353807449341e-02 1.012429669499397278e-01 4.147092998027801514e-01 -8.713497966527938843e-02 3.605342209339141846e-01 -2.031335532665252686e-01 3.185486495494842529e-01 1.438939422369003296e-01 3.618011474609375000e-01 -2.311024218797683716e-01 -5.344041157513856888e-03 -2.788790464401245117e-01 4.446607828140258789e-02 -7.836956530809402466e-02 1.388610452413558960e-01 2.367033064365386963e-02 1.766165196895599365e-01 -2.505236119031906128e-02 -1.782037168741226196e-01 1.562664806842803955e-01 -1.623250693082809448e-01 1.834385991096496582e-01 9.509760886430740356e-02 -1.690024286508560181e-01 -5.193995311856269836e-02 9.613059461116790771e-02 1.669502072036266327e-02 -3.143718233332037926e-03
-1.081256195902824402e-01 -1.357471495866775513e-01 -1.951013356447219849e-01 4.090896993875503540e-02 -5.726174265146255493e-02 1.321559101343154907e-01 -1.181953549385070801e-01 -9.166177362203598022e-03 1.864811778068542480e-01 -2.172906994819641113e-01 2.874967455863952637e-01 1.739321202039718628e-01 8.672364801168441772e-02 -2.597386240959167480e-01 -7.912871986627578735e-02 -1.860539913177490234e-01 -2.668637037277221680e-01 -3.781125843524932861e-01 -1.427081320434808731e-02 1.527445483952760696e-02 2.485380917787551880e-01 9.779545664787292480e-02 -3.071354329586029053e-01 1.183654069900512695e-01 5.862833186984062195e-02 -1.248787939548492432e-01 2.194212377071380615e-01 -1.835620701313018799e-01 -2.430593222379684448e-01 5.080662295222282410e-02 2.429734542965888977e-02 -1.648124903440475464e-01
-5.994374677538871765e-02 -6.270755082368850708e-02 -2.022088468074798584e-01 -1.295443028211593628e-01 -7.486952096223831177e-02 -1.578476876020431519e-01 2.493225932121276855e-01 1.432532817125320435e-01 7.753368467092514038e-02 -4.104083180427551270e-01 4.715105295181274414e-01 -4.077849164605140686e-02 5.156296491622924805e-02 6.204824522137641907e-02 -3.662112653255462646e-01 -6.812448799610137939e-02 4.870415106415748596e-02 1.087586134672164917e-01 -2.243014983832836151e-02 -1.896721720695495605e-01 5.787920579314231873e-02 9.561254084110260010e-02 -7.913327217102050781e-02 -6.222136691212654114e-02 6.148542463779449463e-02 1.643956452608108521e-01 1.967809945344924927e-01 -1.593177393078804016e-02 -2.366584986448287964e-01 6.609400361776351929e-02 2.200567275285720825e-01 1.613066047430038452e-01
-1.653934456408023834e-02 -3.742945790290832520e-01 -2.973743947222828865e-03 1.001073420047760010e-02 -4.231794923543930054e-02 -5.827128142118453979e-02 2.760203182697296143e-01 1.295805275440216064e-01 4.104898869991302490e-01 -2.809261679649353027e-01 2.459235340356826782e-01 6.922383606433868408e-02 -1.396591961383819580e-01 -2.235722243785858154e-01 -1.308752894401550293e-01 -2.898847460746765137e-01 -3.746249526739120483e-02 -1.960039138793945312e-01 1.291058361530303955e-01 -8.301991969347000122e-02 -3.090120851993560791e-02 -7.213784009218215942e-02 3.782899305224418640e-02 1.804734580218791962e-02 -2.157344482839107513e-03 -5.943577736616134644e-02 1.188903898000717163e-01 -1.957311034202575684e-01 -1.945769339799880981e-01 1.122963204979896545e-01 -5.209016054868698120e-02 -3.123297095298767090e-01
3.469731286168098450e-02 -4.213630855083465576e-01 -4.774631559848785400e-02 -9.983860701322555542e-02 3.173639997839927673e-02 -8.690693229436874390e-02 2.248395234346389771e-01 -7.664238661527633667e-02 2.452145665884017944e-01 -2.595920264720916748e-01 3.142500519752502441e-01 3.000082373619079590e-01 -5.876012891530990601e-02 -2.301097065210342407e-01 -3.167955875396728516e-01 -7.178821414709091187e-02 -2.526239491999149323e-02 2.245011739432811737e-02 -3.237520530819892883e-02 3.302606195211410522e-02 -1.175546646118164062e-01 -1.066689789295196533e-01 -3.837237134575843811e-02 1.397570073604583740e-01 -5.883654206991195679e-02 -8.179934322834014893e-02 2.260065972805023193e-01 -2.850025296211242676e-01 -1.945229321718215942e-01 1.708189994096755981e-01 -4.269794002175331116e-02 -7.099321484565734863e-02
-7.763992995023727417e-03 -2.843402624130249023e-01 -1.185268238186836243e-01 8.813375979661941528e-02 3.081916868686676025e-01 -1.526841372251510620e-01 1.518617272377014160e-01 -7.904902100563049316e-02 2.710529863834381104e-01 -2.321024388074874878e-01 4.534024894237518311e-01 4.094588011503219604e-02 1.215801574289798737e-02 -3.566304445266723633e-01 -1.635763347148895264e-01 -1.078866794705390930e-01 -1.898084729909896851e-01 5.347794666886329651e-02 1.102753803133964539e-01 -5.931713432073593140e-02 -6.081575527787208557e-02 2.978928200900554657e-02 -1.981577873229980469e-01 7.330457866191864014e-02 -9.566871821880340576e-02 -1.433249562978744507e-01 -1.256749331951141357e-01 -1.677047461271286011e-01 -7.588648796081542969e-02 1.286525130271911621e-01 1.437460035085678101e-01 -1.702004820108413696e-01
7.922884821891784668e-02 -9.777843207120895386e-02 -2.810070812702178955e-01 -1.486359089612960815e-01 4.731122031807899475e-02 -1.587817668914794922e-01 -6.009130552411079407e-02 1.821539103984832764e-01 -1.411501914262771606e-01 1.856381297111511230e-01 2.532607316970825195e-01 2.898412048816680908e-01 3.753456100821495056e-02 -2.601538300514221191e-01 2.280686283484101295e-03 -2.842535264790058136e-02 5.627866834402084351e-02 -2.055103704333305359e-02 -1.243897974491119385e-01 3.532338514924049377e-02 2.387111932039260864e-01 3.196205496788024902e-01 -2.659189105033874512e-01 2.614442631602287292e-02 -1.319248080253601074e-01 3.039544224739074707e-01 2.739711999893188477e-01 -1.490551531314849854e-01 -2.141762077808380127e-01 3.654510900378227234e-02 -5.054931342601776123e-02 -1.968462765216827393e-01
1.039386317133903503e-01 2.903898358345031738e-01 -2.991010248661041260e-01 -3.041501641273498535e-01 6.731943786144256592e-02 -6.145778298377990723e-02 3.217840194702148438e-01 -2.412434853613376617e-02 1.532107740640640259e-01 -1.346985925920307636e-03 5.763807892799377441e-02 1.123256310820579529e-01 1.603150665760040283e-01 1.270185708999633789e-01 9.988440573215484619e-02 2.985478565096855164e-02 1.922657489776611328e-01 -3.925306349992752075e-02 1.790547817945480347e-01 -6.456419080495834351e-02 1.947664469480514526e-01 -8.227079361677169800e-02 -3.005291521549224854e-01 1.156015507876873016e-02 5.594373494386672974e-02 2.155269384384155273e-01 6.620704382658004761e-02 -1.709530651569366455e-01 -4.223571717739105225e-01 -7.888191938400268555e-02 1.163669899106025696e-01 -1.646805107593536377e-01
1.535910665988922119e-01 -1.739603467285633087e-02 -1.383533328771591187e-01 6.031652912497520447e-03 2.387484908103942871e-01 -2.354847192764282227e-01 -2.887653652578592300e-03 1.397350896149873734e-02 4.068543016910552979e-01 -2.590281069278717041e-01 2.890897989273071289e-01 1.859040856361389160e-01 5.843828618526458740e-02 -1.696859896183013916e-01 -2.341577783226966858e-03 -2.694271206855773926e-01 -8.067198097705841064e-02 -1.578391492366790771e-01 2.181884199380874634e-01 1.238370239734649658e-01 1.503842025995254517e-01 2.918461104854941368e-04 -1.608985066413879395e-01 8.279913663864135742e-02 1.081557124853134155e-01 -7.947267591953277588e-02 2.873090840876102448e-02 -8.189857751131057739e-02 -3.979585766792297363e-01 -1.378668695688247681e-01 -1.613081991672515869e-01 -1.001993715763092041e-01
-1.586121618747711182e-01 -2.283663153648376465e-01 -1.269168555736541748e-01 -4.777865707874298096e-01 -1.172061488032341003e-01 -1.642063446342945099e-02 1.228486970067024231e-01 3.371939808130264282e-02 -1.372281908988952637e-01 1.625089049339294434e-01 6.341622471809387207e-01 5.905976146459579468e-02 1.337431520223617554e-01 6.994837522506713867e-02 6.846830993890762329e-02 -1.776196211576461792e-01 6.754212826490402222e-02 4.333334416151046753e-02 1.584312617778778076e-01 6.894822418689727783e-02 -9.029271081089973450e-03 1.487213820219039917e-01 -1.398094147443771362e-01 -4.660222306847572327e-02 -2.059879712760448456e-02 7.554683089256286621e-02 1.167545542120933533e-01 -1.107025817036628723e-01 -4.482926055788993835e-02 1.516022831201553345e-01 3.052549250423908234e-02 2.263007219880819321e-03
1.567280292510986328e-02 1.511708050966262817e-01 -4.525068402290344238e-01 -3.391423821449279785e-01 1.327052153646945953e-02 -1.113381236791610718e-01 4.522613890003412962e-04 -1.914983391761779785e-01 2.619669735431671143e-01 -6.976018846035003662e-02 4.629744589328765869e-01 8.720788359642028809e-02 -1.064621806144714355e-01 -2.354168444871902466e-01 -1.449529081583023071e-01 2.414742857217788696e-02 5.805785302072763443e-03 8.349487185478210449e-02 3.962618485093116760e-02 1.399041563272476196e-01 2.358934730291366577e-01 -5.493216216564178467e-03 1.867725104093551636e-01 -1.021927818655967712e-01 2.287601493299007416e-02 1.602926403284072876e-01 1.313374470919370651e-02 -2.738007903099060059e-02 -2.128259241580963135e-01 -1.334480494260787964e-01 2.599205076694488525e-02 6.336028128862380981e-02
-5.586251616477966309e-02 -8.343403786420822144e-02 -1.797767281532287598e-01 -4.910933673381805420e-01 -1.396845877170562744e-01 5.536633357405662537e-02 1.194087117910385132e-01 -1.484402418136596680e-01 3.283244967460632324e-01 5.178235098719596863e-02 5.245643258094787598e-01 2.966341003775596619e-02 -1.109955832362174988e-01 1.862709783017635345e-02 -1.324519217014312744e-01 7.039426267147064209e-02 1.663694381713867188e-01 1.448135226964950562e-01 1.077686622738838196e-01 1.482974551618099213e-02 8.895329385995864868e-02 1.079798191785812378e-01 -9.103284031152725220e-02 9.538779407739639282e-02 -1.264187395572662354e-01 3.579855198040604591e-03 -9.975137561559677124e-02 -2.113548517227172852e-01 -2.280244082212448120e-01 -1.099730730056762695e-01 4.400107427500188351e-04 -6.096564233303070068e-02
1.308238226920366287e-02 -3.760965466499328613e-01 1.296366602182388306e-01 -2.582911252975463867e-01 3.882456338033080101e-03 -6.321515887975692749e-02 3.548346459865570068e-01 1.476314663887023926e-01 1.582431644201278687e-01 -2.226135730743408203e-01 3.303534388542175293e-01 3.000268340110778809e-01 -2.023311257362365723e-01 -9.202559292316436768e-02 -1.554163992404937744e-01 -1.963835954666137695e-01 -1.270869523286819458e-01 -8.008711040019989014e-03 9.252510219812393188e-02 -8.352647535502910614e-03 1.236211434006690979e-01 -4.334522038698196411e-02 1.484821885824203491e-01 8.936982601881027222e-02 -1.410052925348281860e-01 -4.164798557758331299e-02 1.497849822044372559e-01 -1.996906846761703491e-01 -2.708006799221038818e-01 -5.042673274874687195e-02 6.327113509178161621e-02 -3.772090375423431396e-02
9.983605891466140747e-02 -1.523563712835311890e-01 -3.917713761329650879e-01 -1.426917612552642822e-01 1.676932126283645630e-01 2.016332186758518219e-02 -2.062716521322727203e-02 1.783646196126937866e-01 -1.415607482194900513e-01 5.274834483861923218e-02 2.669813930988311768e-01 -5.476869177073240280e-03 1.071077883243560791e-01 -5.181068554520606995e-02 -1.027989089488983154e-01 4.089586064219474792e-02 -4.641212895512580872e-02 -4.854889959096908569e-02 1.700388826429843903e-02 2.365596294403076172e-01 1.666358709335327148e-01 2.127842009067535400e-01 -3.571409285068511963e-01 8.442032337188720703e-02 -3.052501976490020752e-01 3.022924959659576416e-01 2.914006114006042480e-01 -1.619640365242958069e-02 -2.576457858085632324e-01 -3.133125836029648781e-03 2.218155749142169952e-02 -8.111714571714401245e-02
1.388456374406814575e-01 -2.852269113063812256e-01 -3.789503872394561768e-01 -1.057494878768920898e-01 4.065209999680519104e-02 -1.752658784389495850e-01 9.164553135633468628e-02 2.045306712388992310e-01 -1.339526772499084473e-01 8.944527059793472290e-02 1.625925302505493164e-01 7.714414596557617188e-02 1.486957818269729614e-01 -2.353831231594085693e-01 -4.448243230581283569e-02 -1.182747632265090942e-01 4.716182872653007507e-02 -4.650208726525306702e-02 -2.338554523885250092e-02 -2.227842248976230621e-02 9.701976180076599121e-02 5.605490878224372864e-02 -2.637975811958312988e-01 1.850189268589019775e-01 -2.920670807361602783e-01 3.238627314567565918e-01 2.867081165313720703e-01 -3.697264939546585083e-02 -2.415881901979446411e-01 1.683805137872695923e-01 -1.176316365599632263e-01 -1.185119301080703735e-01
1.061579659581184387e-01 -3.208021074533462524e-02 -1.894461549818515778e-02 -9.243747591972351074e-02 -5.673538148403167725e-02 2.143402695655822754e-01 -3.599446639418601990e-02 -1.746860914863646030e-03 -7.041049748659133911e-02 -3.643692433834075928e-01 2.517207264900207520e-01 -3.984175156801939011e-03 2.475655972957611084e-01 -9.966083616018295288e-02 -8.522958308458328247e-02 6.219117343425750732e-02 -1.436534151434898376e-02 1.065747961401939392e-01 -7.896124571561813354e-02 7.650534156709909439e-03 -7.004116475582122803e-02 -1.399614214897155762e-01 -3.917937874794006348e-01 -1.404701266437768936e-02 -2.083197534084320068e-01 3.356768935918807983e-02 -3.437497839331626892e-02 -3.127909302711486816e-01 -3.071309328079223633e-01 -2.828530967235565186e-01 1.182162612676620483e-01 -3.420193493366241455e-01
2.096514031291007996e-02 -3.467778265476226807e-01 -1.172696053981781006e-01 -6.078794971108436584e-02 2.878725528717041016e-01 -1.950650364160537720e-01 -6.538699567317962646e-02 7.215022295713424683e-02 3.319310247898101807e-01 -2.577424049377441406e-01 3.928380012512207031e-01 1.368539482355117798e-01 -6.540078669786453247e-02 -3.180669248104095459e-01 -1.458808183670043945e-01 -9.271569550037384033e-02 7.380221784114837646e-02 4.674774408340454102e-02 1.446453928947448730e-01 -9.863371402025222778e-02 4.604544118046760559e-02 -4.458697885274887085e-02 -1.863042116165161133e-01 -3.850413113832473755e-02 2.096891999244689941e-01 9.687764942646026611e-02 -1.431595832109451294e-01 -2.042707204818725586e-01 -1.049581244587898254e-01 1.401887089014053345e-01 1.455471664667129517e-01 -2.151278033852577209e-02
-1.347950249910354614e-01 5.967776849865913391e-02 -9.587521106004714966e-02 -1.114986166357994080e-01 -2.629209756851196289e-01 -3.286414314061403275e-03 1.696491055190563202e-02 9.071792475879192352e-03 6.468239426612854004e-02 -2.687828987836837769e-02 5.663488507270812988e-01 7.876495271921157837e-02 -5.712374299764633179e-02 -3.764804303646087646e-01 -2.125801295042037964e-01 -1.216263100504875183e-01 -2.625387720763683319e-02 1.183422654867172241e-01 -2.131743580102920532e-01 -2.181559652090072632e-01 2.586476802825927734e-01 -5.482022464275360107e-02 3.819020465016365051e-02 2.674430795013904572e-02 -1.701238602399826050e-01 2.233663946390151978e-02 1.371918320655822754e-01 3.791906312108039856e-02 -2.881122827529907227e-01 6.742168217897415161e-02 -1.188612952828407288e-01 -1.382077038288116455e-01
3.702304884791374207e-02 8.672264404594898224e-03 -3.657073900103569031e-02 -4.145358204841613770e-01 7.550827413797378540e-02 1.028170157223939896e-02 2.097343206405639648e-01 1.050677523016929626e-01 -2.773877419531345367e-02 -2.208805643022060394e-02 3.237945735454559326e-01 -6.327983736991882324e-02 9.498433023691177368e-02 3.970518882852047682e-04 -1.187304779887199402e-01 1.938556730747222900e-01 -1.491812467575073242e-01 -3.118466734886169434e-01 -6.575608253479003906e-02 -6.253966130316257477e-03 -1.189860608428716660e-02 3.048344850540161133e-01 -4.480509553104639053e-03 3.320497870445251465e-01 1.228639259934425354e-01 2.249665409326553345e-01 8.692905306816101074e-02 -2.648735046386718750e-01 1.426739394664764404e-01 -2.514620721340179443e-01 -9.909012913703918457e-02 -1.723398566246032715e-01
5.448098480701446533e-02 -2.027368098497390747e-01 2.315580248832702637e-01 -2.018903195858001709e-01 -9.224351495504379272e-02 -3.714062571525573730e-01 6.330364942550659180e-02 3.328302875161170959e-02 1.832679957151412964e-01 -3.673050999641418457e-01 3.294984698295593262e-01 4.235499352216720581e-02 2.148800063878297806e-03 -3.562430143356323242e-01 -5.152014642953872681e-02 -2.944622933864593506e-01 -1.752886772155761719e-01 3.542866557836532593e-02 5.433757975697517395e-02 -1.830356568098068237e-02 3.619204508140683174e-03 6.705794017761945724e-03 -3.608668968081474304e-02 1.074995771050453186e-01 -1.284422278404235840e-01 2.999102510511875153e-02 1.400512903928756714e-01 -7.589747011661529541e-02 -1.395866572856903076e-01 4.090046137571334839e-02 -1.073079183697700500e-01 -3.020188510417938232e-01
-6.514511257410049438e-02 -3.056305348873138428e-01 -8.655883371829986572e-02 -3.312018141150474548e-02 -1.022921204566955566e-01 -1.953319013118743896e-01 2.228820174932479858e-01 1.130178347229957581e-01 1.426990330219268799e-01 -2.733813524246215820e-01 2.764538824558258057e-01 2.442969083786010742e-01 9.658133238554000854e-02 -1.890430301427841187e-01 -8.037759363651275635e-02 6.533516198396682739e-02 -7.923340052366256714e-02 3.001586198806762695e-01 3.055419921875000000e-01 9.796380251646041870e-02 7.678843289613723755e-02 -9.415749460458755493e-03 8.774434775114059448e-02 -1.444166898727416992e-02 -1.168163344264030457e-01 6.253168731927871704e-02 3.564468920230865479e-01 -3.364513069391250610e-02 -2.780250310897827148e-01 6.721778213977813721e-02 1.828753948211669922e-01 -1.465114951133728027e-01
-1.727561950683593750e-01 -9.227810800075531006e-02 7.277826080098748207e-04 -1.859856247901916504e-01 -1.864221841096878052e-01 9.660255745984613895e-04 1.843422204256057739e-01 1.457029134035110474e-01 -2.930543422698974609e-01 -7.322612404823303223e-02 2.645043730735778809e-01 -6.643107533454895020e-02 -1.235470846295356750e-01 -2.649111151695251465e-01 -2.213767170906066895e-01 2.196418307721614838e-02 3.105959892272949219e-01 -3.082148134708404541e-01 -5.439893156290054321e-02 -5.197682604193687439e-02 1.833739280700683594e-01 -1.539586298167705536e-02 -2.270231954753398895e-02 3.452999517321586609e-02 3.307002410292625427e-02 2.308863699436187744e-01 1.281360238790512085e-01 -2.254125326871871948e-01 5.174023658037185669e-02 -1.259598881006240845e-01 -4.836315289139747620e-02 -4.016484916210174561e-01
1.907387822866439819e-01 1.468561589717864990e-01 -2.234511375427246094e-01 3.405876457691192627e-02 -5.152541026473045349e-02 5.604933947324752808e-02 2.850372195243835449e-01 2.526407316327095032e-02 2.615732848644256592e-01 8.683776482939720154e-03 4.488258361816406250e-01 1.606403887271881104e-01 1.932091079652309418e-02 6.675486266613006592e-02 -2.586529552936553955e-01 5.954020842909812927e-02 2.445409893989562988e-01 1.604872196912765503e-01 -4.461374878883361816e-02 1.634562313556671143e-01 3.344982564449310303e-01 6.371000409126281738e-02 -1.948448419570922852e-01 4.819602519273757935e-02 -1.410465240478515625e-01 1.689196377992630005e-01 3.451283648610115051e-02 -3.215822875499725342e-01 -2.663960866630077362e-02 -4.742799326777458191e-02 -3.466744720935821533e-02 -6.755428016185760498e-02
3.320088684558868408e-01 1.060719788074493408e-01 -1.755019724369049072e-01 -9.136422723531723022e-02 1.491399556398391724e-01 -7.963629812002182007e-02 -8.991045504808425903e-02 2.274094820022583008e-01 1.034389734268188477e-01 -2.126296758651733398e-01 2.614800035953521729e-01 5.874900892376899719e-02 6.491942703723907471e-02 -1.029920354485511780e-01 -8.652141690254211426e-02 -1.514438241720199585e-01 2.539905020967125893e-03 -4.340698942542076111e-02 -3.049225509166717529e-01 -1.734959632158279419e-01 1.562172174453735352e-01 2.408622056245803833e-01 5.596186593174934387e-02 2.404808849096298218e-01 -1.975192725658416748e-01 3.826263844966888428e-01 7.276222109794616699e-02 -1.196075901389122009e-01 -2.006174474954605103e-01 9.027281403541564941e-02 -4.040737822651863098e-02 -2.336937040090560913e-01
-9.043056517839431763e-02 -2.418998777866363525e-01 7.759764045476913452e-02 -8.867686986923217773e-02 2.206065505743026733e-02 -2.439002245664596558e-01 1.921280622482299805e-01 -1.878026127815246582e-01 3.091645538806915283e-01 -3.147017955780029297e-01 1.423573642969131470e-01 2.455789893865585327e-01 -9.247355908155441284e-02 -3.166016638278961182e-01 -2.579630911350250244e-01 -2.204825580120086670e-01 -5.961946677416563034e-03 -7.344698905944824219e-02 1.719145178794860840e-01 8.632618002593517303e-03 1.499133855104446411e-01 1.673188433051109314e-02 -2.173419147729873657e-01 4.640004411339759827e-02 -1.569558978080749512e-01 9.388702362775802612e-02 1.933673918247222900e-01 -5.598742887377738953e-02 -2.484544068574905396e-01 -2.367895655333995819e-02 6.709542125463485718e-02 -2.003831565380096436e-01
-3.810561895370483398e-01 -1.785251498222351074e-01 7.397590577602386475e-02 -9.367627650499343872e-02 1.561803221702575684e-01 -1.078556180000305176e-01 1.845316737890243530e-01 2.263268828392028809e-01 1.827272176742553711e-01 -3.401135206222534180e-01 1.451462507247924805e-01 -1.661955565214157104e-02 1.715462803840637207e-01 -1.361370980739593506e-01 3.143209964036941528e-02 -1.404721289873123169e-01 -7.624166458845138550e-02 -1.190758496522903442e-01 -5.045058950781822205e-02 2.354188263416290283e-01 -6.036752834916114807e-02 -1.430349498987197876e-01 -3.640521764755249023e-01 5.961940810084342957e-02 2.086140513420104980e-01 2.417348623275756836e-01 9.144754149019718170e-03 -1.537231355905532837e-01 -1.370864212512969971e-01 2.372820526361465454e-01 -3.004836663603782654e-02 -9.200782328844070435e-02
4.326029866933822632e-02 1.104074120521545410e-01 -2.348197102546691895e-01 -4.346662759780883789e-01 2.462712079286575317e-01 -1.163462996482849121e-01 2.911782264709472656e-01 1.599331051111221313e-01 -1.413540244102478027e-01 1.527501940727233887e-01 2.980354055762290955e-02 -7.862833887338638306e-02 1.076022461056709290e-01 -8.287294209003448486e-02 7.693388313055038452e-02 -1.899902522563934326e-01 -2.389841675758361816e-01 1.622243672609329224e-01 6.466436386108398438e-02 -1.226410344243049622e-01 1.783781684935092926e-02 -6.159040331840515137e-02 5.071399733424186707e-02 -6.390941143035888672e-02 1.655147224664688110e-01 3.411025702953338623e-01 7.294674962759017944e-02 -2.051205635070800781e-01 -2.973806858062744141e-01 -1.021650247275829315e-02 1.259512007236480713e-01 -1.936582624912261963e-01
1.164107099175453186e-01 3.195215016603469849e-02 -2.790071964263916016e-01 -2.890605926513671875e-01 1.931533664464950562e-01 5.325567908585071564e-03 1.404328644275665283e-01 -1.223871484398841858e-01 -6.115437136031687260e-04 -1.603368818759918213e-01 3.377857208251953125e-01 4.742221441119909286e-03 4.314332827925682068e-02 -4.574661254882812500e-01 -1.738884001970291138e-01 -4.056153073906898499e-02 1.663315296173095703e-01 1.512432545423507690e-01 -2.107393443584442139e-01 -9.636072814464569092e-02 3.713420927524566650e-01 8.206564001739025116e-03 7.227188348770141602e-02 -7.123536616563796997e-02 -3.047778457403182983e-02 7.180152088403701782e-02 1.121993213891983032e-01 -5.652494356036186218e-02 -2.303241640329360962e-01 6.086347252130508423e-02 1.932024657726287842e-01 2.636178024113178253e-02
9.143927693367004395e-02 -6.393475085496902466e-02 -2.766880691051483154e-01 -7.385809719562530518e-02 3.674573823809623718e-02 -1.690813899040222168e-01 3.829436004161834717e-02 8.566971123218536377e-02 -1.943327039480209351e-01 4.941205680370330811e-02 2.752584815025329590e-01 1.397621333599090576e-01 8.933959156274795532e-02 -1.771019399166107178e-01 -1.297025829553604126e-01 1.012915372848510742e-01 -1.316518038511276245e-01 -4.484902322292327881e-02 9.186787158250808716e-02 -2.171708038076758385e-03 1.741428971290588379e-01 1.181029081344604492e-01 -3.481866717338562012e-01 1.263484656810760498e-01 -2.770349979400634766e-01 3.295663595199584961e-01 3.152478337287902832e-01 -1.323170959949493408e-01 -3.605647087097167969e-01 7.377888262271881104e-02 -1.165418401360511780e-01 -6.568921357393264771e-02
1.863498836755752563e-01 3.377133980393409729e-02 8.143032342195510864e-02 -1.334836632013320923e-01 -1.767530441284179688e-01 -1.058470159769058228e-01 4.198352340608835220e-03 -1.440396159887313843e-01 4.583036527037620544e-02 1.850591897964477539e-01 4.243600070476531982e-01 1.500079035758972168e-01 -1.721208542585372925e-01 -9.326534718275070190e-02 -3.449671668931841850e-03 1.486030519008636475e-01 -2.265431582927703857e-01 1.900217235088348389e-01 -1.405465006828308105e-01 -5.716299638152122498e-02 2.211951166391372681e-01 -7.462970912456512451e-02 -7.258711755275726318e-02 -2.989809773862361908e-02 1.195026114583015442e-01 4.080063402652740479e-01 6.903655081987380981e-02 -7.735043764114379883e-02 -3.390903472900390625e-01 -1.793499141931533813e-01 2.563093602657318115e-01 -4.088350757956504822e-02
3.521548807621002197e-01 -8.430339395999908447e-02 -2.385893315076828003e-01 -2.186853736639022827e-01 2.081014588475227356e-02 1.132053956389427185e-01 2.207649946212768555e-01 6.635089218616485596e-02 -2.923942506313323975e-01 -1.781945824623107910e-01 6.596714258193969727e-02 -5.420366302132606506e-02 1.454872339963912964e-01 -1.418539881706237793e-01 -4.074019193649291992e-02 -5.950664728879928589e-02 1.512865573167800903e-01 -3.016662597656250000e-02 -2.810455560684204102e-01 5.879315081983804703e-03 1.323418021202087402e-01 -7.581640500575304031e-03 -2.041588425636291504e-01 -9.289736300706863403e-02 -2.182226628065109253e-01 2.818692624568939209e-01 1.270829886198043823e-01 -2.465393841266632080e-01 -2.783973217010498047e-01 -3.444741293787956238e-02 1.590923666954040527e-01 -2.191113978624343872e-01
-9.013582766056060791e-02 -2.463217638432979584e-02 -4.000371396541595459e-01 -1.693019270896911621e-01 -5.457058921456336975e-02 1.565175652503967285e-01 3.203091323375701904e-01 -1.708579212427139282e-01 1.995793133974075317e-01 -1.648614853620529175e-01 2.814196646213531494e-01 2.064793556928634644e-01 1.471709758043289185e-01 -2.896851897239685059e-01 -1.774859130382537842e-01 3.916039317846298218e-02 -5.361026618629693985e-03 3.002101778984069824e-01 8.837309479713439941e-02 7.815357297658920288e-02 1.092872247099876404e-01 1.903484910726547241e-01 -9.357561916112899780e-02 1.564701646566390991e-01 8.816395699977874756e-02 -1.706632040441036224e-02 1.378669589757919312e-02 -2.256060391664505005e-01 -2.193399369716644287e-01 4.787981510162353516e-02 -1.442295461893081665e-01 -3.331246087327599525e-03
1.137075647711753845e-01 -2.254265546798706055e-01 -8.039923012256622314e-02 -1.055233255028724670e-01 -1.666058152914047241e-01 -2.166856080293655396e-01 1.421827673912048340e-01 8.492001891136169434e-02 2.871852219104766846e-01 -1.246060207486152649e-01 2.835671007633209229e-01 3.381502032279968262e-01 1.799724698066711426e-01 -3.592617809772491455e-01 3.610874712467193604e-02 -6.260021775960922241e-02 -2.783519923686981201e-01 -2.480816654860973358e-02 1.694036647677421570e-02 -9.070548415184020996e-02 1.544107645750045776e-01 4.913790151476860046e-02 -9.275452047586441040e-02 -1.848626881837844849e-01 2.971297316253185272e-02 1.778631806373596191e-01 -7.969718426465988159e-02 -1.362692378461360931e-02 -3.204340338706970215e-01 2.325262129306793213e-01 -7.495944201946258545e-02 3.422165289521217346e-03
9.624064713716506958e-02 -1.418734192848205566e-01 -2.679380774497985840e-01 -1.533465236425399780e-01 2.095688432455062866e-01 5.649591982364654541e-02 6.960382312536239624e-02 3.403289616107940674e-01 7.280079647898674011e-03 1.289745271205902100e-01 8.732681721448898315e-02 1.322269588708877563e-01 2.835404127836227417e-02 -1.853327900171279907e-01 -1.649608314037322998e-01 1.681357994675636292e-02 -1.142240874469280243e-02 -9.388887137174606323e-02 -6.050724536180496216e-02 1.124729886651039124e-01 7.169664651155471802e-02 1.202365309000015259e-01 -3.178363442420959473e-01 1.224800944328308105e-01 -1.983275413513183594e-01 3.322928249835968018e-01 3.146941065788269043e-01 -2.066733241081237793e-01 -3.238444328308105469e-01 9.557805955410003662e-02 -1.573007553815841675e-01 -1.093254089355468750e-01
1.893727928400039673e-01 -6.276760995388031006e-02 -1.388604640960693359e-01 -1.277496069669723511e-01 -1.595296710729598999e-02 8.575365692377090454e-02 -2.855032682418823242e-02 8.775764703750610352e-02 4.251395910978317261e-02 -1.402889639139175415e-01 3.904026448726654053e-01 2.723222672939300537e-01 2.718062400817871094e-01 -1.986455619335174561e-01 -3.256421536207199097e-02 -5.139390937983989716e-03 -4.420329630374908447e-01 -1.563444286584854126e-01 -5.782212316989898682e-02 -1.987988650798797607e-01 -3.176627680659294128e-02 -1.314219832420349121e-01 8.724240213632583618e-02 9.935367852449417114e-03 -1.877441555261611938e-01 -1.534584909677505493e-02 1.098817363381385803e-01 -2.870872430503368378e-02 -3.089990019798278809e-01 -6.678333133459091187e-02 2.291825711727142334e-01 -2.375816106796264648e-01
1.433722078800201416e-01 -1.392144113779067993e-01 1.175347566604614258e-01 -2.735670842230319977e-02 2.452868036925792694e-02 -2.474098056554794312e-01 3.126411139965057373e-01 2.167809903621673584e-01 2.168267667293548584e-01 -3.285693824291229248e-01 1.705731302499771118e-01 2.233290970325469971e-01 -8.285057730972766876e-03 -3.718234002590179443e-01 -1.347495615482330322e-01 -1.594113111495971680e-01 -1.905682235956192017e-01 -1.159780099987983704e-01 2.059430330991744995e-01 -3.097888454794883728e-02 -2.184982597827911377e-02 -1.318709701299667358e-01 -9.776076674461364746e-02 1.538546532392501831e-01 -5.214538052678108215e-02 7.984052598476409912e-02 9.049139916896820068e-02 -3.100032508373260498e-01 -1.229399964213371277e-01 1.788063645362854004e-01 6.543898582458496094e-02 -1.188608780503273010e-01
-3.412574231624603271e-01 1.977216154336929321e-01 -9.761311113834381104e-02 -2.846461832523345947e-01 -6.380847096443176270e-02 -2.107699960470199585e-02 1.657472997903823853e-01 1.856716126203536987e-01 2.095745503902435303e-01 -1.546250879764556885e-01 2.033734470605850220e-01 -2.638772428035736084e-01 2.434801757335662842e-01 1.062874794006347656e-01 -5.725103989243507385e-02 -4.302440956234931946e-02 9.358423762023448944e-03 -8.849010616540908813e-02 -6.581608951091766357e-02 1.592818796634674072e-01 -1.056420877575874329e-01 -1.692629307508468628e-01 -2.505393698811531067e-02 4.771668091416358948e-02 1.214734464883804321e-01 2.741239070892333984e-01 2.108608633279800415e-01 -5.884815752506256104e-02 -3.249851763248443604e-01 5.633943900465965271e-02 2.126822471618652344e-01 -2.464170306921005249e-01
-8.299213647842407227e-02 1.195221859961748123e-02 -2.101560086011886597e-01 7.788020372390747070e-02 2.384461760520935059e-01 1.083385646343231201e-01 1.308695077896118164e-01 2.816271595656871796e-02 -8.762662112712860107e-02 -2.144959717988967896e-01 1.725824028253555298e-01 -1.219530701637268066e-01 1.232344135642051697e-01 -3.024777173995971680e-01 3.773577809333801270e-01 -1.465229243040084839e-01 -2.948832511901855469e-02 5.051793903112411499e-02 -1.159930750727653503e-01 1.043546944856643677e-01 2.128688991069793701e-01 -1.320856511592864990e-01 5.735751241445541382e-02 1.884189806878566742e-02 -8.307248353958129883e-02 2.678585946559906006e-01 1.691942848265171051e-02 8.272624760866165161e-02 -4.985991716384887695e-01 -7.040695101022720337e-02 1.012914702296257019e-01 -2.087230235338211060e-01
2.718388438224792480e-01 -6.319552659988403320e-02 -2.476948946714401245e-01 -2.859743237495422363e-01 1.542373150587081909e-01 2.151920497417449951e-01 2.246141582727432251e-01 6.681929528713226318e-02 -2.621101737022399902e-01 -1.000375598669052124e-01 2.342732548713684082e-01 6.596481800079345703e-02 -1.440985966473817825e-02 -1.183862611651420593e-01 7.174495607614517212e-02 -1.211879700422286987e-01 -1.211659982800483704e-02 2.021542340517044067e-01 -1.798562258481979370e-01 3.821637714281678200e-03 8.537511527538299561e-02 -8.845946937799453735e-02 -2.437625080347061157e-01 -9.875410795211791992e-02 -2.893689572811126709e-01 2.709722220897674561e-01 8.500857278704643250e-03 -7.517029531300067902e-03 -1.738549321889877319e-01 -8.865268528461456299e-02 3.150185048580169678e-01 -1.723035275936126709e-01
5.275451391935348511e-02 -3.453781306743621826e-01 -9.013038873672485352e-02 7.514763623476028442e-02 -3.299935534596443176e-02 1.603330112993717194e-02 2.239608913660049438e-01 1.934307366609573364e-01 1.659778505563735962e-01 -1.145445108413696289e-01 2.726206779479980469e-01 -7.179832458496093750e-02 -1.846278309822082520e-01 7.974567264318466187e-02 -2.628414146602153778e-02 7.698523253202438354e-02 4.592120647430419922e-02 -5.826950073242187500e-02 -2.555591166019439697e-01 -2.810429036617279053e-02 -1.546017974615097046e-01 3.582440912723541260e-01 -1.566859483718872070e-01 -1.157196238636970520e-01 5.941876396536827087e-02 3.320247828960418701e-01 -4.872276633977890015e-02 -4.031724631786346436e-01 -2.036749944090843201e-02 -2.414564602077007294e-02 1.694192290306091309e-01 -1.945492923259735107e-01
-1.767464876174926758e-01 -1.512326002120971680e-01 -1.965206712484359741e-01 -1.876740753650665283e-01 -1.667643040418624878e-01 -1.184914913028478622e-02 1.539881676435470581e-01 2.107911854982376099e-01 2.473755031824111938e-01 5.093847867101430893e-03 3.202609717845916748e-01 -3.838143125176429749e-02 6.373462267220020294e-03 -5.382797867059707642e-02 -1.472081393003463745e-01 3.114732503890991211e-01 -2.406273782253265381e-01 -1.189993843436241150e-01 -2.951348721981048584e-01 1.469199657440185547e-01 -2.455008774995803833e-02 1.031408011913299561e-01 -2.565137855708599091e-02 2.207554578781127930e-01 6.391829997301101685e-02 3.039687573909759521e-01 5.887102335691452026e-02 2.516663968563079834e-01 6.849992554634809494e-03 -1.041803136467933655e-01 1.517190337181091309e-01 -2.246752381324768066e-01
5.602988228201866150e-02 1.154294833540916443e-01 -2.339577972888946533e-01 -2.677516043186187744e-01 -1.142389476299285889e-01 -9.259536862373352051e-03 3.660788238048553467e-01 -1.848746389150619507e-01 1.891284622251987457e-02 -1.054671257734298706e-01 6.408147513866424561e-02 5.451251938939094543e-02 2.496542632579803467e-01 -3.117914777249097824e-03 -5.849423259496688843e-02 3.172364085912704468e-02 6.709140539169311523e-02 5.725950002670288086e-02 -1.367684453725814819e-01 8.734780550003051758e-02 1.003856435418128967e-01 -1.797758415341377258e-02 -2.962677180767059326e-01 1.849367655813694000e-02 6.691050529479980469e-02 5.014779567718505859e-01 2.674232423305511475e-01 5.076211877167224884e-03 -3.358697891235351562e-01 -1.319703459739685059e-01 9.800752624869346619e-03 2.417832845821976662e-03
2.955604493618011475e-01 -4.486458748579025269e-02 -3.299007117748260498e-01 -2.156661748886108398e-01 1.456813141703605652e-02 -2.050485163927078247e-01 3.743070736527442932e-02 2.525238394737243652e-01 2.861667610704898834e-02 2.106264382600784302e-01 2.562094032764434814e-01 9.688764810562133789e-03 3.045528382062911987e-02 -1.586580425500869751e-01 -1.502302736043930054e-01 1.008530259132385254e-01 -4.958527907729148865e-02 -1.339568849653005600e-02 -2.642911300063133240e-02 8.495094627141952515e-02 1.641247570514678955e-01 1.889850497245788574e-01 -2.897075712680816650e-01 1.608505994081497192e-01 -1.814146041870117188e-01 2.096271663904190063e-01 2.869127392768859863e-01 -5.667941272258758545e-02 -2.996884584426879883e-01 1.440149545669555664e-01 -9.432759135961532593e-02 -1.151172965764999390e-01
-1.088778972625732422e-01 5.666054785251617432e-03 -3.509122505784034729e-02 -3.760195970535278320e-01 -3.170244395732879639e-01 -1.395198851823806763e-01 4.458351805806159973e-02 3.830112516880035400e-02 -1.578182876110076904e-01 -1.193274371325969696e-02 2.674601376056671143e-01 5.511191859841346741e-02 -6.634582765400409698e-03 -2.499145716428756714e-01 -8.142669498920440674e-02 8.392664045095443726e-02 -2.195358723402023315e-01 -2.376377433538436890e-01 -1.068837288767099380e-02 8.558926731348037720e-02 2.407254725694656372e-01 5.042080208659172058e-02 1.704911887645721436e-01 3.343380987644195557e-02 -2.172970585525035858e-02 3.608999252319335938e-01 1.304446309804916382e-01 1.268553361296653748e-02 -2.849180698394775391e-01 4.053813591599464417e-02 1.336120367050170898e-01 -3.080826401710510254e-01
-1.546889841556549072e-01 -5.921722576022148132e-02 -1.597546190023422241e-01 -2.957944273948669434e-01 2.876686453819274902e-01 -2.518268823623657227e-01 1.416029185056686401e-01 -2.821945585310459137e-02 -9.875571355223655701e-03 -3.991717100143432617e-01 3.281671404838562012e-01 -1.130785942077636719e-01 -2.582394704222679138e-02 -1.680691838264465332e-01 1.389173716306686401e-01 -3.027605451643466949e-02 -2.398505359888076782e-01 -7.732597738504409790e-02 -6.585427559912204742e-03 3.152428269386291504e-01 8.342959731817245483e-02 -1.544284522533416748e-01 7.712931185960769653e-02 -1.059370115399360657e-01 1.930490136146545410e-02 8.241669088602066040e-02 3.558569848537445068e-01 -1.455563772469758987e-02 -1.212240755558013916e-01 4.259622097015380859e-02 2.830765210092067719e-02 -3.542348369956016541e-02
-9.629182517528533936e-02 -1.021024808287620544e-01 -2.311437875032424927e-01 1.764292418956756592e-01 2.342409789562225342e-01 -1.036893650889396667e-01 -5.681884288787841797e-02 9.316091239452362061e-02 8.837245404720306396e-02 6.978042423725128174e-02 3.192990720272064209e-01 1.303901821374893188e-01 -2.582091093063354492e-01 -2.042715996503829956e-01 -2.619023323059082031e-01 -1.917553246021270752e-01 7.884389907121658325e-02 -8.656138926744461060e-02 -2.017312124371528625e-02 -3.388837212696671486e-03 1.317071616649627686e-01 1.463029254227876663e-02 -1.190984919667243958e-01 1.323451101779937744e-01 7.767064124345779419e-02 3.182152509689331055e-01 1.380777955055236816e-01 -3.326357305049896240e-01 -1.289696693420410156e-01 -3.285222053527832031e-01 -6.952076405286788940e-02 -2.074597626924514771e-01
-4.090766608715057373e-01 6.066119670867919922e-02 -1.148144900798797607e-01 -1.902744621038436890e-01 -1.866539567708969116e-01 -1.115527004003524780e-01 2.277078479528427124e-01 5.195269361138343811e-03 9.585098177194595337e-02 -1.771887391805648804e-01 1.553539335727691650e-01 -4.175211489200592041e-02 4.679470509290695190e-02 -3.317684233188629150e-01 -1.978967152535915375e-02 7.871313393115997314e-02 -4.504644498229026794e-02 9.579583257436752319e-02 -8.657958358526229858e-02 9.595618396997451782e-02 2.556622028350830078e-01 -3.869636654853820801e-01 -3.718017041683197021e-02 -2.768196165561676025e-02 8.031102269887924194e-02 2.907453775405883789e-01 1.021698266267776489e-01 -1.735192835330963135e-01 -1.227052360773086548e-01 -5.192711949348449707e-02 2.562950551509857178e-01 -1.870470046997070312e-01
1.357614994049072266e-01 -6.918562948703765869e-02 -2.797578275203704834e-01 -2.743352055549621582e-01 9.970464557409286499e-02 -8.770807832479476929e-02 -2.923194877803325653e-02 2.427102029323577881e-01 -7.518979161977767944e-02 1.056033223867416382e-01 2.632824480533599854e-01 1.969154737889766693e-02 9.833164513111114502e-02 -1.072003692388534546e-01 -1.355847567319869995e-01 -3.021223098039627075e-02 -4.374825209379196167e-02 -1.270298212766647339e-01 -1.521126180887222290e-02 -1.040440127253532410e-01 8.751272410154342651e-02 6.578686833381652832e-02 -3.588181138038635254e-01 7.544703781604766846e-02 -3.546397984027862549e-01 3.408641517162322998e-01 2.734979093074798584e-01 -1.914205402135848999e-01 -2.255855798721313477e-01 1.328908801078796387e-01 3.991228342056274414e-02 -1.407656520605087280e-01
-4.294600803405046463e-03 -3.405059128999710083e-02 -1.123811304569244385e-01 -7.096837460994720459e-02 -1.311668306589126587e-01 1.651241630315780640e-01 2.709489464759826660e-01 4.784960299730300903e-02 -3.321794569492340088e-01 -1.405006945133209229e-01 1.475033313035964966e-01 -1.054880619049072266e-01 2.102620154619216919e-02 -1.978974342346191406e-01 -3.724503517150878906e-02 -3.797209635376930237e-02 -3.016373813152313232e-01 1.916570030152797699e-02 -1.924258619546890259e-01 4.165142774581909180e-02 3.333813250064849854e-01 -4.681192710995674133e-02 -1.612962484359741211e-01 4.078508540987968445e-02 2.786997556686401367e-01 2.762023508548736572e-01 2.714992761611938477e-01 -9.972687810659408569e-02 -3.363065123558044434e-01 1.155245974659919739e-01 1.427691578865051270e-01 5.565772298723459244e-04
1.620179414749145508e-01 -5.845168977975845337e-02 -2.367566823959350586e-01 -9.757664799690246582e-02 1.489184796810150146e-01 -8.419774472713470459e-02 2.423963397741317749e-01 -3.215421140193939209e-01 7.799834758043289185e-02 -2.885284721851348877e-01 3.430607914924621582e-01 1.115430891513824463e-01 -3.227501511573791504e-01 -1.519273035228252411e-02 -1.650513857603073120e-01 -2.099626064300537109e-01 1.966326534748077393e-01 -1.050618216395378113e-01 -2.377459853887557983e-01 7.186214625835418701e-02 1.354672461748123169e-01 7.505068182945251465e-02 -1.609779298305511475e-01 -1.062419936060905457e-01 -3.327732533216476440e-02 4.009130597114562988e-02 9.395124763250350952e-02 1.339671108871698380e-02 -8.328349888324737549e-02 8.926645666360855103e-02 -2.247435301542282104e-01 -2.616245448589324951e-01
-5.325159430503845215e-02 1.618187427520751953e-01 -3.201344981789588928e-02 -1.370670795440673828e-01 2.763544023036956787e-01 1.276038438081741333e-01 7.654164731502532959e-02 2.253739833831787109e-01 1.235697418451309204e-01 -2.544927597045898438e-02 2.522010207176208496e-01 -1.347032487392425537e-01 1.248984560370445251e-01 -3.178700208663940430e-01 -8.678346127271652222e-02 -1.297983676195144653e-01 2.803438901901245117e-01 -1.013087257742881775e-01 1.314158886671066284e-01 -2.234271019697189331e-01 -1.029176935553550720e-01 4.778598994016647339e-02 -3.558890819549560547e-01 2.417820692062377930e-02 -1.775685101747512817e-01 2.675512135028839111e-01 1.313469093292951584e-02 9.566146135330200195e-02 -2.066710218787193298e-02 5.696436017751693726e-02 -4.238295834511518478e-03 -3.884349763393402100e-01
3.409235477447509766e-01 1.189281325787305832e-02 -1.668298244476318359e-01 -2.201886177062988281e-01 -1.421497296541929245e-02 2.112088352441787720e-01 1.915248036384582520e-01 -1.184200942516326904e-01 -1.748716384172439575e-01 6.686875224113464355e-02 8.288508653640747070e-02 -7.286164164543151855e-02 3.890647366642951965e-02 -2.328738123178482056e-01 -5.570402368903160095e-03 3.937528003007173538e-03 2.022020965814590454e-01 -1.003835499286651611e-01 -1.113231629133224487e-01 1.621286273002624512e-01 1.807528734207153320e-01 -5.522405728697776794e-02 -3.386482298374176025e-01 8.503656089305877686e-02 2.345945499837398529e-02 3.470744192600250244e-01 1.673862785100936890e-01 -5.276922881603240967e-02 -1.153357550501823425e-01 -1.177614107728004456e-01 1.856026798486709595e-01 -3.847973644733428955e-01
7.314930856227874756e-02 -2.738370299339294434e-01 -2.873994596302509308e-02 -3.225225806236267090e-01 1.911953836679458618e-01 -5.336037371307611465e-03 -1.264165490865707397e-01 -9.027183055877685547e-02 1.296976208686828613e-01 -1.871142834424972534e-01 4.413889944553375244e-01 -8.916953206062316895e-02 8.029915392398834229e-02 -2.778969109058380127e-01 -5.444148555397987366e-02 -1.394746750593185425e-01 -4.247886314988136292e-02 -5.304494500160217285e-02 1.122710555791854858e-01 3.616994619369506836e-02 2.489334493875503540e-01 1.025816425681114197e-01 -9.349524229764938354e-02 -1.357838660478591919e-01 7.368619740009307861e-02 -1.853915750980377197e-01 1.057853102684020996e-01 -3.215778768062591553e-01 -2.942004799842834473e-01 1.056372970342636108e-01 6.166429445147514343e-02 -1.388603299856185913e-01
-1.962170898914337158e-01 -2.051993273198604584e-03 -1.478886306285858154e-01 -2.774276435375213623e-01 6.431882083415985107e-02 5.012210831046104431e-02 3.296611607074737549e-01 -1.882589608430862427e-01 3.957256078720092773e-01 -1.183651238679885864e-01 3.442036211490631104e-01 2.317250147461891174e-02 1.380282938480377197e-01 -1.618444770574569702e-01 1.074875220656394958e-01 -1.841550767421722412e-01 4.324485361576080322e-02 1.213989499956369400e-02 1.446363329887390137e-01 2.653926610946655273e-01 1.833659596741199493e-02 5.839171633124351501e-02 -6.768561899662017822e-02 -7.539596408605575562e-02 2.739060223102569580e-01 -2.197798527777194977e-02 1.563595421612262726e-02 1.371829211711883545e-01 -2.807607054710388184e-01 6.653210520744323730e-02 1.278227847069501877e-02 -2.149099260568618774e-01
-1.562056504189968109e-02 -1.414560824632644653e-01 1.633223742246627808e-01 -8.014489710330963135e-02 -1.885840147733688354e-01 -8.608600497245788574e-02 2.272679470479488373e-02 -8.824133127927780151e-02 3.781324923038482666e-01 -3.128358721733093262e-01 3.804063200950622559e-01 1.799665391445159912e-01 -9.592968970537185669e-02 -1.824431866407394409e-01 -2.343217842280864716e-03 -2.594600617885589600e-01 -2.447043806314468384e-01 -8.768720924854278564e-02 1.673033386468887329e-01 -5.857173725962638855e-02 1.048257946968078613e-01 -6.516809016466140747e-02 -1.262957453727722168e-01 -1.268717925995588303e-02 -5.979336425662040710e-02 1.189674735069274902e-01 1.795236915349960327e-01 -2.099118530750274658e-01 -6.967689096927642822e-02 5.249768495559692383e-02 2.390636950731277466e-01 -2.801620662212371826e-01
1.846521645784378052e-01 -1.997551694512367249e-02 -1.628312170505523682e-01 -2.812711298465728760e-01 1.735690832138061523e-01 2.683616057038307190e-02 1.501681208610534668e-01 -1.149708107113838196e-01 -9.712773561477661133e-02 -1.360820699483156204e-02 8.423192799091339111e-02 -1.175239682197570801e-01 1.451603472232818604e-01 2.037076652050018311e-02 -2.006123363971710205e-01 -7.025185972452163696e-02 1.031465455889701843e-01 -4.000286385416984558e-02 -1.336967851966619492e-02 -5.964700505137443542e-02 3.376751542091369629e-01 -1.335448175668716431e-01 -3.666110932826995850e-01 1.002972871065139771e-01 -2.972068488597869873e-01 2.145838439464569092e-01 2.490229159593582153e-01 -1.530408412218093872e-01 -2.489978522062301636e-01 -9.295140206813812256e-02 -5.981266126036643982e-02 -3.312723040580749512e-01
-1.428074240684509277e-01 -4.312954470515251160e-02 -2.554465830326080322e-01 -7.979145646095275879e-02 2.408352494239807129e-01 2.358319759368896484e-01 1.069105416536331177e-01 1.321950703859329224e-01 3.373420238494873047e-01 1.947719156742095947e-01 2.338291406631469727e-01 1.434065848588943481e-01 2.669327259063720703e-01 -3.234967589378356934e-02 -1.242598667740821838e-01 -4.006082308478653431e-04 -2.523035407066345215e-01 1.788116991519927979e-02 -1.638624668121337891e-01 4.270816221833229065e-02 7.924415916204452515e-02 6.563258171081542969e-02 -3.131288886070251465e-01 -1.655599474906921387e-02 -1.734613776206970215e-01 1.379810720682144165e-01 2.975379116833209991e-02 9.290435165166854858e-02 -3.127450048923492432e-01 2.047144994139671326e-02 2.187149226665496826e-01 -2.064298391342163086e-01
-2.806833386421203613e-01 -8.377805352210998535e-02 -2.675727605819702148e-01 1.125305518507957458e-02 4.356221556663513184e-01 1.100167334079742432e-01 2.371375113725662231e-01 6.862535327672958374e-02 -3.172845765948295593e-02 -1.077063605189323425e-01 2.809837162494659424e-01 -2.297418117523193359e-01 8.539345860481262207e-02 -2.642528414726257324e-01 3.929892182350158691e-02 7.483897358179092407e-02 -2.231888473033905029e-01 -4.251973237842321396e-03 -3.679157793521881104e-02 1.638401150703430176e-01 1.537509560585021973e-01 -2.577308118343353271e-01 -8.356311917304992676e-02 1.606901758350431919e-03 2.656897902488708496e-01 7.112655788660049438e-02 2.393598109483718872e-01 5.712873768061399460e-03 -1.390510946512222290e-01 -1.001466438174247742e-01 -1.060743555426597595e-01 -4.883278161287307739e-02
8.162786066532135010e-02 1.499770879745483398e-01 -2.534637451171875000e-01 -1.027294397354125977e-01 2.424744963645935059e-01 -5.175111070275306702e-02 -2.560612000524997711e-02 5.933623760938644409e-02 4.091005921363830566e-01 -3.203342854976654053e-01 3.559292554855346680e-01 -2.966207824647426605e-02 3.069917671382427216e-02 -2.371882088482379913e-02 -8.488186448812484741e-02 -2.324406355619430542e-01 -1.106981709599494934e-01 1.566358953714370728e-01 -2.692899107933044434e-02 1.770092695951461792e-01 1.459816843271255493e-02 8.594617247581481934e-02 1.594804972410202026e-01 2.534961700439453125e-01 6.275037303566932678e-03 2.347924560308456421e-02 9.630341827869415283e-02 1.253900229930877686e-01 -3.563987612724304199e-01 -1.671391725540161133e-01 4.863995313644409180e-02 -1.451444178819656372e-01
1.014588475227355957e-01 -9.308610856533050537e-02 -1.088691800832748413e-01 -2.319694729521870613e-03 -1.993116289377212524e-01 -2.262634187936782837e-01 2.288272529840469360e-01 1.717165261507034302e-01 9.302603453397750854e-02 1.161748692393302917e-01 2.385180294513702393e-01 -8.600314706563949585e-02 -2.827320694923400879e-01 5.709056928753852844e-02 1.513118296861648560e-01 -1.356247663497924805e-01 1.818693801760673523e-02 -7.772948592901229858e-02 -1.276119798421859741e-01 -1.924807131290435791e-01 1.333388835191726685e-01 2.174142301082611084e-01 -1.880588233470916748e-01 1.687373965978622437e-01 2.159845456480979919e-02 -9.502911940217018127e-03 2.870997190475463867e-01 -3.447785973548889160e-01 -1.972285062074661255e-01 -7.156545668840408325e-02 1.278811246156692505e-01 -3.669714331626892090e-01
1.729469895362854004e-01 -4.173781275749206543e-01 -3.648549690842628479e-02 -1.725535392761230469e-01 -2.366394102573394775e-01 1.213969811797142029e-01 1.495814621448516846e-01 1.166672036051750183e-01 -1.578503251075744629e-01 -2.296208590269088745e-01 1.450521051883697510e-01 1.234198547899723053e-02 1.221312731504440308e-01 -6.559593975543975830e-02 -1.300629973411560059e-02 -5.291503295302391052e-02 -7.877042889595031738e-02 -8.015229552984237671e-02 -1.213662847876548767e-01 -9.093385934829711914e-02 -8.956191595643758774e-05 -4.536834545433521271e-03 -2.501966953277587891e-01 9.989253431558609009e-02 -1.617902964353561401e-01 3.715136945247650146e-01 -1.605620384216308594e-01 -2.224438935518264771e-01 -2.975116968154907227e-01 -2.870408594608306885e-01 1.912782900035381317e-02 -1.344541311264038086e-01
6.705453246831893921e-02 1.107472181320190430e-01 -9.128916263580322266e-02 -4.193692654371261597e-02 1.807212829589843750e-02 -1.596140414476394653e-01 2.061135917901992798e-01 -2.320333421230316162e-01 1.136441454291343689e-01 -3.864703774452209473e-01 4.471164643764495850e-01 -2.211855947971343994e-01 2.914404571056365967e-01 -6.329724192619323730e-02 -2.709617018699645996e-01 1.970604062080383301e-01 5.589167773723602295e-02 1.447026804089546204e-02 1.227999776601791382e-01 6.450330466032028198e-02 -1.663824617862701416e-01 1.139477360993623734e-02 -5.627586320042610168e-02 -9.279806911945343018e-02 -1.448859721422195435e-01 1.922091543674468994e-01 1.516251415014266968e-01 -1.683543175458908081e-01 -1.993830353021621704e-01 4.991940036416053772e-02 9.999395906925201416e-02 -1.226127669215202332e-01
5.751833319664001465e-02 -2.062508910894393921e-01 -1.720088720321655273e-01 -1.014095917344093323e-01 6.631595641374588013e-02 1.200220212340354919e-01 -2.490359991788864136e-01 -1.159158255904912949e-02 3.271293044090270996e-01 -2.605845332145690918e-01 4.849579930305480957e-01 1.123230382800102234e-01 1.528437584638595581e-01 -2.262062579393386841e-01 -2.197138965129852295e-01 -2.757292985916137695e-01 -4.007812589406967163e-03 -9.649271517992019653e-02 -2.261260151863098145e-01 9.430880844593048096e-02 1.827232688665390015e-01 3.688485547900199890e-02 -9.912489354610443115e-02 -3.571668267250061035e-02 6.751216202974319458e-02 2.540106512606143951e-02 4.714681208133697510e-02 -2.153729349374771118e-01 -7.831013202667236328e-02 -1.917531155049800873e-02 -6.622040271759033203e-02 -1.785342991352081299e-01
-1.007359996438026428e-01 -2.086650729179382324e-01 -2.235215306282043457e-01 -3.113940358161926270e-01 -2.075434774160385132e-01 -1.154101788997650146e-01 2.902327477931976318e-01 7.372940331697463989e-02 7.112071663141250610e-02 -1.335561871528625488e-01 2.202313244342803955e-01 -2.099393457174301147e-01 5.405533686280250549e-02 -3.299255296587944031e-02 -1.902586519718170166e-01 2.066423185169696808e-02 -5.598361790180206299e-02 -1.234860420227050781e-01 -7.297372072935104370e-02 1.250231415033340454e-01 1.344783455133438110e-01 -9.827819466590881348e-02 6.395314633846282959e-02 1.640838235616683960e-01 -7.501713931560516357e-02 2.695772349834442139e-01 -1.843046210706233978e-02 3.304457962512969971e-01 -1.783593595027923584e-01 -1.945151090621948242e-01 2.419783324003219604e-01 -2.882356941699981689e-01
2.458343654870986938e-01 -2.836785279214382172e-02 -9.074348956346511841e-03 8.900553733110427856e-02 3.221801295876502991e-02 -2.603509277105331421e-02 1.159216538071632385e-01 -1.436509490013122559e-01 1.603992469608783722e-02 4.843590408563613892e-02 2.452156692743301392e-01 -3.993551805615425110e-02 -7.474076002836227417e-02 -3.186509013175964355e-01 -1.593677997589111328e-01 1.318016648292541504e-01 7.132489234209060669e-02 -1.279909163713455200e-01 -6.943988054990768433e-02 5.741300061345100403e-02 8.341837674379348755e-02 -1.936822384595870972e-01 -2.586882375180721283e-02 -6.620366871356964111e-02 -2.663446068763732910e-01 5.435560941696166992e-01 1.683596670627593994e-01 1.312764734029769897e-01 -2.763701379299163818e-01 -1.703726798295974731e-01 1.642379760742187500e-01 -2.393340766429901123e-01
1.813338547945022583e-01 -1.751717180013656616e-01 -2.767157852649688721e-01 -1.373247802257537842e-01 -1.682235449552536011e-01 -1.485463082790374756e-01 8.067460730671882629e-03 -2.790108025074005127e-01 6.818198412656784058e-02 -1.079630926251411438e-01 2.977397739887237549e-01 -1.433715373277664185e-01 1.233413070440292358e-01 -1.858953237533569336e-01 1.786896437406539917e-01 -1.266212314367294312e-01 -1.821082234382629395e-01 -1.180954426527023315e-01 1.071272343397140503e-01 3.671503067016601562e-02 1.864418387413024902e-01 -1.054020076990127563e-01 -2.224053889513015747e-01 2.665679454803466797e-01 -1.593283861875534058e-01 3.653734689578413963e-03 -5.355935916304588318e-02 3.571302816271781921e-02 -3.452566862106323242e-01 -1.180606260895729065e-01 3.169689178466796875e-01 -2.004516776651144028e-03
1.318452060222625732e-01 -1.023656129837036133e-01 3.311454132199287415e-02 5.051441118121147156e-02 3.009423241019248962e-02 2.408543676137924194e-01 4.894740581512451172e-01 -8.826836198568344116e-02 2.386208623647689819e-01 -2.499260157346725464e-01 2.559623420238494873e-01 2.707363963127136230e-01 2.133273184299468994e-01 2.912014909088611603e-02 -1.024275049567222595e-01 1.850650459527969360e-01 3.199368342757225037e-02 2.424455620348453522e-02 -1.031041610985994339e-02 -5.788649246096611023e-02 1.895000971853733063e-02 -2.192221023142337799e-02 -5.824129655957221985e-02 2.660116255283355713e-01 -1.188945323228836060e-01 5.902202799916267395e-02 -3.167328983545303345e-02 5.182442814111709595e-02 -4.144451022148132324e-01 -1.014424413442611694e-01 1.269694864749908447e-01 -1.154761090874671936e-01
-4.143117740750312805e-02 -3.106598556041717529e-01 1.066663861274719238e-02 -3.067061901092529297e-01 -1.282625198364257812e-01 1.297391504049301147e-01 2.403938323259353638e-01 1.274623256176710129e-02 1.184346154332160950e-01 1.368669271469116211e-01 3.135859966278076172e-01 -1.871213614940643311e-01 7.902832329273223877e-02 3.270730748772621155e-02 -1.117116585373878479e-01 2.423240989446640015e-02 5.654854327440261841e-02 -6.156969070434570312e-02 -1.022528633475303650e-01 -2.047852128744125366e-01 1.503087431192398071e-01 -2.468444705009460449e-01 -5.672736838459968567e-02 -2.385607808828353882e-01 7.641938328742980957e-02 1.401970237493515015e-01 1.571870446205139160e-01 9.312742203474044800e-02 -5.062569305300712585e-02 1.318155825138092041e-01 2.976617515087127686e-01 -3.992651700973510742e-01
-6.998766213655471802e-02 -2.636553347110748291e-02 1.775911599397659302e-01 -1.006627008318901062e-01 2.065745294094085693e-01 -1.765878200531005859e-01 8.700536936521530151e-02 8.757247775793075562e-02 2.836742997169494629e-01 -9.890334308147430420e-02 3.254089951515197754e-01 -3.051275014877319336e-01 -1.798304915428161621e-01 -1.448498964309692383e-01 -2.010746300220489502e-01 -1.198027282953262329e-01 -2.585766464471817017e-02 -3.154316544532775879e-02 -1.780791878700256348e-01 2.761841714382171631e-01 -1.435471773147583008e-01 2.774713337421417236e-01 -2.982018291950225830e-01 1.176104843616485596e-01 3.064802847802639008e-02 3.105271458625793457e-01 7.854437828063964844e-02 -1.650523543357849121e-01 -1.022410914301872253e-01 -5.666010081768035889e-02 -7.849236018955707550e-03 -1.085333377122879028e-01
1.415350288152694702e-01 1.492363065481185913e-01 -1.400155425071716309e-01 -2.765734493732452393e-01 4.880283400416374207e-02 4.366597905755043030e-02 1.693050861358642578e-01 -1.149229407310485840e-01 2.314851582050323486e-01 -2.178463526070117950e-02 1.308426558971405029e-01 1.126743182539939880e-01 -4.480399936437606812e-02 1.927234232425689697e-01 1.376725435256958008e-01 8.221976459026336670e-02 1.978403180837631226e-01 -1.605267673730850220e-01 1.342644393444061279e-01 8.182639628648757935e-02 2.122729420661926270e-01 6.012484058737754822e-02 -2.831068038940429688e-01 -1.714304238557815552e-01 1.417689770460128784e-01 3.460453748703002930e-01 2.685037553310394287e-01 -1.477380990982055664e-01 -3.227390050888061523e-01 -1.012558490037918091e-02 1.110616838559508324e-03 -2.842972576618194580e-01
5.596435070037841797e-02 -1.177565157413482666e-01 -1.771249920129776001e-01 -1.538021713495254517e-01 1.806525588035583496e-01 2.154912352561950684e-01 8.922713249921798706e-02 9.462142735719680786e-02 4.036748409271240234e-01 -2.828391790390014648e-01 3.388114869594573975e-01 1.058639958500862122e-01 -2.286935597658157349e-01 -7.721867412328720093e-03 -7.997625507414340973e-03 1.904921680688858032e-01 -8.150786906480789185e-02 1.777813434600830078e-01 -5.992101505398750305e-02 -1.511863321065902710e-01 2.544967643916606903e-02 -2.828310057520866394e-02 -7.239865511655807495e-02 1.266639828681945801e-01 1.734356880187988281e-01 4.118467569351196289e-01 -9.349375218152999878e-02 1.966508179903030396e-01 -7.051546126604080200e-02 5.207218695431947708e-03 -9.271869063377380371e-02 -1.618207246065139771e-01
-2.702889740467071533e-01 1.102674007415771484e-01 -2.142449766397476196e-01 -9.149777889251708984e-02 3.191882669925689697e-01 -1.236167475581169128e-01 9.408953785896301270e-02 -1.249977969564497471e-03 3.834765776991844177e-02 -5.168544501066207886e-02 3.187211453914642334e-01 -3.163516521453857422e-02 -2.431347817182540894e-01 -5.027748271822929382e-02 -2.306072264909744263e-01 -1.106327679008245468e-02 -1.083405129611492157e-02 -8.517831563949584961e-02 -7.065773010253906250e-02 -1.533746123313903809e-01 2.081980854272842407e-01 -4.997469484806060791e-02 -3.729360401630401611e-01 -4.667279496788978577e-02 4.147817939519882202e-02 2.588451504707336426e-01 3.770540282130241394e-02 -1.414032578468322754e-01 -1.143951639533042908e-01 -4.151656031608581543e-01 1.616578921675682068e-02 -1.182575449347496033e-01
3.017095923423767090e-01 -2.224175184965133667e-01 -2.604722082614898682e-01 -2.000709809362888336e-02 -6.030948087573051453e-02 -1.049576178193092346e-01 -9.087764471769332886e-02 -8.303990215063095093e-02 1.600727587938308716e-01 -4.128224849700927734e-01 2.385904937982559204e-01 1.418853551149368286e-01 1.407618820667266846e-01 8.968066424131393433e-02 -4.335544630885124207e-02 -2.503283619880676270e-01 -3.741531074047088623e-02 2.007498592138290405e-02 -1.105834916234016418e-01 -1.120472922921180725e-01 8.841301500797271729e-02 1.793804168701171875e-01 6.075716018676757812e-02 9.407920390367507935e-02 9.303960204124450684e-02 2.700095772743225098e-01 2.546629495918750763e-02 -3.343195840716362000e-02 -4.326850175857543945e-01 -2.040975838899612427e-01 -3.309702500700950623e-02 -5.938825011253356934e-02
-6.745707243680953979e-02 -2.105972766876220703e-01 -8.889357000589370728e-02 -1.519819051027297974e-01 1.303304433822631836e-01 1.527265608310699463e-01 1.524474322795867920e-01 -2.538894712924957275e-01 3.013587296009063721e-01 1.226981654763221741e-01 2.341108918190002441e-01 2.987821102142333984e-01 1.514465957880020142e-01 4.678842425346374512e-02 -5.366799980401992798e-02 -1.457538902759552002e-01 -1.999802589416503906e-01 -3.241724967956542969e-01 3.995164483785629272e-02 -2.063303589820861816e-01 9.890788793563842773e-02 -7.212029397487640381e-02 2.595285512506961823e-02 3.277097642421722412e-02 -1.204565837979316711e-01 1.704383045434951782e-01 1.592406779527664185e-01 -7.862183451652526855e-02 -2.727482914924621582e-01 -3.819212317466735840e-03 1.550008803606033325e-01 -3.367145955562591553e-01
4.341724514961242676e-02 -1.555702462792396545e-02 4.665385559201240540e-02 -1.721008308231830597e-02 -6.351438164710998535e-02 -7.379201799631118774e-02 1.753767281770706177e-01 1.489955335855484009e-01 2.470517903566360474e-01 -1.752534806728363037e-01 3.948642611503601074e-01 3.006231784820556641e-01 -2.926559560000896454e-02 -3.569914400577545166e-01 3.578708320856094360e-02 -3.320695757865905762e-01 1.686547696590423584e-02 -4.527001827955245972e-02 -2.010952383279800415e-01 5.285253748297691345e-02 4.132619872689247131e-02 -6.687998026609420776e-02 -1.994141340255737305e-01 -2.762798368930816650e-01 -1.243223175406455994e-01 3.690866753458976746e-02 2.245031595230102539e-01 -2.204156219959259033e-01 -1.453787833452224731e-01 1.178970560431480408e-01 -7.763645797967910767e-02 -1.742535233497619629e-01
1.713447421789169312e-01 6.524037569761276245e-02 -3.301398456096649170e-02 -3.304935395717620850e-01 -3.801938891410827637e-02 -1.145043820142745972e-01 1.802717447280883789e-01 -1.353680193424224854e-01 2.779791951179504395e-01 -3.247916996479034424e-01 4.187726378440856934e-01 -4.671831056475639343e-02 1.387960277497768402e-02 -2.597058415412902832e-01 -1.372297257184982300e-01 -6.438943091779947281e-03 1.002225428819656372e-01 3.429169952869415283e-02 8.655959367752075195e-02 1.244267746806144714e-01 -2.305716648697853088e-02 1.684731841087341309e-01 -1.000096127390861511e-01 1.800566613674163818e-01 1.888454332947731018e-02 -1.878713220357894897e-01 9.375187009572982788e-02 -3.623172044754028320e-01 -1.122892946004867554e-01 9.611468762159347534e-02 1.923272609710693359e-01 -6.145494058728218079e-02
-6.009373068809509277e-02 -2.385190427303314209e-01 1.685290783643722534e-01 -3.165111839771270752e-01 -8.697994984686374664e-03 -4.482080414891242981e-02 1.312728077173233032e-01 -3.184410184621810913e-02 3.475123643875122070e-01 -2.053198069334030151e-01 1.117888391017913818e-01 -6.993825733661651611e-02 2.756493864580988884e-03 -1.236557140946388245e-01 -1.287185698747634888e-01 7.842712802812457085e-04 -1.494064033031463623e-01 -5.152700468897819519e-02 -1.899026334285736084e-02 -5.666330084204673767e-02 7.856985926628112793e-02 5.418079346418380737e-02 -3.917692303657531738e-01 1.494043171405792236e-01 1.270352452993392944e-01 1.905949264764785767e-01 -5.863659083843231201e-02 7.147036958485841751e-03 2.828003652393817902e-02 -5.357334390282630920e-02 4.824564456939697266e-01 -2.693666219711303711e-01
3.533075451850891113e-01 8.600659668445587158e-03 -1.544372290372848511e-01 -6.472330540418624878e-02 2.858337759971618652e-01 -1.728511899709701538e-01 1.963263154029846191e-01 2.472293078899383545e-01 2.463136625010520220e-04 1.325753033161163330e-01 3.835048377513885498e-01 7.758707553148269653e-02 1.503250896930694580e-01 -2.409293502569198608e-01 -7.484677433967590332e-02 6.500582396984100342e-02 1.464783251285552979e-01 -2.381471842527389526e-01 -2.047966122627258301e-01 -6.721886247396469116e-02 1.234162375330924988e-01 1.577762812376022339e-01 -9.314134716987609863e-02 1.059862822294235229e-01 -1.469075679779052734e-01 1.042463928461074829e-01 -5.481402203440666199e-02 -2.298375219106674194e-01 -1.599125564098358154e-01 -1.197762321680784225e-02 -2.613171935081481934e-01 -8.789949119091033936e-02
-1.243271492421627045e-02 -1.542239189147949219e-01 -2.491575926542282104e-01 -1.042679324746131897e-01 4.682582337409257889e-03 -3.140630945563316345e-02 -6.565333157777786255e-02 -5.733673274517059326e-02 -3.468391671776771545e-02 1.869670599699020386e-01 5.072944760322570801e-01 -1.526449993252754211e-02 2.947953902184963226e-02 -5.104960128664970398e-02 -5.169947445392608643e-02 2.891637682914733887e-01 -1.888987049460411072e-02 5.416769161820411682e-02 -2.228188067674636841e-01 1.880643516778945923e-01 2.501671910285949707e-01 -1.266671568155288696e-01 1.298121809959411621e-01 -6.646077334880828857e-02 -1.206112876534461975e-01 1.031274572014808655e-01 -1.603251993656158447e-01 1.613331735134124756e-01 -1.611446738243103027e-01 -1.199123859405517578e-01 9.194998443126678467e-02 -4.439354538917541504e-01
3.155567124485969543e-02 -1.808563470840454102e-01 -5.857979878783226013e-02 -2.351512163877487183e-01 1.856414526700973511e-01 -2.741396725177764893e-01 1.564022153615951538e-01 -1.540112942457199097e-01 2.061770111322402954e-01 -3.800999820232391357e-01 5.034976005554199219e-01 1.086555719375610352e-01 -1.021132469177246094e-01 -8.320699632167816162e-02 -3.500392735004425049e-01 -1.617475897073745728e-01 -1.422705948352813721e-01 7.284027338027954102e-02 -7.501225173473358154e-02 -3.547743707895278931e-02 -1.016488894820213318e-01 1.792928762733936310e-02 -3.048750385642051697e-02 -7.789612561464309692e-02 1.853670775890350342e-01 7.791917771100997925e-02 6.462115049362182617e-02 5.586727056652307510e-03 -3.085345961153507233e-02 1.433808654546737671e-01 2.916328981518745422e-02 -1.197774186730384827e-01
-1.506132334470748901e-01 -2.360261529684066772e-01 2.457848563790321350e-02 -2.731449902057647705e-01 -1.042651087045669556e-01 2.467445842921733856e-02 4.054225608706474304e-02 -7.640538364648818970e-02 3.284367620944976807e-01 -5.504083633422851562e-02 2.200836390256881714e-01 -1.832283139228820801e-01 1.259844005107879639e-01 -4.555793702602386475e-01 4.122269153594970703e-02 -3.299309611320495605e-01 -7.610826194286346436e-02 5.340111255645751953e-02 -4.548753798007965088e-02 4.042784124612808228e-02 -1.811434477567672729e-01 1.878517121076583862e-01 -3.110181689262390137e-01 4.789142310619354248e-02 1.310291141271591187e-01 8.780808188021183014e-03 1.478714942932128906e-01 -4.464767873287200928e-02 -2.225588411092758179e-01 -1.723413914442062378e-01 2.064774278551340103e-03 -2.696801535785198212e-02
-2.207058668136596680e-01 -9.034597128629684448e-02 -1.799125075340270996e-01 -2.180290967226028442e-01 -1.791550964117050171e-01 1.110000163316726685e-02 -1.587358862161636353e-01 5.130230635404586792e-02 9.578099846839904785e-02 -1.742648892104625702e-02 3.147145211696624756e-01 -4.777504503726959229e-02 -3.037657029926776886e-02 -2.294594794511795044e-01 1.474386304616928101e-01 2.334131300449371338e-01 1.146690547466278076e-02 -1.651169657707214355e-01 3.910437226295471191e-03 2.382414042949676514e-02 3.351555466651916504e-01 -1.570104211568832397e-01 -2.951035276055335999e-02 7.693967223167419434e-02 -1.591306179761886597e-01 4.036791324615478516e-01 -6.018512323498725891e-02 -1.727864295244216919e-01 -9.543222188949584961e-02 -5.543089658021926880e-02 2.404789775609970093e-01 -3.147319257259368896e-01
2.280309051275253296e-02 -2.202677875757217407e-01 -3.765040040016174316e-01 -7.391021400690078735e-02 9.012644179165363312e-03 -8.666884899139404297e-02 -1.763425394892692566e-02 -7.256743311882019043e-02 2.437946051359176636e-01 -4.072335660457611084e-01 3.676547408103942871e-01 9.467732161283493042e-02 6.415528804063796997e-02 -1.397879719734191895e-01 -6.265215575695037842e-02 -3.826763927936553955e-01 7.797766011208295822e-03 -8.285802602767944336e-02 2.810256183147430420e-01 7.044126838445663452e-02 1.143262013792991638e-01 2.454281784594058990e-02 -3.768331184983253479e-02 3.421108052134513855e-02 5.049351602792739868e-03 -2.442806260660290718e-03 -2.146255597472190857e-02 2.093977527692914009e-03 -2.414069622755050659e-01 -1.943337768316268921e-01 2.733622677624225616e-02 -2.067097276449203491e-01
-4.710712004452943802e-03 1.180279329419136047e-01 -3.031269907951354980e-01 -2.380543798208236694e-01 7.574644684791564941e-02 2.706784009933471680e-02 1.977525502443313599e-01 1.500892490148544312e-01 1.850689649581909180e-01 -1.135090813040733337e-01 2.617826461791992188e-01 6.510977447032928467e-02 1.851568967103958130e-01 -2.142073512077331543e-01 -3.279854729771614075e-02 -2.147442400455474854e-01 2.715741693973541260e-01 2.562264800071716309e-01 -8.130116760730743408e-02 -2.048963010311126709e-01 1.538677960634231567e-01 -1.365015357732772827e-01 -2.759774625301361084e-01 -8.942793309688568115e-02 -1.533642113208770752e-01 1.464344561100006104e-01 -1.037219818681478500e-02 1.126800943166017532e-02 -1.220726817846298218e-01 -2.250670641660690308e-01 -1.496376544237136841e-01 -2.729707062244415283e-01
1.725816130638122559e-01 -5.498359352350234985e-02 -2.867761254310607910e-01 -2.977040596306324005e-02 -1.432232093065977097e-02 1.694984436035156250e-01 -1.581970602273941040e-01 -2.129674144089221954e-02 1.940636187791824341e-01 -3.604601025581359863e-01 1.730501353740692139e-01 1.335639357566833496e-01 1.339771300554275513e-01 -2.053753286600112915e-01 -9.829042106866836548e-02 -2.860267758369445801e-01 -1.039458960294723511e-01 -9.310380369424819946e-02 3.611187636852264404e-02 -3.417656058445572853e-03 1.490072757005691528e-01 4.495695233345031738e-03 4.363973811268806458e-02 9.731138497591018677e-02 5.494736507534980774e-02 1.562840789556503296e-01 -5.722636729478836060e-02 -1.622795686125755310e-02 -4.796584546566009521e-01 -7.400124520063400269e-02 2.196924984455108643e-01 -3.057619035243988037e-01
2.699555754661560059e-01 -1.058294102549552917e-01 -1.720078289508819580e-01 -3.066233694553375244e-01 1.136899068951606750e-01 -6.956867128610610962e-02 2.517133355140686035e-01 -1.591764688491821289e-01 7.104816287755966187e-02 -2.836222015321254730e-02 6.327595561742782593e-02 1.111618429422378540e-01 1.336138993501663208e-01 -3.646545112133026123e-03 1.226082369685173035e-01 1.221451982855796814e-01 2.238870710134506226e-01 -1.511607170104980469e-01 6.856224685907363892e-02 -7.212606072425842285e-02 2.771862149238586426e-01 -8.071678131818771362e-02 -2.688194811344146729e-01 -7.908061146736145020e-03 5.109371244907379150e-02 4.348042905330657959e-01 1.926225572824478149e-01 -1.096463948488235474e-01 -3.189595937728881836e-01 1.120720580220222473e-01 3.579519316554069519e-02 -1.445911079645156860e-01
1.564384549856185913e-01 -1.248812526464462280e-01 -2.648030519485473633e-01 -1.477302759885787964e-01 1.179773807525634766e-01 1.750511676073074341e-01 5.907661840319633484e-02 1.156296879053115845e-01 2.467410415410995483e-01 9.352576732635498047e-02 1.893166750669479370e-01 1.042142212390899658e-01 -1.272868085652589798e-02 -1.522315442562103271e-01 -8.835795521736145020e-02 4.555232450366020203e-02 -1.196659579873085022e-01 4.908458292484283447e-01 1.161399036645889282e-01 4.613924771547317505e-02 -2.807675488293170929e-02 -2.612475752830505371e-01 -1.282814294099807739e-01 1.976675242185592651e-01 -1.325735151767730713e-01 1.628805696964263916e-01 -5.753656849265098572e-02 6.133131682872772217e-03 -3.081302046775817871e-01 -7.100322097539901733e-02 2.363179922103881836e-01 -2.414477765560150146e-01
1.249390468001365662e-01 3.896729089319705963e-03 -2.113817483186721802e-01 -1.906797438859939575e-01 5.503632500767707825e-02 -7.477276027202606201e-02 3.174552917480468750e-01 6.941899657249450684e-02 2.568301558494567871e-02 1.145343389362096786e-02 1.011081635951995850e-01 -4.928170144557952881e-02 2.750554382801055908e-01 4.032346233725547791e-02 -5.901256948709487915e-02 1.990931183099746704e-01 1.466419845819473267e-01 -2.300494164228439331e-01 -3.560736402869224548e-02 -2.066807448863983154e-01 1.981378495693206787e-01 -6.219308823347091675e-02 -1.809311062097549438e-01 -5.257748067378997803e-02 9.810642153024673462e-02 4.704102277755737305e-01 1.590838432312011719e-01 9.689442813396453857e-02 -3.818507790565490723e-01 1.436388641595840454e-01 -1.413192749023437500e-01 -7.883001863956451416e-02
2.222111672163009644e-01 2.695102617144584656e-02 -3.363764584064483643e-01 -1.352655142545700073e-01 9.053734689950942993e-02 -6.724927574396133423e-02 2.499620169401168823e-01 2.298910617828369141e-01 -5.233161523938179016e-02 -1.195283606648445129e-01 1.052904129028320312e-01 6.016282737255096436e-02 1.653421372175216675e-01 -1.254189610481262207e-01 -1.463137716054916382e-01 -9.225043654441833496e-02 -7.825066894292831421e-02 -4.765697196125984192e-02 -7.863190770149230957e-02 -2.086635679006576538e-02 1.400177776813507080e-01 3.166955709457397461e-01 -3.030596971511840820e-01 5.874581169337034225e-03 -2.833232879638671875e-01 2.583255171775817871e-01 3.008123338222503662e-01 -1.686173826456069946e-01 -2.976764738559722900e-01 5.634304136037826538e-02 9.980048052966594696e-03 -3.286025673151016235e-02
-1.820477843284606934e-01 -1.122542545199394226e-01 -2.522364258766174316e-01 -2.691177725791931152e-01 1.649125218391418457e-01 9.840455837547779083e-03 3.124978542327880859e-01 -1.414325237274169922e-01 2.463874816894531250e-01 -1.337279528379440308e-01 2.665200531482696533e-01 2.236244380474090576e-01 2.234068363904953003e-01 -1.030179932713508606e-01 3.722707927227020264e-02 -1.131877005100250244e-01 -1.139209866523742676e-01 2.765395939350128174e-01 1.272258609533309937e-01 1.987429410219192505e-01 -2.768137678503990173e-02 9.361271746456623077e-03 -2.128110677003860474e-01 1.010331064462661743e-01 2.041190862655639648e-01 -4.134489223361015320e-02 4.734884947538375854e-02 -9.252839535474777222e-02 -3.215683996677398682e-01 1.426156759262084961e-01 -6.060903891921043396e-02 -1.257916688919067383e-01
-4.086812585592269897e-02 -1.842321604490280151e-01 -2.012630701065063477e-01 -1.522769331932067871e-01 -2.979941368103027344e-01 8.771703392267227173e-02 1.164427325129508972e-01 -2.619572356343269348e-02 -2.130495011806488037e-01 -3.576485812664031982e-01 2.275157272815704346e-01 6.132872402667999268e-02 2.334186285734176636e-01 -2.833100780844688416e-02 1.725912541151046753e-01 -1.159365400671958923e-01 5.555827543139457703e-02 9.449855424463748932e-03 -2.965764328837394714e-02 4.197505116462707520e-02 2.158987894654273987e-02 -2.018366567790508270e-02 -1.999281644821166992e-01 -8.989058434963226318e-02 1.418124586343765259e-01 2.792249023914337158e-01 1.906096376478672028e-02 -1.862661838531494141e-01 -2.507423460483551025e-01 -2.791725695133209229e-01 2.602242231369018555e-01 -2.573056221008300781e-01
-5.111801251769065857e-02 -1.526769902557134628e-02 -2.830980159342288971e-02 -1.477482318878173828e-01 9.753177314996719360e-02 1.837509870529174805e-01 -4.007783159613609314e-02 1.664912700653076172e-01 1.648678481578826904e-01 -1.561763286590576172e-01 6.163283586502075195e-01 1.123859062790870667e-01 7.977335900068283081e-02 -2.034631669521331787e-01 9.071674197912216187e-02 9.519256651401519775e-02 2.707496844232082367e-02 1.855592280626296997e-01 -1.679114764556288719e-03 6.377883255481719971e-05 1.347542703151702881e-01 -3.915047273039817810e-02 -3.060563653707504272e-02 -3.953614830970764160e-02 -2.801992744207382202e-02 1.622951179742813110e-01 4.765861108899116516e-02 -7.498082518577575684e-02 -2.961911261081695557e-01 -3.758539259433746338e-02 -4.483327269554138184e-01 1.014033704996109009e-01
-1.320982724428176880e-01 -5.299131572246551514e-02 1.220313906669616699e-01 5.028074979782104492e-02 -6.194518413394689560e-03 1.096128076314926147e-01 9.651061147451400757e-02 1.092938557267189026e-01 3.740715384483337402e-01 -1.906304061412811279e-01 2.876067161560058594e-01 -6.982108578085899353e-03 9.709677100181579590e-02 -2.256901189684867859e-02 -6.321779638528823853e-02 -2.094308137893676758e-01 -1.588479280471801758e-01 9.318095445632934570e-02 -1.425391156226396561e-02 1.622754931449890137e-01 3.575649559497833252e-01 -1.483609229326248169e-01 -3.362557291984558105e-01 -1.157952472567558289e-01 -1.860648542642593384e-01 3.652772903442382812e-01 7.736250758171081543e-02 2.688654698431491852e-02 -2.193523198366165161e-01 1.330765336751937866e-01 1.511827409267425537e-01 -1.093173846602439880e-01
6.824230402708053589e-02 -9.060422331094741821e-02 -1.638591475784778595e-02 -1.386728584766387939e-01 9.480412304401397705e-02 -1.187697891145944595e-02 1.607466340065002441e-01 -1.590815037488937378e-01 3.854037523269653320e-01 -1.172588858753442764e-02 2.007857561111450195e-01 1.344602704048156738e-01 1.515056937932968140e-01 -7.526847720146179199e-02 -1.882635354995727539e-01 1.837136298418045044e-01 -3.749502077698707581e-02 1.743186861276626587e-01 3.062836229801177979e-01 1.590196341276168823e-01 1.579236984252929688e-02 -2.584289014339447021e-01 1.602908223867416382e-01 1.495539546012878418e-01 9.136790037155151367e-02 2.001554965972900391e-01 2.791181504726409912e-01 -3.032262325286865234e-01 -1.047881618142127991e-01 7.143265753984451294e-02 8.406488597393035889e-02 -3.083522617816925049e-01
2.166982442140579224e-01 -1.931674927473068237e-01 2.168859541416168213e-02 -2.725650668144226074e-01 2.471612580120563507e-02 7.132480293512344360e-02 2.040030658245086670e-01 -2.822096832096576691e-02 1.098934635519981384e-01 -2.591366469860076904e-01 4.651416540145874023e-01 -4.447372048161923885e-04 -7.913345098495483398e-02 -3.545283973217010498e-01 -3.488926291465759277e-01 -8.731687068939208984e-02 9.253976494073867798e-02 1.365855038166046143e-01 1.970434635877609253e-01 -2.210812829434871674e-02 4.043494910001754761e-02 -1.063910592347383499e-02 -1.242171078920364380e-01 1.015821918845176697e-01 4.586081579327583313e-02 -1.878773719072341919e-01 -3.186178952455520630e-02 -2.402935922145843506e-01 -1.925973296165466309e-01 2.579999854788184166e-03 1.127446256577968597e-02 -9.246685355901718140e-02
2.313571274280548096e-01 1.323452889919281006e-01 -2.659793198108673096e-01 -2.341435849666595459e-01 1.559629663825035095e-02 8.908834308385848999e-02 2.920034527778625488e-01 4.381266608834266663e-02 -2.666417956352233887e-01 6.390098482370376587e-02 1.516130417585372925e-01 1.111141517758369446e-01 -3.279545903205871582e-02 -1.778916418552398682e-01 1.271098759025335312e-02 -1.054359525442123413e-01 -1.870353221893310547e-01 -1.145802289247512817e-01 -1.480226069688796997e-01 -6.814135611057281494e-02 1.581814587116241455e-01 -2.329048216342926025e-01 -1.964903473854064941e-01 -1.162190660834312439e-01 1.037039235234260559e-01 2.625718414783477783e-01 7.442887127399444580e-02 -9.323874861001968384e-02 -4.481693804264068604e-01 -9.404408931732177734e-02 1.996842175722122192e-01 6.292793154716491699e-02
2.321308478713035583e-02 -2.875192165374755859e-01 -2.984785139560699463e-01 -1.200001686811447144e-01 -3.122791647911071777e-01 1.936819851398468018e-01 1.166553944349288940e-01 1.627961546182632446e-02 -2.315301261842250824e-02 -2.660799920558929443e-01 1.149992272257804871e-01 1.728832572698593140e-01 -4.946306720376014709e-02 -4.947828873991966248e-02 6.813070923089981079e-02 1.396800428628921509e-01 -3.136144578456878662e-02 -8.736162632703781128e-02 -2.932490110397338867e-01 2.960382401943206787e-02 -4.325170442461967468e-02 9.897398948669433594e-02 -3.489938974380493164e-01 7.858651131391525269e-02 -5.555975437164306641e-02 2.627359628677368164e-01 4.582401737570762634e-02 -2.100258022546768188e-01 -2.769032418727874756e-01 -2.329246550798416138e-01 -8.342718705534934998e-03 -1.909243911504745483e-01
-1.270429641008377075e-01 -3.311676532030105591e-02 -4.967321157455444336e-01 -6.991121917963027954e-02 1.784441769123077393e-01 2.134075313806533813e-01 4.572419077157974243e-02 1.741702705621719360e-01 1.730049401521682739e-01 -1.512336581945419312e-01 2.191537171602249146e-01 1.645582318305969238e-01 4.268776997923851013e-02 -1.813256442546844482e-01 -1.179323792457580566e-01 -4.455612972378730774e-02 -2.631763927638530731e-02 8.530234545469284058e-02 -4.149026051163673401e-02 -2.091891020536422729e-01 -1.754464656114578247e-01 -1.200589165091514587e-01 -2.060568183660507202e-01 2.062577567994594574e-02 1.265195608139038086e-01 2.992162406444549561e-01 1.957865506410598755e-01 1.478656530380249023e-01 -2.665482088923454285e-02 3.933933749794960022e-02 -2.428837865591049194e-01 -2.725830376148223877e-01
-3.876934060826897621e-03 7.791902869939804077e-02 -2.499170899391174316e-01 -1.109463125467300415e-01 -3.389396145939826965e-02 -1.164847239851951599e-01 2.094077169895172119e-01 1.971769779920578003e-01 3.228588402271270752e-02 -3.112868964672088623e-01 1.057403832674026489e-01 7.800420373678207397e-02 -4.013399593532085419e-03 -2.342240661382675171e-01 2.062461823225021362e-01 2.279159873723983765e-01 -9.013800323009490967e-02 -2.116710990667343140e-01 1.089441701769828796e-01 2.409476146567612886e-04 1.747645139694213867e-01 1.238212361931800842e-01 3.018755018711090088e-01 1.545407474040985107e-01 6.613773852586746216e-02 4.033844470977783203e-01 1.139517351984977722e-01 -2.782414294779300690e-02 4.923498723655939102e-03 6.418788805603981018e-03 1.197020113468170166e-01 -3.690521717071533203e-01
1.524749994277954102e-01 -7.588682323694229126e-02 -2.110224366188049316e-01 -2.272237688302993774e-01 1.870879903435707092e-02 2.438269704580307007e-01 2.859415113925933838e-01 -1.491666138172149658e-01 1.905337423086166382e-01 4.666221141815185547e-02 2.931404709815979004e-01 1.931947320699691772e-01 3.341713249683380127e-01 1.476734597235918045e-02 -8.787055313587188721e-02 -2.171231657266616821e-01 -3.750711977481842041e-01 -1.595122516155242920e-01 -1.064248681068420410e-01 -1.355169415473937988e-01 6.506875902414321899e-02 -6.238706409931182861e-02 -6.976659595966339111e-02 1.276843845844268799e-01 -1.994445919990539551e-02 2.260344773530960083e-01 1.276565045118331909e-01 -8.473473042249679565e-02 -5.548055842518806458e-02 7.300414144992828369e-02 1.149192675948143005e-01 -2.466539889574050903e-01
7.568550109863281250e-02 -8.805242925882339478e-02 -3.276148438453674316e-01 -1.487506479024887085e-01 5.411758646368980408e-02 2.612230926752090454e-02 2.036333531141281128e-01 -2.560953497886657715e-01 3.151948451995849609e-01 -9.549639374017715454e-02 5.048311352729797363e-01 -2.644823305308818817e-02 -3.402564616408199072e-04 -3.418035507202148438e-01 -2.429265230894088745e-01 -6.067580357193946838e-02 1.477908045053482056e-01 9.409725666046142578e-02 -3.205102309584617615e-02 -7.775713503360748291e-02 2.235175073146820068e-01 4.803254455327987671e-02 8.874928951263427734e-02 -9.413132816553115845e-02 1.848313361406326294e-01 7.830805145204067230e-03 -9.180282242596149445e-03 -1.545082870870828629e-02 -2.449438720941543579e-01 -1.403232011944055557e-02 -8.687702938914299011e-03 3.550639003515243530e-02
5.427463725209236145e-02 2.194569259881973267e-02 -3.399356901645660400e-01 -1.335198432207107544e-01 2.314302697777748108e-02 -5.434942431747913361e-03 4.540266096591949463e-02 -2.418475896120071411e-01 1.126796528697013855e-01 -1.997902095317840576e-01 4.721906483173370361e-01 -7.949600368738174438e-02 3.893211185932159424e-01 -3.231948614120483398e-01 -1.855137944221496582e-01 -1.384016778320074081e-02 -2.068774253129959106e-01 -4.316123574972152710e-02 4.504081979393959045e-02 2.075071930885314941e-01 2.616076469421386719e-01 1.354292314499616623e-02 -1.791752427816390991e-01 1.656840089708566666e-03 3.369301557540893555e-03 7.127821445465087891e-02 5.332222580909729004e-02 -6.771177519112825394e-03 6.918423622846603394e-02 -1.532614380121231079e-01 3.706818446516990662e-02 3.787529841065406799e-02
2.166302204132080078e-01 -1.013506129384040833e-01 -2.206492573022842407e-01 -1.550818085670471191e-01 1.617501676082611084e-01 -9.900029748678207397e-02 1.372090280055999756e-01 3.008264899253845215e-01 -8.875326067209243774e-02 1.439279317855834961e-01 9.767240285873413086e-02 -1.025022007524967194e-02 6.484764069318771362e-02 -3.038685619831085205e-01 -1.556981503963470459e-01 -2.198167890310287476e-02 -2.032723277807235718e-01 -3.801862150430679321e-02 9.315856546163558960e-02 8.028749376535415649e-02 2.437284141778945923e-01 1.984066963195800781e-01 -3.392104208469390869e-01 6.324287503957748413e-02 -2.011283934116363525e-01 2.254144400358200073e-01 1.130422949790954590e-01 -1.431640684604644775e-01 -3.441930413246154785e-01 7.854896783828735352e-02 -1.115294545888900757e-01 -1.671344637870788574e-01
-4.022828862071037292e-02 -1.324089169502258301e-01 -8.767248690128326416e-02 -1.304526347666978836e-02 2.354915887117385864e-01 -2.640840113162994385e-01 8.438919484615325928e-02 2.197054587304592133e-02 2.783678770065307617e-01 -1.394707113504409790e-01 4.337277114391326904e-01 2.062053978443145752e-01 2.111794948577880859e-01 -2.951288819313049316e-01 -2.859256267547607422e-01 -1.962672322988510132e-01 3.016629442572593689e-02 -7.510929554700851440e-02 -1.912506371736526489e-01 -1.645562946796417236e-01 7.014201581478118896e-02 -2.627309858798980713e-01 1.386119867675006390e-03 6.078104302287101746e-02 1.894518584012985229e-01 -6.115446798503398895e-03 -1.435316447168588638e-02 3.216931223869323730e-02 -2.038068920373916626e-01 1.231034174561500549e-01 1.351239234209060669e-01 2.583775669336318970e-02
1.712776273488998413e-01 -6.097460165619850159e-02 -4.432509541511535645e-01 -1.644820570945739746e-01 1.164721772074699402e-01 -1.897864192724227905e-01 -3.358693793416023254e-02 1.659689396619796753e-01 -7.081328332424163818e-02 -3.744239453226327896e-03 1.931825429201126099e-01 -1.049552019685506821e-02 9.139477461576461792e-02 -1.955258697271347046e-01 -1.639237254858016968e-01 4.933164641261100769e-02 1.309728715568780899e-02 1.058413609862327576e-01 -4.953987896442413330e-02 8.558944612741470337e-02 1.300015673041343689e-02 1.756630688905715942e-01 -1.853041052818298340e-01 1.546726468950510025e-02 -2.561999261379241943e-01 4.588796496391296387e-01 2.157699018716812134e-01 -1.564185768365859985e-01 -2.723191082477569580e-01 1.472298651933670044e-01 -1.067020222544670105e-01 -7.487887889146804810e-02
2.473001480102539062e-01 -9.711757302284240723e-03 -2.807901203632354736e-01 -1.005754768848419189e-01 -3.316561877727508545e-02 -3.569097518920898438e-01 1.950061768293380737e-01 -9.629309177398681641e-02 2.105418145656585693e-01 -1.473716087639331818e-02 2.425865083932876587e-01 2.269792407751083374e-01 3.297862038016319275e-02 -2.679772973060607910e-01 -2.510995864868164062e-01 1.630566827952861786e-02 1.307272464036941528e-01 6.699287146329879761e-02 -4.636357072740793228e-03 9.208188205957412720e-02 1.935175657272338867e-01 5.477855727076530457e-02 -5.009976401925086975e-02 -5.648434534668922424e-02 -2.079108506441116333e-01 1.756236553192138672e-01 2.407028339803218842e-02 -9.582907706499099731e-02 -1.448459737002849579e-02 -2.325221002101898193e-01 -3.000802099704742432e-01 -2.801612019538879395e-01
1.560601294040679932e-01 -3.338827192783355713e-01 -1.418622583150863647e-01 -7.579668611288070679e-02 4.327665269374847412e-01 1.875549703836441040e-01 -1.026912704110145569e-01 1.369487307965755463e-02 3.113518357276916504e-01 7.906796038150787354e-02 4.985006153583526611e-01 1.356819123029708862e-01 -4.621132835745811462e-02 -1.409644186496734619e-01 -1.162016615271568298e-01 -8.370178192853927612e-02 1.790366023778915405e-01 -1.201004907488822937e-02 -1.042833030223846436e-01 -5.029232054948806763e-02 5.168055742979049683e-02 -8.685087412595748901e-02 -1.936466842889785767e-01 -6.957500427961349487e-02 -9.323853254318237305e-02 2.564500551670789719e-03 -7.457033544778823853e-02 9.551132470369338989e-02 -8.963511139154434204e-02 -7.258696109056472778e-02 1.050425097346305847e-01 -2.158808857202529907e-01
1.359391063451766968e-01 4.474986344575881958e-02 -2.002162635326385498e-01 -4.318423941731452942e-02 6.081080064177513123e-02 3.119889646768569946e-02 2.685628533363342285e-01 1.681845784187316895e-01 1.366047412157058716e-01 -1.131282299757003784e-01 2.690060529857873917e-03 7.266509812325239182e-03 2.850052416324615479e-01 -2.932004630565643311e-01 1.551314294338226318e-01 -1.640630811452865601e-01 -1.056562587618827820e-01 -6.831214576959609985e-02 -1.214488297700881958e-01 5.893676076084375381e-03 1.323067843914031982e-01 1.478282511234283447e-01 1.696402132511138916e-01 -7.393277436494827271e-02 2.734974622726440430e-01 2.517917752265930176e-01 2.472669780254364014e-01 -6.677054800093173981e-03 -1.142049282789230347e-01 9.510498493909835815e-02 1.171277761459350586e-01 -4.933343231678009033e-01
1.512733399868011475e-01 -2.640382349491119385e-01 -2.472123354673385620e-01 -1.456587761640548706e-01 7.581248879432678223e-03 -4.008845090866088867e-01 2.428942173719406128e-01 -4.802248254418373108e-02 4.938286263495683670e-03 1.455166488885879517e-01 2.645154297351837158e-01 -1.498516350984573364e-01 -7.137551158666610718e-02 -5.735800601541996002e-03 3.457823395729064941e-02 3.637395054101943970e-02 2.508665993809700012e-02 -9.892233461141586304e-02 6.110268458724021912e-02 1.371740400791168213e-01 -1.055587381124496460e-01 2.412469536066055298e-01 -2.947295010089874268e-01 -1.031998395919799805e-01 -6.195428222417831421e-02 -5.775648355484008789e-02 1.189902946352958679e-01 -2.438707947731018066e-01 -1.504137068986892700e-01 -2.087161093950271606e-01 1.987272799015045166e-01 -3.089043796062469482e-01
1.042371094226837158e-01 -3.534063100814819336e-01 1.709641665220260620e-01 -5.029769986867904663e-02 6.898936815559864044e-03 -2.679875306785106659e-02 -2.109507471323013306e-01 9.622955322265625000e-02 9.821031987667083740e-02 -1.107223331928253174e-01 1.965965926647186279e-01 -3.785459324717521667e-02 -3.023802675306797028e-02 -1.204088404774665833e-01 -2.936540544033050537e-01 9.779065847396850586e-02 -1.345030814409255981e-01 -4.495789483189582825e-02 -1.552077978849411011e-01 -1.866395771503448486e-01 1.249142363667488098e-01 -9.265652298927307129e-02 -9.672518819570541382e-02 1.374293714761734009e-01 1.979617625474929810e-01 2.941826879978179932e-01 -7.725341618061065674e-02 1.600594222545623779e-01 -2.296320199966430664e-01 -4.351124912500381470e-02 2.605271935462951660e-01 -4.398548603057861328e-01
-3.977706655859947205e-02 -1.926168203353881836e-01 1.621133880689740181e-03 -1.802766919136047363e-01 -8.380737155675888062e-02 -8.391613513231277466e-02 1.893199235200881958e-01 2.554672062397003174e-01 2.394251823425292969e-01 -1.616920977830886841e-01 4.274351000785827637e-01 9.774216264486312866e-02 2.032905369997024536e-01 -5.924234166741371155e-02 -1.204377189278602600e-01 -1.524350792169570923e-01 -2.899489998817443848e-01 8.819448947906494141e-02 7.078184932470321655e-02 1.277170330286026001e-01 3.280251026153564453e-01 -8.374392986297607422e-02 -2.789711952209472656e-01 -2.081041783094406128e-01 -1.760808676481246948e-01 1.980699896812438965e-01 8.588998764753341675e-02 5.423913523554801941e-02 -1.207220107316970825e-01 8.496070653200149536e-02 6.256783753633499146e-02 1.278833672404289246e-02
1.811715960502624512e-01 1.996672153472900391e-02 -1.159252449870109558e-01 1.866623759269714355e-03 -1.625368744134902954e-01 2.285837084054946899e-01 2.497565597295761108e-01 1.369055807590484619e-01 -3.588549420237541199e-02 -5.052420496940612793e-01 2.267820239067077637e-01 2.096413169056177139e-03 1.135746538639068604e-01 -7.574899494647979736e-02 4.605726152658462524e-02 -2.196187851950526237e-03 4.450351372361183167e-02 -1.612590998411178589e-01 -1.641830503940582275e-01 7.639929652214050293e-02 -5.949912965297698975e-02 9.886097162961959839e-02 -2.687396407127380371e-01 -4.031874984502792358e-02 1.588372290134429932e-01 2.973353862762451172e-01 2.859309501945972443e-02 -1.084195598959922791e-01 -2.145224213600158691e-01 -3.616811633110046387e-01 5.124303326010704041e-02 -1.057531014084815979e-01
2.388621568679809570e-01 -2.636622078716754913e-02 -1.585624366998672485e-02 -7.226401939988136292e-03 1.494466233998537064e-02 -3.865468874573707581e-02 4.316137433052062988e-01 -1.379051655530929565e-01 1.640294194221496582e-01 -2.098440825939178467e-01 4.006092250347137451e-01 -1.735969632863998413e-01 1.417488753795623779e-01 6.391320377588272095e-02 -4.333465397357940674e-01 -2.382628433406352997e-02 7.807301729917526245e-02 -9.381223469972610474e-02 1.701564192771911621e-01 -1.718748733401298523e-02 -2.402045279741287231e-01 6.451263558119535446e-03 -5.883086472749710083e-02 -1.297675818204879761e-01 -1.708080992102622986e-02 1.944247186183929443e-01 1.385408043861389160e-01 -1.155946478247642517e-01 -2.218215167522430420e-01 -8.162263780832290649e-02 4.911015555262565613e-02 -9.853681921958923340e-02
-1.393069326877593994e-01 1.158610954880714417e-01 -2.459103763103485107e-01 -1.312783807516098022e-01 2.886826992034912109e-01 -1.137386336922645569e-01 2.715142071247100830e-01 1.814364790916442871e-01 -2.140976116061210632e-02 -3.993469178676605225e-01 2.254358381032943726e-01 -6.319063901901245117e-02 -2.068689651787281036e-02 -1.793164014816284180e-01 -1.769287511706352234e-02 -8.307108283042907715e-02 7.041513919830322266e-02 -9.387278556823730469e-02 7.618305087089538574e-02 1.628511846065521240e-01 2.062244713306427002e-01 -3.004364967346191406e-01 -1.915631256997585297e-02 -1.188688725233078003e-01 2.163476347923278809e-01 8.324030786752700806e-02 3.119336962699890137e-01 -3.905808180570602417e-02 -2.762675285339355469e-01 7.302719354629516602e-02 4.279674962162971497e-02 -5.069271847605705261e-02
7.485774904489517212e-02 -4.480131268501281738e-01 -6.207365542650222778e-02 -1.277437359094619751e-01 8.546862751245498657e-02 1.011504903435707092e-01 1.384791731834411621e-01 1.757329553365707397e-01 2.037155926227569580e-01 2.433057501912117004e-02 3.408149182796478271e-01 -3.207586333155632019e-02 -1.137506798841059208e-03 1.046408526599407196e-02 -4.007111117243766785e-02 1.630871295928955078e-01 -1.938435062766075134e-02 -1.465049665421247482e-02 1.624832451343536377e-01 -1.776753515005111694e-01 -2.108797803521156311e-02 7.783902809023857117e-03 -2.267378419637680054e-01 -1.572278738021850586e-01 -2.463152110576629639e-01 2.244478277862071991e-02 2.868348173797130585e-02 1.444476544857025146e-01 -8.932005614042282104e-02 2.730518206954002380e-02 4.565121233463287354e-01 -2.883380651473999023e-01
-1.254767030477523804e-01 -9.879102557897567749e-02 -2.592202723026275635e-01 -8.485428243875503540e-02 7.038898020982742310e-02 9.090746939182281494e-02 3.792896270751953125e-01 -1.652631461620330811e-01 1.021334677934646606e-01 -1.610240340232849121e-01 3.554734885692596436e-01 1.134026050567626953e-01 2.374634891748428345e-02 -2.565643191337585449e-02 -5.558478459715843201e-02 -1.991623193025588989e-01 7.332022488117218018e-02 2.961701154708862305e-01 2.848398983478546143e-01 2.616481482982635498e-01 1.711973361670970917e-02 -7.593633979558944702e-02 -2.055340856313705444e-01 1.884655356407165527e-01 1.969430893659591675e-01 -5.566306039690971375e-02 3.620434552431106567e-02 -3.798348456621170044e-02 -3.042457103729248047e-01 -6.216671690344810486e-02 1.833874918520450592e-02 -1.680366694927215576e-01
2.313942015171051025e-01 -1.065068244934082031e-01 -1.983620524406433105e-01 -9.794164448976516724e-02 -1.818260550498962402e-02 1.123427972197532654e-01 2.916886508464813232e-01 -2.701328992843627930e-01 -7.318796217441558838e-02 -1.255303174257278442e-01 2.179480493068695068e-01 1.712393946945667267e-02 -8.357149548828601837e-03 -4.609023034572601318e-02 -3.691875841468572617e-03 1.288467794656753540e-01 -3.970319032669067383e-01 -2.287239283323287964e-01 -1.254435181617736816e-01 7.398732006549835205e-02 1.789767444133758545e-01 -3.334039151668548584e-01 -1.354194246232509613e-02 2.159219700843095779e-03 1.177448704838752747e-01 3.786131739616394043e-01 -1.987998402910307050e-04 -4.204189777374267578e-02 -8.747076988220214844e-02 3.367304336279630661e-03 2.227685600519180298e-01 -1.914251893758773804e-01
4.609664529561996460e-02 -5.463166744448244572e-04 -3.883206546306610107e-01 -3.567506372928619385e-02 -4.365303367376327515e-02 8.233924210071563721e-02 1.761971861124038696e-01 1.094483733177185059e-01 -2.960058674216270447e-02 9.850257635116577148e-02 2.003344893455505371e-01 1.285151839256286621e-01 2.266204804182052612e-01 -1.090970411896705627e-01 -8.876751363277435303e-02 2.637656331062316895e-01 -1.433980762958526611e-01 6.802929192781448364e-02 -2.189740389585494995e-01 1.527901366353034973e-02 3.772011697292327881e-01 -1.759697198867797852e-01 -7.668208330869674683e-02 2.756466530263423920e-02 2.747984528541564941e-01 2.961055338382720947e-01 1.201970949769020081e-01 -2.564651966094970703e-01 -1.919230073690414429e-01 9.141719341278076172e-02 1.969330757856369019e-01 7.423540949821472168e-02
1.530164331197738647e-01 -2.413094937801361084e-01 -1.957961469888687134e-01 -1.125680655241012573e-01 -1.100024506449699402e-01 9.297159314155578613e-02 -1.856546550989151001e-01 -1.078670471906661987e-01 1.787423789501190186e-01 1.135496608912944794e-02 3.222770988941192627e-01 2.327532321214675903e-01 1.827293448150157928e-02 -2.952722609043121338e-01 -1.159758791327476501e-01 -8.818259835243225098e-02 -2.383570931851863861e-02 -2.670335955917835236e-02 2.468790300190448761e-02 3.791808784008026123e-01 4.439552430994808674e-04 1.703325808048248291e-01 -1.480579674243927002e-01 1.922469437122344971e-01 8.350604027509689331e-02 1.341741979122161865e-01 -6.893480569124221802e-02 -2.706217765808105469e-01 -2.984180450439453125e-01 1.401999890804290771e-01 2.363989651203155518e-01 2.280141599476337433e-02
3.727556392550468445e-02 -1.756873428821563721e-01 5.173146724700927734e-02 1.025332435965538025e-01 5.330128967761993408e-02 1.531793624162673950e-01 1.167699173092842102e-01 -3.239781558513641357e-01 -1.640819758176803589e-01 1.523564755916595459e-01 4.333721697330474854e-01 3.450378030538558960e-02 -2.374985665082931519e-01 -1.919490396976470947e-01 -1.222610995173454285e-01 4.531574249267578125e-02 -5.620527639985084534e-02 1.008478775620460510e-01 -7.991915941238403320e-02 6.492770463228225708e-02 -3.463143482804298401e-02 -7.690283656120300293e-02 6.507474929094314575e-02 2.922265827655792236e-01 -3.367011249065399170e-02 3.977154493331909180e-01 1.314439028501510620e-01 -1.259130984544754028e-01 -2.083788812160491943e-01 -3.180253086611628532e-03 8.090721070766448975e-02 -3.117168247699737549e-01
1.224048286676406860e-01 1.696113198995590210e-01 3.255624324083328247e-02 -1.144431978464126587e-01 1.856719106435775757e-01 4.593202471733093262e-02 7.904025912284851074e-02 -8.439422398805618286e-02 2.238198928534984589e-02 4.689294099807739258e-02 3.486476540565490723e-01 -1.679985970258712769e-02 -3.424345701932907104e-02 -2.966665923595428467e-01 -1.228936091065406799e-01 6.481664627790451050e-02 1.813494227826595306e-02 7.634423673152923584e-02 -2.153849005699157715e-01 1.938776075839996338e-01 -1.387328468263149261e-02 -1.508306059986352921e-02 9.763935208320617676e-02 -3.867201879620552063e-02 -9.032542258501052856e-02 5.079395174980163574e-01 1.869931071996688843e-01 -2.003511339426040649e-01 -8.637435734272003174e-02 -1.602028310298919678e-01 4.240187406539916992e-01 -5.781349167227745056e-02
5.254733934998512268e-02 1.763887554407119751e-01 -5.991795565932989120e-03 -3.374705091118812561e-02 4.116511344909667969e-02 2.489255368709564209e-02 1.168581321835517883e-01 2.207801910117268562e-03 -7.513049989938735962e-02 -1.441356092691421509e-01 3.857212662696838379e-01 -1.769359107129275799e-03 1.407712325453758240e-02 -1.450514793395996094e-01 -3.960651531815528870e-02 2.325940132141113281e-01 -8.303465694189071655e-02 5.164755880832672119e-02 -3.269967436790466309e-01 1.346699893474578857e-01 3.094773292541503906e-01 5.513282865285873413e-02 1.598661243915557861e-01 2.268493771553039551e-01 -1.450577676296234131e-01 4.413516521453857422e-01 -8.140138350427150726e-03 1.456341743469238281e-01 -3.554445803165435791e-01 -9.833104163408279419e-02 9.441610425710678101e-02 -6.613798439502716064e-02
-1.113676503300666809e-01 -8.891677856445312500e-02 -1.027367636561393738e-02 -1.226040050387382507e-01 -1.419662982225418091e-01 6.488783657550811768e-02 4.428978636860847473e-02 2.656967043876647949e-01 4.129143953323364258e-01 -4.701684415340423584e-02 3.654413521289825439e-01 1.786659955978393555e-01 2.854365408420562744e-01 -1.128439754247665405e-01 -3.446002677083015442e-02 -1.520562022924423218e-01 -1.533732861280441284e-01 6.214240193367004395e-02 -3.954868763685226440e-02 1.849724352359771729e-01 1.528815925121307373e-01 -4.654104262590408325e-02 -3.081967355683445930e-03 -3.285161033272743225e-02 -1.197507157921791077e-01 4.052212536334991455e-01 2.203601598739624023e-01 -7.202682644128799438e-02 -2.361296415328979492e-01 1.786763370037078857e-01 2.223280817270278931e-02 -2.606031857430934906e-02
2.382341921329498291e-01 8.236582577228546143e-02 -4.621133580803871155e-02 -1.062674168497323990e-02 1.800016313791275024e-02 1.955950632691383362e-02 3.019472658634185791e-01 -1.371562331914901733e-01 1.562649458646774292e-01 -3.999845087528228760e-01 5.690296292304992676e-01 -1.082614436745643616e-01 1.444790065288543701e-01 1.504583656787872314e-01 -2.414373010396957397e-01 6.488830596208572388e-02 1.200815364718437195e-01 -7.958810776472091675e-02 1.495361477136611938e-01 9.301674365997314453e-02 -6.354664266109466553e-02 -9.100252389907836914e-02 -3.583248704671859741e-02 -9.704513847827911377e-02 5.404904484748840332e-02 2.360605746507644653e-01 9.445618838071823120e-02 -1.242026984691619873e-01 -1.450538635253906250e-01 1.089368164539337158e-01 2.122102864086627960e-02 -8.027883619070053101e-02
7.267624139785766602e-02 -1.603270769119262695e-01 -6.248664483428001404e-02 -3.373457789421081543e-01 1.358208358287811279e-01 -1.207520961761474609e-01 1.104765236377716064e-01 -1.207924038171768188e-01 2.778449952602386475e-01 -3.237144351005554199e-01 1.759001314640045166e-01 2.559529840946197510e-01 8.059795200824737549e-02 -2.108428627252578735e-01 -1.665308326482772827e-02 2.019066922366619110e-02 -6.809087097644805908e-02 -8.125767111778259277e-02 6.146858911961317062e-03 -2.739658653736114502e-01 1.025706455111503601e-01 -2.977553009986877441e-01 1.282092928886413574e-02 3.483870252966880798e-02 8.797443658113479614e-02 9.005568921566009521e-02 1.527715772390365601e-01 5.846487358212471008e-02 -3.174191117286682129e-01 1.970360726118087769e-01 2.866950929164886475e-01 -1.006702110171318054e-01
9.110621362924575806e-02 -2.870455086231231689e-01 -1.663847416639328003e-01 -2.008557319641113281e-01 2.992480248212814331e-02 -2.737818956375122070e-01 2.210445404052734375e-01 -1.929144412279129028e-01 1.925958096981048584e-01 -4.265720248222351074e-01 3.018020689487457275e-01 1.800618767738342285e-01 7.119156420230865479e-02 1.336440593004226685e-01 -2.052292525768280029e-01 -7.079014927148818970e-02 -1.582722812891006470e-01 1.441953331232070923e-02 1.013439670205116272e-01 -5.441337451338768005e-02 8.358910679817199707e-02 9.430470317602157593e-02 -1.268506348133087158e-01 -6.601240485906600952e-02 1.264948546886444092e-01 2.254811227321624756e-01 1.107900124043226242e-02 -1.838705986738204956e-01 -4.254043567925691605e-03 1.687635183334350586e-01 2.053170949220657349e-01 -1.431062668561935425e-01
-1.990332156419754028e-01 -1.694498360157012939e-01 8.130795904435217381e-04 -4.554316997528076172e-01 3.668664395809173584e-02 -7.585154473781585693e-02 4.949542135000228882e-02 1.472252234816551208e-02 2.121989056468009949e-02 1.088751330971717834e-01 5.122951865196228027e-01 -9.159930795431137085e-02 6.423316895961761475e-02 -1.267674714326858521e-01 2.101710997521877289e-02 -8.540244773030281067e-03 1.768833249807357788e-01 3.187339007854461670e-01 1.595709621906280518e-01 -8.088138699531555176e-02 -8.309805393218994141e-02 -1.862172782421112061e-02 -2.180428504943847656e-01 1.412745714187622070e-01 1.163595542311668396e-01 8.203167468309402466e-02 1.414770726114511490e-02 -1.125154942274093628e-01 -3.023056685924530029e-01 -2.004756629467010498e-01 -1.118854153901338577e-02 -7.852707058191299438e-02
-2.405505478382110596e-01 -3.754559755325317383e-01 -6.503172963857650757e-02 -1.911584585905075073e-01 -1.237347871065139771e-01 -3.467896580696105957e-02 1.265536993741989136e-01 2.725466787815093994e-01 1.786221116781234741e-01 3.010443598031997681e-02 3.753803372383117676e-01 -8.233746886253356934e-02 2.529792189598083496e-01 3.306213021278381348e-02 -1.313933581113815308e-01 1.072095409035682678e-01 -7.537879794836044312e-02 1.937519013881683350e-01 -8.950923383235931396e-02 -9.888511151075363159e-02 8.583489060401916504e-02 -3.328084051609039307e-01 -4.021800681948661804e-02 -8.647849410772323608e-02 3.750907024368643761e-03 8.830004185438156128e-02 7.369286566972732544e-02 -2.316729398444294930e-03 -1.913635432720184326e-01 5.247793346643447876e-02 2.202803641557693481e-01 -2.997565865516662598e-01
4.366203024983406067e-02 -1.694760471582412720e-01 -9.770857542753219604e-02 -6.946324557065963745e-02 3.437956571578979492e-01 9.817770868539810181e-02 2.306022047996520996e-01 1.882116645574569702e-01 3.005494773387908936e-01 6.522662937641143799e-02 2.946757078170776367e-01 1.254695355892181396e-01 -1.009036693722009659e-02 -8.627787232398986816e-02 -1.623079031705856323e-01 1.137286871671676636e-01 -1.757723838090896606e-02 1.214918494224548340e-01 1.260163336992263794e-01 -7.053037732839584351e-02 -2.153637632727622986e-02 -4.623916372656822205e-02 -2.495624721050262451e-01 1.944178044795989990e-01 2.353984415531158447e-01 3.360686898231506348e-01 -6.663664430379867554e-02 3.496582210063934326e-01 4.731459170579910278e-02 -8.717850595712661743e-02 -9.016580134630203247e-02 -2.072426080703735352e-01
9.383121132850646973e-02 -1.087053045630455017e-01 -3.039985001087188721e-01 -1.710251718759536743e-01 1.716781407594680786e-01 -1.888146251440048218e-01 4.417864233255386353e-02 1.742752045392990112e-01 -8.594915270805358887e-02 1.090209186077117920e-01 1.143933534622192383e-01 2.128002345561981201e-01 9.414336085319519043e-02 -2.117447555065155029e-01 -2.714583575725555420e-01 1.527457498013973236e-02 2.766372635960578918e-02 -7.288288325071334839e-02 1.368074025958776474e-02 5.373018980026245117e-02 1.323711425065994263e-01 6.012753024697303772e-02 -3.040312528610229492e-01 6.046969071030616760e-02 -2.773552834987640381e-01 2.446885257959365845e-01 3.473238348960876465e-01 -1.311723589897155762e-01 -2.739871442317962646e-01 1.160493344068527222e-01 -1.471427734941244125e-02 -2.554022371768951416e-01
2.617932260036468506e-01 1.433465182781219482e-01 2.797844074666500092e-02 5.099440738558769226e-02 -1.158653199672698975e-01 -1.102851703763008118e-02 3.445923626422882080e-01 -1.257133334875106812e-01 -1.554321497678756714e-01 7.912281900644302368e-02 4.625597894191741943e-01 1.424868591129779816e-02 -2.128213942050933838e-01 -1.590657085180282593e-01 -8.421737700700759888e-02 -7.908214628696441650e-02 -3.247007727622985840e-02 -1.659946441650390625e-01 -9.322296082973480225e-02 3.482875972986221313e-02 1.241402029991149902e-01 -1.006540283560752869e-01 -2.702120691537857056e-03 2.371575497090816498e-02 -1.169513463973999023e-01 4.587278962135314941e-01 1.429251879453659058e-01 1.274515688419342041e-01 -9.261994808912277222e-02 -8.007047325372695923e-02 2.150338739156723022e-01 -2.104271054267883301e-01
-1.524158269166946411e-01 5.261236801743507385e-02 -2.447501122951507568e-01 -1.725803911685943604e-01 1.856208592653274536e-01 -2.243059314787387848e-02 2.091400697827339172e-02 6.534774322062730789e-03 -4.929555207490921021e-02 -4.291657507419586182e-01 1.471054553985595703e-01 -7.606685161590576172e-02 1.705651879310607910e-01 -1.397566348314285278e-01 -2.636287510395050049e-01 1.544159650802612305e-02 -2.556062042713165283e-01 -1.129162684082984924e-01 3.637098241597414017e-03 -1.170179843902587891e-01 1.325611025094985962e-01 -2.172756791114807129e-01 -2.243202552199363708e-02 1.213205084204673767e-01 2.072293311357498169e-01 1.422943770885467529e-01 2.366096377372741699e-01 1.021854728460311890e-01 -3.760096132755279541e-01 1.897280067205429077e-01 1.069937497377395630e-01 -1.619713753461837769e-01
-1.013823747634887695e-01 1.123663876205682755e-02 -4.511458333581686020e-03 -2.775467932224273682e-01 -1.183192357420921326e-01 -3.674331679940223694e-02 6.203475641086697578e-04 2.988035976886749268e-02 -1.068313419818878174e-01 7.470304518938064575e-02 4.872743189334869385e-01 -1.314471215009689331e-01 -2.191122248768806458e-02 -2.898593246936798096e-01 2.093033865094184875e-02 1.718178987503051758e-01 1.216501668095588684e-01 -3.498145937919616699e-02 8.455093950033187866e-02 3.794216737151145935e-02 1.304498016834259033e-01 -2.593857236206531525e-03 1.045236438512802124e-01 -9.503880888223648071e-02 -1.023896858096122742e-01 4.067166447639465332e-01 7.593540847301483154e-02 -1.052319332957267761e-01 -9.866502135992050171e-02 1.107488647103309631e-01 4.349966347217559814e-01 -2.111336290836334229e-01
2.019421011209487915e-01 -1.289039254188537598e-01 -2.065220475196838379e-01 -9.498874843120574951e-02 -1.700113564729690552e-01 3.039904311299324036e-02 1.826570332050323486e-01 4.079047963023185730e-02 -6.166510656476020813e-02 -2.034083195030689240e-02 6.777860224246978760e-02 1.613896340131759644e-01 3.996334224939346313e-02 -2.508221566677093506e-01 -6.611751765012741089e-02 1.761566102504730225e-01 -2.984200716018676758e-01 4.645261168479919434e-02 -1.885390132665634155e-01 -3.363918885588645935e-02 2.909038960933685303e-01 -9.863718599081039429e-02 -2.066687494516372681e-02 1.442460622638463974e-02 3.578605353832244873e-01 3.007342219352722168e-01 2.753850519657135010e-01 -1.906743496656417847e-01 -3.525517582893371582e-01 2.394694462418556213e-02 9.880156815052032471e-02 5.565754324197769165e-02
-1.937678009271621704e-01 -3.450323268771171570e-02 -2.266100421547889709e-02 -3.088503181934356689e-01 3.118932992219924927e-02 -2.600340917706489563e-02 1.875904500484466553e-01 -6.590000540018081665e-02 -6.936447322368621826e-02 -5.100657045841217041e-02 1.832355260848999023e-01 1.732425838708877563e-01 2.079172432422637939e-01 -1.895534992218017578e-01 -1.143249124288558960e-01 -3.137224912643432617e-01 -2.449595481157302856e-01 -1.388483047485351562e-01 9.316487237811088562e-03 1.177508682012557983e-01 2.893408834934234619e-01 -1.539672911167144775e-01 1.968267560005187988e-02 1.248971000313758850e-01 1.249130591750144958e-01 1.106539592146873474e-01 3.514637947082519531e-01 -1.766990572214126587e-01 -1.676621139049530029e-01 9.182539582252502441e-02 3.244397342205047607e-01 -1.465564072132110596e-01
1.909746080636978149e-01 -2.847387790679931641e-01 -1.899151504039764404e-01 -3.096663355827331543e-01 2.400284260511398315e-01 -1.197804734110832214e-01 -1.533893868327140808e-02 1.910683661699295044e-01 -1.676950603723526001e-01 -4.818833433091640472e-03 2.465045601129531860e-01 1.709661446511745453e-02 9.254492819309234619e-02 -1.940627396106719971e-01 -8.452297747135162354e-02 -1.182124484330415726e-02 -6.141512468457221985e-02 -1.793189495801925659e-01 -1.112679839134216309e-01 -1.310918387025594711e-02 5.295082181692123413e-02 1.761520951986312866e-01 -2.685117125511169434e-01 1.046448498964309692e-01 -2.865167558193206787e-01 1.739595085382461548e-01 2.747692465782165527e-01 -9.697927534580230713e-02 -3.198620080947875977e-01 1.642738729715347290e-01 -6.523884087800979614e-02 -5.389801412820816040e-02
-9.381239302456378937e-03 1.298393160104751587e-01 8.296662941575050354e-03 -7.199639081954956055e-02 -1.054428741335868835e-01 1.455753669142723083e-02 1.589850038290023804e-01 -3.362796455621719360e-02 2.015809118747711182e-01 -2.264267504215240479e-01 1.723985821008682251e-01 -1.150678470730781555e-01 5.786892399191856384e-02 -3.043569624423980713e-01 -8.574941009283065796e-02 1.009134501218795776e-01 -1.099545806646347046e-01 -1.597421616315841675e-01 5.601706728339195251e-02 1.330202072858810425e-01 2.048067748546600342e-01 -3.976147472858428955e-01 -7.388813793659210205e-02 1.571113467216491699e-01 2.561131119728088379e-01 1.534322500228881836e-01 3.793605864048004150e-01 8.323918282985687256e-02 -3.344335556030273438e-01 -2.217849791049957275e-01 2.250208705663681030e-02 3.916720673441886902e-02
3.000441752374172211e-02 -2.046230286359786987e-01 -9.374129772186279297e-02 -1.097183451056480408e-01 4.695861414074897766e-02 -1.917334496974945068e-01 2.466240376234054565e-01 -1.770819537341594696e-02 1.821199208498001099e-01 -1.105855330824851990e-01 3.871926665306091309e-01 6.945688277482986450e-02 -7.823587954044342041e-02 -3.225910961627960205e-01 -1.850565671920776367e-01 -1.330851018428802490e-01 -1.240994855761528015e-01 -3.419318795204162598e-01 2.810015380382537842e-01 6.776896864175796509e-02 4.511652886867523193e-02 1.055148318409919739e-01 1.165269836783409119e-01 5.243706516921520233e-03 -3.072929009795188904e-02 -1.605740934610366821e-02 2.417050600051879883e-01 -3.222651779651641846e-01 -1.715701073408126831e-01 1.524678319692611694e-01 -1.159277409315109253e-01 -4.206307604908943176e-02
-1.904373429715633392e-02 2.130778580904006958e-01 -3.471311926841735840e-02 -2.231184542179107666e-01 -3.314386680722236633e-02 1.119250282645225525e-01 1.971290558576583862e-01 -6.234164163470268250e-02 1.378666460514068604e-01 -2.224157936871051788e-02 4.692091941833496094e-01 -1.187452208250761032e-02 2.205775678157806396e-01 -5.782213434576988220e-02 -8.297456055879592896e-02 -8.300249278545379639e-02 -8.903989940881729126e-02 -6.111487373709678650e-02 -4.223912581801414490e-02 -1.477781087160110474e-01 9.621842205524444580e-02 2.341070026159286499e-01 -3.885128200054168701e-01 1.467827893793582916e-02 -2.684639096260070801e-01 6.069919839501380920e-02 1.902039647102355957e-01 1.299391686916351318e-01 -2.394089549779891968e-01 1.537861526012420654e-01 1.128174886107444763e-01 -2.613101303577423096e-01
-2.500501694157719612e-03 1.211166083812713623e-01 -1.997856497764587402e-01 1.219212189316749573e-01 1.003309935331344604e-01 -2.983517646789550781e-01 3.940575756132602692e-03 7.512353360652923584e-02 3.113563060760498047e-01 2.542711049318313599e-02 2.721879780292510986e-01 5.632685124874114990e-02 -1.306850016117095947e-01 -1.425792872905731201e-01 4.829978197813034058e-02 1.406514048576354980e-01 -4.980327188968658447e-02 -1.680177599191665649e-01 -1.444947421550750732e-01 2.338802814483642578e-01 2.438007295131683350e-01 2.169861942529678345e-01 -6.243127211928367615e-02 3.311245441436767578e-01 -3.270138427615165710e-02 3.476000130176544189e-01 8.844279497861862183e-02 -2.270286381244659424e-01 -7.576920092105865479e-03 -2.023094892501831055e-01 1.426003873348236084e-01 -1.500069051980972290e-01
-1.565313339233398438e-01 -3.043154478073120117e-01 -2.569786608219146729e-01 3.748118877410888672e-02 6.062016636133193970e-02 1.459072828292846680e-01 -1.269877701997756958e-01 -2.544945105910301208e-02 1.938517987728118896e-01 1.559812426567077637e-01 1.694325208663940430e-01 1.484538614749908447e-02 1.647450178861618042e-01 -2.775274813175201416e-01 -2.269786084070801735e-03 -3.353128209710121155e-02 1.308508813381195068e-01 8.678466081619262695e-02 3.163264095783233643e-01 5.256177857518196106e-02 -4.498500004410743713e-02 2.012722343206405640e-01 -2.645601630210876465e-01 2.853417098522186279e-01 7.578884810209274292e-02 1.407471150159835815e-01 4.402111098170280457e-02 -6.867018342018127441e-02 -4.535523951053619385e-01 -1.002171710133552551e-01 8.272141218185424805e-02 -3.679036721587181091e-02
-1.459066662937402725e-02 6.468899548053741455e-02 -4.627682268619537354e-02 1.675289422273635864e-01 -1.652286499738693237e-01 9.353405237197875977e-02 2.704654037952423096e-01 -1.178414076566696167e-01 1.449637115001678467e-01 -3.770287930965423584e-01 5.226480364799499512e-01 -9.469038248062133789e-02 1.313819736242294312e-01 1.336676999926567078e-02 -2.791439592838287354e-01 7.185044884681701660e-02 1.420844644308090210e-01 -1.816635131835937500e-01 1.713093519210815430e-01 1.771474629640579224e-01 1.252004317939281464e-02 -1.828621514141559601e-02 -1.302427351474761963e-01 -1.910694837570190430e-01 1.152640059590339661e-01 1.620014309883117676e-01 8.472865819931030273e-02 -1.081913784146308899e-01 -1.977215558290481567e-01 7.248290814459323883e-03 7.780138403177261353e-02 -1.581072062253952026e-01
2.112692147493362427e-01 -2.580473423004150391e-01 -1.689541637897491455e-01 -1.000990420579910278e-01 -1.703039556741714478e-01 -1.482356786727905273e-01 7.049834728240966797e-02 -2.127885669469833374e-01 2.516201138496398926e-01 -8.185074478387832642e-02 1.321995854377746582e-01 -5.203138291835784912e-02 1.848535835742950439e-01 -1.654594838619232178e-01 -6.613323092460632324e-02 -2.730882167816162109e-01 -3.073903322219848633e-01 -3.335326611995697021e-01 9.317297488451004028e-02 -9.819509088993072510e-02 9.851134568452835083e-02 7.598046213388442993e-02 -1.539217382669448853e-01 -1.260833349078893661e-02 5.865907296538352966e-02 8.866390585899353027e-02 2.769742608070373535e-01 -2.417633533477783203e-01 -2.400118261575698853e-01 1.740728616714477539e-01 9.288541972637176514e-02 -1.091084778308868408e-01
7.069505751132965088e-02 -8.545023202896118164e-02 -4.550937712192535400e-01 -9.493097662925720215e-02 2.290797084569931030e-01 -8.262067288160324097e-02 1.562559306621551514e-01 1.095863506197929382e-01 -2.257535420358181000e-02 -1.179709844291210175e-02 2.139540016651153564e-01 -5.513478443026542664e-02 4.650480672717094421e-02 5.821219645440578461e-03 3.323043286800384521e-01 -8.385158330202102661e-02 -1.773925274610519409e-01 2.050643712282180786e-01 7.463339716196060181e-02 -1.639465987682342529e-01 1.848247647285461426e-01 7.065200060606002808e-02 1.174652799963951111e-01 -1.348633915185928345e-01 2.284658402204513550e-01 2.414159625768661499e-01 2.472442686557769775e-01 -3.559594601392745972e-02 -1.570189148187637329e-01 -3.263968601822853088e-02 5.368496850132942200e-02 -3.579763174057006836e-01
-1.271429564803838730e-02 9.277013689279556274e-02 -2.210170328617095947e-01 2.042427062988281250e-01 3.121487498283386230e-01 -5.996212735772132874e-02 2.088339030742645264e-01 1.252289954572916031e-02 -1.675855666399002075e-01 9.784498065710067749e-02 3.116439282894134521e-01 1.956789344549179077e-01 1.387488991022109985e-01 -5.270154774188995361e-02 -1.389286369085311890e-01 -1.237543523311614990e-01 5.734251067042350769e-02 -6.746008247137069702e-02 -1.940035820007324219e-01 2.467375062406063080e-02 2.669591009616851807e-01 1.730901449918746948e-01 -2.463972717523574829e-01 7.517756521701812744e-02 -2.875742018222808838e-01 2.599411308765411377e-01 1.657173633575439453e-01 -4.063185304403305054e-02 -2.111844718456268311e-01 -1.851413026452064514e-02 -2.201625704765319824e-02 -2.960884273052215576e-01
2.650517970323562622e-02 -3.784888237714767456e-02 4.728997126221656799e-02 -3.422809839248657227e-01 1.805321872234344482e-01 -1.554690860211849213e-02 3.078721463680267334e-01 -2.346826158463954926e-02 -2.250917106866836548e-01 -4.068096727132797241e-02 3.477439582347869873e-01 3.229367733001708984e-02 -1.221907734870910645e-01 -1.832663863897323608e-01 1.415986716747283936e-01 -2.779305912554264069e-02 -1.692537963390350342e-01 -1.918970607221126556e-02 1.192727964371442795e-02 4.254683107137680054e-02 -8.940508961677551270e-02 -2.560235857963562012e-01 1.342964172363281250e-01 7.664136588573455811e-02 2.028767764568328857e-01 -8.394674211740493774e-02 3.328486979007720947e-01 -1.602856665849685669e-01 -3.109215199947357178e-01 7.225769758224487305e-02 2.691336870193481445e-01 -1.387176811695098877e-01
1.067807301878929138e-01 8.180187642574310303e-02 -3.523968756198883057e-01 -2.344727888703346252e-02 2.803784154821187258e-04 -5.580616649240255356e-03 3.232268989086151123e-02 7.778144627809524536e-02 2.600910067558288574e-01 -4.692327976226806641e-01 2.783530056476593018e-01 1.096580177545547485e-01 -1.636894494295120239e-01 -1.097385734319686890e-01 -3.757364675402641296e-02 -1.873429417610168457e-01 -2.582403719425201416e-01 2.376725524663925171e-02 1.466057002544403076e-01 9.670656174421310425e-02 7.346143573522567749e-02 2.110537886619567871e-01 5.570516362786293030e-02 1.385814845561981201e-01 1.254437714815139771e-01 1.563361845910549164e-03 -6.708491593599319458e-02 5.973817780613899231e-02 -3.576708436012268066e-01 -1.842739433050155640e-02 5.000109225511550903e-02 -2.691595852375030518e-01
6.858683377504348755e-02 -2.421961575746536255e-01 -1.034374609589576721e-01 7.886300235986709595e-02 -1.249467507004737854e-01 1.124737225472927094e-02 1.063605248928070068e-01 1.560308784246444702e-01 2.852980792522430420e-01 -1.750128716230392456e-01 5.023439526557922363e-01 2.072435021400451660e-01 -3.130260389298200607e-03 -2.903126180171966553e-01 -1.096623986959457397e-01 -2.688021957874298096e-01 -5.182227492332458496e-02 -8.528168499469757080e-02 1.664989888668060303e-01 1.742838919162750244e-01 1.276646554470062256e-01 2.344679459929466248e-02 -1.484805494546890259e-01 -9.597633033990859985e-02 1.002426724880933762e-02 8.603081107139587402e-02 1.533955931663513184e-01 1.337716728448867798e-01 -2.502270340919494629e-01 1.940384358167648315e-01 -1.641096323728561401e-01 1.191142853349447250e-02
2.337423861026763916e-01 -2.319467999041080475e-02 2.389823459088802338e-02 -2.293396294116973877e-01 2.847345359623432159e-02 -1.764985918998718262e-01 1.184521615505218506e-01 -8.470884524285793304e-03 2.276372015476226807e-01 -3.180802464485168457e-01 1.707964092493057251e-01 7.401129603385925293e-02 1.320661511272192001e-02 -2.279599010944366455e-01 -3.268246352672576904e-01 -6.737995147705078125e-02 1.750933751463890076e-02 -8.142579346895217896e-02 -3.215884566307067871e-01 -5.106538534164428711e-02 -9.984043985605239868e-02 -1.362717747688293457e-01 -1.472072005271911621e-01 -7.089600712060928345e-02 -8.411596715450286865e-02 -1.025539860129356384e-01 -1.269797533750534058e-01 1.529402472078800201e-02 -3.763605058193206787e-01 -1.355703175067901611e-01 -5.745946243405342102e-02 -3.591373264789581299e-01
-6.821238994598388672e-02 -5.603927653282880783e-03 -1.029556021094322205e-01 7.534643262624740601e-02 6.723683327436447144e-02 2.439973205327987671e-01 2.735873684287071228e-02 2.942644432187080383e-02 -3.525849804282188416e-02 -2.123040109872817993e-01 1.038216426968574524e-01 -1.201144456863403320e-01 -9.715435095131397247e-03 -2.192768752574920654e-01 1.670117974281311035e-01 -2.671964764595031738e-01 -1.172272935509681702e-01 8.345292508602142334e-02 1.379205137491226196e-01 9.219349920749664307e-02 3.336783349514007568e-01 -9.266939014196395874e-02 7.411806285381317139e-02 1.890511065721511841e-01 1.089020073413848877e-01 3.311949074268341064e-01 1.910062432289123535e-01 -1.862768083810806274e-01 -3.891587853431701660e-01 -1.885124295949935913e-01 8.668882772326469421e-03 -3.243498206138610840e-01
1.367065459489822388e-01 -7.880161702632904053e-02 -1.351404376327991486e-02 -2.048623561859130859e-01 -2.769786305725574493e-02 1.422086358070373535e-01 4.531034231185913086e-01 -2.240537703037261963e-01 1.360229104757308960e-01 9.324400126934051514e-02 2.051737606525421143e-01 6.244733929634094238e-02 1.294651776552200317e-01 -6.041499972343444824e-02 -1.212402433156967163e-01 -4.113264381885528564e-02 -3.064732253551483154e-01 -3.146336972713470459e-01 7.446521520614624023e-02 3.117446973919868469e-02 1.358121633529663086e-01 -1.112671792507171631e-01 1.009319275617599487e-01 2.026755064725875854e-01 -7.922582328319549561e-02 3.410545885562896729e-01 6.163316965103149414e-02 1.359676420688629150e-01 -2.023793309926986694e-01 4.035905376076698303e-02 2.355257570743560791e-01 -1.483090668916702271e-01
1.875971704721450806e-01 -1.159180700778961182e-01 -1.512713879346847534e-01 -1.258517205715179443e-01 2.406282573938369751e-01 -1.158319935202598572e-01 -4.174675047397613525e-02 1.136693581938743591e-01 -2.771027386188507080e-01 7.961731404066085815e-02 3.662971258163452148e-01 -3.331354632973670959e-02 -1.537042260169982910e-01 -3.994299098849296570e-02 1.527428478002548218e-01 4.829198867082595825e-02 3.682804480195045471e-02 1.031226292252540588e-01 -1.005609184503555298e-01 -8.644926548004150391e-02 3.130587339401245117e-01 8.352448791265487671e-02 -1.132511049509048462e-01 2.265400588512420654e-01 -9.300646185874938965e-02 3.089110553264617920e-01 2.345857024192810059e-01 -1.234416514635086060e-01 -7.700031995773315430e-02 7.106073945760726929e-02 -5.945117212831974030e-03 -4.163070023059844971e-01
4.290736913681030273e-01 -1.256127655506134033e-01 -2.096391022205352783e-01 -1.146677583456039429e-01 8.303762227296829224e-02 -3.301604837179183960e-02 1.020191684365272522e-01 1.498338431119918823e-01 8.569479919970035553e-03 -1.056126281619071960e-01 2.684592008590698242e-01 1.506727337837219238e-01 7.034471258521080017e-03 -2.902397327125072479e-02 -1.434352598153054714e-03 4.336897283792495728e-02 2.790471315383911133e-01 3.327655047178268433e-02 -1.987800896167755127e-01 -5.465235188603401184e-02 1.114978417754173279e-01 -2.569540143013000488e-01 8.762691169977188110e-02 1.752251684665679932e-01 -2.549903690814971924e-01 2.594901919364929199e-01 8.696841448545455933e-02 8.118817955255508423e-02 -1.780781894922256470e-01 -2.822490222752094269e-02 -7.441987842321395874e-02 -4.129529893398284912e-01
-1.198595911264419556e-01 -1.511650085449218750e-01 -1.349111795425415039e-01 1.018340587615966797e-01 4.075244441628456116e-02 2.982073090970516205e-02 3.304616510868072510e-01 2.335703670978546143e-01 -1.063822880387306213e-01 -1.135333180427551270e-01 3.037630617618560791e-01 8.320369571447372437e-02 -2.266376912593841553e-01 -1.703594475984573364e-01 2.333867400884628296e-01 -3.791455924510955811e-01 -1.035204678773880005e-01 -1.380376666784286499e-01 5.324765667319297791e-02 1.394565999507904053e-01 -3.341289982199668884e-02 -1.952810436487197876e-01 -1.348336935043334961e-01 -1.305309832096099854e-01 1.194348856806755066e-01 3.615711033344268799e-01 6.176248565316200256e-02 -1.369975656270980835e-01 2.525097317993640900e-02 1.038654297590255737e-01 8.381627500057220459e-02 -2.309455126523971558e-01
-4.300565421581268311e-01 -2.037806361913681030e-01 -8.966819941997528076e-02 -1.614421010017395020e-01 7.846066728234291077e-03 -3.343223035335540771e-02 7.719619572162628174e-02 1.944650858640670776e-01 3.246459364891052246e-01 -8.445167541503906250e-02 2.790625393390655518e-01 -8.012783527374267578e-02 -8.789467811584472656e-02 -3.766110911965370178e-02 -2.557051479816436768e-01 1.598642468452453613e-01 4.977567866444587708e-02 -1.362401992082595825e-01 -2.819953113794326782e-02 -5.002431944012641907e-02 7.035952806472778320e-02 -1.653692573308944702e-01 -8.873860538005828857e-02 2.015193700790405273e-01 1.194606572389602661e-01 2.822649665176868439e-03 -5.235123261809349060e-02 2.038939744234085083e-01 -3.828587234020233154e-01 -9.580308198928833008e-02 2.120962589979171753e-01 -1.819396466016769409e-01
-5.729024112224578857e-02 -1.763045191764831543e-01 -1.658273935317993164e-01 1.872138492763042450e-02 -1.976327300071716309e-01 -1.333833932876586914e-01 1.631509363651275635e-01 1.173717156052589417e-01 3.343479037284851074e-01 -2.425226867198944092e-01 1.684384196996688843e-01 -1.408424228429794312e-01 5.941157229244709015e-03 -9.632994234561920166e-02 -7.576724886894226074e-02 -1.229361668229103088e-01 -2.176297456026077271e-01 -3.087683916091918945e-01 1.248497068881988525e-01 -2.286590784788131714e-01 2.245057523250579834e-01 5.965246260166168213e-02 -1.799587011337280273e-01 1.715975999832153320e-01 -9.647087007761001587e-02 -6.262791901826858521e-02 1.984458118677139282e-01 -3.216350078582763672e-01 -2.739862203598022461e-01 1.273086965084075928e-01 2.558889426290988922e-02 -1.311632692813873291e-01
7.353888452053070068e-02 -1.359870880842208862e-01 -5.578712373971939087e-02 -1.352944970130920410e-01 9.372959285974502563e-02 1.011683493852615356e-01 3.374284207820892334e-01 -1.656105518341064453e-01 -2.478464692831039429e-02 -1.240143626928329468e-01 3.037439286708831787e-01 7.997979968786239624e-02 2.655758708715438843e-02 -1.993296295404434204e-01 -1.623553633689880371e-01 -1.917104125022888184e-01 -1.419265270233154297e-01 -4.195344746112823486e-01 -1.944704055786132812e-01 -8.266541361808776855e-02 2.119182199239730835e-01 6.080262362957000732e-02 1.882874816656112671e-01 -8.282699435949325562e-02 1.355021893978118896e-01 3.672624230384826660e-01 -1.172859594225883484e-01 -1.867795139551162720e-01 -1.872885227203369141e-01 -7.641500979661941528e-02 -2.673560380935668945e-02 3.061924874782562256e-02
1.872121095657348633e-01 -9.926619380712509155e-02 -2.287189066410064697e-01 8.190988749265670776e-02 1.181313097476959229e-01 -3.533464968204498291e-01 1.746254712343215942e-01 8.238268643617630005e-02 -2.906121872365474701e-02 5.522281676530838013e-02 3.165167570114135742e-01 -6.583468988537788391e-03 -6.119224801659584045e-02 -1.424676775932312012e-01 -2.469483762979507446e-01 -2.221433967351913452e-01 -1.387750208377838135e-01 4.553742706775665283e-02 -2.529855668544769287e-01 -1.131297424435615540e-01 1.156237423419952393e-01 3.652045037597417831e-03 -1.702710986137390137e-01 1.593794524669647217e-01 1.359126716852188110e-01 1.303424239158630371e-01 1.957039386034011841e-01 -4.110811650753021240e-01 1.106386538594961166e-02 -2.623837888240814209e-01 5.185569450259208679e-02 -3.434027731418609619e-02
2.067372351884841919e-01 -1.915250420570373535e-01 -2.563074529170989990e-01 -7.977234572172164917e-02 2.520781755447387695e-01 -8.612015843391418457e-02 3.467321693897247314e-01 1.083627529442310333e-02 8.917430043220520020e-02 1.846859902143478394e-01 1.033860668540000916e-01 2.659298665821552277e-02 -6.924475729465484619e-02 -8.469525724649429321e-03 -7.902012020349502563e-02 -1.026407405734062195e-01 3.358288854360580444e-02 -2.454959899187088013e-01 -1.729927808046340942e-01 2.051791176199913025e-02 2.643981575965881348e-01 2.126386910676956177e-01 -2.606708556413650513e-02 -4.677994549274444580e-02 -2.663581967353820801e-01 2.479466348886489868e-01 2.209943085908889771e-01 -6.107980385422706604e-02 -2.160403281450271606e-01 -1.225109994411468506e-01 -1.817521601915359497e-01 -3.044254481792449951e-01
1.127551496028900146e-01 -1.908575594425201416e-01 -9.958106093108654022e-03 6.831318140029907227e-02 -3.875717893242835999e-02 -3.393524587154388428e-01 2.301165312528610229e-01 2.320313267409801483e-02 1.352213323116302490e-01 -1.370904967188835144e-02 3.919684588909149170e-01 -3.830263316631317139e-01 7.444769144058227539e-02 -2.712951004505157471e-01 5.634876713156700134e-02 -1.169716194272041321e-01 6.797549128532409668e-02 9.651929140090942383e-02 -1.033181995153427124e-01 8.148849010467529297e-02 -6.997542828321456909e-02 1.816316097974777222e-01 -2.000763416290283203e-01 1.483496725559234619e-01 -1.262169778347015381e-01 2.276445627212524414e-01 4.184530675411224365e-02 -2.813885509967803955e-01 5.186925455927848816e-02 -1.638380885124206543e-01 2.215240895748138428e-02 -2.263485491275787354e-01
6.756747607141733170e-03 -4.410621523857116699e-02 9.358080476522445679e-02 -1.497465223073959351e-01 1.190387830138206482e-01 -4.395474120974540710e-02 2.636020183563232422e-01 -7.114499062299728394e-02 -9.187863022089004517e-02 -1.464538276195526123e-01 4.310665428638458252e-01 -1.670729517936706543e-01 -6.056390330195426941e-02 -6.272476166486740112e-02 1.487994343042373657e-01 2.571034133434295654e-01 -1.791412085294723511e-01 2.245524199679493904e-03 -5.397692788392305374e-03 9.220596402883529663e-02 5.252493545413017273e-02 -2.523290179669857025e-02 1.120826378464698792e-01 3.031283617019653320e-01 5.302046984434127808e-02 -4.849740117788314819e-02 2.491935193538665771e-01 9.633768349885940552e-02 -4.242691695690155029e-01 2.294870167970657349e-01 -1.038111075758934021e-01 -2.612474262714385986e-01
-3.704765439033508301e-02 -2.890748977661132812e-01 -3.305936455726623535e-01 -1.022126749157905579e-01 2.348504364490509033e-01 -1.542451083660125732e-01 -6.334173679351806641e-02 7.895524054765701294e-02 1.483690291643142700e-01 -6.469151377677917480e-02 3.574927747249603271e-01 2.471276521682739258e-01 3.925606310367584229e-01 1.393350809812545776e-01 -1.843230612576007843e-02 5.925802513957023621e-02 -1.649190038442611694e-01 7.843273878097534180e-02 -2.511358857154846191e-01 8.274333924055099487e-02 -1.731556206941604614e-01 7.730925828218460083e-02 -1.385501306504011154e-02 -1.469981968402862549e-01 1.844142824411392212e-01 1.509726792573928833e-01 9.158205240964889526e-02 1.271005421876907349e-01 -1.777416020631790161e-01 3.149564145132899284e-03 1.834769248962402344e-01 7.781897485256195068e-02
2.276485413312911987e-01 -1.088804155588150024e-01 -1.228008717298507690e-01 -7.018119096755981445e-02 -1.647921204566955566e-01 4.183139652013778687e-03 4.980111494660377502e-02 -8.859828114509582520e-02 7.304963469505310059e-02 5.034160241484642029e-02 3.118911683559417725e-01 -3.335265908390283585e-03 -2.159915715456008911e-01 -1.308456808328628540e-01 -1.094726473093032837e-01 3.647541403770446777e-01 -1.830535680055618286e-01 4.995713941752910614e-03 -1.194138973951339722e-01 2.826222404837608337e-02 3.390912115573883057e-01 -1.838758140802383423e-01 1.864882651716470718e-03 3.086349368095397949e-02 1.885620355606079102e-01 4.011201560497283936e-01 1.683687418699264526e-02 -1.068233326077461243e-01 -1.899782866239547729e-01 -2.006624825298786163e-02 3.074743747711181641e-01 -1.653102636337280273e-01
4.439638853073120117e-01 -1.747208237648010254e-01 -1.939904391765594482e-01 -2.492166608572006226e-01 -6.324393302202224731e-02 1.960114389657974243e-01 1.084158048033714294e-01 -6.027952581644058228e-02 -1.682863235473632812e-01 -9.494113619439303875e-04 1.633964627981185913e-01 4.153023287653923035e-02 8.831065893173217773e-02 -2.311952263116836548e-01 -1.056260541081428528e-01 -1.283984035253524780e-01 2.384066022932529449e-02 6.524559110403060913e-02 -2.042786628007888794e-01 5.907560139894485474e-02 2.161540091037750244e-01 -8.446459472179412842e-02 -2.924262285232543945e-01 -4.961680993437767029e-02 -1.753075718879699707e-01 2.500213086605072021e-01 3.527926281094551086e-02 -1.212262362241744995e-02 -3.069444000720977783e-01 -1.135921850800514221e-01 1.121018230915069580e-01 -2.509694397449493408e-01
3.186787664890289307e-02 9.767025709152221680e-03 -2.384354174137115479e-01 7.224790751934051514e-02 1.298116445541381836e-01 2.480897456407546997e-01 3.179069459438323975e-01 -1.469184905290603638e-01 6.852893531322479248e-02 -1.522262990474700928e-01 2.166709750890731812e-01 3.784713745117187500e-01 1.354677081108093262e-01 -1.414826810359954834e-01 1.332606524229049683e-01 1.958241313695907593e-01 1.291717141866683960e-01 1.016664206981658936e-01 6.266440451145172119e-02 1.268561631441116333e-01 -1.389119178056716919e-01 -1.137181669473648071e-01 -1.742757740430533886e-03 1.660618484020233154e-01 8.077489584684371948e-02 2.870519161224365234e-01 5.298507958650588989e-02 -2.745487987995147705e-01 -1.958846747875213623e-01 6.355732679367065430e-02 1.974128484725952148e-01 -2.605752050876617432e-01
-1.456447839736938477e-01 -1.290789693593978882e-01 -2.070634514093399048e-01 -8.493317663669586182e-02 -5.633705481886863708e-02 1.292254030704498291e-01 -1.855122111737728119e-02 2.917190194129943848e-01 1.289491206407546997e-01 -3.552931919693946838e-02 1.116144359111785889e-01 1.073402911424636841e-02 1.448445022106170654e-02 -4.324601590633392334e-01 8.242391049861907959e-02 -8.825165778398513794e-02 -1.430641263723373413e-01 -3.451836109161376953e-02 -2.240145765244960785e-02 4.183318465948104858e-02 -9.232368320226669312e-02 -1.298063099384307861e-01 1.226528063416481018e-01 3.583823516964912415e-02 2.026385664939880371e-01 5.633375048637390137e-01 1.804769188165664673e-01 1.070486009120941162e-01 -8.202470093965530396e-02 -1.575278639793395996e-01 -1.385017484426498413e-01 -2.359288781881332397e-01
1.567020416259765625e-01 1.180721223354339600e-01 -2.755701243877410889e-01 -1.304914355278015137e-01 1.691797077655792236e-01 -3.447838500142097473e-02 1.224860250949859619e-01 -2.223877161741256714e-01 1.621461957693099976e-01 -1.943582743406295776e-01 9.856495261192321777e-02 -6.440868601202964783e-03 5.954178795218467712e-02 1.925773918628692627e-02 1.385906189680099487e-01 7.593124359846115112e-02 3.557867705821990967e-01 -1.365612894296646118e-01 6.987187266349792480e-02 -2.143981494009494781e-02 2.081287503242492676e-01 -7.947017252445220947e-02 -2.826722562313079834e-01 -7.527495920658111572e-02 -8.752399682998657227e-02 3.740704655647277832e-01 1.531381160020828247e-01 -6.072251498699188232e-02 -3.988985419273376465e-01 4.028943553566932678e-02 -6.220437120646238327e-03 -2.242036014795303345e-01
-9.411678463220596313e-02 8.929720520973205566e-02 -9.262274205684661865e-02 3.726857900619506836e-02 8.540831506252288818e-02 -1.047150045633316040e-02 3.557881414890289307e-01 -2.899053096771240234e-01 9.642254561185836792e-02 -1.832692176103591919e-01 4.300228059291839600e-01 8.398833125829696655e-02 2.181203365325927734e-01 -3.117587268352508545e-01 -2.474748343229293823e-02 -7.418330758810043335e-02 1.370095610618591309e-01 -1.657333970069885254e-01 -1.403125468641519547e-02 -1.748903542757034302e-01 3.578186631202697754e-01 9.765523672103881836e-02 -3.125026077032089233e-02 -1.701527386903762817e-01 -6.751054525375366211e-02 3.398830816149711609e-02 4.908252507448196411e-02 -2.256372757256031036e-02 -1.518968939781188965e-01 1.372555643320083618e-01 1.438649594783782959e-01 -2.316451668739318848e-01
1.860355287790298462e-01 -2.379081398248672485e-02 -1.060971468687057495e-01 -3.073599338531494141e-01 1.556870341300964355e-01 5.907366052269935608e-02 1.513703316450119019e-01 -1.422173976898193359e-01 8.445405960083007812e-02 2.366806566715240479e-02 1.312490552663803101e-01 6.832513958215713501e-02 4.375606402754783630e-02 9.544460475444793701e-02 1.493729501962661743e-01 6.859538704156875610e-02 1.924103647470474243e-01 -1.158227249979972839e-01 3.139435499906539917e-02 -6.803216040134429932e-02 2.873578667640686035e-01 -2.903088331222534180e-01 -3.468656837940216064e-01 -1.357468217611312866e-01 6.053825491108000278e-04 2.107653170824050903e-01 4.852759093046188354e-02 -1.440047323703765869e-01 -4.695611000061035156e-01 6.462209671735763550e-02 1.177810728549957275e-01 -2.300083935260772705e-01
1.719577014446258545e-01 -7.616242021322250366e-02 -1.214774399995803833e-01 -5.253780260682106018e-02 2.607010304927825928e-01 4.780423641204833984e-02 -1.009828448295593262e-01 1.153153255581855774e-01 1.731366217136383057e-01 -1.756543964147567749e-01 1.029066070914268494e-01 -7.016416639089584351e-02 -4.413788765668869019e-02 -1.001665070652961731e-01 7.665733993053436279e-02 3.383592143654823303e-02 -1.874624490737915039e-01 1.283716782927513123e-02 -7.160840928554534912e-02 -2.610076591372489929e-02 1.986690908670425415e-01 -2.947184145450592041e-01 -4.540185630321502686e-02 1.163381189107894897e-01 2.677221596240997314e-01 2.915508449077606201e-01 7.805828005075454712e-02 -1.854730099439620972e-01 -1.995432078838348389e-01 2.953802645206451416e-01 -3.069002628326416016e-01 -3.956715464591979980e-01
-5.444284528493881226e-02 -2.908457219600677490e-01 6.000481918454170227e-02 -1.572039872407913208e-01 -6.809947639703750610e-02 -1.975817382335662842e-01 1.555372625589370728e-01 1.740544736385345459e-01 2.319988608360290527e-01 -5.649839714169502258e-02 8.556361496448516846e-02 -7.949350774288177490e-02 2.068524360656738281e-01 1.857518963515758514e-02 -7.409624010324478149e-02 -6.922854483127593994e-02 -1.088504269719123840e-01 2.932544983923435211e-02 -5.551766604185104370e-02 -3.322238624095916748e-01 -1.203960552811622620e-01 -3.971377015113830566e-02 -2.503477334976196289e-01 1.969061940908432007e-01 -4.203043505549430847e-02 1.900186985731124878e-01 -1.881877332925796509e-01 -1.594077475601807237e-04 -3.151499032974243164e-01 -1.577488481998443604e-01 3.131936490535736084e-01 -3.501886129379272461e-01
-2.063455246388912201e-02 -1.147327721118927002e-01 -3.466279208660125732e-01 -1.478164941072463989e-01 -7.434660801663994789e-05 1.405522227287292480e-01 3.033811151981353760e-01 -2.456823177635669708e-02 2.299064993858337402e-01 -2.798989713191986084e-01 2.565014958381652832e-01 1.814394742250442505e-01 1.852868646383285522e-01 -1.514584124088287354e-01 8.179745078086853027e-02 -2.301933467388153076e-01 4.390099272131919861e-02 -3.889157203957438469e-03 2.770267985761165619e-02 4.262074530124664307e-01 1.079415678977966309e-01 -3.715568780899047852e-02 -5.451316013932228088e-02 1.649068742990493774e-01 2.875713706016540527e-01 1.121323108673095703e-01 -5.350754037499427795e-02 -7.020545750856399536e-02 -3.669332712888717651e-02 2.200329452753067017e-01 -1.067327614873647690e-02 -6.818249821662902832e-02
-2.317925728857517242e-02 -7.236101478338241577e-02 -1.277894377708435059e-01 -2.276558130979537964e-01 -7.510821521282196045e-02 1.398268491029739380e-01 1.186983361840248108e-01 8.428724855184555054e-02 -4.046564698219299316e-01 -3.105784952640533447e-02 3.989756703376770020e-01 7.493276149034500122e-02 1.489063352346420288e-01 -8.237402886152267456e-03 -1.635520160198211670e-01 6.753740459680557251e-02 -1.363429427146911621e-01 -2.230894193053245544e-02 4.124126955866813660e-02 9.906907379627227783e-02 -1.800261288881301880e-01 1.705692708492279053e-02 3.454161062836647034e-02 1.463913917541503906e-01 2.342210337519645691e-02 3.884473443031311035e-01 -4.500745236873626709e-02 -3.206196054816246033e-02 -3.981242179870605469e-01 -2.344494462013244629e-01 3.012994676828384399e-02 -2.045143991708755493e-01
2.420601993799209595e-01 -1.821818053722381592e-01 9.426605538465082645e-04 -2.034960240125656128e-01 7.139452546834945679e-02 -2.570770867168903351e-02 -1.294837798923254013e-02 1.273127198219299316e-01 6.422913074493408203e-02 -1.578393429517745972e-01 -2.088373154401779175e-02 -2.274301350116729736e-01 2.649273574352264404e-01 -1.787520051002502441e-01 -1.605450212955474854e-01 -2.985448949038982391e-02 -9.519146382808685303e-02 -2.416032999753952026e-01 -3.677871823310852051e-02 1.254262626171112061e-01 2.686496973037719727e-01 -5.337725207209587097e-02 -1.019386276602745056e-01 2.292217612266540527e-01 3.374111354351043701e-01 2.928851246833801270e-01 3.262396454811096191e-01 4.175561945885419846e-03 -2.226277887821197510e-01 -1.965196281671524048e-01 1.144455671310424805e-01 6.952887028455734253e-02
-1.264640986919403076e-01 -9.359007328748703003e-02 1.955465786159038544e-02 -2.637801468372344971e-01 8.936347067356109619e-02 1.664051264524459839e-01 2.448246479034423828e-01 -6.111800670623779297e-02 2.867560088634490967e-01 1.867145672440528870e-02 2.340916097164154053e-01 -8.931153267621994019e-02 1.147961616516113281e-01 -3.464911133050918579e-02 -7.248982787132263184e-02 6.613490730524063110e-02 -1.449348777532577515e-01 1.229432821273803711e-01 -1.900269389152526855e-01 -1.221013516187667847e-01 2.227631658315658569e-01 1.750108748674392700e-01 -3.874852061271667480e-01 -3.599787503480911255e-02 -7.346281409263610840e-02 1.565885841846466064e-01 2.261358052492141724e-01 -1.328690499067306519e-01 9.143131226301193237e-02 3.504998087882995605e-01 2.450971305370330811e-02 -2.953342199325561523e-01
2.730238139629364014e-01 7.406748086214065552e-02 -9.881336241960525513e-02 -1.201604679226875305e-01 2.005751430988311768e-01 -2.703849226236343384e-02 1.088316813111305237e-01 2.098240703344345093e-01 1.447215676307678223e-01 1.116436272859573364e-01 2.477300763130187988e-01 -7.585791498422622681e-02 3.420193195343017578e-01 -7.553978264331817627e-02 -1.573796942830085754e-02 1.011513359844684601e-02 -2.383789271116256714e-01 -4.813522845506668091e-02 -1.147844418883323669e-01 -2.393917590379714966e-01 2.946279644966125488e-01 8.175051212310791016e-02 -3.814156055450439453e-01 -1.222298014909029007e-02 -1.277752816677093506e-01 2.994911968708038330e-01 4.813485220074653625e-02 -1.691741496324539185e-01 -4.656212404370307922e-02 2.295033782720565796e-01 -2.089450694620609283e-02 -1.199762076139450073e-01
7.176153361797332764e-02 -1.590359508991241455e-01 -3.307690620422363281e-01 -8.306659013032913208e-02 -5.135057494044303894e-02 1.741017103195190430e-01 1.868817806243896484e-01 -9.342562407255172729e-02 9.731410443782806396e-02 2.346273362636566162e-01 3.146836459636688232e-01 3.734370693564414978e-02 1.649490445852279663e-01 -1.208065003156661987e-01 4.218124970793724060e-02 -1.698358803987503052e-01 -1.178985983133316040e-01 -1.868894547224044800e-01 -1.080675944685935974e-01 -3.206008672714233398e-01 1.652827113866806030e-01 2.295160293579101562e-02 -1.106099635362625122e-01 2.089828252792358398e-01 -1.275304555892944336e-01 1.957766413688659668e-01 1.441053003072738647e-01 5.359868705272674561e-02 -4.179986715316772461e-01 1.499199867248535156e-01 -6.442134827375411987e-02 -1.125007718801498413e-01
1.145775243639945984e-01 1.696127802133560181e-01 -4.434539750218391418e-02 1.320485491305589676e-02 9.493317455053329468e-02 -2.290068715810775757e-01 1.895165890455245972e-01 -1.941428333520889282e-01 1.952130198478698730e-01 -1.670639812946319580e-01 2.781996130943298340e-01 9.018794447183609009e-02 -2.756811678409576416e-02 -2.578631043434143066e-02 1.894513964653015137e-01 2.088813781738281250e-01 -6.356263905763626099e-02 -9.604940563440322876e-02 3.581949770450592041e-01 -5.299806967377662659e-02 -1.485109180212020874e-01 -4.655659571290016174e-02 -2.473266869783401489e-01 -1.757740788161754608e-02 3.579435870051383972e-02 2.574694454669952393e-01 2.944375276565551758e-01 1.342198997735977173e-01 -3.607790172100067139e-01 1.092777624726295471e-01 7.914085686206817627e-02 -1.941014081239700317e-01
-1.601045578718185425e-02 -1.400325819849967957e-02 -2.914649546146392822e-01 1.256517171859741211e-01 3.418772220611572266e-01 -2.120915353298187256e-01 1.102378666400909424e-01 -2.472921274602413177e-02 5.264525860548019409e-02 5.047563463449478149e-03 2.608261704444885254e-01 -7.078909873962402344e-02 -1.596093326807022095e-01 -1.148079410195350647e-01 -2.669561505317687988e-01 3.757352475076913834e-03 -3.689488768577575684e-02 -5.309391021728515625e-02 -1.396759450435638428e-01 -1.374978572130203247e-01 2.093568295240402222e-01 3.468818217515945435e-02 -3.196324110031127930e-01 1.264625191688537598e-01 9.304931759834289551e-02 2.765622735023498535e-01 1.314557623118162155e-02 -2.757679522037506104e-01 -9.740587323904037476e-02 -2.892524302005767822e-01 -1.671274304389953613e-01 -2.239828556776046753e-01
1.071236282587051392e-01 6.799232959747314453e-02 -3.550648689270019531e-01 -2.652633488178253174e-01 1.905653029680252075e-01 6.439844518899917603e-02 1.027726456522941589e-01 2.762005031108856201e-01 2.436553537845611572e-01 -2.328437715768814087e-01 3.509207069873809814e-01 -1.245282292366027832e-01 5.426264181733131409e-02 5.493966117501258850e-02 1.182061210274696350e-01 1.999476179480552673e-02 -2.523970603942871094e-01 9.800931811332702637e-02 -1.236797347664833069e-01 -1.317806243896484375e-01 -3.315328434109687805e-02 1.826947331428527832e-01 -3.611621856689453125e-01 7.085920870304107666e-02 -1.132149100303649902e-01 -1.494100224226713181e-02 1.601149141788482666e-01 4.833594337105751038e-02 5.857734475284814835e-03 5.726515129208564758e-02 -1.906768083572387695e-01 -1.760364174842834473e-01
-2.522509098052978516e-01 -1.302319020032882690e-01 -7.170832902193069458e-02 -1.506339013576507568e-01 3.216294050216674805e-01 -1.148685514926910400e-01 2.127840518951416016e-01 2.615118026733398438e-01 -4.572436213493347168e-02 1.200932487845420837e-01 3.025181591510772705e-01 1.367653608322143555e-01 -4.827439039945602417e-02 -3.384456783533096313e-02 1.530052572488784790e-01 -8.419673889875411987e-02 -4.921250790357589722e-02 -2.771940231323242188e-01 8.328794687986373901e-02 2.391152456402778625e-02 2.883114852011203766e-02 -2.667893767356872559e-01 -2.751795053482055664e-01 -5.276735499501228333e-02 1.521930843591690063e-01 2.900646924972534180e-01 -1.477274298667907715e-01 -1.263093054294586182e-01 -2.291972935199737549e-01 1.314961165189743042e-01 6.449725478887557983e-02 -2.102779746055603027e-01
7.653473317623138428e-02 -2.845686674118041992e-01 -1.191935241222381592e-01 -1.578717827796936035e-01 -2.074480801820755005e-01 -1.217952519655227661e-01 -1.075055673718452454e-01 -1.202993541955947876e-01 3.911192119121551514e-01 4.202167317271232605e-02 3.986815512180328369e-01 -1.797562688589096069e-01 3.082049190998077393e-01 -2.571164369583129883e-01 1.147808581590652466e-01 -1.037160605192184448e-01 -6.818549335002899170e-02 -2.007472887635231018e-02 -6.536968052387237549e-02 9.398070722818374634e-02 -2.211974561214447021e-01 2.448754943907260895e-02 -1.788928061723709106e-01 1.035368591547012329e-01 7.945093512535095215e-02 1.271450668573379517e-01 2.159960335120558739e-03 -2.653356492519378662e-01 -1.982930153608322144e-01 -6.124613061547279358e-02 -1.052879020571708679e-01 4.066033661365509033e-02
2.673189043998718262e-01 -8.041094243526458740e-02 -1.440365761518478394e-01 -3.000515997409820557e-01 6.592806428670883179e-02 -1.165795326232910156e-01 1.543171703815460205e-01 -1.426408346742391586e-02 4.511742293834686279e-02 1.937167197465896606e-01 2.837967872619628906e-01 6.308139115571975708e-02 3.989471495151519775e-02 1.506145447492599487e-01 1.784888207912445068e-01 2.535518109798431396e-01 2.276761978864669800e-01 -6.868269294500350952e-02 5.227033980190753937e-03 -1.256723105907440186e-01 1.012616381049156189e-01 -1.169267520308494568e-01 -2.261634469032287598e-01 -5.229740217328071594e-02 7.236277312040328979e-02 3.532972931861877441e-01 -3.510165959596633911e-02 -1.735853254795074463e-01 -3.502107858657836914e-01 1.743778139352798462e-01 1.214129030704498291e-01 -2.131600379943847656e-01
1.739107966423034668e-01 1.182536631822586060e-01 -2.037981897592544556e-01 -1.930564641952514648e-01 1.237805858254432678e-01 1.199883520603179932e-01 2.228641211986541748e-01 -1.159766409546136856e-02 3.751388564705848694e-02 -8.213729411363601685e-02 2.214793860912322998e-01 2.689919434487819672e-02 -3.111259080469608307e-03 1.466281060129404068e-02 4.356113448739051819e-02 6.158371269702911377e-02 3.760444521903991699e-01 -2.193620800971984863e-01 9.092780202627182007e-02 1.442170818336308002e-03 4.120644330978393555e-01 -1.048873290419578552e-01 -1.544905453920364380e-01 -4.968486353754997253e-02 1.922145858407020569e-02 3.188551366329193115e-01 1.807217150926589966e-01 -6.512047350406646729e-02 -3.813041746616363525e-01 -3.239396587014198303e-02 1.895987242460250854e-01 -8.565864711999893188e-02
9.542576968669891357e-02 -2.060954123735427856e-01 -1.522700488567352295e-01 -9.794943034648895264e-02 -5.742819234728813171e-02 1.867760717868804932e-01 2.123421728610992432e-01 5.688473209738731384e-02 -3.053984344005584717e-01 -1.022277921438217163e-01 3.971624970436096191e-01 -8.235087245702743530e-02 -6.795677542686462402e-02 -6.783294677734375000e-02 -2.970786206424236298e-02 2.931289672851562500e-01 -2.374399900436401367e-01 -6.187972426414489746e-02 4.116427898406982422e-02 4.782700911164283752e-02 -2.199898958206176758e-01 5.128692090511322021e-02 2.164864540100097656e-02 1.083502024412155151e-01 -3.845541179180145264e-02 1.974381357431411743e-01 -1.296658813953399658e-01 -1.629205793142318726e-02 -4.131664037704467773e-01 -2.216021269559860229e-01 7.916814833879470825e-02 -2.319935262203216553e-01
1.680011153221130371e-01 3.414231538772583008e-02 -4.238887131214141846e-01 -1.731730550527572632e-01 1.465189084410667419e-02 1.627028137445449829e-01 2.771956324577331543e-01 -1.199694871902465820e-01 3.077259659767150879e-01 -1.411982625722885132e-01 3.708892166614532471e-01 -9.444668889045715332e-02 -2.724906429648399353e-02 -2.670554816722869873e-01 -2.217296212911605835e-01 -2.183451652526855469e-01 8.691999129951000214e-03 -7.807109504938125610e-03 5.738553008995950222e-04 -2.665264531970024109e-02 9.815926104784011841e-02 2.275463789701461792e-01 3.363868221640586853e-02 -1.274137794971466064e-01 2.366055995225906372e-01 1.109277158975601196e-01 -3.280406072735786438e-02 -2.848832309246063232e-02 -5.399901047348976135e-02 2.238888144493103027e-01 6.303786300122737885e-03 -1.006438732147216797e-01
4.000419378280639648e-02 1.687507927417755127e-01 -3.114099502563476562e-01 9.188582003116607666e-02 -9.521957486867904663e-03 6.124470848590135574e-03 1.199028864502906799e-01 -7.469679415225982666e-02 2.628329098224639893e-01 -3.964771330356597900e-01 1.604031324386596680e-01 -3.350459272041916847e-03 9.909060597419738770e-02 -1.414052695035934448e-01 -1.922870874404907227e-01 -2.813041210174560547e-01 -1.107543185353279114e-01 -3.645586594939231873e-02 7.955527305603027344e-02 7.045650482177734375e-02 3.093679249286651611e-02 1.508710980415344238e-01 3.695482015609741211e-02 3.864695504307746887e-02 8.074544370174407959e-02 2.895317599177360535e-02 1.542070955038070679e-01 -9.790101088583469391e-03 -2.549493908882141113e-01 -2.992816269397735596e-01 1.702967286109924316e-02 -4.570813775062561035e-01
1.344078481197357178e-01 -1.243134960532188416e-01 -2.133649028837680817e-02 -1.608462035655975342e-01 1.751737147569656372e-01 -1.831071078777313232e-01 6.027023866772651672e-02 7.453401386737823486e-02 -1.914269477128982544e-01 -7.567623257637023926e-02 2.555625438690185547e-01 -1.613868474960327148e-01 1.882921308279037476e-01 -1.741038858890533447e-01 -1.971000283956527710e-01 2.528186440467834473e-01 -1.475536078214645386e-01 2.164503335952758789e-01 -3.663495182991027832e-01 8.729141950607299805e-02 -2.305780164897441864e-02 4.609700292348861694e-02 -9.208320081233978271e-02 8.907554298639297485e-02 -2.769269421696662903e-02 4.328371286392211914e-01 -2.792557887732982635e-02 -6.455209106206893921e-02 -2.280858010053634644e-01 5.804346129298210144e-02 2.440363466739654541e-01 1.641906648874282837e-01
2.788673937320709229e-01 -2.266270071268081665e-01 -2.571792006492614746e-01 -1.062224283814430237e-01 1.153792291879653931e-01 1.532158255577087402e-01 2.513585388660430908e-01 -1.162995025515556335e-02 5.661754682660102844e-02 1.880547702312469482e-01 3.887431621551513672e-01 4.973763599991798401e-02 2.648867368698120117e-01 9.980848431587219238e-02 9.674868732690811157e-02 -2.429667264223098755e-01 8.812630176544189453e-02 1.827633082866668701e-01 -2.609416656196117401e-02 -1.874652355909347534e-01 1.412643641233444214e-01 3.891852498054504395e-02 -1.873701065778732300e-01 -1.551369484513998032e-02 4.890661686658859253e-02 4.081174433231353760e-01 2.149152569472789764e-02 2.729901112616062164e-02 -1.496887505054473877e-01 1.606372892856597900e-01 -1.941500231623649597e-02 -1.008057501167058945e-02
-2.335435897111892700e-01 -2.581737339496612549e-01 -1.208159402012825012e-01 -6.463167071342468262e-02 -2.014461010694503784e-01 -1.261764317750930786e-01 7.897507399320602417e-02 3.068289458751678467e-01 2.096402347087860107e-01 -4.097766429185867310e-02 2.985765337944030762e-01 -8.363702893257141113e-02 9.508817642927169800e-02 -3.092823028564453125e-01 5.042771250009536743e-02 1.492197066545486450e-01 -2.562905848026275635e-01 -1.909230351448059082e-01 -1.986256986856460571e-01 -1.977756246924400330e-02 4.645855724811553955e-02 -1.531067192554473877e-01 1.823469996452331543e-01 -7.038004696369171143e-02 -1.728419810533523560e-01 2.675132453441619873e-01 4.845548793673515320e-02 -8.235514909029006958e-02 -1.440574526786804199e-01 -6.177378445863723755e-02 -9.792146831750869751e-02 -2.852384150028228760e-01
2.117667645215988159e-01 7.200106978416442871e-02 -7.293041050434112549e-02 -1.518323272466659546e-01 2.756366431713104248e-01 1.841370165348052979e-01 1.037758067250251770e-01 9.350224584341049194e-02 4.038092195987701416e-01 -1.852711886167526245e-01 3.655731976032257080e-01 -1.200452148914337158e-01 2.073316127061843872e-01 4.685050994157791138e-02 7.118420302867889404e-02 -1.181265488266944885e-01 -9.825384616851806641e-02 3.781449794769287109e-02 -1.239738687872886658e-01 -4.152257367968559265e-02 -9.251517802476882935e-02 4.842806607484817505e-02 -2.412207871675491333e-01 -1.879883706569671631e-01 -8.851843327283859253e-02 1.538291126489639282e-01 1.876999139785766602e-01 2.185828536748886108e-01 -2.687847614288330078e-01 4.416723176836967468e-02 -1.933243870735168457e-01 -1.545074582099914551e-01
-9.862181544303894043e-02 -2.110737748444080353e-02 -2.208728529512882233e-02 -1.973762512207031250e-01 6.174353882670402527e-02 1.703131049871444702e-01 1.717546731233596802e-01 9.066828340291976929e-02 6.462129950523376465e-02 -1.128573939204216003e-01 2.521566748619079590e-01 1.449061185121536255e-01 2.958795987069606781e-03 -6.722865998744964600e-02 -2.805504202842712402e-01 -2.684247791767120361e-01 -1.160449311137199402e-01 -1.018668338656425476e-02 -4.516369476914405823e-02 1.790638118982315063e-01 -2.432533353567123413e-02 2.060642689466476440e-01 -2.537276446819305420e-01 -2.691220492124557495e-02 -4.759632050991058350e-02 3.064439594745635986e-01 3.982303142547607422e-01 6.527218222618103027e-02 1.990144252777099609e-01 -1.484370082616806030e-01 -7.399991154670715332e-02 -3.756246268749237061e-01
-5.087812244892120361e-02 -8.712281286716461182e-02 -4.458043724298477173e-02 -1.493175141513347626e-02 -9.718677029013633728e-03 -1.028003171086311340e-01 2.405422180891036987e-01 5.261022225022315979e-02 3.719104230403900146e-01 4.095044359564781189e-02 2.643562853336334229e-01 -3.521920740604400635e-02 1.986390799283981323e-01 -2.678891122341156006e-01 -2.218157947063446045e-01 -9.278594702482223511e-02 -5.364156328141689301e-03 -1.374330669641494751e-01 -1.208466514945030212e-01 5.143747851252555847e-02 4.380022883415222168e-01 1.122356392443180084e-02 1.473487317562103271e-01 1.185219436883926392e-01 5.865763127803802490e-02 -9.376529604196548462e-02 1.632509380578994751e-01 6.286013126373291016e-02 -4.418444633483886719e-01 1.160013154149055481e-01 -5.453228577971458435e-02 -1.333356499671936035e-01
4.946164414286613464e-02 -4.322363436222076416e-02 -1.248912811279296875e-01 -1.971304044127464294e-02 -6.698827724903821945e-03 -6.057988852262496948e-02 1.267329007387161255e-01 9.469483047723770142e-02 4.021857976913452148e-01 -1.396765559911727905e-01 3.048917651176452637e-01 4.565710574388504028e-02 -4.077809397131204605e-03 -1.918372958898544312e-01 -6.031799316406250000e-02 7.702632341533899307e-03 -1.012536212801933289e-01 -4.936380684375762939e-01 -5.188472568988800049e-02 1.240975633263587952e-01 2.189198732376098633e-01 -1.381792724132537842e-01 -5.609964579343795776e-02 1.990118771791458130e-01 8.685484528541564941e-02 -1.750413775444030762e-01 1.010680645704269409e-01 -3.822967410087585449e-01 -1.616304069757461548e-01 1.056319773197174072e-01 1.273954808712005615e-01 -6.539879739284515381e-02
-1.970276087522506714e-01 -3.450376987457275391e-01 -1.002821847796440125e-01 -2.309667766094207764e-01 -2.563231885433197021e-01 4.335014522075653076e-02 8.371121436357498169e-02 1.767710000276565552e-01 2.131409794092178345e-01 -1.443479210138320923e-01 7.202101498842239380e-02 9.803220746107399464e-05 1.157471686601638794e-01 -3.083283603191375732e-01 -1.537544578313827515e-01 1.077395975589752197e-01 -5.691799521446228027e-02 -4.169392213225364685e-02 -8.346977829933166504e-02 2.989989519119262695e-01 3.011117279529571533e-01 -6.366521120071411133e-02 4.985962063074111938e-02 4.752497002482414246e-02 -1.421558260917663574e-01 2.972733974456787109e-01 1.059719994664192200e-01 -1.396587789058685303e-01 -8.486583083868026733e-02 1.341323405504226685e-01 1.624602824449539185e-01 -2.569301724433898926e-01
-1.979888379573822021e-01 -2.045090347528457642e-01 -1.480289176106452942e-02 -9.553739428520202637e-02 -3.499013558030128479e-02 -2.705242335796356201e-01 5.719440523535013199e-03 -3.769725188612937927e-02 3.547019660472869873e-01 2.231086231768131256e-02 3.615443110466003418e-01 5.919269099831581116e-02 3.154355287551879883e-02 -1.488205641508102417e-01 -1.330198496580123901e-01 -1.301718205213546753e-01 -1.765196025371551514e-01 -2.322960793972015381e-01 2.118626236915588379e-01 2.289483509957790375e-02 3.841378390789031982e-01 -6.170817464590072632e-02 1.272741854190826416e-01 8.017726987600326538e-02 1.532939672470092773e-01 -1.187990978360176086e-02 1.832699179649353027e-01 -1.157566979527473450e-01 -1.885156333446502686e-01 5.170379299670457840e-03 2.172302156686782837e-01 -2.398933470249176025e-01
8.588062971830368042e-02 2.315023355185985565e-02 -1.740669310092926025e-01 -2.715459465980529785e-02 1.814761310815811157e-01 -6.640654057264328003e-02 2.657504566013813019e-02 2.602482140064239502e-01 2.149524390697479248e-01 -1.928955167531967163e-01 2.609077095985412598e-01 -3.781130537390708923e-02 3.304730355739593506e-01 -3.511184751987457275e-01 1.496829539537429810e-01 -2.047434002161026001e-01 -2.084091752767562866e-01 1.617586612701416016e-01 -5.237729102373123169e-02 1.304367184638977051e-01 9.858446568250656128e-02 -4.392456263303756714e-02 1.377771198749542236e-01 -2.543454244732856750e-02 1.846352666616439819e-01 3.494110703468322754e-01 2.303985320031642914e-02 -8.858171105384826660e-02 -4.001436755061149597e-02 1.743592321872711182e-01 9.030625969171524048e-02 -2.831737697124481201e-01
-2.008807212114334106e-01 -2.484680861234664917e-01 -2.324909716844558716e-01 -1.238074749708175659e-01 1.205796599388122559e-01 -1.157558709383010864e-01 3.501504659652709961e-01 1.258899867534637451e-01 1.554085221141576767e-02 -3.264675140380859375e-01 2.032224833965301514e-01 -1.023995354771614075e-01 -1.046314686536788940e-01 2.898987196385860443e-02 1.727264076471328735e-01 -1.017305701971054077e-01 -1.922882944345474243e-01 -2.779982388019561768e-01 3.512502461671829224e-02 1.859522908926010132e-01 -6.972771883010864258e-02 -2.935511767864227295e-01 -2.035459280014038086e-01 5.671987310051918030e-03 5.784027744084596634e-03 2.231905460357666016e-01 1.729808002710342407e-02 -1.247713044285774231e-01 -1.701914668083190918e-01 2.150269299745559692e-01 1.617178916931152344e-01 -4.384227842092514038e-02
-1.227373331785202026e-01 -3.971106931567192078e-02 -1.938079595565795898e-01 -3.019390106201171875e-01 -1.011786051094532013e-02 -4.958244389854371548e-04 1.768108606338500977e-01 -5.531858280301094055e-02 3.516430556774139404e-01 -1.381495147943496704e-01 2.206680625677108765e-01 2.523580789566040039e-01 9.515763819217681885e-02 -2.081195414066314697e-01 4.233661666512489319e-02 -7.653568685054779053e-02 -3.279323577880859375e-01 -1.370892226696014404e-01 -2.674057893455028534e-02 -1.709245294332504272e-01 4.619722068309783936e-02 -1.160940229892730713e-01 -8.028348535299301147e-02 -1.784745007753372192e-01 2.368385437875986099e-03 2.075217515230178833e-01 2.996570169925689697e-01 -1.286931186914443970e-01 -1.750577688217163086e-01 1.627605855464935303e-01 2.934589982032775879e-01 -4.704871773719787598e-02
-9.689881466329097748e-03 -2.164100557565689087e-01 3.933268412947654724e-02 -2.159104049205780029e-01 1.433359831571578979e-01 -1.483608782291412354e-02 4.168572835624217987e-03 -3.896051272749900818e-02 2.763980925083160400e-01 8.823104947805404663e-02 4.684335589408874512e-01 -3.622607886791229248e-02 1.681337505578994751e-01 -3.038481175899505615e-01 -1.134244501590728760e-01 -2.120396047830581665e-01 8.665607124567031860e-02 1.965925991535186768e-01 3.213183283805847168e-01 1.479210108518600464e-01 8.643400669097900391e-02 6.595893949270248413e-02 -1.586081832647323608e-01 -1.271040588617324829e-01 5.140189081430435181e-02 1.952596008777618408e-01 -1.090926826000213623e-01 -2.785139679908752441e-01 -1.147616952657699585e-01 -6.530950218439102173e-02 -1.540613472461700439e-01 -5.864049866795539856e-02
-1.626189798116683960e-01 -6.660767644643783569e-02 -3.176819980144500732e-01 9.564432501792907715e-02 -2.143517881631851196e-01 1.357042640447616577e-01 3.988551199436187744e-01 -1.317256093025207520e-01 -1.681488156318664551e-01 -3.149828314781188965e-01 2.448727041482925415e-01 -3.061321079730987549e-01 -3.216948360204696655e-02 -2.037226110696792603e-01 -4.664149135351181030e-03 1.762440055608749390e-01 -6.708589196205139160e-02 -1.176602393388748169e-02 2.334584742784500122e-01 -5.769039690494537354e-02 -1.046947985887527466e-01 -1.024284437298774719e-01 -1.464034616947174072e-01 1.771490722894668579e-01 -7.361085712909698486e-02 1.781952232122421265e-01 -3.842722624540328979e-02 -1.726857423782348633e-01 -1.378961056470870972e-01 1.472042351961135864e-01 7.292710244655609131e-02 -1.106796264648437500e-01
4.168193414807319641e-02 -2.112772874534130096e-02 -2.636520266532897949e-01 -2.270501293241977692e-02 2.279750704765319824e-01 -1.520017981529235840e-01 6.174767017364501953e-02 5.716503411531448364e-02 1.924102902412414551e-01 2.106624841690063477e-02 2.559130489826202393e-01 -3.427861491218209267e-03 -2.441700100898742676e-01 -8.131898939609527588e-02 -2.338519394397735596e-01 -1.700583088677376509e-04 -1.689398586750030518e-01 -6.154962815344333649e-03 -2.941177785396575928e-01 5.593373626470565796e-02 3.946658223867416382e-02 1.567499786615371704e-01 -1.686718314886093140e-01 1.646732836961746216e-01 2.158727347850799561e-01 1.993396133184432983e-01 7.261221855878829956e-02 -3.971706330776214600e-01 -2.440449036657810211e-02 -3.698568344116210938e-01 -9.349001944065093994e-02 -1.623294204473495483e-01
1.497083809226751328e-02 -3.389601409435272217e-01 -9.399517625570297241e-02 -1.751841604709625244e-01 -6.363523006439208984e-02 -2.948399484157562256e-01 1.453314870595932007e-01 -1.256510317325592041e-01 1.726412028074264526e-01 -2.619942128658294678e-01 1.913425028324127197e-01 -1.212424412369728088e-01 -4.560856148600578308e-02 -4.630245268344879150e-02 -1.866095960140228271e-01 -1.745867133140563965e-01 -1.191744953393936157e-01 -3.200919330120086670e-01 -1.424372661858797073e-02 2.454589679837226868e-02 3.022051453590393066e-01 -3.137215599417686462e-02 -1.427290611900389194e-03 2.788549363613128662e-01 -6.871122121810913086e-02 -4.611858353018760681e-02 -3.291203826665878296e-02 -3.108759224414825439e-01 -2.909387052059173584e-01 1.189422979950904846e-01 7.508410140872001648e-03 -8.495456725358963013e-02
-4.121574759483337402e-02 2.013533115386962891e-01 -1.545535176992416382e-01 -5.475806072354316711e-02 -8.151723071932792664e-03 4.420217126607894897e-02 3.380115032196044922e-01 2.433413863182067871e-01 7.550884783267974854e-02 -7.916086912155151367e-02 4.167897701263427734e-01 -7.040967047214508057e-02 7.914955914020538330e-02 -1.275693625211715698e-01 3.159919753670692444e-02 -1.655691415071487427e-01 2.453798502683639526e-01 2.040916234254837036e-01 -5.968886613845825195e-02 -1.285784393548965454e-01 3.503628373146057129e-01 -8.610817790031433105e-02 -2.400906682014465332e-01 4.349755495786666870e-02 -7.444874942302703857e-02 6.967259198427200317e-02 -5.636101122945547104e-03 8.727727830410003662e-02 -8.112773299217224121e-02 -2.534512877464294434e-01 -1.769859790802001953e-01 -2.862567901611328125e-01
6.851992011070251465e-02 -2.723381817340850830e-01 -5.233483016490936279e-02 -5.997247621417045593e-02 2.205211296677589417e-02 -1.132088452577590942e-01 1.023166030645370483e-01 2.024711072444915771e-01 4.044713675975799561e-01 -2.312693446874618530e-01 4.192472100257873535e-01 1.227865442633628845e-01 -1.267263740301132202e-01 -1.654980629682540894e-01 5.315567366778850555e-03 -5.246108025312423706e-02 -4.466125741600990295e-02 -3.106186091899871826e-01 8.962601423263549805e-03 9.816495329141616821e-02 3.426941335201263428e-01 1.266178339719772339e-01 7.360327243804931641e-02 1.209282651543617249e-01 6.255626678466796875e-02 -1.382539141923189163e-02 2.382426708936691284e-01 -6.127031147480010986e-02 -1.525124311447143555e-01 1.497334837913513184e-01 -1.361901909112930298e-01 -7.297250628471374512e-02
1.643336117267608643e-01 3.629011660814285278e-02 -1.520711034536361694e-01 -2.374927550554275513e-01 3.628971576690673828e-01 1.397489160299301147e-01 2.505640387535095215e-01 -1.817877739667892456e-01 -5.900220572948455811e-02 -7.719839364290237427e-02 2.171634323894977570e-02 -7.262331247329711914e-02 9.653200954198837280e-02 -1.714339852333068848e-02 -1.976380869746208191e-02 2.222350053489208221e-02 2.065096795558929443e-01 -3.849238902330398560e-02 -8.547955751419067383e-02 9.716155380010604858e-02 1.556186527013778687e-01 -6.540635228157043457e-02 -4.029663801193237305e-01 1.648889631032943726e-01 7.860977947711944580e-02 4.178563058376312256e-01 1.892926543951034546e-01 2.020265348255634308e-02 -2.731848657131195068e-01 4.840287566184997559e-02 1.301330626010894775e-01 -1.718755513429641724e-01
-7.171645015478134155e-02 -9.493735432624816895e-02 -1.651107966899871826e-01 -3.073353767395019531e-01 -4.390411078929901123e-02 2.453249841928482056e-01 1.061429753899574280e-01 -1.744128316640853882e-01 -2.052770555019378662e-02 4.822594299912452698e-02 2.465288937091827393e-01 1.957150399684906006e-01 -2.619618549942970276e-02 -8.270826190710067749e-03 -2.566483318805694580e-01 -2.478249818086624146e-01 -1.775490343570709229e-01 -2.418538779020309448e-01 2.719510197639465332e-01 1.491862088441848755e-01 1.942733228206634521e-01 -1.587836593389511108e-01 -1.786308586597442627e-01 -1.183366477489471436e-01 -1.652105003595352173e-01 1.367985606193542480e-01 1.534022390842437744e-01 5.707496404647827148e-02 -1.892651021480560303e-01 -2.004921585321426392e-01 3.519427776336669922e-02 -2.920748889446258545e-01
-1.503822505474090576e-01 -2.985138632357120514e-02 -9.995596855878829956e-02 9.127817302942276001e-02 -4.433972761034965515e-02 -2.779900729656219482e-01 2.732820212841033936e-01 1.068571805953979492e-01 5.913181230425834656e-02 7.596112322062253952e-03 5.040538907051086426e-01 -4.102548956871032715e-01 -1.414264179766178131e-02 -2.039935588836669922e-01 4.636957496404647827e-02 -2.186448313295841217e-02 6.706937681883573532e-03 9.968925267457962036e-02 -4.103216528892517090e-02 1.725682020187377930e-01 -8.671588450670242310e-02 2.118309289216995239e-01 -2.566941380500793457e-01 7.379060983657836914e-02 5.063114687800407410e-02 2.096303105354309082e-01 2.702884972095489502e-01 -1.179847121238708496e-01 2.486146055161952972e-03 -6.972341984510421753e-02 -1.199336908757686615e-02 -1.370350867509841919e-01
-1.892892867326736450e-01 -1.975470781326293945e-02 -1.502074152231216431e-01 -2.369112968444824219e-01 1.027936115860939026e-01 -4.331914335489273071e-02 2.189604341983795166e-01 -2.965475022792816162e-01 8.432309329509735107e-02 -1.870056800544261932e-02 1.352238059043884277e-01 -3.121291846036911011e-02 1.317739486694335938e-01 -2.445803135633468628e-01 -1.625543236732482910e-01 -1.745764762163162231e-01 -2.863006889820098877e-01 -7.938577234745025635e-02 -1.345661431550979614e-01 1.559567600488662720e-01 2.665956914424896240e-01 -1.022860705852508545e-01 -8.036704361438751221e-02 -2.265100330114364624e-01 1.955132186412811279e-01 2.430755794048309326e-01 -4.760816227644681931e-03 -2.872359752655029297e-01 -3.229525983333587646e-01 4.340754821896553040e-02 1.373451054096221924e-01 3.273531794548034668e-02
-2.433603107929229736e-01 3.062532097101211548e-02 -1.176646817475557327e-02 -2.741221487522125244e-01 -3.881604969501495361e-02 1.215089112520217896e-01 1.604806929826736450e-01 -7.871520519256591797e-02 -4.043265804648399353e-02 1.346913427114486694e-01 4.783226847648620605e-01 2.866068482398986816e-01 -1.316937953233718872e-01 -4.118890315294265747e-02 -3.546225130558013916e-01 -1.650967001914978027e-01 -3.222924172878265381e-01 -6.836557388305664062e-02 6.326009333133697510e-02 9.312345832586288452e-02 1.727635860443115234e-01 2.926288358867168427e-02 -1.741663068532943726e-01 -3.719595447182655334e-02 3.993956488557159901e-04 2.185053676366806030e-01 9.741367399692535400e-02 1.268582642078399658e-01 -1.401159316301345825e-01 -4.773927386850118637e-03 -1.590076684951782227e-01 -1.079896464943885803e-01
3.903130441904067993e-02 -4.640350118279457092e-02 -8.273971080780029297e-02 -1.171519160270690918e-01 1.517038494348526001e-01 2.709801308810710907e-02 1.462711095809936523e-01 2.597140073776245117e-01 4.842394217848777771e-02 -2.295804023742675781e-01 1.418464630842208862e-01 -7.080648839473724365e-02 7.891350984573364258e-02 6.270975619554519653e-02 1.288535147905349731e-01 1.658572554588317871e-01 -1.200210824608802795e-01 -2.720756456255912781e-02 7.160189747810363770e-02 2.845761477947235107e-01 -3.329183906316757202e-02 -1.946272850036621094e-01 8.569673448801040649e-02 3.104911744594573975e-01 2.204101681709289551e-01 -4.274597018957138062e-02 2.836006283760070801e-01 -5.059178173542022705e-02 -4.963251650333404541e-01 6.599000841379165649e-02 4.586519673466682434e-02 -3.138693869113922119e-01
-1.059959083795547485e-01 -6.051477789878845215e-02 -1.041133403778076172e-01 -8.885738998651504517e-02 -2.103957580402493477e-03 -1.341875493526458740e-01 4.136892855167388916e-01 2.614807486534118652e-01 -2.309005558490753174e-01 9.538422524929046631e-02 1.910087615251541138e-01 1.687456667423248291e-01 -1.833463609218597412e-01 -1.394722312688827515e-01 5.598445981740951538e-02 -2.341545820236206055e-01 -1.562821716070175171e-01 -1.461045891046524048e-01 -7.377430796623229980e-02 -2.369705215096473694e-02 1.351460218429565430e-01 -1.754504591226577759e-01 6.369046866893768311e-02 2.670595943927764893e-01 6.153453513979911804e-02 4.491207003593444824e-01 -3.861553594470024109e-02 1.124056428670883179e-01 -2.645677924156188965e-01 -4.188695456832647324e-03 -2.596179395914077759e-02 -6.271124631166458130e-02
1.953701674938201904e-01 -1.188442558050155640e-01 7.366025354713201523e-03 -6.601738184690475464e-02 -1.870580315589904785e-01 -3.388680219650268555e-01 1.952311024069786072e-02 -2.800511382520198822e-02 1.642699390649795532e-01 -2.826089560985565186e-01 2.744207978248596191e-01 1.146754622459411621e-01 9.274483472108840942e-02 -1.601539701223373413e-01 -3.393694758415222168e-01 2.002507448196411133e-01 -1.427919119596481323e-01 -1.248530596494674683e-01 1.387909054756164551e-01 7.202965021133422852e-02 -1.859027445316314697e-01 7.442436367273330688e-02 -4.027675837278366089e-02 -1.036672517657279968e-01 1.591168344020843506e-01 1.567453593015670776e-01 2.043072506785392761e-02 -1.091017276048660278e-01 -4.467558860778808594e-01 4.370536282658576965e-02 -8.941362798213958740e-02 -1.512383669614791870e-01
-1.488002836704254150e-01 -2.443473339080810547e-01 -2.126335948705673218e-01 -2.043690718710422516e-02 -1.094000935554504395e-01 -5.284483544528484344e-03 3.328976929187774658e-01 6.666915863752365112e-02 -2.092207372188568115e-01 -9.237753599882125854e-02 2.403739541769027710e-01 7.184474915266036987e-02 1.117287576198577881e-01 -2.431122511625289917e-01 3.273425698280334473e-01 -1.887446492910385132e-01 -5.842282995581626892e-02 3.961713984608650208e-03 3.152442350983619690e-02 1.421450972557067871e-01 1.087851002812385559e-01 -2.581429481506347656e-01 -1.990648359060287476e-01 2.297414466738700867e-02 2.386849075555801392e-01 2.930638790130615234e-01 -2.572732418775558472e-02 6.878226250410079956e-02 -7.871276885271072388e-02 5.829533562064170837e-02 2.081074416637420654e-01 -2.669087350368499756e-01
-1.519537717103958130e-01 -8.610693365335464478e-02 -2.446510940790176392e-01 7.094953209161758423e-02 1.319532468914985657e-02 -3.279892802238464355e-01 3.126509115099906921e-02 -1.171203106641769409e-01 1.157971173524856567e-01 -6.545630842447280884e-02 5.411068797111511230e-01 1.645286381244659424e-02 -2.224352955818176270e-01 -9.158067405223846436e-03 2.854697592556476593e-02 -8.932830393314361572e-02 1.350678354501724243e-01 -6.683028489351272583e-02 -1.855958402156829834e-01 1.747483164072036743e-01 -1.509748399257659912e-01 2.332667261362075806e-01 -2.897907420992851257e-02 1.850511133670806885e-01 -1.118865311145782471e-01 1.801312416791915894e-01 1.738388836383819580e-01 -2.204153537750244141e-01 2.624540589749813080e-02 6.369113922119140625e-03 1.114825531840324402e-01 -2.759272754192352295e-01
1.315483599901199341e-01 -2.544493377208709717e-01 -1.895731240510940552e-01 -2.610211372375488281e-01 1.912780255079269409e-01 7.541018724441528320e-02 6.451574712991714478e-02 1.885600388050079346e-01 -6.895107030868530273e-02 1.782683432102203369e-01 2.840690910816192627e-01 2.296806871891021729e-01 1.416513621807098389e-01 -1.486820578575134277e-01 -2.981399372220039368e-02 -1.920485198497772217e-01 -4.755220562219619751e-02 4.220983013510704041e-02 -3.327703103423118591e-02 -1.379276663064956665e-01 1.399557441473007202e-01 -2.423009276390075684e-02 -4.134542942047119141e-01 -2.575520053505897522e-02 -1.083203628659248352e-01 2.875762432813644409e-02 3.074084520339965820e-01 -4.814640432596206665e-02 5.515679717063903809e-02 1.533952951431274414e-01 -5.550877004861831665e-02 -3.563362360000610352e-01
-3.781450912356376648e-02 -1.722797900438308716e-01 -3.125498890876770020e-01 1.412323862314224243e-01 3.699339926242828369e-02 -2.516387104988098145e-01 2.313563078641891479e-01 -1.619159244000911713e-02 3.257795795798301697e-02 -2.030368298292160034e-01 5.075113773345947266e-01 -1.100098807364702225e-02 -2.016146853566169739e-02 -9.725626558065414429e-02 5.020182579755783081e-03 6.468863040208816528e-02 2.842081487178802490e-01 2.586835622787475586e-02 -1.521049588918685913e-01 -9.267841279506683350e-02 2.842522263526916504e-01 -5.834013596177101135e-02 -1.527112908661365509e-03 -1.751935631036758423e-01 -2.968290150165557861e-01 -1.418712828308343887e-02 5.352205038070678711e-02 8.987002074718475342e-02 3.881695121526718140e-02 -4.476950690150260925e-02 -1.238558515906333923e-01 -2.693698406219482422e-01
-1.117136627435684204e-01 -1.219543442130088806e-02 -1.930900476872920990e-02 -1.409693211317062378e-01 -1.434907317161560059e-01 -2.584083676338195801e-01 1.851495653390884399e-01 8.570872247219085693e-02 -2.985945716500282288e-02 2.106074616312980652e-02 2.428359389305114746e-01 -6.145928055047988892e-02 -2.166896760463714600e-01 -1.132769733667373657e-01 1.231271773576736450e-01 -1.671919822692871094e-01 -2.497150897979736328e-01 -2.464031279087066650e-01 5.924640595912933350e-02 -1.105540525168180466e-02 1.260053738951683044e-02 -3.466021418571472168e-01 -1.461340188980102539e-01 1.708684861660003662e-01 2.701528966426849365e-01 4.848828017711639404e-01 -1.125680655241012573e-01 -2.640855126082897186e-02 -1.598425656557083130e-01 8.975904434919357300e-02 1.189782517030835152e-03 -1.361466199159622192e-01
3.163664638996124268e-01 2.221240138169378042e-04 -2.164901047945022583e-01 -3.781664967536926270e-01 2.695941552519798279e-02 -7.101699709892272949e-02 5.175080895423889160e-02 1.084005311131477356e-01 3.215154632925987244e-02 6.939338985830545425e-03 3.452097773551940918e-01 -3.725486621260643005e-02 1.563375592231750488e-01 4.709392786026000977e-03 -7.688138633966445923e-02 -6.851975619792938232e-02 1.419224590063095093e-01 5.115162953734397888e-02 -1.885664016008377075e-01 -2.459829300642013550e-02 2.923044860363006592e-01 9.387557394802570343e-03 -1.805879771709442139e-01 -5.209980998188257217e-03 -2.601592242717742920e-01 3.058948814868927002e-01 1.797340512275695801e-01 2.329179644584655762e-02 -1.815121620893478394e-01 -2.618389725685119629e-01 -1.532622575759887695e-01 -1.921962052583694458e-01
1.107684299349784851e-01 -1.644787788391113281e-01 -2.364829480648040771e-01 -1.352540999650955200e-01 -1.211275979876518250e-01 4.070761799812316895e-02 3.211627900600433350e-02 9.448407590389251709e-02 1.241100877523422241e-01 2.219403535127639771e-02 3.808280527591705322e-01 7.587165385484695435e-02 -9.842957556247711182e-02 -2.308360859751701355e-02 1.132573857903480530e-01 -1.506220432929694653e-03 5.275628995150327682e-03 3.689523637294769287e-01 2.189592868089675903e-01 -1.244878675788640976e-02 -6.106697395443916321e-02 2.423184514045715332e-01 -2.428325712680816650e-01 1.216038502752780914e-02 2.367440909147262573e-01 4.179176688194274902e-01 1.740812957286834717e-01 1.290335208177566528e-01 1.306868530809879303e-02 1.939629763364791870e-01 1.055237576365470886e-01 -1.950358301401138306e-01
1.094956994056701660e-01 1.352200061082839966e-01 -2.260767668485641479e-01 2.115939743816852570e-02 -2.080607265233993530e-01 3.227930143475532532e-02 1.020379289984703064e-01 8.604599162936210632e-03 8.833120763301849365e-02 8.208678662776947021e-02 3.163588941097259521e-01 -6.269609928131103516e-02 -1.802368313074111938e-01 -1.213569194078445435e-01 -1.009919121861457825e-01 2.727696597576141357e-01 -3.095794022083282471e-01 8.408936113119125366e-02 6.415728130377829075e-04 7.478190958499908447e-02 1.709129363298416138e-01 -1.250309497117996216e-01 -1.850974857807159424e-01 -1.185201928019523621e-01 1.785309910774230957e-01 2.462650537490844727e-01 1.017454788088798523e-01 -1.675369590520858765e-01 -2.811548411846160889e-01 -7.774979621171951294e-02 4.263492226600646973e-01 -1.162688136100769043e-01
3.018377162516117096e-02 5.039757117629051208e-02 -8.435982465744018555e-02 -2.871792018413543701e-01 2.356222830712795258e-02 1.030585914850234985e-01 2.858671247959136963e-01 -1.418730467557907104e-01 1.939957439899444580e-01 -9.158028662204742432e-02 2.776575982570648193e-01 3.282569944858551025e-01 4.623391106724739075e-02 -9.038272500038146973e-02 -4.615244921296834946e-03 9.187688119709491730e-03 -1.008776500821113586e-01 2.493218332529067993e-01 6.757366657257080078e-02 -2.360475808382034302e-01 -2.315784990787506104e-02 -1.755220592021942139e-01 -1.045083701610565186e-01 1.875633448362350464e-01 -1.299694925546646118e-01 3.428220152854919434e-01 -8.887384086847305298e-02 9.572756290435791016e-02 -6.142474338412284851e-02 -1.533635407686233521e-01 1.534374356269836426e-01 -3.745262324810028076e-01
-1.095264926552772522e-01 1.884158886969089508e-02 -2.804320156574249268e-01 6.979640573263168335e-02 -2.887457609176635742e-02 1.286172568798065186e-01 4.140031933784484863e-01 2.484598895534873009e-03 3.184562623500823975e-01 -1.364948302507400513e-01 4.339016973972320557e-01 1.918340027332305908e-01 -6.342035531997680664e-02 -1.621205359697341919e-01 -8.611946552991867065e-02 -6.228976696729660034e-02 9.217535704374313354e-02 1.847960054874420166e-02 -1.783631742000579834e-01 -1.847661137580871582e-01 3.721084892749786377e-01 1.183978468179702759e-01 1.121823787689208984e-01 -4.380947351455688477e-02 -2.314203185960650444e-03 8.057032525539398193e-02 5.495883524417877197e-02 -6.672871112823486328e-02 -2.352237254381179810e-01 5.702365189790725708e-02 -8.954314142465591431e-02 -7.930773496627807617e-02
-3.189697563648223877e-01 -2.270929664373397827e-01 -3.073145151138305664e-01 -3.280452191829681396e-01 -1.895688027143478394e-01 1.938659101724624634e-01 2.162427008152008057e-01 -1.638398468494415283e-01 5.755103379487991333e-02 -7.119406014680862427e-02 3.371747434139251709e-01 -7.171585410833358765e-02 1.849265694618225098e-01 -4.885405302047729492e-02 4.948505014181137085e-02 -4.880178347229957581e-02 3.386935591697692871e-02 -8.491310477256774902e-02 2.326637655496597290e-01 -8.169409632682800293e-02 -1.338044852018356323e-01 -6.867685914039611816e-02 -4.559884592890739441e-02 -6.876708008348941803e-03 2.216422259807586670e-01 -5.308198742568492889e-03 -4.476745054125785828e-02 -3.574484214186668396e-02 -2.562530040740966797e-01 -1.151470374315977097e-02 6.087996065616607666e-02 -3.362000584602355957e-01
9.762184321880340576e-02 -1.193059384822845459e-01 -2.199672907590866089e-01 -2.496771067380905151e-01 1.664083302021026611e-01 7.005737721920013428e-02 1.502526253461837769e-01 -4.802015796303749084e-02 2.481343746185302734e-01 3.046131692826747894e-02 6.397097557783126831e-02 1.264280378818511963e-01 9.288274496793746948e-02 1.872013956308364868e-01 -2.782854065299034119e-02 3.340551629662513733e-02 3.072319924831390381e-01 -5.558795109391212463e-02 -5.452092736959457397e-02 -8.454996347427368164e-02 1.712044179439544678e-01 -9.743544459342956543e-02 -2.578336000442504883e-01 -1.066896766424179077e-01 1.918729692697525024e-01 4.144786000251770020e-01 2.190046906471252441e-01 -7.312858104705810547e-02 -3.734746277332305908e-01 4.661347717046737671e-02 -7.198651880025863647e-02 -2.164915204048156738e-01
2.999570667743682861e-01 -3.610480204224586487e-02 -1.663034558296203613e-01 -9.468237310647964478e-02 -8.695355802774429321e-02 -7.823385298252105713e-02 1.344290524721145630e-01 1.962734945118427277e-02 3.731709346175193787e-02 -4.722663760185241699e-02 3.789495825767517090e-01 -4.385647177696228027e-02 -9.373432397842407227e-02 -3.274375498294830322e-01 -1.168536394834518433e-01 2.130419462919235229e-01 -2.101648747920989990e-01 1.930607110261917114e-01 -3.244333565235137939e-01 4.057439044117927551e-02 9.698259085416793823e-02 -1.538225263357162476e-01 6.388967484235763550e-02 -1.785140186548233032e-01 5.668007209897041321e-02 2.070022821426391602e-01 1.520816385746002197e-01 -8.950314670801162720e-02 -1.870260834693908691e-01 4.045554250478744507e-02 3.774918019771575928e-01 4.573581367731094360e-02
-1.158909872174263000e-01 -4.556004106998443604e-01 -2.800961397588253021e-02 -3.630165159702301025e-01 -1.268200427293777466e-01 -3.143389150500297546e-02 1.441945582628250122e-01 -3.961276262998580933e-02 1.124307811260223389e-01 -5.310858786106109619e-02 4.735828042030334473e-01 -1.208158326335251331e-03 1.660586893558502197e-01 -9.534619748592376709e-02 1.133735179901123047e-01 -1.864061504602432251e-01 1.724058240652084351e-01 1.244548242539167404e-02 1.628151629120111465e-03 -7.183906435966491699e-02 7.581819314509630203e-03 -4.317441210150718689e-02 -8.229701966047286987e-02 1.726222783327102661e-01 5.065024271607398987e-02 1.031751856207847595e-01 1.077695041894912720e-01 2.293273061513900757e-01 2.451414987444877625e-02 1.655939817428588867e-01 1.657261550426483154e-01 -2.766780853271484375e-01
1.604762859642505646e-02 1.531713753938674927e-01 -3.432830274105072021e-01 -1.824859529733657837e-01 -4.018975794315338135e-02 -6.166535243391990662e-02 2.074623405933380127e-01 1.386370658874511719e-01 1.599731296300888062e-01 -2.177681624889373779e-01 3.155046999454498291e-01 1.444830596446990967e-01 3.350549042224884033e-01 -1.359131634235382080e-01 -1.468021273612976074e-01 -4.222261160612106323e-02 -1.167979650199413300e-02 2.550072371959686279e-01 1.747109591960906982e-01 2.005435079336166382e-01 3.431058675050735474e-02 -1.910251379013061523e-01 1.177091971039772034e-01 2.834057807922363281e-02 -2.165681123733520508e-02 -5.453469231724739075e-02 9.468585997819900513e-02 -3.201627731323242188e-01 -3.047647178173065186e-01 4.625317081809043884e-02 7.735152542591094971e-02 -7.620631158351898193e-02
1.779142767190933228e-02 -4.189675450325012207e-01 -1.489231586456298828e-01 7.863498758524656296e-04 -2.921062335371971130e-02 -4.039217531681060791e-02 -3.976295515894889832e-02 -1.304706484079360962e-01 2.207046300172805786e-01 -9.671423584222793579e-02 4.716451764106750488e-01 -1.949472278356552124e-01 1.965459883213043213e-01 -3.414458930492401123e-01 -5.701289698481559753e-02 2.462683990597724915e-02 2.759010903537273407e-02 2.099692821502685547e-01 1.238942891359329224e-01 4.600566625595092773e-02 1.041902750730514526e-01 -1.709242016077041626e-01 -1.357955485582351685e-01 -1.010767817497253418e-01 -1.312799751758575439e-01 -4.935352876782417297e-02 1.920225322246551514e-01 -2.984490692615509033e-01 -2.963895164430141449e-02 -1.507002264261245728e-01 3.577843308448791504e-02 4.202209413051605225e-02
-4.875151067972183228e-02 -3.351812064647674561e-02 -2.488721162080764771e-01 -1.002777218818664551e-01 7.015010714530944824e-02 1.565275155007839203e-02 3.389845192432403564e-01 3.133736848831176758e-01 3.274943530559539795e-01 -9.593513794243335724e-03 1.769532561302185059e-01 -1.210083886981010437e-01 -3.531558513641357422e-01 -1.340229511260986328e-01 5.596730392426252365e-03 -2.042347341775894165e-01 -1.774206906557083130e-01 -4.312058910727500916e-02 -1.476647555828094482e-01 6.134677305817604065e-02 -6.830311566591262817e-02 -7.533608586527407169e-04 2.387858480215072632e-01 -1.053407788276672363e-01 2.522587180137634277e-01 3.146315217018127441e-01 8.537455648183822632e-02 -1.182997599244117737e-01 -4.807250201702117920e-02 -1.315868943929672241e-01 -1.035006437450647354e-02 -1.821305006742477417e-01
2.000504583120346069e-01 9.950938075780868530e-02 1.139990389347076416e-01 9.760019928216934204e-02 -1.785973310470581055e-01 1.186237260699272156e-01 2.003691196441650391e-01 -5.418174713850021362e-02 1.146241351962089539e-01 -3.337072134017944336e-01 4.110639989376068115e-01 1.016815230250358582e-01 6.708942353725433350e-02 -9.494814276695251465e-02 -1.373158842325210571e-01 1.205072849988937378e-01 -5.422144010663032532e-02 2.044092305004596710e-02 1.747675687074661255e-01 -2.574452571570873260e-02 -6.410322617739439011e-03 -3.864764049649238586e-02 1.043502613902091980e-01 1.716068238019943237e-01 1.247424110770225525e-01 1.835571080446243286e-01 -7.365760207176208496e-02 -4.230298101902008057e-01 -3.768512010574340820e-01 -2.574371639639139175e-03 1.724380403757095337e-01 -7.726284861564636230e-02
6.615814566612243652e-02 -2.546980977058410645e-01 8.499411866068840027e-03 -1.838621646165847778e-01 7.275492697954177856e-02 1.361860241740942001e-02 1.452163010835647583e-01 7.753642648458480835e-02 3.732095360755920410e-01 3.455258673056960106e-03 3.743057250976562500e-01 -4.247797280550003052e-02 5.483772978186607361e-02 -8.675303310155868530e-03 -1.558640599250793457e-01 -1.748631745576858521e-01 -2.716694176197052002e-01 -2.831832170486450195e-01 -7.203422486782073975e-02 1.486909836530685425e-01 3.054747283458709717e-01 -1.913718506693840027e-02 6.067130714654922485e-02 7.373943179845809937e-02 -8.489479077979922295e-04 -1.419243663549423218e-01 1.784421205520629883e-01 -6.023661047220230103e-02 -4.036890864372253418e-01 6.839597225189208984e-02 -8.431828767061233521e-02 -1.033250540494918823e-01
-1.270736753940582275e-01 -4.136903211474418640e-02 -3.279599845409393311e-01 -7.784382998943328857e-02 2.478801459074020386e-01 -1.156235858798027039e-01 1.244545727968215942e-01 -2.498531714081764221e-02 -1.262972652912139893e-01 -1.235063746571540833e-01 3.967019617557525635e-01 -2.455242127180099487e-01 1.151035502552986145e-01 -7.512282114475965500e-03 1.232034862041473389e-01 -1.226868852972984314e-01 -1.911252290010452271e-01 3.188616037368774414e-02 6.228424236178398132e-02 1.479359418153762817e-01 1.774143129587173462e-01 -1.482363045215606689e-01 9.971914440393447876e-02 -1.251227706670761108e-01 3.774673938751220703e-01 1.851305812597274780e-01 1.809375733137130737e-01 1.360303461551666260e-01 -1.943977475166320801e-01 -1.101374067366123199e-02 -3.852224722504615784e-02 -2.746784687042236328e-01
-7.261234521865844727e-02 -5.090067163109779358e-02 -2.654637098312377930e-01 -1.132236495614051819e-01 1.043641567230224609e-01 1.105200648307800293e-01 4.889585971832275391e-01 -2.803458869457244873e-01 2.062133997678756714e-01 4.829109460115432739e-02 2.496753782033920288e-01 2.525353990495204926e-02 9.377323836088180542e-02 -7.371391355991363525e-02 -1.254135817289352417e-01 -1.131427288055419922e-01 -1.140078008174896240e-01 3.444888591766357422e-01 1.320244669914245605e-01 2.644904553890228271e-01 -6.738600879907608032e-02 -6.610933691263198853e-02 -1.618320047855377197e-01 1.063218712806701660e-01 1.668178141117095947e-01 1.357862353324890137e-02 5.009543523192405701e-02 -9.220377355813980103e-02 -2.620636522769927979e-01 -1.382775008678436279e-01 -4.592853784561157227e-02 -1.519346833229064941e-01
1.066310517489910126e-02 -2.269631028175354004e-01 -2.192197740077972412e-01 -2.171210199594497681e-01 1.092724949121475220e-01 -1.080873012542724609e-01 3.281502425670623779e-01 1.136933863162994385e-01 1.213910728693008423e-01 -3.106214106082916260e-01 1.997998505830764771e-01 1.376342624425888062e-01 1.069338321685791016e-01 -2.173503637313842773e-01 -1.896692663431167603e-01 3.584683174267411232e-03 -5.764381587505340576e-02 -2.669056057929992676e-01 1.709742993116378784e-01 -9.831789880990982056e-02 3.813356161117553711e-02 8.528318256139755249e-02 4.114331677556037903e-03 2.836718857288360596e-01 1.440676301717758179e-01 -2.958477139472961426e-01 1.965698599815368652e-01 -2.887067385017871857e-02 -1.973986923694610596e-01 -8.618794381618499756e-02 1.818897575139999390e-01 -1.195325404405593872e-01
-1.151992827653884888e-01 -1.384634524583816528e-01 -4.241492971777915955e-02 -2.139874696731567383e-01 1.116456761956214905e-01 -2.245932966470718384e-01 4.257800802588462830e-02 1.426579952239990234e-01 -7.873382419347763062e-02 -8.137057721614837646e-02 2.826902270317077637e-01 -3.410352468490600586e-01 1.618159711360931396e-01 -5.336523801088333130e-02 1.407627910375595093e-01 3.321793163195252419e-03 1.019973009824752808e-01 -1.848147064447402954e-01 5.803578719496726990e-02 -2.080073654651641846e-01 -7.834219932556152344e-02 1.056734845042228699e-01 2.217617183923721313e-01 1.378277838230133057e-01 2.689073979854583740e-01 3.593548238277435303e-01 4.339936375617980957e-02 -7.871938496828079224e-02 -2.296832948923110962e-01 -2.249258905649185181e-01 1.518899053335189819e-01 -2.537350952625274658e-01
5.587750673294067383e-02 -1.831595450639724731e-01 1.047149579972028732e-02 -2.253080159425735474e-01 -1.720065027475357056e-01 -2.828891575336456299e-01 2.195329964160919189e-01 5.277818068861961365e-03 2.978767156600952148e-01 -1.686323806643486023e-02 2.246330231428146362e-01 -4.566838964819908142e-02 -4.086974263191223145e-02 -1.355031281709671021e-01 2.862050384283065796e-02 -2.923090159893035889e-01 -1.094855442643165588e-01 -2.595691978931427002e-01 4.563869733829051256e-04 -1.991648077964782715e-01 2.746227979660034180e-01 -8.967180550098419189e-02 -6.745365262031555176e-02 3.843690827488899231e-02 -6.322209537029266357e-02 -8.097788691520690918e-02 2.857590913772583008e-01 -2.010592222213745117e-01 -3.902243971824645996e-01 -1.495513599365949631e-02 4.703162983059883118e-02 -1.044104099273681641e-01
1.839151680469512939e-01 -1.454731225967407227e-01 5.056100338697433472e-02 -3.385597839951515198e-02 -1.158319488167762756e-01 2.879305742681026459e-03 6.386854685842990875e-03 7.511845976114273071e-02 3.087727129459381104e-01 -1.361987739801406860e-01 4.473505616188049316e-01 2.450154274702072144e-01 1.669970303773880005e-01 -4.345156997442245483e-02 1.273947488516569138e-02 -1.623403877019882202e-01 -7.690389454364776611e-02 -1.032610833644866943e-01 -5.973698571324348450e-02 7.418936491012573242e-02 4.104191064834594727e-01 -5.072234943509101868e-02 -2.563987970352172852e-01 2.937966883182525635e-01 -6.966141983866691589e-03 -1.711910218000411987e-02 -1.550588663667440414e-02 -1.884545385837554932e-02 -3.169749379158020020e-01 1.269726008176803589e-01 -5.031454190611839294e-02 -1.519069671630859375e-01
-1.420318782329559326e-01 -5.043155979365110397e-03 -1.612431555986404419e-01 -2.281759493052959442e-02 1.335750333964824677e-02 3.402685374021530151e-02 3.561770021915435791e-01 1.618582159280776978e-01 -8.406370878219604492e-02 -3.635669127106666565e-02 2.455516904592514038e-01 5.135025829076766968e-02 -3.905126452445983887e-02 -1.880013383924961090e-02 1.985125690698623657e-01 -3.846306204795837402e-01 -1.663064360618591309e-01 -3.836176916956901550e-02 -5.325931310653686523e-02 -1.176500022411346436e-01 -1.036992669105529785e-01 -1.497566401958465576e-01 -1.990581750869750977e-01 7.388119399547576904e-02 2.171628326177597046e-01 3.842983543872833252e-01 7.819158583879470825e-02 -3.512235358357429504e-02 4.478456825017929077e-02 1.758182942867279053e-01 -1.914677210152149200e-02 -4.228358566761016846e-01
-3.415863960981369019e-02 5.699766799807548523e-03 -2.650075256824493408e-01 3.508976474404335022e-02 1.963953822851181030e-01 -2.394344955682754517e-01 2.238546758890151978e-01 1.604358106851577759e-01 8.900146186351776123e-02 5.344134569168090820e-02 1.805510669946670532e-01 2.297998405992984772e-02 -5.879580229520797729e-02 -3.160671293735504150e-01 -1.790869981050491333e-01 -5.505834892392158508e-02 -9.859115630388259888e-02 2.354377508163452148e-02 -3.857664763927459717e-02 -2.193989753723144531e-01 7.897278410382568836e-04 1.868906319141387939e-01 -2.152796387672424316e-01 2.750953137874603271e-01 1.379038989543914795e-01 2.088992744684219360e-01 1.625057756900787354e-01 -3.795585930347442627e-01 1.845643296837806702e-02 -3.481611907482147217e-01 -4.092103987932205200e-02 -4.015388432890176773e-03
-2.020864635705947876e-01 6.154107302427291870e-02 -1.554186642169952393e-01 -2.237288057804107666e-01 5.320063605904579163e-02 -7.825548946857452393e-02 1.301270127296447754e-01 1.249495893716812134e-01 7.504541426897048950e-02 -8.999631740152835846e-03 4.842770397663116455e-01 -6.982911378145217896e-02 -8.733817376196384430e-03 -1.950956881046295166e-02 -9.011486172676086426e-02 1.309733241796493530e-01 2.277462929487228394e-01 9.794701635837554932e-02 -1.756613105535507202e-01 -2.177511155605316162e-01 2.620027661323547363e-01 -1.100935786962509155e-01 -1.045242622494697571e-01 -1.018926203250885010e-01 -8.082478307187557220e-03 3.397115468978881836e-01 -1.068826839327812195e-01 -1.736490726470947266e-01 -1.090571731328964233e-01 -2.556732296943664551e-01 -2.951988279819488525e-01 -7.456543296575546265e-02
5.303375050425529480e-02 -2.339724451303482056e-01 -1.545393317937850952e-01 7.157862186431884766e-02 3.253515362739562988e-01 2.017875015735626221e-01 2.484275028109550476e-02 1.077429577708244324e-01 2.851095199584960938e-01 1.408299505710601807e-01 5.401674509048461914e-01 1.941079795360565186e-01 9.853201359510421753e-02 6.076893210411071777e-02 -2.981674969196319580e-01 -1.502996981143951416e-01 1.335946172475814819e-01 8.982346206903457642e-02 -1.086479499936103821e-01 -1.377710998058319092e-01 -4.448340833187103271e-02 -7.117765396833419800e-02 4.929668083786964417e-02 -7.096183486282825470e-03 1.055578067898750305e-01 2.493945509195327759e-01 -2.318055555224418640e-02 -3.147104755043983459e-02 -8.796458691358566284e-02 7.252395898103713989e-02 -3.623600676655769348e-02 -2.091919928789138794e-01
-7.438550144433975220e-02 -1.866876184940338135e-01 -2.148768752813339233e-01 1.999797075986862183e-01 1.420941650867462158e-01 -2.842477560043334961e-01 1.691107638180255890e-03 -9.444231539964675903e-02 2.313020825386047363e-01 5.870460532605648041e-03 4.312238693237304688e-01 2.930765226483345032e-02 1.560877077281475067e-02 -1.798856258392333984e-01 6.124926358461380005e-02 -2.206320874392986298e-02 -5.192800611257553101e-02 2.866394061129540205e-04 -7.146430760622024536e-02 1.284989714622497559e-01 -8.216603845357894897e-02 1.589779406785964966e-01 -1.982332170009613037e-01 2.157741785049438477e-01 -1.043673902750015259e-01 1.243827864527702332e-01 2.760213017463684082e-01 -2.625927925109863281e-01 -2.101699635386466980e-02 -3.032545745372772217e-01 6.621488183736801147e-02 -2.754274904727935791e-01
2.592288851737976074e-01 -2.126036435365676880e-01 -1.632758378982543945e-01 -1.492490917444229126e-01 -4.146101698279380798e-02 2.661090195178985596e-01 -1.114445477724075317e-01 -4.406440630555152893e-02 2.325475402176380157e-02 -1.408057101070880890e-02 2.347196340560913086e-01 8.138243854045867920e-02 1.025107800960540771e-01 -1.266009211540222168e-01 -1.659577935934066772e-01 -2.090388089418411255e-01 -2.501898109912872314e-01 3.674788400530815125e-02 -1.271452475339174271e-02 -1.535929292440414429e-01 2.556173503398895264e-01 -1.323330868035554886e-02 -3.269472420215606689e-01 -4.178226366639137268e-02 -2.221005111932754517e-01 1.944198012351989746e-01 8.508715778589248657e-02 3.546331822872161865e-02 -3.795740604400634766e-01 5.262289941310882568e-02 1.807106435298919678e-01 -2.335802018642425537e-01
1.269382536411285400e-01 -2.033102326095104218e-02 -2.506778836250305176e-01 -1.658565551042556763e-01 3.354767337441444397e-02 3.016589879989624023e-01 1.030542105436325073e-01 7.810972630977630615e-02 2.375195026397705078e-01 4.962149262428283691e-02 1.489970684051513672e-01 -1.186960749328136444e-02 1.428592652082443237e-01 -3.358272612094879150e-01 -2.751891314983367920e-01 -4.649660736322402954e-02 -2.125116139650344849e-01 1.615085825324058533e-02 -1.989251971244812012e-01 -2.777831815183162689e-02 2.496383786201477051e-01 -2.395972013473510742e-01 9.897032752633094788e-03 5.053206533193588257e-02 4.386415183544158936e-01 1.593873053789138794e-01 -4.116377979516983032e-02 -2.032539397478103638e-01 -1.286388933658599854e-01 -3.929103724658489227e-03 -4.540907591581344604e-02 -6.631080806255340576e-02
-9.464853256940841675e-02 -2.601769007742404938e-02 -2.532759904861450195e-01 -1.542901247739791870e-01 2.527855634689331055e-01 -8.647696673870086670e-02 2.308462411165237427e-01 -8.216993510723114014e-02 -1.539460122585296631e-01 -3.944568634033203125e-01 1.670267730951309204e-01 -5.145135894417762756e-02 -6.920942105352878571e-03 -2.142241448163986206e-01 -8.088868111371994019e-02 -8.449509739875793457e-02 -6.961927562952041626e-02 -1.115079149603843689e-01 4.551436007022857666e-02 3.583207428455352783e-01 1.875396966934204102e-01 -2.786224782466888428e-01 -1.028223335742950439e-01 1.328776925802230835e-01 2.845810949802398682e-01 1.001843959093093872e-01 1.897783726453781128e-01 -1.278997957706451416e-02 -1.357114911079406738e-01 1.312948614358901978e-01 -3.514764085412025452e-02 -2.205813527107238770e-01
4.516434669494628906e-01 7.556453347206115723e-02 -7.000488042831420898e-02 -2.870492935180664062e-01 -1.189845707267522812e-02 -1.281238496303558350e-01 3.341811895370483398e-01 2.948453426361083984e-01 1.123277321457862854e-01 -6.583420187234878540e-02 2.926776409149169922e-01 1.319414228200912476e-01 -2.026422508060932159e-02 -3.354996442794799805e-02 -1.046977117657661438e-01 -7.120092958211898804e-02 2.442492991685867310e-01 9.609258174896240234e-02 -1.469125002622604370e-01 -4.718158766627311707e-02 1.360269337892532349e-01 -2.335775047540664673e-01 4.864526540040969849e-02 1.085087880492210388e-01 -9.709719568490982056e-02 2.722492516040802002e-01 1.393620818853378296e-01 1.174761056900024414e-01 -1.151321753859519958e-01 -6.578380614519119263e-02 -1.031085923314094543e-01 -1.592700928449630737e-01
1.230955682694911957e-02 3.605079278349876404e-02 -4.138758406043052673e-03 -1.454903334379196167e-01 -3.014921210706233978e-02 1.565679162740707397e-01 2.942630350589752197e-01 1.436971276998519897e-01 -1.349943280220031738e-01 -1.368025243282318115e-01 4.156319797039031982e-01 -1.208054739981889725e-02 4.406419023871421814e-02 -8.995994925498962402e-02 -1.020337119698524475e-01 3.202608227729797363e-01 7.785702124238014221e-03 -6.488025933504104614e-02 1.861278414726257324e-01 2.060177549719810486e-02 -4.465829730033874512e-01 -1.058107148855924606e-02 -8.949358761310577393e-02 9.899335354566574097e-02 6.740161776542663574e-02 2.126126885414123535e-01 4.946899041533470154e-02 -3.096762895584106445e-01 -1.998085677623748779e-01 1.410437822341918945e-01 4.761219024658203125e-02 -2.120919227600097656e-01
-1.111161261796951294e-01 -1.707204431295394897e-01 1.526489257812500000e-01 -3.958261609077453613e-01 -7.455543428659439087e-02 8.608246222138404846e-03 8.248584717512130737e-02 1.347717791795730591e-01 -1.691598147153854370e-01 -3.112156987190246582e-01 2.084387987852096558e-01 -2.720849215984344482e-01 -6.870871037244796753e-02 -2.783384919166564941e-01 8.923824131488800049e-02 -2.383411489427089691e-02 1.430654972791671753e-01 -6.986037641763687134e-02 1.257173269987106323e-01 -1.697412878274917603e-01 6.138873472809791565e-02 -5.264562740921974182e-02 2.314220368862152100e-02 -1.089825993403792381e-03 2.717080712318420410e-02 4.891695380210876465e-01 7.498463243246078491e-02 -2.267386764287948608e-01 -1.343347728252410889e-01 1.023477315902709961e-02 7.092797756195068359e-02 -1.302856504917144775e-01
7.362972013652324677e-03 1.154576689004898071e-01 -4.334397241473197937e-02 1.600760072469711304e-01 1.439749747514724731e-01 3.117132186889648438e-02 3.929116427898406982e-01 4.188549518585205078e-02 2.696837782859802246e-01 3.848582133650779724e-02 2.174308300018310547e-01 1.287717968225479126e-01 3.034653365612030029e-01 -2.011382430791854858e-01 7.761493325233459473e-02 5.128194391727447510e-02 -4.408026486635208130e-02 2.035122066736221313e-01 1.595996320247650146e-01 2.406215760856866837e-03 -1.220352724194526672e-01 -2.535645365715026855e-01 -1.702621877193450928e-01 4.512324556708335876e-02 3.432708233594894409e-02 1.265262216329574585e-01 3.773867785930633545e-01 -1.993719488382339478e-01 -2.153307944536209106e-01 -2.204169183969497681e-01 1.044972389936447144e-01 -1.331491172313690186e-01
-7.174369692802429199e-02 2.324534803628921509e-01 -1.016374379396438599e-01 -4.260219261050224304e-02 1.050126850605010986e-01 -8.576841652393341064e-02 2.293661087751388550e-01 -2.904896810650825500e-02 1.521773040294647217e-01 -5.509094148874282837e-02 3.911821544170379639e-02 6.935988366603851318e-02 1.005264669656753540e-01 -1.648551076650619507e-01 -2.294045984745025635e-01 2.548217773437500000e-01 -2.374501377344131470e-01 -1.853939443826675415e-01 -1.141554340720176697e-01 -5.544352531433105469e-02 1.946649700403213501e-01 -7.107745110988616943e-02 -2.459003217518329620e-02 -6.545007973909378052e-02 3.278323411941528320e-01 7.010241597890853882e-02 1.815505921840667725e-01 -1.799241751432418823e-01 -4.190399646759033203e-01 -2.036975473165512085e-01 2.764776051044464111e-01 -2.086068391799926758e-01
-1.778419911861419678e-01 -1.881787776947021484e-01 -1.891237497329711914e-01 -2.318139523267745972e-01 1.438487619161605835e-01 -1.641643047332763672e-01 3.204777538776397705e-01 1.316635906696319580e-01 -1.281041204929351807e-01 -1.663157343864440918e-01 2.165246382355690002e-02 1.776959747076034546e-01 1.954814046621322632e-02 -1.836816221475601196e-01 -8.114401251077651978e-02 1.838716417551040649e-01 -3.032668828964233398e-01 1.485648304224014282e-01 -2.433541864156723022e-01 -1.710822135210037231e-01 5.451372358947992325e-03 -3.854668885469436646e-02 1.137818917632102966e-01 2.266028225421905518e-01 6.947316695004701614e-03 3.445780873298645020e-01 -1.061220690608024597e-01 -1.231321878731250763e-02 -9.986738115549087524e-02 -3.850664943456649780e-02 1.393293291330337524e-01 -3.094075918197631836e-01
-8.523845672607421875e-02 4.337596520781517029e-02 -2.654865682125091553e-01 4.490911215543746948e-02 2.227088510990142822e-01 -1.275360584259033203e-01 2.068472355604171753e-01 -2.636167779564857483e-02 3.144574537873268127e-02 9.607656858861446381e-03 3.282205462455749512e-01 -1.383246202021837234e-02 -1.782651841640472412e-01 -1.476240456104278564e-01 -1.870685070753097534e-01 -8.071925491094589233e-02 -1.006123423576354980e-01 -2.205377370119094849e-01 -8.549669384956359863e-02 -2.534775137901306152e-01 1.511581838130950928e-01 -4.632946476340293884e-02 -3.475831747055053711e-01 4.956863820552825928e-02 8.256703615188598633e-03 3.271825611591339111e-01 8.956088684499263763e-03 -2.969458401203155518e-01 3.476529940962791443e-02 -2.987462282180786133e-01 -1.428736150264739990e-01 -1.417528390884399414e-01
-1.966337561607360840e-01 -1.154292956925928593e-03 2.007607072591781616e-01 -8.227300643920898438e-02 1.631504893302917480e-01 2.241071760654449463e-01 2.036873996257781982e-01 -1.167945265769958496e-01 -6.187665835022926331e-02 -1.111175939440727234e-01 3.841511309146881104e-01 2.330110780894756317e-02 1.579905673861503601e-02 -1.300357580184936523e-01 -1.888495087623596191e-01 3.014113567769527435e-02 -1.970721930265426636e-01 -2.042740397155284882e-02 1.111913099884986877e-01 2.022019773721694946e-01 -8.826602995395660400e-02 -2.664777636528015137e-01 -3.827280923724174500e-02 5.702484026551246643e-02 1.470766961574554443e-01 1.039213761687278748e-01 2.658301591873168945e-01 -1.313600838184356689e-01 -4.349689483642578125e-01 -2.182231098413467407e-02 2.299171388149261475e-01 -1.592355966567993164e-01
1.400505155324935913e-01 -1.786248981952667236e-01 6.933265924453735352e-02 -2.190861850976943970e-01 -2.088821828365325928e-01 -3.918569907546043396e-02 1.923721581697463989e-01 2.185847163200378418e-01 3.031590282917022705e-01 -1.538641899824142456e-01 3.809525966644287109e-01 2.726942896842956543e-01 -1.176446005702018738e-01 -3.037251234054565430e-01 7.280777394771575928e-02 -1.571312397718429565e-01 8.940636366605758667e-02 6.703320890665054321e-03 -2.364873699843883514e-02 -1.737849786877632141e-02 1.676361113786697388e-01 -1.185244098305702209e-01 -1.859341263771057129e-01 -1.086631268262863159e-01 -6.902446504682302475e-03 -1.382726943120360374e-03 2.583434283733367920e-01 1.346948835998773575e-02 -3.171650767326354980e-01 1.506220996379852295e-01 -8.215246349573135376e-02 1.190395094454288483e-02
2.544796466827392578e-01 -3.113111555576324463e-01 -3.043286204338073730e-01 -2.542715705931186676e-02 -7.607103139162063599e-02 -3.651626035571098328e-02 1.419171988964080811e-01 -2.143372297286987305e-01 2.181745022535324097e-01 -2.999612987041473389e-01 3.456166684627532959e-01 -1.325264126062393188e-01 1.023705378174781799e-01 2.174117565155029297e-01 -4.423817247152328491e-02 -9.505241364240646362e-02 6.501952558755874634e-02 6.762572377920150757e-02 2.841712236404418945e-01 2.301669120788574219e-02 1.650586351752281189e-02 -2.216277867555618286e-01 -1.626604050397872925e-01 -1.515416651964187622e-01 5.321609601378440857e-02 2.381044030189514160e-01 6.311416625976562500e-02 -4.835682734847068787e-02 -1.913248598575592041e-01 9.244351834058761597e-02 -1.072032824158668518e-01 -1.309265494346618652e-01
1.736720204353332520e-01 -7.098814100027084351e-02 -1.694987863302230835e-01 -3.998110592365264893e-01 2.071183174848556519e-01 1.217494979500770569e-01 -6.648351997137069702e-02 -2.409021556377410889e-01 3.199599385261535645e-01 3.048030659556388855e-02 4.459134340286254883e-01 -3.821100294589996338e-02 8.933917433023452759e-02 -4.432000815868377686e-01 -8.231555111706256866e-03 3.977917507290840149e-02 -2.458479441702365875e-02 -4.215966165065765381e-02 7.358821481466293335e-02 -8.431631326675415039e-02 5.439726635813713074e-02 1.605825871229171753e-01 3.621796891093254089e-02 8.277612924575805664e-02 1.612601727247238159e-01 1.019697114825248718e-01 -2.417689934372901917e-02 -2.139508873224258423e-01 -9.649798274040222168e-02 4.677003249526023865e-03 1.706673204898834229e-02 4.671272262930870056e-02
1.171979028731584549e-02 6.517758127301931381e-03 -1.940703839063644409e-01 4.066777974367141724e-02 -4.580129310488700867e-02 -7.195615768432617188e-02 7.108561694622039795e-02 3.519702851772308350e-01 2.070897817611694336e-01 3.640680015087127686e-02 1.783165484666824341e-01 -4.133447632193565369e-02 -2.417086958885192871e-01 -3.677648901939392090e-01 1.007432192564010620e-01 -4.200059548020362854e-02 -3.880517929792404175e-02 -1.711009591817855835e-01 -2.658989466726779938e-02 8.533840626478195190e-02 7.065953314304351807e-02 -7.593341916799545288e-02 1.853189468383789062e-01 -1.698683202266693115e-01 1.976771652698516846e-01 2.519678473472595215e-01 1.938954144716262817e-01 1.294228620827198029e-02 -1.118598356842994690e-01 -1.992260813713073730e-01 5.805189907550811768e-02 -4.820355772972106934e-01
1.642401665449142456e-01 -5.697501357644796371e-03 -1.797528862953186035e-01 -2.315253764390945435e-02 1.129544079303741455e-01 -9.435009956359863281e-02 2.169157117605209351e-01 2.583097517490386963e-01 3.406816124916076660e-01 1.435999125242233276e-01 1.803581267595291138e-01 7.430809736251831055e-02 2.685776948928833008e-01 -2.328915894031524658e-01 1.866634190082550049e-01 -2.422975003719329834e-01 -2.430913597345352173e-01 2.918304316699504852e-02 -2.101628035306930542e-01 -3.714568167924880981e-02 -5.210155621170997620e-02 9.022889286279678345e-02 -1.249676570296287537e-02 2.160886526107788086e-01 -8.045045658946037292e-03 2.449645698070526123e-01 2.509251981973648071e-02 5.428151786327362061e-02 -9.475750476121902466e-02 2.268518954515457153e-01 -5.339642241597175598e-02 -3.462786972522735596e-01
4.340169578790664673e-02 -3.257640823721885681e-02 -1.431475877761840820e-01 9.931930154561996460e-02 1.718109250068664551e-01 -6.448215246200561523e-02 1.729625314474105835e-01 5.929187685251235962e-02 6.785520166158676147e-02 -2.222802340984344482e-01 4.050968587398529053e-01 5.198177322745323181e-02 2.319224365055561066e-02 1.098681762814521790e-01 3.785848617553710938e-01 -1.902364492416381836e-01 -4.033065587282180786e-02 -8.447982370853424072e-02 7.679929584264755249e-02 4.141484573483467102e-02 -1.983660906553268433e-01 -2.267645746469497681e-01 -1.540118902921676636e-01 1.275178790092468262e-02 2.725732624530792236e-01 3.251959085464477539e-01 1.593455113470554352e-02 6.072490289807319641e-02 -6.877049338072538376e-03 4.449607804417610168e-02 1.663440614938735962e-01 -3.767353594303131104e-01
-3.362082242965698242e-01 -1.421992033720016479e-01 -2.710230946540832520e-01 -2.632994949817657471e-01 -1.991399228572845459e-01 -1.384873688220977783e-01 2.403525710105895996e-01 -4.136279597878456116e-02 1.950336247682571411e-01 1.305922749452292919e-03 3.553418815135955811e-01 1.999242305755615234e-01 4.595305025577545166e-02 -1.605556160211563110e-01 2.148107886314392090e-01 8.525232970714569092e-02 1.612518578767776489e-01 -1.365136653184890747e-01 -1.639756001532077789e-02 1.728556156158447266e-01 -1.500747650861740112e-01 9.413979947566986084e-02 -9.111440926790237427e-02 1.559947878122329712e-01 2.302493304014205933e-01 2.317820191383361816e-01 1.011884734034538269e-01 6.404769420623779297e-02 -1.858656406402587891e-01 1.489434838294982910e-01 -5.251515284180641174e-02 2.635778486728668213e-02
-1.313717514276504517e-01 -4.230416566133499146e-02 -1.354508548974990845e-01 8.655550330877304077e-02 1.302175130695104599e-02 9.859618544578552246e-02 1.737260669469833374e-01 1.148327589035034180e-01 -5.200314894318580627e-02 -1.018322557210922241e-01 2.658291459083557129e-01 -4.477944970130920410e-02 1.344148367643356323e-01 -2.705075740814208984e-01 -2.278556078672409058e-01 -1.115358173847198486e-01 1.586315780878067017e-01 8.345624804496765137e-02 1.135460659861564636e-01 3.309005498886108398e-01 1.435017734766006470e-01 -2.178608812391757965e-02 6.186515092849731445e-03 1.245187893509864807e-01 1.039600446820259094e-01 -8.338436484336853027e-02 1.242340356111526489e-01 -3.211372792720794678e-01 -4.155272245407104492e-01 2.509832978248596191e-01 2.438130527734756470e-01 -1.948301345109939575e-01
8.810111321508884430e-03 -7.389105856418609619e-02 -4.686870798468589783e-02 2.169650942087173462e-01 8.227246254682540894e-02 -4.487440362572669983e-02 1.094894334673881531e-01 -1.315928399562835693e-01 3.029429018497467041e-01 -6.233965978026390076e-02 1.919076740741729736e-01 -5.541599541902542114e-02 5.918342247605323792e-02 -9.616973996162414551e-02 -1.735448688268661499e-01 1.559568494558334351e-01 1.742980033159255981e-01 2.213073819875717163e-01 2.787769734859466553e-01 9.712219238281250000e-02 -1.699808835983276367e-01 -1.143172234296798706e-01 -1.183008402585983276e-01 -6.536363810300827026e-02 8.782054483890533447e-02 4.042930006980895996e-01 1.264107972383499146e-01 1.059255078434944153e-01 -4.182264208793640137e-01 -1.002451926469802856e-01 1.116716563701629639e-01 -2.860410511493682861e-01
1.087170690298080444e-01 -4.160769879817962646e-01 -2.693835496902465820e-01 -2.610480785369873047e-01 7.199099659919738770e-02 -3.926810622215270996e-02 1.122137438505887985e-02 -1.763086467981338501e-01 2.775368094444274902e-01 4.562431946396827698e-02 2.549965977668762207e-01 -1.706674136221408844e-02 1.858657300472259521e-01 -3.216117322444915771e-01 7.708653807640075684e-02 1.204782277345657349e-01 4.377073049545288086e-02 9.240495041012763977e-03 1.711909621953964233e-01 -3.105997852981090546e-02 2.620711028575897217e-01 1.876690685749053955e-01 -2.909693308174610138e-02 -1.560104638338088989e-01 4.749795794486999512e-02 2.010183781385421753e-01 9.513453394174575806e-02 -1.029770076274871826e-01 -1.248008012771606445e-01 -2.923349142074584961e-01 6.739903241395950317e-02 6.553695350885391235e-02
4.164407253265380859e-01 -3.436591103672981262e-02 -2.283465266227722168e-01 -2.052003592252731323e-01 -1.276954114437103271e-01 1.459571123123168945e-01 2.272598892450332642e-01 -1.444253325462341309e-01 -1.087493970990180969e-01 -9.083358943462371826e-02 1.117515116930007935e-01 -7.005874812602996826e-02 1.667006639763712883e-03 -2.239046096801757812e-01 5.159122124314308167e-02 3.159439563751220703e-02 1.150106340646743774e-01 1.065412256866693497e-02 -9.906966239213943481e-02 1.481420993804931641e-01 1.099503934383392334e-01 -9.250155836343765259e-02 -2.264809161424636841e-01 6.219391524791717529e-02 -1.118621230125427246e-01 4.240930974483489990e-01 -3.911559935659170151e-03 -3.089072555303573608e-02 -1.518163383007049561e-01 -1.433315724134445190e-01 3.172037005424499512e-01 -2.670295834541320801e-01
-1.579123437404632568e-01 -1.339794844388961792e-01 2.060320526361465454e-01 -5.912160128355026245e-02 1.114002093672752380e-01 -1.881068795919418335e-01 2.206102013587951660e-01 2.498080767691135406e-02 8.126375079154968262e-02 5.268733575940132141e-02 4.452564120292663574e-01 -4.564033746719360352e-01 1.299570798873901367e-01 -2.259710282087326050e-01 -1.234241575002670288e-01 -3.609176725149154663e-02 -1.355539262294769287e-01 -9.950019419193267822e-02 -1.663472801446914673e-01 1.382133364677429199e-01 5.891570821404457092e-02 2.850011587142944336e-01 -2.195009738206863403e-01 2.628099918365478516e-02 -5.369285866618156433e-02 6.536232680082321167e-02 5.153414234519004822e-02 -2.047528773546218872e-01 -1.868173629045486450e-01 -3.377899155020713806e-02 3.028304083272814751e-03 -1.313528120517730713e-01
1.273781955242156982e-01 2.145610600709915161e-01 1.870270236395299435e-03 -1.892953217029571533e-01 1.670150905847549438e-01 3.763193190097808838e-01 2.431659847497940063e-01 -1.020422726869583130e-01 1.388281881809234619e-01 -9.310106188058853149e-02 3.292674720287322998e-01 -1.505637168884277344e-01 7.961306720972061157e-02 -6.342377513647079468e-02 -1.617638915777206421e-01 1.867593973875045776e-01 -7.370249927043914795e-02 -3.389297518879175186e-03 2.131087034940719604e-01 1.792600899934768677e-01 -2.327526062726974487e-01 -1.296981126070022583e-01 -1.325266510248184204e-01 1.915111690759658813e-01 1.995106935501098633e-01 1.946344375610351562e-01 1.887929439544677734e-01 -1.029266715049743652e-01 -1.733167767524719238e-01 -3.100777976214885712e-02 2.135846018791198730e-01 -1.537659019231796265e-01
-3.630762696266174316e-01 3.752209991216659546e-02 -9.558933228254318237e-02 -2.869155406951904297e-01 1.068211626261472702e-03 5.297540128231048584e-02 2.763271331787109375e-01 3.028669953346252441e-01 3.469159305095672607e-01 -7.812094688415527344e-02 1.571754217147827148e-01 -8.029767870903015137e-02 -3.461022675037384033e-02 -2.371731102466583252e-01 4.720976948738098145e-02 1.221969630569219589e-02 1.669533923268318176e-02 -1.192919164896011353e-01 -1.065330673009157181e-02 1.904356926679611206e-01 2.838354185223579407e-02 -1.662494540214538574e-01 1.748807877302169800e-01 -2.458773367106914520e-02 6.117223948240280151e-02 1.549793183803558350e-01 2.522579729557037354e-01 -3.493103012442588806e-02 -2.999266982078552246e-01 1.080017834901809692e-01 -4.395005479454994202e-02 -2.833673357963562012e-01
-8.925922214984893799e-02 -3.525710999965667725e-01 -3.978978842496871948e-02 -2.050722837448120117e-01 3.755988925695419312e-02 1.266752481460571289e-01 2.679446041584014893e-01 1.751063019037246704e-01 3.745943009853363037e-01 -1.992248594760894775e-01 3.254304826259613037e-01 1.753713041543960571e-01 7.057200372219085693e-02 -3.726232796907424927e-02 1.319280713796615601e-01 -1.209217011928558350e-01 -1.397476047277450562e-01 -1.346649676561355591e-01 2.644735854119062424e-03 -1.361813116818666458e-02 1.745436638593673706e-01 -1.170884817838668823e-01 -7.095485180616378784e-02 1.606937646865844727e-01 -1.614042520523071289e-01 2.073787748813629150e-01 1.643185019493103027e-01 6.553263962268829346e-02 -2.059907317161560059e-01 -6.911972910165786743e-02 1.234785169363021851e-01 2.709416747093200684e-01
2.478147596120834351e-01 -4.552240297198295593e-02 -2.780489623546600342e-01 -1.870723962783813477e-01 -2.991932630538940430e-02 6.597670912742614746e-02 4.511703550815582275e-01 -1.682751029729843140e-01 -4.829869791865348816e-02 -1.011239811778068542e-01 1.296622455120086670e-01 9.110417962074279785e-02 4.203960299491882324e-02 7.119615375995635986e-02 -3.708058968186378479e-02 -7.257010787725448608e-02 2.353351712226867676e-01 -4.029471799731254578e-02 -1.399907320737838745e-01 1.104152053594589233e-01 2.266902290284633636e-02 -2.620781660079956055e-01 -1.095879599452018738e-01 8.790350705385208130e-02 -1.674634367227554321e-01 3.588362038135528564e-01 1.838430464267730713e-01 1.138564720749855042e-01 -3.572595715522766113e-01 2.632147399708628654e-03 8.851894736289978027e-02 -1.384330093860626221e-01
2.122504413127899170e-01 -6.511446833610534668e-02 -3.990518748760223389e-01 -2.313471585512161255e-01 1.181591153144836426e-01 -4.526395350694656372e-02 1.243897676467895508e-01 -6.564982235431671143e-02 -3.706662729382514954e-02 -1.100008115172386169e-01 1.705762445926666260e-01 -9.977930039167404175e-02 3.266299068927764893e-01 7.223500311374664307e-02 -1.516977399587631226e-01 8.090069890022277832e-02 6.861145794391632080e-02 -5.650537833571434021e-02 -2.214877754449844360e-01 -2.511610835790634155e-02 -2.938962541520595551e-03 -6.856763362884521484e-02 -3.142870664596557617e-01 -1.235045865178108215e-01 -5.518523603677749634e-02 3.411926031112670898e-01 2.518524229526519775e-01 -3.966717422008514404e-02 -3.338329195976257324e-01 8.039163798093795776e-02 -4.641814157366752625e-02 -1.652687042951583862e-01
2.327105551958084106e-01 -2.455741018056869507e-01 -2.043009102344512939e-01 -9.352885931730270386e-02 1.027629822492599487e-01 -3.686910569667816162e-01 2.891046404838562012e-01 -2.339672744274139404e-01 1.287564784288406372e-01 -3.364107608795166016e-01 3.121861815452575684e-01 -1.101417914032936096e-01 -8.264864981174468994e-02 9.516260027885437012e-02 -1.485318839550018311e-01 8.896630257368087769e-02 -5.222952459007501602e-03 1.692204475402832031e-01 -1.945892465300858021e-03 -5.143329873681068420e-02 -1.018730327486991882e-01 -1.171991787850856781e-02 -5.714250355958938599e-02 -7.730075716972351074e-02 2.602674365043640137e-01 6.709735840559005737e-02 -5.460210517048835754e-02 -8.649398386478424072e-02 -2.091250270605087280e-01 1.487070471048355103e-01 1.846389025449752808e-01 -1.769783794879913330e-01
-1.276269704103469849e-01 -2.884178757667541504e-01 1.566685140132904053e-01 -1.320130676031112671e-01 2.694750726222991943e-01 -2.944582402706146240e-01 2.735204696655273438e-01 1.496495902538299561e-01 2.606466040015220642e-02 -6.588348001241683960e-02 4.246565103530883789e-01 -2.504581212997436523e-01 -1.076536253094673157e-01 -1.224494874477386475e-01 -1.842660009860992432e-01 1.188658829778432846e-02 4.932678490877151489e-02 -7.158359885215759277e-02 -5.073085427284240723e-02 1.752984374761581421e-01 -4.421161115169525146e-02 3.287409543991088867e-01 -1.476123481988906860e-01 1.185189858078956604e-01 -8.483349531888961792e-02 2.325697839260101318e-01 -7.240358274430036545e-03 -1.048980131745338440e-01 -1.292560845613479614e-01 -3.450767695903778076e-02 1.260305792093276978e-01 2.042480558156967163e-02
4.204607009887695312e-01 1.274310983717441559e-02 6.238851230591535568e-03 -2.726530730724334717e-01 1.362540572881698608e-01 3.119248710572719574e-02 3.365045785903930664e-01 -1.956633031368255615e-01 7.837695628404617310e-02 -1.611307710409164429e-01 6.044146418571472168e-02 3.489417955279350281e-02 9.381736069917678833e-02 -9.858155250549316406e-02 -1.345066130161285400e-01 4.436803609132766724e-02 1.025850176811218262e-01 2.579962275922298431e-02 -1.162315085530281067e-01 7.425668835639953613e-02 1.630356609821319580e-01 -1.225439235568046570e-01 -3.106120228767395020e-01 -4.756427928805351257e-02 -9.595385938882827759e-02 3.768065571784973145e-01 2.738049253821372986e-02 2.763707563281059265e-02 -2.734267413616180420e-01 -8.388208225369453430e-03 -5.197894200682640076e-02 -3.182225227355957031e-01
1.232365295290946960e-01 -5.910270288586616516e-02 -3.407934606075286865e-01 9.993701428174972534e-02 -1.537169329822063446e-02 2.577207796275615692e-02 2.044205367565155029e-01 3.003659248352050781e-01 3.276327848434448242e-01 -1.158718913793563843e-01 1.191293522715568542e-01 -3.887351974844932556e-02 2.472460269927978516e-01 -3.256140053272247314e-01 1.413718461990356445e-01 -1.259436458349227905e-01 -1.524953544139862061e-01 3.677235543727874756e-02 -1.731341779232025146e-01 1.268602441996335983e-02 -1.556676626205444336e-01 1.094715595245361328e-01 3.194667771458625793e-02 1.835072934627532959e-01 5.123639106750488281e-02 1.555425524711608887e-01 9.766524285078048706e-02 4.590435326099395752e-02 -7.078899536281824112e-03 1.520884782075881958e-01 7.268477231264114380e-02 -4.361479878425598145e-01
-3.578318953514099121e-01 -1.514871418476104736e-01 -2.758209407329559326e-01 -2.496929168701171875e-01 -8.389138430356979370e-02 3.814867511391639709e-02 1.959793567657470703e-01 2.540342807769775391e-01 7.856573909521102905e-02 -1.307555288076400757e-01 1.829520463943481445e-01 -1.397020965814590454e-01 -2.982203848659992218e-02 1.480550616979598999e-01 9.611884132027626038e-03 1.097194943577051163e-02 -4.331018403172492981e-02 -1.655793748795986176e-02 -1.171932965517044067e-01 2.239158600568771362e-01 -6.173323467373847961e-02 -1.024460792541503906e-01 9.673852473497390747e-02 1.224775612354278564e-01 1.246098875999450684e-01 2.130600363016128540e-01 2.205960452556610107e-01 -1.130996346473693848e-01 -4.171561896800994873e-01 -6.145910918712615967e-02 2.476721107959747314e-01 -1.834874153137207031e-01
-9.463129937648773193e-02 -1.056625768542289734e-01 -2.462453991174697876e-01 -2.326240092515945435e-01 2.954927682876586914e-01 -1.578751802444458008e-01 1.941928863525390625e-01 7.657333277165889740e-03 -1.808738261461257935e-01 -3.192456960678100586e-01 2.993359863758087158e-01 1.020736172795295715e-01 -8.285038918256759644e-02 -1.611104011535644531e-01 -1.527961995452642441e-02 1.569393575191497803e-01 -1.193522512912750244e-01 -8.284791558980941772e-02 1.380080878734588623e-01 9.731841087341308594e-02 2.832451164722442627e-01 -3.490045666694641113e-01 -5.060027353465557098e-03 4.182380437850952148e-02 1.916855126619338989e-01 1.103367954492568970e-01 2.296447306871414185e-01 2.346855215728282928e-02 -2.329807281494140625e-01 6.691985577344894409e-02 9.078950434923171997e-02 -1.193273253738880157e-02
-9.732241928577423096e-02 -1.152290105819702148e-01 -1.067216321825981140e-01 -3.248126804828643799e-02 -1.364740580320358276e-01 6.718013435602188110e-03 6.524311751127243042e-02 1.104699820280075073e-01 4.623182117938995361e-01 -1.751110106706619263e-01 4.440779685974121094e-01 3.483660891652107239e-02 -1.120133511722087860e-02 -8.575251698493957520e-02 -3.887461125850677490e-02 -7.656660676002502441e-02 -1.740480661392211914e-01 -5.777815822511911392e-03 1.595582813024520874e-01 9.253858029842376709e-02 2.975597381591796875e-01 -1.114424541592597961e-01 -2.707273662090301514e-01 -1.732589155435562134e-01 -2.499813139438629150e-01 2.559528946876525879e-01 5.401931703090667725e-02 1.034811139106750488e-01 -2.043021768331527710e-01 8.393353223800659180e-02 1.055166795849800110e-01 -4.282163828611373901e-02
-1.742946505546569824e-01 -8.935501426458358765e-02 -2.218314111232757568e-01 -8.554921299219131470e-02 -6.499681621789932251e-02 1.412959396839141846e-01 2.037601619958877563e-01 -2.649587988853454590e-01 1.465382240712642670e-02 -1.969810761511325836e-02 1.487286090850830078e-01 -1.587716788053512573e-01 1.398270428180694580e-01 -2.153274714946746826e-01 3.369813784956932068e-02 -6.341569591313600540e-03 -3.002139329910278320e-01 -1.521048545837402344e-01 -5.679026246070861816e-02 -5.590765923261642456e-02 -2.821261063218116760e-02 -2.833547890186309814e-01 6.857892870903015137e-02 1.672654300928115845e-01 -1.852767467498779297e-01 3.976909220218658447e-01 8.076172322034835815e-02 3.952436149120330811e-02 -3.447456657886505127e-01 7.906685024499893188e-02 1.496218740940093994e-01 -2.696929872035980225e-01
2.812768220901489258e-01 8.015292137861251831e-02 -5.214698240160942078e-02 -1.018209233880043030e-01 -6.070516072213649750e-03 1.952831819653511047e-02 3.529961407184600830e-01 4.819123540073633194e-03 6.747918576002120972e-02 -2.241787463426589966e-01 4.221937060356140137e-01 1.654330790042877197e-01 6.258549541234970093e-02 -2.250598371028900146e-01 -1.809908896684646606e-01 -2.085591107606887817e-02 1.967674046754837036e-01 3.015887737274169922e-01 8.833952015265822411e-04 -7.434542477130889893e-02 1.996681094169616699e-01 5.173644796013832092e-02 -1.998232901096343994e-01 5.085745453834533691e-02 1.400736570358276367e-01 8.962047100067138672e-02 -1.491004824638366699e-01 -3.390590548515319824e-01 -1.444718241691589355e-01 -1.470834109932184219e-02 -1.480705291032791138e-01 -4.311277996748685837e-03
-4.944873601198196411e-02 -1.061675772070884705e-01 1.518187671899795532e-01 -2.017256319522857666e-01 1.908183246850967407e-01 2.024673223495483398e-01 -9.827383328229188919e-04 -1.772440671920776367e-01 1.356753259897232056e-01 -2.530067265033721924e-01 3.666068017482757568e-01 -1.304232627153396606e-01 -2.849902771413326263e-02 -6.713929027318954468e-02 1.110899262130260468e-02 1.195643022656440735e-01 -2.008949220180511475e-01 9.182600677013397217e-02 1.351706683635711670e-01 1.193106323480606079e-01 2.051241509616374969e-02 -9.463934600353240967e-02 -4.073759191669523716e-05 2.964230179786682129e-01 1.069652736186981201e-01 6.310887634754180908e-02 2.668233215808868408e-01 -1.732384711503982544e-01 -3.451591730117797852e-01 1.761685013771057129e-01 2.873086333274841309e-01 -1.796173751354217529e-01
-2.860221080482006073e-02 -1.925053596496582031e-01 5.769194662570953369e-02 -4.493004083633422852e-02 -1.158105507493019104e-01 5.522083491086959839e-02 5.962073430418968201e-02 3.108372353017330170e-02 3.211683360859751701e-03 1.399936676025390625e-01 2.744555771350860596e-01 1.344123482704162598e-01 3.200642392039299011e-02 -1.123737823218107224e-02 -3.034190647304058075e-02 2.410425394773483276e-01 -1.521170586347579956e-01 -1.640609204769134521e-01 6.852296739816665649e-02 3.065790049731731415e-02 2.639979422092437744e-01 8.525865525007247925e-02 -1.722124579828232527e-04 -2.755480706691741943e-01 3.163013607263565063e-03 4.355013370513916016e-01 8.568067848682403564e-02 -2.021588757634162903e-02 -3.497898876667022705e-01 -2.968910932540893555e-01 1.744795441627502441e-01 -3.401135802268981934e-01
1.358558982610702515e-01 -3.641818165779113770e-01 -1.171340644359588623e-01 -1.627897620201110840e-01 1.807194501161575317e-01 -3.361800685524940491e-02 2.924618124961853027e-01 -2.080933898687362671e-01 2.987300455570220947e-01 2.518888711929321289e-01 6.565698981285095215e-02 -1.188506782054901123e-01 1.043583452701568604e-01 -3.944767713546752930e-01 1.068046912550926208e-01 4.272819682955741882e-02 -5.231526121497154236e-02 2.390419133007526398e-02 -7.628105580806732178e-02 9.093321114778518677e-02 -1.556251049041748047e-01 1.099495962262153625e-01 -2.065837979316711426e-01 -3.200415521860122681e-02 -5.091156065464019775e-02 1.688675731420516968e-01 1.452913582324981689e-01 -2.048004865646362305e-01 -2.165939360857009888e-01 -2.118260413408279419e-01 4.257703258190304041e-04 1.088965237140655518e-01
-2.296063154935836792e-01 -1.307885050773620605e-01 -8.988104015588760376e-02 -1.856646090745925903e-01 2.577709220349788666e-02 -1.735505014657974243e-01 1.572412252426147461e-01 -1.159995645284652710e-01 1.895435750484466553e-01 -2.830979041755199432e-02 4.735922515392303467e-01 -4.112664759159088135e-01 -6.601154059171676636e-02 -9.028034657239913940e-02 2.426853775978088379e-02 -1.343830674886703491e-01 1.010392159223556519e-01 1.265336424112319946e-01 -5.826150998473167419e-02 2.977649308741092682e-02 1.282395571470260620e-01 2.467881739139556885e-01 -2.560859620571136475e-01 2.449593842029571533e-01 -4.032817855477333069e-02 1.039982661604881287e-01 -1.183712258934974670e-01 -1.372446417808532715e-01 -1.385639905929565430e-01 -2.171160578727722168e-01 3.121335525065660477e-03 -1.107793822884559631e-01
1.389060318470001221e-01 -3.040775656700134277e-03 2.047705948352813721e-01 -1.010156571865081787e-01 -2.363046817481517792e-02 -2.420574985444545746e-02 5.967114493250846863e-02 -7.783944159746170044e-02 2.523325011134147644e-02 1.061272844672203064e-01 3.274394273757934570e-01 -4.666795209050178528e-02 3.531423583626747131e-02 -3.211514055728912354e-01 4.443223401904106140e-02 -9.136972576379776001e-02 4.976936150342226028e-03 -8.227511495351791382e-02 -2.159275114536285400e-01 2.267908304929733276e-01 -2.044186741113662720e-02 -2.139844447374343872e-01 -1.174501851201057434e-01 1.009688824415206909e-01 -2.696537971496582031e-01 4.232858717441558838e-01 2.545251250267028809e-01 7.949869334697723389e-02 -1.698738634586334229e-01 -7.108338922262191772e-02 2.505797147750854492e-01 -2.950562834739685059e-01
-7.824862748384475708e-02 -5.563269555568695068e-02 -8.449448272585868835e-03 -2.204206883907318115e-01 -1.097410172224044800e-01 -7.205423712730407715e-02 3.704570233821868896e-01 2.749137878417968750e-01 3.170833364129066467e-02 -1.426003724336624146e-01 4.685201495885848999e-02 -4.452906921505928040e-02 1.017257794737815857e-01 -8.986752480268478394e-02 1.336052268743515015e-01 -8.898123353719711304e-02 -2.006748765707015991e-01 -3.792828321456909180e-01 3.383488208055496216e-02 3.236974403262138367e-02 -4.865733161568641663e-02 -1.269477009773254395e-01 -7.900411635637283325e-02 4.889636114239692688e-02 4.411290287971496582e-01 2.544877827167510986e-01 5.392557382583618164e-02 1.042541265487670898e-01 -2.357252538204193115e-01 -7.408898323774337769e-02 -1.933391243219375610e-01 -2.394962906837463379e-01
-1.359521597623825073e-01 1.747051179409027100e-01 -6.918168812990188599e-02 -3.474133461713790894e-02 3.245271742343902588e-01 5.884009227156639099e-02 8.003500103950500488e-02 1.336645334959030151e-01 2.033983170986175537e-01 -1.132023259997367859e-01 2.188797593116760254e-01 6.001621950417757034e-04 7.404034584760665894e-02 -5.343626812100410461e-02 4.867392033338546753e-02 1.934520602226257324e-01 -1.744587556459009647e-03 9.077365696430206299e-02 2.371987700462341309e-02 -2.261560708284378052e-01 -1.580606848001480103e-01 1.443975269794464111e-01 -2.438256889581680298e-01 -2.944734320044517517e-02 5.771002918481826782e-02 2.885527610778808594e-01 1.929656416177749634e-01 8.306780457496643066e-02 -1.925803571939468384e-01 7.448459509760141373e-03 -1.077450066804885864e-01 -5.622639060020446777e-01
-1.949279308319091797e-01 -1.052098348736763000e-01 -7.890449836850166321e-03 -1.893514990806579590e-01 2.666729688644409180e-01 -8.792669326066970825e-02 1.765931397676467896e-01 2.708080112934112549e-01 -1.029119361191987991e-02 -2.326739728450775146e-01 3.550703823566436768e-01 1.404999643564224243e-01 5.197410658001899719e-02 -2.108917236328125000e-01 8.429975807666778564e-02 6.575982272624969482e-02 -2.377277165651321411e-01 -2.548960149288177490e-01 6.479417532682418823e-02 3.929337859153747559e-01 6.699133664369583130e-03 -2.163879275321960449e-01 -1.015981361269950867e-01 -2.631199546158313751e-02 4.438745975494384766e-02 1.805915832519531250e-01 -3.789709648117423058e-03 2.917630597949028015e-03 -2.029619067907333374e-01 2.385722398757934570e-01 3.975062165409326553e-03 -4.782465100288391113e-02
1.788839101791381836e-01 -1.531426310539245605e-01 -2.718887031078338623e-01 -2.317729033529758453e-02 3.630129396915435791e-01 -1.226603314280509949e-01 -1.072124112397432327e-02 3.253372609615325928e-01 2.540825903415679932e-01 -2.769292891025543213e-01 1.698607206344604492e-01 3.337084781378507614e-03 -8.659890852868556976e-03 1.644015759229660034e-01 6.106179580092430115e-02 -1.673147380352020264e-01 -1.228440329432487488e-01 -1.245183199644088745e-01 -5.216230824589729309e-02 -1.464704871177673340e-01 5.540111288428306580e-02 -8.302544057369232178e-02 -9.415672719478607178e-02 2.049415260553359985e-01 -1.925547868013381958e-01 2.685327827930450439e-01 2.449528127908706665e-01 -2.030030190944671631e-01 -1.082253381609916687e-01 -8.993169665336608887e-02 -1.597699970006942749e-01 -1.305433809757232666e-01
6.015424057841300964e-02 -2.050766348838806152e-01 3.306618705391883850e-02 -3.700304329395294189e-01 1.791612356901168823e-01 -7.543729245662689209e-02 -1.356672197580337524e-01 1.892681717872619629e-01 -1.097394600510597229e-01 2.017017155885696411e-01 3.900723159313201904e-01 -2.982569038867950439e-01 -5.652761459350585938e-02 -9.153759479522705078e-02 -2.036862373352050781e-01 -4.974985122680664062e-02 1.874556764960289001e-02 -3.472928702831268311e-02 4.005537182092666626e-02 -2.616636641323566437e-02 5.120283365249633789e-02 6.968658417463302612e-02 -2.498810589313507080e-01 -4.497126117348670959e-02 2.353577502071857452e-02 2.219407260417938232e-01 1.902413070201873779e-01 -2.328118681907653809e-01 -3.794098272919654846e-02 -2.412244826555252075e-01 -1.687312498688697815e-02 -3.146561384201049805e-01
1.238647699356079102e-01 -2.873776555061340332e-01 -7.394198793917894363e-03 -2.221837788820266724e-01 -2.587813138961791992e-01 4.745092242956161499e-03 2.182399481534957886e-01 5.371834337711334229e-02 7.558833062648773193e-02 -4.051282107830047607e-01 3.056627511978149414e-01 1.667366363108158112e-02 1.216409802436828613e-01 1.219467446208000183e-01 1.280011534690856934e-01 8.501008152961730957e-02 7.428726553916931152e-02 2.959375828504562378e-02 -2.811736762523651123e-01 1.488557606935501099e-01 -9.675548970699310303e-02 -1.610839962959289551e-01 -6.757560372352600098e-02 -2.520847320556640625e-02 9.465407580137252808e-02 1.114904582500457764e-01 8.826127648353576660e-02 -1.815600991249084473e-01 -2.010077089071273804e-01 -3.205466866493225098e-01 -1.913804374635219574e-02 -2.540299594402313232e-01
1.778743416070938110e-02 1.948114931583404541e-01 -9.401442483067512512e-03 -9.362164139747619629e-02 1.753035932779312134e-01 -1.722324490547180176e-01 1.339518278837203979e-01 1.417417675256729126e-01 -6.689935177564620972e-02 1.869143396615982056e-01 2.328196018934249878e-01 8.307229727506637573e-02 2.368568778038024902e-01 -1.659781634807586670e-01 -6.120640411972999573e-02 -1.723512262105941772e-01 8.831681334413588047e-04 4.828390106558799744e-02 -1.942600607872009277e-01 2.747188322246074677e-02 2.092644721269607544e-01 1.157629955559968948e-02 -1.956979036331176758e-01 1.125596240162849426e-01 -3.214253783226013184e-01 2.771015763282775879e-01 2.785570025444030762e-01 -1.441888064146041870e-01 -2.510603964328765869e-01 1.110174432396888733e-01 -2.140965126454830170e-02 -3.831639885902404785e-01
-9.783998131752014160e-02 -3.903927206993103027e-01 -2.152927368879318237e-01 4.050399735569953918e-02 4.054940938949584961e-01 8.553748019039630890e-03 1.517437696456909180e-01 3.739856928586959839e-02 2.705188095569610596e-01 -1.692293733358383179e-01 2.106819003820419312e-01 9.782615303993225098e-02 -3.371340334415435791e-01 2.511394396424293518e-02 -4.602796211838722229e-02 -3.485142812132835388e-02 2.987111173570156097e-02 2.254972904920578003e-01 8.005803078413009644e-02 -1.160442903637886047e-01 9.806006401777267456e-02 -3.503404930233955383e-02 -8.206232637166976929e-02 7.076732814311981201e-03 -6.164859980344772339e-02 3.123172819614410400e-01 1.562161892652511597e-01 7.948878407478332520e-02 -2.456722110509872437e-01 7.344745099544525146e-02 -6.432976573705673218e-02 -1.910762488842010498e-01
-6.189554557204246521e-02 -9.680397808551788330e-02 -1.419022977352142334e-01 -4.516603052616119385e-02 -1.717723906040191650e-01 9.495004080235958099e-03 3.438750207424163818e-01 -2.121071368455886841e-01 1.911366134881973267e-01 -2.694622874259948730e-01 4.712052047252655029e-01 -1.668439507484436035e-01 7.143922895193099976e-02 9.534295648336410522e-02 -3.887143731117248535e-01 1.708946228027343750e-01 -2.686259336769580841e-02 5.079561471939086914e-02 1.169098466634750366e-01 1.191381439566612244e-01 1.114255934953689575e-02 3.725732967723160982e-04 2.212156727910041809e-02 -1.119514182209968567e-01 3.262982517480850220e-02 4.395345970988273621e-02 9.515831246972084045e-03 -9.199485927820205688e-02 -3.605612814426422119e-01 4.812354966998100281e-02 4.629934579133987427e-02 -1.671813726425170898e-01
1.137891411781311035e-01 6.361601874232292175e-03 -2.025732100009918213e-01 1.802676320075988770e-01 2.732092142105102539e-01 -7.775951921939849854e-02 5.422744527459144592e-02 2.642911970615386963e-01 -7.265084981918334961e-02 5.907473713159561157e-02 1.950496137142181396e-01 5.676383525133132935e-02 1.733923107385635376e-01 -2.595042586326599121e-01 -1.657427251338958740e-01 2.358068376779556274e-01 1.412503123283386230e-01 -3.008225262165069580e-01 -2.271566726267337799e-02 -1.696865423582494259e-03 2.611180841922760010e-01 -2.367602474987506866e-02 -1.062137484550476074e-01 1.149281933903694153e-01 -1.021024435758590698e-01 2.687986753880977631e-02 1.908107548952102661e-01 -3.045296072959899902e-01 -1.898802369832992554e-01 -1.800507903099060059e-01 -1.681527346372604370e-01 -2.970543801784515381e-01
2.452933490276336670e-01 -1.001763865351676941e-01 -5.298654735088348389e-02 -1.538085639476776123e-01 2.435599267482757568e-01 1.971859484910964966e-01 2.670073807239532471e-01 -2.920407950878143311e-01 2.296466231346130371e-01 -1.214359179139137268e-01 3.676960468292236328e-01 2.022834718227386475e-01 6.568013876676559448e-02 -1.015527267009019852e-02 -9.059782326221466064e-02 -2.529633045196533203e-01 -1.808544248342514038e-01 -1.481874883174896240e-01 -3.593787178397178650e-02 -9.217831492424011230e-02 -4.552799742668867111e-03 1.433290913701057434e-02 2.024354645982384682e-03 7.630216330289840698e-02 -8.206516504287719727e-02 1.313995271921157837e-01 1.851622462272644043e-01 -3.188790287822484970e-04 -1.089673116803169250e-01 1.459188461303710938e-01 2.945438921451568604e-01 -2.821549475193023682e-01
1.364919124171137810e-03 -1.965238600969314575e-01 -2.245921641588211060e-01 -2.709933742880821228e-02 2.933847717940807343e-02 -6.569623202085494995e-02 1.517884880304336548e-01 -1.778114438056945801e-01 -1.023634523153305054e-02 -4.511599242687225342e-02 3.874800205230712891e-01 1.173691377043724060e-01 1.121415272355079651e-01 -2.617990672588348389e-01 -1.777186095714569092e-01 -1.156026348471641541e-01 5.147002637386322021e-02 -2.232325077056884766e-01 -3.530500531196594238e-01 -2.350093573331832886e-01 2.195221632719039917e-01 -1.075402647256851196e-01 4.282619059085845947e-02 -7.565429061651229858e-02 6.719211488962173462e-02 1.517803668975830078e-01 -3.059781156480312347e-02 3.389127179980278015e-02 -3.370569646358489990e-01 1.460150033235549927e-01 2.993794977664947510e-01 -6.623452156782150269e-02
-2.645741216838359833e-02 -9.673742204904556274e-02 -1.861269325017929077e-01 -3.779307007789611816e-01 1.861622631549835205e-01 9.362659417092800140e-03 9.042422473430633545e-02 2.665982767939567566e-02 1.427206248044967651e-01 -8.106328547000885010e-02 1.106873080134391785e-01 1.991829425096511841e-01 1.070934310555458069e-01 -2.648374438285827637e-01 -9.251097589731216431e-02 -1.486277580261230469e-01 -3.515820801258087158e-01 6.208645179867744446e-02 8.584793657064437866e-03 -3.330315351486206055e-01 -1.330438256263732910e-01 2.006271928548812866e-01 -1.312591880559921265e-01 -1.715841889381408691e-02 2.974006161093711853e-02 2.369411289691925049e-01 2.801619768142700195e-01 -7.246876507997512817e-02 -1.786850094795227051e-01 2.295520454645156860e-01 1.771072447299957275e-01 -8.385790139436721802e-02
-3.697646409273147583e-02 -2.724866569042205811e-01 -1.068435460329055786e-01 1.090073585510253906e-01 3.620634675025939941e-01 1.784447133541107178e-01 -1.480783671140670776e-01 -1.167264282703399658e-01 1.790059953927993774e-01 1.167319156229496002e-02 5.573247671127319336e-01 -6.377125531435012817e-02 -1.458984613418579102e-02 -1.327852308750152588e-01 -2.447501718997955322e-01 -2.442362457513809204e-01 9.786429256200790405e-02 7.994795218110084534e-03 1.346057560294866562e-02 -1.605331450700759888e-01 1.701107919216156006e-01 -1.063291430473327637e-01 -1.634935140609741211e-01 1.424304908141493797e-03 9.382904507219791412e-03 9.320580400526523590e-03 4.529827833175659180e-02 -8.227745443582534790e-02 -2.300948947668075562e-01 8.914750814437866211e-02 -1.767658395692706108e-03 -2.142087370157241821e-01
-1.470547318458557129e-01 1.552194450050592422e-02 -1.313081085681915283e-01 -2.302959263324737549e-01 1.868529766798019409e-01 -8.888018876314163208e-02 1.622655689716339111e-01 -6.094632297754287720e-02 -2.179312333464622498e-02 1.627481356263160706e-02 5.855091214179992676e-01 -2.218499481678009033e-01 -8.817065507173538208e-02 1.393035650253295898e-01 1.546632591634988785e-02 2.355061918497085571e-01 1.577666252851486206e-01 -2.831710278987884521e-01 -3.369323164224624634e-02 7.554082572460174561e-02 5.216884985566139221e-02 2.019511312246322632e-01 -7.523369509726762772e-03 1.908197104930877686e-01 9.488042443990707397e-02 3.344338238239288330e-01 -4.975062608718872070e-02 1.417145691812038422e-02 -5.429024249315261841e-02 -1.823529303073883057e-01 -4.377264063805341721e-03 -8.775904774665832520e-02
-5.430517718195915222e-02 1.495204567909240723e-01 -1.475680526345968246e-02 -1.202288269996643066e-01 1.907307952642440796e-01 2.651867568492889404e-01 1.563823819160461426e-01 -1.462277621030807495e-01 4.864606261253356934e-02 -1.788704246282577515e-01 4.469625651836395264e-01 -1.106942817568778992e-01 -7.061136513948440552e-02 -1.403977870941162109e-01 4.815477132797241211e-02 9.522219747304916382e-02 -3.486674129962921143e-01 -1.693045534193515778e-02 1.135906204581260681e-01 2.017619013786315918e-01 -8.703619986772537231e-02 -3.818711638450622559e-02 2.685204893350601196e-02 3.516307175159454346e-01 1.241023764014244080e-01 6.187790259718894958e-02 2.009658664464950562e-01 -1.466439813375473022e-01 -3.117887675762176514e-01 8.330992609262466431e-02 9.317868947982788086e-02 -1.489495187997817993e-01
2.040127962827682495e-01 -3.805405199527740479e-01 -2.812329828739166260e-01 -2.466952353715896606e-01 1.989693753421306610e-02 8.981374092400074005e-03 8.398467302322387695e-02 -9.846221655607223511e-02 8.967015892267227173e-02 4.528298974037170410e-03 3.239241540431976318e-01 -5.252897739410400391e-02 8.355516195297241211e-02 -4.265377521514892578e-01 5.831269174814224243e-02 -1.425456404685974121e-01 1.699009537696838379e-02 -4.029002413153648376e-02 1.745573282241821289e-01 1.270607411861419678e-01 -1.834089607000350952e-01 5.756943672895431519e-02 -1.124726831912994385e-01 1.521143317222595215e-01 -1.306859999895095825e-01 4.243460670113563538e-02 5.393478274345397949e-02 -1.649529039859771729e-01 -3.005745708942413330e-01 -5.650806799530982971e-02 1.927261799573898315e-01 1.645028144121170044e-01
8.214656263589859009e-02 8.845167607069015503e-02 -1.519032567739486694e-01 1.471003890037536621e-01 1.568098366260528564e-01 -8.208176493644714355e-02 3.245829641819000244e-01 6.832402944564819336e-02 2.258756905794143677e-01 6.007648631930351257e-02 2.828877866268157959e-01 1.440592706203460693e-01 3.375093638896942139e-01 -2.357469350099563599e-01 9.382034093141555786e-02 4.251893609762191772e-02 -1.018177419900894165e-01 3.019656538963317871e-01 2.099523693323135376e-01 5.535572767257690430e-02 -5.528534296900033951e-03 -8.802795410156250000e-02 9.846226871013641357e-02 -2.209005178883671761e-03 2.060717903077602386e-02 1.568746417760848999e-01 2.742171585559844971e-01 -1.416546702384948730e-01 -3.247003555297851562e-01 -2.526729106903076172e-01 -2.696993760764598846e-02 -8.595858514308929443e-02
2.287002205848693848e-01 -8.816151320934295654e-02 1.297397315502166748e-01 -6.183594092726707458e-02 1.973319594981148839e-04 -4.717195034027099609e-02 2.181396037340164185e-01 -7.683843374252319336e-02 4.910163208842277527e-02 5.013346299529075623e-02 4.813293218612670898e-01 -1.033883541822433472e-01 1.535876654088497162e-02 -2.256543934345245361e-01 -5.247968807816505432e-02 1.725158989429473877e-01 -3.116065822541713715e-02 -1.398405283689498901e-01 -2.180456370115280151e-01 2.761966288089752197e-01 1.529277395457029343e-02 -1.044278368353843689e-01 2.868289053440093994e-01 -1.088150143623352051e-01 4.537162557244300842e-02 3.574270009994506836e-01 3.583689779043197632e-02 -3.580831363797187805e-02 -1.964610666036605835e-01 -1.275801509618759155e-01 2.932124733924865723e-01 -9.878514707088470459e-02
2.718634605407714844e-01 -1.464152932167053223e-01 -7.905178517103195190e-02 -2.623534798622131348e-01 1.386286616325378418e-01 -4.697265848517417908e-02 8.656477928161621094e-02 5.439254455268383026e-04 -8.023962378501892090e-02 6.570763885974884033e-02 2.163640260696411133e-01 -1.185976937413215637e-01 -5.687712132930755615e-02 -5.280029773712158203e-02 -5.272948741912841797e-02 1.170426700264215469e-02 2.536438107490539551e-01 -2.072033882141113281e-01 9.329095482826232910e-02 -8.664322644472122192e-02 2.229273319244384766e-01 5.730713158845901489e-02 -2.952429056167602539e-01 -8.056078851222991943e-02 -2.196580320596694946e-01 4.318404793739318848e-01 1.801878958940505981e-01 -2.263125181198120117e-01 -3.240527510643005371e-01 -7.100568711757659912e-02 1.422896981239318848e-01 -3.527497872710227966e-02
-8.262822777032852173e-02 -1.767980754375457764e-01 -2.128992229700088501e-01 -1.938516646623611450e-01 -9.866201877593994141e-02 -2.936169207096099854e-01 2.555948495864868164e-01 -1.006137281656265259e-01 2.435180395841598511e-01 -2.430146485567092896e-01 6.773248314857482910e-02 1.409378498792648315e-01 5.806741863489151001e-02 -3.343806564807891846e-01 -1.272992789745330811e-01 1.953718364238739014e-01 -2.141194343566894531e-01 -8.789179474115371704e-02 1.593099534511566162e-01 1.710765622556209564e-02 2.072444856166839600e-01 5.235609784722328186e-02 -1.262973397970199585e-01 3.368051946163177490e-01 3.699037060141563416e-02 -1.448807418346405029e-01 2.351377457380294800e-01 -3.250377718359231949e-03 -1.736604124307632446e-01 -6.359443813562393188e-02 1.001150757074356079e-01 -1.379815638065338135e-01
-1.109042540192604065e-01 -2.231848388910293579e-01 -1.677569895982742310e-01 2.257623374462127686e-01 1.255651265382766724e-01 -2.742017805576324463e-01 -3.372959792613983154e-03 -1.415684670209884644e-01 2.048491537570953369e-01 -6.287081539630889893e-02 3.973535597324371338e-01 -9.064097888767719269e-03 -8.735933899879455566e-02 -1.621555835008621216e-01 -1.214898936450481415e-02 -1.520597934722900391e-02 5.901578348129987717e-03 8.965496718883514404e-02 -5.976650118827819824e-02 9.718021005392074585e-02 -2.135129831731319427e-02 1.841090060770511627e-02 -3.258072137832641602e-01 3.061454892158508301e-01 -1.780502200126647949e-01 7.072328776121139526e-02 2.630989551544189453e-01 -1.926934570074081421e-01 -2.992845140397548676e-02 -2.757649719715118408e-01 1.122986599802970886e-01 -2.349702417850494385e-01
-2.651398777961730957e-01 -1.315172296017408371e-02 5.216348916292190552e-02 -2.650377750396728516e-01 8.399089798331260681e-03 2.046829164028167725e-01 9.277656674385070801e-02 1.602597385644912720e-01 1.532175093889236450e-01 -2.360837757587432861e-01 4.078366458415985107e-01 1.970570683479309082e-01 5.624132230877876282e-02 -1.676222383975982666e-01 -4.369790479540824890e-02 -3.811166286468505859e-01 -1.556762754917144775e-01 -1.935122758150100708e-01 8.700182288885116577e-02 2.299160808324813843e-01 1.412924975156784058e-01 -1.299788355827331543e-01 4.124213475733995438e-03 2.128760889172554016e-02 -1.750546395778656006e-01 1.929387450218200684e-01 -2.176308631896972656e-02 -4.959462210536003113e-03 -2.255134433507919312e-01 -7.422000169754028320e-02 1.392935216426849365e-01 -1.180515885353088379e-01
-5.119847506284713745e-02 -2.090892940759658813e-01 -7.185326516628265381e-02 -2.265387624502182007e-01 -9.880806505680084229e-02 5.161702632904052734e-02 1.981659084558486938e-01 8.949338644742965698e-02 3.397150933742523193e-01 -5.948261544108390808e-02 4.879257977008819580e-01 2.984480857849121094e-01 2.268098294734954834e-01 -8.241462707519531250e-02 -9.462988376617431641e-02 -3.148615062236785889e-01 -8.569112420082092285e-02 -8.807796984910964966e-02 7.435885816812515259e-02 1.101888492703437805e-01 1.471010595560073853e-01 2.367400936782360077e-02 -1.052548587322235107e-01 6.537316739559173584e-02 5.324006453156471252e-02 2.152484208345413208e-01 9.997614473104476929e-02 -1.075917929410934448e-01 -1.574354469776153564e-01 5.228026956319808960e-02 4.103211686015129089e-02 2.340801805257797241e-01
1.502528041601181030e-02 2.172319740056991577e-01 -3.183594644069671631e-01 -2.639320790767669678e-01 1.422225385904312134e-01 1.098918318748474121e-01 -1.518924683332443237e-01 -2.107524424791336060e-01 2.963798046112060547e-01 -1.542796939611434937e-01 3.821791112422943115e-01 -1.043351739645004272e-01 8.550502359867095947e-03 -3.909097313880920410e-01 -2.364951819181442261e-01 1.577929407358169556e-01 -7.883543521165847778e-02 -3.513395786285400391e-02 -3.578366246074438095e-03 9.083279967308044434e-02 9.201446920633316040e-02 1.298065185546875000e-01 -1.585903763771057129e-01 3.338133543729782104e-02 1.652290523052215576e-01 7.859664410352706909e-02 1.215837672352790833e-01 2.800762839615345001e-02 -1.927748322486877441e-01 -1.450411528348922729e-01 7.015854865312576294e-02 4.195231478661298752e-03
-1.109923496842384338e-01 -2.257094532251358032e-01 -2.618514597415924072e-01 -3.453153371810913086e-01 -1.241150423884391785e-01 -4.236515983939170837e-02 2.251815348863601685e-01 3.969427198171615601e-02 -9.744005650281906128e-02 2.528372034430503845e-02 1.486991345882415771e-01 -8.258953690528869629e-02 -5.083899945020675659e-02 5.874432250857353210e-02 1.029887646436691284e-01 -1.276993304491043091e-01 -3.991041332483291626e-02 1.268620640039443970e-01 3.343159332871437073e-03 1.030892133712768555e-01 -2.749050222337245941e-02 -1.683789193630218506e-01 1.788647323846817017e-01 2.605059146881103516e-01 -5.685979500412940979e-02 4.870052933692932129e-01 1.106870323419570923e-01 3.556178137660026550e-02 -3.785332143306732178e-01 -4.087673872709274292e-02 1.926998980343341827e-02 -2.255836576223373413e-01
2.896493971347808838e-01 -1.337730437517166138e-01 -6.728285551071166992e-02 1.883479654788970947e-01 9.305464476346969604e-02 -7.431676238775253296e-02 3.108204305171966553e-01 -4.359137639403343201e-02 2.308978438377380371e-01 -1.793118268251419067e-01 3.955710232257843018e-01 8.527508378028869629e-02 1.912268996238708496e-02 9.655310213565826416e-02 -8.886428549885749817e-03 1.320783793926239014e-01 1.828655451536178589e-01 1.061278060078620911e-01 -6.198647245764732361e-02 6.085915863513946533e-02 -1.941899955272674561e-01 -1.164041236042976379e-01 -3.711463809013366699e-01 2.655029855668544769e-02 1.309662908315658569e-01 1.074447110295295715e-01 3.247983157634735107e-01 -1.938121207058429718e-02 -3.008007407188415527e-01 -1.619691774249076843e-02 1.245174929499626160e-02 -4.073957726359367371e-02
-1.600614786148071289e-01 -6.633713841438293457e-02 -1.813243031501770020e-01 -2.764863073825836182e-01 -1.077940315008163452e-01 1.938934475183486938e-01 8.452314138412475586e-02 8.230949193239212036e-02 1.016801744699478149e-01 -8.734588325023651123e-02 4.793428182601928711e-01 -1.716879755258560181e-02 8.559054881334304810e-02 -3.596002161502838135e-01 -2.128503173589706421e-01 -9.145066887140274048e-02 2.536199986934661865e-01 8.301922120153903961e-03 6.526295095682144165e-03 9.391310811042785645e-02 2.666101753711700439e-01 3.161563277244567871e-01 -8.862856030464172363e-02 -2.322564646601676941e-02 1.115724071860313416e-01 7.118712365627288818e-02 -3.370497003197669983e-02 3.610345721244812012e-02 -2.285151928663253784e-01 1.636253148317337036e-01 8.239921927452087402e-02 -2.760885097086429596e-02
2.507338523864746094e-01 3.206589519977569580e-01 -4.819003865122795105e-02 -2.545243501663208008e-01 1.664995402097702026e-01 2.794590219855308533e-02 2.455191910266876221e-01 8.560030907392501831e-02 5.886493995785713196e-02 -1.910545863211154938e-02 4.268861413002014160e-01 -1.037411950528621674e-02 -5.124800652265548706e-02 -2.119875252246856689e-01 -1.101041883230209351e-01 -8.877743780612945557e-02 8.125304430723190308e-02 8.781981468200683594e-02 8.704683277755975723e-04 -2.294733971357345581e-01 8.197601884603500366e-02 -6.329674273729324341e-02 -1.462285369634628296e-01 -6.263815611600875854e-02 -2.601399421691894531e-01 2.912296056747436523e-01 6.027252972126007080e-02 6.273986399173736572e-02 2.175402641296386719e-02 -3.761075064539909363e-02 1.228173822164535522e-01 -3.705696463584899902e-01
9.840428829193115234e-02 1.508599668741226196e-01 -7.983224093914031982e-02 -2.941618859767913818e-01 3.573590517044067383e-02 -1.309560425579547882e-02 -1.178640797734260559e-01 -1.497181802988052368e-01 -1.215866133570671082e-01 -3.649633750319480896e-02 4.897310435771942139e-01 -9.108588099479675293e-02 -1.473913639783859253e-01 -2.142994552850723267e-01 1.305516958236694336e-01 -7.326260209083557129e-02 -7.986427843570709229e-02 -1.170314475893974304e-01 1.194446384906768799e-01 3.298718631267547607e-01 -2.296778261661529541e-01 7.210553437471389771e-02 -4.067589342594146729e-02 1.382806301116943359e-01 8.683557808399200439e-02 1.284524947404861450e-01 2.567501366138458252e-02 1.443369388580322266e-01 -3.606635034084320068e-01 -2.666145190596580505e-02 3.703168407082557678e-02 -2.881178259849548340e-01
-3.048344254493713379e-01 -2.908079624176025391e-01 -2.390792369842529297e-01 -2.252813279628753662e-01 -9.565379470586776733e-02 1.209593936800956726e-01 1.340854167938232422e-01 9.583762288093566895e-02 2.681027352809906006e-01 4.464546218514442444e-03 2.219104021787643433e-01 1.622790694236755371e-01 9.145969152450561523e-02 -8.671250194311141968e-03 -4.453920200467109680e-02 -4.454993829131126404e-02 -6.998325139284133911e-02 -5.918076261878013611e-02 -2.284493297338485718e-01 -2.473719567060470581e-01 5.921266973018646240e-02 -1.264345049858093262e-01 -1.555577814579010010e-01 3.571761772036552429e-02 -2.507755160331726074e-02 3.337798416614532471e-01 2.024902850389480591e-01 -5.742296949028968811e-02 -3.056764230132102966e-02 2.054736465215682983e-01 3.522627055644989014e-01 -1.159186288714408875e-01
1.804107427597045898e-01 -2.886027097702026367e-02 1.059134677052497864e-01 -7.513952255249023438e-02 -1.173509880900382996e-01 -5.421079229563474655e-03 1.357556730508804321e-01 -2.462663315236568451e-02 1.634766459465026855e-01 -3.644746243953704834e-01 5.361384153366088867e-01 -1.703321784734725952e-01 7.125297188758850098e-02 5.948121473193168640e-02 -3.870221078395843506e-01 1.316852867603302002e-01 5.860916152596473694e-02 -5.863453447818756104e-02 6.109815090894699097e-02 4.763865377753973007e-03 -1.754451394081115723e-01 -7.808887213468551636e-02 -1.870979368686676025e-01 -7.836540043354034424e-02 -7.167593389749526978e-02 1.395213901996612549e-01 1.644285768270492554e-01 -1.116970255970954895e-01 -3.202874064445495605e-01 4.979519918560981750e-02 -1.251894142478704453e-02 -8.462583273649215698e-02
1.093230545520782471e-01 4.392605647444725037e-02 7.516159117221832275e-02 1.038344204425811768e-01 2.378951609134674072e-01 8.806463330984115601e-03 3.753708600997924805e-01 3.938473761081695557e-02 2.392245978116989136e-01 -9.956491738557815552e-02 3.387672305107116699e-01 3.067512214183807373e-01 1.953756362199783325e-01 -1.238842979073524475e-01 -1.051846370100975037e-01 2.652055323123931885e-01 3.838349133729934692e-02 1.160153225064277649e-01 2.218659073114395142e-01 1.162941157817840576e-01 -2.046196311712265015e-01 -1.115051805973052979e-01 -7.397115230560302734e-02 5.810043774545192719e-03 7.956536859273910522e-02 2.388887852430343628e-01 2.616938948631286621e-01 -1.482200473546981812e-01 -1.828339397907257080e-01 -4.116749018430709839e-02 6.843574345111846924e-02 -1.688092350959777832e-01
2.013429999351501465e-02 -1.117113884538412094e-02 1.358813196420669556e-01 5.255296826362609863e-02 2.167220562696456909e-01 2.427241653203964233e-01 4.231663048267364502e-01 -8.016352355480194092e-02 1.942175328731536865e-01 -1.426784098148345947e-01 4.247232973575592041e-01 7.537867873907089233e-02 1.059694588184356689e-01 -8.408210426568984985e-02 -6.639064103364944458e-02 2.763389945030212402e-01 -9.936341643333435059e-02 1.888417638838291168e-02 8.807449042797088623e-02 -9.153871238231658936e-02 -2.050674110651016235e-01 9.729642421007156372e-03 -7.770805060863494873e-02 -1.275930274277925491e-02 9.436988085508346558e-02 3.459111750125885010e-01 -8.955704420804977417e-02 -2.563151121139526367e-01 -1.472873985767364502e-01 1.349019259214401245e-01 3.263169154524803162e-02 -1.602974832057952881e-01
-3.121922910213470459e-01 -3.309056758880615234e-01 -4.855921864509582520e-02 -9.506042301654815674e-02 6.897608190774917603e-02 -9.048646688461303711e-02 1.797498315572738647e-01 1.788128912448883057e-01 2.023022770881652832e-01 -2.098242789506912231e-01 3.263305723667144775e-01 2.108996510505676270e-01 3.112702071666717529e-01 -7.842378318309783936e-02 -1.307477802038192749e-01 -9.241259098052978516e-02 7.484143227338790894e-02 -1.887318864464759827e-02 2.613588869571685791e-01 4.188498854637145996e-02 3.421107679605484009e-02 -1.158405020833015442e-01 1.021711006760597229e-01 1.358305811882019043e-01 -3.181985020637512207e-02 9.171503037214279175e-02 1.580704152584075928e-01 -2.596155107021331787e-01 -1.534943282604217529e-01 1.055404394865036011e-01 2.732083797454833984e-01 -9.573261439800262451e-02
1.750840097665786743e-01 -1.233368068933486938e-01 -3.391873538494110107e-01 8.868514001369476318e-02 1.615736186504364014e-01 8.131393790245056152e-02 8.371418714523315430e-02 1.753353029489517212e-01 4.459032118320465088e-01 1.400788724422454834e-01 2.174633294343948364e-01 1.854099035263061523e-01 3.052421212196350098e-01 -3.130381181836128235e-02 1.897875219583511353e-01 4.112789407372474670e-02 1.138396837632171810e-04 5.425671115517616272e-02 -9.130327403545379639e-02 1.190969422459602356e-01 -4.693469032645225525e-02 4.737322777509689331e-02 -2.491573989391326904e-02 -8.841857314109802246e-03 9.524717181921005249e-02 2.960890233516693115e-01 1.502542644739151001e-01 1.072159335017204285e-01 -7.106924057006835938e-02 1.534900218248367310e-01 9.036090970039367676e-02 -3.613473773002624512e-01
2.192793637514114380e-01 -1.372428983449935913e-01 -1.852144449949264526e-01 -2.513683736324310303e-01 1.174140721559524536e-01 -1.945478022098541260e-01 1.185206845402717590e-01 2.444148212671279907e-01 -9.902469068765640259e-02 9.423765540122985840e-02 2.995310723781585693e-01 -2.049602381885051727e-02 8.559326827526092529e-02 5.150458216667175293e-02 -2.169182337820529938e-02 7.040417194366455078e-02 2.346148192882537842e-01 -1.617164462804794312e-01 -8.439350128173828125e-02 -9.602314978837966919e-02 1.228427737951278687e-01 1.869376599788665771e-01 -3.046654462814331055e-01 7.931794971227645874e-02 -1.828231662511825562e-01 3.192431330680847168e-01 2.211907505989074707e-01 -1.944269686937332153e-01 -2.639662921428680420e-01 1.692978590726852417e-01 -9.318346530199050903e-02 -1.007962301373481750e-01
3.808980286121368408e-01 -2.507082521915435791e-01 -2.712858319282531738e-01 -8.945488184690475464e-02 -1.389000862836837769e-01 3.188483715057373047e-01 9.209873527288436890e-02 -1.587753295898437500e-01 1.544167846441268921e-01 -2.295478731393814087e-01 3.168409168720245361e-01 -2.278651148080825806e-01 6.113902851939201355e-02 1.666368097066879272e-01 8.865106850862503052e-02 -1.187916193157434464e-02 -1.619776934385299683e-01 3.831648081541061401e-02 1.145453453063964844e-01 -2.901891060173511505e-02 2.292663604021072388e-02 -1.541169434785842896e-01 -3.625428304076194763e-02 1.981540396809577942e-02 -1.297529228031635284e-02 3.743365406990051270e-02 1.378508359193801880e-01 -2.618830204010009766e-01 -2.275610715150833130e-01 -1.395469810813665390e-02 1.560750752687454224e-01 -2.330567687749862671e-01
-1.683191657066345215e-01 -3.039122559130191803e-02 -1.572460681200027466e-01 -2.312081009149551392e-01 7.338665425777435303e-02 -7.022772729396820068e-02 2.718641459941864014e-01 3.989577665925025940e-02 4.561098758131265640e-03 -4.742384701967239380e-02 1.619478613138198853e-01 -8.280271291732788086e-02 -2.330630272626876831e-01 -1.791523694992065430e-01 9.343195706605911255e-02 -3.732485696673393250e-02 -3.011320233345031738e-01 -8.889915049076080322e-02 -1.261184811592102051e-01 1.347111463546752930e-01 4.568013548851013184e-02 -2.550929188728332520e-01 -1.733695715665817261e-01 1.996410265564918518e-02 2.397250086069107056e-01 1.856874823570251465e-01 -2.325488477945327759e-01 -8.998735249042510986e-02 4.665041808038949966e-03 5.907916650176048279e-02 2.200154364109039307e-01 -4.884238839149475098e-01
2.352932542562484741e-01 -5.031642690300941467e-02 -1.306538879871368408e-01 -5.769248306751251221e-02 1.211251541972160339e-01 4.412898421287536621e-02 1.155973821878433228e-01 -2.949087023735046387e-01 -7.319862395524978638e-02 -2.372021377086639404e-01 3.400892615318298340e-01 9.101586043834686279e-02 3.664839640259742737e-02 -1.992187649011611938e-01 2.700432576239109039e-02 1.035942137241363525e-01 -2.370822429656982422e-01 -1.220194771885871887e-01 -1.970048993825912476e-01 1.736014038324356079e-01 2.508360706269741058e-02 -2.884490191936492920e-01 1.011675447225570679e-01 2.764604687690734863e-01 9.334782510995864868e-02 3.945385515689849854e-01 3.651415184140205383e-02 1.021298859268426895e-02 -8.224613219499588013e-02 -3.247744869440793991e-03 2.325943112373352051e-01 -1.716528534889221191e-01
7.372627407312393188e-02 1.307770330458879471e-02 -1.522475928068161011e-01 -6.803482770919799805e-02 1.544096916913986206e-01 6.780189275741577148e-02 3.292967677116394043e-01 -4.693624377250671387e-02 1.807886064052581787e-01 2.337953150272369385e-01 3.363118469715118408e-01 -2.761181294918060303e-01 -9.754589758813381195e-03 -1.601466536521911621e-01 -7.396665215492248535e-02 4.128048568964004517e-02 2.120511382818222046e-01 -1.031468361616134644e-01 -2.688004449009895325e-02 -4.400250613689422607e-01 1.730339974164962769e-01 1.132832914590835571e-01 -1.920860260725021362e-02 1.858882606029510498e-01 1.357734948396682739e-01 8.855321258306503296e-02 2.893815040588378906e-01 7.521346211433410645e-02 -2.174354493618011475e-01 2.897480316460132599e-02 -1.558594405651092529e-03 -1.626527309417724609e-01
2.362294495105743408e-01 3.218176588416099548e-02 -1.290046144276857376e-02 -1.679603010416030884e-01 -7.841052487492561340e-03 -6.806331872940063477e-02 1.318148821592330933e-01 -2.661893842741847038e-03 1.335965096950531006e-01 -1.819094568490982056e-01 2.712383270263671875e-01 3.326683640480041504e-01 7.720657158643007278e-03 -1.061435863375663757e-01 -2.792139351367950439e-01 -2.633692920207977295e-01 9.204761683940887451e-02 -1.040920391678810120e-01 -1.137683242559432983e-01 -4.778606817126274109e-02 -5.697521567344665527e-02 1.960554569959640503e-01 -5.770262703299522400e-02 2.338384464383125305e-02 9.928417205810546875e-02 -8.359893411397933960e-02 -2.658450417220592499e-02 -1.325664520263671875e-01 -4.543817639350891113e-01 7.636238820850849152e-03 7.248501479625701904e-02 -4.145867526531219482e-01
-2.637814283370971680e-01 -1.777698099613189697e-01 -1.319976449012756348e-01 -3.217915892601013184e-01 4.736964032053947449e-02 -4.258218407630920410e-02 2.118942886590957642e-02 -4.522565752267837524e-03 1.296027302742004395e-01 -9.002750366926193237e-02 1.685440540313720703e-01 7.257264107465744019e-02 8.072509616613388062e-02 -3.332215547561645508e-01 -8.023854345083236694e-02 3.158578276634216309e-01 -3.161916434764862061e-01 3.666755929589271545e-02 -1.382042169570922852e-01 1.986160725355148315e-01 7.246296852827072144e-02 -2.953746914863586426e-02 2.793591283261775970e-02 -6.585393846035003662e-02 -1.357932388782501221e-01 3.627350926399230957e-01 -8.577183820307254791e-03 -3.051553620025515556e-03 -6.293237209320068359e-02 -1.565352082252502441e-01 4.889434203505516052e-02 -3.727190792560577393e-01
8.524519205093383789e-02 -2.206908315420150757e-01 7.890012115240097046e-02 1.855912059545516968e-02 -9.403432160615921021e-02 -7.619245350360870361e-02 2.784408628940582275e-01 2.257483601570129395e-01 2.996079623699188232e-01 -2.969828844070434570e-01 4.087571501731872559e-01 2.118707299232482910e-01 -4.521991312503814697e-02 -3.770533800125122070e-01 -1.798103302717208862e-01 -1.534560620784759521e-01 -9.523959457874298096e-02 -7.238993048667907715e-02 2.364215850830078125e-01 1.224124804139137268e-01 -8.464188873767852783e-02 1.030757129192352295e-01 -1.651936471462249756e-01 2.784294448792934418e-02 2.728165313601493835e-02 -8.924684673547744751e-02 2.208413779735565186e-01 -6.278552860021591187e-02 -4.268269240856170654e-02 -6.724835187196731567e-02 1.972994394600391388e-02 -7.134640961885452271e-02
2.049663960933685303e-01 1.242545917630195618e-01 -1.547039449214935303e-01 7.354614883661270142e-02 -1.744989603757858276e-01 -1.405999660491943359e-01 1.806435734033584595e-01 -9.600975550711154938e-03 3.979213908314704895e-02 4.002625867724418640e-02 4.402255713939666748e-01 -2.766099199652671814e-02 -9.224581718444824219e-02 -2.012405097484588623e-01 -6.909337639808654785e-02 2.306159883737564087e-01 -5.614103376865386963e-02 9.101485460996627808e-02 -5.890328064560890198e-02 6.176565308123826981e-03 1.566866487264633179e-01 -1.835049390792846680e-01 1.497377455234527588e-01 -1.271392703056335449e-01 -6.851419061422348022e-02 4.126507341861724854e-01 2.201920449733734131e-01 -1.159302070736885071e-01 -1.697644889354705811e-01 -9.540073573589324951e-02 3.564321696758270264e-01 -1.092368438839912415e-01
2.465807944536209106e-01 -1.781305968761444092e-01 -1.768628954887390137e-01 -4.480835795402526855e-02 -2.282522246241569519e-02 2.176242172718048096e-01 -7.178307324647903442e-02 -1.511996537446975708e-01 2.883220016956329346e-01 1.144657284021377563e-01 3.389516174793243408e-01 8.143016695976257324e-02 -5.793686956167221069e-02 -2.006655484437942505e-01 8.211752027273178101e-02 1.119651249609887600e-03 -3.203195035457611084e-01 -1.919130533933639526e-01 -1.676919460296630859e-01 1.517301052808761597e-01 7.715762406587600708e-02 -1.741854399442672729e-01 -1.338967382907867432e-01 -2.744353748857975006e-02 8.337897062301635742e-02 3.121830150485038757e-02 -2.638580836355686188e-02 -2.007555067539215088e-01 -1.701713949441909790e-01 2.499889731407165527e-01 2.415333092212677002e-01 -2.930784821510314941e-01
1.695394963026046753e-01 -9.481496363878250122e-02 -1.128216534852981567e-01 -1.348922997713088989e-01 -1.311038136482238770e-01 -2.366350404918193817e-02 1.783506572246551514e-01 -1.005500257015228271e-01 3.723120987415313721e-01 -2.782806158065795898e-01 3.185985386371612549e-01 1.419657319784164429e-01 6.901323050260543823e-02 -1.851797252893447876e-01 -3.221713304519653320e-01 -5.641997605562210083e-02 8.205440640449523926e-02 2.763121761381626129e-02 -3.565295040607452393e-02 1.086386479437351227e-02 9.344606660306453705e-03 2.109635025262832642e-01 1.659419238567352295e-01 1.591528654098510742e-01 9.233208745718002319e-02 -8.534408360719680786e-02 -2.304485067725181580e-02 -6.085749715566635132e-02 -3.657177388668060303e-01 2.604475617408752441e-02 -1.666028238832950592e-02 -3.561364114284515381e-01
1.573385000228881836e-01 -1.591135561466217041e-01 -2.110438644886016846e-01 -1.173648983240127563e-01 1.334879249334335327e-01 -1.866424083709716797e-01 -2.576017752289772034e-02 1.227547377347946167e-01 -7.631279528141021729e-02 1.384845674037933350e-01 3.921959102153778076e-01 9.097001515328884125e-03 1.257864236831665039e-01 -1.271180361509323120e-01 -1.485154479742050171e-01 8.808691054582595825e-02 1.446638852357864380e-01 -5.508381873369216919e-02 -9.964131563901901245e-02 -6.293331086635589600e-02 2.308828383684158325e-01 1.011089533567428589e-01 -1.629815697669982910e-01 2.116982042789459229e-01 -1.796292364597320557e-01 1.318492442369461060e-01 1.289337575435638428e-01 -3.556138575077056885e-01 -2.503532767295837402e-01 -8.753076940774917603e-02 -3.492943048477172852e-01 -1.571194231510162354e-01
2.638792395591735840e-01 -2.151597291231155396e-01 -5.665048956871032715e-02 -1.304937303066253662e-01 4.394330829381942749e-02 -2.733750939369201660e-01 1.910014599561691284e-01 -1.674235910177230835e-01 2.135363407433032990e-02 -3.766129314899444580e-01 3.798556923866271973e-01 5.968567449599504471e-03 -6.064218282699584961e-02 1.050775051116943359e-01 -3.230608701705932617e-01 1.051482036709785461e-01 -2.176344394683837891e-02 1.047857031226158142e-01 6.607921421527862549e-02 7.663184404373168945e-02 -1.082127820700407028e-02 8.520620316267013550e-02 -4.024771973490715027e-02 -1.568603962659835815e-01 2.612771391868591309e-01 1.127980500459671021e-01 1.062962040305137634e-01 -4.474170878529548645e-02 -1.841506212949752808e-01 1.547957360744476318e-01 1.439833045005798340e-01 -2.787605822086334229e-01
1.656317114830017090e-01 -2.262673527002334595e-01 -6.357381492853164673e-02 -1.853527617640793324e-03 1.891418397426605225e-01 2.595328092575073242e-01 1.173633933067321777e-01 -1.142355427145957947e-01 -7.331084460020065308e-02 -2.481282204389572144e-01 1.583478152751922607e-01 -1.568556427955627441e-01 6.530125439167022705e-02 -2.528543472290039062e-01 2.494717091321945190e-01 -1.559822708368301392e-01 -2.205726951360702515e-01 6.948519498109817505e-02 -2.058593090623617172e-03 7.667559385299682617e-02 3.322563171386718750e-01 -1.506451666355133057e-01 -1.171797420829534531e-02 9.611033834517002106e-03 7.738079130649566650e-02 3.480929136276245117e-01 1.794182062149047852e-01 6.695850938558578491e-02 -3.154741227626800537e-01 -1.029594615101814270e-01 -4.410783573985099792e-02 -2.177146524190902710e-01
1.069958433508872986e-01 -2.699919342994689941e-01 -2.142675369977951050e-01 5.265748593956232071e-03 -1.225370839238166809e-01 -2.131273970007896423e-02 6.580275297164916992e-02 5.539743229746818542e-02 1.788184046745300293e-01 -1.662163734436035156e-01 4.301649332046508789e-01 3.146429061889648438e-01 1.255661696195602417e-01 -4.861811175942420959e-02 8.395685255527496338e-02 -1.439696401357650757e-01 -2.665321156382560730e-02 -1.583000272512435913e-01 -6.489277631044387817e-02 1.845582127571105957e-01 4.108887314796447754e-01 -1.313882321119308472e-01 -1.884838044643402100e-01 1.002418696880340576e-01 -1.969728618860244751e-01 1.077135093510150909e-02 3.753602504730224609e-02 1.074055489152669907e-02 -3.453318774700164795e-01 3.665624931454658508e-02 -2.129603363573551178e-02 9.901317767798900604e-03
8.551915735006332397e-02 -2.391148954629898071e-01 -1.925155669450759888e-01 -2.669461667537689209e-01 -1.959354616701602936e-02 -1.182244392111897469e-03 1.428223699331283569e-01 1.325710117816925049e-01 3.137916624546051025e-01 2.927600964903831482e-02 2.462170124053955078e-01 5.208263639360666275e-03 3.475848734378814697e-01 -1.091545894742012024e-01 -1.379908621311187744e-01 -3.772381842136383057e-01 9.357640147209167480e-02 2.048793137073516846e-01 -1.351321488618850708e-01 6.954275071620941162e-02 -1.516098976135253906e-01 3.035349585115909576e-02 -2.160322517156600952e-01 2.032218575477600098e-01 8.826875686645507812e-02 -2.650468796491622925e-02 1.640786230564117432e-02 6.732907146215438843e-02 -3.679898083209991455e-01 6.974153075134381652e-05 -7.248001173138618469e-03 1.751800440251827240e-02
2.349660247564315796e-01 2.628118172287940979e-02 -3.829789459705352783e-01 -9.553980827331542969e-02 1.425982266664505005e-01 -2.582497149705886841e-02 8.437462896108627319e-02 3.630607202649116516e-02 1.364574283361434937e-01 1.590409874916076660e-01 4.542339444160461426e-01 -4.134624078869819641e-02 -8.419056236743927002e-02 -1.486406922340393066e-01 -3.784216567873954773e-02 3.211735561490058899e-02 1.257664859294891357e-01 -1.293337792158126831e-01 -1.517417430877685547e-01 5.726253986358642578e-02 1.867978125810623169e-01 2.567388713359832764e-01 6.215651333332061768e-02 4.092323780059814453e-02 -1.331590116024017334e-01 1.502394229173660278e-01 1.480049192905426025e-01 -3.135016858577728271e-01 -1.855662614107131958e-01 -1.687650382518768311e-01 -2.712281346321105957e-01 -1.144309863448143005e-01
6.447507441043853760e-02 -3.118331357836723328e-02 -9.158284217119216919e-02 2.238703519105911255e-02 3.876523673534393311e-02 3.686994686722755432e-02 1.288083642721176147e-01 -2.267118394374847412e-01 -1.312479749321937561e-02 -1.255148053169250488e-01 3.966712057590484619e-01 1.924217194318771362e-01 1.344357132911682129e-01 8.985181897878646851e-02 -1.593400090932846069e-01 1.807145327329635620e-01 1.515515893697738647e-01 2.153027057647705078e-01 3.042055070400238037e-01 -2.206274867057800293e-02 3.778669983148574829e-02 -2.271103858947753906e-01 -3.045661561191082001e-02 2.445737868547439575e-01 9.369422495365142822e-02 2.271275222301483154e-01 2.569461762905120850e-01 -2.537879943847656250e-01 -3.241128325462341309e-01 1.468674745410680771e-02 1.301371604204177856e-01 -1.775914430618286133e-01
1.304832100868225098e-01 -1.551290303468704224e-01 -2.064014673233032227e-01 -1.839200854301452637e-01 -9.400852024555206299e-02 -8.666616678237915039e-02 -6.737737916409969330e-03 1.618098281323909760e-02 2.051594853401184082e-01 -1.040486693382263184e-01 5.044209957122802734e-01 2.510295212268829346e-01 1.917174756526947021e-01 -4.047284275293350220e-02 -6.425663828849792480e-02 -1.275774091482162476e-01 -1.659175157546997070e-01 -3.079900443553924561e-01 4.271974042057991028e-02 2.127573341131210327e-01 3.223557174205780029e-01 -6.632873415946960449e-02 -1.135129109025001526e-01 1.954235136508941650e-01 -2.533900551497936249e-02 -1.213480308651924133e-01 5.525799468159675598e-02 1.044325996190309525e-02 -2.848934233188629150e-01 1.762254349887371063e-02 -4.235814139246940613e-02 -7.739095389842987061e-02
1.465020477771759033e-01 -3.117062710225582123e-02 -1.698311716318130493e-01 -3.486841320991516113e-01 2.417803853750228882e-01 -1.476214826107025146e-02 2.995709180831909180e-01 -1.854871660470962524e-01 1.695938706398010254e-01 -3.299636999145150185e-03 -5.666732788085937500e-03 3.737999126315116882e-02 -6.196777895092964172e-02 -5.370524898171424866e-02 -3.198523446917533875e-02 2.348784208297729492e-01 2.489652782678604126e-01 -1.182565614581108093e-01 -7.515083253383636475e-02 4.395383596420288086e-02 1.407089978456497192e-01 -1.279046237468719482e-01 -2.024934440851211548e-01 -1.479019522666931152e-01 -5.241694301366806030e-02 4.356085062026977539e-01 2.725575268268585205e-01 -1.648786514997482300e-01 -2.298251688480377197e-01 -3.603558242321014404e-02 -3.451897203922271729e-02 -1.390371471643447876e-01
-2.281367331743240356e-01 -3.360917270183563232e-01 -5.343872681260108948e-02 -2.562340795993804932e-01 1.598372473381459713e-03 -5.576979741454124451e-02 1.046913489699363708e-02 2.376239001750946045e-01 1.194276139140129089e-01 1.805753409862518311e-01 3.679669797420501709e-01 -7.430969923734664917e-02 9.345240890979766846e-02 -7.366243749856948853e-02 -4.590713605284690857e-02 3.758018836379051208e-02 3.802941739559173584e-02 1.857076585292816162e-01 -1.020626425743103027e-01 -1.401474326848983765e-01 1.247028931975364685e-01 1.040123850107192993e-01 -6.104945018887519836e-02 2.645787000656127930e-01 1.616285741329193115e-01 2.438006550073623657e-02 9.193224459886550903e-02 -4.427642226219177246e-01 -1.122847869992256165e-01 -8.211917430162429810e-02 -1.796925961971282959e-01 -2.288775146007537842e-01
-1.204270683228969574e-02 -1.126774773001670837e-01 -1.414184868335723877e-01 -4.023872911930084229e-01 -1.112160906195640564e-01 2.371281385421752930e-01 2.638738155364990234e-01 1.097736433148384094e-01 1.217746138572692871e-01 -1.594175249338150024e-01 3.185993432998657227e-02 8.922653272747993469e-03 2.024427354335784912e-01 -9.865640103816986084e-02 -3.795530274510383606e-02 3.071844764053821564e-02 -3.492821007966995239e-02 1.146335229277610779e-01 -1.186297312378883362e-01 -1.321300677955150604e-02 4.108805656433105469e-01 -2.037499547004699707e-01 7.517390698194503784e-02 1.005200147628784180e-01 3.474579751491546631e-01 2.804905474185943604e-01 -4.003822803497314453e-02 -2.099708616733551025e-01 -2.097069919109344482e-01 7.720348238945007324e-02 5.659869313240051270e-02 -8.714043349027633667e-02
-4.060821980237960815e-02 -2.743739187717437744e-01 -1.642552763223648071e-01 -1.300684362649917603e-01 -2.806017398834228516e-01 -4.066198691725730896e-02 9.190876781940460205e-02 2.065103799104690552e-01 2.777631580829620361e-01 -4.426563158631324768e-02 4.140152633190155029e-01 1.560998111963272095e-01 -6.081031262874603271e-02 1.155446283519268036e-02 2.444239892065525055e-02 -1.305812895298004150e-01 -1.814550757408142090e-01 5.460979044437408447e-02 1.920768432319164276e-02 3.455536067485809326e-02 3.055741488933563232e-01 -1.110409125685691833e-01 -3.021257221698760986e-01 -9.199742227792739868e-02 -2.385034859180450439e-01 2.131867408752441406e-01 2.443941310048103333e-02 -1.120585575699806213e-02 -9.332099556922912598e-02 1.861391514539718628e-01 2.092701941728591919e-01 -1.348837167024612427e-01
-2.428954653441905975e-02 -5.180087685585021973e-02 -2.265136092901229858e-01 -8.041364699602127075e-02 2.496587932109832764e-01 -5.737777799367904663e-02 2.616916596889495850e-01 1.766229569911956787e-01 -1.167161464691162109e-01 -3.628667294979095459e-01 3.260288536548614502e-01 9.046143293380737305e-02 1.165459305047988892e-02 -9.476692974567413330e-02 2.480116114020347595e-02 -2.765441127121448517e-02 -9.135203063488006592e-02 -3.121340870857238770e-01 2.807047404348850250e-02 3.584835827350616455e-01 6.472297757863998413e-02 -3.246907293796539307e-01 -5.461534485220909119e-02 5.798914656043052673e-02 1.566679328680038452e-01 5.696458369493484497e-02 2.483310699462890625e-01 -3.355615213513374329e-02 -1.143055930733680725e-01 1.674870550632476807e-01 -1.373048275709152222e-01 4.240362346172332764e-02
-1.418515443801879883e-01 -1.054066345095634460e-01 2.190026827156543732e-02 -1.296698451042175293e-01 -4.229580517858266830e-03 -2.828392088413238525e-01 3.173249959945678711e-01 4.177217558026313782e-02 1.177591457962989807e-01 -1.042138598859310150e-02 3.098527193069458008e-01 -3.104023933410644531e-01 -5.365350097417831421e-02 -2.161196023225784302e-01 -3.171323239803314209e-02 5.410281941294670105e-03 9.869708679616451263e-03 1.024978458881378174e-01 -2.114975154399871826e-01 7.572122663259506226e-02 -2.043784409761428833e-01 3.056383728981018066e-01 -1.846917420625686646e-01 -4.193774238228797913e-02 -4.824471473693847656e-02 7.469099014997482300e-02 1.529939025640487671e-01 -3.097436726093292236e-01 -1.211460232734680176e-01 -1.874336898326873779e-01 3.872061148285865784e-02 -3.183978497982025146e-01
9.860282391309738159e-02 -1.369087398052215576e-01 -4.346582293510437012e-01 -1.657971888780593872e-01 4.301294684410095215e-01 1.634407788515090942e-01 1.083880215883255005e-01 2.009039521217346191e-01 1.996645480394363403e-01 -1.324772834777832031e-01 2.910467982292175293e-01 1.939329057931900024e-01 -2.087030112743377686e-01 -1.329902410507202148e-01 7.209281623363494873e-02 7.916053384542465210e-02 4.129650536924600601e-03 6.543087959289550781e-02 -1.288964226841926575e-02 -1.396898627281188965e-01 -4.305439442396163940e-02 -4.254347458481788635e-02 -2.935057580471038818e-01 9.158383309841156006e-02 8.397705107927322388e-02 2.320057898759841919e-01 -2.637350931763648987e-02 2.104141116142272949e-01 -5.180064588785171509e-02 7.338926941156387329e-02 -4.882964864373207092e-02 -1.908870413899421692e-02
6.917219609022140503e-02 -2.200541049242019653e-01 -1.110156103968620300e-01 -1.455254703760147095e-01 5.136262997984886169e-02 1.032799780368804932e-01 4.406410083174705505e-02 -1.032530888915061951e-01 3.344731628894805908e-01 -1.254695951938629150e-01 1.974767297506332397e-01 9.056883305311203003e-02 1.711111366748809814e-01 -2.851258218288421631e-01 -9.251261502504348755e-02 2.252400517463684082e-01 -4.584956448525190353e-03 2.647460699081420898e-01 2.794321477413177490e-01 2.066368758678436279e-01 1.660358719527721405e-02 -2.456698268651962280e-01 8.081599324941635132e-02 2.472126185894012451e-01 -1.296550408005714417e-02 7.720587402582168579e-02 2.937391996383666992e-01 -1.498154699802398682e-01 -1.563173383474349976e-01 4.727352038025856018e-02 9.435678273439407349e-02 -2.703753411769866943e-01
2.227017730474472046e-01 -1.567534059286117554e-01 -2.784872651100158691e-01 -2.077569961547851562e-01 9.820697456598281860e-02 -1.454676985740661621e-01 2.006456106901168823e-01 -3.267160803079605103e-02 -1.891655474901199341e-01 4.476097971200942993e-02 2.373529374599456787e-01 -1.966128051280975342e-01 1.020724773406982422e-01 -2.284667938947677612e-01 -1.317757517099380493e-01 4.408183693885803223e-02 5.473590269684791565e-02 -3.522719070315361023e-02 3.172715380787849426e-02 -2.250515073537826538e-01 -4.036462306976318359e-02 -5.588687583804130554e-02 -2.132456600666046143e-01 2.223330177366733551e-02 -1.101858243346214294e-01 7.769325375556945801e-02 5.780220627784729004e-01 -1.473426967859268188e-01 1.373203285038471222e-02 -4.247933626174926758e-02 1.558273434638977051e-01 -1.067445576190948486e-01
2.070340812206268311e-01 -3.530876338481903076e-01 -4.921020194888114929e-02 -2.725049555301666260e-01 1.086980849504470825e-01 1.583058983087539673e-01 1.548011749982833862e-01 6.431685760617256165e-03 3.534850850701332092e-02 -2.737388387322425842e-02 1.664692908525466919e-01 -3.087991476058959961e-01 -9.874323755502700806e-02 -1.424017697572708130e-01 4.308841377496719360e-02 -3.036157041788101196e-02 1.868096739053726196e-01 -8.183255046606063843e-02 -2.220463007688522339e-01 7.047429680824279785e-02 4.875916615128517151e-02 5.851751565933227539e-02 -3.623117804527282715e-01 -8.951845578849315643e-03 -6.633720546960830688e-02 -1.060418039560317993e-01 2.528192400932312012e-01 -2.488321810960769653e-01 -3.593859970569610596e-01 -1.662590205669403076e-01 6.247034296393394470e-02 -4.276990145444869995e-02
2.354045361280441284e-01 1.077317893505096436e-01 -6.392771005630493164e-02 -4.689726606011390686e-02 5.330683663487434387e-02 1.543185859918594360e-01 1.640310138463973999e-01 -3.529452905058860779e-02 8.262953907251358032e-02 2.981539629399776459e-02 3.091057837009429932e-01 -1.470217853784561157e-01 -2.548855543136596680e-01 -2.910359203815460205e-01 1.390095893293619156e-02 1.782369613647460938e-01 -6.631205230951309204e-02 -1.192203387618064880e-01 6.057004630565643311e-02 -1.239734515547752380e-01 9.940002346411347389e-04 1.733720153570175171e-01 -7.044471055269241333e-02 1.312816888093948364e-01 -1.469949632883071899e-01 3.721176981925964355e-01 1.339810341596603394e-01 -2.358491420745849609e-01 1.395005136728286743e-01 1.584945321083068848e-01 -5.847740173339843750e-02 -4.402448534965515137e-01
-1.164385303854942322e-01 -2.340088486671447754e-01 -2.552050724625587463e-02 -2.424700558185577393e-01 -3.139668330550193787e-02 -2.749000191688537598e-01 1.126761585474014282e-01 2.404995560646057129e-01 -9.392122924327850342e-02 -1.950177252292633057e-01 1.806440204381942749e-01 -5.739900842308998108e-02 -1.280144453048706055e-01 1.641147397458553314e-02 3.293100744485855103e-02 -1.733043044805526733e-01 -1.849593818187713623e-01 -2.158461660146713257e-01 6.168015673756599426e-02 2.042303234338760376e-01 -9.908516705036163330e-02 -8.393733203411102295e-02 -3.163635432720184326e-01 -7.671627402305603027e-02 3.188217878341674805e-01 4.027616679668426514e-01 -6.269821524620056152e-02 1.061609201133251190e-02 -2.230839431285858154e-01 -8.101759105920791626e-02 1.288100332021713257e-01 -6.791343539953231812e-02
-1.077803550288081169e-03 -2.902613580226898193e-01 -7.206177688203752041e-04 -7.583015412092208862e-02 1.018507406115531921e-01 -8.653720468282699585e-02 -4.547900334000587463e-02 -7.678719703108072281e-03 1.685753613710403442e-01 -3.535617515444755554e-02 5.941811203956604004e-01 -1.346157044172286987e-01 1.336096972227096558e-01 -2.343836873769760132e-01 -5.436009168624877930e-02 -1.835443526506423950e-01 3.914827406406402588e-01 1.770006865262985229e-02 1.642475277185440063e-01 1.774072349071502686e-01 1.835661530494689941e-01 -6.737251579761505127e-02 -8.988814800977706909e-02 5.957398191094398499e-02 -7.862857729196548462e-02 7.145802676677703857e-02 -2.084216922521591187e-01 -8.276528120040893555e-02 -2.248374372720718384e-01 9.872015565633773804e-03 -4.308454319834709167e-02 -6.135747209191322327e-02
-1.625243574380874634e-01 9.874076582491397858e-03 -1.658946722745895386e-01 1.067613288760185242e-01 -2.090709358453750610e-01 -1.991786994040012360e-02 1.068644300103187561e-01 3.575539290904998779e-01 2.426172345876693726e-01 -2.261821925640106201e-01 3.233277201652526855e-01 -3.810939379036426544e-03 1.117854844778776169e-02 -1.859812736511230469e-01 1.107822731137275696e-01 3.200299665331840515e-02 -2.980561554431915283e-01 1.404895037412643433e-01 5.087345838546752930e-02 2.065100967884063721e-01 4.667827114462852478e-02 1.666721850633621216e-01 -4.884625226259231567e-02 1.177445799112319946e-01 -2.354326993227005005e-01 1.920458972454071045e-01 4.373147338628768921e-02 -1.703515201807022095e-01 -2.295097708702087402e-01 2.280629724264144897e-01 1.886236816644668579e-01 -1.583771109580993652e-01
1.685587167739868164e-01 -1.431153416633605957e-01 -1.431443393230438232e-01 -2.522957623004913330e-01 -6.228364259004592896e-02 -4.662525653839111328e-02 1.784851998090744019e-01 2.315095439553260803e-02 1.902323961257934570e-01 1.604020409286022186e-02 2.491280883550643921e-01 -5.129109695553779602e-02 -1.214840821921825409e-02 1.789574921131134033e-01 5.964255891740322113e-03 1.199118420481681824e-01 -4.945622384548187256e-02 -2.215300053358078003e-01 -1.294868141412734985e-01 1.484494805335998535e-01 -7.271523028612136841e-02 -1.728054732084274292e-01 2.600769400596618652e-01 2.202853262424468994e-01 1.487810760736465454e-01 4.249860644340515137e-01 2.666173316538333893e-02 -7.600277662277221680e-02 -1.620336472988128662e-01 -2.613566517829895020e-01 3.066490888595581055e-01 -2.032601684331893921e-01
2.816850244998931885e-01 -3.857813477516174316e-01 -2.795497477054595947e-01 -1.171219125390052795e-01 -1.651873290538787842e-01 -5.437500774860382080e-02 -8.451884496025741100e-04 -8.938326686620712280e-02 -3.775229305028915405e-02 -4.104130715131759644e-02 4.963761940598487854e-02 8.031801879405975342e-02 -5.960223823785781860e-02 -4.494606852531433105e-01 2.775952219963073730e-01 -8.232450345531105995e-04 -5.972322449088096619e-02 -1.265761703252792358e-01 1.043694987893104553e-01 1.623363494873046875e-01 5.292978510260581970e-02 4.628790915012359619e-02 -2.070645429193973541e-02 3.188994526863098145e-02 -1.037532091140747070e-01 3.817620575428009033e-01 -9.621123969554901123e-02 3.359016776084899902e-02 -2.617750465869903564e-01 1.112610623240470886e-01 1.855683028697967529e-01 -4.023014754056930542e-02
-6.937409052625298500e-04 -4.538482427597045898e-02 -2.429195642471313477e-01 1.075056120753288269e-01 2.146071344614028931e-01 -1.026452300720848143e-04 1.041154265403747559e-01 -7.004091143608093262e-02 -4.804375395178794861e-02 -2.370671182870864868e-01 4.406255483627319336e-01 -5.800984799861907959e-02 1.110430508852005005e-01 -6.152403075248003006e-03 2.512503862380981445e-01 -1.242967694997787476e-01 -1.506283730268478394e-01 2.037411630153656006e-01 5.990359932184219360e-02 3.139827167615294456e-03 1.508810222148895264e-01 -1.841583698987960815e-01 -4.843515530228614807e-02 -1.195234358310699463e-01 3.245761096477508545e-01 3.334340155124664307e-01 2.337976396083831787e-01 1.928769499063491821e-01 -1.614308059215545654e-01 1.297015696763992310e-01 1.402064710855484009e-01 -8.099796622991561890e-02
-5.903457105159759521e-02 -1.906510442495346069e-01 -1.881572231650352478e-02 2.687503583729267120e-02 3.916411101818084717e-01 -9.123809635639190674e-02 1.535451263189315796e-01 1.165486723184585571e-01 3.647278621792793274e-02 -1.509242691099643707e-02 3.015300631523132324e-01 -5.904741957783699036e-02 -1.735222041606903076e-01 -1.500613093376159668e-01 -3.844290375709533691e-01 2.897014608606696129e-03 -2.829146757721900940e-02 -9.462186694145202637e-02 -1.145442053675651550e-01 -1.089751347899436951e-01 8.097808808088302612e-02 -2.449298352003097534e-01 -2.452746182680130005e-01 -1.036185212433338165e-02 1.506749242544174194e-01 2.980602085590362549e-01 1.075936257839202881e-01 -3.589172959327697754e-01 1.426967084407806396e-01 -1.137982159852981567e-01 -1.018329989165067673e-02 -1.300574690103530884e-01
1.465589255094528198e-01 -1.037169992923736572e-01 -1.431278437376022339e-01 -6.496769934892654419e-02 8.056483417749404907e-02 2.084564268589019775e-01 2.272569537162780762e-01 -2.397207766771316528e-01 2.470783740282058716e-01 2.905836999416351318e-01 3.775599300861358643e-01 2.657096646726131439e-02 1.638661026954650879e-01 9.169519692659378052e-02 9.796472638845443726e-02 1.474355813115835190e-02 -8.791263401508331299e-02 -5.064441263675689697e-02 3.283443301916122437e-02 -1.052351370453834534e-01 2.165500633418560028e-02 -6.250181049108505249e-02 2.267282083630561829e-02 2.829989790916442871e-01 9.938000887632369995e-02 2.061892896890640259e-01 2.254195958375930786e-01 5.995044112205505371e-02 -4.716401398181915283e-01 9.757035225629806519e-02 -5.442600697278976440e-02 -3.213606029748916626e-02
-5.463442578911781311e-02 -1.109094247221946716e-01 -2.040044814348220825e-01 -8.031556755304336548e-02 5.584257096052169800e-02 -4.346411526203155518e-01 -8.392449235543608665e-04 -1.459842827171087265e-02 1.426204741001129150e-01 4.119300842285156250e-02 3.140018582344055176e-01 1.620952188968658447e-01 -8.217594772577285767e-02 -2.300648689270019531e-01 8.225992787629365921e-04 -4.915897548198699951e-02 -1.313075143843889236e-02 -7.409019768238067627e-02 -2.061873674392700195e-01 1.829791367053985596e-01 1.515724211931228638e-01 1.619035601615905762e-01 -4.028503298759460449e-01 2.022913694381713867e-01 4.258742928504943848e-02 1.825036555528640747e-01 2.306798249483108521e-01 -1.550338566303253174e-01 -1.892003789544105530e-02 -2.589252591133117676e-01 2.590354718267917633e-02 -1.445554345846176147e-01
-1.042439192533493042e-01 -1.250423043966293335e-01 -1.494358927011489868e-01 -1.865043789148330688e-01 1.256978213787078857e-01 -2.706333100795745850e-01 3.737561702728271484e-01 7.383089512586593628e-02 4.281378909945487976e-02 -1.476416587829589844e-01 7.664196193218231201e-02 1.094254180788993835e-01 6.368043273687362671e-02 -1.529611796140670776e-01 -6.782436370849609375e-02 2.814898788928985596e-01 -2.412660866975784302e-01 2.281509786844253540e-01 -2.145225554704666138e-01 -2.041879147291183472e-01 1.112838909029960632e-01 -5.804071575403213501e-02 2.549398317933082581e-02 1.100450828671455383e-01 -1.230221688747406006e-01 3.877687752246856689e-01 -1.294201612472534180e-01 1.076509654521942139e-01 -6.913292407989501953e-02 -5.495562776923179626e-02 9.916027635335922241e-02 -3.024411499500274658e-01
7.021019607782363892e-02 -3.370896875858306885e-01 -2.051447890698909760e-02 -9.135707467794418335e-02 1.248478367924690247e-01 -2.301595658063888550e-01 2.767277359962463379e-01 9.613063186407089233e-02 2.037093788385391235e-01 -4.740928858518600464e-02 2.175636887550354004e-01 4.237437155097723007e-03 -9.564986824989318848e-02 -3.109370470046997070e-01 -9.043639153242111206e-02 -1.940312981605529785e-01 -1.930907666683197021e-01 -2.717117965221405029e-01 1.495863348245620728e-01 -7.838101685047149658e-02 3.444227874279022217e-01 3.125606104731559753e-02 -2.496945299208164215e-02 1.057487055659294128e-01 4.520756751298904419e-02 -1.674815826117992401e-02 1.780892759561538696e-01 -2.143051028251647949e-01 -3.013956248760223389e-01 1.788873821496963501e-01 -3.534922003746032715e-02 2.102926932275295258e-02
2.248370833694934845e-02 -3.306190073490142822e-01 1.416474021971225739e-02 -1.368460953235626221e-01 2.709043323993682861e-01 -1.406241655349731445e-01 2.945469617843627930e-01 1.121929287910461426e-01 8.838202804327011108e-02 -2.452279329299926758e-01 1.259187161922454834e-01 1.202950347214937210e-02 8.201823383569717407e-02 -7.691451907157897949e-02 2.800308763980865479e-01 -4.869649931788444519e-02 -1.547587662935256958e-01 -2.864102125167846680e-01 7.032665610313415527e-02 2.581306695938110352e-01 -1.907309293746948242e-01 -1.199498921632766724e-01 -2.195275388658046722e-02 -1.769738495349884033e-01 1.283615678548812866e-01 2.211767137050628662e-01 -1.037677153944969177e-01 -1.636900901794433594e-01 -2.845250070095062256e-01 1.604288667440414429e-01 -4.957926273345947266e-02 -1.706876903772354126e-01
-3.311443328857421875e-01 -6.385620683431625366e-02 -1.644670665264129639e-01 -3.539171516895294189e-01 2.382929669693112373e-03 -7.449224591255187988e-02 1.155948340892791748e-01 1.849656403064727783e-01 1.667260229587554932e-01 -5.605734884738922119e-02 3.265232145786285400e-01 -1.129301786422729492e-01 -1.898562721908092499e-02 2.466397583484649658e-01 3.950751572847366333e-02 1.121427267789840698e-01 -1.033070906996726990e-01 -2.866034023463726044e-02 -1.424200236797332764e-01 1.886113137006759644e-01 -7.253470364958047867e-03 -2.039047926664352417e-01 1.796892732381820679e-01 3.009595442563295364e-03 1.559290885925292969e-01 2.302408367395401001e-01 2.801305651664733887e-01 -1.001312360167503357e-01 -3.358528017997741699e-01 -1.172374486923217773e-01 2.871027588844299316e-02 -1.439516693353652954e-01
-5.292621627449989319e-02 -1.647914201021194458e-01 -1.008409485220909119e-01 -1.384391039609909058e-01 5.115243047475814819e-02 -2.469512820243835449e-01 1.921491920948028564e-01 1.617670208215713501e-01 1.467971056699752808e-01 1.801908314228057861e-01 4.863724112510681152e-01 -4.163251817226409912e-01 4.892892390489578247e-02 -9.530858695507049561e-02 5.367152020335197449e-02 -1.694890260696411133e-01 3.762153163552284241e-02 1.911211311817169189e-01 -8.800203353166580200e-02 1.774777919054031372e-01 -5.107955634593963623e-02 1.516907364130020142e-01 -1.271388083696365356e-01 9.400419145822525024e-02 -7.460387051105499268e-02 1.864094883203506470e-01 7.398228347301483154e-02 -3.314529359340667725e-01 -1.171798706054687500e-01 -4.414910078048706055e-02 1.180365495383739471e-02 -8.806374669075012207e-02
1.818074285984039307e-01 -3.355718255043029785e-01 1.922983443364500999e-03 -6.204676255583763123e-02 1.171072274446487427e-01 -3.105726242065429688e-01 2.290938347578048706e-01 1.783806979656219482e-01 2.493711411952972412e-01 -1.209389567375183105e-01 2.307694703340530396e-01 -6.971491035073995590e-03 -1.595920622348785400e-01 -2.570550143718719482e-01 -9.317242354154586792e-02 -8.643759787082672119e-02 -6.846465170383453369e-02 -1.714773774147033691e-01 1.735725700855255127e-01 -5.788250640034675598e-02 2.845635712146759033e-01 9.480873495340347290e-02 6.155827641487121582e-02 6.875897943973541260e-02 5.079493299126625061e-02 -9.482242166996002197e-02 6.756126135587692261e-02 -1.383315771818161011e-01 -3.180713653564453125e-01 2.757134735584259033e-01 1.453764270991086960e-02 -1.986801624298095703e-01
-2.242972142994403839e-02 -1.125197624787688255e-03 -1.573143452405929565e-01 -6.726336199790239334e-03 1.204440221190452576e-01 -3.433704078197479248e-01 1.577213406562805176e-01 9.859209507703781128e-02 1.233205497264862061e-01 1.040916070342063904e-01 3.195408582687377930e-01 6.678051501512527466e-02 -1.069685816764831543e-01 -1.153885573148727417e-01 -1.651686280965805054e-01 -6.869642436504364014e-02 -1.817371398210525513e-01 -5.794191733002662659e-02 -2.812345325946807861e-01 6.527939438819885254e-02 1.430914402008056641e-01 1.223056539893150330e-01 -3.688605427742004395e-01 2.918665409088134766e-01 2.799334004521369934e-02 1.409657299518585205e-01 1.115984246134757996e-01 -2.273921966552734375e-01 1.807513833045959473e-02 -2.731397747993469238e-01 1.354469265788793564e-02 -2.863227725028991699e-01
-1.043547913432121277e-01 -4.215687513351440430e-02 -3.290821611881256104e-01 -1.197960302233695984e-01 1.982898712158203125e-01 -3.936066329479217529e-01 6.596904247999191284e-02 1.899160742759704590e-01 4.911411553621292114e-03 6.673448532819747925e-02 3.742095828056335449e-01 7.018325477838516235e-02 -3.383193165063858032e-02 3.040907159447669983e-02 -9.834679216146469116e-02 -1.524176299571990967e-01 -1.634141951799392700e-01 2.188272401690483093e-02 -1.283148378133773804e-01 1.370692104101181030e-01 9.484192728996276855e-02 1.581671535968780518e-01 -2.922179400920867920e-01 3.238668143749237061e-01 -3.487608581781387329e-02 1.920009404420852661e-01 8.177971094846725464e-02 -2.840979397296905518e-01 -2.846827544271945953e-02 -4.003609344363212585e-02 -1.735563725233078003e-01 -2.948072552680969238e-02
4.994299635291099548e-02 2.074870979413390160e-03 9.488841891288757324e-02 -2.762288451194763184e-01 2.046226114034652710e-01 -1.246612668037414551e-01 9.353982657194137573e-02 3.081783838570117950e-02 1.865342855453491211e-01 -2.274424582719802856e-01 4.209990203380584717e-01 -2.398880720138549805e-01 -5.233945325016975403e-02 -4.192546941339969635e-03 -9.338857978582382202e-02 3.017530441284179688e-01 -1.045447587966918945e-02 -3.835410475730895996e-01 6.658008694648742676e-02 -1.178554743528366089e-01 -1.749188005924224854e-01 -4.727064073085784912e-02 -6.277656555175781250e-02 1.801847070455551147e-01 -9.859997779130935669e-02 2.941379845142364502e-01 -2.670315653085708618e-02 -2.036470472812652588e-01 -2.565409243106842041e-02 -4.922196641564369202e-02 -1.411812752485275269e-01 -1.582037061452865601e-01
-1.199169233441352844e-01 -9.043537080287933350e-02 9.959620237350463867e-02 -5.070478096604347229e-02 -1.256472915410995483e-01 2.436836659908294678e-01 1.123360767960548401e-01 2.227911911904811859e-02 -2.944358885288238525e-01 -1.516219321638345718e-02 4.776600897312164307e-01 -2.416955120861530304e-02 2.164891734719276428e-02 -1.642109751701354980e-01 -2.546363323926925659e-02 2.033782005310058594e-01 -2.405265122652053833e-01 -7.510869950056076050e-02 -7.061853259801864624e-02 1.299326270818710327e-01 3.809921815991401672e-02 -1.760835349559783936e-01 2.087602764368057251e-02 1.370658725500106812e-01 1.890643984079360962e-01 2.037146389484405518e-01 1.664840728044509888e-01 -3.865426182746887207e-01 -2.638252377510070801e-01 -3.038621507585048676e-02 2.947869338095188141e-02 -1.695247143507003784e-01
1.238013505935668945e-01 -1.503505557775497437e-01 -2.148892134428024292e-01 -1.699271947145462036e-01 -3.185082972049713135e-02 4.179813340306282043e-02 7.879912108182907104e-02 1.367461830377578735e-01 -8.674319088459014893e-02 -3.384036719799041748e-01 1.213355883955955505e-01 1.032275781035423279e-01 2.666136324405670166e-01 7.117045670747756958e-02 5.745719745755195618e-02 6.322211027145385742e-02 1.619254983961582184e-02 -1.963181644678115845e-01 -2.735980451107025146e-01 5.173013359308242798e-02 1.599480025470256805e-02 1.734002083539962769e-01 -2.313808053731918335e-01 -1.115125790238380432e-02 -5.574236810207366943e-02 3.998827934265136719e-01 8.083280175924301147e-02 3.906218707561492920e-02 -3.523488044738769531e-01 -3.368387222290039062e-01 3.939149901270866394e-02 -1.338804513216018677e-01
-1.610572487115859985e-01 8.890455216169357300e-02 -1.009720042347908020e-01 -3.121968507766723633e-01 4.128469154238700867e-02 -5.154613405466079712e-03 1.912523359060287476e-01 -6.510302424430847168e-02 1.617525070905685425e-01 1.435541212558746338e-01 3.464661240577697754e-01 -2.481110580265522003e-02 1.675031036138534546e-01 -5.014003813266754150e-02 1.558298021554946899e-01 -1.723272353410720825e-01 5.786788836121559143e-02 2.298176586627960205e-01 2.821062505245208740e-01 2.883542776107788086e-01 2.946294471621513367e-02 1.166827380657196045e-01 -1.761294901371002197e-01 2.830668687820434570e-01 1.075085699558258057e-01 1.924365013837814331e-01 3.766968101263046265e-02 -1.651903986930847168e-02 -3.538566231727600098e-01 -2.032850831747055054e-01 -5.113570392131805420e-02 2.531933831050992012e-03
8.530749380588531494e-02 -6.476609408855438232e-02 -1.029815822839736938e-01 -1.146653965115547180e-01 2.154619395732879639e-01 -7.611894607543945312e-02 2.631090879440307617e-01 -5.598551779985427856e-02 6.025852262973785400e-02 7.098684459924697876e-02 6.279072910547256470e-02 1.453607380390167236e-01 2.292786836624145508e-01 -2.922277152538299561e-01 -4.355338215827941895e-02 -2.698702923953533173e-02 -2.764385044574737549e-01 -3.980639856308698654e-03 1.015345454216003418e-01 9.550083428621292114e-02 3.261035382747650146e-01 -2.367224544286727905e-01 -5.797267705202102661e-02 -3.348468244075775146e-02 2.777623534202575684e-01 1.063518077135086060e-01 1.064364910125732422e-01 4.561754688620567322e-02 -5.231477022171020508e-01 1.525057256221771240e-01 6.767604965716600418e-03 -6.538914889097213745e-02
1.949575096368789673e-01 -1.910549551248550415e-01 -1.529848724603652954e-01 1.158259734511375427e-01 1.134286075830459595e-01 2.424445748329162598e-01 2.408211305737495422e-02 9.768959879875183105e-02 1.432277858257293701e-01 -7.279556989669799805e-02 4.108910858631134033e-01 2.406359314918518066e-01 7.347076386213302612e-02 -5.229837261140346527e-03 6.330350413918495178e-03 -6.560212373733520508e-02 -9.634653478860855103e-02 -1.802701503038406372e-01 -1.327926479279994965e-02 3.803440555930137634e-02 1.820888817310333252e-01 -8.706986904144287109e-02 -3.725915849208831787e-01 2.085924595594406128e-01 -6.979414075613021851e-02 5.194994807243347168e-02 -2.497903630137443542e-02 -9.886407852172851562e-02 -2.766287028789520264e-01 3.400645256042480469e-01 2.165597677230834961e-01 -1.451625972986221313e-01
-3.127688542008399963e-02 -2.167481034994125366e-01 -1.956642270088195801e-01 -2.580039203166961670e-01 -1.242664083838462830e-01 -1.876417845487594604e-01 1.146304830908775330e-01 -1.294064372777938843e-01 4.641737788915634155e-02 -1.409697532653808594e-01 2.755576074123382568e-01 3.032919466495513916e-01 7.125724107027053833e-03 -4.801585376262664795e-01 -1.422948092222213745e-01 -2.311623543500900269e-01 -2.871163003146648407e-02 -2.075912207365036011e-01 -2.135168388485908508e-02 -6.854937970638275146e-02 -3.985082730650901794e-02 -1.452092379331588745e-01 -1.966934055089950562e-01 2.172830700874328613e-01 -8.384924381971359253e-02 5.503498390316963196e-02 -3.580501675605773926e-02 1.781554818153381348e-01 -1.514646559953689575e-01 1.361445635557174683e-01 1.049438565969467163e-01 -1.385767906904220581e-01
-1.523920148611068726e-01 9.227008372545242310e-02 -2.014110982418060303e-01 -1.290296167135238647e-01 1.972046494483947754e-01 4.126065596938133240e-02 2.028504422924015671e-05 3.916027024388313293e-02 4.044546484947204590e-01 -8.171042054891586304e-02 2.991625964641571045e-01 2.086114585399627686e-01 1.832771152257919312e-01 -2.717121504247188568e-02 3.936055675148963928e-02 -2.885220646858215332e-01 -2.369326055049896240e-01 -2.364998459815979004e-01 -7.985219359397888184e-02 5.063948780298233032e-02 -1.091339718550443649e-02 1.581582129001617432e-01 -2.589288949966430664e-01 1.577249318361282349e-01 -1.236520484089851379e-01 3.201501369476318359e-01 -1.823329925537109375e-01 -3.445018827915191650e-02 -1.807518303394317627e-01 1.209031492471694946e-01 6.808219105005264282e-02 -6.569328904151916504e-02
2.775524929165840149e-02 -2.576161623001098633e-01 -4.006432741880416870e-02 -3.464995026588439941e-01 2.077368050813674927e-01 1.924962997436523438e-01 1.300710141658782959e-01 7.805889844894409180e-02 -9.881681948900222778e-02 3.707451000809669495e-02 3.849805891513824463e-01 -2.001584172248840332e-01 1.855102181434631348e-01 -6.995276361703872681e-02 -1.958161294460296631e-01 9.055642038583755493e-02 1.439034491777420044e-01 -5.360659956932067871e-02 2.721709907054901123e-01 -9.045175462961196899e-02 -1.256024539470672607e-01 -1.248019412159919739e-01 5.802750587463378906e-02 1.541596502065658569e-01 1.369134243577718735e-02 3.773376047611236572e-01 5.680502206087112427e-02 -1.281338483095169067e-01 3.670430183410644531e-02 -1.366630196571350098e-01 -8.785596489906311035e-02 -2.615868449211120605e-01
1.720397174358367920e-02 -9.391957521438598633e-02 1.192603632807731628e-02 1.529879719018936157e-01 1.122271195054054260e-01 -1.057826057076454163e-01 4.382927715778350830e-01 2.349821180105209351e-01 1.835959553718566895e-01 -1.593153923749923706e-02 2.734222114086151123e-01 5.041038244962692261e-02 2.156110852956771851e-01 -1.252842247486114502e-01 1.165516823530197144e-01 8.912696689367294312e-02 -1.431144475936889648e-01 1.691069304943084717e-01 2.914943993091583252e-01 6.403561681509017944e-02 -5.410300567746162415e-02 8.547322452068328857e-02 1.922744214534759521e-01 1.730214506387710571e-01 6.400942802429199219e-02 3.332611024379730225e-01 3.126808404922485352e-01 -1.888423226773738861e-02 -9.966373443603515625e-02 -1.858393996953964233e-01 1.440503168851137161e-02 -1.673596799373626709e-01
-1.586350798606872559e-01 -1.106772273778915405e-01 -4.043180029839277267e-03 -1.619230210781097412e-01 -2.445300817489624023e-01 6.297030299901962280e-02 2.864729166030883789e-01 2.453458607196807861e-01 2.041512578725814819e-01 3.863923996686935425e-02 1.766753643751144409e-01 1.431236565113067627e-01 3.262109681963920593e-02 -2.187672257423400879e-01 -8.981934189796447754e-02 2.629986703395843506e-01 -2.133619487285614014e-01 -1.349737346172332764e-01 -3.341016173362731934e-02 2.717577219009399414e-01 1.497523486614227295e-01 1.676558330655097961e-02 -7.027101516723632812e-02 -1.506590396165847778e-01 6.516302376985549927e-02 2.307519018650054932e-01 -8.508058637380599976e-02 -1.901570856571197510e-01 -2.835957109928131104e-01 -3.040789067745208740e-01 1.299678236246109009e-01 -1.719711869955062866e-01
-2.558553814888000488e-01 -1.928021013736724854e-01 1.007438302040100098e-01 -2.553006410598754883e-01 -1.301873177289962769e-01 -3.465047851204872131e-02 1.312818378210067749e-01 1.721382141113281250e-01 9.631990641355514526e-02 9.824276715517044067e-02 1.211118474602699280e-01 2.239505350589752197e-01 -1.484747324138879776e-02 -2.758055627346038818e-01 -6.165527179837226868e-02 2.794960737228393555e-01 -9.663888067007064819e-02 1.116176769137382507e-01 4.865977168083190918e-02 1.483772844076156616e-01 2.283139079809188843e-01 -5.114446580410003662e-02 -6.087940558791160583e-02 -1.083815246820449829e-01 -2.139638364315032959e-02 4.460121691226959229e-01 5.324359238147735596e-02 -8.167954534292221069e-02 -2.930897474288940430e-01 -1.157767251133918762e-01 1.450025290250778198e-01 -2.635573446750640869e-01
6.814386695623397827e-02 -1.258032917976379395e-01 -2.049320042133331299e-01 -1.833342313766479492e-01 1.107608303427696228e-01 2.238038182258605957e-02 2.788534760475158691e-01 -2.682682275772094727e-01 9.623601287603378296e-02 -1.204010844230651855e-01 7.577942311763763428e-02 -3.931675478816032410e-02 -1.229226682335138321e-02 1.699962764978408813e-01 5.438604578375816345e-02 1.834231019020080566e-01 1.061715632677078247e-01 -8.980541676282882690e-02 -2.733903527259826660e-01 1.789390295743942261e-02 2.846783027052879333e-02 -1.023588404059410095e-01 -3.451229631900787354e-01 -7.924910634756088257e-03 7.537408173084259033e-02 3.824169337749481201e-01 2.274202853441238403e-01 1.072503328323364258e-01 -4.088434576988220215e-01 3.540413826704025269e-02 4.788729548454284668e-02 -1.844484508037567139e-01
1.920401155948638916e-01 -1.588619649410247803e-01 -9.850846230983734131e-02 1.617117226123809814e-02 1.454436033964157104e-01 2.192336469888687134e-01 4.225073456764221191e-01 -1.494739055633544922e-01 1.465489864349365234e-01 9.144619107246398926e-03 2.552228868007659912e-01 2.638136446475982666e-01 2.550613582134246826e-01 1.091173514723777771e-01 1.058233901858329773e-01 -2.164673656225204468e-01 -6.625897437334060669e-02 -3.115613013505935669e-02 -6.901785731315612793e-02 -1.691128015518188477e-01 -4.190516844391822815e-02 -1.029592007398605347e-02 -1.136947795748710632e-01 1.166364401578903198e-01 1.462221443653106689e-01 2.106908410787582397e-01 3.332873284816741943e-01 1.068793833255767822e-01 -1.870769113302230835e-01 1.356025785207748413e-01 1.015116199851036072e-01 -2.178258299827575684e-01
1.622632890939712524e-01 -8.421341329813003540e-02 -6.475965678691864014e-02 3.477833792567253113e-02 1.936759985983371735e-02 1.968228816986083984e-01 2.781871557235717773e-01 -1.053123325109481812e-01 2.304230779409408569e-01 1.057444289326667786e-01 1.601085066795349121e-01 2.384834736585617065e-01 -1.308732330799102783e-01 -1.389334350824356079e-01 -1.206541433930397034e-01 2.292029261589050293e-01 -2.234505712985992432e-01 2.146904915571212769e-01 2.129817456007003784e-01 9.537186473608016968e-02 1.331432759761810303e-01 -3.918657824397087097e-02 -1.900831237435340881e-02 3.561560213565826416e-01 -3.580791503190994263e-02 3.802881538867950439e-01 1.165825128555297852e-01 2.271898090839385986e-02 -2.736409604549407959e-01 -1.449821293354034424e-01 -9.612626582384109497e-02 -1.455196887254714966e-01
-3.469203412532806396e-02 7.406061887741088867e-02 -7.564508914947509766e-02 -7.864214479923248291e-02 -1.009387522935867310e-01 1.682676821947097778e-01 1.521296203136444092e-01 -1.731229363940656185e-03 2.680834233760833740e-01 6.583552062511444092e-02 3.107135593891143799e-01 3.315243497490882874e-02 3.300430625677108765e-02 -1.705331653356552124e-01 -7.809000462293624878e-02 -1.472598314285278320e-01 -4.152393043041229248e-01 -1.092657297849655151e-01 2.008948475122451782e-02 -1.522791236639022827e-01 1.530088633298873901e-01 -4.646134097129106522e-03 -3.056895360350608826e-02 6.853018701076507568e-02 -7.804903388023376465e-02 3.238162696361541748e-01 3.208291232585906982e-01 -1.908936724066734314e-02 -1.676628738641738892e-01 4.261664301156997681e-02 4.492605328559875488e-01 -7.021757215261459351e-02
-2.424890249967575073e-01 -3.978189527988433838e-01 -8.968786895275115967e-02 -1.531223952770233154e-01 9.141186624765396118e-02 -2.645066380500793457e-02 2.892956137657165527e-01 1.467106491327285767e-01 1.293446030467748642e-02 -1.162351742386817932e-01 2.701113522052764893e-01 1.560299247503280640e-01 1.581734418869018555e-01 -1.903449892997741699e-01 9.712982177734375000e-02 -2.921718657016754150e-01 -2.045568451285362244e-02 -1.106096580624580383e-01 1.748287528753280640e-01 2.901133298873901367e-01 1.105312351137399673e-02 -1.806162893772125244e-01 -1.666658669710159302e-01 -3.323130542412400246e-03 1.359598040580749512e-01 2.172875106334686279e-01 -4.919948056340217590e-02 -1.222883239388465881e-01 -1.402077674865722656e-01 2.303587347269058228e-01 1.081827804446220398e-01 -1.213572472333908081e-01
2.625628113746643066e-01 1.375159025192260742e-01 -1.509023308753967285e-01 -1.625139452517032623e-02 -6.081826053559780121e-03 6.646250188350677490e-02 2.172740399837493896e-01 4.380504041910171509e-02 2.685168944299221039e-02 6.561536341905593872e-02 2.955452203750610352e-01 -8.211977034807205200e-02 -5.933048948645591736e-02 -4.013963043689727783e-01 3.347141295671463013e-02 1.601990759372711182e-01 -2.936958074569702148e-01 3.436980023980140686e-02 -2.730068266391754150e-01 6.898507475852966309e-02 1.255099475383758545e-01 -1.384896934032440186e-01 -4.552456364035606384e-02 7.732170075178146362e-02 -2.402885258197784424e-01 4.673740863800048828e-01 2.547966316342353821e-02 -8.749151974916458130e-02 -7.316314429044723511e-02 1.286089718341827393e-01 1.416099816560745239e-01 -9.408548474311828613e-02
-1.182530373334884644e-01 -2.585693001747131348e-01 -3.551628887653350830e-01 -9.999725222587585449e-02 -1.500362008810043335e-01 -1.130351051688194275e-01 2.773347198963165283e-01 4.724493622779846191e-01 5.082786083221435547e-02 -1.564822942018508911e-01 2.533883750438690186e-01 -1.041714772582054138e-01 -1.406061500310897827e-01 9.398160874843597412e-02 -1.471899896860122681e-01 1.267723143100738525e-01 4.670846089720726013e-02 -8.938307315111160278e-02 -5.195203050971031189e-02 -3.800150938332080841e-03 6.768313795328140259e-02 -1.406619101762771606e-01 8.511826395988464355e-02 2.698621451854705811e-01 9.729177504777908325e-02 3.081681951880455017e-02 4.062792658805847168e-02 5.816004052758216858e-02 -2.901177406311035156e-01 -1.765753887593746185e-02 2.112667560577392578e-01 -1.313646584749221802e-01
-2.299713641405105591e-01 -1.629354506731033325e-01 -4.911123961210250854e-02 -6.479505449533462524e-03 1.110772192478179932e-01 -2.241231650114059448e-01 2.248700857162475586e-01 6.709532439708709717e-02 1.659097969532012939e-01 -1.844610087573528290e-02 4.768959283828735352e-01 -1.879989504814147949e-01 -1.706069260835647583e-01 -7.388941943645477295e-02 2.336887083947658539e-02 -8.066257089376449585e-02 1.692782193422317505e-01 -1.070724651217460632e-01 -4.477686434984207153e-02 2.473060786724090576e-01 -3.712531179189682007e-02 3.155349493026733398e-01 -1.720273047685623169e-01 5.773850157856941223e-02 -1.341972649097442627e-01 2.055495381355285645e-01 2.288107424974441528e-01 -2.919512391090393066e-01 -1.072885915637016296e-01 -1.261758804321289062e-01 -3.304635360836982727e-02 -6.848447769880294800e-02
-1.536385118961334229e-01 5.210296437144279480e-02 -1.401630789041519165e-01 -2.680939137935638428e-01 -1.273978948593139648e-01 -1.927689760923385620e-01 7.576765865087509155e-02 1.542512923479080200e-01 -2.395208775997161865e-01 -8.305942267179489136e-02 2.758005857467651367e-01 3.741857036948204041e-02 -9.414038807153701782e-02 -1.827150285243988037e-01 6.889267242513597012e-04 -1.300902813673019409e-01 3.352689370512962341e-02 -2.801299989223480225e-01 1.420769691467285156e-01 1.503222137689590454e-01 -1.885037310421466827e-02 -1.144256368279457092e-01 -2.454048544168472290e-01 -6.072625890374183655e-02 1.588777303695678711e-01 5.628533363342285156e-01 -1.155584827065467834e-01 5.029542744159698486e-02 9.410071186721324921e-03 -8.922587335109710693e-02 1.886409707367420197e-02 -1.795976907014846802e-01
8.689201436936855316e-03 -6.556338816881179810e-02 3.889708220958709717e-02 -3.330467045307159424e-01 1.210349239408969879e-02 -8.676455914974212646e-02 1.153265982866287231e-01 -3.707636892795562744e-02 6.312470883131027222e-03 -1.009765565395355225e-01 2.082818746566772461e-01 -1.851371526718139648e-01 -2.707865089178085327e-02 -4.667709767818450928e-02 1.724485009908676147e-01 7.624316960573196411e-02 1.050421595573425293e-01 -2.894817292690277100e-01 5.222528800368309021e-02 -2.453457415103912354e-01 -1.754961758852005005e-01 1.129468381404876709e-01 6.983699649572372437e-02 1.747564226388931274e-01 3.345318734645843506e-01 2.831636667251586914e-01 7.081717997789382935e-02 -2.282592654228210449e-01 -2.084710150957107544e-01 -2.107677757740020752e-01 5.384711548686027527e-02 -3.971964120864868164e-01
-1.723734289407730103e-02 -5.364331603050231934e-02 -2.585610747337341309e-01 -3.840029984712600708e-02 -2.363198548555374146e-01 -2.261890098452568054e-02 2.060428261756896973e-01 1.972128450870513916e-01 2.062717378139495850e-01 -2.653864622116088867e-01 3.501966893672943115e-01 3.519421070814132690e-02 1.740152686834335327e-01 -5.216133315116167068e-03 1.524954847991466522e-02 -1.706645637750625610e-01 -2.921652495861053467e-01 2.336839586496353149e-01 1.490587182343006134e-02 2.034225463867187500e-01 1.843258291482925415e-01 -1.849535107612609863e-01 5.364019423723220825e-02 -6.378415226936340332e-02 -1.777217350900173187e-02 2.535829842090606689e-01 8.522726595401763916e-02 -1.864670962095260620e-01 -2.436308711767196655e-01 2.637104392051696777e-01 3.204546123743057251e-02 -3.144441172480583191e-02
-9.895038604736328125e-02 -7.421503216028213501e-02 -1.951401829719543457e-01 1.115194410085678101e-01 1.489297300577163696e-01 -2.986572682857513428e-01 6.476331502199172974e-02 -1.330188959836959839e-01 1.395803242921829224e-01 7.170677930116653442e-02 4.699289202690124512e-01 -2.171494811773300171e-01 -2.068766653537750244e-01 -1.590425074100494385e-01 -1.128833964467048645e-01 -6.771379709243774414e-02 1.425203867256641388e-02 7.712328433990478516e-02 -1.826746612787246704e-01 3.682035207748413086e-02 -1.383691579103469849e-01 1.852634847164154053e-01 -8.436691015958786011e-02 2.006179690361022949e-01 -7.404588162899017334e-02 1.137785837054252625e-01 1.070203110575675964e-01 -3.240712583065032959e-01 -4.300914332270622253e-02 -1.362523734569549561e-01 1.842763423919677734e-01 -3.031523227691650391e-01
-4.985722247511148453e-03 -5.634724348783493042e-02 -1.402295231819152832e-01 -1.333514153957366943e-01 6.774852424860000610e-02 1.802381873130798340e-01 1.853616833686828613e-01 2.059749886393547058e-02 -2.358036488294601440e-01 -8.861001580953598022e-02 2.335003018379211426e-01 -3.680560365319252014e-02 -3.959218040108680725e-02 -2.222358584403991699e-01 7.450352609157562256e-02 2.895831465721130371e-01 -4.749868810176849365e-01 -9.567825496196746826e-02 7.700677961111068726e-02 1.067320480942726135e-01 1.831105202436447144e-01 -1.806099414825439453e-01 -1.234195083379745483e-01 4.739611223340034485e-02 1.766310781240463257e-01 1.094137802720069885e-01 2.328610867261886597e-01 -2.061349004507064819e-01 -3.407589495182037354e-01 -1.064231544733047485e-01 1.308506280183792114e-01 -8.734859526157379150e-02
2.602301537990570068e-01 3.562375530600547791e-02 -1.684728711843490601e-01 -1.074180528521537781e-01 9.840589761734008789e-02 -4.609382152557373047e-02 1.702856123447418213e-01 -1.309876739978790283e-01 4.038067534565925598e-03 3.244027867913246155e-02 2.746033668518066406e-01 -1.715598553419113159e-01 -8.327046036720275879e-02 -7.636217772960662842e-02 -2.632045149803161621e-01 1.865042448043823242e-01 -1.685108989477157593e-01 -1.061948165297508240e-01 -9.361831843852996826e-02 1.192967295646667480e-01 -2.725512385368347168e-01 7.839081436395645142e-02 2.590975463390350342e-01 2.538704276084899902e-01 -1.940479874610900879e-02 3.265329599380493164e-01 -2.138033742085099220e-03 -1.480160653591156006e-01 -3.090513348579406738e-01 5.297594703733921051e-03 2.393206357955932617e-01 -2.323422133922576904e-01
8.006750792264938354e-02 -1.728682070970535278e-01 -1.183439493179321289e-01 -1.082081496715545654e-01 2.065419852733612061e-01 -1.755405962467193604e-02 2.823576927185058594e-01 3.937448263168334961e-01 2.687084972858428955e-01 3.778273984789848328e-02 8.365404605865478516e-02 2.720893174409866333e-02 2.975954413414001465e-01 -1.866157799959182739e-01 1.893371492624282837e-01 1.604012027382850647e-02 -1.985098123550415039e-01 2.413845621049404144e-03 -1.649437099695205688e-01 8.507093042135238647e-02 1.781558096408843994e-01 1.604752689599990845e-01 1.505951732397079468e-01 1.220335289835929871e-01 1.742069125175476074e-01 2.796127796173095703e-01 4.068566858768463135e-02 3.290277346968650818e-02 -6.572173535823822021e-02 1.284678429365158081e-01 7.199455052614212036e-02 -3.364583253860473633e-01
-1.419640630483627319e-01 -3.485714793205261230e-01 4.913417994976043701e-02 -1.026961728930473328e-01 2.587425112724304199e-01 7.236906141042709351e-02 1.300831586122512817e-01 8.662765845656394958e-03 -9.166047722101211548e-02 -1.006163004785776138e-02 1.462265700101852417e-01 2.312488108873367310e-02 -5.919282883405685425e-02 -2.741262614727020264e-01 9.143798053264617920e-02 -1.817603856325149536e-01 -2.252679169178009033e-01 1.546706706285476685e-01 -9.306704159826040268e-04 2.330603748559951782e-01 1.436178684234619141e-01 -8.405966311693191528e-02 -2.342026308178901672e-02 8.088313788175582886e-02 6.735100597143173218e-02 -1.045139133930206299e-01 -5.807473324239253998e-03 -1.428229212760925293e-01 -4.381052553653717041e-01 -2.177123129367828369e-01 7.961101084947586060e-02 -4.005016684532165527e-01
1.322212368249893188e-01 -2.556127607822418213e-01 -3.865867853164672852e-01 -2.611723840236663818e-01 -2.902659587562084198e-03 -1.977919936180114746e-01 1.659174114465713501e-01 -4.002967476844787598e-02 -2.410305887460708618e-01 -1.976379454135894775e-01 5.982770025730133057e-02 2.108624950051307678e-02 2.518252134323120117e-01 1.771200001239776611e-01 -2.590754628181457520e-02 7.030138373374938965e-02 1.369500011205673218e-01 1.996179111301898956e-02 -5.900381878018379211e-02 -6.516539026051759720e-03 6.119083613157272339e-02 -5.797987803816795349e-02 -2.223651558160781860e-01 6.133554852567613125e-04 2.177380025386810303e-02 2.456901222467422485e-01 2.040739655494689941e-01 -2.819607779383659363e-02 -4.169228971004486084e-01 -5.040259286761283875e-02 1.056967675685882568e-01 -2.441941648721694946e-01
-7.743821293115615845e-02 2.075009196996688843e-01 -3.593810275197029114e-02 8.417545258998870850e-02 6.397981941699981689e-02 -1.149059906601905823e-01 1.101337447762489319e-01 3.383133411407470703e-01 2.440717369318008423e-01 -2.379533462226390839e-02 4.773414731025695801e-01 -8.488646708428859711e-03 2.512824833393096924e-01 -2.705483138561248779e-01 3.624235466122627258e-02 -2.554228715598583221e-02 1.476930826902389526e-01 3.079747222363948822e-02 -6.525054574012756348e-02 -3.634738326072692871e-01 1.965295076370239258e-01 3.635470569133758545e-02 -1.993654817342758179e-01 -9.899619966745376587e-02 5.844306573271751404e-02 1.976665109395980835e-02 1.868650466203689575e-01 -1.493582129478454590e-01 -9.180113673210144043e-02 -7.470665872097015381e-02 -7.676005363464355469e-02 -2.067842930555343628e-01
-7.192884385585784912e-02 8.031447976827621460e-02 -1.635054796934127808e-01 -5.228826031088829041e-02 1.472322940826416016e-01 -8.096797764301300049e-02 1.396947056055068970e-01 2.274843752384185791e-01 -7.928285747766494751e-02 -6.393527239561080933e-02 5.645215511322021484e-01 -7.708258461207151413e-03 7.846832275390625000e-02 2.712724208831787109e-01 8.655089884996414185e-02 2.938356995582580566e-01 2.230907082557678223e-01 -1.046695187687873840e-01 -1.264388561248779297e-01 -1.649904102087020874e-01 9.938771836459636688e-03 5.055721476674079895e-02 -7.813445478677749634e-02 4.957652837038040161e-02 6.860791891813278198e-02 2.268176674842834473e-01 -2.027922123670578003e-01 -2.267138510942459106e-01 -2.618140876293182373e-01 8.372446522116661072e-03 1.126805022358894348e-01 -1.075867563486099243e-01
5.927878897637128830e-03 -1.915708482265472412e-01 6.960822641849517822e-02 -2.109562158584594727e-01 -1.196296289563179016e-01 1.667347699403762817e-01 2.284584939479827881e-01 1.839913986623287201e-02 -1.207503154873847961e-01 -7.603040337562561035e-02 4.105385392904281616e-02 5.685463547706604004e-02 2.125350981950759888e-01 -2.807960212230682373e-01 -1.708773076534271240e-01 1.354174166917800903e-01 -6.731501221656799316e-02 -3.584030568599700928e-01 -1.342820972204208374e-01 -6.751579046249389648e-02 1.376792043447494507e-01 -2.463755011558532715e-01 -3.010730445384979248e-02 -8.298324793577194214e-02 1.925023496150970459e-01 1.697992831468582153e-01 3.363324999809265137e-01 -2.481613159179687500e-01 -1.158113256096839905e-01 -1.749509721994400024e-01 1.086503118276596069e-01 -2.880966067314147949e-01
-1.127163916826248169e-01 -1.654854863882064819e-01 1.798260584473609924e-02 -2.038649469614028931e-01 -6.116572394967079163e-02 -3.325654193758964539e-02 2.185624390840530396e-01 2.643348872661590576e-01 3.407747745513916016e-01 -1.129432395100593567e-01 2.315105646848678589e-01 1.583104878664016724e-01 6.827443093061447144e-02 -1.506434530019760132e-01 -2.821506857872009277e-01 -2.719429135322570801e-01 -2.256726771593093872e-01 -1.799471378326416016e-01 1.888052225112915039e-01 -4.553233832120895386e-02 2.291287332773208618e-01 -1.675656288862228394e-01 -1.609745174646377563e-01 -6.301017850637435913e-02 -2.288516610860824585e-01 2.452030479907989502e-01 -5.607317015528678894e-02 2.147116698324680328e-02 -2.236835360527038574e-01 -3.891989216208457947e-02 -1.482764817774295807e-02 -8.782301843166351318e-02
-5.595542863011360168e-02 -3.685746341943740845e-02 -3.371140956878662109e-01 -2.690556347370147705e-01 3.570383191108703613e-01 4.593727365136146545e-02 2.193211019039154053e-01 3.125094994902610779e-02 -2.250795252621173859e-02 -3.086294531822204590e-01 2.552012503147125244e-01 1.145170181989669800e-01 6.288310140371322632e-02 -2.455234527587890625e-01 1.242349296808242798e-01 -3.020025789737701416e-02 -1.651902683079242706e-03 -2.111913859844207764e-01 1.725396215915679932e-01 2.630409896373748779e-01 1.363004744052886963e-01 -2.731543779373168945e-01 -8.450365811586380005e-02 -2.682152949273586273e-02 1.084483787417411804e-01 5.549110472202301025e-02 2.601993680000305176e-01 5.194513360038399696e-04 -2.098450958728790283e-01 1.138774584978818893e-02 1.470047328621149063e-02 6.844096630811691284e-02
1.725592017173767090e-01 3.095206245779991150e-02 7.340135052800178528e-03 -4.692419767379760742e-01 -8.031935244798660278e-02 5.183133855462074280e-02 2.678373456001281738e-01 -4.637927189469337463e-02 1.195467039942741394e-01 -1.126637458801269531e-01 4.129313528537750244e-01 1.904634833335876465e-01 9.971613436937332153e-02 -1.865397840738296509e-01 1.115348637104034424e-01 8.230327814817428589e-02 2.014315724372863770e-01 -1.273603886365890503e-01 1.026444286108016968e-01 -2.776656672358512878e-02 -5.547333136200904846e-02 -8.339732885360717773e-02 1.660467833280563354e-01 2.692771255970001221e-01 -2.708782814443111420e-02 2.146888077259063721e-01 -4.927104339003562927e-03 -2.594917416572570801e-01 2.295333519577980042e-02 -1.777195334434509277e-01 -2.089254111051559448e-01 -1.038618758320808411e-02
1.130754798650741577e-01 -2.769741714000701904e-01 -1.276939660310745239e-01 -7.656585425138473511e-02 3.090702891349792480e-01 1.881720870733261108e-01 1.701891869306564331e-01 1.304541081190109253e-01 1.899048388004302979e-01 -4.548909887671470642e-02 2.177652269601821899e-01 1.634862646460533142e-02 3.113879859447479248e-01 -2.553932070732116699e-01 1.591947227716445923e-01 -2.178800702095031738e-01 -1.563243418931961060e-01 -9.741574525833129883e-02 1.138952001929283142e-01 -1.784447878599166870e-01 -1.146011352539062500e-01 4.552761465311050415e-02 3.773599863052368164e-02 4.222773760557174683e-02 5.478867143392562866e-02 1.910560727119445801e-01 3.554060459136962891e-01 -2.317602559924125671e-02 1.062368694692850113e-02 2.167328894138336182e-01 -3.163804486393928528e-02 -2.810578346252441406e-01
1.790300458669662476e-01 6.245655193924903870e-02 3.752818331122398376e-02 -7.499901205301284790e-02 2.901359461247920990e-02 6.943123042583465576e-02 7.215210050344467163e-02 -3.111144155263900757e-02 1.700664162635803223e-01 1.371064037084579468e-01 2.859126031398773193e-01 6.665574014186859131e-02 2.802052497863769531e-01 -3.814793229103088379e-01 -6.193839013576507568e-03 -3.157248497009277344e-01 -4.928687214851379395e-02 1.821005344390869141e-02 1.547920256853103638e-01 1.663757413625717163e-01 1.329429596662521362e-01 7.789025083184242249e-03 -4.697117805480957031e-01 1.854059249162673950e-01 -4.405486956238746643e-02 3.102407418191432953e-02 -6.319053471088409424e-02 1.971065253019332886e-02 -1.731742471456527710e-01 3.271725401282310486e-02 1.823081374168395996e-01 -2.979665994644165039e-01
2.157739102840423584e-01 1.374948769807815552e-01 -1.215560287237167358e-01 -2.643394470214843750e-01 -8.105140179395675659e-02 1.789616793394088745e-02 1.027885824441909790e-01 -2.617788501083850861e-02 -2.805222757160663605e-02 -9.142450243234634399e-02 1.862253099679946899e-01 -1.309714764356613159e-01 -1.055041998624801636e-01 -2.502012848854064941e-01 3.414858505129814148e-02 -7.968829013407230377e-03 7.210019230842590332e-02 1.413664501160383224e-02 -6.076944619417190552e-02 -1.925526857376098633e-01 2.200671285390853882e-01 8.485274016857147217e-02 -2.910647392272949219e-01 2.192699611186981201e-01 1.832069829106330872e-03 1.308899670839309692e-01 5.976290702819824219e-01 -1.019608676433563232e-01 -7.733909785747528076e-02 -1.829624474048614502e-01 -1.973751373589038849e-02 -1.914982646703720093e-01
2.450151741504669189e-01 6.059074401855468750e-02 -3.487179875373840332e-01 -2.943148910999298096e-01 1.122984215617179871e-01 4.792618378996849060e-02 1.586948782205581665e-01 -1.766387373208999634e-01 1.500295400619506836e-01 -1.022848188877105713e-01 1.551418006420135498e-01 -1.106427535414695740e-01 1.999624818563461304e-01 1.801638454198837280e-01 -3.130783885717391968e-02 1.246151421219110489e-02 1.644702851772308350e-01 -1.726577132940292358e-01 -1.601284891366958618e-01 7.017073035240173340e-02 2.190533727407455444e-01 1.120338682085275650e-02 -1.618670970201492310e-01 4.827239364385604858e-02 -1.443110988475382328e-03 2.625941634178161621e-01 9.827722609043121338e-02 9.463487565517425537e-02 -4.610476195812225342e-01 -3.942636400461196899e-02 -4.295999184250831604e-02 -2.152032554149627686e-01
-2.350134998559951782e-01 -2.944662868976593018e-01 -2.142792791128158569e-01 -2.369122803211212158e-01 1.598890721797943115e-01 9.232107549905776978e-02 1.946279034018516541e-02 -1.967118866741657257e-02 1.827438026666641235e-01 6.144932284951210022e-02 2.463828176259994507e-01 -6.835662573575973511e-02 2.198842316865921021e-01 -2.641811370849609375e-01 -2.067598700523376465e-01 -1.358494609594345093e-01 -1.915411092340946198e-02 2.328459620475769043e-01 2.176803052425384521e-01 -3.342911601066589355e-03 -1.018005087971687317e-01 -1.543743442744016647e-02 7.525364309549331665e-02 3.019653260707855225e-01 6.612300127744674683e-02 3.065969347953796387e-01 -1.213873401284217834e-01 -2.452151626348495483e-01 -2.264601588249206543e-01 5.512170493602752686e-02 3.796214610338211060e-02 -2.893068827688694000e-02
1.964463740587234497e-01 -2.664564736187458038e-02 4.582038894295692444e-02 -5.118976905941963196e-02 3.748717531561851501e-02 -4.620238021016120911e-02 1.615398973226547241e-01 1.774370372295379639e-01 -2.314233407378196716e-02 -6.844948232173919678e-02 3.982563614845275879e-01 -3.339096531271934509e-02 -2.705090939998626709e-01 1.270232349634170532e-01 5.563887581229209900e-02 -5.911683663725852966e-02 -4.829869605600833893e-03 -1.447746902704238892e-01 -5.463319364935159683e-03 2.063753269612789154e-02 2.312449812889099121e-01 3.194051384925842285e-01 -2.242485582828521729e-01 2.059262394905090332e-01 1.655415743589401245e-01 2.088370323181152344e-01 3.983287215232849121e-01 -2.115614116191864014e-01 1.415086835622787476e-01 -5.619806796312332153e-02 1.676524579524993896e-01 -1.966176182031631470e-01
-2.001447975635528564e-02 -1.746108084917068481e-01 -1.603160053491592407e-01 4.509027302265167236e-02 2.257045656442642212e-01 -2.366026192903518677e-01 1.199500784277915955e-01 -9.112078696489334106e-02 6.033485755324363708e-02 -1.294219680130481720e-02 1.660175919532775879e-01 5.927129089832305908e-02 -6.596506386995315552e-02 -3.411316126585006714e-02 -2.884178161621093750e-01 8.213616907596588135e-02 -1.524914950132369995e-01 -1.587344855070114136e-01 3.325267508625984192e-02 -1.432105451822280884e-01 1.630059629678726196e-01 9.432171285152435303e-02 -1.335744410753250122e-01 3.172747045755386353e-02 1.135464608669281006e-01 1.704810559749603271e-01 1.745647192001342773e-01 -3.988797962665557861e-01 -1.381749361753463745e-01 -4.575381278991699219e-01 -1.380190253257751465e-01 -2.793458402156829834e-01
-3.947502672672271729e-01 -3.207746148109436035e-01 -6.490116566419601440e-02 -1.938073337078094482e-01 -1.500252727419137955e-02 1.090852990746498108e-01 1.059348359704017639e-01 -2.626158483326435089e-02 1.369162052869796753e-01 -1.389551609754562378e-01 2.423453032970428467e-01 -2.267188131809234619e-01 2.627679705619812012e-01 -1.954680532217025757e-01 -1.054271981120109558e-01 8.391235023736953735e-03 -5.009108409285545349e-02 -2.179063260555267334e-01 9.444833546876907349e-02 7.398697733879089355e-02 1.497800499200820923e-01 8.650054223835468292e-03 -1.375429183244705200e-01 1.503115147352218628e-01 1.045748665928840637e-01 5.329432338476181030e-02 5.301105976104736328e-02 -1.491141468286514282e-01 -4.199192225933074951e-01 9.401354193687438965e-02 2.373760342597961426e-01 -9.581860154867172241e-03
2.660696506500244141e-01 -1.403135210275650024e-01 1.789269149303436279e-01 -5.258348584175109863e-02 1.407190412282943726e-01 3.659911453723907471e-02 6.115268915891647339e-02 -7.196453213691711426e-02 2.239612042903900146e-01 3.870991244912147522e-02 3.677818179130554199e-01 -8.636745065450668335e-02 2.602718956768512726e-02 -2.434746325016021729e-01 -7.620805501937866211e-02 1.362483054399490356e-01 -1.348272860050201416e-01 -3.664821758866310120e-02 -1.544149965047836304e-01 7.035414874553680420e-02 2.505364269018173218e-02 -2.107333689928054810e-01 1.170148849487304688e-01 -8.415370434522628784e-02 -9.817878156900405884e-02 4.804143607616424561e-01 1.445639878511428833e-01 -8.565537631511688232e-02 -1.249334588646888733e-01 -1.127946153283119202e-01 3.863503038883209229e-01 -7.466573268175125122e-02
2.412958592176437378e-01 -2.864052653312683105e-01 -1.039709709584712982e-02 -2.549442835152149200e-02 -1.571482867002487183e-01 -9.675174206495285034e-02 7.935649901628494263e-02 2.871052026748657227e-01 3.664147853851318359e-01 -7.813820987939834595e-02 4.207065403461456299e-01 2.894691228866577148e-01 2.539844997227191925e-02 -2.847051322460174561e-01 8.079078793525695801e-02 -1.825122088193893433e-01 -3.675194922834634781e-03 -1.565913110971450806e-02 1.637357845902442932e-02 -9.002546779811382294e-03 1.852370202541351318e-01 -7.279817946255207062e-03 -1.927892714738845825e-01 -6.042414531111717224e-02 9.820181876420974731e-02 1.322413980960845947e-01 1.323318481445312500e-01 2.965516969561576843e-02 -2.055851072072982788e-01 2.225619256496429443e-01 1.158417202532291412e-02 1.634018868207931519e-02
-1.207588389515876770e-01 2.140069156885147095e-01 -6.167750805616378784e-02 -8.428809233009815216e-03 1.529267244040966034e-02 4.261919483542442322e-02 2.135513871908187866e-01 6.033109873533248901e-02 1.718843579292297363e-01 -7.895585894584655762e-02 4.823359251022338867e-01 2.493135184049606323e-01 8.593538403511047363e-02 -2.667979001998901367e-01 -9.126475453376770020e-02 -6.510161608457565308e-02 -2.534655481576919556e-02 -9.121917188167572021e-03 -1.549640446901321411e-01 2.346054837107658386e-02 2.238379567861557007e-01 -5.699825286865234375e-02 -1.284004151821136475e-01 -4.583404585719108582e-02 -3.017434179782867432e-01 8.073150366544723511e-02 -9.660519659519195557e-02 2.373984083533287048e-02 -2.945382297039031982e-01 1.668643355369567871e-01 2.219887673854827881e-01 -3.068617880344390869e-01
-1.937836855649948120e-01 -1.224861443042755127e-01 -8.130991458892822266e-02 -2.969858795404434204e-02 -1.013184711337089539e-01 -5.130328610539436340e-02 3.094258345663547516e-02 2.045060545206069946e-01 5.580393075942993164e-01 -1.163073703646659851e-01 3.966153264045715332e-01 1.368171274662017822e-01 4.950385191477835178e-04 -3.719860687851905823e-03 2.879290655255317688e-02 -9.599342942237854004e-02 -1.994064152240753174e-01 -1.922263652086257935e-01 2.200128436088562012e-01 -3.894572728313505650e-04 1.675556153059005737e-01 -9.802120178937911987e-02 -2.780361473560333252e-02 3.456570953130722046e-02 -1.970530003309249878e-01 3.403248786926269531e-01 -3.144354373216629028e-02 2.724224701523780823e-02 -2.045646756887435913e-01 -5.921873077750205994e-02 6.441954523324966431e-02 -5.101343616843223572e-02
4.525056183338165283e-01 -3.191211819648742676e-02 -1.983853131532669067e-01 2.697585150599479675e-03 2.267498373985290527e-01 8.746015839278697968e-03 -1.164061855524778366e-02 1.333795785903930664e-01 1.710591316223144531e-01 -1.555006504058837891e-01 2.906053960323333740e-01 3.464401885867118835e-02 -4.486044123768806458e-02 -4.415548965334892273e-02 1.114519909024238586e-01 -1.926380842924118042e-01 -9.948209673166275024e-02 -1.931825280189514160e-01 -4.969788715243339539e-02 -8.586792647838592529e-02 1.270502656698226929e-01 1.266148984432220459e-01 -4.125374183058738708e-02 -8.101921528577804565e-02 -3.156561851501464844e-01 2.563787698745727539e-01 1.470442563295364380e-01 -2.413821071386337280e-01 -2.034647911787033081e-01 -1.762613356113433838e-01 -1.241146624088287354e-01 -2.494539022445678711e-01
3.201004862785339355e-01 2.360251359641551971e-02 -1.863280236721038818e-01 2.088290005922317505e-01 -2.498813532292842865e-02 -1.421461999416351318e-01 3.050460219383239746e-01 8.486920595169067383e-02 2.092676609754562378e-01 -1.435334682464599609e-01 3.417084515094757080e-01 -1.269467175006866455e-01 4.711517691612243652e-02 1.324015855789184570e-01 -4.177390784025192261e-02 -1.507533807307481766e-02 2.013092041015625000e-01 1.766380816698074341e-01 2.390342531725764275e-03 -3.121850080788135529e-02 -1.749988049268722534e-01 -2.273784577846527100e-01 -3.260705769062042236e-01 1.160001102834939957e-02 1.083017438650131226e-01 1.507891565561294556e-01 2.161209285259246826e-01 -1.489250063896179199e-01 -3.277438580989837646e-01 1.292344368994235992e-02 -7.833938300609588623e-02 -2.387525048106908798e-03
1.322679966688156128e-01 -1.815439164638519287e-01 -2.916212379932403564e-01 -1.259873509407043457e-01 -1.890577934682369232e-02 -2.912585437297821045e-01 2.625541985034942627e-01 -1.455715000629425049e-01 2.225512862205505371e-01 -2.881269454956054688e-01 5.092862844467163086e-01 9.975730627775192261e-02 -5.647248029708862305e-02 -1.032983884215354919e-01 -2.907027304172515869e-01 -1.058393046259880066e-01 3.583292011171579361e-03 1.029121801257133484e-01 -3.536238521337509155e-02 -1.594029217958450317e-01 -7.311367988586425781e-02 5.190697312355041504e-02 -6.091149896383285522e-02 -1.415057200938463211e-02 1.590809673070907593e-01 4.602939635515213013e-02 -7.921836222521960735e-04 -7.065171003341674805e-02 -4.353343322873115540e-02 2.027642130851745605e-01 1.065450534224510193e-01 -1.608871519565582275e-01
-4.019359871745109558e-02 -1.504567712545394897e-01 -2.047642022371292114e-01 -1.357431560754776001e-01 6.995771080255508423e-02 8.444888144731521606e-02 4.304241016507148743e-02 1.757697016000747681e-01 2.987500466406345367e-02 -1.628094464540481567e-01 2.975290119647979736e-01 1.754027158021926880e-01 2.899050898849964142e-02 -2.099289000034332275e-01 2.253871858119964600e-01 -1.032546237111091614e-01 1.676166057586669922e-02 2.969277463853359222e-02 1.416635811328887939e-01 -3.461373150348663330e-01 -7.380516827106475830e-02 1.735397726297378540e-01 -3.377051949501037598e-01 -2.607158757746219635e-02 1.115097627043724060e-01 1.765406876802444458e-01 1.722359061241149902e-01 1.342070698738098145e-01 -8.137175440788269043e-02 -2.193659020122140646e-04 -1.743528395891189575e-01 -4.448941349983215332e-01
-2.184921801090240479e-01 -1.259089708328247070e-01 -2.115379422903060913e-01 5.076181143522262573e-02 3.933434560894966125e-02 -1.246480867266654968e-01 2.522609233856201172e-01 2.148445099592208862e-01 3.801589459180831909e-02 6.253288127481937408e-03 4.764459282159805298e-02 -7.370493561029434204e-02 -9.428902715444564819e-02 -7.201878726482391357e-02 -3.078284859657287598e-02 -9.813348203897476196e-02 -2.143310010433197021e-01 9.153213351964950562e-02 -2.473120577633380890e-02 2.698159515857696533e-01 1.286219358444213867e-01 -2.218798398971557617e-01 -1.870371587574481964e-02 7.018795609474182129e-02 2.653841078281402588e-01 -1.601094193756580353e-02 2.967633605003356934e-01 -5.585600808262825012e-02 -5.261378884315490723e-01 -5.725550279021263123e-02 6.447213143110275269e-02 -2.888866066932678223e-01
-1.552845835685729980e-01 -1.654925048351287842e-01 -1.807787269353866577e-01 -1.760316267609596252e-02 9.011984616518020630e-02 -2.171737998723983765e-01 2.270467430353164673e-01 8.060319721698760986e-02 2.072549611330032349e-02 7.222607731819152832e-02 2.336597889661788940e-01 1.338891237974166870e-01 -1.019037216901779175e-01 3.919410519301891327e-03 -2.609313726425170898e-01 -2.416278980672359467e-02 -1.895032264292240143e-02 -1.576635986566543579e-01 -2.537715733051300049e-01 -1.096829175949096680e-01 9.303528815507888794e-02 4.003142938017845154e-02 -1.203790828585624695e-01 3.949018567800521851e-02 2.726972401142120361e-01 1.701967418193817139e-01 1.297288984060287476e-01 -4.195659756660461426e-01 -1.383724957704544067e-01 -3.281504213809967041e-01 -1.961131691932678223e-01 -2.355740368366241455e-01
-1.515800952911376953e-01 -1.690626442432403564e-01 -3.449330851435661316e-02 -2.684861049056053162e-02 8.780753612518310547e-02 -3.032841086387634277e-01 2.604143321514129639e-01 3.110660612583160400e-02 2.783716320991516113e-01 1.923389174044132233e-02 4.641958773136138916e-01 -4.428631663322448730e-01 -1.434753537178039551e-01 -7.367771118879318237e-02 5.848136916756629944e-02 -4.796454310417175293e-02 -4.527421424427302554e-06 -1.912901178002357483e-02 -1.051030158996582031e-01 1.686606556177139282e-01 -2.597834542393684387e-02 1.915704160928726196e-01 -2.462106645107269287e-01 -5.927929282188415527e-02 -1.542844176292419434e-01 1.171798184514045715e-01 -9.915071539580821991e-03 -1.310957670211791992e-01 -1.810812652111053467e-01 -2.911454439163208008e-02 -3.774521872401237488e-02 -1.600202620029449463e-01
-4.025367554277181625e-03 -3.102481961250305176e-01 -2.027600407600402832e-01 -1.462301313877105713e-01 3.802903695032000542e-03 -1.093578264117240906e-01 8.212161064147949219e-02 1.360931992530822754e-01 3.594040274620056152e-01 3.851746022701263428e-02 2.488910704851150513e-01 7.328160852193832397e-02 -6.951960176229476929e-02 -2.477659434080123901e-01 -1.310412883758544922e-01 -1.988044679164886475e-01 -6.633893400430679321e-02 -2.810437679290771484e-01 7.023349404335021973e-02 1.406435072422027588e-01 2.701947391033172607e-01 1.135482825338840485e-02 -2.950325049459934235e-02 -2.004127949476242065e-02 -3.412822261452674866e-02 -7.214533537626266479e-02 3.026527464389801025e-01 -3.146717846393585205e-01 -2.267298400402069092e-01 1.794210970401763916e-01 -9.552947431802749634e-02 -1.043615788221359253e-01
1.676418483257293701e-01 -2.961781620979309082e-01 -7.521216571331024170e-02 -4.874928295612335205e-02 1.118259131908416748e-01 -1.624557673931121826e-01 1.930690556764602661e-01 1.174304708838462830e-01 2.407230883836746216e-01 -8.482818305492401123e-02 3.353815674781799316e-01 9.965801239013671875e-02 -6.142835691571235657e-02 -1.713176518678665161e-01 -4.923358932137489319e-02 -2.456196099519729614e-01 3.557333350181579590e-02 -3.635853826999664307e-01 1.774452328681945801e-01 1.447701156139373779e-01 2.029183357954025269e-01 -2.192585170269012451e-02 1.259593665599822998e-01 8.617107570171356201e-02 -2.761013805866241455e-02 -8.506308495998382568e-02 2.655852735042572021e-01 -2.205845117568969727e-01 -2.719413936138153076e-01 2.034156173467636108e-01 2.410664595663547516e-02 -9.376397728919982910e-02
-5.323716439306735992e-03 5.481917411088943481e-02 -2.440381646156311035e-01 -1.996673494577407837e-01 3.275091350078582764e-01 9.324111789464950562e-02 -1.368535012006759644e-01 1.975502669811248779e-01 7.661891728639602661e-02 -2.027188241481781006e-01 2.350472956895828247e-01 -8.882809430360794067e-02 -6.818730384111404419e-02 -8.708091825246810913e-02 -1.029319465160369873e-01 -1.139374002814292908e-01 -1.988009363412857056e-01 2.053542882204055786e-01 5.973551422357559204e-03 1.941659003496170044e-01 4.921916499733924866e-02 -1.928026080131530762e-01 -6.401810795068740845e-02 1.984411384910345078e-03 1.851073205471038818e-01 4.554079174995422363e-01 2.138406485319137573e-01 -2.725480198860168457e-01 -3.958637639880180359e-02 1.512800902128219604e-01 -3.755234181880950928e-02 -1.651100516319274902e-01
-2.137256227433681488e-02 3.217750415205955505e-02 -1.328856945037841797e-01 -1.180401891469955444e-01 9.545330703258514404e-02 -1.779065281152725220e-02 1.618798226118087769e-01 2.009993940591812134e-01 2.065467238426208496e-01 5.488744005560874939e-03 1.395683586597442627e-01 1.120656505227088928e-01 -1.577341109514236450e-01 9.631879627704620361e-02 1.410844475030899048e-01 -8.102177083492279053e-02 2.787194848060607910e-01 1.186763942241668701e-01 8.798063546419143677e-02 -4.661723598837852478e-02 3.779174759984016418e-02 1.116802841424942017e-01 -9.965719282627105713e-02 -1.186408996582031250e-01 2.876214981079101562e-01 3.133730888366699219e-01 2.950280606746673584e-01 2.864831499755382538e-02 -4.188742339611053467e-01 1.413979232311248779e-01 3.251356780529022217e-01 -2.144343852996826172e-01
1.617843806743621826e-01 3.065958805382251740e-02 -1.881053447723388672e-01 1.862435191869735718e-01 6.280453503131866455e-02 -1.037119105458259583e-01 2.909723520278930664e-01 -1.884737014770507812e-01 3.763490915298461914e-01 -2.295107543468475342e-01 9.889809042215347290e-02 1.509353071451187134e-01 4.859488829970359802e-02 -2.100747972726821899e-01 1.087197065353393555e-01 1.649169623851776123e-01 8.557639271020889282e-02 1.541517674922943115e-01 -4.681904241442680359e-02 -1.474320143461227417e-02 -1.861730515956878662e-01 -8.552607148885726929e-02 -1.158863231539726257e-01 -1.266362667083740234e-01 -2.130702324211597443e-02 2.258487790822982788e-01 3.226481378078460693e-01 3.126785159111022949e-02 -2.175203561782836914e-01 -5.388261005282402039e-02 2.968232706189155579e-02 -3.781049847602844238e-01
4.388560727238655090e-02 5.345272645354270935e-02 -1.818663030862808228e-01 1.196966096758842468e-01 1.146679073572158813e-01 -3.999024331569671631e-01 1.268420368432998657e-01 3.599800914525985718e-02 1.421715170145034790e-01 3.397088870406150818e-02 1.903828829526901245e-01 -1.065084561705589294e-01 -1.999563425779342651e-01 -1.430294662714004517e-01 7.204958051443099976e-02 1.620977967977523804e-01 -5.462219566106796265e-02 -2.572858631610870361e-01 -1.175237819552421570e-01 3.459978401660919189e-01 3.440256714820861816e-01 -4.067507013678550720e-02 -1.471118330955505371e-01 2.202511727809906006e-01 -1.080246269702911377e-01 2.535567581653594971e-01 2.180618941783905029e-01 -1.608898192644119263e-01 -9.132749587297439575e-02 -1.786443889141082764e-01 1.638579182326793671e-02 -1.170854791998863220e-01
2.298375777900218964e-02 -1.079310327768325806e-01 -1.730472892522811890e-01 -5.322751775383949280e-02 -6.621749140322208405e-03 -3.353911340236663818e-01 3.174832835793495178e-02 2.445743791759014130e-02 -4.275720939040184021e-02 -1.081673055887222290e-01 3.191549777984619141e-01 -2.393756061792373657e-01 -2.952479198575019836e-02 -4.620959237217903137e-02 1.222199052572250366e-01 -1.358526349067687988e-01 8.110303431749343872e-02 1.860745623707771301e-02 -1.512686461210250854e-01 -2.447132766246795654e-02 -1.726477295160293579e-01 1.108130589127540588e-01 -3.948645591735839844e-01 2.192189544439315796e-01 -2.085476815700531006e-01 5.723649263381958008e-02 1.831826120615005493e-01 -3.223515152931213379e-01 -1.455755531787872314e-01 -7.189205288887023926e-02 -1.414997619576752186e-03 -3.804648816585540771e-01
4.320585168898105621e-03 -1.809900403022766113e-01 -1.587166078388690948e-02 -1.392413824796676636e-01 -7.813009619712829590e-02 -1.811539381742477417e-02 -1.211535930633544922e-02 2.680337429046630859e-01 4.585145786404609680e-02 -9.343706071376800537e-02 3.172943890094757080e-01 -4.743058606982231140e-02 -3.370892629027366638e-02 -1.783308237791061401e-01 -1.218076944351196289e-01 3.500783145427703857e-01 -2.506029233336448669e-02 -1.010742634534835815e-01 -1.961701810359954834e-01 6.778337806463241577e-02 1.678122729063034058e-01 1.271579600870609283e-02 -1.316670924425125122e-01 1.918200403451919556e-01 8.530817925930023193e-02 1.586013138294219971e-01 6.978715956211090088e-02 2.285578548908233643e-01 8.538735099136829376e-03 5.888687446713447571e-02 3.563330769538879395e-01 -4.781676828861236572e-01
-2.743336856365203857e-01 -8.352486044168472290e-02 -8.068617433309555054e-02 -1.427130103111267090e-01 -2.493953108787536621e-01 -2.521021068096160889e-01 1.641025841236114502e-01 1.549565494060516357e-01 1.297665536403656006e-01 2.508175931870937347e-02 3.082952201366424561e-01 -3.144961968064308167e-02 1.435710936784744263e-01 -4.019369781017303467e-01 -7.299264520406723022e-02 7.752437889575958252e-02 -1.678451597690582275e-01 -8.535090088844299316e-02 -2.962598204612731934e-01 1.604339331388473511e-01 -1.004253029823303223e-01 -5.614253878593444824e-02 1.135848090052604675e-01 -1.238264441490173340e-01 -3.612042963504791260e-02 3.653013110160827637e-01 6.449474394321441650e-02 -5.175552889704704285e-02 -1.977742835879325867e-02 -5.605493113398551941e-02 1.247487682849168777e-02 -2.673406302928924561e-01
1.125114932656288147e-01 -2.187418937683105469e-01 -5.543484166264533997e-02 -1.663962751626968384e-01 8.189785480499267578e-02 -6.591544300317764282e-02 2.260983176529407501e-02 2.575290799140930176e-01 2.970672249794006348e-01 -9.151879698038101196e-02 2.480192631483078003e-01 1.493417024612426758e-01 -1.221833825111389160e-01 -3.019009530544281006e-01 -1.626003682613372803e-01 -2.415600717067718506e-01 -4.094278439879417419e-03 -3.427509963512420654e-01 3.235831111669540405e-02 1.983370035886764526e-01 2.518536150455474854e-01 1.608187407255172729e-01 -1.371574029326438904e-02 1.726910704746842384e-03 1.974370926618576050e-01 2.921689534559845924e-03 1.999300718307495117e-01 -1.792193800210952759e-01 -2.898559868335723877e-01 1.143253222107887268e-01 -5.595306679606437683e-02 -2.968160435557365417e-02
-3.151783645153045654e-01 -7.432606816291809082e-02 -2.276502996683120728e-01 -2.504458427429199219e-01 2.063810527324676514e-01 -1.561247706413269043e-01 3.982677161693572998e-01 9.849114716053009033e-02 -6.758955866098403931e-02 -1.366422474384307861e-01 6.992126256227493286e-02 -5.655826255679130554e-02 5.372397974133491516e-02 -1.434494107961654663e-01 -1.919567734003067017e-01 1.869518011808395386e-01 -7.817813754081726074e-02 7.332215458154678345e-02 -1.534799784421920776e-01 -6.661994755268096924e-02 1.733400076627731323e-01 -8.043026924133300781e-02 -7.770632207393646240e-02 1.833775788545608521e-01 -1.093322262167930603e-01 2.555751800537109375e-01 -2.113110721111297607e-01 -1.470419485121965408e-02 -1.342796236276626587e-01 -1.296698600053787231e-01 2.097126469016075134e-02 -3.816087245941162109e-01
-2.547841751947999001e-03 2.264947630465030670e-02 -1.959116011857986450e-01 -2.451993227005004883e-01 -1.318143028765916824e-02 3.351354002952575684e-01 1.260097324848175049e-01 -7.993000000715255737e-02 2.174519300460815430e-01 1.138900592923164368e-01 3.104646205902099609e-01 3.668835386633872986e-03 1.731951385736465454e-01 -1.649910211563110352e-02 7.818823307752609253e-02 -1.205627992749214172e-01 -1.841602027416229248e-01 -1.776974797248840332e-01 -1.828409582376480103e-01 -8.883665502071380615e-02 1.372057497501373291e-01 2.886206097900867462e-02 -9.673804789781570435e-02 5.478504579514265060e-03 -2.281520068645477295e-01 4.383598268032073975e-01 2.650764882564544678e-01 1.165964603424072266e-01 -2.635081410408020020e-01 1.291549354791641235e-01 -4.495854489505290985e-03 -9.258890151977539062e-02
8.723294734954833984e-02 -6.893447041511535645e-02 6.005662679672241211e-02 -3.499417752027511597e-02 -2.303684949874877930e-01 -1.283475011587142944e-01 1.644496172666549683e-01 9.439983963966369629e-02 2.405120581388473511e-01 -2.457339614629745483e-01 3.348273336887359619e-01 3.163187801837921143e-01 -1.354245543479919434e-01 -3.000880777835845947e-01 -6.299013644456863403e-02 -3.256593942642211914e-01 6.984393298625946045e-02 1.058205887675285339e-01 -1.344969272613525391e-01 -4.342913255095481873e-02 1.024572104215621948e-01 6.816986203193664551e-02 1.257321704179048538e-02 -6.070836633443832397e-02 -1.101988330483436584e-01 1.919001638889312744e-01 6.803722586482763290e-03 -2.105907946825027466e-01 -2.122212052345275879e-01 7.194919884204864502e-02 -9.228180348873138428e-02 -3.483706414699554443e-01
-2.003934830427169800e-01 -3.309248015284538269e-02 -2.897867858409881592e-01 -3.352751210331916809e-02 1.497751921415328979e-01 -1.687808483839035034e-01 2.898663580417633057e-01 3.345626592636108398e-01 1.684939302504062653e-02 -7.791727036237716675e-02 1.446941643953323364e-01 3.913178667426109314e-02 -6.992159038782119751e-02 -1.269639432430267334e-01 1.385117024183273315e-01 -5.681621655821800232e-02 -1.522244215011596680e-01 -2.658958435058593750e-01 2.014049142599105835e-01 2.464491873979568481e-01 -1.434075273573398590e-02 -1.109862625598907471e-01 -7.808803766965866089e-02 5.811705812811851501e-02 8.582336455583572388e-02 4.510121345520019531e-01 -4.093205090612173080e-03 -1.490715444087982178e-01 -5.685804411768913269e-03 2.890342846512794495e-02 2.621244788169860840e-01 -1.864428967237472534e-01
-6.559234857559204102e-02 -1.215137094259262085e-01 -2.089357972145080566e-01 3.343554213643074036e-02 -2.894436940550804138e-02 8.479345589876174927e-02 4.337206855416297913e-02 8.192272484302520752e-02 2.843525409698486328e-01 -1.540926098823547363e-01 5.126535296440124512e-01 2.667035162448883057e-02 8.716356754302978516e-02 -1.756065487861633301e-01 -2.821370363235473633e-01 1.696541532874107361e-02 -2.523809969425201416e-01 -1.195499002933502197e-01 -6.744248792529106140e-03 -1.584877371788024902e-01 9.357254952192306519e-02 1.909731179475784302e-01 -5.647286027669906616e-02 -1.081569194793701172e-01 -2.131903320550918579e-01 3.188282549381256104e-01 -2.289735823869705200e-01 -9.122850745916366577e-02 -1.733084470033645630e-01 1.110627427697181702e-01 5.206329748034477234e-02 1.299593001604080200e-01
-9.085094928741455078e-02 -3.174571096897125244e-01 -2.129698395729064941e-01 -4.208902418613433838e-01 -1.803514212369918823e-01 -1.483720391988754272e-01 2.661905586719512939e-01 -4.563358798623085022e-02 1.874057762324810028e-02 1.681492626667022705e-01 4.445089027285575867e-02 -2.300370633602142334e-01 9.602528065443038940e-02 -2.476917058229446411e-01 2.355157583951950073e-02 3.320594504475593567e-02 1.937903612852096558e-01 3.525673970580101013e-02 -4.829283803701400757e-02 -1.869830675423145294e-02 -1.751763373613357544e-01 5.061298236250877380e-02 -7.156173884868621826e-02 1.292981058359146118e-01 3.412091359496116638e-02 1.858166307210922241e-01 2.965250909328460693e-01 -3.166484534740447998e-01 -4.913775995373725891e-02 -1.074310541152954102e-01 2.015790343284606934e-02 -2.245422750711441040e-01
-2.901509404182434082e-01 -4.601365923881530762e-01 -1.482200920581817627e-01 -1.925595849752426147e-01 -1.933542490005493164e-01 1.317241042852401733e-01 8.947847038507461548e-02 -7.731506228446960449e-02 2.779569327831268311e-01 9.504655003547668457e-02 3.993257284164428711e-01 -3.953310474753379822e-02 7.484549283981323242e-02 -2.305907160043716431e-01 7.231024559587240219e-03 -6.383975595235824585e-02 7.476940751075744629e-02 9.107236564159393311e-02 -5.810419097542762756e-02 -1.534148901700973511e-01 -1.821405254304409027e-02 -1.425483077764511108e-01 -7.549621164798736572e-02 9.450545161962509155e-02 1.171949282288551331e-01 1.756633371114730835e-01 1.200839430093765259e-01 1.210418641567230225e-01 3.458099439740180969e-02 4.463782906532287598e-02 1.990572661161422729e-01 -2.711870372295379639e-01
2.419949769973754883e-01 -2.905069105327129364e-02 -2.344029098749160767e-01 -1.128900274634361267e-01 7.961729541420936584e-03 1.594928950071334839e-01 2.976213097572326660e-01 -1.128998994827270508e-01 4.567438364028930664e-01 -1.750724576413631439e-02 2.009397149085998535e-01 2.301738113164901733e-01 -1.921684481203556061e-02 -3.576149046421051025e-01 -3.506470099091529846e-02 1.969385892152786255e-01 3.404480591416358948e-02 3.137062788009643555e-01 -2.125136554241180420e-02 -1.842005401849746704e-01 3.527268394827842712e-02 7.669266313314437866e-02 3.496009111404418945e-02 8.878330886363983154e-02 -1.626214943826198578e-02 1.250909864902496338e-01 9.653800725936889648e-02 6.245503574609756470e-02 -1.750409752130508423e-01 -1.974717527627944946e-01 5.306349135935306549e-03 -1.629463285207748413e-01
1.030402854084968567e-01 -5.149115994572639465e-02 -1.503938585519790649e-01 -5.604496225714683533e-02 9.980167448520660400e-02 2.006797492504119873e-01 8.563756197690963745e-02 -3.371545672416687012e-01 2.713288366794586182e-02 -1.443411260843276978e-01 3.022047877311706543e-01 1.316595971584320068e-01 2.326603680849075317e-01 -2.108495831489562988e-01 1.359233558177947998e-01 8.426512777805328369e-02 -2.318944036960601807e-01 -1.466950178146362305e-01 -1.713771969079971313e-01 5.096692964434623718e-02 -3.026854991912841797e-02 -2.528877556324005127e-01 3.136102855205535889e-02 2.059503495693206787e-01 1.446205079555511475e-01 4.155052602291107178e-01 7.851395756006240845e-02 -2.163159474730491638e-02 -2.717647254467010498e-01 2.190090529620647430e-02 1.390334516763687134e-01 -1.610829979181289673e-01
9.617031365633010864e-02 1.080371960997581482e-01 -2.229994237422943115e-01 -1.271203309297561646e-01 -9.172879904508590698e-02 -1.589236259460449219e-01 -3.660845011472702026e-02 2.193050645291805267e-02 7.682230323553085327e-02 1.249955967068672180e-01 4.225344359874725342e-01 9.693128615617752075e-02 5.322766900062561035e-01 -2.876679897308349609e-01 -1.605463027954101562e-02 -1.117817685008049011e-01 -2.753284201025962830e-02 5.869664251804351807e-02 2.013108283281326294e-01 -2.715458720922470093e-02 -7.401588559150695801e-02 1.609722226858139038e-01 -1.347840726375579834e-01 4.130930453538894653e-02 -6.786195188760757446e-02 3.065727092325687408e-02 3.153865691274404526e-03 1.472691446542739868e-01 -2.413763552904129028e-01 1.583872735500335693e-02 -2.399418875575065613e-02 -3.261218667030334473e-01
1.498706340789794922e-01 2.742607891559600830e-02 -2.001152187585830688e-01 -2.498275637626647949e-01 8.163042366504669189e-02 -9.302370995283126831e-02 1.654674112796783447e-01 1.470570452511310577e-02 6.757613271474838257e-02 8.926210924983024597e-03 9.717664867639541626e-02 -2.018739283084869385e-02 4.377050325274467468e-02 1.319218575954437256e-01 1.470458041876554489e-02 3.993037343025207520e-02 4.348222911357879639e-01 -7.404983043670654297e-02 4.768421500921249390e-02 -9.467466175556182861e-02 2.775821089744567871e-01 2.098308876156806946e-02 -1.916451007127761841e-01 -8.426841348409652710e-02 1.035332679748535156e-01 2.844286262989044189e-01 1.784353107213973999e-01 -7.219422608613967896e-02 -4.477040469646453857e-01 5.453455075621604919e-02 1.113994866609573364e-01 -3.523952960968017578e-01
-2.746143378317356110e-02 -1.084902808070182800e-01 -1.624138355255126953e-01 -2.151930928230285645e-01 9.703440219163894653e-02 1.788605004549026489e-02 7.685106992721557617e-02 1.334780156612396240e-01 -8.927527070045471191e-02 -2.763723395764827728e-02 2.575000822544097900e-01 1.450116932392120361e-01 8.253622055053710938e-02 5.732829123735427856e-02 2.517187595367431641e-01 -1.018538177013397217e-01 -1.935914456844329834e-01 1.861036568880081177e-01 1.585162281990051270e-01 1.123639494180679321e-01 -6.294861435890197754e-02 -3.306705355644226074e-01 1.673276163637638092e-02 1.127614378929138184e-01 2.458163797855377197e-01 1.167967841029167175e-01 2.908378839492797852e-01 -2.006583213806152344e-01 -4.147606194019317627e-01 9.308587014675140381e-02 7.482447475194931030e-02 -2.829382717609405518e-01
-3.234010562300682068e-02 -4.753755033016204834e-02 -2.240964025259017944e-01 -1.590950936079025269e-01 -9.810677915811538696e-02 4.724105075001716614e-02 -1.105845496058464050e-01 3.001000499352812767e-03 2.335218787193298340e-01 -3.929774463176727295e-02 4.660769402980804443e-01 8.081247657537460327e-02 1.752016842365264893e-01 -4.061818420886993408e-01 -4.369468092918395996e-01 3.803506866097450256e-02 -1.894353479146957397e-01 7.747295498847961426e-02 4.530829563736915588e-02 1.470026075839996338e-01 2.360038459300994873e-01 1.913615688681602478e-02 -8.750057220458984375e-02 1.346279680728912354e-01 6.541748344898223877e-02 2.098994255065917969e-01 4.251025617122650146e-02 1.314304769039154053e-01 -9.166844189167022705e-02 -5.917452275753021240e-02 -3.999796137213706970e-02 2.945119142532348633e-02
1.614789217710494995e-01 4.871905595064163208e-02 -4.091536998748779297e-01 -1.603913158178329468e-01 7.376207411289215088e-02 -1.626322418451309204e-01 -5.322233960032463074e-02 2.155604809522628784e-01 5.418227612972259521e-02 -1.953250914812088013e-01 3.547804057598114014e-01 1.330379098653793335e-01 -1.034846827387809753e-01 3.997881710529327393e-02 8.869076147675514221e-03 -1.232446134090423584e-01 -5.582255497574806213e-02 -2.483227998018264771e-01 -7.097683846950531006e-02 -1.066110283136367798e-01 -5.384779348969459534e-02 1.260038614273071289e-01 -8.569189161062240601e-02 4.718534648418426514e-02 -2.903679907321929932e-01 1.759334951639175415e-01 1.607878208160400391e-01 -1.767035275697708130e-01 -1.059628874063491821e-01 -5.648777261376380920e-02 -2.387831956148147583e-01 -3.628902435302734375e-01
8.090680837631225586e-02 -1.546485722064971924e-01 -7.487595826387405396e-02 -1.765478402376174927e-01 -7.313580065965652466e-02 -6.410897523164749146e-02 2.174024283885955811e-01 -3.711949288845062256e-02 2.256128489971160889e-01 -2.305034697055816650e-01 3.294464945793151855e-01 -4.430714622139930725e-02 -3.386230394244194031e-02 -4.061321914196014404e-01 -2.245767116546630859e-01 1.576247811317443848e-01 1.064546331763267517e-01 1.968456059694290161e-01 1.734606325626373291e-01 4.591914475895464420e-04 1.356938630342483521e-01 9.811453521251678467e-02 -1.887817382812500000e-01 8.710680156946182251e-02 1.785945743322372437e-01 -2.332157939672470093e-01 1.170001626014709473e-01 -3.293955922126770020e-01 -1.268155425786972046e-01 -3.827270865440368652e-02 1.006956249475479126e-01 -1.765291690826416016e-01
1.332546323537826538e-01 -1.619640588760375977e-01 3.319971263408660889e-02 -2.961620688438415527e-02 1.126711070537567139e-01 1.489863842725753784e-01 3.956716060638427734e-01 -1.623884737491607666e-01 -2.743621170520782471e-02 -1.437119841575622559e-01 3.707420527935028076e-01 -9.121900051832199097e-02 2.014061808586120605e-01 -7.806410547345876694e-03 -7.232481241226196289e-02 2.607273757457733154e-01 -3.251470252871513367e-02 -1.002265419811010361e-02 9.532699733972549438e-02 -1.843453347682952881e-01 -1.440780013799667358e-01 2.870485372841358185e-02 -9.268420189619064331e-02 -9.737480431795120239e-02 1.201388537883758545e-01 3.658717274665832520e-01 1.096851006150245667e-01 -1.484520435333251953e-01 -2.907892465591430664e-01 2.954319715499877930e-01 -6.827985495328903198e-02 -1.116010174155235291e-01
-1.999749243259429932e-01 7.437534630298614502e-02 -1.658398061990737915e-01 -1.122302189469337463e-01 2.498340234160423279e-02 -1.549706161022186279e-01 1.783159524202346802e-01 2.052975445985794067e-01 -1.055524125695228577e-01 7.797211408615112305e-02 5.316837430000305176e-01 5.299150943756103516e-02 -4.901784285902976990e-02 2.683103382587432861e-01 4.379528760910034180e-02 2.752315998077392578e-01 2.019347846508026123e-01 5.132961273193359375e-02 -6.921316683292388916e-02 -1.224925592541694641e-01 5.477908998727798462e-02 6.451525539159774780e-02 -3.476147353649139404e-02 7.083371281623840332e-02 1.848730593919754028e-01 2.998097240924835205e-01 -1.177861839532852173e-01 -1.309153139591217041e-01 -3.166957795619964600e-01 -3.804615000262856483e-03 9.744546562433242798e-02 -1.397754400968551636e-01
-1.168230399489402771e-01 -3.237482532858848572e-02 -2.914174497127532959e-01 -4.036938771605491638e-02 2.258605509996414185e-01 -3.125340119004249573e-02 2.787551283836364746e-01 -1.411516815423965454e-01 1.478415727615356445e-01 -1.837164759635925293e-01 -1.701659336686134338e-02 1.824303269386291504e-01 -5.190022289752960205e-02 -2.678807377815246582e-01 1.848991215229034424e-02 3.026504218578338623e-01 -1.391002982854843140e-01 1.456596106290817261e-01 -1.513297110795974731e-01 -5.215755477547645569e-02 7.494469732046127319e-02 -1.749480515718460083e-01 -9.702771157026290894e-02 1.549267326481640339e-03 -9.909395128488540649e-03 2.902129888534545898e-01 3.145479038357734680e-02 2.172509729862213135e-01 -2.579465806484222412e-01 -1.320545077323913574e-01 1.177034154534339905e-01 -3.890953958034515381e-01
1.302803158760070801e-01 -9.269203990697860718e-02 8.706551045179367065e-02 -2.202174216508865356e-01 -1.709490641951560974e-02 -1.338661313056945801e-01 1.853503435850143433e-01 3.893013000488281250e-01 2.022357471287250519e-02 5.577376857399940491e-02 4.210823178291320801e-01 1.074672788381576538e-01 -1.495858430862426758e-01 7.987765595316886902e-03 7.080207765102386475e-02 3.782048821449279785e-02 3.480979800224304199e-01 1.811529546976089478e-01 -7.341436296701431274e-02 6.592012196779251099e-02 -5.246224254369735718e-02 -1.067468076944351196e-01 -4.577648267149925232e-02 1.910525709390640259e-01 1.855231076478958130e-01 3.143338859081268311e-01 1.342420578002929688e-01 2.141421735286712646e-01 -8.748691529035568237e-02 -2.757198363542556763e-02 8.579002320766448975e-02 -2.522505521774291992e-01
-4.458671435713768005e-02 -2.958999015390872955e-02 4.079132154583930969e-02 -3.309600055217742920e-02 3.077997080981731415e-02 1.717223525047302246e-01 2.102549821138381958e-01 4.826243221759796143e-02 -2.924087941646575928e-01 -9.649144113063812256e-02 3.960781097412109375e-01 -6.701944023370742798e-02 -8.393093943595886230e-02 -1.855586916208267212e-01 -3.671508654952049255e-02 2.197651863098144531e-01 -2.492946237325668335e-01 -9.299215674400329590e-02 2.320725023746490479e-01 1.380134373903274536e-01 -5.249253287911415100e-02 -1.794825643301010132e-01 -9.034444391727447510e-02 1.249838545918464661e-01 2.855566442012786865e-01 1.600070893764495850e-01 1.536513715982437134e-01 -3.605662286281585693e-01 -3.072378933429718018e-01 -4.246159270405769348e-02 4.834058135747909546e-02 -9.138257056474685669e-02
-1.701069325208663940e-01 1.253750622272491455e-01 -1.210185661911964417e-01 -9.670165926218032837e-02 6.576274335384368896e-02 -2.760049998760223389e-01 1.469650417566299438e-01 -1.573489010334014893e-01 -9.589282423257827759e-02 -3.932874277234077454e-02 3.604444563388824463e-01 -1.305207014083862305e-01 1.453930884599685669e-01 -2.569785118103027344e-01 1.017100289463996887e-01 8.556550741195678711e-02 -1.114528346806764603e-02 7.321349531412124634e-02 -7.874591974541544914e-04 2.373982667922973633e-01 -4.894287139177322388e-02 -3.297116160392761230e-01 -7.653377950191497803e-02 4.953387379646301270e-02 8.666324615478515625e-02 -2.064726203680038452e-01 1.467195898294448853e-01 -2.809789590537548065e-02 -4.232497811317443848e-01 9.336726367473602295e-02 9.986808896064758301e-02 -3.006616830825805664e-01
-9.884374588727951050e-02 -1.296238414943218231e-02 -2.641442418098449707e-01 -6.658722460269927979e-02 -1.094391345977783203e-01 -1.130533739924430847e-01 1.540031582117080688e-01 -6.201435998082160950e-02 1.609675586223602295e-02 -1.744186580181121826e-01 3.494903817772865295e-02 1.249473765492439270e-01 -4.807994514703750610e-02 -3.342213034629821777e-01 -3.902903199195861816e-01 -2.354681044816970825e-01 1.883314102888107300e-01 -7.075469195842742920e-02 4.869897663593292236e-02 -1.290097087621688843e-01 -4.851901531219482422e-02 -2.150216251611709595e-01 -1.589160859584808350e-01 1.786982417106628418e-01 6.065109744668006897e-02 1.465895324945449829e-01 -1.503427177667617798e-01 -2.483114898204803467e-01 -4.169621169567108154e-01 -1.244356483221054077e-01 2.957328967750072479e-02 -1.712385714054107666e-01
-1.190036237239837646e-01 4.073781520128250122e-02 -4.799348488450050354e-02 -3.196135163307189941e-01 -5.684352479875087738e-03 2.150325626134872437e-01 -1.237397789955139160e-01 -6.067298725247383118e-02 1.308068782091140747e-01 -9.441657364368438721e-02 4.544446468353271484e-01 2.903636097908020020e-01 -1.671849489212036133e-01 4.468963947147130966e-03 -2.942624688148498535e-01 -1.312254345975816250e-03 -2.863990366458892822e-01 -2.463389001786708832e-02 -7.403866946697235107e-02 1.504204869270324707e-01 7.290829718112945557e-02 1.166983172297477722e-01 -1.679380089044570923e-01 -2.025813050568103790e-02 -1.137303709983825684e-01 2.432692646980285645e-01 2.050068229436874390e-01 -1.478672921657562256e-01 4.113884642720222473e-02 -3.526175860315561295e-03 -1.112718433141708374e-01 -2.732382714748382568e-01
-8.429364114999771118e-02 8.178935199975967407e-02 -1.070646569132804871e-01 -3.832231462001800537e-01 7.970156520605087280e-02 1.862499564886093140e-01 1.262914538383483887e-01 -9.004345536231994629e-02 2.447556108236312866e-01 -1.117774918675422668e-01 1.890015155076980591e-01 1.929480135440826416e-01 2.251469343900680542e-01 -2.155988514423370361e-01 -5.464417859911918640e-02 1.288779377937316895e-01 -7.719179242849349976e-02 -1.795012354850769043e-01 -1.007189527153968811e-01 -1.216363459825515747e-01 6.698945164680480957e-02 2.631347253918647766e-02 -2.971423864364624023e-01 1.195092871785163879e-01 -8.187843859195709229e-02 1.315303593873977661e-01 4.168837517499923706e-02 -3.263802453875541687e-02 -1.132559031248092651e-01 3.150174021720886230e-01 1.009079366922378540e-01 -4.251309037208557129e-01
-3.978646099567413330e-01 -1.508452557027339935e-02 -1.964116096496582031e-01 -2.649391889572143555e-01 -3.315525874495506287e-02 6.554123759269714355e-02 2.839241921901702881e-01 1.572465524077415466e-02 -4.456453025341033936e-02 -7.441607862710952759e-02 2.024315148591995239e-01 -9.294093400239944458e-02 -1.000460162758827209e-01 -2.155306935310363770e-01 1.879391819238662720e-01 -8.326514065265655518e-02 -3.550554513931274414e-01 -1.641587316989898682e-01 -6.584657728672027588e-02 9.598863311111927032e-03 8.150754123926162720e-02 -2.262032628059387207e-01 -1.589920669794082642e-01 2.074256092309951782e-01 1.364068984985351562e-01 1.571414321660995483e-01 -6.997615844011306763e-02 -6.015552580356597900e-02 -9.137441962957382202e-02 -9.837564080953598022e-02 1.512910574674606323e-01 -3.380920886993408203e-01
2.384614199399948120e-01 8.602497726678848267e-02 2.622900530695915222e-03 -3.324876725673675537e-01 7.374853640794754028e-02 -1.696058213710784912e-01 1.484525799751281738e-01 -1.912580430507659912e-02 -2.101086266338825226e-02 -2.435127273201942444e-02 1.933305561542510986e-01 -8.711208403110504150e-02 -1.213525161147117615e-01 -2.011214792728424072e-01 -8.620176464319229126e-03 -1.294031888246536255e-01 2.262130193412303925e-02 -6.751363724470138550e-02 -7.938335090875625610e-02 -9.425519406795501709e-02 2.721444666385650635e-01 6.254968792200088501e-02 -2.670297622680664062e-01 1.907553374767303467e-01 -1.977241598069667816e-02 9.710492193698883057e-02 5.803920030593872070e-01 -1.823711395263671875e-01 -3.434352576732635498e-02 -1.282332241535186768e-01 1.455046236515045166e-02 -2.165273129940032959e-01
3.287152945995330811e-02 -6.183453276753425598e-02 -3.813480958342552185e-02 -2.791131436824798584e-01 2.185984700918197632e-02 -5.314446054399013519e-03 -8.823791891336441040e-02 -2.169380933046340942e-01 2.524088919162750244e-01 -1.185524240136146545e-01 4.580966830253601074e-01 7.030425220727920532e-02 2.679962217807769775e-01 -3.517841696739196777e-01 -3.313636183738708496e-01 -1.105168089270591736e-02 -2.063515596091747284e-02 -8.675562590360641479e-02 6.145302578806877136e-02 1.081720739603042603e-01 2.270015776157379150e-01 5.159056186676025391e-02 -2.435869723558425903e-01 -3.587600588798522949e-02 4.184171184897422791e-02 3.052550852298736572e-01 -5.227931961417198181e-02 2.411971054971218109e-02 -6.857655942440032959e-02 -1.041201278567314148e-01 2.793233469128608704e-02 9.752888232469558716e-02
4.419987201690673828e-01 -4.721345379948616028e-02 -1.141539812088012695e-01 -2.007191479206085205e-01 -7.621331606060266495e-03 -7.873014360666275024e-02 1.777468621730804443e-01 -5.930323898792266846e-02 6.980606168508529663e-02 -1.045932844281196594e-01 2.626649439334869385e-01 2.898786664009094238e-01 -2.101906538009643555e-01 -1.168917417526245117e-01 -8.553906530141830444e-02 -1.957417698577046394e-03 1.802972406148910522e-01 -6.273173540830612183e-02 -2.885559201240539551e-01 -1.240838393568992615e-01 1.082581132650375366e-01 -1.984322220087051392e-01 -1.901775002479553223e-01 -1.677956730127334595e-01 2.082888968288898468e-02 1.385622918605804443e-01 2.466206625103950500e-02 -2.183876233175396919e-03 -1.063113436102867126e-01 -1.762401908636093140e-01 1.938700824975967407e-01 -3.507211804389953613e-01
-2.276550531387329102e-01 5.776546150445938110e-02 -3.295040130615234375e-01 -2.978893220424652100e-01 -1.224376186728477478e-01 1.735738106071949005e-02 7.668509334325790405e-02 3.068019449710845947e-01 1.084716916084289551e-01 -6.435327976942062378e-02 2.185929864645004272e-01 2.712100371718406677e-02 -4.368093237280845642e-02 2.092019915580749512e-01 1.777485944330692291e-03 6.796588003635406494e-02 -1.299710720777511597e-01 -3.581744804978370667e-02 -3.770784661173820496e-02 1.045855656266212463e-01 -1.827375888824462891e-01 -2.857683897018432617e-01 -2.806000970304012299e-02 3.409552946686744690e-02 1.094727963209152222e-01 3.702371716499328613e-01 2.216736823320388794e-01 -1.174532771110534668e-01 -3.368931412696838379e-01 -5.528942868113517761e-02 1.566162407398223877e-01 -1.299401521682739258e-01
2.398770675063133240e-02 -2.375538200139999390e-01 -2.570321261882781982e-01 -7.657448947429656982e-02 1.963975578546524048e-01 1.135580986738204956e-01 1.311233639717102051e-01 8.966894447803497314e-02 2.671552002429962158e-01 -2.949148183688521385e-03 1.100566014647483826e-01 1.928523778915405273e-01 3.308699131011962891e-01 -1.354172229766845703e-01 1.750889420509338379e-01 -1.642038375139236450e-01 -8.002578467130661011e-02 1.408206820487976074e-01 -2.144598960876464844e-01 3.004797734320163727e-02 -1.200173199176788330e-01 1.131317578256130219e-02 9.328240901231765747e-02 1.748880743980407715e-01 5.542789399623870850e-02 2.847059965133666992e-01 3.173234760761260986e-01 2.592672361060976982e-03 -5.827664211392402649e-02 7.625297456979751587e-02 1.405732035636901855e-01 -3.840483427047729492e-01
2.331185042858123779e-01 -1.362490803003311157e-01 -8.082250505685806274e-02 -2.022442519664764404e-01 6.101192533969879150e-02 -7.393779605627059937e-02 3.143219649791717529e-01 -4.967819154262542725e-02 1.330623328685760498e-01 -1.969981491565704346e-01 -7.638967595994472504e-03 -3.471701592206954956e-02 1.611163467168807983e-01 7.297211140394210815e-02 -1.590965315699577332e-02 1.317158341407775879e-01 1.964760720729827881e-01 1.040197908878326416e-02 -1.552184224128723145e-01 4.275042936205863953e-02 1.457272022962570190e-01 4.233666136860847473e-02 -1.684056222438812256e-01 -4.186027124524116516e-02 -4.327405244112014771e-02 3.392564952373504639e-01 7.597162574529647827e-02 4.898149892687797546e-02 -5.829976201057434082e-01 -7.515193428844213486e-03 8.842331171035766602e-02 -2.680776715278625488e-01
3.969452381134033203e-01 -1.076404228806495667e-01 -2.586931884288787842e-01 -1.304121166467666626e-01 -1.088554486632347107e-01 1.534986644983291626e-01 2.500631213188171387e-01 -3.638422582298517227e-03 -5.767744779586791992e-02 1.518450677394866943e-01 1.842687726020812988e-01 9.353099763393402100e-02 2.020697668194770813e-02 -1.726448684930801392e-01 3.427775576710700989e-02 -1.228902712464332581e-01 2.103954367339611053e-02 5.966027453541755676e-02 -3.226634860038757324e-01 1.601824462413787842e-01 9.428761154413223267e-02 -8.701702207326889038e-02 -2.284372001886367798e-01 1.914865151047706604e-02 -2.824884653091430664e-01 5.416183266788721085e-03 1.380337625741958618e-01 -2.143011093139648438e-01 -3.255741000175476074e-01 -1.011956483125686646e-01 2.797678671777248383e-02 -2.622410655021667480e-01
[truncated: 3,275,462 more chars]
