# Supplementary material for: The Language of Innovation
Source: PLoS One. 2020 Apr 30;15(4):e0230107. doi: 10.1371/journal.pone.0230107 (PMC7194493; doi:10.1371/journal.pone.0230107)
Supplement: S3 File — (GZ) [file pone.0230107.s003.tar.gz › 1981-1985/V2Run_15_VS_4500_embeddings1981-1985ED32.txt]

-1.940293237566947937e-02 3.107866942882537842e-01 -1.065291687846183777e-01 -1.217317804694175720e-01 -6.917453557252883911e-02 -3.756632804870605469e-01 -1.238282024860382080e-01 8.019201457500457764e-02 1.182113587856292725e-01 1.657973676919937134e-01 1.547541614854708314e-04 -9.637328237295150757e-02 1.377977728843688965e-01 2.280017435550689697e-01 1.097434610128402710e-01 1.995902657508850098e-01 7.232974469661712646e-02 6.327348202466964722e-02 -9.539333172142505646e-03 -2.837004065513610840e-01 1.583608612418174744e-02 -5.267270840704441071e-03 -4.941877126693725586e-01 1.210868433117866516e-01 -1.958852112293243408e-01 1.195221617817878723e-01 1.000158786773681641e-01 -4.834185913205146790e-02 2.611968666315078735e-02 -2.551744878292083740e-01 -1.912042498588562012e-01 -1.388037353754043579e-01
1.189143732190132141e-01 2.403729707002639771e-01 4.334373399615287781e-02 5.356416851282119751e-02 1.439054906368255615e-01 2.086514085531234741e-01 7.490019500255584717e-02 4.376394301652908325e-02 -5.903122015297412872e-03 2.673606388270854950e-02 -9.169907122850418091e-02 -1.863004565238952637e-01 -7.955490797758102417e-02 4.337059333920478821e-02 5.859346315264701843e-02 -3.066874668002128601e-02 9.613873809576034546e-02 -5.765692517161369324e-02 -1.546540707349777222e-01 -5.494601130485534668e-01 4.889694228768348694e-02 1.740859895944595337e-01 -4.390743672847747803e-01 -7.073272764682769775e-02 1.892625354230403900e-02 1.870182603597640991e-01 -7.375721354037523270e-03 1.480194777250289917e-01 -1.834338605403900146e-01 -6.302550435066223145e-02 -3.141376972198486328e-01 1.806502044200897217e-01
-6.258470006287097931e-03 1.519596576690673828e-01 -5.417837575078010559e-02 -1.311941891908645630e-01 2.722776532173156738e-01 -3.986562043428421021e-02 2.258669286966323853e-01 3.029619343578815460e-02 1.266817748546600342e-02 -9.095283597707748413e-02 4.415705334395170212e-03 -3.108117878437042236e-01 -4.895799234509468079e-02 2.558209896087646484e-01 -2.928212583065032959e-01 6.026907823979854584e-03 1.792006194591522217e-01 2.143223732709884644e-01 3.719283733516931534e-03 1.218857467174530029e-01 9.492677450180053711e-02 1.467321068048477173e-01 -3.629128634929656982e-01 1.360212266445159912e-01 -7.054165005683898926e-02 1.871925145387649536e-01 2.272280454635620117e-01 1.894637793302536011e-01 -1.642345637083053589e-01 -3.383595645427703857e-01 -1.602050811052322388e-01 4.525266215205192566e-02
2.303728461265563965e-02 1.890619099140167236e-01 -2.982968650758266449e-02 -1.382645070552825928e-01 1.375910937786102295e-01 -8.802165836095809937e-02 2.122750729322433472e-01 1.593391150236129761e-01 -5.690064281225204468e-02 -3.853392601013183594e-01 2.300938665866851807e-01 1.792495250701904297e-01 -1.052056401968002319e-01 1.185588315129280090e-01 -2.853102516382932663e-03 3.820799523964524269e-03 1.051566377282142639e-01 -2.339721322059631348e-01 1.546314060688018799e-01 2.592596039175987244e-02 1.133203580975532532e-01 2.261577844619750977e-01 -3.912057578563690186e-01 1.128188520669937134e-01 -1.818426549434661865e-01 1.555769294500350952e-01 -1.244287788867950439e-01 -1.237542331218719482e-01 -1.421899534761905670e-02 -3.950771391391754150e-01 -5.505428090691566467e-02 1.308203190565109253e-01
1.931493133306503296e-01 1.904395073652267456e-01 -6.004002317786216736e-02 2.020494937896728516e-01 -4.634280502796173096e-02 -1.571810543537139893e-01 1.045270189642906189e-01 4.437604248523712158e-01 4.841411858797073364e-02 -7.249196618795394897e-02 1.168475896120071411e-01 1.545955240726470947e-02 -1.774694174528121948e-01 4.031427800655364990e-01 2.194070369005203247e-01 8.509425446391105652e-03 1.241483688354492188e-01 -6.710660457611083984e-02 -2.715005539357662201e-02 7.520969212055206299e-02 1.452786177396774292e-01 1.887159496545791626e-01 -3.537618815898895264e-01 5.513642355799674988e-02 4.063705354928970337e-02 1.015219390392303467e-01 6.758405268192291260e-02 5.469222739338874817e-02 -5.868106335401535034e-02 -2.074820548295974731e-01 -2.727125585079193115e-01 1.788117587566375732e-01
-1.043381914496421814e-01 2.345728427171707153e-01 4.816979169845581055e-03 -1.877774149179458618e-01 2.396888881921768188e-01 5.128128081560134888e-02 1.528193503618240356e-01 9.264702349901199341e-02 -9.019173681735992432e-03 3.084335289895534515e-02 -3.289485722780227661e-02 -7.950889319181442261e-02 2.438820339739322662e-02 1.035159733146429062e-02 1.328777968883514404e-01 -1.835388541221618652e-01 2.958978116512298584e-01 -1.599612534046173096e-01 -2.872554585337638855e-02 -2.383434474468231201e-01 2.178428918123245239e-01 1.779037863016128540e-01 -6.362113356590270996e-01 -8.995939046144485474e-02 7.484484463930130005e-02 4.855652898550033569e-02 -3.299928829073905945e-02 1.718520224094390869e-01 1.343521475791931152e-01 -1.466931849718093872e-01 -2.616906072944402695e-03 7.355095446109771729e-02
-6.162948533892631531e-02 1.888667196035385132e-01 -8.059381693601608276e-02 -2.368262596428394318e-02 1.073853895068168640e-01 1.313108298927545547e-02 1.064980849623680115e-01 1.174785718321800232e-01 1.496800482273101807e-01 -1.314154714345932007e-01 1.168304979801177979e-01 2.620695158839225769e-02 -1.176372319459915161e-01 2.012144923210144043e-01 -3.779633343219757080e-02 2.163885086774826050e-01 3.576317429542541504e-01 -7.297445833683013916e-02 -1.118769869208335876e-01 -5.478140339255332947e-02 -2.348410896956920624e-02 -8.553668111562728882e-02 -5.109902024269104004e-01 2.703724801540374756e-01 -1.434725970029830933e-01 5.653460975736379623e-03 -8.002038300037384033e-02 1.309574097394943237e-01 -2.019926011562347412e-01 2.024997621774673462e-01 -3.092596232891082764e-01 -2.181683331727981567e-01
-3.427952527999877930e-01 1.747519820928573608e-01 -7.272006571292877197e-02 -8.206786960363388062e-02 1.400571018457412720e-01 4.303484782576560974e-02 -1.543684303760528564e-01 6.979369372129440308e-02 9.172777831554412842e-02 -1.937777996063232422e-01 -1.874080300331115723e-01 -1.158871799707412720e-01 3.001179359853267670e-02 -2.121377885341644287e-01 7.322725653648376465e-02 -3.013752214610576630e-02 1.738463640213012695e-01 -1.325233876705169678e-01 1.207811459898948669e-01 -2.248208969831466675e-02 -2.172008156776428223e-01 -2.384700626134872437e-01 -3.700743913650512695e-01 1.031293720006942749e-01 2.825157903134822845e-02 3.102834224700927734e-01 8.508591353893280029e-02 -1.652734875679016113e-01 6.810545921325683594e-03 -3.961254656314849854e-01 -1.934596300125122070e-01 -5.041060224175453186e-02
-4.402780439704656601e-03 1.542480885982513428e-01 -1.593106687068939209e-01 -1.034068316221237183e-01 3.749069757759571075e-03 -5.380168929696083069e-02 7.007883489131927490e-02 2.724240124225616455e-01 1.933935582637786865e-01 -3.928106650710105896e-02 2.696595340967178345e-02 -1.507697701454162598e-01 1.458242684602737427e-01 -1.438806802034378052e-01 3.542806208133697510e-01 -9.026831388473510742e-02 2.639800906181335449e-01 -9.463272988796234131e-02 -1.338211447000503540e-01 -3.057089149951934814e-01 6.147416681051254272e-02 2.841573059558868408e-01 -4.586097002029418945e-01 -2.243585884571075439e-02 1.168482676148414612e-01 -6.921205669641494751e-02 -1.170353498309850693e-02 5.511780455708503723e-02 -8.454526960849761963e-02 -2.990432679653167725e-01 -6.927344016730785370e-03 1.282553225755691528e-01
-2.402384877204895020e-01 1.353622674942016602e-01 2.674275338649749756e-01 -9.897278249263763428e-02 6.707359105348587036e-02 -4.291514679789543152e-02 -1.490118354558944702e-02 1.761645376682281494e-01 -1.544789820909500122e-01 -2.186646908521652222e-01 -2.259684205055236816e-01 -6.392385065555572510e-02 -1.341265887022018433e-01 -6.697658449411392212e-02 1.424066126346588135e-01 -3.646679222583770752e-02 1.100807860493659973e-01 8.529308438301086426e-02 -8.377622067928314209e-02 -4.269021004438400269e-02 -3.294484615325927734e-01 4.576494917273521423e-03 -4.842289388179779053e-01 -2.496438100934028625e-02 -1.841858178377151489e-01 -2.062420696020126343e-01 6.150190159678459167e-02 2.580733038485050201e-02 -7.245846558362245560e-03 -4.241434335708618164e-01 3.775798017159104347e-03 3.710642829537391663e-02
1.933402717113494873e-01 1.160405650734901428e-01 1.100082099437713623e-01 -1.560652554035186768e-01 2.342994213104248047e-01 3.231315314769744873e-02 4.777235537767410278e-02 1.739719212055206299e-01 1.497089490294456482e-02 2.323206700384616852e-02 -1.044830307364463806e-02 -1.369403302669525146e-01 1.228509694337844849e-01 -3.624345362186431885e-02 1.980482786893844604e-01 -1.973491460084915161e-01 1.695818454027175903e-01 -2.716310024261474609e-01 -2.263060212135314941e-01 1.139977574348449707e-01 1.841067671775817871e-01 2.229392901062965393e-02 -4.130816757678985596e-01 1.695866510272026062e-02 1.789379268884658813e-01 2.708782851696014404e-01 6.251369416713714600e-02 -3.619746491312980652e-02 -1.228613108396530151e-01 -2.230332791805267334e-01 -4.018331766128540039e-01 3.189659118652343750e-02
4.360272735357284546e-02 9.786743670701980591e-02 -8.058810234069824219e-02 -1.995660513639450073e-01 2.797546982765197754e-01 2.315826267004013062e-01 -1.119430288672447205e-01 1.314557790756225586e-01 9.306789934635162354e-02 -2.567150592803955078e-01 -6.180405989289283752e-02 -2.096670120954513550e-01 1.198693457990884781e-02 1.760378247126936913e-03 -1.059834957122802734e-01 -9.740388486534357071e-04 1.095361337065696716e-01 -2.190902829170227051e-01 -2.978730201721191406e-01 -8.626717329025268555e-02 2.519202418625354767e-02 -2.273165993392467499e-02 -4.411394596099853516e-01 1.519461870193481445e-01 8.238186687231063843e-02 1.289419084787368774e-01 -2.372967451810836792e-01 7.738599926233291626e-02 -2.950578629970550537e-01 -1.576021313667297363e-01 -1.907149404287338257e-01 1.943636536598205566e-01
-2.023387327790260315e-02 3.310796618461608887e-01 -1.377533972263336182e-01 3.750263899564743042e-02 1.075470820069313049e-01 -2.063895575702190399e-02 -4.261531867086887360e-03 2.627405524253845215e-01 2.441469021141529083e-02 -2.664715945720672607e-01 -1.831451244652271271e-02 -1.046271994709968567e-03 -8.733084052801132202e-02 2.984969913959503174e-01 -8.482310920953750610e-02 -6.428916752338409424e-02 3.132960796356201172e-01 1.593656092882156372e-01 -1.362086972221732140e-03 -1.631295233964920044e-01 1.292303651571273804e-01 2.512612938880920410e-02 -3.028317987918853760e-01 9.142315387725830078e-02 -4.004971086978912354e-01 1.779906153678894043e-01 -1.146162748336791992e-01 7.720779627561569214e-02 -2.137991189956665039e-01 -2.659268379211425781e-01 -1.087756454944610596e-01 3.947744891047477722e-02
1.455523669719696045e-01 -1.053621768951416016e-01 -1.136843189597129822e-01 -1.147915720939636230e-01 5.744399037212133408e-03 4.326991364359855652e-02 2.852785773575305939e-02 1.287652403116226196e-01 6.012021377682685852e-02 -1.369279623031616211e-01 -2.030236124992370605e-01 2.879290878772735596e-01 2.211216390132904053e-01 1.372739393264055252e-02 2.344627678394317627e-01 1.733298003673553467e-01 4.574540629982948303e-02 -3.649224340915679932e-01 -2.300335019826889038e-01 4.543382301926612854e-02 -7.724229991436004639e-02 -5.325889959931373596e-02 -4.677889049053192139e-01 4.843212664127349854e-02 2.102483361959457397e-01 6.093092635273933411e-02 3.046057224273681641e-01 -1.991409063339233398e-02 -2.084349691867828369e-01 -1.883221864700317383e-01 3.737365081906318665e-02 -1.033506356179714203e-02
-1.428840607404708862e-01 8.466275036334991455e-02 3.172311782836914062e-01 7.799891289323568344e-03 1.696152538061141968e-01 -5.958312540315091610e-04 4.314523562788963318e-02 3.314937055110931396e-01 1.378048807382583618e-01 8.967123180627822876e-02 -6.390056759119033813e-02 9.919924288988113403e-02 5.263433605432510376e-02 2.427409589290618896e-01 3.092956840991973877e-01 1.495645642280578613e-01 1.431228220462799072e-01 1.215155646204948425e-01 5.171531811356544495e-02 -1.921466439962387085e-01 7.140694558620452881e-02 2.505886554718017578e-02 -3.888727724552154541e-01 1.042129844427108765e-01 7.231030613183975220e-04 1.149220094084739685e-01 -2.419859170913696289e-01 5.059882998466491699e-02 -1.612305082380771637e-02 -3.361460268497467041e-01 -2.053724527359008789e-01 1.952116340398788452e-01
-1.706039160490036011e-01 2.085111290216445923e-01 2.711717486381530762e-01 -2.251056879758834839e-01 1.792234480381011963e-01 1.238246411085128784e-01 -5.282812938094139099e-02 1.528720408678054810e-01 7.585097849369049072e-02 -2.125281840562820435e-01 1.322390437126159668e-01 -1.739317178726196289e-01 1.305722743272781372e-01 4.475395679473876953e-01 3.189811483025550842e-02 -1.614661365747451782e-01 1.627188771963119507e-01 1.577600240707397461e-01 -6.684134900569915771e-02 -1.037355810403823853e-01 -5.694461613893508911e-02 1.512022763490676880e-01 -4.059791266918182373e-01 2.620522491633892059e-02 -1.127394884824752808e-01 3.512507304549217224e-02 5.478126555681228638e-02 -1.966554820537567139e-01 -1.112227439880371094e-01 -2.076310217380523682e-01 1.881439704447984695e-03 1.311408430337905884e-01
-4.067221656441688538e-02 1.533812135457992554e-01 2.354835122823715210e-01 -2.550885826349258423e-02 1.583731323480606079e-01 -2.024588584899902344e-01 1.420344877988100052e-02 6.411511451005935669e-02 -9.967719018459320068e-02 9.290467016398906708e-03 8.713006228208541870e-02 -1.925758570432662964e-01 1.213654875755310059e-01 1.629843413829803467e-01 -3.544867783784866333e-02 -6.960043311119079590e-02 1.376844793558120728e-01 -2.537026405334472656e-01 -4.799397289752960205e-01 -9.298775345087051392e-02 9.529598802328109741e-02 1.851675659418106079e-01 -3.751637339591979980e-01 -2.173975296318531036e-02 2.311396151781082153e-01 1.107322350144386292e-01 -1.797335743904113770e-01 1.741474866867065430e-01 -1.695775389671325684e-01 -2.153555750846862793e-01 -1.271724253892898560e-01 1.404054313898086548e-01
-1.704722270369529724e-02 3.417313843965530396e-02 -2.111828699707984924e-02 -8.085484802722930908e-02 2.032984197139739990e-01 5.557651445269584656e-02 1.247948408126831055e-01 2.214293181896209717e-01 -6.761877983808517456e-02 -2.099839784204959869e-02 -2.953438088297843933e-03 2.147473692893981934e-01 -9.499691426753997803e-02 1.143333092331886292e-01 8.849968761205673218e-02 -1.015662997961044312e-01 1.128354668617248535e-01 5.197658762335777283e-02 -2.070095688104629517e-01 -2.690242826938629150e-01 -4.002407938241958618e-02 -1.454713940620422363e-01 -3.920950293540954590e-01 8.985288441181182861e-02 -1.757093966007232666e-01 3.891121447086334229e-01 -1.063253358006477356e-01 3.563762903213500977e-01 -1.354157179594039917e-01 -2.214488983154296875e-01 1.737349927425384521e-01 2.403396219015121460e-01
-1.164639145135879517e-01 3.712105751037597656e-01 1.846507340669631958e-01 -4.428888857364654541e-02 -5.558623373508453369e-02 -1.305574476718902588e-01 7.277001626789569855e-03 8.165488392114639282e-02 1.264156848192214966e-01 1.715931296348571777e-02 -1.246705204248428345e-01 -2.138912118971347809e-02 9.626986831426620483e-02 3.540196418762207031e-01 2.806988060474395752e-01 -2.279208600521087646e-01 2.337763160467147827e-01 -1.947360485792160034e-01 9.134051948785781860e-02 3.576884977519512177e-03 -1.063352897763252258e-01 2.418678253889083862e-01 -2.131213545799255371e-01 -2.892231196165084839e-02 -1.027760878205299377e-01 2.975837290287017822e-01 -1.084464192390441895e-01 1.357309818267822266e-01 -4.807540029287338257e-02 -3.283992409706115723e-01 -3.622285276651382446e-02 1.742039173841476440e-01
2.142816595733165741e-02 9.625571779906749725e-03 6.150733213871717453e-03 -2.807014063000679016e-02 -1.187297478318214417e-01 -2.519159950315952301e-02 -9.972107410430908203e-02 1.958328932523727417e-01 -2.320697456598281860e-01 -6.573645025491714478e-02 1.789146959781646729e-01 -1.178293898701667786e-01 -7.773242145776748657e-02 -1.674590110778808594e-01 1.952458620071411133e-01 -7.843552529811859131e-02 9.095910936594009399e-03 -5.008387938141822815e-02 2.565985620021820068e-01 -2.991200983524322510e-02 -1.409877091646194458e-01 -5.913741141557693481e-02 -4.412665665149688721e-01 3.193048536777496338e-01 8.513554930686950684e-02 5.241290330886840820e-01 9.317182004451751709e-02 2.001683562994003296e-01 1.173787564039230347e-02 -1.783259212970733643e-01 -5.903760902583599091e-03 -3.332574665546417236e-02
-2.847097069025039673e-02 4.174952805042266846e-01 1.078546941280364990e-01 -1.334021240472793579e-01 4.185151308774948120e-02 8.662656880915164948e-03 -6.900215148925781250e-02 -1.382988528348505497e-03 4.975669458508491516e-02 2.211114764213562012e-01 -8.717346191406250000e-02 1.474643349647521973e-01 -1.595733165740966797e-01 2.246889472007751465e-01 2.898539006710052490e-01 7.310970872640609741e-02 -6.171594932675361633e-02 -1.696205735206604004e-01 -1.971226483583450317e-01 -6.247890740633010864e-02 1.462685465812683105e-01 3.056811690330505371e-01 -2.936055660247802734e-01 -9.898276627063751221e-02 1.072988584637641907e-01 7.280305773019790649e-02 -7.475092262029647827e-02 1.094822213053703308e-01 -3.524712026119232178e-01 -2.976613938808441162e-01 -8.805117011070251465e-02 4.112709686160087585e-02
-1.419177502393722534e-01 7.953183352947235107e-02 -2.002606093883514404e-01 6.974953413009643555e-02 1.049997359514236450e-01 1.690750271081924438e-01 3.697213530540466309e-02 2.147174775600433350e-01 1.244238242506980896e-01 1.163868755102157593e-01 -1.669975966215133667e-01 -3.592895865440368652e-01 1.273107230663299561e-01 4.233742356300354004e-01 -1.575479283928871155e-03 -1.163442507386207581e-01 1.335512995719909668e-01 -3.186169639229774475e-02 1.668477989733219147e-02 -6.669662147760391235e-02 4.377622529864311218e-02 2.381594628095626831e-01 -4.423120021820068359e-01 1.249557882547378540e-01 -2.401252239942550659e-01 2.020307183265686035e-01 4.204514622688293457e-02 -1.567096263170242310e-02 -5.652825534343719482e-02 -2.205062806606292725e-01 1.931926608085632324e-02 1.834547705948352814e-02
3.335509598255157471e-01 4.659873843193054199e-01 -2.696840092539787292e-03 -1.421284228563308716e-01 2.322684377431869507e-01 -1.394433528184890747e-01 1.024913862347602844e-01 9.896340221166610718e-02 -4.310364648699760437e-02 -9.519809484481811523e-02 1.080641448497772217e-01 3.001699037849903107e-02 -8.166256546974182129e-02 4.654008448123931885e-01 4.496442154049873352e-03 1.696418621577322483e-03 1.456841677427291870e-01 -1.570684313774108887e-01 3.773203492164611816e-02 3.207338973879814148e-02 -2.688221037387847900e-01 2.366479188203811646e-01 -2.663921117782592773e-01 6.685310602188110352e-02 -1.652235835790634155e-01 -4.659300204366445541e-03 1.414639651775360107e-01 -6.798721849918365479e-02 -5.002741515636444092e-02 3.041348047554492950e-02 5.585350096225738525e-02 1.898893527686595917e-02
2.645412087440490723e-01 2.542680203914642334e-01 -3.565733134746551514e-01 -6.100771948695182800e-02 -8.747669309377670288e-02 -2.486016750335693359e-01 -1.783088147640228271e-01 8.865661919116973877e-02 -3.441465497016906738e-01 -1.170726865530014038e-01 -1.079904288053512573e-01 -3.171701133251190186e-01 -9.210231900215148926e-02 2.391036003828048706e-01 9.212883189320564270e-03 7.573065161705017090e-02 -6.143774837255477905e-02 6.578555703163146973e-02 -5.735464021563529968e-02 -1.301941424608230591e-01 1.850983500480651855e-01 5.814733356237411499e-02 -3.626407980918884277e-01 5.702675879001617432e-02 1.446352601051330566e-01 1.614167541265487671e-01 -4.563146457076072693e-02 -1.801757514476776123e-01 -1.378064006567001343e-01 -4.429391399025917053e-02 -7.879995554685592651e-02 9.370828047394752502e-03
4.079822823405265808e-02 1.551710665225982666e-01 -1.226382702589035034e-02 -2.149695344269275665e-02 1.472410261631011963e-01 8.469567447900772095e-02 7.768757641315460205e-02 1.739469170570373535e-01 5.489355325698852539e-02 -1.663651168346405029e-01 -2.471140585839748383e-02 9.794232249259948730e-02 1.057199016213417053e-01 3.737454712390899658e-01 8.269767463207244873e-02 1.196336094290018082e-02 3.188435435295104980e-01 2.066794410347938538e-02 1.004741787910461426e-01 -2.400144487619400024e-01 -1.090372055768966675e-01 3.951163962483406067e-02 -3.348446786403656006e-01 4.230532646179199219e-01 1.107697710394859314e-01 1.318438798189163208e-01 2.005595266819000244e-01 1.772038638591766357e-01 -5.740151554346084595e-02 1.648863591253757477e-02 -3.334284424781799316e-01 -1.393027454614639282e-01
2.546006627380847931e-02 2.759767770767211914e-01 -1.094148233532905579e-01 -1.290887594223022461e-01 5.549429729580879211e-02 -2.750694453716278076e-01 9.175558388233184814e-02 8.911319077014923096e-02 6.477542221546173096e-03 -4.593103006482124329e-02 2.003990858793258667e-01 -5.450475215911865234e-02 -8.819256909191608429e-03 -1.265244036912918091e-01 2.919358611106872559e-01 -1.412903368473052979e-01 -8.221838623285293579e-02 -7.181708514690399170e-02 -7.327561080455780029e-02 -1.070698350667953491e-01 1.871591657400131226e-01 2.717860341072082520e-01 -4.298767447471618652e-01 1.021106243133544922e-01 4.812975972890853882e-02 3.637248575687408447e-01 -1.985153406858444214e-01 1.590729653835296631e-01 -2.049573510885238647e-01 -1.991716325283050537e-01 -9.817368537187576294e-02 -9.687510132789611816e-02
-6.591959297657012939e-02 4.948405027389526367e-01 9.938550740480422974e-02 1.123740300536155701e-01 2.090236991643905640e-01 -1.234091296792030334e-01 7.467735558748245239e-02 1.551161110401153564e-01 1.690408438444137573e-01 -1.027781441807746887e-01 1.534659564495086670e-01 1.329228729009628296e-01 -2.149147689342498779e-01 8.790929615497589111e-02 -9.128837287425994873e-02 -3.851052746176719666e-02 2.478367686271667480e-01 -1.990979909896850586e-01 -1.002652719616889954e-01 1.304363459348678589e-01 2.955004805698990822e-03 1.425070315599441528e-01 -3.364308178424835205e-01 1.122277509421110153e-02 2.748149037361145020e-01 5.113954097032546997e-02 1.315555274486541748e-01 3.425583615899085999e-02 4.158524423837661743e-02 -2.979513108730316162e-01 -2.061980068683624268e-01 -6.505970656871795654e-02
-3.645966202020645142e-02 2.785376608371734619e-01 5.049533024430274963e-02 -7.106873393058776855e-02 2.765883505344390869e-01 1.702519655227661133e-01 3.653264939785003662e-01 1.735754609107971191e-01 -6.316276639699935913e-02 -1.577347144484519958e-02 -9.032298810780048370e-03 -1.530122905969619751e-01 -9.560402482748031616e-02 2.005262374877929688e-01 -1.303286850452423096e-01 1.284796595573425293e-01 9.876583702862262726e-03 1.140483319759368896e-01 1.101235300302505493e-01 -2.248161286115646362e-01 4.332355409860610962e-02 1.934417933225631714e-01 -3.180077373981475830e-01 8.332740515470504761e-02 -2.128012180328369141e-01 2.008645683526992798e-01 -1.134052220731973648e-02 -1.220045313239097595e-01 -2.232145667076110840e-01 -3.631075620651245117e-01 -8.381943404674530029e-02 -1.461051553487777710e-01
-1.539489030838012695e-01 4.155866801738739014e-01 7.374402880668640137e-02 7.460594177246093750e-02 1.428274810314178467e-01 6.087076291441917419e-02 7.483749836683273315e-02 5.789016932249069214e-02 -2.060282677412033081e-01 -2.624245584011077881e-01 -8.080437779426574707e-02 5.153157189488410950e-02 -1.740356385707855225e-01 1.407711859792470932e-02 1.010942459106445312e-01 4.909704253077507019e-02 1.768378317356109619e-01 -1.143003925681114197e-01 3.969483543187379837e-03 -1.344997137784957886e-01 -1.323300600051879883e-01 4.396317899227142334e-01 -4.071882367134094238e-01 3.451361879706382751e-02 -1.771668195724487305e-01 9.192726574838161469e-03 -4.222458694130182266e-03 -8.143955469131469727e-02 3.899064380675554276e-03 -1.892139017581939697e-01 -2.488968074321746826e-01 1.407043784856796265e-01
-7.178317010402679443e-02 3.721370697021484375e-01 1.544833332300186157e-01 8.263082057237625122e-02 4.665071517229080200e-02 -1.413260698318481445e-01 -1.044944599270820618e-01 7.929528504610061646e-02 -2.345132678747177124e-01 -3.149162530899047852e-01 2.025863528251647949e-01 -7.293445616960525513e-02 2.854532189667224884e-02 1.846005022525787354e-01 1.205062717199325562e-01 -9.982816874980926514e-02 5.019828677177429199e-02 -1.964862942695617676e-01 1.304848194122314453e-01 -3.887283429503440857e-02 1.235762685537338257e-01 3.957965672016143799e-01 -3.568540513515472412e-01 1.025863811373710632e-01 -8.104057982563972473e-03 1.400532573461532593e-01 1.131625287234783173e-02 -2.191067487001419067e-02 8.163973689079284668e-02 -2.803275585174560547e-01 -8.752161264419555664e-02 2.091576308012008667e-01
-2.618706524372100830e-01 2.874651551246643066e-01 -4.978683590888977051e-02 7.589183002710342407e-02 -1.291272044181823730e-01 -8.586860448122024536e-02 -4.104379937052726746e-02 1.905413568019866943e-01 3.264202177524566650e-02 -7.418346405029296875e-02 1.022754535079002380e-01 2.270292490720748901e-02 -1.081035137176513672e-01 1.829788088798522949e-01 5.087070539593696594e-02 5.259803682565689087e-02 3.348336219787597656e-01 -5.284945666790008545e-02 3.258498311042785645e-01 3.813774883747100830e-02 1.534637957811355591e-01 2.150345444679260254e-01 -5.088146328926086426e-01 6.878057867288589478e-02 -1.711071096360683441e-02 8.949032425880432129e-02 -5.521307140588760376e-02 2.238586917519569397e-02 1.052231639623641968e-01 -2.620946764945983887e-01 -1.542740762233734131e-01 1.976735144853591919e-01
-1.775708496570587158e-01 3.101129457354545593e-02 8.686242252588272095e-02 -1.089278981089591980e-01 2.221737056970596313e-01 -1.516465991735458374e-01 1.055804863572120667e-01 1.500623077154159546e-01 4.736880958080291748e-02 -1.793475151062011719e-01 -6.423567980527877808e-02 -1.199026629328727722e-01 -8.821754902601242065e-02 3.016334585845470428e-02 2.870106101036071777e-01 -1.501624379307031631e-02 1.191468089818954468e-01 -1.083524003624916077e-01 -1.222456097602844238e-01 -2.451377660036087036e-01 -1.206780746579170227e-01 -2.514986097812652588e-01 -3.904204368591308594e-01 1.583657711744308472e-01 2.415221929550170898e-01 -2.471587806940078735e-02 -2.136268652975559235e-02 9.773163124918937683e-03 -1.717956513166427612e-01 -3.582658767700195312e-01 -1.787366122007369995e-01 -3.037464618682861328e-01
2.192114740610122681e-01 8.956784754991531372e-02 -5.790897458791732788e-02 -1.756456047296524048e-01 3.085578680038452148e-01 -1.320329606533050537e-01 -2.691884040832519531e-01 5.251705273985862732e-02 -1.700128614902496338e-02 -2.680545300245285034e-02 1.036498472094535828e-01 1.213653571903705597e-02 2.448632940649986267e-02 2.228997647762298584e-01 1.197969615459442139e-01 6.133470311760902405e-02 -3.266153484582901001e-02 1.802580654621124268e-01 -2.459443658590316772e-01 -2.465422004461288452e-01 1.380749195814132690e-01 -4.665996506810188293e-02 -5.363801717758178711e-01 1.107096821069717407e-01 2.713356539607048035e-02 -1.223562732338905334e-01 1.009307503700256348e-01 1.296537648886442184e-02 8.435404160991311073e-04 -2.020317614078521729e-01 2.518403902649879456e-02 -3.130731284618377686e-01
-6.806130707263946533e-02 3.374248743057250977e-01 -1.995905190706253052e-01 3.863202780485153198e-02 6.395943462848663330e-02 -2.647680938243865967e-01 7.268950343132019043e-02 4.792480170726776123e-02 2.417794242501258850e-02 -1.745649725198745728e-01 1.899787485599517822e-01 -8.139033615589141846e-02 -2.849332392215728760e-01 1.756989359855651855e-01 3.419188410043716431e-02 -7.691735029220581055e-02 2.604476809501647949e-01 -1.435722410678863525e-01 -6.641224026679992676e-02 -1.079902350902557373e-01 -7.856120914220809937e-02 2.923638522624969482e-01 -4.610486030578613281e-01 1.577349305152893066e-01 -3.728974238038063049e-02 -1.990088969469070435e-01 5.713967978954315186e-02 2.341346144676208496e-01 1.659128256142139435e-02 -9.752116352319717407e-02 -3.050234541296958923e-02 -1.486109346151351929e-01
2.151146680116653442e-01 1.694528385996818542e-02 1.762516200542449951e-01 -3.343470096588134766e-01 9.337174147367477417e-02 -6.010330840945243835e-02 -4.070779681205749512e-02 1.597179174423217773e-01 -1.395194325596094131e-02 -6.948966532945632935e-02 1.530554890632629395e-01 -2.792626023292541504e-01 9.984710253775119781e-03 8.555775508284568787e-03 1.517663896083831787e-01 1.822661049664020538e-02 -1.339257359504699707e-01 1.457886397838592529e-01 1.012945696711540222e-01 -1.714885383844375610e-01 -1.843897067010402679e-02 2.812216877937316895e-01 -4.116877317428588867e-01 -6.388533115386962891e-02 -7.156374305486679077e-02 3.555793762207031250e-01 1.666458323597908020e-02 2.033597677946090698e-01 1.101784259080886841e-01 -2.370024025440216064e-01 -1.357536911964416504e-01 -2.221049368381500244e-01
2.688228338956832886e-02 1.875365376472473145e-01 2.300258167088031769e-02 1.959928423166275024e-01 9.958005696535110474e-02 9.283798933029174805e-02 2.254470586776733398e-01 1.933184862136840820e-01 2.557212412357330322e-01 9.288849681615829468e-02 2.135758250951766968e-01 4.255674779415130615e-02 1.500522643327713013e-01 3.097262978553771973e-01 2.129690498113632202e-01 8.738455921411514282e-02 4.398500546813011169e-02 -2.742965007200837135e-03 -1.930968016386032104e-01 -1.280085295438766479e-01 -3.860037773847579956e-02 -4.362427443265914917e-02 -4.371007084846496582e-01 2.772883176803588867e-01 -1.418299376964569092e-01 5.819939076900482178e-02 5.300178192555904388e-03 1.097301170229911804e-01 -2.225088654085993767e-03 -3.016342222690582275e-01 1.091114357113838196e-01 2.452091276645660400e-01
4.252093136310577393e-01 2.112608551979064941e-01 1.305615603923797607e-01 -1.102617159485816956e-01 7.721868157386779785e-02 -1.947065070271492004e-02 -5.319896340370178223e-02 2.196526527404785156e-01 -7.270380854606628418e-02 -2.185302227735519409e-01 2.847738377749919891e-02 -3.990108147263526917e-02 1.799068003892898560e-01 1.717790514230728149e-01 1.918727904558181763e-01 -3.149258345365524292e-02 -8.564549684524536133e-02 1.905008107423782349e-01 1.856241673231124878e-01 -6.365110725164413452e-02 -2.607710845768451691e-02 1.022301707416772842e-02 -5.110622644424438477e-01 1.218735352158546448e-01 -1.675545722246170044e-01 3.223173916339874268e-01 -9.018184989690780640e-02 1.254455149173736572e-01 1.276164967566728592e-02 -1.243145018815994263e-01 -1.106016524136066437e-02 4.784776642918586731e-02
-1.027814149856567383e-01 1.412196904420852661e-01 -3.053761832416057587e-02 1.032289117574691772e-01 1.640180945396423340e-01 -1.314861178398132324e-01 -6.180127151310443878e-03 5.986128374934196472e-02 -3.699291348457336426e-01 -1.837595403194427490e-01 8.239244669675827026e-02 1.211240068078041077e-01 -1.000823751091957092e-01 -1.550868805497884750e-02 2.802532911300659180e-01 2.230729907751083374e-02 3.148445859551429749e-02 -3.860231023281812668e-03 9.851483255624771118e-02 -3.257338702678680420e-02 1.302818059921264648e-01 4.261026382446289062e-01 -5.528686642646789551e-01 -2.284309267997741699e-02 1.146407350897789001e-01 -5.719026550650596619e-03 3.763740137219429016e-02 -3.818940371274948120e-02 -1.008257865905761719e-01 -2.046735733747482300e-01 -2.052253931760787964e-01 4.473810642957687378e-02
-1.139466539025306702e-01 -3.099920414388179779e-02 1.779540628194808960e-01 -1.361426562070846558e-01 8.435285836458206177e-02 -2.731302082538604736e-01 2.229699641466140747e-01 5.135016143321990967e-02 -1.771658472716808319e-02 -1.586024016141891479e-01 9.944356977939605713e-02 -1.584967523813247681e-01 -7.917933166027069092e-02 8.406858146190643311e-02 1.923584640026092529e-01 8.658114820718765259e-02 -1.568984240293502808e-01 -2.548145949840545654e-01 -2.254958003759384155e-01 -4.652643203735351562e-02 -6.505848467350006104e-02 -1.676006168127059937e-01 -3.464057445526123047e-01 2.708522379398345947e-01 1.965825557708740234e-01 1.160754784941673279e-01 -6.233552843332290649e-02 9.493432007730007172e-03 -3.334922343492507935e-02 -4.434234797954559326e-01 -1.461431831121444702e-01 -2.001035064458847046e-01
-1.034662574529647827e-01 3.175421059131622314e-02 8.832404762506484985e-02 -3.280247747898101807e-01 1.068905964493751526e-01 -2.200045287609100342e-01 1.394363790750503540e-01 9.634588658809661865e-02 -6.101546064019203186e-02 -2.697537280619144440e-02 -1.014574021100997925e-01 -2.305654138326644897e-01 -1.421368401497602463e-02 1.712364256381988525e-01 2.923387289047241211e-01 3.894468024373054504e-02 5.138717591762542725e-02 -7.397191226482391357e-02 -1.238392218947410583e-01 -1.326361298561096191e-01 -1.538834869861602783e-01 -7.555870711803436279e-02 -3.196806609630584717e-01 2.083692252635955811e-01 1.692640632390975952e-01 -3.988225758075714111e-02 8.399122208356857300e-02 7.241678237915039062e-02 -1.078783944249153137e-01 -4.417097270488739014e-01 -1.528677940368652344e-01 -3.335091173648834229e-01
2.846420705318450928e-01 4.533317685127258301e-01 -2.128746658563613892e-01 -3.321762755513191223e-02 -1.232728213071823120e-01 -1.940847486257553101e-01 -9.713363647460937500e-02 1.128562912344932556e-01 -2.003869116306304932e-01 -4.038617387413978577e-02 -8.847511559724807739e-02 7.258532196283340454e-02 1.528688371181488037e-01 1.049393862485885620e-01 8.909849822521209717e-02 -1.357281804084777832e-01 3.651506965979933739e-03 -7.476226985454559326e-02 -3.588452190160751343e-02 -2.820000983774662018e-02 7.982883602380752563e-02 -7.415048032999038696e-02 -1.901987642049789429e-01 2.116302847862243652e-01 -7.480685412883758545e-02 1.308731734752655029e-01 -2.796369045972824097e-02 1.733862310647964478e-01 -3.435638844966888428e-01 -3.213607668876647949e-01 -1.856529265642166138e-01 -2.579249143600463867e-01
-1.230114251375198364e-01 1.868841946125030518e-01 1.178591772913932800e-01 4.573817551136016846e-02 -1.710968092083930969e-02 -1.913352012634277344e-01 -1.015669479966163635e-01 1.987484097480773926e-01 5.226628389209508896e-03 -1.029616147279739380e-01 7.054360955953598022e-02 -8.449041843414306641e-02 -2.114257365465164185e-01 2.457366287708282471e-01 -1.039923205971717834e-01 4.132714867591857910e-02 1.327843368053436279e-01 -1.096407100558280945e-01 1.952339708805084229e-01 -1.860633641481399536e-01 1.580463349819183350e-01 3.629917502403259277e-01 -5.274859666824340820e-01 -2.243707142770290375e-02 -1.539944298565387726e-02 -2.907361090183258057e-02 -1.090197637677192688e-01 1.151801124215126038e-01 -8.347324281930923462e-02 -2.527371048927307129e-01 1.075070053339004517e-01 2.457169890403747559e-01
7.013853639364242554e-02 2.447267621755599976e-01 -3.300534933805465698e-02 5.128084868192672729e-02 1.352994292974472046e-01 1.266709156334400177e-02 2.595281302928924561e-01 3.927471935749053955e-01 1.332713961601257324e-01 1.316775977611541748e-01 -3.076880052685737610e-02 -3.835203498601913452e-02 3.587674796581268311e-01 1.543358992785215378e-02 5.564984679222106934e-02 2.523170784115791321e-02 3.247120380401611328e-01 -1.161561831831932068e-01 -1.690528094768524170e-01 -1.821788549423217773e-01 -1.097850501537322998e-01 2.130802273750305176e-01 -4.199890196323394775e-01 9.972876869142055511e-03 2.026648074388504028e-02 7.423664629459381104e-02 -2.063705474138259888e-01 2.556619420647621155e-02 4.174841567873954773e-03 -1.953984349966049194e-01 -1.142086014151573181e-01 7.839029282331466675e-02
7.918073236942291260e-02 1.485144048929214478e-01 3.515692949295043945e-01 -6.575466692447662354e-02 6.747578084468841553e-02 1.637410521507263184e-01 7.003027200698852539e-02 1.781006008386611938e-01 -1.729685366153717041e-01 -1.943998336791992188e-01 -3.209976479411125183e-02 -1.238689869642257690e-01 6.904754042625427246e-02 -1.680795252323150635e-01 -1.159955468028783798e-02 4.052716195583343506e-01 8.304463326930999756e-02 -2.762905955314636230e-01 1.461463719606399536e-01 -1.390469670295715332e-01 -2.679597735404968262e-01 -9.087016433477401733e-02 -3.740436434745788574e-01 -3.915337100625038147e-02 2.396775782108306885e-01 7.060485333204269409e-02 1.720900386571884155e-01 -1.176391839981079102e-01 -1.285018026828765869e-01 -1.166341528296470642e-01 -5.222176015377044678e-02 -1.006220802664756775e-01
-2.461731731891632080e-01 1.792211383581161499e-01 -1.203749850392341614e-01 1.687673181295394897e-01 -1.167470589280128479e-01 -1.957640945911407471e-01 1.634458303451538086e-01 2.352308034896850586e-01 -1.944602429866790771e-01 -3.084324300289154053e-01 1.015052795410156250e-01 2.060089260339736938e-02 7.018291950225830078e-02 3.821466863155364990e-02 1.775100976228713989e-01 1.331863850355148315e-01 9.717919677495956421e-02 -2.530379891395568848e-01 1.108338590711355209e-02 -2.113194167613983154e-01 1.963481754064559937e-01 2.705464661121368408e-01 -4.491279721260070801e-01 6.803674250841140747e-02 -1.821016073226928711e-01 -5.179036036133766174e-02 -3.358567133545875549e-02 5.728496238589286804e-02 -5.628292262554168701e-02 -1.407773643732070923e-01 -1.534335762262344360e-01 8.872789889574050903e-02
-7.764496654272079468e-02 8.937839418649673462e-02 6.858013570308685303e-03 -1.840757429599761963e-01 -3.258949145674705505e-02 -5.648640543222427368e-02 1.641500294208526611e-01 5.145288631319999695e-02 -2.075630873441696167e-01 -2.526458799839019775e-01 3.515168651938438416e-02 8.736044913530349731e-02 -1.424467563629150391e-01 2.553606629371643066e-01 1.629181951284408569e-01 1.945874691009521484e-01 -1.751963235437870026e-02 -7.715010643005371094e-02 -1.257833391427993774e-01 -1.112264096736907959e-01 1.631917804479598999e-01 3.460797667503356934e-01 -4.161940813064575195e-01 2.221677005290985107e-01 -1.285190582275390625e-01 2.312695533037185669e-01 1.661803573369979858e-01 1.091461256146430969e-02 -6.977519392967224121e-02 3.158506006002426147e-02 8.143426850438117981e-03 3.813380300998687744e-01
-1.828158646821975708e-02 1.355294138193130493e-01 4.854880645871162415e-02 -1.850500255823135376e-01 -3.474851548671722412e-01 2.658789753913879395e-01 6.914926227182149887e-03 1.507171541452407837e-01 -2.189148515462875366e-01 -4.429025575518608093e-02 -2.034961730241775513e-01 -2.027176916599273682e-01 6.862826645374298096e-02 7.706744596362113953e-03 2.282086312770843506e-01 2.412506006658077240e-02 -1.185937747359275818e-01 -2.000806182622909546e-01 -1.932306401431560516e-02 5.047268792986869812e-02 -2.003375589847564697e-01 1.617048233747482300e-01 -4.280374348163604736e-01 -9.988659620285034180e-02 9.345972537994384766e-02 1.323152631521224976e-01 7.830528914928436279e-02 2.266521453857421875e-01 -7.418568432331085205e-02 -2.163205593824386597e-01 -4.203997086733579636e-03 -2.968496084213256836e-01
2.229572534561157227e-01 1.682343631982803345e-01 4.094942659139633179e-02 -7.974212616682052612e-02 2.226228453218936920e-02 9.050645167008042336e-04 2.400275766849517822e-01 9.106943756341934204e-02 -1.048512849956750870e-02 -1.128187775611877441e-01 -1.302680745720863342e-02 -1.428837329149246216e-01 1.407793015241622925e-01 2.107665985822677612e-01 1.176739558577537537e-01 -1.471298485994338989e-01 1.384116709232330322e-01 -3.464484587311744690e-02 8.903155475854873657e-02 -2.897364497184753418e-01 1.632700413465499878e-01 -2.886034548282623291e-01 -5.148085951805114746e-01 1.574671119451522827e-01 4.683987051248550415e-02 9.251893311738967896e-02 -2.549290657043457031e-01 -4.943323135375976562e-02 8.462383411824703217e-04 -2.641747295856475830e-01 -2.288840264081954956e-01 4.495844617486000061e-02
1.494042575359344482e-01 -1.056734919548034668e-01 1.467252969741821289e-01 -1.561403572559356689e-01 1.903725601732730865e-02 -1.201315820217132568e-01 1.835347414016723633e-01 2.657281458377838135e-01 -2.295264899730682373e-01 -1.793807595968246460e-01 7.030433416366577148e-02 -8.234586566686630249e-02 -1.729922443628311157e-01 1.538585126399993896e-01 9.097668528556823730e-02 -1.567503064870834351e-01 1.989886760711669922e-01 -1.799663603305816650e-01 -8.562499284744262695e-02 -8.363075554370880127e-03 -1.784413009881973267e-01 -1.715069264173507690e-01 -3.455637097358703613e-01 4.602710530161857605e-02 -1.787262409925460815e-01 1.281101703643798828e-01 -3.955984488129615784e-02 1.183900162577629089e-01 -3.725792467594146729e-01 -3.050020635128021240e-01 -1.301855891942977905e-01 -2.087640762329101562e-01
-1.943454295396804810e-01 1.803774535655975342e-01 1.800843019736930728e-04 -5.928838998079299927e-02 5.889588594436645508e-02 -2.817676365375518799e-01 -6.847692281007766724e-02 -1.066633500158786774e-02 -3.441629186272621155e-02 -3.147912919521331787e-01 -1.939031109213829041e-02 1.410257769748568535e-03 -7.585030049085617065e-02 1.077457070350646973e-01 2.494026273488998413e-01 -3.836350515484809875e-02 7.374192029237747192e-02 -2.350403964519500732e-01 1.220096275210380554e-02 7.236658781766891479e-02 1.752639114856719971e-01 3.319616615772247314e-01 -4.328136444091796875e-01 5.253495182842016220e-03 -2.600857317447662354e-01 1.870786100625991821e-01 -3.687877207994461060e-02 2.079835347831249237e-02 -5.208656936883926392e-02 -2.215361744165420532e-01 -2.795001864433288574e-01 1.677381694316864014e-01
-2.950180172920227051e-01 9.224166162312030792e-03 -3.651173785328865051e-02 2.577086985111236572e-01 6.181774660944938660e-02 -1.872847080230712891e-01 1.158756017684936523e-01 -1.263571530580520630e-01 -1.671716198325157166e-02 1.723446068353950977e-03 1.755517274141311646e-01 -1.149613559246063232e-01 -2.174126058816909790e-01 -6.364350020885467529e-02 1.806353330612182617e-01 1.840351521968841553e-01 1.867243349552154541e-01 1.460790634155273438e-01 -4.681107401847839355e-02 1.142879351973533630e-01 4.489672556519508362e-02 6.321713328361511230e-02 -6.029570102691650391e-01 -1.428398117423057556e-02 -9.283319115638732910e-02 3.040434420108795166e-01 1.236318349838256836e-01 1.231757700443267822e-01 -1.351539194583892822e-01 -6.355556845664978027e-02 1.138009503483772278e-01 -8.187232911586761475e-02
2.670617103576660156e-01 7.602604478597640991e-02 2.867307960987091064e-01 5.311581492424011230e-02 2.729476429522037506e-03 2.689699642360210419e-02 -6.749797612428665161e-02 -2.509280443191528320e-01 8.509425818920135498e-02 5.823873355984687805e-02 1.751685589551925659e-01 8.538701385259628296e-02 -1.463469713926315308e-01 1.510715931653976440e-01 3.298734426498413086e-01 3.851204216480255127e-01 1.088397577404975891e-01 -2.959197461605072021e-01 -1.793809235095977783e-01 -2.869054861366748810e-02 3.584175370633602142e-03 -1.623453944921493530e-01 -4.004477262496948242e-01 1.319500207901000977e-01 7.624582201242446899e-02 1.572806537151336670e-01 -4.718928411602973938e-02 -7.105925679206848145e-02 -1.158899143338203430e-01 -1.469183415174484253e-01 8.805271983146667480e-02 -4.979613423347473145e-02
1.189530789852142334e-01 3.663532063364982605e-02 3.305999189615249634e-02 5.634414404630661011e-02 -1.043395325541496277e-01 -7.355419546365737915e-02 1.464252769947052002e-01 3.609934747219085693e-01 9.659323841333389282e-02 -6.178555544465780258e-03 -4.098259657621383667e-02 5.346944183111190796e-02 2.530018687248229980e-01 5.271984338760375977e-01 1.553889513015747070e-01 6.806438416242599487e-02 8.421758562326431274e-02 1.028291285037994385e-01 -1.570941656827926636e-01 -2.836888432502746582e-01 -1.672347337007522583e-01 1.162774041295051575e-01 -3.441544175148010254e-01 -5.912397173233330250e-04 -7.306486368179321289e-02 1.370382755994796753e-01 -7.778778206557035446e-03 2.374226897954940796e-01 -8.418839424848556519e-02 -2.062824964523315430e-01 -6.022427603602409363e-02 1.048011481761932373e-01
-1.598424911499023438e-01 -8.867129683494567871e-03 2.253366857767105103e-01 -7.611095905303955078e-02 1.862691044807434082e-01 -2.672738134860992432e-01 1.473688781261444092e-01 -4.291519522666931152e-02 -7.368707656860351562e-02 -2.309386990964412689e-02 -9.361652284860610962e-02 -1.218480393290519714e-01 -9.497933089733123779e-03 1.299616396427154541e-01 2.200261652469635010e-01 1.388354748487472534e-01 -5.684756860136985779e-02 -4.037491604685783386e-02 -2.333875149488449097e-01 -1.591504961252212524e-01 -2.183059304952621460e-01 -9.399209171533584595e-02 -3.650815188884735107e-01 2.369883060455322266e-01 1.707601845264434814e-01 2.149129360914230347e-01 1.321516372263431549e-02 1.134415622800588608e-02 -1.767505109310150146e-01 -2.557671666145324707e-01 -2.225361913442611694e-01 -3.484825193881988525e-01
3.061549365520477295e-02 -1.218244358897209167e-01 -8.699850738048553467e-02 -1.438863426446914673e-01 9.670146554708480835e-02 1.132152155041694641e-01 -1.265989840030670166e-01 6.633646041154861450e-02 -4.169365763664245605e-02 4.792183265089988708e-02 -3.587372004985809326e-01 6.163467094302177429e-02 1.250154823064804077e-01 2.445232421159744263e-01 6.168339401483535767e-02 1.590359210968017578e-01 4.142799228429794312e-02 -1.259133778512477875e-02 -2.003371864557266235e-01 -4.943551868200302124e-02 -5.675229430198669434e-02 1.478593796491622925e-01 -4.350448548793792725e-01 -2.263630479574203491e-01 -2.335305958986282349e-01 2.903574891388416290e-02 3.514981865882873535e-01 1.599408835172653198e-01 -1.777774244546890259e-01 -2.635399997234344482e-01 -2.262876331806182861e-01 -7.410781085491180420e-02
9.206415712833404541e-02 1.158461347222328186e-01 1.827600747346878052e-01 -4.584162682294845581e-02 -5.671244487166404724e-02 -8.010571449995040894e-02 5.251277238130569458e-03 1.602463573217391968e-01 5.080271884799003601e-02 -2.384976856410503387e-02 -5.549741163849830627e-02 4.454673826694488525e-02 -7.476665824651718140e-02 4.060552418231964111e-01 6.115522608160972595e-02 -1.534527540206909180e-01 -9.066952019929885864e-02 -3.070483803749084473e-01 -2.296797633171081543e-01 -1.971252858638763428e-01 1.672429293394088745e-01 -2.306283116340637207e-01 -2.449984699487686157e-01 1.582425460219383240e-02 5.954411998391151428e-02 1.186541691422462463e-01 1.925124078989028931e-01 8.279891312122344971e-02 -1.759601980447769165e-01 -4.129057526588439941e-01 -1.664066910743713379e-01 -2.739675641059875488e-01
1.252771019935607910e-01 2.129850834608078003e-01 -1.776130199432373047e-01 4.195985570549964905e-02 -1.426882743835449219e-01 3.988979011774063110e-02 -1.211335510015487671e-01 5.637680739164352417e-02 1.022326946258544922e-02 -3.499662876129150391e-02 1.656509637832641602e-01 3.446113318204879761e-02 2.086420357227325439e-02 2.934244573116302490e-01 2.754892706871032715e-01 -1.482072025537490845e-01 -3.496298566460609436e-02 2.543815672397613525e-01 1.601061783730983734e-02 -2.882818281650543213e-01 2.676466666162014008e-02 1.944109797477722168e-01 -4.332563579082489014e-01 3.077712953090667725e-01 1.274518966674804688e-01 3.373668491840362549e-01 -5.407625809311866760e-02 1.391476858407258987e-02 5.464260652661323547e-02 -2.041344493627548218e-01 1.760097034275531769e-02 5.565042421221733093e-02
-5.457589402794837952e-02 3.236622735857963562e-02 2.093322016298770905e-02 1.259864866733551025e-02 1.885380744934082031e-01 -4.316930472850799561e-02 7.449787855148315430e-02 2.390950322151184082e-01 -6.606907583773136139e-03 -2.322335094213485718e-01 1.221675351262092590e-01 -9.298545122146606445e-02 2.001496776938438416e-02 2.477389276027679443e-01 2.191543579101562500e-01 -7.771026343107223511e-02 1.070267856121063232e-01 -6.014922261238098145e-02 -2.075652182102203369e-01 4.588240385055541992e-02 1.611907184123992920e-01 3.933452069759368896e-01 -4.764468669891357422e-01 -2.586338520050048828e-01 -2.817053347826004028e-03 1.821273416280746460e-01 1.243725568056106567e-01 1.622079461812973022e-01 -3.273965045809745789e-02 -1.807387173175811768e-01 -1.166614741086959839e-01 -2.114162594079971313e-01
-1.298109143972396851e-01 -5.707701295614242554e-02 4.523862898349761963e-02 -2.309829294681549072e-01 3.115475550293922424e-02 -1.011196672916412354e-01 2.803170979022979736e-01 2.111776918172836304e-02 1.129521951079368591e-01 -6.427139043807983398e-02 -1.026971712708473206e-01 -1.574460566043853760e-01 -1.599366068840026855e-01 1.042937114834785461e-01 3.002922832965850830e-01 1.122017279267311096e-01 -1.324220448732376099e-01 -8.902544528245925903e-02 -1.532022655010223389e-01 -1.871183067560195923e-01 -4.335644096136093140e-02 -1.856376379728317261e-01 -3.966733515262603760e-01 1.510175019502639771e-01 1.948520392179489136e-01 1.138743683695793152e-01 4.300104826688766479e-02 -6.770189106464385986e-02 -1.768661141395568848e-01 -3.786773383617401123e-01 -2.536619007587432861e-01 -2.144608944654464722e-01
-2.509859390556812286e-02 4.388522803783416748e-01 2.269921079277992249e-02 -7.566466927528381348e-02 2.146133333444595337e-01 -8.702944032847881317e-03 -3.635896742343902588e-02 8.123821020126342773e-02 -7.096121460199356079e-02 3.462335839867591858e-02 -1.051460951566696167e-02 3.800686448812484741e-02 5.481031537055969238e-02 3.083468079566955566e-01 4.569276794791221619e-02 2.201364934444427490e-01 -5.063744634389877319e-02 -3.040233850479125977e-01 -2.149804979562759399e-01 1.893724948167800903e-01 -2.544496022164821625e-02 3.212668895721435547e-01 -3.018066883087158203e-01 6.040572375059127808e-02 2.178569585084915161e-01 -3.624323010444641113e-02 -1.202961951494216919e-01 1.669694632291793823e-01 -2.160685509443283081e-01 -2.403952181339263916e-01 -1.370592862367630005e-01 2.873710822314023972e-03
-2.283392250537872314e-01 8.289308100938796997e-02 -1.353349685668945312e-01 -5.660163704305887222e-03 5.028543248772621155e-02 -7.028100639581680298e-02 5.342773348093032837e-02 7.576382160186767578e-02 -8.236590027809143066e-02 -3.961653709411621094e-01 2.899388410151004791e-02 -1.549643129110336304e-01 -2.611607611179351807e-01 -2.553060092031955719e-02 1.834464520215988159e-01 8.304573595523834229e-02 9.108301252126693726e-02 -2.741944491863250732e-01 1.206425949931144714e-01 -1.524572968482971191e-01 6.515124440193176270e-02 4.602955579757690430e-01 -3.387207388877868652e-01 4.051822051405906677e-02 1.867822557687759399e-02 6.147100776433944702e-02 -1.738115213811397552e-02 -3.871989995241165161e-02 -9.060774743556976318e-02 -3.066536188125610352e-01 -2.158233076333999634e-01 -8.151944726705551147e-03
9.512894786894321442e-03 1.958891749382019043e-02 1.978070884943008423e-01 3.720375522971153259e-02 1.615910232067108154e-01 1.063720509409904480e-01 5.528726056218147278e-02 -1.055473014712333679e-01 1.537892688065767288e-02 1.994377467781305313e-03 1.915415674448013306e-01 -1.975621134042739868e-01 2.072977833449840546e-02 1.666030287742614746e-01 4.043155312538146973e-01 4.334322512149810791e-01 1.273510418832302094e-02 6.858621537685394287e-02 -7.834851741790771484e-02 1.825708150863647461e-01 2.655028179287910461e-02 7.353154569864273071e-02 -3.384395241737365723e-01 1.539929304271936417e-02 5.325457453727722168e-02 2.182787097990512848e-02 2.501071691513061523e-01 -2.981659723445773125e-03 -2.694533467292785645e-01 -3.652208447456359863e-01 8.114327490329742432e-02 9.073322266340255737e-02
-3.956712316721677780e-03 1.613722890615463257e-01 -2.726680226624011993e-02 -4.418313037604093552e-03 -3.439684398472309113e-03 -3.188441991806030273e-01 1.815757006406784058e-01 -2.074476480484008789e-01 3.004538826644420624e-02 1.276185363531112671e-01 1.145627498626708984e-01 2.510830760002136230e-01 3.222371637821197510e-02 2.466988116502761841e-01 -3.996499255299568176e-02 3.236130774021148682e-01 1.804187595844268799e-01 -2.061418890953063965e-01 -3.563190400600433350e-01 1.082678064703941345e-01 -1.173055395483970642e-01 1.951358094811439514e-02 -3.866941928863525391e-01 2.184805572032928467e-01 -1.555993109941482544e-01 -2.821962162852287292e-02 1.670607030391693115e-01 8.628623932600021362e-02 -1.094416677951812744e-01 -1.224307566881179810e-01 1.463033854961395264e-01 7.287352345883846283e-03
2.100801467895507812e-01 1.340390890836715698e-01 2.116111963987350464e-01 -1.284692734479904175e-01 -1.448033303022384644e-01 -4.250980913639068604e-02 -6.178969517350196838e-02 -3.521457314491271973e-02 9.455386549234390259e-02 6.674791872501373291e-02 -2.527219355106353760e-01 -2.759375795722007751e-02 -9.883411228656768799e-02 4.109522104263305664e-01 5.104020237922668457e-02 -1.117277964949607849e-01 1.073846518993377686e-01 -2.725745737552642822e-01 -3.263806402683258057e-01 -1.578344255685806274e-01 1.183763518929481506e-01 -7.006389647722244263e-02 -2.913441658020019531e-01 -3.498670086264610291e-02 3.488103672862052917e-02 1.144467741250991821e-01 4.407588019967079163e-02 -3.647090122103691101e-02 -2.918397188186645508e-01 -2.619932889938354492e-01 -9.121906757354736328e-02 -2.738760113716125488e-01
-5.114038288593292236e-02 2.078267373144626617e-02 2.189562171697616577e-01 6.227770820260047913e-03 1.293941959738731384e-02 8.464445918798446655e-02 -1.250396668910980225e-01 -8.818346261978149414e-02 3.488202765583992004e-02 -2.551990449428558350e-01 -3.194493055343627930e-01 -2.347408980131149292e-01 1.290576253086328506e-02 -2.480696737766265869e-01 1.207869425415992737e-01 1.382900178432464600e-01 5.827751383185386658e-02 -2.975011765956878662e-01 1.121879667043685913e-01 -1.226011663675308228e-01 2.579768002033233643e-01 -4.365278035402297974e-02 -4.086669385433197021e-01 2.320585250854492188e-01 -1.379176676273345947e-01 8.907166868448257446e-02 1.409479826688766479e-01 -1.142542138695716858e-01 -7.499305158853530884e-02 -3.223608434200286865e-01 -1.045257076621055603e-01 -1.006789878010749817e-01
-8.487823605537414551e-02 2.817402184009552002e-01 9.406344592571258545e-02 1.049885600805282593e-01 1.450056880712509155e-01 5.315505713224411011e-02 5.553872883319854736e-02 2.420945763587951660e-01 -1.143252402544021606e-01 2.881920337677001953e-02 6.927831098437309265e-03 2.383314073085784912e-02 8.984812349081039429e-02 -6.947193294763565063e-02 -3.855792060494422913e-02 5.222969055175781250e-01 2.205673754215240479e-01 1.526902318000793457e-01 -2.688149213790893555e-01 1.405223757028579712e-01 1.368817239999771118e-01 -1.250424683094024658e-01 -3.499560356140136719e-01 5.207386240363121033e-02 1.392282396554946899e-01 1.491378247737884521e-01 1.165069267153739929e-01 1.104150665923953056e-03 4.690286889672279358e-02 -3.143318891525268555e-01 6.640798598527908325e-02 -1.488721966743469238e-01
3.666439279913902283e-02 2.331068217754364014e-01 -2.226308435201644897e-01 -1.749830543994903564e-01 3.350698202848434448e-02 -5.145093798637390137e-02 -1.139489747583866119e-02 -1.704640537500381470e-01 2.561508864164352417e-02 -1.311165094375610352e-01 6.363877654075622559e-02 4.222076386213302612e-02 -1.098316162824630737e-01 1.786669641733169556e-01 -8.769126981496810913e-02 -3.049768693745136261e-02 -8.630376309156417847e-02 -7.245907187461853027e-02 -3.765857219696044922e-01 -2.571892440319061279e-01 1.461793333292007446e-01 -5.242104828357696533e-02 -3.905491232872009277e-01 1.200452819466590881e-01 -1.126133278012275696e-02 -8.257178962230682373e-02 1.424410939216613770e-01 2.195570468902587891e-01 -5.595585331320762634e-02 -4.901715219020843506e-01 -8.855176717042922974e-02 -1.284245103597640991e-01
-7.412587106227874756e-02 -1.381265670061111450e-01 1.696674227714538574e-01 -1.436669975519180298e-01 1.274182349443435669e-01 -3.069147169589996338e-01 2.012595534324645996e-01 1.145525351166725159e-01 -5.249183252453804016e-02 -5.617076158523559570e-02 -9.744364023208618164e-02 -2.081005871295928955e-01 -1.167749240994453430e-01 2.547697424888610840e-01 1.690242737531661987e-01 9.877290576696395874e-02 5.749200657010078430e-02 -1.738128513097763062e-01 -1.368875354528427124e-01 -3.921374678611755371e-02 -3.465081006288528442e-02 -1.083668768405914307e-01 -3.832558989524841309e-01 1.392084807157516479e-01 2.396847456693649292e-01 1.451373845338821411e-01 -1.684482209384441376e-02 4.328754916787147522e-02 -2.548050880432128906e-02 -3.410245478153228760e-01 -2.901658713817596436e-01 -2.674765288829803467e-01
1.595874130725860596e-01 2.248848825693130493e-01 -6.949858367443084717e-02 -1.195360794663429260e-01 -2.199377119541168213e-01 1.622737348079681396e-01 9.469896554946899414e-02 2.437727339565753937e-02 -2.513402402400970459e-01 1.081764027476310730e-01 -3.575631231069564819e-02 2.238295823335647583e-01 -1.704074591398239136e-01 3.092830181121826172e-01 1.863196045160293579e-01 2.307284027338027954e-01 3.761531114578247070e-01 -1.904563754796981812e-01 1.021899096667766571e-02 -1.499415636062622070e-01 -1.214786618947982788e-01 3.317394107580184937e-02 -2.064059525728225708e-01 -1.923039108514785767e-01 1.542426496744155884e-01 2.062325626611709595e-01 2.340840250253677368e-01 1.445856690406799316e-01 -3.157057613134384155e-02 -2.039472758769989014e-01 -3.491394221782684326e-02 6.929419934749603271e-03
-1.608812063932418823e-01 3.732702508568763733e-02 -1.084611285477876663e-02 2.341341674327850342e-01 -3.117388486862182617e-02 -1.817015558481216431e-01 5.675607826560735703e-03 -1.970043629407882690e-01 2.520850300788879395e-02 1.048597842454910278e-01 -7.500024139881134033e-02 -7.635208964347839355e-02 -4.005208313465118408e-01 1.656886041164398193e-01 2.935455739498138428e-01 3.397551774978637695e-01 2.384477853775024414e-01 -1.708561480045318604e-01 1.303166300058364868e-01 -5.813236162066459656e-02 -6.586334109306335449e-02 1.686387509107589722e-01 -3.530446887016296387e-01 -1.686855256557464600e-01 1.168189644813537598e-01 1.282962858676910400e-01 -2.850448945537209511e-03 -2.193975895643234253e-01 6.263942271471023560e-02 -2.284131646156311035e-01 6.298916041851043701e-02 4.245284944772720337e-02
-2.870343625545501709e-01 1.911893934011459351e-01 2.536800801753997803e-01 8.664501830935478210e-03 4.874867945909500122e-02 -2.796800574287772179e-03 -9.871582686901092529e-02 2.970469594001770020e-01 -6.318792700767517090e-02 -1.095641553401947021e-01 -9.725852310657501221e-02 -1.276807934045791626e-01 9.120573848485946655e-02 -9.363454580307006836e-02 2.354589104652404785e-01 -5.434122309088706970e-02 9.637892246246337891e-02 -3.061340749263763428e-01 -5.317272245883941650e-02 -7.769081741571426392e-02 -1.831548511981964111e-01 -2.397729782387614250e-03 -4.491266608238220215e-01 -1.396535933017730713e-01 4.712957516312599182e-02 -1.347567886114120483e-01 3.488091053441166878e-03 -3.839702159166336060e-02 1.569786816835403442e-01 -4.307246506214141846e-01 9.121837094426155090e-03 -1.640389487147331238e-02
-6.392401456832885742e-02 2.739238142967224121e-01 1.348957717418670654e-01 -1.089784577488899231e-01 1.729136109352111816e-01 1.895674318075180054e-01 2.432661652565002441e-01 -1.196828186511993408e-01 1.254412680864334106e-01 1.401098519563674927e-01 6.072067469358444214e-02 -5.030996352434158325e-02 -3.060086071491241455e-02 2.148572057485580444e-01 1.361408531665802002e-01 2.867805957794189453e-01 -2.568318136036396027e-02 -1.760102212429046631e-01 -1.431854963302612305e-01 -7.546151522547006607e-03 1.323817763477563858e-02 6.743319332599639893e-02 -2.140670269727706909e-01 -2.924398779869079590e-01 -1.858826540410518646e-02 2.199615836143493652e-01 2.489562481641769409e-01 9.400490671396255493e-02 1.175671890377998352e-01 -4.894135296344757080e-01 2.587468735873699188e-02 1.336251012980937958e-02
-7.543902844190597534e-02 -4.591412434820085764e-04 1.810432970523834229e-01 -2.633235752582550049e-01 9.381292387843132019e-03 -1.952296346426010132e-01 1.995884031057357788e-01 2.478120662271976471e-02 -3.903804346919059753e-02 -2.628699690103530884e-02 -9.796730428934097290e-02 -5.264493823051452637e-02 -2.491439431905746460e-01 1.322541385889053345e-01 2.875636816024780273e-01 -1.934159919619560242e-02 1.572794467210769653e-01 -1.819543540477752686e-01 -2.031629085540771484e-01 -2.734000384807586670e-01 -8.295819163322448730e-02 -3.610491380095481873e-02 -3.463149368762969971e-01 1.095091924071311951e-01 1.544194817543029785e-01 1.680560111999511719e-01 -4.955197870731353760e-02 6.482324004173278809e-02 -8.298206329345703125e-02 -2.992044389247894287e-01 -2.548687756061553955e-01 -3.197401463985443115e-01
2.131645381450653076e-01 1.929367929697036743e-01 -8.092718571424484253e-02 -1.050367951393127441e-02 4.807690531015396118e-02 -9.284499287605285645e-02 1.786182671785354614e-01 -3.530499041080474854e-01 2.274863794445991516e-02 -1.961836367845535278e-01 -6.407167017459869385e-02 5.305936932563781738e-02 -6.553111970424652100e-02 3.788723945617675781e-01 2.116591855883598328e-02 2.796046435832977295e-01 -4.522782564163208008e-02 -3.168729841709136963e-01 -6.589321792125701904e-02 -1.753315031528472900e-01 -1.562108248472213745e-01 -7.009002566337585449e-02 -2.650837600231170654e-01 -1.496328711509704590e-01 2.595123089849948883e-02 2.179711014032363892e-01 1.772346794605255127e-01 2.014391869306564331e-01 -1.910804510116577148e-01 -1.936962455511093140e-01 5.556538701057434082e-02 1.183298006653785706e-01
-1.565796881914138794e-01 1.851584389805793762e-02 2.156991213560104370e-01 1.358944624662399292e-01 7.251340150833129883e-02 2.552855759859085083e-02 1.818135380744934082e-01 5.035436525940895081e-02 1.345234662294387817e-01 -2.553445398807525635e-01 5.163537338376045227e-02 -2.408075034618377686e-01 1.195417344570159912e-01 2.577204108238220215e-01 1.631929725408554077e-01 -1.276329159736633301e-01 2.562818229198455811e-01 -1.964678764343261719e-01 -1.292092800140380859e-01 -1.949578821659088135e-01 -5.145838856697082520e-02 -2.137017622590065002e-02 -2.835503220558166504e-01 3.293673694133758545e-01 -5.984722077846527100e-02 -1.536089032888412476e-01 2.425530739128589630e-02 -8.660086244344711304e-02 -1.350788325071334839e-01 -3.632279932498931885e-01 -6.722971051931381226e-02 2.451999038457870483e-01
1.078919693827629089e-01 1.247749924659729004e-01 2.569581866264343262e-01 -3.197950422763824463e-01 -2.315676957368850708e-01 -2.275469154119491577e-01 -1.198781430721282959e-01 5.647280812263488770e-02 8.686859905719757080e-02 -1.057513579726219177e-01 1.550294551998376846e-02 -1.542934328317642212e-01 -1.545055806636810303e-01 2.991876192390918732e-02 2.980073094367980957e-01 4.581732302904129028e-02 1.966731548309326172e-01 -1.278470307588577271e-01 -1.090208590030670166e-01 -3.286924958229064941e-01 -6.219692155718803406e-02 -2.350591355934739113e-03 -2.112273722887039185e-01 1.623826026916503906e-01 -4.362446814775466919e-02 1.182735934853553772e-01 -2.133170217275619507e-01 9.415353834629058838e-02 -2.825620770454406738e-01 -2.128704041242599487e-01 2.681140601634979248e-01 7.728129625320434570e-02
-4.250459000468254089e-02 4.041821509599685669e-02 1.236878708004951477e-01 9.090840071439743042e-02 1.377065479755401611e-02 -1.231638831086456776e-03 -1.718650460243225098e-01 3.026060760021209717e-02 4.244824498891830444e-02 1.115259677171707153e-01 -1.417593210935592651e-01 -3.756252117455005646e-03 -6.129531189799308777e-02 3.283727467060089111e-01 -1.284792274236679077e-01 4.742220789194107056e-02 7.560112327337265015e-02 -4.352972209453582764e-01 -2.746789753437042236e-01 -2.352817356586456299e-01 2.235258929431438446e-02 -2.590046226978302002e-01 -3.144235014915466309e-01 -2.564075216650962830e-02 2.446504086256027222e-01 8.988398313522338867e-02 1.747295409440994263e-01 9.884563088417053223e-02 -6.443289667367935181e-02 -3.718766868114471436e-01 6.104250624775886536e-02 -1.736357659101486206e-01
-8.266597054898738861e-03 3.819908201694488525e-01 -5.306329205632209778e-02 1.350119262933731079e-01 2.404962852597236633e-02 8.692881464958190918e-02 1.052749082446098328e-01 2.480747252702713013e-01 1.949165910482406616e-01 -3.932805061340332031e-01 6.473372876644134521e-02 -8.688692003488540649e-02 -7.002385705709457397e-02 2.745965123176574707e-01 -8.945090323686599731e-02 1.328315138816833496e-01 -2.579482644796371460e-02 -4.124124348163604736e-02 -1.114017814397811890e-01 1.523883081972599030e-02 2.061370015144348145e-01 5.024040862917900085e-02 -5.335828661918640137e-01 -1.131096184253692627e-01 -4.014620929956436157e-02 1.169665008783340454e-01 -1.361222099512815475e-02 1.021843329071998596e-01 6.676323711872100830e-02 -1.482529044151306152e-01 -2.125499583780765533e-02 1.775391101837158203e-01
1.941871494054794312e-01 -1.911975414259359241e-04 -9.445803612470626831e-02 5.710456520318984985e-03 1.818767786026000977e-01 -6.360264867544174194e-02 1.010553836822509766e-01 9.630986303091049194e-02 1.835692226886749268e-01 -1.208517253398895264e-01 3.167411386966705322e-01 4.136038199067115784e-02 -8.740233629941940308e-02 -1.157210301607847214e-02 1.698343753814697266e-01 -3.083397261798381805e-02 1.535246968269348145e-01 1.838972866535186768e-01 -1.508865356445312500e-01 6.101517379283905029e-02 -1.185009628534317017e-01 3.987432420253753662e-01 -4.928051829338073730e-01 1.397075951099395752e-01 -1.165912598371505737e-01 1.996876448392868042e-01 9.626055508852005005e-02 1.749886386096477509e-02 9.036960452795028687e-02 -3.373680412769317627e-01 4.196655750274658203e-02 5.235270038247108459e-02
-1.801915317773818970e-01 3.658385276794433594e-01 -6.249828264117240906e-02 -1.017143670469522476e-02 -1.220672354102134705e-01 -1.370449364185333252e-01 6.380792707204818726e-02 1.020754352211952209e-01 -1.059932112693786621e-01 -1.640709638595581055e-01 1.688705570995807648e-02 2.110166996717453003e-01 -3.289218991994857788e-02 -2.092535048723220825e-02 1.315445899963378906e-01 2.040426433086395264e-02 2.906268239021301270e-01 -2.790860533714294434e-01 -9.209497272968292236e-02 -1.558660157024860382e-02 1.551319062709808350e-01 4.419185519218444824e-01 -3.965149819850921631e-01 4.205491766333580017e-02 2.179414592683315277e-02 1.195178627967834473e-01 -8.024138212203979492e-02 -1.230434328317642212e-01 -2.143081873655319214e-01 -1.153166890144348145e-01 -9.568443149328231812e-02 1.586086750030517578e-01
-5.362087115645408630e-02 1.656612753868103027e-01 1.286481916904449463e-01 -3.923647105693817139e-01 1.621439903974533081e-01 2.492938563227653503e-02 1.294139027595520020e-02 -4.520071670413017273e-02 1.882332563400268555e-02 -1.274435073137283325e-01 -1.338213384151458740e-01 2.391505427658557892e-02 -1.935972124338150024e-01 1.724110394716262817e-01 -8.242484182119369507e-02 -6.312110275030136108e-02 8.623274415731430054e-02 -2.962154746055603027e-01 -1.988390088081359863e-01 -1.583962142467498779e-01 -1.693853288888931274e-01 -1.872751712799072266e-01 -3.714942038059234619e-01 2.608391046524047852e-01 1.903863996267318726e-01 1.740069985389709473e-01 4.598904773592948914e-02 8.882379531860351562e-02 -8.808129280805587769e-02 -2.183008044958114624e-01 -1.721722930669784546e-01 -2.565093338489532471e-01
1.564716696739196777e-01 1.059361472725868225e-01 1.399596333503723145e-01 -3.214766085147857666e-01 1.745306253433227539e-01 -1.026349067687988281e-01 2.982977777719497681e-02 1.616085879504680634e-02 1.018707528710365295e-01 -1.073681712150573730e-01 2.587585449218750000e-01 4.726116359233856201e-02 -2.099833935499191284e-01 1.754101738333702087e-02 2.001881413161754608e-02 1.378710120916366577e-01 1.846829056739807129e-01 -2.082598060369491577e-01 -2.532050013542175293e-02 -8.927493542432785034e-02 2.415388375520706177e-01 1.996927894651889801e-02 -4.412626624107360840e-01 -1.033111363649368286e-01 1.504594534635543823e-01 7.022479921579360962e-02 4.439000040292739868e-03 1.241630017757415771e-01 -4.507820606231689453e-01 -2.170387953519821167e-01 4.112505819648504257e-03 -2.752485498785972595e-02
3.400662168860435486e-02 2.769313156604766846e-01 -2.084756940603256226e-01 2.319090813398361206e-01 1.095522418618202209e-01 -1.546553671360015869e-01 1.585263460874557495e-01 -3.374792039394378662e-01 2.369885705411434174e-02 6.486929953098297119e-02 -1.888766735792160034e-01 -3.131611272692680359e-02 -1.165767684578895569e-01 7.757112383842468262e-02 -6.961479783058166504e-02 2.848342359066009521e-01 2.779468297958374023e-01 -2.150275930762290955e-02 -1.755792498588562012e-01 -6.675150245428085327e-02 -2.175143659114837646e-01 4.801240190863609314e-02 -4.119262397289276123e-01 -1.231550648808479309e-01 3.795398399233818054e-02 1.829429417848587036e-01 5.776397511363029480e-02 -2.623196244239807129e-01 8.580210804939270020e-02 -1.768712252378463745e-01 -8.188346773386001587e-02 -5.550549551844596863e-02
1.129768714308738708e-01 1.915925741195678711e-01 9.581883996725082397e-02 1.262124478816986084e-01 3.240655660629272461e-01 -8.100452274084091187e-02 7.555225491523742676e-02 5.436679348349571228e-02 -1.215533390641212463e-01 -1.413567215204238892e-01 1.318054050207138062e-01 -6.857115775346755981e-02 -1.280746161937713623e-01 3.495614826679229736e-01 1.452306360006332397e-01 1.206800863146781921e-01 2.416462898254394531e-01 -1.744099259376525879e-01 -1.261199712753295898e-01 -8.338605612516403198e-02 -1.414844691753387451e-01 2.187155485153198242e-01 -3.459099829196929932e-01 3.976707458496093750e-01 -8.714359998703002930e-02 5.676561594009399414e-02 9.860304743051528931e-02 7.724557816982269287e-02 -1.501081585884094238e-01 7.412723451852798462e-02 2.494170516729354858e-01 5.193108692765235901e-03
4.666742682456970215e-02 7.098209857940673828e-02 2.661745846271514893e-01 -1.406747698783874512e-01 6.334922462701797485e-02 -1.437519937753677368e-01 7.187134027481079102e-02 2.348076105117797852e-01 4.658011719584465027e-02 -2.767069637775421143e-01 -1.386379897594451904e-01 -1.678581237792968750e-01 -3.637609183788299561e-01 8.180569112300872803e-02 1.673769056797027588e-01 4.774397704750299454e-03 4.127820953726768494e-02 -2.106441110372543335e-01 1.790755987167358398e-01 -4.372864589095115662e-02 -6.339342892169952393e-02 -2.228962630033493042e-01 -1.789128184318542480e-01 -2.359581179916858673e-02 -1.647603362798690796e-01 1.929264515638351440e-01 3.815938234329223633e-01 -4.328774660825729370e-02 4.801741987466812134e-02 -3.596456348896026611e-01 -1.162966638803482056e-01 -2.508352696895599365e-02
5.245927721261978149e-02 3.778827190399169922e-01 9.223372489213943481e-02 1.933035850524902344e-01 -1.501283645629882812e-01 -8.280752226710319519e-03 -1.271866708993911743e-01 -5.533916875720024109e-02 -9.240002185106277466e-02 -8.020129054784774780e-03 -1.542567461729049683e-01 -1.268689483404159546e-01 1.434215605258941650e-01 1.215791329741477966e-01 1.269583553075790405e-01 4.761812835931777954e-02 -3.082684008404612541e-03 -1.595277190208435059e-01 -7.378041744232177734e-02 -5.181481316685676575e-02 1.024284288287162781e-01 3.376608714461326599e-02 -2.219812422990798950e-01 3.035887777805328369e-01 1.827387064695358276e-01 -1.712457463145256042e-02 2.916089892387390137e-01 2.300303280353546143e-01 -1.892516016960144043e-01 -4.475551843643188477e-01 -1.270160824060440063e-01 -2.322750240564346313e-01
-7.946893572807312012e-02 1.250874549150466919e-01 -2.940504550933837891e-01 -3.586238250136375427e-02 1.529800742864608765e-01 1.043426394462585449e-01 7.064566016197204590e-02 8.721289783716201782e-02 -6.485234200954437256e-02 -7.616498321294784546e-02 4.924551025032997131e-02 -3.510473668575286865e-01 3.291118517518043518e-02 3.863182663917541504e-01 1.116726640611886978e-02 -3.374231234192848206e-02 -2.274157553911209106e-01 -8.993569761514663696e-02 1.265973038971424103e-02 -1.730744168162345886e-02 2.467867136001586914e-01 7.839395850896835327e-02 -5.093069076538085938e-01 6.373652070760726929e-02 -1.702139154076576233e-02 -5.661945044994354248e-02 1.193769872188568115e-01 -2.194723635911941528e-01 -2.159371972084045410e-01 -2.110656052827835083e-01 6.624905765056610107e-02 -6.238670274615287781e-02
1.392865329980850220e-01 2.603824436664581299e-01 1.525390297174453735e-01 1.849241256713867188e-01 9.291089326143264771e-02 1.669294685125350952e-01 8.507709950208663940e-02 3.472222983837127686e-01 2.247424572706222534e-01 -1.738220155239105225e-01 7.579859346151351929e-02 -6.757315248250961304e-02 -2.295188456773757935e-01 3.013440370559692383e-01 1.634684205055236816e-01 -4.203607141971588135e-02 2.628394663333892822e-01 -7.966587692499160767e-02 8.707001805305480957e-02 -2.573430538177490234e-02 8.551782369613647461e-02 1.300447285175323486e-01 -4.065230488777160645e-01 2.359771355986595154e-02 2.158258669078350067e-02 -2.127532102167606354e-02 1.706120520830154419e-01 1.004933863878250122e-01 -1.227202191948890686e-01 -2.378572523593902588e-01 -4.176183789968490601e-02 2.019929140806198120e-01
3.483921661972999573e-02 2.953241765499114990e-01 1.343216598033905029e-01 2.011414803564548492e-02 1.116159558296203613e-01 1.974243372678756714e-01 -4.411465022712945938e-03 1.849604099988937378e-01 -1.620063483715057373e-01 1.071351468563079834e-01 -1.554018259048461914e-01 -1.456926912069320679e-01 1.115109622478485107e-01 4.194987937808036804e-02 1.848369240760803223e-01 4.516207277774810791e-01 2.481618672609329224e-01 -4.800647124648094177e-02 -4.063387587666511536e-02 6.323248147964477539e-02 -8.534453809261322021e-02 1.439430713653564453e-01 -3.062860965728759766e-01 -6.060368567705154419e-02 1.417351961135864258e-01 1.023015081882476807e-01 9.451696276664733887e-02 -8.378093689680099487e-02 -9.586112946271896362e-02 -2.881036996841430664e-01 3.119224011898040771e-01 2.025256454944610596e-01
-6.427824497222900391e-02 -4.246551916003227234e-02 -5.306469276547431946e-02 -1.076654121279716492e-01 -1.211435347795486450e-01 -3.095469810068607330e-02 -1.803281605243682861e-01 2.653876543045043945e-01 -1.126627922058105469e-01 5.367613583803176880e-02 -1.888138204813003540e-01 1.745545864105224609e-01 1.290873587131500244e-01 2.220223098993301392e-01 1.143959686160087585e-01 8.042103052139282227e-02 4.393890872597694397e-02 -1.471389383077621460e-01 -3.982612788677215576e-01 -2.007398195564746857e-02 -6.226743385195732117e-02 -2.523279935121536255e-02 -4.070342779159545898e-01 5.534103885293006897e-02 1.572382599115371704e-01 -8.425313234329223633e-02 4.042645990848541260e-01 7.853560149669647217e-02 -2.668919861316680908e-01 -2.258242815732955933e-01 1.028019748628139496e-02 1.194413378834724426e-01
1.123093534260988235e-02 1.344036161899566650e-01 7.945104688405990601e-02 1.066321581602096558e-01 1.376222968101501465e-01 -8.061265200376510620e-02 -2.003473937511444092e-01 1.692483574151992798e-01 -2.276567555963993073e-02 1.442370563745498657e-01 -1.443354971706867218e-02 2.290909439325332642e-01 -1.919547468423843384e-01 2.684307098388671875e-01 1.145477369427680969e-01 7.460370659828186035e-02 -3.032033890485763550e-02 -4.774568080902099609e-01 1.116497367620468140e-01 -1.071629300713539124e-01 4.274538252502679825e-03 1.075139790773391724e-01 -4.243918657302856445e-01 4.980831965804100037e-02 2.738371789455413818e-01 3.010341823101043701e-01 1.529670227319002151e-02 1.867077499628067017e-01 8.494731038808822632e-02 7.279241830110549927e-02 7.570181041955947876e-02 4.851275682449340820e-02
5.685634166002273560e-02 1.487339586019515991e-01 -2.080536484718322754e-01 1.023600324988365173e-01 1.800301671028137207e-01 8.080849051475524902e-02 -2.409577071666717529e-01 -6.648365408182144165e-02 -2.183090895414352417e-01 1.453831791877746582e-01 -6.225689128041267395e-02 -1.650543212890625000e-01 -2.227318733930587769e-01 4.054845497012138367e-02 3.623748943209648132e-02 -2.410749904811382294e-03 1.423692703247070312e-01 -6.310218572616577148e-02 -1.838421076536178589e-01 -5.772975459694862366e-02 2.432102560997009277e-01 2.188356518745422363e-01 -4.658776819705963135e-01 2.235861122608184814e-01 2.672297954559326172e-01 1.244701892137527466e-01 -8.068774640560150146e-02 -2.849077340215444565e-03 -1.408079415559768677e-01 -1.457175463438034058e-01 -2.709123492240905762e-01 1.537586599588394165e-01
-1.057371031492948532e-02 9.187565743923187256e-02 1.432388871908187866e-01 -1.492244601249694824e-01 1.874197572469711304e-01 3.125062882900238037e-01 -1.062512025237083435e-01 1.978364288806915283e-01 1.749129295349121094e-01 -1.558134984225034714e-02 -2.593354322016239166e-02 -6.377878785133361816e-02 4.083807021379470825e-02 1.279954910278320312e-01 9.029190242290496826e-02 3.072840571403503418e-01 2.451234012842178345e-01 -9.294153004884719849e-02 -1.071632131934165955e-01 -2.266105413436889648e-01 1.708668321371078491e-01 6.612271536141633987e-03 -1.709192246198654175e-01 4.804359748959541321e-02 5.502626672387123108e-02 3.140145838260650635e-01 -3.921512886881828308e-02 8.012089133262634277e-02 -1.903367638587951660e-01 -4.328745603561401367e-01 2.709228694438934326e-01 -1.016072407364845276e-01
-1.190047189593315125e-01 -2.079810574650764465e-02 -9.226633608341217041e-02 5.262329801917076111e-02 1.222531050443649292e-01 -1.204847991466522217e-01 -1.163379475474357605e-01 2.287729233503341675e-01 -1.573320329189300537e-01 -3.619985282421112061e-02 -2.934351861476898193e-01 -2.523511350154876709e-01 7.726683747023344040e-03 -1.898847669363021851e-01 2.038867920637130737e-01 1.751639246940612793e-01 1.986983567476272583e-01 -8.764857053756713867e-02 2.793366014957427979e-01 3.681370289996266365e-03 -3.050228953361511230e-01 2.542688325047492981e-02 -4.988388121128082275e-01 2.367473691701889038e-01 -4.818636924028396606e-02 -7.022198289632797241e-02 1.646955758333206177e-01 1.188915371894836426e-01 5.678730458021163940e-02 -1.206066831946372986e-01 -4.180274158716201782e-02 -5.253406986594200134e-02
4.443622007966041565e-02 1.288355886936187744e-01 5.582055822014808655e-02 -9.649429470300674438e-02 1.212589368224143982e-01 8.238705992698669434e-02 -2.019348442554473877e-01 -2.867931325454264879e-04 2.902005240321159363e-02 1.406169496476650238e-02 2.669931389391422272e-03 1.255220770835876465e-01 -1.008458286523818970e-01 1.198687553405761719e-01 1.936165839433670044e-01 2.099169790744781494e-02 -1.532320380210876465e-01 1.324570178985595703e-01 -1.384193748235702515e-01 -4.399758875370025635e-01 -1.959732174873352051e-02 -1.502880360931158066e-02 -5.771209001541137695e-01 2.515181899070739746e-01 8.070363849401473999e-02 -2.636039555072784424e-01 1.120099276304244995e-01 -8.364520967006683350e-02 2.190589159727096558e-02 -2.335552275180816650e-01 1.776643097400665283e-02 -1.608461141586303711e-01
1.009932011365890503e-01 -2.899038232862949371e-02 1.099119335412979126e-01 -8.466151356697082520e-02 -1.672737896442413330e-01 8.090718090534210205e-02 8.135309815406799316e-02 1.653215661644935608e-02 7.732684910297393799e-02 -4.264076054096221924e-02 -2.864102460443973541e-02 -3.612649142742156982e-01 -2.105570286512374878e-01 7.615404576063156128e-02 -2.659388482570648193e-01 1.762763708829879761e-01 2.682849466800689697e-01 -3.359760716557502747e-02 -2.523756921291351318e-01 -2.004531919956207275e-01 2.453454583883285522e-02 3.141012787818908691e-01 -3.257074654102325439e-01 -1.761291734874248505e-02 9.158347547054290771e-02 1.716920882463455200e-01 3.013550639152526855e-01 -1.829144954681396484e-01 -2.455491125583648682e-01 -1.692929565906524658e-01 -5.910481140017509460e-02 2.964980434626340866e-03
-1.234377250075340271e-01 4.173379242420196533e-01 2.392552047967910767e-01 -2.448200434446334839e-01 -2.215891778469085693e-01 -1.750101447105407715e-01 7.896538078784942627e-02 3.629058301448822021e-01 -1.652601547539234161e-02 -2.661404944956302643e-02 2.009956911206245422e-02 3.179021924734115601e-02 -9.005191177129745483e-02 -1.495898980647325516e-02 1.954055428504943848e-01 -7.372319698333740234e-02 7.441755384206771851e-02 -1.670878008008003235e-02 -1.098167449235916138e-01 -1.334645301103591919e-01 -2.255166471004486084e-01 -8.466397970914840698e-02 -2.896478176116943359e-01 -2.196618616580963135e-01 -9.508525580167770386e-02 -3.718067705631256104e-02 5.978022888302803040e-02 -1.098374277353286743e-01 7.158248126506805420e-02 -3.755919933319091797e-01 9.607586264610290527e-02 -1.185331121087074280e-01
1.241364255547523499e-01 2.229034602642059326e-01 1.960138790309429169e-02 3.236577808856964111e-01 5.373174324631690979e-02 -4.029190912842750549e-02 2.675815671682357788e-02 1.552544087171554565e-01 -8.673944324254989624e-02 -2.163698151707649231e-02 8.586477488279342651e-03 -9.042172878980636597e-02 -2.635299563407897949e-01 4.014634490013122559e-01 1.368814427405595779e-02 2.074546664953231812e-01 7.173730432987213135e-02 -2.550160586833953857e-01 -2.552610449492931366e-02 -1.402651369571685791e-01 6.154535710811614990e-02 2.258760184049606323e-01 -2.396204024553298950e-01 4.222403168678283691e-01 8.288308233022689819e-02 -8.737640827894210815e-02 -3.270189836621284485e-02 6.678321957588195801e-02 -2.235459089279174805e-01 -1.248804405331611633e-01 -1.851833909749984741e-01 -9.713558852672576904e-02
-1.706628948450088501e-01 2.289513945579528809e-01 -1.228796020150184631e-01 1.547685358673334122e-02 3.416790664196014404e-01 -7.297857105731964111e-02 -9.120076149702072144e-02 8.469300717115402222e-02 5.787218734622001648e-02 1.737785786390304565e-01 1.296329200267791748e-01 1.175063848495483398e-02 -9.115549176931381226e-02 6.222993880510330200e-02 1.206838265061378479e-01 1.576850861310958862e-01 1.334502082318067551e-02 -1.704374700784683228e-01 -2.230658829212188721e-01 8.951057493686676025e-02 -7.166836876422166824e-03 1.752607673406600952e-01 -4.362206161022186279e-01 2.411962486803531647e-03 1.279107332229614258e-01 4.422265663743019104e-02 -3.433999121189117432e-01 1.808250695466995239e-01 -2.232900559902191162e-01 -3.472178578376770020e-01 -1.235543712973594666e-01 2.778056636452674866e-02
1.787002012133598328e-02 2.665737569332122803e-01 -3.266285359859466553e-02 -6.257053464651107788e-02 5.975754931569099426e-02 -2.075947821140289307e-01 -1.911926083266735077e-02 3.188468813896179199e-01 -7.686053216457366943e-02 -1.082242354750633240e-01 2.900845371186733246e-02 -4.004424903541803360e-03 5.325371399521827698e-02 -1.354701258242130280e-02 1.664101481437683105e-01 -2.158120572566986084e-01 2.337789684534072876e-01 -3.085063397884368896e-01 9.326114505529403687e-02 -4.158279001712799072e-01 9.349221736192703247e-02 3.707156777381896973e-01 -3.420021831989288330e-01 -1.035519614815711975e-01 -7.567656785249710083e-02 -3.316532820463180542e-02 1.704093813896179199e-02 -4.158587753772735596e-02 -1.111476868391036987e-01 -1.465832591056823730e-01 -1.556132435798645020e-01 -8.352421969175338745e-02
-4.168586805462837219e-02 5.875433981418609619e-02 -1.816555410623550415e-01 3.651082143187522888e-02 1.214707829058170319e-02 -8.274672925472259521e-02 1.272619818337261677e-03 1.901849955320358276e-01 -2.085167318582534790e-01 -2.303187549114227295e-01 4.312016069889068604e-02 8.691133558750152588e-02 9.770135581493377686e-02 2.794018685817718506e-01 -1.182653605937957764e-01 -1.783638298511505127e-01 -1.907075941562652588e-02 -1.046009734272956848e-01 1.227424666285514832e-01 -2.059534192085266113e-01 6.056790426373481750e-02 3.038033843040466309e-01 -6.137942075729370117e-01 1.267233937978744507e-01 -1.474704742431640625e-01 1.946803182363510132e-01 3.935136273503303528e-02 6.983628123998641968e-02 1.785875856876373291e-01 -9.122467041015625000e-02 -1.186523810029029846e-01 6.281247828155755997e-03
5.525897443294525146e-02 2.458889782428741455e-01 -1.028387770056724548e-01 -7.041642814874649048e-02 6.796714663505554199e-02 6.710476707667112350e-03 -1.322476714849472046e-01 2.138396352529525757e-01 7.902606576681137085e-02 -2.263967692852020264e-01 -1.116946861147880554e-01 -1.601258069276809692e-01 -8.013886213302612305e-02 9.335814416408538818e-02 -1.346439868211746216e-01 3.430718779563903809e-01 3.963839113712310791e-01 6.748287379741668701e-02 1.230685040354728699e-01 1.134603619575500488e-01 1.155204325914382935e-01 2.034760117530822754e-01 -2.532037794589996338e-01 -1.552557051181793213e-01 1.339794993400573730e-01 7.947578281164169312e-02 -1.967188529670238495e-02 1.449375450611114502e-01 -1.330124288797378540e-01 -4.309087991714477539e-01 -5.072129517793655396e-02 -1.490715146064758301e-01
3.830066323280334473e-02 3.774197399616241455e-02 1.087901294231414795e-01 -1.211303472518920898e-01 2.533208727836608887e-01 -1.614386737346649170e-01 1.038760878145694733e-02 2.009754180908203125e-01 -1.195555701851844788e-01 1.414894685149192810e-02 -4.805121198296546936e-02 -5.183665752410888672e-01 3.482594341039657593e-02 2.449581176042556763e-01 1.363839209079742432e-01 5.529021844267845154e-03 -1.413972973823547363e-01 -1.622534096240997314e-01 -6.070107221603393555e-02 -1.526278853416442871e-01 -1.469354331493377686e-01 -9.562334418296813965e-02 -4.207836389541625977e-01 3.400707151740789413e-03 5.771498382091522217e-02 -1.591497808694839478e-01 -7.181150466203689575e-02 2.372101694345474243e-01 2.869334630668163300e-02 -2.910459339618682861e-01 -1.274461895227432251e-01 -3.937449678778648376e-02
4.490838944911956787e-02 1.160512864589691162e-01 1.082779616117477417e-01 -1.518935561180114746e-01 -2.582033909857273102e-02 1.214147508144378662e-01 -6.687739491462707520e-02 3.866196796298027039e-02 -6.497009843587875366e-02 1.081257313489913940e-01 -8.113975822925567627e-02 2.517002522945404053e-01 1.313555836677551270e-01 2.070512175559997559e-01 1.926351040601730347e-01 1.063657365739345551e-02 4.120120704174041748e-01 1.523123830556869507e-01 -1.025230959057807922e-01 5.254521593451499939e-02 1.598755419254302979e-01 -1.366954296827316284e-01 -5.086306929588317871e-01 -7.892698049545288086e-02 1.208489015698432922e-01 7.132851332426071167e-02 3.004652559757232666e-01 1.312633603811264038e-01 2.009646445512771606e-01 -1.672653704881668091e-01 -1.209665834903717041e-01 1.398019492626190186e-01
-3.159549534320831299e-01 2.259415537118911743e-01 6.380405277013778687e-02 -6.209653243422508240e-02 -5.950933694839477539e-02 -1.153452023863792419e-01 1.257189661264419556e-01 5.906685069203376770e-02 -7.138228416442871094e-02 -1.225253641605377197e-01 8.865955471992492676e-02 -1.407587621361017227e-02 4.561554268002510071e-02 3.269584774971008301e-01 -7.709740102291107178e-02 -5.140817910432815552e-02 3.203713595867156982e-01 -6.098981201648712158e-02 4.154076427221298218e-02 -2.443259656429290771e-01 1.457739174365997314e-01 3.156490623950958252e-01 -3.540084958076477051e-01 1.723276227712631226e-01 -1.882452517747879028e-01 1.164895519614219666e-01 4.724406078457832336e-02 -1.430075466632843018e-01 -5.433983355760574341e-02 -2.992737591266632080e-01 -5.628917738795280457e-02 2.196887731552124023e-01
-2.022283226251602173e-01 2.451071515679359436e-02 -3.308807685971260071e-02 1.729454100131988525e-01 -8.956024795770645142e-02 3.127130493521690369e-02 -2.419867664575576782e-01 6.001708284020423889e-02 2.381069809198379517e-01 -1.192759275436401367e-01 2.275052517652511597e-01 -1.419831663370132446e-01 -7.113525271415710449e-02 -1.414494868367910385e-02 4.169564694166183472e-02 1.811138838529586792e-01 1.326613426208496094e-01 3.293099626898765564e-02 -2.532496489584445953e-02 5.713398754596710205e-02 6.520134210586547852e-02 1.645648479461669922e-01 -4.583930075168609619e-01 4.666404053568840027e-02 -1.261635273694992065e-01 2.550061345100402832e-01 1.486240476369857788e-01 3.626523911952972412e-01 7.102973759174346924e-02 -2.080481946468353271e-01 -3.396410942077636719e-01 9.611850231885910034e-02
-4.275901988148689270e-02 4.480923712253570557e-01 2.576220780611038208e-03 -8.392941951751708984e-02 -1.243928894400596619e-01 2.918022871017456055e-01 8.516538143157958984e-02 1.346581280231475830e-01 -1.138511523604393005e-01 1.437068432569503784e-01 -2.110715396702289581e-02 2.567946314811706543e-01 2.177859544754028320e-01 2.352464497089385986e-01 3.317180648446083069e-02 1.831995099782943726e-01 1.070087179541587830e-01 -3.087069988250732422e-01 -8.482603728771209717e-02 -1.900466717779636383e-02 -7.711494714021682739e-02 8.126896806061267853e-03 -2.519888281822204590e-01 -8.925439417362213135e-02 -5.352849140763282776e-02 2.634245753288269043e-01 1.387488394975662231e-01 -6.835579127073287964e-02 3.232317790389060974e-02 -3.146153688430786133e-01 -5.497579649090766907e-02 -1.894012242555618286e-01
-3.154068812727928162e-02 3.415168523788452148e-01 -1.849006488919258118e-02 1.661159545183181763e-01 -1.229725871235132217e-02 -1.410737782716751099e-01 1.882481426000595093e-01 1.965985447168350220e-01 6.866460293531417847e-02 9.679401293396949768e-03 2.104554474353790283e-01 2.377317696809768677e-01 -2.577285468578338623e-01 2.385017424821853638e-01 6.990498304367065430e-02 5.133501440286636353e-02 3.337302431464195251e-02 -1.364973485469818115e-01 1.209001615643501282e-01 -7.055748254060745239e-02 -1.085127815604209900e-01 3.341122865676879883e-01 -4.653557240962982178e-01 3.080867230892181396e-01 -3.864562138915061951e-02 -1.036161649972200394e-02 -1.768982224166393280e-02 6.503324955701828003e-03 -1.076789572834968567e-01 -1.402268707752227783e-01 -8.286226540803909302e-02 -9.771243482828140259e-02
4.087868034839630127e-01 -2.252660878002643585e-02 2.525555789470672607e-01 5.353822372853755951e-03 9.587314911186695099e-03 -9.170244447886943817e-03 2.000865042209625244e-01 1.133584380149841309e-01 1.489147245883941650e-01 6.153320893645286560e-02 9.653502702713012695e-02 -1.535547375679016113e-01 2.451702952384948730e-02 -6.174348760396242142e-03 4.536804184317588806e-02 -1.463509351015090942e-01 2.164940387010574341e-01 -2.745761573314666748e-01 -1.031320318579673767e-01 -2.618263661861419678e-01 -4.444684460759162903e-02 1.688787788152694702e-01 -4.725484848022460938e-01 1.853154301643371582e-01 2.837516553699970245e-02 2.702941372990608215e-02 -2.541425637900829315e-02 2.161597460508346558e-01 -1.038780957460403442e-01 -2.871779203414916992e-01 -2.223225682973861694e-02 -1.681449823081493378e-02
1.482513695955276489e-01 3.542337417602539062e-01 -1.509382426738739014e-01 1.215451955795288086e-01 -1.249367557466030121e-02 -2.180605530738830566e-01 -1.526258140802383423e-02 1.105741038918495178e-01 -1.271515432745218277e-02 -6.274452805519104004e-02 2.243063747882843018e-01 1.019817218184471130e-01 -1.354686468839645386e-01 4.141678214073181152e-01 1.203411817550659180e-01 1.380637288093566895e-01 2.426757942885160446e-03 -3.413688838481903076e-01 -6.530832499265670776e-02 5.535171180963516235e-02 -1.819181814789772034e-02 2.752291262149810791e-01 -2.768012583255767822e-01 2.019081860780715942e-01 6.388669461011886597e-02 -2.060468494892120361e-02 -1.218473464250564575e-01 1.354331672191619873e-01 -2.710776329040527344e-01 -1.708029061555862427e-01 4.719495773315429688e-03 -9.416231513023376465e-02
-4.062847048044204712e-02 5.786672979593276978e-02 6.910417973995208740e-02 -2.009572982788085938e-01 2.623431682586669922e-01 9.851757436990737915e-02 -5.547654628753662109e-02 -3.528842702507972717e-03 2.982123196125030518e-02 -8.100780844688415527e-02 9.114493429660797119e-02 1.812993288040161133e-01 -3.574395179748535156e-02 1.081138700246810913e-01 2.806962467730045319e-03 2.640465088188648224e-02 -6.765151768922805786e-02 -7.016903162002563477e-02 -3.339416980743408203e-01 -3.714512586593627930e-01 9.030582010746002197e-02 -1.698064059019088745e-01 -5.601030588150024414e-01 1.523354053497314453e-01 8.938527852296829224e-02 1.920222863554954529e-02 1.994387805461883545e-01 8.453844487667083740e-02 5.568614602088928223e-02 -2.550593018531799316e-01 8.303869515657424927e-02 -2.066035568714141846e-01
4.617509245872497559e-01 5.859314277768135071e-02 -1.360553503036499023e-01 -2.652708590030670166e-01 -5.797623097896575928e-02 1.184936910867691040e-01 6.352844834327697754e-02 2.120797187089920044e-01 7.893319427967071533e-02 -6.204716116189956665e-02 4.088970273733139038e-02 2.100449521094560623e-03 -3.398922085762023926e-01 6.117511168122291565e-02 4.274981841444969177e-02 2.493425458669662476e-01 -1.803208328783512115e-02 -1.052907705307006836e-01 -2.417436242103576660e-01 -4.954760521650314331e-02 2.504060743376612663e-03 8.384525775909423828e-02 -2.645911872386932373e-01 1.464736908674240112e-01 -1.486675292253494263e-01 3.661791086196899414e-01 4.052820801734924316e-02 -5.731927230954170227e-02 -2.288157045841217041e-01 -1.648070216178894043e-01 -4.229841753840446472e-02 1.407219618558883667e-01
-3.346486762166023254e-02 -4.021668061614036560e-02 7.943650335073471069e-02 -1.128370836377143860e-01 7.833768427371978760e-02 -3.918630629777908325e-02 1.013020724058151245e-01 -5.464135110378265381e-02 -1.052489206194877625e-01 2.448701411485671997e-01 4.301620274782180786e-02 1.966856047511100769e-02 -2.230720967054367065e-01 9.385963529348373413e-02 -3.621691092848777771e-02 6.789977848529815674e-02 -2.577074430882930756e-02 3.148068208247423172e-03 -2.108170688152313232e-01 -2.802926898002624512e-01 1.422637999057769775e-01 -3.790280967950820923e-02 -4.592442810535430908e-01 2.977799773216247559e-01 1.707324385643005371e-01 -1.383442617952823639e-02 2.883192598819732666e-01 2.318461686372756958e-01 1.034077033400535583e-01 -4.240275323390960693e-01 -4.989031702280044556e-03 -1.336286216974258423e-01
-1.015122234821319580e-01 -5.485831946134567261e-02 7.250624895095825195e-02 -1.327764987945556641e-01 1.912635415792465210e-01 -1.426426321268081665e-01 2.372608482837677002e-01 4.346315935254096985e-02 -2.991187572479248047e-02 -1.348523944616317749e-01 -3.012963011860847473e-02 -1.627533882856369019e-01 -1.613161116838455200e-01 2.373416423797607422e-01 2.873115837574005127e-01 -1.614123135805130005e-01 7.138454914093017578e-02 -2.309712618589401245e-01 -1.702735275030136108e-01 -1.421790122985839844e-01 -1.570887714624404907e-01 -5.278928577899932861e-02 -3.588379025459289551e-01 1.956357210874557495e-01 1.942024081945419312e-01 7.481718063354492188e-02 6.458465009927749634e-02 1.108365803956985474e-01 2.729106694459915161e-02 -3.385112583637237549e-01 -5.586897209286689758e-02 -3.617727458477020264e-01
7.844433188438415527e-03 8.032135665416717529e-02 -2.141027599573135376e-01 5.489634932018816471e-04 -1.630344800651073456e-02 -5.286802724003791809e-02 -2.436307370662689209e-01 -6.955240666866302490e-02 1.778382509946823120e-01 -5.626425892114639282e-02 3.710436224937438965e-01 -8.847338706254959106e-02 -6.947290152311325073e-02 1.190652474761009216e-01 2.492970824241638184e-01 7.779575139284133911e-02 1.205461472272872925e-01 1.162509247660636902e-01 -3.517270833253860474e-02 -1.209754869341850281e-01 7.393552362918853760e-02 2.897527217864990234e-01 -4.911735057830810547e-01 2.570374310016632080e-01 3.318186104297637939e-02 3.222635388374328613e-01 -9.172830730676651001e-02 -1.137297675013542175e-01 -5.919240415096282959e-02 -2.009444832801818848e-01 4.521605744957923889e-02 2.038581529632210732e-03
3.583739399909973145e-01 3.647509515285491943e-01 1.230939552187919617e-01 1.346568316221237183e-01 -9.769376367330551147e-02 -1.560148894786834717e-01 -2.066695094108581543e-01 -1.693726778030395508e-01 -1.258166879415512085e-01 -1.470172107219696045e-01 8.609586209058761597e-02 -1.635126024484634399e-02 3.912683948874473572e-02 2.978478372097015381e-01 6.220751628279685974e-02 -5.423136055469512939e-02 -1.521803438663482666e-03 -2.312095016241073608e-01 1.953981444239616394e-02 3.585061803460121155e-02 1.363612264394760132e-01 6.799001991748809814e-02 -2.144472151994705200e-01 2.774447947740554810e-02 -8.611467480659484863e-02 4.144636169075965881e-02 1.277294754981994629e-01 9.810401499271392822e-02 -2.260694503784179688e-01 -4.766193628311157227e-01 3.814791142940521240e-02 -1.336951106786727905e-01
2.292238771915435791e-01 1.917316317558288574e-01 2.485422194004058838e-01 8.448901027441024780e-02 1.200813576579093933e-01 5.333517864346504211e-02 -1.185564398765563965e-01 3.734454810619354248e-01 7.499327510595321655e-02 2.359306514263153076e-01 1.011499539017677307e-01 -2.816106081008911133e-01 1.485480368137359619e-01 4.926404729485511780e-02 4.024475067853927612e-02 -8.503823727369308472e-02 -5.815717205405235291e-02 -1.950609087944030762e-01 1.021067984402179718e-02 -1.129152402281761169e-01 3.170213475823402405e-02 1.230465769767761230e-01 -5.787698626518249512e-01 8.562196046113967896e-02 -1.358576267957687378e-01 2.177750170230865479e-01 4.981058090925216675e-02 -3.586713224649429321e-02 -1.955695450305938721e-02 6.193762645125389099e-02 -2.667473163455724716e-03 1.488662697374820709e-02
-1.004817113280296326e-01 1.387973129749298096e-01 -5.413234978914260864e-02 -4.329634830355644226e-03 1.679753214120864868e-01 -9.062050841748714447e-03 2.431375384330749512e-01 4.184017479419708252e-01 -1.392578035593032837e-01 1.655530533753335476e-03 2.203832119703292847e-01 -1.089049875736236572e-01 7.911905646324157715e-02 4.909279942512512207e-02 -1.486376821994781494e-01 1.583227813243865967e-01 8.397462964057922363e-02 -1.594315618276596069e-01 -3.287864923477172852e-01 -3.288218751549720764e-02 2.164062112569808960e-02 2.828518450260162354e-01 -3.814003467559814453e-01 -1.155447289347648621e-01 1.102889925241470337e-01 1.215874105691909790e-01 4.593289270997047424e-02 4.338529892265796661e-03 -3.535723984241485596e-01 -6.318911164999008179e-02 1.501531153917312622e-01 -8.939742296934127808e-02
6.898962706327438354e-02 6.033540517091751099e-02 -3.078288733959197998e-01 1.800401508808135986e-02 -1.415172126144170761e-02 -1.213406622409820557e-01 1.330912262201309204e-01 -1.035207882523536682e-01 -2.896442711353302002e-01 -1.832603476941585541e-02 1.897762715816497803e-01 -2.142384499311447144e-01 -1.648821383714675903e-01 8.661770075559616089e-02 -1.091897767037153244e-02 1.276730094105005264e-02 5.098102986812591553e-02 -2.844528257846832275e-01 -2.455122172832489014e-01 -1.445150673389434814e-01 1.387308351695537567e-02 2.493187189102172852e-01 -3.269780874252319336e-01 2.619091570377349854e-01 9.882016479969024658e-02 3.946391046047210693e-01 1.114115417003631592e-01 -1.423307135701179504e-02 1.348910629749298096e-01 -6.429902464151382446e-02 -1.610002070665359497e-01 1.521236896514892578e-01
-3.575697913765907288e-02 2.177722603082656860e-01 5.318437516689300537e-02 1.220974475145339966e-01 2.392191812396049500e-02 4.038325697183609009e-02 -1.988081634044647217e-02 1.159492805600166321e-01 1.261894851922988892e-01 -2.328982651233673096e-01 1.505221873521804810e-01 -9.097664803266525269e-02 -3.600754588842391968e-02 9.292499721050262451e-02 -2.331337705254554749e-02 -1.203183606266975403e-01 -6.418731808662414551e-02 -1.102903410792350769e-01 1.940709501504898071e-01 -1.554289609193801880e-01 2.400187402963638306e-01 2.416653037071228027e-01 -5.877269506454467773e-01 2.626366317272186279e-01 -4.997112229466438293e-02 2.674087285995483398e-01 8.322361856698989868e-03 -2.908266521990299225e-02 1.696617156267166138e-01 -2.038480788469314575e-01 -1.808010488748550415e-01 7.072171568870544434e-02
-8.746335655450820923e-02 -3.630430996417999268e-02 -1.096674874424934387e-01 -2.067199051380157471e-01 -7.728704810142517090e-02 -1.447476595640182495e-01 -3.021304495632648468e-02 -3.209058642387390137e-01 1.343857198953628540e-01 -5.543473735451698303e-02 -6.380743812769651413e-03 9.623578935861587524e-02 -2.402484789490699768e-02 3.418907821178436279e-01 -8.908104896545410156e-02 2.994078956544399261e-02 -4.591103270649909973e-02 -1.754577308893203735e-01 -2.234744578599929810e-01 -1.374407410621643066e-01 -1.609646081924438477e-01 1.634724587202072144e-01 -2.400352656841278076e-01 -7.056552171707153320e-02 -2.146132662892341614e-02 1.372181028127670288e-01 3.813077807426452637e-01 2.681544423103332520e-01 -1.153445243835449219e-01 -4.019118845462799072e-01 -1.382586210966110229e-01 -3.496605902910232544e-02
1.768634319305419922e-01 2.597496807575225830e-01 3.682272136211395264e-02 2.528003454208374023e-01 -6.291999667882919312e-02 -6.714735925197601318e-02 -3.219060003757476807e-01 3.288803249597549438e-02 -1.125795468688011169e-01 -7.111290842294692993e-02 1.579911261796951294e-02 -2.684021890163421631e-01 1.512100845575332642e-01 8.741363883018493652e-02 2.054792596027255058e-03 -3.608645498752593994e-02 1.372756659984588623e-01 -1.475996077060699463e-01 -1.310482025146484375e-01 -1.038613244891166687e-01 -1.477549504488706589e-02 2.518479712307453156e-02 -1.110159605741500854e-01 1.267939805984497070e-01 4.432599246501922607e-02 1.229908838868141174e-01 2.538676261901855469e-01 7.231026887893676758e-02 -2.478211969137191772e-01 -4.898657202720642090e-01 -1.982060521841049194e-01 -2.751306593418121338e-01
9.060566872358322144e-02 1.013247221708297729e-01 2.394983768463134766e-01 -6.671937555074691772e-02 -3.049780428409576416e-01 5.665492638945579529e-02 -1.276817321777343750e-01 -4.185311123728752136e-02 2.630501985549926758e-01 -1.125456672161817551e-02 9.093009680509567261e-02 -7.744809985160827637e-02 -4.085671603679656982e-01 2.182828336954116821e-01 1.287576369941234589e-02 1.897742152214050293e-01 3.060532808303833008e-01 2.471866458654403687e-02 -1.437741667032241821e-01 -1.809733919799327850e-02 -1.427198201417922974e-01 1.069785207509994507e-01 -4.765445888042449951e-01 1.317478567361831665e-01 7.015308737754821777e-02 -3.302895277738571167e-02 -6.068925186991691589e-02 -4.067817702889442444e-02 -2.088976800441741943e-01 -1.346383392810821533e-01 -6.745360791683197021e-02 4.340908676385879517e-02
5.036935582756996155e-02 1.295565366744995117e-01 -7.237073499709367752e-03 -2.090344727039337158e-01 -6.592385470867156982e-02 4.294635728001594543e-02 -3.345615416765213013e-02 -2.277131378650665283e-01 -1.781277209520339966e-01 1.184144169092178345e-01 1.837883889675140381e-01 -1.380745768547058105e-01 1.036542207002639771e-01 8.408127725124359131e-02 -5.489095300436019897e-02 7.154019922018051147e-02 3.130041956901550293e-01 -4.590058326721191406e-01 -1.368144005537033081e-01 8.939161896705627441e-02 -2.599311470985412598e-01 1.991201192140579224e-01 -1.964780241250991821e-01 2.196471765637397766e-02 1.778094470500946045e-01 2.633972764015197754e-01 2.688971459865570068e-01 -1.094501763582229614e-01 3.953792527318000793e-02 -2.281498014926910400e-01 1.683467328548431396e-01 6.577625870704650879e-02
4.572926461696624756e-02 1.439077258110046387e-01 1.399096753448247910e-02 -1.312696933746337891e-01 2.472332119941711426e-01 -1.095589995384216309e-01 -2.114097923040390015e-01 1.276841610670089722e-01 -5.664920434355735779e-02 2.231575250625610352e-01 2.352132275700569153e-02 3.097160719335079193e-03 -2.124190181493759155e-01 1.372270286083221436e-01 8.443879336118698120e-02 2.529152296483516693e-02 -3.506116196513175964e-02 -1.919460445642471313e-01 -2.503358423709869385e-01 1.718700975179672241e-01 1.591542549431324005e-02 2.022742778062820435e-01 -4.631538987159729004e-01 -5.459543317556381226e-02 -5.484532564878463745e-03 1.019889786839485168e-01 -2.099198997020721436e-01 1.460145413875579834e-01 -2.909544110298156738e-01 -3.594433367252349854e-01 1.177112162113189697e-01 8.879598230123519897e-02
8.801016956567764282e-02 1.787446886301040649e-01 4.245329648256301880e-02 1.512099951505661011e-01 -1.941139809787273407e-03 -2.683554217219352722e-02 1.880579143762588501e-01 2.305856794118881226e-01 8.964702486991882324e-02 1.226525306701660156e-01 1.258231606334447861e-02 3.904986381530761719e-02 9.032519906759262085e-02 3.231080174446105957e-01 3.060812689363956451e-02 -1.415594518184661865e-01 1.352005749940872192e-01 9.826074540615081787e-02 -4.129546880722045898e-02 -1.620968431234359741e-01 -4.717391729354858398e-02 1.695312112569808960e-01 -4.626089930534362793e-01 2.770096063613891602e-01 -1.435983330011367798e-01 1.989801526069641113e-01 -1.052014827728271484e-01 1.856547296047210693e-01 1.690869182348251343e-01 -3.789466023445129395e-01 5.337874591350555420e-02 1.722496598958969116e-01
-9.976553171873092651e-02 3.596699535846710205e-01 -1.342166587710380554e-02 5.334083363413810730e-02 -1.159678846597671509e-01 -2.167868316173553467e-01 7.029971480369567871e-02 3.716282173991203308e-02 -6.100734462961554527e-04 1.916243135929107666e-01 -9.412666782736778259e-03 -8.016622066497802734e-02 9.819918870925903320e-02 4.887873828411102295e-01 3.601195663213729858e-02 6.634380668401718140e-02 -9.359237737953662872e-03 -7.973724603652954102e-02 -4.199514165520668030e-02 1.366645693778991699e-01 2.387354522943496704e-01 6.191913411021232605e-02 -3.652175962924957275e-01 2.136839032173156738e-01 1.041631214320659637e-03 2.157163172960281372e-01 7.420411705970764160e-02 2.983943819999694824e-01 -8.661378175020217896e-02 -1.473301202058792114e-01 -5.194842070341110229e-02 2.316334396600723267e-01
-1.634505838155746460e-01 -6.550522148609161377e-02 1.546968892216682434e-02 -4.415937885642051697e-02 9.642329066991806030e-02 -2.310871779918670654e-01 2.963915467262268066e-01 -2.056158846244215965e-03 -1.779210753738880157e-02 -1.803981065750122070e-01 -2.775561623275279999e-02 -3.244526386260986328e-01 1.990868523716926575e-02 3.864937927573919296e-03 1.342662870883941650e-01 6.069710478186607361e-02 3.620440140366554260e-02 -2.254837304353713989e-01 -2.195561826229095459e-01 -2.184855341911315918e-01 -7.873900979757308960e-02 -2.674429863691329956e-02 -3.719089925289154053e-01 8.791244775056838989e-02 2.690830826759338379e-01 1.005167886614799500e-01 6.164728105068206787e-02 7.737988233566284180e-02 -6.493601948022842407e-02 -3.108444511890411377e-01 -2.829256951808929443e-01 -2.845876514911651611e-01
-6.385936588048934937e-02 2.670752108097076416e-01 -1.466646936023607850e-04 -1.643937826156616211e-01 -1.399928480386734009e-01 -8.532904833555221558e-02 1.007483676075935364e-01 2.252066433429718018e-01 9.716532379388809204e-02 -1.977826952934265137e-01 -1.415272355079650879e-01 -4.195780679583549500e-02 7.059526443481445312e-02 3.200806975364685059e-01 1.489282399415969849e-01 -3.928449004888534546e-02 7.991430163383483887e-02 1.966713229194283485e-03 8.443220704793930054e-02 2.823431044816970825e-02 -1.425762772560119629e-01 5.325959324836730957e-01 -3.501953780651092529e-01 -1.626247540116310120e-02 3.920188546180725098e-02 9.544229507446289062e-02 -2.582242898643016815e-02 1.021207422018051147e-01 -7.674920558929443359e-02 -2.960106730461120605e-01 5.396120995283126831e-02 2.212298512458801270e-01
-1.380092650651931763e-01 -3.123552910983562469e-02 6.765850633382797241e-02 -2.016497999429702759e-01 1.535744965076446533e-01 -1.895793080329895020e-01 3.097409605979919434e-01 1.029922738671302795e-01 -1.121273636817932129e-01 4.405296966433525085e-02 -4.108890518546104431e-02 -1.147742271423339844e-01 -1.532288640737533569e-01 1.407068967819213867e-01 2.207717001438140869e-01 1.846715658903121948e-01 1.252695918083190918e-01 -2.264174222946166992e-01 -2.400579154491424561e-01 -4.860883951187133789e-02 -1.683573871850967407e-01 -1.642653048038482666e-01 -2.988462746143341064e-01 3.318322598934173584e-01 1.195649355649948120e-01 9.944711625576019287e-02 2.007848396897315979e-02 6.341109424829483032e-02 2.481931447982788086e-02 -3.156962096691131592e-01 -2.541280090808868408e-01 -1.949405223131179810e-01
-7.622508704662322998e-02 1.680480986833572388e-01 2.462363690137863159e-01 1.603426337242126465e-01 4.148337244987487793e-02 -5.492166429758071899e-02 5.087254941463470459e-02 -4.502891376614570618e-02 -4.916289448738098145e-02 6.322342157363891602e-02 8.180682547390460968e-03 -2.630380094051361084e-01 2.624551653861999512e-01 1.914991289377212524e-01 1.485371440649032593e-01 -2.596517801284790039e-01 1.543786972761154175e-01 1.124932803213596344e-02 2.416723221540451050e-02 -1.427784711122512817e-01 -1.289635449647903442e-01 -1.143339127302169800e-01 -5.710250735282897949e-01 2.637471258640289307e-01 3.184524923563003540e-02 -7.458323985338211060e-02 -5.032381042838096619e-02 1.907086670398712158e-01 -7.709745783358812332e-03 -2.659956514835357666e-01 -1.138204485177993774e-01 5.917948205024003983e-03
2.057655453681945801e-01 2.693993747234344482e-01 1.559411287307739258e-01 -2.291637808084487915e-01 -1.401636004447937012e-01 -1.046334505081176758e-01 -5.343014001846313477e-02 3.555014729499816895e-01 3.703403770923614502e-01 1.436570286750793457e-02 5.284141376614570618e-02 -5.514022707939147949e-02 -1.065555587410926819e-01 3.632979094982147217e-01 2.863232418894767761e-02 -5.115792527794837952e-02 -4.060884937644004822e-03 9.737189859151840210e-03 7.093252986669540405e-02 -1.145566254854202271e-01 1.523234695196151733e-01 -6.239785347133874893e-03 -4.164171516895294189e-01 -1.544483602046966553e-01 -9.178671240806579590e-02 -3.226577118039131165e-02 -3.458912251517176628e-03 1.378100458532571793e-02 -5.156062915921211243e-02 -2.988634109497070312e-01 -7.142601162195205688e-02 -1.137590855360031128e-01
5.455225706100463867e-02 1.881606876850128174e-01 7.309076935052871704e-02 -2.988186478614807129e-01 2.347301989793777466e-01 -6.347776204347610474e-02 1.340146269649267197e-02 -3.219963982701301575e-02 8.158788830041885376e-02 6.386714428663253784e-02 2.164180725812911987e-01 2.390048205852508545e-01 -1.484968811273574829e-01 -3.508110716938972473e-02 1.637823581695556641e-01 -5.685086175799369812e-02 2.565666735172271729e-01 -1.761567145586013794e-01 -2.383831441402435303e-01 1.518117785453796387e-01 -1.417527161538600922e-02 7.488282769918441772e-02 -2.588912546634674072e-01 1.712570339441299438e-01 -2.209544926881790161e-01 2.331582903861999512e-01 2.548100054264068604e-01 -1.982000917196273804e-01 -7.528676837682723999e-02 -3.010028600692749023e-01 -1.887359023094177246e-01 -1.429208964109420776e-01
1.482541766017675400e-02 7.608135789632797241e-02 -3.383733564987778664e-03 -8.612394332885742188e-03 -4.942649509757757187e-03 -1.944916695356369019e-01 -2.856875061988830566e-01 2.668690383434295654e-01 -3.157583251595497131e-02 -1.609556972980499268e-01 -3.153331577777862549e-02 -5.285739153623580933e-02 -2.070083469152450562e-01 -3.112619742751121521e-03 1.618291735649108887e-01 -3.638541325926780701e-02 6.339492648839950562e-02 -9.390310198068618774e-02 1.664603203535079956e-01 -1.274965852499008179e-01 -6.429725140333175659e-02 -3.977491259574890137e-01 -3.444145321846008301e-01 2.588239610195159912e-01 -2.582651972770690918e-01 1.184172406792640686e-01 1.553026288747787476e-01 1.380378659814596176e-02 5.683033540844917297e-02 -3.978669941425323486e-01 -8.602054417133331299e-02 -1.531020402908325195e-01
-2.363999038934707642e-01 2.100086957216262817e-01 -6.948006898164749146e-02 -8.383266627788543701e-02 4.269060865044593811e-02 -5.717264022678136826e-03 -1.621922552585601807e-01 1.455114632844924927e-01 -1.568670123815536499e-01 -2.656202763319015503e-02 -1.961000263690948486e-01 -9.673610329627990723e-02 7.905741035938262939e-02 1.878660172224044800e-01 9.426926076412200928e-02 3.535754680633544922e-01 3.635750412940979004e-01 -2.864879556000232697e-02 -1.467113755643367767e-02 -8.691592141985893250e-03 -6.757881492376327515e-02 2.997637689113616943e-01 -1.221446543931961060e-01 9.478646516799926758e-02 2.984817028045654297e-01 -2.912474609911441803e-02 7.235668599605560303e-02 1.373157352209091187e-01 -1.724846512079238892e-01 -3.241459131240844727e-01 6.386401504278182983e-02 -2.927298843860626221e-01
-6.429425626993179321e-02 2.771676778793334961e-01 -1.155262961983680725e-01 -1.533884257078170776e-01 1.090094726532697678e-02 -4.006608948111534119e-02 2.379646003246307373e-01 3.145132660865783691e-01 -1.645286232233047485e-01 -1.863222755491733551e-02 1.866822689771652222e-01 -1.916742324829101562e-01 -1.866581477224826813e-02 8.826591074466705322e-02 -3.915043175220489502e-02 3.908992931246757507e-02 1.210392415523529053e-01 -1.427102535963058472e-01 -1.679713726043701172e-01 2.954513579607009888e-02 1.383768022060394287e-01 3.566994965076446533e-01 -3.271826207637786865e-01 -7.749912142753601074e-02 -2.665061317384243011e-02 2.513390481472015381e-01 1.236036941409111023e-01 2.416417598724365234e-01 -3.049537241458892822e-01 -1.291840374469757080e-01 -8.342172205448150635e-02 -1.922446340322494507e-01
2.044832408428192139e-01 3.081477284431457520e-01 -3.094265796244144440e-02 3.165645301342010498e-01 -2.046832628548145294e-02 -8.484253287315368652e-02 8.976445533335208893e-03 4.918871074914932251e-02 -2.422182708978652954e-01 -6.105826422572135925e-02 -4.915681853890419006e-02 -1.518925465643405914e-02 -1.138649210333824158e-01 -5.456862226128578186e-02 -6.080505438148975372e-03 -3.938010334968566895e-02 -7.884690910577774048e-02 -2.413735538721084595e-01 -1.349353939294815063e-01 6.368177477270364761e-03 6.064894422888755798e-02 -9.208990260958671570e-03 -2.183748036623001099e-01 2.303061485290527344e-01 -5.600006878376007080e-02 -7.369498908519744873e-02 1.864290088415145874e-01 2.632278576493263245e-02 -3.336451053619384766e-01 -5.655547976493835449e-01 -6.210657884366810322e-04 -8.344528824090957642e-02
1.073757931590080261e-02 8.189799636602401733e-02 -1.289868354797363281e-01 1.119268536567687988e-01 1.742613911628723145e-01 6.042035296559333801e-02 -2.288026362657546997e-02 1.391703188419342041e-01 -1.598793864250183105e-01 -4.935335740447044373e-02 -9.973757714033126831e-02 -2.041157037019729614e-01 -1.698423027992248535e-01 2.168920636177062988e-01 3.977577388286590576e-02 -1.174806281924247742e-01 -3.610366582870483398e-02 6.397680938243865967e-02 9.879164397716522217e-02 5.943350493907928467e-03 2.675726711750030518e-01 2.270422875881195068e-02 -5.699105858802795410e-01 2.266744375228881836e-01 -1.813968718051910400e-01 2.335641719400882721e-02 1.263017803430557251e-01 -3.341983556747436523e-01 -1.840444058179855347e-01 -2.578152418136596680e-01 8.756176382303237915e-02 8.149558305740356445e-02
-9.392414242029190063e-02 1.726800203323364258e-01 1.344080716371536255e-01 9.844204038381576538e-02 8.406371623277664185e-02 -1.863739341497421265e-01 1.547150015830993652e-01 -2.594652771949768066e-01 5.842532590031623840e-02 1.129402145743370056e-01 -1.021011918783187866e-01 2.384547330439090729e-02 -3.656913936138153076e-01 2.132236361503601074e-01 2.892080135643482208e-02 2.401735782623291016e-01 1.184233352541923523e-01 8.357866108417510986e-02 -3.193354979157447815e-02 -4.013104736804962158e-02 1.081623360514640808e-01 1.649700701236724854e-01 -4.110238254070281982e-01 -1.270957440137863159e-01 -1.859578676521778107e-02 9.666196256875991821e-02 1.475752741098403931e-01 -2.229164093732833862e-01 1.645130366086959839e-01 -4.024590551853179932e-01 5.052337422966957092e-02 1.235648542642593384e-01
1.689678430557250977e-01 2.074183374643325806e-01 6.984023004770278931e-02 -1.643276959657669067e-01 3.614136576652526855e-02 1.237077414989471436e-01 -1.427278220653533936e-01 3.123672008514404297e-01 -1.179979927837848663e-02 -8.089911937713623047e-02 -4.730042070150375366e-02 8.260890841484069824e-02 -2.672317922115325928e-01 -5.738284438848495483e-02 -1.055508665740489960e-02 1.415594965219497681e-01 2.482410222291946411e-01 1.848239637911319733e-02 -6.994810537435114384e-04 -1.204157322645187378e-01 2.389899790287017822e-01 2.127372622489929199e-01 -2.565360665321350098e-01 1.669073402881622314e-01 1.234795004129409790e-01 2.384854704141616821e-01 3.617153689265251160e-02 -3.924455493688583374e-03 -2.439367026090621948e-01 -3.603711128234863281e-01 2.601943612098693848e-01 -2.199150025844573975e-01
1.916289627552032471e-01 -2.870313636958599091e-02 -2.498865723609924316e-01 -2.887373976409435272e-02 -6.986623257398605347e-02 -9.951971471309661865e-02 -8.103898167610168457e-02 -1.148805767297744751e-01 1.409560441970825195e-01 -2.623151242733001709e-01 1.671289503574371338e-01 -1.800210773944854736e-02 -2.057671174407005310e-02 8.886805921792984009e-02 1.802362352609634399e-01 9.223746508359909058e-02 -3.041157871484756470e-02 1.096885874867439270e-01 -5.897951498627662659e-02 -1.782939583063125610e-01 2.233444340527057648e-02 2.418214231729507446e-01 -5.642646551132202148e-01 2.486129552125930786e-01 1.677046529948711395e-02 3.255183994770050049e-01 -1.554396748542785645e-01 -1.398994177579879761e-01 -6.812339276075363159e-02 -2.006839215755462646e-01 1.127422451972961426e-01 5.808447673916816711e-02
1.852732300758361816e-01 3.436010703444480896e-02 -2.300155311822891235e-01 -3.026548959314823151e-02 8.290594816207885742e-02 -2.427382767200469971e-02 -6.999456882476806641e-02 -1.042387709021568298e-01 -2.047516219317913055e-02 1.035381034016609192e-01 -8.890768885612487793e-02 2.853286564350128174e-01 -1.892420649528503418e-01 3.240769207477569580e-01 1.756665408611297607e-01 2.005193382501602173e-01 1.608487516641616821e-01 -3.527241647243499756e-01 -1.848637461662292480e-01 -9.805865585803985596e-02 9.518523700535297394e-03 7.059524953365325928e-02 -3.215804398059844971e-01 -9.301874041557312012e-02 1.247053034603595734e-02 3.103034757077693939e-02 2.722834935411810875e-03 5.917537957429885864e-02 -1.328519582748413086e-01 -4.573935270309448242e-01 -3.474985808134078979e-02 -1.765499413013458252e-01
3.956026583909988403e-02 -4.400212690234184265e-02 -1.027841344475746155e-01 -1.066514775156974792e-01 1.463116109371185303e-01 -4.233289510011672974e-02 2.581530809402465820e-02 1.289765071123838425e-02 1.698522120714187622e-01 -1.397629231214523315e-01 -1.191893815994262695e-01 2.176396548748016357e-02 -1.600300818681716919e-01 4.534002244472503662e-01 1.532041281461715698e-01 2.996554970741271973e-01 9.809608757495880127e-02 5.064279958605766296e-02 -2.436147779226303101e-01 1.267269998788833618e-01 -2.064059674739837646e-01 -3.653878718614578247e-02 -2.270985394716262817e-01 -4.119109362363815308e-02 -8.809483610093593597e-03 2.098862230777740479e-01 2.807465493679046631e-01 2.181042432785034180e-01 -1.125359982252120972e-01 -2.933912873268127441e-01 -2.456250041723251343e-01 1.691787540912628174e-01
4.731961060315370560e-03 1.985981464385986328e-01 -3.878214955329895020e-02 1.024890765547752380e-01 1.142464857548475266e-02 -1.756115555763244629e-01 -5.157043412327766418e-02 2.968593835830688477e-01 1.987423747777938843e-01 -1.481608152389526367e-01 3.561376333236694336e-01 3.723753243684768677e-02 1.064936220645904541e-01 2.894271910190582275e-01 2.401638627052307129e-01 3.986253589391708374e-02 -7.600155472755432129e-02 -5.623233318328857422e-02 -3.597372397780418396e-02 -1.671516746282577515e-01 7.413384318351745605e-02 9.406124055385589600e-02 -3.890641629695892334e-01 -9.211136400699615479e-02 2.760697901248931885e-01 1.332939863204956055e-01 3.328330218791961670e-01 1.566524654626846313e-01 2.252802625298500061e-02 -1.590540260076522827e-01 6.653168797492980957e-02 1.040340811014175415e-01
1.555424090474843979e-02 -2.905535995960235596e-01 -3.044764697551727295e-01 -9.016323834657669067e-02 -2.505063414573669434e-01 -2.011590749025344849e-01 -3.508092090487480164e-02 8.614160120487213135e-02 -3.555157184600830078e-01 5.012843757867813110e-02 -1.695538684725761414e-02 6.987512111663818359e-03 1.296905577182769775e-01 2.641730010509490967e-01 1.640629172325134277e-01 2.307048738002777100e-01 5.658141337335109711e-03 -3.665569052100181580e-02 -1.479912400245666504e-01 -7.949665933847427368e-02 6.066495925188064575e-02 -1.099741086363792419e-03 -3.406262397766113281e-01 1.725321412086486816e-01 9.719384461641311646e-02 3.438364341855049133e-02 2.230567932128906250e-01 1.756051182746887207e-02 -1.564060896635055542e-01 -3.561776578426361084e-01 2.084096334874629974e-02 1.229622960090637207e-01
1.821027696132659912e-02 -1.086778119206428528e-01 5.784112587571144104e-02 -7.748107612133026123e-02 -1.113794893026351929e-01 -1.764701902866363525e-01 -8.401171118021011353e-02 2.199438810348510742e-01 -1.276447623968124390e-01 1.604050397872924805e-02 -2.426524907350540161e-01 2.307707369327545166e-01 3.383550643920898438e-01 1.126683205366134644e-01 1.399302482604980469e-02 2.941543161869049072e-01 1.005433723330497742e-01 -2.367499619722366333e-01 -2.858562171459197998e-01 -4.942968115210533142e-02 -3.952316567301750183e-02 1.411810517311096191e-01 -3.399518430233001709e-01 -5.508348345756530762e-02 4.033453017473220825e-02 3.199417889118194580e-02 1.801087111234664917e-01 -7.534254342317581177e-02 -1.831599622964859009e-01 -3.749009370803833008e-01 -1.219974681735038757e-01 1.295437514781951904e-01
-1.679791882634162903e-02 1.499422267079353333e-02 -8.335846662521362305e-02 -6.677246838808059692e-02 1.270653903484344482e-01 7.300843298435211182e-02 2.902554869651794434e-01 1.576406806707382202e-01 1.853401213884353638e-02 6.996938586235046387e-02 -9.876129031181335449e-02 1.870971471071243286e-01 1.563237607479095459e-01 9.320086985826492310e-02 -1.428380981087684631e-02 3.811874389648437500e-01 2.661292552947998047e-01 -9.181457757949829102e-02 -2.721064984798431396e-01 -2.322496920824050903e-01 5.527032166719436646e-02 -6.975104659795761108e-02 -3.718811273574829102e-01 -1.060838475823402405e-01 1.478813737630844116e-01 -1.717034727334976196e-01 2.122239470481872559e-01 -1.004201471805572510e-01 -7.437022030353546143e-02 -3.385815918445587158e-01 -1.856895536184310913e-01 5.524863675236701965e-02
7.567135244607925415e-02 2.847490608692169189e-01 -1.039572060108184814e-02 -1.727373749017715454e-01 2.087120413780212402e-01 -1.971175521612167358e-01 1.651704311370849609e-01 2.714205682277679443e-01 -1.229376643896102905e-01 1.154489442706108093e-01 1.427762657403945923e-01 -2.130402252078056335e-02 1.961482502520084381e-02 -1.967079378664493561e-02 1.306515783071517944e-01 4.520737007260322571e-02 5.080934613943099976e-02 -1.404019724577665329e-02 -2.368372678756713867e-01 -5.911010503768920898e-02 4.889045283198356628e-02 2.768886685371398926e-01 -3.560699224472045898e-01 -1.678973585367202759e-01 -1.346678435802459717e-01 3.262267410755157471e-01 1.224016249179840088e-01 3.830980136990547180e-02 -3.165718615055084229e-01 -4.172026365995407104e-02 -2.350325882434844971e-01 -1.900200396776199341e-01
1.662899926304817200e-02 2.497766464948654175e-01 -1.550787240266799927e-01 -5.165658518671989441e-02 1.003729254007339478e-01 -1.894256100058555603e-02 1.288506388664245605e-01 2.774859778583049774e-02 -2.267813235521316528e-01 1.026183366775512695e-01 -1.518165413290262222e-02 -3.062670230865478516e-01 -6.578086316585540771e-02 2.861150503158569336e-01 -8.146981894969940186e-02 -6.614685803651809692e-02 -4.859143495559692383e-02 1.850778050720691681e-02 -6.200394779443740845e-02 -1.375333964824676514e-01 3.051705956459045410e-01 7.564156502485275269e-02 -5.483200550079345703e-01 2.175142467021942139e-01 -1.700454354286193848e-01 -3.952572122216224670e-03 2.951258607208728790e-02 -2.627035081386566162e-01 -1.778433620929718018e-01 -1.581375151872634888e-01 3.601419553160667419e-02 2.428621612489223480e-02
-2.460535019636154175e-01 1.456372141838073730e-01 -4.458511248230934143e-02 -1.359141469001770020e-01 1.460706591606140137e-01 -7.013703882694244385e-02 -1.713782101869583130e-01 1.649864912033081055e-01 -5.138666182756423950e-02 1.125394478440284729e-01 -3.440617816522717476e-03 6.768202781677246094e-02 -7.284026592969894409e-02 4.770989418029785156e-01 1.367784440517425537e-01 2.090566307306289673e-01 1.060816273093223572e-01 -1.130811795592308044e-01 -4.209678992629051208e-02 -2.559978282079100609e-03 1.126594245433807373e-01 3.935261368751525879e-01 -3.135126233100891113e-01 1.243751402944326401e-02 4.358645528554916382e-02 1.655078530311584473e-01 -2.594686746597290039e-01 -1.079630628228187561e-01 1.526018232107162476e-01 -2.216159850358963013e-01 -6.191762164235115051e-02 -1.528826355934143066e-01
-3.074719309806823730e-01 1.790983974933624268e-01 2.561260014772415161e-02 -2.166023664176464081e-02 2.130618095397949219e-01 8.296057581901550293e-03 -9.162723086774349213e-03 8.928565680980682373e-02 -2.281979024410247803e-01 -1.460538059473037720e-01 1.314045637845993042e-01 -2.278084307909011841e-02 3.582668676972389221e-02 3.662171065807342529e-01 -2.270798832178115845e-01 9.115467965602874756e-02 2.045593708753585815e-01 4.346533119678497314e-02 -1.804262548685073853e-01 4.569921270012855530e-02 -8.791697211563587189e-03 2.386178076267242432e-01 -3.204106390476226807e-01 2.039155960083007812e-01 -1.316139101982116699e-01 1.371183246374130249e-01 -6.911104172468185425e-02 -8.223080635070800781e-02 -3.101785480976104736e-01 -2.707444727420806885e-01 1.018464565277099609e-03 1.883135885000228882e-01
2.406660169363021851e-01 2.080775797367095947e-01 6.203794479370117188e-02 4.360378161072731018e-02 -2.386277765035629272e-01 1.320452243089675903e-01 -1.988334506750106812e-01 8.662624657154083252e-02 7.411420810967683792e-03 -5.014862865209579468e-02 2.198920994997024536e-01 -2.211742699146270752e-01 1.619013547897338867e-01 -9.572422504425048828e-02 1.566627770662307739e-01 2.262551635503768921e-01 7.146095484495162964e-02 -3.926616162061691284e-02 1.693978160619735718e-01 -2.185342013835906982e-01 -7.503690570592880249e-02 9.392126649618148804e-02 -4.602839350700378418e-01 1.667194068431854248e-01 7.149728387594223022e-02 3.045996129512786865e-01 -9.586232155561447144e-02 3.353204950690269470e-02 1.996826678514480591e-01 -2.102793008089065552e-01 -1.764084845781326294e-01 -6.182141602039337158e-03
-7.021609693765640259e-02 2.333451807498931885e-01 1.091443076729774475e-01 -1.888568997383117676e-01 1.350785940885543823e-01 8.629706501960754395e-02 7.579440623521804810e-02 5.549615249037742615e-02 -2.552829980850219727e-01 7.555295526981353760e-02 -2.049518004059791565e-02 -6.033376976847648621e-02 4.617522284388542175e-02 1.805913597345352173e-01 2.326524555683135986e-01 2.861987650394439697e-01 3.027905821800231934e-01 2.023519426584243774e-01 -1.347071081399917603e-01 -9.505901485681533813e-02 1.954948902130126953e-01 2.677066326141357422e-01 -1.624290645122528076e-01 -1.603071764111518860e-02 -9.524349123239517212e-02 3.177137672901153564e-01 1.462001800537109375e-01 2.406255155801773071e-01 -1.512693911790847778e-01 -3.208816349506378174e-01 -2.102061174809932709e-02 -2.980848960578441620e-02
1.304600387811660767e-01 2.072747051715850830e-01 1.024724394083023071e-01 -9.866168349981307983e-02 -1.789035648107528687e-01 5.756229162216186523e-02 -4.414345324039459229e-02 5.194921419024467468e-02 -4.571308195590972900e-02 -3.715165331959724426e-02 -1.901111155748367310e-01 -2.627592384815216064e-01 -3.179538846015930176e-01 -2.281318977475166321e-02 9.301948547363281250e-02 8.263081312179565430e-02 2.360145002603530884e-01 2.546753287315368652e-01 -2.917485833168029785e-01 -1.919166296720504761e-01 2.267827279865741730e-02 2.506878674030303955e-01 -4.817223548889160156e-01 -1.012309119105339050e-01 1.071582213044166565e-01 2.667920291423797607e-02 2.590151429176330566e-01 -5.539979040622711182e-02 -1.373577117919921875e-01 1.059616450220346451e-03 4.850958287715911865e-02 4.813370481133460999e-02
-2.329006195068359375e-01 6.586710363626480103e-02 1.652051359415054321e-01 -1.593823134899139404e-01 1.453709602355957031e-01 -6.899169832468032837e-02 8.727091550827026367e-02 3.097487613558769226e-02 2.241880632936954498e-02 -3.171738982200622559e-02 3.457065299153327942e-02 -1.774736046791076660e-01 -1.311060935258865356e-01 1.839462369680404663e-01 3.594967722892761230e-01 6.389991939067840576e-02 2.680048719048500061e-02 -1.687203645706176758e-01 -1.373345255851745605e-01 -1.616513580083847046e-01 -8.479264378547668457e-02 -9.965206682682037354e-02 -3.212375044822692871e-01 2.841933965682983398e-01 2.244748473167419434e-01 1.001482754945755005e-01 2.865921892225742340e-02 8.748119696974754333e-03 -6.971180438995361328e-02 -3.478913903236389160e-01 -2.976571619510650635e-01 -2.909423708915710449e-01
4.490624368190765381e-02 -1.042387336492538452e-01 5.000479519367218018e-02 1.438963343389332294e-03 -6.331126391887664795e-02 4.412275552749633789e-02 -6.405989080667495728e-02 1.361716836690902710e-01 -1.747511774301528931e-01 1.191905736923217773e-01 -3.697195351123809814e-01 1.798753440380096436e-01 1.076406836509704590e-01 2.920470535755157471e-01 1.698295921087265015e-01 1.292090713977813721e-01 1.326780468225479126e-01 -2.938533425331115723e-01 -2.444829791784286499e-01 -1.001103743910789490e-01 -1.038329452276229858e-01 -1.047127097845077515e-01 -4.602429270744323730e-01 1.412810385227203369e-01 -4.145429283380508423e-02 -1.903852820396423340e-01 1.376156806945800781e-01 -1.089735776185989380e-01 -1.303940117359161377e-01 -2.725933194160461426e-01 8.588628470897674561e-02 7.116779685020446777e-02
8.157546818256378174e-02 1.863479763269424438e-01 -1.289066970348358154e-01 1.092638354748487473e-02 1.698506809771060944e-02 -4.070413485169410706e-02 8.279199898242950439e-02 -1.396735757589340210e-01 7.712366431951522827e-02 -1.491263061761856079e-01 -4.448816180229187012e-02 -6.981714069843292236e-02 -2.050338387489318848e-01 4.029515981674194336e-01 2.783425450325012207e-01 2.924641370773315430e-01 2.194448858499526978e-01 -2.448534220457077026e-01 -9.990424662828445435e-02 7.016938924789428711e-02 2.403376102447509766e-01 1.468297988176345825e-01 -2.671343386173248291e-01 -1.051814630627632141e-01 -2.648482657968997955e-02 1.404407024383544922e-01 -1.350116729736328125e-01 -1.248612403869628906e-01 1.603611558675765991e-01 -3.703948855400085449e-01 8.585240691900253296e-02 4.283609613776206970e-02
1.853009760379791260e-01 2.100594341754913330e-01 -6.651636958122253418e-02 -8.753804862499237061e-02 -2.818886041641235352e-01 1.081609502434730530e-01 8.228722959756851196e-02 3.254455029964447021e-01 -1.613025963306427002e-01 1.832680255174636841e-01 -9.890561923384666443e-03 2.360582798719406128e-01 2.807398512959480286e-02 2.381586283445358276e-01 5.743500590324401855e-02 2.950042784214019775e-01 3.099381327629089355e-01 -2.208034545183181763e-01 -7.028900831937789917e-02 1.978555321693420410e-02 8.692004531621932983e-02 7.463019341230392456e-02 -2.841128706932067871e-01 -2.170301377773284912e-01 -9.566683322191238403e-02 1.077834889292716980e-01 1.280417144298553467e-01 -7.758828252553939819e-02 1.974139735102653503e-02 -2.520930469036102295e-01 -1.397543102502822876e-01 -1.568227410316467285e-01
-1.915472745895385742e-02 1.993378102779388428e-01 -8.558432757854461670e-02 -8.238255977630615234e-02 2.110228538513183594e-01 -6.761696934700012207e-02 -4.042779281735420227e-02 -1.779068857431411743e-01 -5.235363170504570007e-02 -1.636405885219573975e-01 -4.825257137417793274e-02 1.013378798961639404e-01 3.329858183860778809e-02 5.332567691802978516e-01 1.281863451004028320e-01 2.184684723615646362e-01 -1.322464346885681152e-01 -1.263751238584518433e-01 -1.364030838012695312e-01 -1.118883863091468811e-01 -2.926433384418487549e-01 -2.487177960574626923e-02 -2.171996384859085083e-01 -1.500769108533859253e-01 -5.071384832262992859e-02 1.230104863643646240e-01 2.484670579433441162e-01 1.952578425407409668e-01 -1.070184335112571716e-01 -2.696709930896759033e-01 -1.624519973993301392e-01 1.515796929597854614e-01
-5.009960755705833435e-02 2.959462404251098633e-01 -7.864150404930114746e-02 -5.950500071048736572e-02 1.800670325756072998e-01 -1.919503360986709595e-01 2.092096209526062012e-01 -1.676117926836013794e-01 1.227952837944030762e-01 -1.004766151309013367e-01 1.324182599782943726e-01 2.500240206718444824e-01 -9.105148911476135254e-02 1.160435825586318970e-01 1.569952219724655151e-01 3.206702172756195068e-01 -1.230773925781250000e-01 -1.002609506249427795e-01 -7.833899557590484619e-02 -6.569812446832656860e-02 1.667680442333221436e-01 1.336514949798583984e-01 -3.305845856666564941e-01 -1.601722836494445801e-01 -1.805146923288702965e-03 3.164688050746917725e-01 -8.108489215373992920e-02 1.115077286958694458e-01 -6.082782149314880371e-02 -4.051391780376434326e-01 -1.296269008889794350e-03 -3.635599464178085327e-02
-3.847218677401542664e-02 -6.347685307264328003e-02 6.034661456942558289e-02 -1.916261911392211914e-01 -9.487387724220752716e-03 -2.629426717758178711e-01 1.242458224296569824e-01 5.354648455977439880e-02 -3.761002421379089355e-02 -2.779516875743865967e-01 -5.476668849587440491e-02 -1.275887191295623779e-01 -6.624058634042739868e-02 1.361530870199203491e-01 4.284831583499908447e-01 8.832324296236038208e-02 3.663642331957817078e-02 -1.229060888290405273e-01 -2.279652655124664307e-01 -1.468137502670288086e-01 -1.174621060490608215e-01 -6.802643090486526489e-02 -3.241343200206756592e-01 1.133009046316146851e-01 8.014278858900070190e-02 1.032588183879852295e-01 8.190931379795074463e-02 2.231291532516479492e-01 -7.502467930316925049e-02 -3.218600451946258545e-01 -2.690722048282623291e-01 -2.698555290699005127e-01
-4.150112718343734741e-02 7.896778173744678497e-03 -3.165993466973304749e-02 1.145770847797393799e-01 3.065147399902343750e-01 -5.958198755979537964e-02 -6.383384764194488525e-02 -1.313071995973587036e-01 4.591586999595165253e-03 3.314976347610354424e-03 1.501851435750722885e-02 5.643352400511503220e-03 1.954678259789943695e-02 2.315083593130111694e-01 -6.956545263528823853e-02 2.849206328392028809e-01 9.359841048717498779e-02 -4.046382009983062744e-01 2.346252091228961945e-02 -2.200926244258880615e-01 -2.509735822677612305e-01 2.880146801471710205e-01 -1.483903378248214722e-01 2.738030441105365753e-02 1.538768559694290161e-01 9.551685303449630737e-02 3.274411857128143311e-01 -4.870514571666717529e-02 1.994281262159347534e-01 -3.694544732570648193e-01 3.509670123457908630e-02 1.220476701855659485e-01
-3.331867158412933350e-01 2.982309758663177490e-01 -1.539806276559829712e-01 1.878397166728973389e-01 2.102459073066711426e-01 -8.683919161558151245e-02 1.602751761674880981e-01 1.748314499855041504e-01 -8.336907625198364258e-02 -3.305853009223937988e-01 -5.786817893385887146e-02 -1.743305474519729614e-02 -2.526253461837768555e-01 -4.634612426161766052e-02 4.585736989974975586e-02 -4.535735026001930237e-02 1.206373721361160278e-01 4.106867685914039612e-02 -1.412580162286758423e-01 -4.619764164090156555e-03 -6.592866033315658569e-02 2.793124914169311523e-01 -3.689997494220733643e-01 4.655300080776214600e-02 -6.021597236394882202e-02 9.755686670541763306e-02 2.016155123710632324e-01 -1.244833171367645264e-01 -4.243238642811775208e-02 -2.656038403511047363e-01 -2.019671052694320679e-01 6.086935475468635559e-02
2.081534452736377716e-02 1.853285729885101318e-02 2.629362940788269043e-01 -5.760606005787849426e-02 2.507216632366180420e-01 -2.845124304294586182e-01 -1.162304282188415527e-01 3.245566785335540771e-01 7.096415013074874878e-02 8.435190469026565552e-02 -1.277002096176147461e-01 -1.794934719800949097e-01 -1.484315693378448486e-01 -4.706958774477243423e-03 1.337516456842422485e-01 1.341895014047622681e-01 2.559259831905364990e-01 -6.962240487337112427e-02 -3.688579201698303223e-01 -1.368697136640548706e-01 8.254170417785644531e-02 1.228556707501411438e-01 -3.066278696060180664e-01 1.230425387620925903e-02 1.903488785028457642e-01 1.561832726001739502e-01 -1.351504474878311157e-01 -6.945275515317916870e-02 -3.146819174289703369e-01 -1.204381436109542847e-01 -5.572137236595153809e-02 6.263916194438934326e-02
-3.385013639926910400e-01 8.007526397705078125e-02 -1.053466228768229485e-03 -1.575704850256443024e-02 2.839062828570604324e-03 -1.620878875255584717e-01 1.689460426568984985e-01 9.645360521972179413e-03 -2.894152104854583740e-01 -1.977306306362152100e-01 -1.452528983354568481e-01 -1.499270200729370117e-01 9.482312202453613281e-02 -1.382352709770202637e-01 1.310374885797500610e-01 -3.133734280709177256e-04 2.516522109508514404e-01 -2.467927783727645874e-01 8.554777503013610840e-02 -3.121112883090972900e-01 -1.875350773334503174e-01 -1.167285367846488953e-01 -1.855887919664382935e-01 -1.206157505512237549e-01 -6.154270097613334656e-02 1.996569037437438965e-01 1.700658947229385376e-01 1.795365810394287109e-01 -1.242817789316177368e-01 -3.981939554214477539e-01 -7.079390436410903931e-02 3.945540264248847961e-02
-1.252115368843078613e-01 1.493564993143081665e-01 -3.596659377217292786e-02 1.466410011053085327e-01 -1.594946086406707764e-01 4.307487607002258301e-02 -6.112812831997871399e-02 9.830854833126068115e-02 1.189836859703063965e-01 1.021607741713523865e-01 3.206366300582885742e-01 5.173231940716505051e-03 9.420121461153030396e-02 -3.016525134444236755e-02 1.775067299604415894e-01 2.903996407985687256e-01 -7.992728799581527710e-02 -1.654465198516845703e-01 -7.772037386894226074e-02 -1.384668350219726562e-01 -1.904391199350357056e-01 1.144671887159347534e-01 -5.161581039428710938e-01 2.272084057331085205e-01 1.956643760204315186e-01 2.087264955043792725e-01 5.090642347931861877e-02 2.087058424949645996e-01 -4.207369312644004822e-02 1.375670265406370163e-02 -4.153680801391601562e-02 2.956294417381286621e-01
-2.472448535263538361e-02 3.499556779861450195e-01 -2.388617992401123047e-01 8.686726540327072144e-02 1.018340736627578735e-01 4.107298329472541809e-02 8.059164881706237793e-02 -4.352100566029548645e-02 -1.656251847743988037e-01 -2.856822870671749115e-02 -1.285018771886825562e-01 -2.751196324825286865e-01 1.496390253305435181e-01 2.460740059614181519e-01 1.645731553435325623e-02 8.006352186203002930e-02 -3.916506469249725342e-02 -3.714132308959960938e-02 6.544598937034606934e-02 2.444655448198318481e-02 2.402306944131851196e-01 8.377528935670852661e-02 -5.227776765823364258e-01 2.242247015237808228e-01 -2.340333759784698486e-01 -3.103305585682392120e-02 -6.453369557857513428e-02 -1.660252511501312256e-01 -6.088626757264137268e-02 -2.586344480514526367e-01 1.165693029761314392e-01 1.185252368450164795e-01
-1.909503638744354248e-01 3.946618735790252686e-01 -2.777853049337863922e-02 1.043642014265060425e-01 7.296495139598846436e-02 -1.200100257992744446e-01 3.942210599780082703e-02 2.246359586715698242e-01 1.536182761192321777e-01 -9.624452888965606689e-02 1.412708871066570282e-02 1.117704138159751892e-01 -1.612073034048080444e-01 2.064572572708129883e-01 -1.827289909124374390e-01 1.648704260587692261e-01 -1.404062956571578979e-01 -1.693360805511474609e-01 -1.548313796520233154e-01 -6.535449624061584473e-02 6.980550289154052734e-02 2.500159442424774170e-01 -3.173659145832061768e-01 -1.357144303619861603e-02 2.164775431156158447e-01 1.682998538017272949e-01 -1.103340908885002136e-01 -1.548535376787185669e-01 -2.893408015370368958e-02 -2.205239236354827881e-01 -3.643997907638549805e-01 -1.054599508643150330e-01
1.672253906726837158e-01 2.540695853531360626e-02 9.034940600395202637e-02 -1.283097565174102783e-01 4.984411224722862244e-02 6.637580227106809616e-03 2.726607955992221832e-02 -1.455898433923721313e-01 2.178450673818588257e-01 1.665136963129043579e-01 -6.021637842059135437e-02 -1.335566788911819458e-01 -1.263184696435928345e-01 2.132872194051742554e-01 1.832039505243301392e-01 1.498624384403228760e-01 2.223281413316726685e-01 -2.559960484504699707e-01 -2.776201069355010986e-01 -1.191427111625671387e-01 -2.254644483327865601e-01 1.463126689195632935e-01 -2.731469571590423584e-01 2.985099852085113525e-01 -1.191115453839302063e-01 1.916563808917999268e-01 1.023761183023452759e-01 -2.438604831695556641e-01 -4.247828572988510132e-02 -1.570157408714294434e-01 -3.651767596602439880e-02 -3.425306677818298340e-01
-2.307709157466888428e-01 3.992511332035064697e-02 6.520731002092361450e-02 -2.168075889348983765e-01 1.215726509690284729e-01 5.794104561209678650e-02 2.258415101096034050e-03 8.815755695104598999e-02 -1.978721022605895996e-01 -1.132239028811454773e-01 -6.515250355005264282e-02 -1.129068508744239807e-01 7.791507244110107422e-02 2.725403606891632080e-01 2.297537475824356079e-01 -1.299696266651153564e-01 1.815726608037948608e-01 -1.361646652221679688e-01 -2.310353815555572510e-01 -1.943551003932952881e-01 -2.429396957159042358e-01 -1.577319055795669556e-01 -3.899010419845581055e-01 -6.663962453603744507e-02 2.455627769231796265e-01 5.069372057914733887e-02 -3.065398931503295898e-01 -5.427146330475807190e-02 -1.149814277887344360e-01 -2.612364292144775391e-01 -5.749453231692314148e-02 -1.463162750005722046e-01
2.517450451850891113e-01 -9.876709431409835815e-02 -1.827733814716339111e-01 4.004988819360733032e-02 1.559583991765975952e-01 -3.362581133842468262e-01 6.389214843511581421e-02 -4.146377742290496826e-02 -1.366108804941177368e-01 -3.413506969809532166e-02 7.864200323820114136e-02 -3.200167044997215271e-02 -1.176650971174240112e-01 2.619457244873046875e-01 2.208644002676010132e-01 5.120165348052978516e-01 -7.348258513957262039e-04 6.727802008390426636e-02 9.763911366462707520e-02 -1.798711866140365601e-01 -7.564789056777954102e-02 -1.571443490684032440e-02 -2.876681685447692871e-01 -9.477586299180984497e-02 -1.319137662649154663e-01 2.348129749298095703e-01 -9.458948671817779541e-02 -1.344568282365798950e-01 4.624970257282257080e-02 -2.856271564960479736e-01 8.460374549031257629e-03 -2.738864161074161530e-02
1.126483157277107239e-01 3.594192564487457275e-01 8.476398885250091553e-02 1.013813093304634094e-01 2.498387694358825684e-01 -1.538150608539581299e-01 2.032959014177322388e-01 3.241346776485443115e-02 2.603030763566493988e-03 -7.522801309823989868e-02 1.806057840585708618e-01 9.447772055864334106e-03 1.072103008627891541e-01 2.983400523662567139e-01 4.503959417343139648e-02 1.034516021609306335e-01 1.613861322402954102e-01 -1.542298197746276855e-01 3.504589898511767387e-03 -1.694146394729614258e-01 -2.488070279359817505e-01 3.173213005065917969e-01 -4.041194617748260498e-01 2.395341992378234863e-01 -4.093347489833831787e-02 2.793411538004875183e-02 -3.600030764937400818e-02 -1.908189654350280762e-01 -6.922570616006851196e-02 1.114708110690116882e-01 -5.753240361809730530e-02 -1.951331496238708496e-01
-8.136246353387832642e-02 3.030102849006652832e-01 -9.695459157228469849e-02 1.172671001404523849e-02 2.242119461297988892e-01 5.397794768214225769e-02 6.243652105331420898e-02 3.596639037132263184e-01 -1.011491566896438599e-02 -1.706982105970382690e-01 1.961557567119598389e-01 -4.743644967675209045e-02 -6.098853796720504761e-02 6.067798659205436707e-02 3.321440219879150391e-01 -4.449531063437461853e-02 1.970461197197437286e-02 -7.908990979194641113e-02 -9.081827104091644287e-02 -8.566310629248619080e-03 -6.694232672452926636e-02 3.760599792003631592e-01 -5.578940510749816895e-01 -1.231529861688613892e-01 3.914689272642135620e-02 -7.532315701246261597e-02 1.291542947292327881e-01 1.272332388907670975e-02 1.047059893608093262e-02 -6.393692642450332642e-02 1.876271516084671021e-02 -6.308357231318950653e-03
-1.648634523153305054e-01 1.691081672906875610e-01 -1.874269172549247742e-02 3.590794801712036133e-01 -1.247078403830528259e-01 -5.731431022286415100e-02 -2.181934565305709839e-02 1.914820633828639984e-02 7.399258762598037720e-02 -2.275764048099517822e-01 -1.833809725940227509e-02 3.251620382070541382e-02 -3.058716282248497009e-02 1.101569011807441711e-01 -1.696398667991161346e-02 -3.323948085308074951e-01 1.111734285950660706e-01 -1.732393652200698853e-01 -6.627056747674942017e-02 1.907775737345218658e-02 -1.149626374244689941e-01 2.023524492979049683e-01 -4.567302763462066650e-01 2.417626082897186279e-01 -4.852918162941932678e-02 2.028845809400081635e-02 -4.031786695122718811e-02 3.275074437260627747e-02 -4.014522433280944824e-01 -2.493252307176589966e-01 -1.249465793371200562e-01 2.102633472532033920e-03
-6.011221557855606079e-02 2.218006998300552368e-01 -2.149024307727813721e-01 -8.964300900697708130e-02 5.530047044157981873e-02 -1.203148290514945984e-01 -1.850540935993194580e-01 -2.631784081459045410e-01 -2.332823723554611206e-01 4.688643664121627808e-02 1.118480134755373001e-02 7.085971534252166748e-02 1.223523635417222977e-02 5.236338376998901367e-01 8.640156686305999756e-02 2.674077451229095459e-01 1.738714426755905151e-01 -5.426301062107086182e-02 -1.166209876537322998e-01 -1.945126950740814209e-01 -3.080548644065856934e-01 1.499167233705520630e-01 -2.986369729042053223e-01 8.084031939506530762e-02 -4.714525304734706879e-03 1.470706462860107422e-01 3.369379788637161255e-02 1.948396558873355389e-03 1.518671866506338120e-02 1.135113276541233063e-02 1.416353583335876465e-01 -1.262396574020385742e-01
1.037639677524566650e-01 2.951925620436668396e-02 -3.040664456784725189e-02 -2.128758728504180908e-01 2.734132707118988037e-01 -8.656596392393112183e-02 7.857617735862731934e-02 9.544011950492858887e-02 -2.530666887760162354e-01 1.855469048023223877e-01 -1.158658266067504883e-01 3.697400093078613281e-01 -1.820931285619735718e-01 1.080474108457565308e-01 3.118097037076950073e-02 2.079029828310012817e-01 2.192957326769828796e-02 -2.799538373947143555e-01 -3.478493914008140564e-02 6.310245394706726074e-02 -7.015585154294967651e-02 9.420629357919096947e-04 -3.278861939907073975e-01 -1.092850565910339355e-01 7.396504282951354980e-02 2.009406089782714844e-01 -1.767373234033584595e-01 -9.193871170282363892e-03 -1.819356530904769897e-01 -4.234284758567810059e-01 7.076539844274520874e-02 6.298889219760894775e-02
1.142378970980644226e-01 6.495112180709838867e-02 1.784626394510269165e-01 -2.762036621570587158e-01 -2.449620366096496582e-01 -8.606379479169845581e-02 7.228092104196548462e-02 -1.297599053941667080e-03 -7.842141389846801758e-02 -1.661530137062072754e-01 -2.032307833433151245e-01 -7.351142168045043945e-02 6.291403621435165405e-02 2.379815280437469482e-01 2.232835143804550171e-01 3.835728019475936890e-02 2.105933725833892822e-01 -2.462201714515686035e-01 -1.561676412820816040e-01 -2.170661091804504395e-01 -2.742417156696319580e-01 -2.955572903156280518e-01 -3.632175922393798828e-01 7.924304902553558350e-02 -8.766634017229080200e-02 7.931974530220031738e-02 -7.153174281120300293e-02 -6.151852011680603027e-02 3.963076695799827576e-02 -2.233264893293380737e-01 -1.950081735849380493e-01 -1.413144320249557495e-01
1.949647665023803711e-01 -1.147722452878952026e-01 1.283204555511474609e-01 4.470489919185638428e-02 -1.699721515178680420e-01 2.392607554793357849e-02 5.106480047106742859e-02 1.341776549816131592e-01 -1.925694495439529419e-01 3.037570416927337646e-02 -2.333552576601505280e-02 -9.846335276961326599e-03 -1.047564074397087097e-01 2.796019613742828369e-01 -1.527085900306701660e-01 -2.578952163457870483e-02 2.261508256196975708e-01 -7.451368123292922974e-02 -3.462038338184356689e-01 1.365318056195974350e-02 -1.970955729484558105e-02 -2.139894813299179077e-01 -5.825465321540832520e-01 1.797011941671371460e-01 5.242926999926567078e-02 3.886734694242477417e-02 -6.329713761806488037e-02 1.369782090187072754e-01 -7.296385616064071655e-02 -2.840475440025329590e-01 -5.434687249362468719e-03 -1.444144546985626221e-01
1.205936446785926819e-01 1.418932378292083740e-01 3.901284933090209961e-02 8.937109261751174927e-02 -6.876359693706035614e-03 -1.568546444177627563e-01 5.375562608242034912e-02 -1.559146791696548462e-01 6.186724081635475159e-02 -1.300506852567195892e-02 -3.934540599584579468e-02 -4.514734074473381042e-02 -3.899413347244262695e-02 1.552717536687850952e-01 1.483348011970520020e-01 -9.674850851297378540e-02 7.451566308736801147e-02 -1.367416884750127792e-02 -8.135275542736053467e-02 -6.972619146108627319e-02 -1.917293965816497803e-01 -3.800003603100776672e-02 -5.477477908134460449e-01 -2.815326750278472900e-01 -3.345222771167755127e-01 1.989500075578689575e-01 1.417375206947326660e-01 -9.258643537759780884e-02 -1.772600412368774414e-01 -1.217479184269905090e-01 3.633535206317901611e-01 -2.150786817073822021e-01
-1.538978815078735352e-01 2.954210937023162842e-01 5.852189660072326660e-02 8.884699642658233643e-02 -1.328927129507064819e-01 -2.230125479400157928e-03 -1.183666065335273743e-01 2.219387143850326538e-01 -1.737749320454895496e-03 6.110707670450210571e-02 -3.939398750662803650e-02 -3.159843012690544128e-02 -3.911607712507247925e-02 1.355270743370056152e-01 4.086390435695648193e-01 2.888832688331604004e-01 2.581158280372619629e-01 2.619816064834594727e-01 1.266758441925048828e-01 -3.400572342798113823e-03 2.500644885003566742e-03 1.191909164190292358e-01 -2.644280195236206055e-01 6.270549446344375610e-02 1.079381704330444336e-01 4.185353219509124756e-01 2.066100388765335083e-01 -9.863315150141716003e-03 -1.137429177761077881e-01 -4.882698506116867065e-02 9.081378579139709473e-02 -1.661509424448013306e-01
-2.404088377952575684e-01 4.291899204254150391e-01 1.078273430466651917e-01 -6.512203812599182129e-02 3.482816517353057861e-01 -2.529492676258087158e-01 1.660545729100704193e-02 3.123559653759002686e-01 1.828487403690814972e-02 -1.401898860931396484e-01 -7.286448776721954346e-02 1.105803325772285461e-01 -2.019448727369308472e-01 -3.146331012248992920e-02 -5.332867801189422607e-02 1.692666560411453247e-01 1.494394242763519287e-02 2.992179058492183685e-02 -3.943731635808944702e-02 -1.597364395856857300e-01 5.870249122381210327e-02 2.055096328258514404e-01 -3.009351491928100586e-01 1.590106077492237091e-02 -5.339599773287773132e-02 1.530711501836776733e-01 1.697306334972381592e-01 -1.335582584142684937e-01 5.951806902885437012e-02 -1.397850513458251953e-01 -2.916211187839508057e-01 -4.976765811443328857e-02
2.722383709624409676e-03 -1.357014011591672897e-02 -3.488124608993530273e-01 7.150453329086303711e-02 1.339803785085678101e-01 5.025593563914299011e-03 8.346966654062271118e-02 8.472984284162521362e-02 3.359334543347358704e-02 1.223775744438171387e-02 -1.561493519693613052e-02 -1.854798756539821625e-02 6.349334120750427246e-02 3.853237032890319824e-01 1.710097938776016235e-01 -8.129904419183731079e-02 2.128484249114990234e-01 -1.492430716753005981e-01 1.668645590543746948e-01 -8.112392574548721313e-02 -8.840765804052352905e-02 -3.262734785676002502e-02 -3.004684746265411377e-01 -2.319177389144897461e-01 1.392144560813903809e-01 2.057770490646362305e-01 1.773903518915176392e-02 1.853241920471191406e-01 -2.470438480377197266e-01 -4.730533361434936523e-01 -2.509265672415494919e-03 -1.205240786075592041e-01
-2.126034796237945557e-01 1.410258263349533081e-01 2.540352642536163330e-01 -2.405035942792892456e-01 3.170005232095718384e-02 -2.565221190452575684e-01 -1.834562607109546661e-02 2.170873582363128662e-01 -1.317925453186035156e-01 -9.895122796297073364e-02 -3.032594323158264160e-01 -1.666074395179748535e-01 -5.073662102222442627e-02 1.336838155984878540e-01 -6.752239912748336792e-02 -6.165954470634460449e-02 7.107493281364440918e-02 -2.150300294160842896e-01 1.451380178332328796e-02 7.527333498001098633e-02 -3.141288459300994873e-01 -1.389252990484237671e-01 -3.742553293704986572e-01 2.460131607949733734e-02 -2.577788941562175751e-02 1.405369341373443604e-01 -7.815558463335037231e-02 7.545788306742906570e-03 1.567086279392242432e-01 -3.158704936504364014e-01 -3.483489528298377991e-02 2.337318807840347290e-01
-1.739690154790878296e-01 -4.659703746438026428e-02 1.873693317174911499e-01 3.456920012831687927e-02 2.643994688987731934e-01 2.803123928606510162e-02 2.754606492817401886e-02 4.940930753946304321e-02 -2.095119804143905640e-01 -1.671437174081802368e-01 -2.746265614405274391e-03 -4.384050890803337097e-02 -1.219711080193519592e-01 1.940771192312240601e-01 2.320332378149032593e-01 -2.259113080799579620e-02 1.495974063873291016e-01 -9.869760274887084961e-02 -2.905391752719879150e-01 -2.093769460916519165e-01 -1.752911508083343506e-01 -3.768894672393798828e-01 -4.685299396514892578e-01 -5.170728266239166260e-02 7.787202298641204834e-02 -8.949295617640018463e-03 -2.031179890036582947e-02 2.098798453807830811e-01 -5.157359410077333450e-03 -2.393921315670013428e-01 -1.545465434901416302e-03 -1.158928498625755310e-01
-1.176863834261894226e-01 1.060494687408208847e-02 -7.602355629205703735e-02 -3.886778280138969421e-02 -2.942318329587578773e-03 -1.575458496809005737e-01 -1.772322207689285278e-01 3.190597891807556152e-01 -7.216320186853408813e-02 -2.436241656541824341e-01 -9.936828166246414185e-02 -9.573408216238021851e-02 -1.957552433013916016e-01 -1.442587077617645264e-01 1.642421446740627289e-02 3.213016688823699951e-01 8.847843855619430542e-02 5.561692267656326294e-02 2.080730497837066650e-01 2.797179110348224640e-02 -8.032078295946121216e-02 -2.708469033241271973e-01 -4.679227471351623535e-01 1.927416175603866577e-01 1.521465778350830078e-01 1.535672545433044434e-01 3.461069613695144653e-02 2.492499165236949921e-02 8.539805561304092407e-02 -3.180926144123077393e-01 -1.548454463481903076e-01 5.060002580285072327e-02
1.175828576087951660e-01 -1.997133046388626099e-01 -1.955924630165100098e-01 1.248507127165794373e-01 1.134266778826713562e-01 -1.657834947109222412e-01 4.111903905868530273e-02 -5.638933554291725159e-02 -1.066176742315292358e-01 -2.093732506036758423e-01 7.977827638387680054e-02 -5.444574728608131409e-02 -1.510021239519119263e-01 2.116766554536297917e-04 -3.834363818168640137e-02 4.738916754722595215e-01 1.047911345958709717e-01 -7.131280377507209778e-03 -1.650896966457366943e-01 -1.873437762260437012e-01 1.413222998380661011e-01 -6.822650879621505737e-02 -4.814920127391815186e-01 -2.091436237096786499e-01 -9.848112612962722778e-02 1.268871277570724487e-01 8.432823419570922852e-02 -1.966939717531204224e-01 6.407086551189422607e-02 -2.688576579093933105e-01 4.242112487554550171e-02 1.023296564817428589e-01
-1.976413875818252563e-01 -4.183983430266380310e-03 1.514594443142414093e-02 1.921557933092117310e-01 9.450133889913558960e-02 7.205165177583694458e-02 -2.399443686008453369e-01 1.030513271689414978e-01 5.020708963274955750e-02 4.757916927337646484e-02 3.473674058914184570e-01 -3.504402935504913330e-02 -1.418357193470001221e-01 2.435349524021148682e-01 7.378114759922027588e-02 3.077269494533538818e-01 2.390909641981124878e-01 -2.293158322572708130e-02 -1.931462436914443970e-01 -1.814787089824676514e-01 3.194553852081298828e-01 9.066373854875564575e-02 -2.668185234069824219e-01 8.354152552783489227e-03 -2.955609261989593506e-01 1.200259849429130554e-01 -4.858516901731491089e-02 1.843387447297573090e-02 -2.662560641765594482e-01 -1.583589464426040649e-01 -5.378694832324981689e-02 -1.497325003147125244e-01
1.244821473956108093e-01 4.270243272185325623e-02 5.786322057247161865e-02 8.674948662519454956e-02 1.463727653026580811e-01 5.946519970893859863e-02 -4.518176615238189697e-02 9.657882899045944214e-02 -3.302085772156715393e-02 1.398792266845703125e-01 -3.312231004238128662e-01 1.624543666839599609e-01 9.270413778722286224e-03 4.104280471801757812e-01 7.637022435665130615e-02 3.295492529869079590e-01 1.136930435895919800e-01 -1.880536377429962158e-01 -1.778897345066070557e-01 -5.713390931487083435e-02 -1.631483286619186401e-01 8.001974970102310181e-02 -3.026699721813201904e-01 -1.874340027570724487e-01 2.678836695849895477e-02 8.909824490547180176e-02 2.695192694664001465e-01 -4.325443133711814880e-02 -5.364417284727096558e-02 -2.467311471700668335e-01 -3.024851679801940918e-01 -1.198702827095985413e-01
-4.892459511756896973e-02 8.480425924062728882e-02 8.374860137701034546e-02 -4.341905191540718079e-02 8.411787450313568115e-03 -3.858467191457748413e-02 -4.251368716359138489e-02 7.475350052118301392e-02 8.143857121467590332e-02 4.666474834084510803e-02 -1.599456518888473511e-01 -2.876006532460451126e-03 3.628629446029663086e-02 3.823843598365783691e-01 -8.473362773656845093e-03 -9.561440348625183105e-02 7.463210076093673706e-02 -4.035151302814483643e-01 -3.708557188510894775e-01 -1.142648458480834961e-01 7.458750903606414795e-02 -1.377559900283813477e-01 -2.471366226673126221e-01 8.828527480363845825e-02 1.685713976621627808e-02 9.816370159387588501e-02 1.175323799252510071e-01 2.200174927711486816e-01 -1.911535263061523438e-01 -4.801293015480041504e-01 -4.844801872968673706e-02 -1.657197028398513794e-01
1.373022794723510742e-01 1.587254106998443604e-01 -1.980825215578079224e-01 -6.385338306427001953e-02 7.633125036954879761e-02 -7.781154662370681763e-02 2.550933882594108582e-02 -2.748685777187347412e-01 -2.352425307035446167e-01 1.846132613718509674e-02 -1.174036413431167603e-01 -1.005429551005363464e-01 -1.436929851770401001e-01 -2.956000715494155884e-02 3.312185406684875488e-01 7.724145054817199707e-02 -9.063966572284698486e-02 -1.514954864978790283e-02 -3.387533426284790039e-01 -2.036940455436706543e-01 1.186358854174613953e-01 1.524189114570617676e-01 -4.007917940616607666e-01 1.838494539260864258e-01 9.910354018211364746e-02 1.438466906547546387e-01 2.664893865585327148e-02 -5.761742591857910156e-02 -2.711552977561950684e-01 -2.356486916542053223e-01 1.491323579102754593e-02 2.180318236351013184e-01
-3.836692078039050102e-03 2.861796021461486816e-01 7.976483553647994995e-02 -5.239509511739015579e-03 -1.104562431573867798e-01 1.557941585779190063e-01 -2.619237303733825684e-01 -5.573618784546852112e-02 -9.988337755203247070e-02 8.308325707912445068e-02 1.467341929674148560e-01 -1.009082049131393433e-01 -2.967669279314577579e-04 2.826871275901794434e-01 2.190517187118530273e-01 -3.493355214595794678e-02 1.447397172451019287e-01 -1.892365366220474243e-01 -3.697681427001953125e-01 -1.829191669821739197e-02 -3.817837536334991455e-01 -5.211736075580120087e-03 -1.258907020092010498e-01 -1.399202495813369751e-01 -1.691761165857315063e-01 3.693577349185943604e-01 1.437417119741439819e-01 -1.102690622210502625e-01 -7.529957592487335205e-02 -1.626154631376266479e-01 1.440716981887817383e-01 5.685341544449329376e-03
5.589722655713558197e-03 1.299263909459114075e-02 1.379677951335906982e-01 -1.665999442338943481e-01 1.764259785413742065e-01 -4.920734837651252747e-02 -1.406529545783996582e-01 -1.038582324981689453e-01 3.419872745871543884e-02 -8.304220438003540039e-02 1.371741294860839844e-02 9.167839586734771729e-02 2.591358311474323273e-02 2.758434414863586426e-01 6.779727339744567871e-02 -1.052506864070892334e-01 -1.522471010684967041e-02 -1.308158636093139648e-01 -2.094173580408096313e-01 -3.124987781047821045e-01 1.122749000787734985e-01 -8.696585893630981445e-03 -5.551550984382629395e-01 3.092797994613647461e-01 2.086291313171386719e-01 -9.148585051298141479e-02 1.997581720352172852e-01 -4.661393538117408752e-02 -2.874941378831863403e-02 -1.930340528488159180e-01 1.506263613700866699e-01 -2.228471487760543823e-01
-1.322773545980453491e-01 -1.241581700742244720e-02 -2.126478552818298340e-01 9.155318140983581543e-02 9.850911796092987061e-02 1.817999035120010376e-02 1.192776709794998169e-01 3.574097752571105957e-01 -5.885834619402885437e-02 1.107079833745956421e-01 -2.132426947355270386e-01 7.730454206466674805e-02 -3.364452719688415527e-02 1.235716715455055237e-01 1.777004003524780273e-01 -9.325247257947921753e-02 3.035836815834045410e-01 -4.486220702528953552e-02 -8.859199285507202148e-02 -1.507064998149871826e-01 1.736195534467697144e-01 1.935949325561523438e-01 -3.362102210521697998e-01 7.831510156393051147e-02 1.526743471622467041e-01 3.246045410633087158e-01 -2.180012613534927368e-01 8.106665313243865967e-02 3.636567294597625732e-02 -3.720012009143829346e-01 -1.345715373754501343e-01 -2.790714800357818604e-02
5.194505676627159119e-02 -5.191515386104583740e-02 6.989744305610656738e-02 -4.272270575165748596e-02 2.813641130924224854e-01 3.781662136316299438e-02 -1.986640989780426025e-01 -2.492261584848165512e-03 -1.501305401325225830e-02 1.077593420632183552e-03 -1.528495736420154572e-02 1.325494945049285889e-01 -2.281377092003822327e-02 2.010274082422256470e-01 9.429697692394256592e-02 2.728844247758388519e-02 -8.734376728534698486e-02 -1.813180148601531982e-01 -3.618659973144531250e-01 -3.204433619976043701e-01 1.763324886560440063e-01 7.941503822803497314e-02 -4.943299889564514160e-01 1.303515136241912842e-01 7.210739422589540482e-04 -8.343694359064102173e-02 1.244641141965985298e-03 -1.681040739640593529e-03 1.347820013761520386e-01 -3.586066663265228271e-01 1.127388104796409607e-01 -2.447374016046524048e-01
1.033469662070274353e-01 3.154438138008117676e-01 -2.097555547952651978e-01 -1.800668388605117798e-01 1.011602059006690979e-01 -1.151279211044311523e-01 -9.694562293589115143e-03 -1.282116770744323730e-01 2.940433323383331299e-01 -1.789427697658538818e-01 1.135199237614870071e-02 -3.457632381469011307e-03 -3.830533847212791443e-02 2.471195608377456665e-01 3.058610260486602783e-01 6.221598759293556213e-02 1.233317032456398010e-01 1.117617413401603699e-01 -1.670514196157455444e-01 1.066701784729957581e-01 -1.997144073247909546e-01 -7.161853462457656860e-02 -3.654673099517822266e-01 2.673980593681335449e-02 5.186855792999267578e-02 -1.019706651568412781e-01 1.907818019390106201e-01 -3.294812440872192383e-01 -6.111382693052291870e-02 -2.342220693826675415e-01 -7.347977906465530396e-02 -1.627030670642852783e-01
2.017377167940139771e-01 2.164881229400634766e-01 2.443297803401947021e-01 -1.634512841701507568e-01 1.321607530117034912e-01 -1.843919903039932251e-01 -2.521541118621826172e-01 9.204164147377014160e-03 -1.319875568151473999e-01 -2.033175975084304810e-01 -1.986067295074462891e-01 -2.223115563392639160e-01 1.355828344821929932e-01 1.559515893459320068e-01 8.281712979078292847e-02 2.452123463153839111e-01 2.491170018911361694e-01 1.224726736545562744e-01 6.890376657247543335e-02 1.768350303173065186e-01 8.178971707820892334e-02 2.114479094743728638e-01 -2.636962831020355225e-01 9.473324753344058990e-03 6.950139254331588745e-02 2.408031001687049866e-02 1.567007750272750854e-01 1.858616918325424194e-01 -8.811438828706741333e-02 -3.167491555213928223e-01 -3.672268614172935486e-02 -2.133440673351287842e-01
2.044875919818878174e-02 1.882624626159667969e-01 -4.574274644255638123e-02 1.063567176461219788e-01 8.287698775529861450e-02 -1.699709296226501465e-01 5.033656489104032516e-04 3.003929741680622101e-02 1.992549598217010498e-01 -2.248067595064640045e-02 3.419449925422668457e-01 1.718316674232482910e-01 -7.657922059297561646e-02 1.552221029996871948e-01 2.060615271329879761e-01 6.799980252981185913e-02 9.956125915050506592e-02 2.019427567720413208e-01 1.010068663163110614e-04 -2.421707212924957275e-01 -9.629432857036590576e-02 3.532632589340209961e-01 -4.498587846755981445e-01 1.102986484766006470e-01 1.289029256440699100e-03 2.565872073173522949e-01 1.087536960840225220e-01 -1.076776757836341858e-01 -1.273586153984069824e-01 -1.800677478313446045e-01 1.949108541011810303e-01 -1.285617202520370483e-01
3.278439640998840332e-01 2.216170728206634521e-01 4.198608547449111938e-02 1.002181768417358398e-01 -1.307281106710433960e-01 -6.699302792549133301e-02 -1.769651658833026886e-02 -5.768840014934539795e-02 -2.014646232128143311e-01 1.209698691964149475e-01 2.463571876287460327e-01 -2.689501503482460976e-03 1.257160305976867676e-01 -1.463486533612012863e-02 -6.516662985086441040e-02 2.863450348377227783e-01 2.854424342513084412e-02 -1.466736346483230591e-01 -4.045980982482433319e-03 -1.717727184295654297e-01 6.327191740274429321e-02 -1.073236539959907532e-01 -3.284111320972442627e-01 7.051095366477966309e-02 3.321365714073181152e-01 1.103625372052192688e-01 2.856332063674926758e-01 -3.722884878516197205e-02 -2.072256952524185181e-01 -3.752779066562652588e-01 -1.124466583132743835e-01 -7.819435000419616699e-02
-4.570190608501434326e-02 1.851187646389007568e-01 -2.686903774738311768e-01 -8.492913842201232910e-02 1.700461804866790771e-01 -2.693478018045425415e-02 -5.136289447546005249e-02 -1.162121072411537170e-02 1.259691715240478516e-01 1.003772094845771790e-01 -2.270180583000183105e-01 -8.839086443185806274e-02 -1.241964101791381836e-01 1.175605412572622299e-02 3.061011806130409241e-02 3.394325077533721924e-01 -2.898181602358818054e-02 -1.770992875099182129e-01 -3.146483376622200012e-02 -3.542610108852386475e-01 -1.760723292827606201e-01 2.123661041259765625e-01 -1.852012127637863159e-01 -1.839821226894855499e-02 1.432161182165145874e-01 -8.296231180429458618e-02 2.901266217231750488e-01 3.247961699962615967e-01 4.260071367025375366e-02 -3.602442741394042969e-01 6.580401957035064697e-02 1.113453432917594910e-01
-2.926065772771835327e-02 1.066275015473365784e-01 7.097795605659484863e-02 -9.779989719390869141e-02 1.846180260181427002e-01 -3.715180158615112305e-01 -1.927391439676284790e-01 4.920623451471328735e-02 4.585058242082595825e-02 5.699242278933525085e-02 -5.646913126111030579e-02 -2.291063666343688965e-01 -1.289048045873641968e-01 -7.808233797550201416e-02 8.127861469984054565e-02 1.358058601617813110e-01 4.353192150592803955e-01 1.949107646942138672e-01 -1.641330271959304810e-01 -6.168976426124572754e-02 1.176708564162254333e-01 -2.478968724608421326e-02 -2.971286177635192871e-01 4.075479507446289062e-02 -5.208153650164604187e-02 3.054602742195129395e-01 -2.687470316886901855e-01 1.773369014263153076e-01 -1.621144711971282959e-01 -1.602747589349746704e-01 -1.959404051303863525e-01 1.323746866546571255e-03
-3.229112923145294189e-02 6.370710581541061401e-02 1.242706850171089172e-01 -2.708140015602111816e-01 3.010302186012268066e-01 -2.100093215703964233e-01 1.929019391536712646e-02 2.456973493099212646e-02 1.130591146647930145e-02 2.759912610054016113e-01 -2.252047136425971985e-02 -2.043032795190811157e-01 -2.477350682020187378e-01 -3.240085765719413757e-02 1.692506223917007446e-01 1.134725660085678101e-02 1.912208199501037598e-01 -1.199045181274414062e-01 -2.354639172554016113e-01 -1.409083902835845947e-01 -5.432507395744323730e-02 -1.034796983003616333e-01 -3.805689215660095215e-01 1.127553582191467285e-01 7.463737577199935913e-02 4.146238788962364197e-02 8.404534310102462769e-02 3.806822001934051514e-01 -2.732701301574707031e-01 -1.010485962033271790e-01 -1.343837082386016846e-01 3.174724802374839783e-02
3.516884287819266319e-03 -8.416481316089630127e-02 6.596233695745468140e-02 -9.185519069433212280e-03 2.443670779466629028e-01 -2.143231183290481567e-01 -1.359519641846418381e-02 3.017890155315399170e-01 -3.445986285805702209e-02 3.361187875270843506e-01 1.996453404426574707e-01 5.509845167398452759e-02 -1.212884187698364258e-01 1.023681014776229858e-01 7.111559063196182251e-02 4.885359480977058411e-02 7.485817372798919678e-02 1.491258013993501663e-02 -3.648549020290374756e-01 -1.291819810867309570e-01 -6.925216317176818848e-02 -5.209039896726608276e-03 -2.654417455196380615e-01 4.424229264259338379e-02 1.017885357141494751e-01 3.013328313827514648e-01 -1.350057423114776611e-01 1.678254306316375732e-01 -1.263779848814010620e-01 -4.317112565040588379e-01 -1.381257921457290649e-01 -3.732745302841067314e-03
-1.082123517990112305e-01 1.235662922263145447e-01 1.317891478538513184e-02 -5.093882977962493896e-02 -4.667353630065917969e-02 -2.973934710025787354e-01 -1.973031014204025269e-01 -1.005557328462600708e-01 -1.022917404770851135e-01 7.962541282176971436e-02 1.018596664071083069e-01 -1.521077156066894531e-01 -8.672096580266952515e-02 1.146201416850090027e-01 -1.280617713928222656e-01 2.427673786878585815e-01 -1.883581429719924927e-01 9.985069930553436279e-02 -3.477642834186553955e-01 -2.481300570070743561e-02 1.179740354418754578e-01 1.409218609333038330e-01 -5.344908833503723145e-01 3.228449523448944092e-01 1.399420648813247681e-01 -6.496451795101165771e-02 2.708442043513059616e-03 -2.530155777931213379e-01 3.166009485721588135e-02 -2.972460351884365082e-02 2.145631238818168640e-02 5.844842642545700073e-02
-2.781513631343841553e-01 3.129297196865081787e-01 2.508412599563598633e-01 -2.669399678707122803e-01 -4.761957004666328430e-02 -1.964936256408691406e-01 4.428539797663688660e-02 2.793008089065551758e-01 -7.889270037412643433e-02 -3.786823153495788574e-02 -1.103181168437004089e-01 -9.922107309103012085e-02 -1.759726181626319885e-02 -1.143088340759277344e-01 8.320016413927078247e-02 -1.360897719860076904e-01 3.577217459678649902e-02 -1.162503361701965332e-01 -8.464442193508148193e-02 -1.618862301111221313e-01 -3.051667809486389160e-01 -2.520778961479663849e-02 -4.239417314529418945e-01 -6.338948756456375122e-02 -1.278585046529769897e-01 -1.095352577976882458e-03 -1.411707606166601181e-02 -1.015315949916839600e-01 1.001474186778068542e-01 -3.688265979290008545e-01 -2.040755562484264374e-02 -4.669901728630065918e-02
2.206587344408035278e-01 -7.492295652627944946e-02 3.404777944087982178e-01 -4.653104022145271301e-02 -6.796801835298538208e-02 -2.952975332736968994e-01 2.073423191905021667e-02 3.421446681022644043e-01 1.736969500780105591e-01 -6.987888365983963013e-03 1.376457661390304565e-01 -8.031468838453292847e-02 -1.986702978610992432e-01 9.041097760200500488e-02 7.585714012384414673e-02 1.445107161998748779e-01 1.714083850383758545e-01 1.699229925870895386e-01 -1.553711593151092529e-01 -6.687293946743011475e-02 -1.136704385280609131e-01 3.467978909611701965e-02 -4.372396767139434814e-01 8.278835564851760864e-02 -2.645201236009597778e-02 -2.198619395494461060e-02 2.655959427356719971e-01 2.041548304259777069e-02 -2.354239523410797119e-01 -2.624011831358075142e-04 -2.093194872140884399e-01 -1.341330856084823608e-01
-2.521418593823909760e-02 1.887006610631942749e-01 -5.687855184078216553e-02 -3.255591494962573051e-03 -4.878925904631614685e-02 -1.270864307880401611e-01 1.008456870913505554e-01 -5.309677496552467346e-02 8.063814043998718262e-02 1.087207272648811340e-01 1.012223809957504272e-01 -3.102425634860992432e-01 -2.074737250804901123e-01 1.022603083401918411e-02 1.911152899265289307e-01 1.933987885713577271e-01 7.800795137882232666e-02 -3.209561482071876526e-02 1.257328987121582031e-01 -6.895525380969047546e-03 -2.489307522773742676e-01 1.763747818768024445e-02 -4.593046903610229492e-01 -1.063560321927070618e-01 -1.564798355102539062e-01 2.227765172719955444e-01 -6.580463051795959473e-02 -6.522697210311889648e-02 -2.511654496192932129e-01 -1.857631802558898926e-01 2.096361964941024780e-01 -3.941214382648468018e-01
-4.034518077969551086e-02 6.203338503837585449e-02 3.749219328165054321e-02 -7.293678075075149536e-02 6.794658303260803223e-02 -1.374766826629638672e-01 -2.842845022678375244e-01 2.141776531934738159e-01 1.145048364996910095e-01 -1.672181785106658936e-01 2.955172955989837646e-01 -9.075658023357391357e-02 2.419377304613590240e-02 -2.106302790343761444e-02 -1.572567820549011230e-01 1.586856991052627563e-01 -3.931196033954620361e-02 -1.232853680849075317e-01 3.815116733312606812e-02 -7.176348567008972168e-02 -2.246093004941940308e-02 5.810189526528120041e-03 -4.362482130527496338e-01 -1.016684770584106445e-01 -1.985788941383361816e-01 1.641805768013000488e-01 2.668377161026000977e-01 4.459623992443084717e-01 7.034457474946975708e-02 -1.650620549917221069e-01 -1.109680458903312683e-01 2.109342366456985474e-01
5.809935927391052246e-02 -1.583060175180435181e-01 2.276177406311035156e-01 -1.796908825635910034e-01 1.810639649629592896e-01 8.898137509822845459e-02 -3.450383618474006653e-02 8.612049371004104614e-02 -2.551556937396526337e-02 -2.616451121866703033e-02 4.832633305341005325e-03 -3.554953634738922119e-02 -6.286166608333587646e-03 7.251949608325958252e-02 5.175110884010791779e-03 1.867464780807495117e-01 -8.749509602785110474e-02 1.603757031261920929e-02 -3.769985437393188477e-01 -1.986048370599746704e-01 1.528898999094963074e-02 -2.657251060009002686e-02 -5.100831985473632812e-01 2.109729647636413574e-01 -3.358500450849533081e-02 5.993947386741638184e-02 1.500198692083358765e-01 8.247552812099456787e-02 2.241250723600387573e-01 -3.253656327724456787e-01 1.327285468578338623e-01 -3.040958344936370850e-01
7.969988882541656494e-02 -3.765581175684928894e-02 1.451901793479919434e-01 8.479716628789901733e-02 2.837781012058258057e-01 -3.396798297762870789e-02 -1.252807378768920898e-01 7.001252472400665283e-02 -7.383127510547637939e-02 8.338174223899841309e-02 -5.817082151770591736e-02 1.283233761787414551e-01 -1.461089849472045898e-01 2.551118731498718262e-01 1.492277532815933228e-01 4.702071193605661392e-03 -6.160420924425125122e-02 -8.778770267963409424e-02 -6.379871815443038940e-02 -4.371114373207092285e-01 2.028708606958389282e-01 -1.454788148403167725e-01 -5.373842120170593262e-01 1.046456098556518555e-01 1.817762702703475952e-01 -1.111323013901710510e-01 1.212620660662651062e-01 1.172625273466110229e-01 -4.119732230901718140e-02 -2.302995920181274414e-01 6.578379124402999878e-02 -1.382062733173370361e-01
2.423471510410308838e-01 1.721562743186950684e-01 -4.438189417123794556e-02 1.247118711471557617e-01 -1.512619405984878540e-01 -5.953821167349815369e-02 5.283303558826446533e-02 -5.772003158926963806e-02 -1.391309052705764771e-01 5.660941824316978455e-02 -4.428399354219436646e-02 -2.670782208442687988e-01 2.576085031032562256e-01 4.514146223664283752e-02 -2.952043153345584869e-02 3.323671221733093262e-01 -2.046714574098587036e-01 -1.476829051971435547e-01 -5.571964755654335022e-02 -1.908738166093826294e-01 2.147663533687591553e-01 -1.076527461409568787e-01 -3.819485306739807129e-01 -2.084638029336929321e-01 9.638226777315139771e-02 7.747546583414077759e-02 2.677881717681884766e-01 -4.860981181263923645e-02 -1.518972963094711304e-01 -3.110545277595520020e-01 -9.866771101951599121e-02 -1.293985992670059204e-01
-3.708038106560707092e-02 1.346797198057174683e-01 1.376022398471832275e-01 1.989880800247192383e-01 1.947776526212692261e-01 -2.310691401362419128e-02 1.186098009347915649e-01 2.090462446212768555e-01 1.606631875038146973e-01 1.107305213809013367e-01 3.802096843719482422e-02 6.865527480840682983e-02 4.225848615169525146e-02 2.961305677890777588e-01 2.835422568023204803e-02 -1.466905474662780762e-01 3.026928007602691650e-01 8.714999258518218994e-02 -1.223688870668411255e-01 -9.977588057518005371e-02 -8.537026494741439819e-02 2.126553654670715332e-01 -4.562233388423919678e-01 3.062261939048767090e-01 -5.497881025075912476e-02 2.354622483253479004e-01 -4.892325773835182190e-02 -3.242021426558494568e-02 1.694781482219696045e-01 -2.517714500427246094e-01 1.038451492786407471e-01 1.621836572885513306e-01
1.881570070981979370e-01 2.251392453908920288e-01 -1.656177192926406860e-01 4.997707530856132507e-02 1.227567866444587708e-01 -1.247993037104606628e-01 1.144998148083686829e-01 9.545876830816268921e-02 -5.185555294156074524e-02 5.826677009463310242e-02 1.177911311388015747e-01 7.064931094646453857e-02 -1.012994162738323212e-02 2.735894918441772461e-01 9.528622776269912720e-02 3.206368535757064819e-02 4.794850945472717285e-02 -3.217145204544067383e-01 1.071101129055023193e-01 -1.660979241132736206e-01 -1.907487511634826660e-01 3.026261627674102783e-01 -3.638290166854858398e-01 3.511344492435455322e-01 -2.299515306949615479e-01 3.842448443174362183e-02 1.990204863250255585e-02 4.433839395642280579e-02 -1.603333652019500732e-01 -8.062369376420974731e-02 -5.445307865738868713e-02 -3.173654079437255859e-01
2.496762424707412720e-01 1.603147685527801514e-01 -1.299015134572982788e-01 -1.233828216791152954e-01 2.208421193063259125e-02 -1.753859966993331909e-01 2.688217461109161377e-01 1.135360598564147949e-01 -2.455046772956848145e-02 3.404558077454566956e-02 -1.226280257105827332e-01 6.142542697489261627e-03 9.625983983278274536e-02 5.309966206550598145e-02 2.463321834802627563e-01 5.928014591336250305e-02 5.438091978430747986e-02 -6.582593917846679688e-02 -1.340546458959579468e-01 -1.420036051422357559e-02 2.539606392383575439e-02 -1.063259541988372803e-01 -1.898363977670669556e-01 -4.811487346887588501e-02 1.451419573277235031e-02 -1.877598315477371216e-01 5.320557951927185059e-01 1.550158560276031494e-01 -1.085998415946960449e-01 -4.373428821563720703e-01 -1.960068494081497192e-01 1.025602519512176514e-01
5.082229524850845337e-02 -1.292457282543182373e-01 6.037690863013267517e-02 -2.324213683605194092e-01 1.038295403122901917e-01 1.228170190006494522e-02 -6.709989905357360840e-02 3.482601940631866455e-01 -1.382796913385391235e-01 2.026455551385879517e-01 4.583696275949478149e-02 -1.434484422206878662e-01 -2.363361418247222900e-01 1.449673175811767578e-01 -2.446983940899372101e-03 -1.164492368698120117e-01 -1.720556765794754028e-01 1.131402477622032166e-01 -3.170142769813537598e-01 -1.343416124582290649e-01 -6.491075456142425537e-02 1.513205468654632568e-01 -3.511978089809417725e-01 1.543852984905242920e-01 3.505706787109375000e-02 1.363044828176498413e-01 1.590413600206375122e-01 1.859847307205200195e-01 -3.145733177661895752e-01 -2.856042981147766113e-01 -5.163431167602539062e-02 1.220923960208892822e-01
-8.132307976484298706e-02 3.141688108444213867e-01 1.628121882677078247e-01 -7.407068461179733276e-02 -2.075123339891433716e-01 3.453159006312489510e-04 1.814698427915573120e-01 1.283682137727737427e-01 -1.955995112657546997e-01 2.087226957082748413e-01 -1.024134084582328796e-02 6.046271324157714844e-02 2.755195461213588715e-02 9.960180521011352539e-02 2.001679968088865280e-03 2.206264585256576538e-01 2.226537466049194336e-01 6.326320767402648926e-02 -1.772393435239791870e-01 -5.106480047106742859e-02 -9.633632749319076538e-02 -8.661331236362457275e-02 -1.473647505044937134e-01 -2.958642877638339996e-02 -1.745106577873229980e-01 5.356365442276000977e-01 3.003672361373901367e-01 2.756436914205551147e-02 -1.296194642782211304e-01 -2.073470652103424072e-01 -1.575292646884918213e-01 7.315385341644287109e-02
9.997575730085372925e-02 2.960003726184368134e-02 2.534396052360534668e-01 -2.389185130596160889e-01 9.576954692602157593e-02 -5.594503879547119141e-02 -2.023414969444274902e-01 2.777613103389739990e-01 -7.221297919750213623e-02 1.659452617168426514e-01 2.539708912372589111e-01 -5.660811811685562134e-02 -3.149334490299224854e-01 2.974956333637237549e-01 -3.754873573780059814e-02 2.019990794360637665e-02 1.337677836418151855e-01 -8.848524838685989380e-02 -8.608835935592651367e-02 -2.716799378395080566e-01 1.344622075557708740e-01 1.460014283657073975e-01 -3.555577993392944336e-01 1.252291202545166016e-01 -1.362056136131286621e-01 4.747182503342628479e-02 1.751312613487243652e-01 5.315776541829109192e-02 -2.898674309253692627e-01 1.069815456867218018e-02 -1.154586225748062134e-01 8.509750664234161377e-02
-6.716638803482055664e-02 1.124056652188301086e-01 -9.556374512612819672e-03 -3.761301040649414062e-01 -1.073625013232231140e-01 -1.154203414916992188e-01 -1.708886399865150452e-02 3.134156465530395508e-01 1.562002003192901611e-01 -8.321254700422286987e-02 -1.568073332309722900e-01 -1.128192171454429626e-01 -8.948574960231781006e-02 -1.368875205516815186e-01 -1.386806718073785305e-03 2.279947996139526367e-01 -8.807634003460407257e-03 -3.425057232379913330e-02 -2.490007281303405762e-01 1.676139086484909058e-01 -5.332957487553358078e-03 -5.201758071780204773e-02 -5.245007872581481934e-01 2.029872834682464600e-01 -2.234783768653869629e-01 -4.615653678774833679e-02 -1.137550398707389832e-01 8.129642903804779053e-02 -2.797081470489501953e-01 -8.165830373764038086e-02 -3.159679099917411804e-02 5.136779323220252991e-02
-1.574763841927051544e-02 3.581773042678833008e-01 -1.799103170633316040e-01 -5.213063582777976990e-02 2.098980844020843506e-01 -1.863770931959152222e-01 6.564440578222274780e-02 2.658357322216033936e-01 -3.715866943821310997e-03 -1.204056143760681152e-01 4.351781308650970459e-02 1.779342740774154663e-01 -4.793839156627655029e-02 1.692069321870803833e-01 9.090908616781234741e-02 -7.545137405395507812e-02 2.149257361888885498e-01 1.023594066500663757e-01 -2.815005481243133545e-01 -2.060166150331497192e-01 -9.876725077629089355e-02 2.489787489175796509e-01 -1.537127047777175903e-01 5.964330863207578659e-03 3.419326990842819214e-02 1.902425736188888550e-01 1.438206732273101807e-01 2.297782748937606812e-01 1.552713811397552490e-01 -3.692615628242492676e-01 -1.612360477447509766e-01 1.363214254379272461e-01
-2.587777674198150635e-01 4.723637998104095459e-01 9.252134710550308228e-02 2.007855474948883057e-01 3.118850588798522949e-01 -3.399759829044342041e-01 -3.988033160567283630e-03 1.230694949626922607e-01 8.654654771089553833e-02 -2.598623633384704590e-01 -5.398462712764739990e-02 1.468921918421983719e-02 -4.319185391068458557e-02 1.991788297891616821e-01 5.351592600345611572e-02 1.518183108419179916e-02 1.203461214900016785e-01 1.956488005816936493e-02 -7.618484646081924438e-02 1.663458161056041718e-02 -8.587690442800521851e-02 4.154698550701141357e-02 -3.615725338459014893e-01 -1.134109199047088623e-01 1.748068034648895264e-01 1.275525838136672974e-01 2.468122392892837524e-01 1.035246774554252625e-01 -4.451725631952285767e-02 -9.772187471389770508e-02 -7.426857203245162964e-02 -3.286381810903549194e-02
-1.590967774391174316e-01 3.580074310302734375e-01 -2.690114825963973999e-02 2.221295796334743500e-02 2.541096322238445282e-02 1.511098295450210571e-01 2.508710324764251709e-01 4.950135201215744019e-02 -2.282872498035430908e-01 7.772727310657501221e-02 1.318079531192779541e-01 2.461824566125869751e-02 7.793286442756652832e-02 9.927079081535339355e-02 1.362346559762954712e-01 2.934910953044891357e-01 2.474500089883804321e-01 -1.245158165693283081e-01 -2.270847409963607788e-01 1.055734604597091675e-01 -1.369186490774154663e-01 2.108330875635147095e-01 -1.659876704216003418e-01 4.613814502954483032e-02 1.608233302831649780e-01 2.799062132835388184e-01 2.099842280149459839e-01 2.256615161895751953e-01 4.288376867771148682e-02 -2.694772481918334961e-01 -2.313593924045562744e-01 -1.162100676447153091e-02
-7.216165959835052490e-02 4.065806567668914795e-01 -7.350835017859935760e-03 2.254627645015716553e-02 8.514752238988876343e-02 8.753883093595504761e-02 2.292502820491790771e-01 1.233607809990644455e-02 4.777296632528305054e-02 -3.307690024375915527e-01 -1.659164577722549438e-02 2.400748431682586670e-01 -2.901676893234252930e-01 2.332818359136581421e-01 3.055816330015659332e-02 2.295141667127609253e-01 9.315570443868637085e-02 -5.632912367582321167e-02 -8.909486979246139526e-02 -5.870427191257476807e-02 5.809138529002666473e-03 2.476446032524108887e-01 -2.981731593608856201e-01 -1.276876628398895264e-01 -4.401312395930290222e-02 3.034520447254180908e-01 1.243798807263374329e-01 1.232847645878791809e-01 -1.296674162149429321e-01 -1.926588416099548340e-01 4.198800772428512573e-03 1.761391013860702515e-01
-4.869604110717773438e-02 2.473091930150985718e-01 5.586201697587966919e-02 -1.332719624042510986e-01 2.255075424909591675e-01 -1.032662689685821533e-01 1.278731524944305420e-01 -1.247644983232021332e-02 1.470107585191726685e-01 2.224249839782714844e-01 2.073370963335037231e-01 1.274881809949874878e-01 -6.148445233702659607e-02 1.981463283300399780e-01 2.292481362819671631e-01 3.388308361172676086e-02 2.434049695730209351e-01 -2.214815318584442139e-01 -1.676715016365051270e-01 8.116243779659271240e-02 -8.134077303111553192e-03 1.513277590274810791e-01 -3.316695988178253174e-01 1.130656003952026367e-01 -2.017558068037033081e-01 1.640686541795730591e-01 3.859127759933471680e-01 -2.616271078586578369e-01 -8.015328645706176758e-02 -1.494466811418533325e-01 7.416036725044250488e-02 -4.972209408879280090e-02
2.458860399201512337e-04 -1.080766245722770691e-01 1.270732190459966660e-02 5.314719304442405701e-02 7.806064188480377197e-02 -9.874019026756286621e-02 2.581531405448913574e-01 -2.056832611560821533e-01 -2.307934500277042389e-02 -4.428568109869956970e-02 1.763349324464797974e-01 -9.687881916761398315e-02 -1.566216498613357544e-01 2.215316444635391235e-01 2.937235534191131592e-01 9.750533103942871094e-02 1.879191398620605469e-01 -5.783324688673019409e-02 2.419271692633628845e-02 5.476810783147811890e-02 3.741146624088287354e-02 5.759242922067642212e-02 -6.240924000740051270e-01 -1.749493926763534546e-01 -8.257692307233810425e-02 6.713384389877319336e-02 1.944041699171066284e-01 1.187237724661827087e-02 5.938594695180654526e-03 -2.545580565929412842e-01 2.213964760303497314e-01 -1.342061161994934082e-01
-7.729569077491760254e-02 2.151897251605987549e-01 4.430658183991909027e-03 -1.242811009287834167e-01 1.001457870006561279e-02 -2.569751441478729248e-01 -1.123796254396438599e-01 1.684828400611877441e-01 1.272597117349505424e-03 -1.258226670324802399e-02 1.361535936594009399e-01 1.640765964984893799e-01 3.103529848158359528e-02 3.021693825721740723e-01 1.920049041509628296e-01 1.082670241594314575e-01 3.858720883727073669e-02 -1.751224994659423828e-01 -1.928391307592391968e-01 1.420188695192337036e-01 2.052160799503326416e-01 1.925787925720214844e-01 -3.150541484355926514e-01 -1.492352783679962158e-01 -5.478415265679359436e-02 3.823705911636352539e-01 -2.340561598539352417e-01 -1.263979524374008179e-01 -1.183606535196304321e-01 -2.763435542583465576e-01 -6.012414768338203430e-02 -1.855381280183792114e-01
1.786648780107498169e-01 3.133122324943542480e-01 -7.277359813451766968e-02 9.553803130984306335e-03 -8.207532763481140137e-02 -1.032015308737754822e-01 6.292180716991424561e-02 2.092528790235519409e-01 4.637250676751136780e-02 5.722155421972274780e-02 2.690527141094207764e-01 -9.001868218183517456e-02 -4.327318817377090454e-02 -2.310044877231121063e-02 -1.088204458355903625e-01 -4.563811700791120529e-03 -1.357907801866531372e-01 -1.406613141298294067e-01 2.453184127807617188e-01 -4.042821824550628662e-01 1.308400779962539673e-01 8.110390603542327881e-02 -4.690816998481750488e-01 1.138204336166381836e-02 -1.447344273328781128e-01 2.811248004436492920e-01 -1.052311509847640991e-01 1.410769820213317871e-01 3.844521567225456238e-02 -2.352357506752014160e-01 4.851363971829414368e-02 5.805924162268638611e-02
1.776352077722549438e-01 2.566021978855133057e-01 -8.352071046829223633e-02 -2.203992903232574463e-01 9.654060006141662598e-02 -2.824293971061706543e-01 -2.194664776325225830e-01 -1.367859393358230591e-01 -3.197660446166992188e-01 -6.286085397005081177e-02 9.960923343896865845e-02 -1.594191193580627441e-01 2.878936938941478729e-02 1.848241090774536133e-01 1.408158987760543823e-02 -1.330470442771911621e-01 -1.057701837271451950e-02 -2.084480226039886475e-01 1.539415419101715088e-01 -1.402566134929656982e-01 1.401925981044769287e-01 -2.152305282652378082e-02 -1.741908788681030273e-01 -2.395637780427932739e-01 3.572679311037063599e-02 2.290522456169128418e-01 2.332218587398529053e-01 -1.679708212614059448e-01 1.632310003042221069e-01 -3.018121719360351562e-01 2.164171636104583740e-01 3.095668554306030273e-02
-2.633767724037170410e-01 1.352182030677795410e-01 2.145525813102722168e-01 -1.773659437894821167e-01 1.611316762864589691e-02 -2.181712165474891663e-02 -8.290286362171173096e-02 2.271196842193603516e-01 -2.252025753259658813e-01 -5.364169180393218994e-02 -2.562899291515350342e-01 -1.771323829889297485e-01 6.936626881361007690e-02 2.782727126032114029e-03 -1.018664762377738953e-01 -5.716818198561668396e-02 3.247901424765586853e-02 -2.031874358654022217e-01 -1.054616086184978485e-02 -6.749305874109268188e-02 -2.437543570995330811e-01 2.474942989647388458e-02 -3.890449702739715576e-01 -2.738690376281738281e-02 -1.994356662034988403e-01 1.446720212697982788e-01 7.851516827940940857e-03 5.848756060004234314e-03 2.443970590829849243e-01 -4.752558469772338867e-01 -2.780423685908317566e-02 1.530901901423931122e-02
-9.424847364425659180e-02 1.958007216453552246e-01 1.076112538576126099e-01 2.014519274234771729e-02 1.945086270570755005e-01 -2.489133626222610474e-01 -3.045002743601799011e-02 1.580584347248077393e-01 -9.005735069513320923e-02 -2.628993988037109375e-01 -1.890496611595153809e-01 1.621913611888885498e-01 -1.857634037733078003e-01 2.436977773904800415e-01 -1.542722880840301514e-01 -6.097826734185218811e-02 1.378746330738067627e-01 7.566297054290771484e-02 -5.025232955813407898e-02 7.436654716730117798e-02 -6.982317566871643066e-02 2.554505765438079834e-01 -4.659412205219268799e-01 -8.481940627098083496e-02 3.052598983049392700e-02 2.191248685121536255e-01 2.343168258666992188e-01 -1.597719937562942505e-01 1.135426685214042664e-01 -1.902226917445659637e-02 -2.869296967983245850e-01 4.720198735594749451e-02
2.516999244689941406e-01 -4.968339204788208008e-02 2.702332139015197754e-01 -1.344533562660217285e-01 -1.254910528659820557e-01 1.660859286785125732e-01 2.527279257774353027e-01 1.979884952306747437e-01 6.965310126543045044e-02 1.186043843626976013e-01 -1.097544580698013306e-01 -1.942819505929946899e-01 9.046009927988052368e-02 -6.815738976001739502e-02 2.138538658618927002e-01 -3.994198516011238098e-02 2.020401358604431152e-01 -2.344409525394439697e-01 -1.515343189239501953e-01 -2.682442367076873779e-01 1.699889660812914371e-03 1.984204649925231934e-01 -4.368296265602111816e-01 1.372185647487640381e-01 -1.930370330810546875e-01 1.734389811754226685e-01 1.422257442027330399e-02 8.990716934204101562e-02 -5.071263760328292847e-02 -2.228569835424423218e-01 -1.266073435544967651e-02 7.349003106355667114e-03
-4.908211529254913330e-02 4.253487288951873779e-01 -1.442591249942779541e-01 9.310009330511093140e-02 1.346398741006851196e-01 -4.590448364615440369e-02 -2.981167286634445190e-02 1.497949659824371338e-01 -2.021349519491195679e-01 -3.644989728927612305e-01 1.547912806272506714e-01 1.731990426778793335e-01 -2.203223407268524170e-01 9.445104002952575684e-02 2.363819926977157593e-01 -1.183084473013877869e-01 2.093137204647064209e-01 8.805888891220092773e-02 -1.822184473276138306e-01 8.308442309498786926e-03 -3.457121923565864563e-02 8.092888630926609039e-03 -4.495933949947357178e-01 -1.260684877634048462e-01 4.380708560347557068e-03 4.460951313376426697e-02 3.472433984279632568e-02 5.153232440352439880e-02 6.021943315863609314e-02 -1.901425868272781372e-01 -1.970002502202987671e-01 -5.342211574316024780e-03
2.839191816747188568e-03 1.241085231304168701e-01 6.759102642536163330e-02 -2.142068594694137573e-01 6.303805857896804810e-02 -1.758877933025360107e-01 -1.769698709249496460e-01 -1.102798059582710266e-01 -1.057315245270729065e-01 -8.872266858816146851e-02 -8.438287675380706787e-02 1.761397868394851685e-01 -2.336039245128631592e-01 3.504513204097747803e-01 -1.431830525398254395e-01 3.265542536973953247e-02 5.050820112228393555e-02 -1.081934943795204163e-01 -3.658929467201232910e-01 -3.339251875877380371e-01 4.954811558127403259e-02 -9.658522158861160278e-02 -4.030140638351440430e-01 7.542956620454788208e-02 2.112573832273483276e-01 -7.519584032706916332e-04 1.246876195073127747e-01 -1.406452991068363190e-02 8.130353689193725586e-02 -2.531774342060089111e-01 8.898545056581497192e-02 -1.451122015714645386e-01
4.836522415280342102e-02 1.763397604227066040e-01 -4.057141765952110291e-02 -3.217072784900665283e-01 -1.090040132403373718e-01 -2.733135819435119629e-01 8.105913549661636353e-02 -6.366247683763504028e-02 1.462793052196502686e-01 1.532902717590332031e-01 -1.685544997453689575e-01 -7.112560421228408813e-02 -1.038392484188079834e-01 -3.498108312487602234e-02 -8.204671554267406464e-03 5.523725226521492004e-02 -1.017737463116645813e-01 -3.914345800876617432e-01 -1.015795096755027771e-01 2.055564224720001221e-01 8.926894515752792358e-02 2.241604030132293701e-01 -2.986316084861755371e-01 2.211803048849105835e-01 -1.547997910529375076e-02 2.617248892784118652e-01 -3.645273298025131226e-02 2.427979409694671631e-01 -8.842203021049499512e-02 -2.551679909229278564e-01 -2.338314652442932129e-01 -4.041631892323493958e-02
-2.034310549497604370e-01 1.320866793394088745e-01 -6.535921245813369751e-02 -1.250465363264083862e-01 -4.369433037936687469e-03 -9.339015930891036987e-02 -6.127014383673667908e-02 1.626499444246292114e-01 -8.538517169654369354e-03 -3.233543336391448975e-01 -1.874564141035079956e-01 -3.731694817543029785e-02 -7.816614210605621338e-02 -8.222842961549758911e-02 2.602390646934509277e-01 3.232972919940948486e-01 -3.962088748812675476e-02 7.993204146623611450e-02 1.807512938976287842e-01 6.820520013570785522e-02 -2.395537793636322021e-01 -1.531946361064910889e-01 -4.632336795330047607e-01 2.156625986099243164e-01 5.019328370690345764e-02 8.403939753770828247e-02 1.428104043006896973e-01 1.641706973314285278e-01 2.978089638054370880e-02 -2.931867539882659912e-01 -1.518996506929397583e-01 4.416180774569511414e-02
-1.074253953993320465e-02 7.572824507951736450e-02 -2.070141881704330444e-01 9.732160717248916626e-02 1.102602202445268631e-02 -1.255442202091217041e-01 1.575047075748443604e-01 -6.645219773054122925e-02 1.616068184375762939e-01 7.401335984468460083e-02 1.129222810268402100e-01 2.005531489849090576e-01 -5.214330554008483887e-02 3.667168021202087402e-01 1.661388427019119263e-01 2.761247754096984863e-02 2.253179997205734253e-02 -3.704394400119781494e-02 5.276852101087570190e-02 -1.999169737100601196e-01 -4.723662883043289185e-02 1.292311251163482666e-01 -3.320758938789367676e-01 -2.668198347091674805e-01 3.218888491392135620e-02 3.069388866424560547e-01 -5.765627697110176086e-02 1.391256600618362427e-01 1.013739183545112610e-01 -4.619502425193786621e-01 -1.978016495704650879e-01 -1.443123519420623779e-01
-1.037926822900772095e-01 1.861304640769958496e-01 5.261776223778724670e-02 -2.850286364555358887e-01 -1.660579144954681396e-01 -3.077812194824218750e-01 8.187600970268249512e-02 7.057136856019496918e-03 1.012348756194114685e-01 1.288642585277557373e-01 -4.837186262011528015e-02 1.094317361712455750e-01 2.390229888260364532e-02 -2.236095964908599854e-01 -2.418769598007202148e-01 1.910098046064376831e-01 2.473112568259239197e-02 -5.704627931118011475e-02 -1.544887125492095947e-01 -1.724749654531478882e-01 1.040076687932014465e-01 1.795212775468826294e-01 -4.353899061679840088e-01 -3.395248949527740479e-02 -1.225889399647712708e-01 2.901432514190673828e-01 -9.295138716697692871e-02 1.828198730945587158e-01 -7.413796335458755493e-02 -2.339141368865966797e-01 -2.314607650041580200e-01 9.208652377128601074e-02
6.478758901357650757e-02 -5.205279961228370667e-02 1.467932574450969696e-02 1.017571240663528442e-01 -9.244807064533233643e-02 -3.123617768287658691e-01 -1.108844503760337830e-01 -1.644502282142639160e-01 -8.825968205928802490e-02 9.767079725861549377e-03 2.682663500308990479e-01 -1.660170406103134155e-01 -1.051774993538856506e-01 2.445950657129287720e-01 3.042849600315093994e-01 3.888880312442779541e-01 5.483546108007431030e-02 6.135176122188568115e-02 -2.526179552078247070e-01 -1.900044679641723633e-01 5.258243530988693237e-02 1.391417682170867920e-01 -2.572770416736602783e-01 1.705055870115756989e-02 6.745743006467819214e-02 1.897401362657546997e-01 3.106981515884399414e-01 -1.688517481088638306e-01 4.100315272808074951e-02 -1.776881515979766846e-01 -1.098867431282997131e-01 9.338023513555526733e-02
5.129262432456016541e-02 1.750686019659042358e-02 -2.301499946042895317e-03 9.406158700585365295e-03 -1.701305359601974487e-01 -1.399114727973937988e-02 1.869667917490005493e-01 -1.716394573450088501e-01 -1.642708629369735718e-01 2.097572535276412964e-01 -1.696608588099479675e-02 5.687276646494865417e-02 -2.291569709777832031e-01 -1.184286698698997498e-01 4.668941721320152283e-02 1.566808372735977173e-01 -4.222739115357398987e-02 -2.534046471118927002e-01 -2.660086750984191895e-01 -1.126460358500480652e-01 -2.043810486793518066e-01 -7.550074160099029541e-02 -3.806256353855133057e-01 -1.437188088893890381e-01 -9.993945062160491943e-02 3.045287728309631348e-01 4.761379584670066833e-02 9.500862658023834229e-02 -9.535257518291473389e-02 -4.036549627780914307e-01 2.757759988307952881e-01 -1.053021252155303955e-01
-1.285634487867355347e-01 4.046037197113037109e-01 -2.852467000484466553e-01 2.063680440187454224e-02 9.601905196905136108e-02 -1.280302852392196655e-01 -1.225244179368019104e-01 2.654001675546169281e-02 -5.376028269529342651e-02 -2.414668351411819458e-01 -9.553009644150733948e-03 -6.596787273883819580e-02 7.629229873418807983e-02 9.561719000339508057e-02 -5.373438075184822083e-02 -8.423599600791931152e-02 -7.937554270029067993e-02 3.185818344354629517e-02 2.108220010995864868e-01 5.641638487577438354e-02 -1.266972906887531281e-02 1.407180428504943848e-01 -4.969874918460845947e-01 7.467646896839141846e-02 -2.444238811731338501e-01 3.344344720244407654e-02 2.112691551446914673e-01 -1.018763855099678040e-01 -3.872690200805664062e-01 -1.126189604401588440e-01 2.170748542994260788e-03 6.544524338096380234e-03
1.256731003522872925e-01 1.555265039205551147e-01 -6.608030200004577637e-02 5.539109930396080017e-02 6.052511557936668396e-02 -4.003757983446121216e-02 -1.056678742170333862e-01 -2.133673429489135742e-01 3.875745832920074463e-02 7.425385713577270508e-02 1.152530163526535034e-01 8.009278029203414917e-02 -2.243413180112838745e-01 1.780965775251388550e-01 7.103122770786285400e-02 7.001296430826187134e-02 1.131186494603753090e-03 5.449840426445007324e-02 -6.292124837636947632e-02 -2.742596203461289406e-03 -2.157317101955413818e-01 1.657611131668090820e-01 -4.293490946292877197e-01 -1.607206016778945923e-01 -2.182402312755584717e-01 3.844392895698547363e-01 1.458742469549179077e-01 1.297497302293777466e-01 -2.062215805053710938e-01 -2.840844392776489258e-01 2.784633040428161621e-01 -2.155931890010833740e-01
-3.892229497432708740e-01 3.973066061735153198e-02 1.983071304857730865e-02 -1.709873378276824951e-01 1.157372891902923584e-01 -1.669626832008361816e-01 -1.119163855910301208e-01 9.272296726703643799e-02 -1.626892983913421631e-01 6.817040592432022095e-02 2.652063220739364624e-02 -2.639478445053100586e-01 4.943475872278213501e-02 -9.246929734945297241e-02 1.400864273309707642e-01 1.843842417001724243e-01 8.961785584688186646e-02 -9.252104908227920532e-02 1.277056336402893066e-01 9.120878577232360840e-02 -1.138658076524734497e-01 -2.246951311826705933e-01 -2.713615000247955322e-01 2.218833267688751221e-01 -1.491410732269287109e-01 1.307343691587448120e-01 1.618782281875610352e-01 1.047971025109291077e-01 -1.026223152875900269e-01 -5.152524709701538086e-01 -9.179617464542388916e-02 1.712218672037124634e-02
-1.441575437784194946e-01 1.065095216035842896e-01 1.133076474070549011e-01 -3.402616381645202637e-01 1.264123525470495224e-02 -2.410571128129959106e-01 -7.718684524297714233e-02 2.285588532686233521e-01 1.648344993591308594e-01 1.736560165882110596e-01 -1.238668933510780334e-01 -2.206465750932693481e-01 -6.263990700244903564e-02 2.034550309181213379e-01 1.122978925704956055e-01 1.264078170061111450e-02 9.489913284778594971e-02 -8.185648918151855469e-02 -3.637056350708007812e-01 4.726346582174301147e-02 -8.761183172464370728e-02 7.636261289007961750e-04 -3.511869907379150391e-01 1.354805529117584229e-01 1.308389902114868164e-01 1.224963814020156860e-01 -1.217335984110832214e-01 8.232782781124114990e-02 -1.169470623135566711e-01 -2.295597493648529053e-01 -2.784641981124877930e-01 -2.147693634033203125e-01
-1.054036989808082581e-01 -7.171162962913513184e-02 2.519063353538513184e-01 1.434844434261322021e-01 -8.676016330718994141e-02 -8.783498778939247131e-03 3.040410578250885010e-01 2.625873684883117676e-01 2.767652273178100586e-02 -6.654970347881317139e-02 -2.058153152465820312e-01 -1.788424551486968994e-01 1.451246812939643860e-02 -2.653427235782146454e-02 1.584703177213668823e-01 -1.631802469491958618e-01 2.450077086687088013e-01 1.492409706115722656e-01 -1.414846330881118774e-01 -1.545643955469131470e-01 1.411715447902679443e-01 -7.773524522781372070e-02 -5.282637476921081543e-01 1.877901256084442139e-01 -2.132291495800018311e-01 2.073279917240142822e-01 3.706369921565055847e-02 -2.562921494245529175e-02 -1.832403987646102905e-01 -8.126137405633926392e-02 2.332311682403087616e-02 -2.818701602518558502e-02
-3.929848596453666687e-02 1.143315061926841736e-02 -1.348513215780258179e-01 8.081940561532974243e-02 -1.047089099884033203e-01 1.073441654443740845e-01 -6.339395046234130859e-02 -1.876816898584365845e-01 -4.291967302560806274e-02 4.466717317700386047e-02 1.700418889522552490e-01 5.379336327314376831e-02 -2.417488545179367065e-01 2.036992646753787994e-02 7.272332161664962769e-02 1.758100539445877075e-01 1.562754511833190918e-01 -2.229973375797271729e-01 -8.716171234846115112e-02 1.269112974405288696e-01 -2.304124645888805389e-02 -1.513870060443878174e-01 -4.780142605304718018e-01 -1.425531506538391113e-01 -1.451772898435592651e-01 2.619105279445648193e-01 -1.030248124152421951e-02 1.141263321042060852e-01 1.156193315982818604e-01 -3.889384567737579346e-01 2.714553773403167725e-01 -2.644292712211608887e-01
1.048404648900032043e-01 1.067704483866691589e-01 1.952152848243713379e-01 -1.542810052633285522e-01 9.290104359388351440e-02 9.217838197946548462e-02 1.495327502489089966e-01 1.299955099821090698e-01 -9.980800561606884003e-03 -6.577189266681671143e-02 -1.646131724119186401e-01 -1.266023069620132446e-01 -1.239435672760009766e-01 2.168719470500946045e-01 -5.263007804751396179e-02 -4.171013087034225464e-02 6.134730577468872070e-02 -2.207880169153213501e-01 -2.432559430599212646e-01 -2.370583862066268921e-01 -2.881359867751598358e-02 -1.508747637271881104e-01 -4.593152701854705811e-01 2.919301688671112061e-01 -9.298378229141235352e-02 1.893505267798900604e-02 6.220385059714317322e-02 3.308550119400024414e-01 -1.671708375215530396e-01 -1.921098679304122925e-01 -1.556620597839355469e-01 -2.139263302087783813e-01
1.780291497707366943e-01 4.286182578653097153e-03 1.373910624533891678e-02 3.499034047126770020e-02 -1.889268606901168823e-01 4.590676631778478622e-03 -2.869873642921447754e-01 1.486896276473999023e-01 1.092486679553985596e-01 -1.481727231293916702e-02 1.167671903967857361e-01 -2.612978518009185791e-01 -1.545139849185943604e-01 -3.608829528093338013e-02 1.696351356804370880e-02 -6.128441542387008667e-02 1.694263964891433716e-01 6.859673559665679932e-02 -2.094013392925262451e-01 -1.237474754452705383e-01 -2.969588935375213623e-01 1.485490351915359497e-01 -3.829580545425415039e-01 1.142695546150207520e-01 1.893773078918457031e-01 2.434751391410827637e-01 3.731278479099273682e-01 -1.023905724287033081e-01 -2.015962898731231689e-01 -1.398268621414899826e-02 1.594190746545791626e-01 1.725131571292877197e-01
1.553865373134613037e-01 3.465557470917701721e-02 -2.307059057056903839e-02 5.123313143849372864e-02 5.750733986496925354e-02 -7.304157316684722900e-02 -3.146102130413055420e-01 5.926922336220741272e-02 5.293178558349609375e-02 -2.897826954722404480e-02 -1.728220880031585693e-01 8.463823795318603516e-02 -5.866019800305366516e-02 3.047716617584228516e-01 8.312739431858062744e-02 3.769481778144836426e-01 8.923271298408508301e-02 -2.363536059856414795e-01 -1.558617651462554932e-01 -3.451357036828994751e-02 -1.469781696796417236e-01 2.041476219892501831e-01 -3.189709186553955078e-01 -3.327449858188629150e-01 -8.424142748117446899e-02 2.593076601624488831e-02 3.041028976440429688e-01 -7.009202986955642700e-02 -1.060716994106769562e-02 -1.357938647270202637e-01 -2.918700575828552246e-01 -2.028794586658477783e-02
2.554686963558197021e-01 2.383162379264831543e-01 1.292896270751953125e-01 -1.409018784761428833e-01 -1.416158527135848999e-01 1.840249598026275635e-01 -1.743536740541458130e-01 -1.180101186037063599e-01 3.167122229933738708e-02 6.051000580191612244e-02 -1.223899945616722107e-01 -1.361162215471267700e-01 -1.832515150308609009e-01 9.825861454010009766e-02 6.711232662200927734e-02 8.565599471330642700e-02 8.254350721836090088e-02 -6.148841977119445801e-02 -3.436044156551361084e-01 7.399740815162658691e-02 1.731189340353012085e-01 1.064379140734672546e-01 -5.314267873764038086e-01 9.554482251405715942e-02 5.860583484172821045e-02 1.548783034086227417e-01 -2.604061961174011230e-01 -2.734265290200710297e-02 -9.294934570789337158e-02 -2.280042916536331177e-01 -1.677865162491798401e-03 1.621482819318771362e-01
7.135652005672454834e-02 3.645743727684020996e-01 -2.770659886300563812e-02 5.825434625148773193e-02 1.834988594055175781e-02 2.634790353477001190e-02 1.216968819499015808e-01 3.320983648300170898e-01 -1.205906420946121216e-01 7.261697202920913696e-02 1.112346276640892029e-01 2.199808508157730103e-01 9.915320575237274170e-02 5.111911892890930176e-02 2.105682492256164551e-01 -2.835690081119537354e-01 2.492750883102416992e-01 3.223723545670509338e-02 -1.674862205982208252e-01 -2.014847695827484131e-01 -5.891164764761924744e-03 -1.668716594576835632e-02 -3.571634590625762939e-01 1.297778040170669556e-01 -5.479771643877029419e-02 2.019912898540496826e-01 -1.625205576419830322e-01 -3.925966843962669373e-02 -2.731396351009607315e-03 -3.331360816955566406e-01 6.569025665521621704e-02 2.243239432573318481e-01
2.596264779567718506e-01 2.841410040855407715e-01 1.024683639407157898e-01 -8.968050242401659489e-04 -1.749649196863174438e-01 -9.366634301841259003e-03 -2.057722955942153931e-01 -6.176689639687538147e-02 -4.467775672674179077e-02 -1.153334677219390869e-01 3.333810865879058838e-01 -1.358546316623687744e-01 1.473468691110610962e-01 8.959397673606872559e-02 2.588253654539585114e-02 1.861561983823776245e-01 -4.371399432420730591e-02 3.391063958406448364e-02 5.918631330132484436e-02 8.452010899782180786e-02 -2.676405012607574463e-03 2.993744015693664551e-01 -4.399345219135284424e-01 -2.155458088964223862e-03 9.370227158069610596e-02 1.372056901454925537e-01 -1.154236719012260437e-01 4.611171409487724304e-02 -7.461900264024734497e-02 -3.396509885787963867e-01 2.963810563087463379e-01 7.633145898580551147e-02
6.880072504281997681e-02 4.200676456093788147e-02 1.043700277805328369e-01 -1.669562160968780518e-01 2.072684168815612793e-01 -4.316952545195817947e-03 1.032144669443368912e-02 -1.466819196939468384e-01 -1.452262746170163155e-03 -1.818450838327407837e-01 6.124731525778770447e-02 3.179137036204338074e-02 -2.058113366365432739e-01 1.294954568147659302e-01 -5.490431934595108032e-02 2.008156850934028625e-02 -6.614441424608230591e-02 5.069245025515556335e-02 -2.162608504295349121e-01 -4.578882157802581787e-01 9.883700311183929443e-02 -6.034068763256072998e-02 -5.100787281990051270e-01 2.413021326065063477e-01 4.582043737173080444e-02 -6.250981986522674561e-02 -8.845383673906326294e-02 8.788809180259704590e-02 4.906070232391357422e-02 -3.809384107589721680e-01 9.275767207145690918e-02 -1.299395412206649780e-01
6.790409237146377563e-02 -2.874799817800521851e-02 3.029677458107471466e-02 -7.909420132637023926e-02 1.427181065082550049e-01 3.351312503218650818e-02 -8.027071133255958557e-03 6.530817598104476929e-02 7.747510820627212524e-02 -6.808265298604965210e-02 -2.637135386466979980e-01 2.036768384277820587e-02 2.247174680233001709e-01 3.950436115264892578e-01 8.171806484460830688e-02 3.462833538651466370e-02 2.036672383546829224e-01 -3.074158728122711182e-01 -1.716092824935913086e-01 -5.645622685551643372e-02 -3.670514374971389771e-02 1.565129905939102173e-01 -3.149341642856597900e-01 -2.131321877241134644e-01 -4.216630011796951294e-02 4.773105308413505554e-02 3.981714546680450439e-01 -4.804307222366333008e-02 4.312319681048393250e-02 -2.515195906162261963e-01 -1.906759887933731079e-01 2.471389472484588623e-01
6.140623241662979126e-02 2.493706047534942627e-01 2.687503993511199951e-01 -1.749022752046585083e-01 1.562629640102386475e-01 2.572277002036571503e-02 -2.104180306196212769e-01 7.667491585016250610e-02 4.111983627080917358e-02 -1.108229383826255798e-01 8.156801760196685791e-02 -1.816298961639404297e-01 -1.524616032838821411e-01 -6.847245991230010986e-02 2.872307300567626953e-01 1.088243350386619568e-02 1.293910741806030273e-01 8.539552241563796997e-02 -8.856645971536636353e-02 -1.125626564025878906e-01 1.992491632699966431e-02 3.621710240840911865e-01 -2.667885422706604004e-01 -1.035036146640777588e-01 4.319587314967066050e-04 3.795911073684692383e-01 7.673515938222408295e-03 2.049496024847030640e-01 6.654150038957595825e-02 -3.463540375232696533e-01 1.524375677108764648e-01 6.440095137804746628e-03
1.559172868728637695e-01 8.788207173347473145e-02 -1.274870038032531738e-01 -1.062765792012214661e-01 2.551535964012145996e-01 -1.716258823871612549e-01 2.115882486104965210e-01 4.483288899064064026e-02 -1.432362794876098633e-01 1.058474089950323105e-02 2.047283798456192017e-01 -1.940770596265792847e-01 8.704459667205810547e-02 3.406815826892852783e-01 4.221338927745819092e-01 9.520731121301651001e-02 1.278702020645141602e-01 -5.349475145339965820e-02 2.158315479755401611e-02 -2.494322806596755981e-01 5.579573288559913635e-02 3.004075884819030762e-01 -2.341787517070770264e-01 2.116019874811172485e-01 -6.735569238662719727e-02 2.219222933053970337e-01 1.047236993908882141e-01 1.032246509566903114e-03 8.184520900249481201e-02 -1.021576747298240662e-01 -6.325540691614151001e-02 1.649598628282546997e-01
2.296408079564571381e-02 3.075823783874511719e-01 -1.448839753866195679e-01 9.794133156538009644e-02 1.508142799139022827e-01 3.650948405265808105e-02 -1.866642832756042480e-01 4.935173094272613525e-01 1.096870750188827515e-01 -4.033862426877021790e-02 1.453101336956024170e-01 -2.669256925582885742e-01 -6.331145018339157104e-02 2.636352479457855225e-01 -9.516225755214691162e-02 1.452711522579193115e-01 -5.535358097404241562e-03 -1.139476671814918518e-01 1.976574957370758057e-01 -1.907641291618347168e-01 -4.869807511568069458e-02 5.658221989870071411e-02 -4.057581722736358643e-01 1.173734590411186218e-01 -1.558799147605895996e-01 7.213873416185379028e-02 -9.320654906332492828e-03 6.287677586078643799e-02 1.362795531749725342e-01 -1.066119521856307983e-01 2.394682727754116058e-02 1.599654406309127808e-01
1.417818516492843628e-01 2.744833528995513916e-01 8.738885074853897095e-02 1.580168842338025570e-03 -1.594793647527694702e-01 -1.337719857692718506e-01 1.579785346984863281e-01 4.418358951807022095e-02 -1.438620090484619141e-01 -2.110103517770767212e-02 1.098206415772438049e-01 -2.031075060367584229e-01 -1.100213266909122467e-03 2.116570472717285156e-01 1.355144828557968140e-01 -1.252418477088212967e-02 2.103759497404098511e-01 -5.186782404780387878e-02 -4.385792911052703857e-01 -7.771178334951400757e-02 -2.763649523258209229e-01 7.945901900529861450e-02 -1.877637058496475220e-01 -2.417536377906799316e-01 -3.694329857826232910e-01 7.735203951597213745e-02 1.961222738027572632e-01 -1.379898488521575928e-01 -7.036108523607254028e-02 -2.134229838848114014e-01 6.229871511459350586e-02 1.132373660802841187e-01
2.118934392929077148e-01 1.254795491695404053e-01 -3.519062101840972900e-01 6.680633872747421265e-02 1.898446679115295410e-01 -1.321970522403717041e-01 1.705408282577991486e-02 1.518964618444442749e-01 -5.540365725755691528e-02 -1.697029769420623779e-01 -9.882418811321258545e-02 -2.059418708086013794e-01 1.743271499872207642e-01 1.098902374505996704e-01 1.192543469369411469e-02 1.532842665910720825e-01 6.382251530885696411e-02 -2.203747779130935669e-01 -9.198544919490814209e-02 1.047654892317950726e-03 2.893041074275970459e-01 2.880729138851165771e-01 -3.217770457267761230e-01 7.836716622114181519e-02 5.933823063969612122e-02 9.255100786685943604e-02 1.868904680013656616e-01 -2.518071532249450684e-01 -2.826416790485382080e-01 -1.623246222734451294e-01 -1.700251400470733643e-01 3.149972110986709595e-02
-3.589216619729995728e-02 3.802812993526458740e-01 -6.482071429491043091e-02 -1.586925238370895386e-01 2.635051012039184570e-01 -9.929350763559341431e-02 -6.493481807410717010e-03 1.825511008501052856e-01 -1.255403906106948853e-01 -2.743456959724426270e-01 1.457261480391025543e-02 1.313734203577041626e-01 -2.872060239315032959e-01 1.817059218883514404e-01 -8.875030279159545898e-02 8.511807024478912354e-02 1.140985712409019470e-01 7.579316198825836182e-02 -2.087568044662475586e-01 -1.225875616073608398e-01 -2.910901792347431183e-02 1.592214703559875488e-01 -4.082191884517669678e-01 -1.853332966566085815e-01 1.728135496377944946e-01 1.693826615810394287e-01 1.345822960138320923e-01 2.033386677503585815e-01 -2.449090033769607544e-02 -1.256184875965118408e-01 -1.195330768823623657e-01 1.403062194585800171e-01
4.404866695404052734e-02 2.991296947002410889e-01 -5.978484172374010086e-03 -2.772447653114795685e-02 1.219506636261940002e-01 -1.211513206362724304e-01 1.507866084575653076e-01 -3.593179881572723389e-01 1.218651756644248962e-01 -4.792284965515136719e-02 -1.472486406564712524e-01 2.685280703008174896e-02 -1.637080758810043335e-01 5.083873122930526733e-02 1.770988255739212036e-01 1.812316626310348511e-01 2.412308007478713989e-01 -9.349615871906280518e-02 -1.917061023414134979e-02 -9.649833291769027710e-02 -2.247222959995269775e-01 9.166967868804931641e-02 -1.460652053356170654e-01 1.459718793630599976e-01 -1.953687816858291626e-01 2.428548187017440796e-01 1.921188980340957642e-01 -3.127432763576507568e-01 -1.278117150068283081e-01 -3.751432597637176514e-01 1.424577534198760986e-01 7.647830247879028320e-02
1.525955498218536377e-01 -9.577325731515884399e-02 -2.475730478763580322e-01 -1.516758278012275696e-02 -1.665013143792748451e-03 -7.924702018499374390e-02 -2.788285911083221436e-01 -4.804036393761634827e-02 7.970078289508819580e-02 -1.333570331335067749e-01 1.294281035661697388e-01 7.441470399498939514e-03 -3.299924777820706367e-03 8.163440227508544922e-02 2.597497999668121338e-01 8.085767179727554321e-02 -2.029542066156864166e-02 9.583174437284469604e-02 -1.589252613484859467e-02 -3.525898233056068420e-02 -6.662891060113906860e-02 2.534836232662200928e-01 -4.797473549842834473e-01 4.118756055831909180e-01 -4.650894552469253540e-02 2.489399313926696777e-01 -1.864106766879558563e-02 -1.272243261337280273e-01 -3.564415127038955688e-02 -3.166373074054718018e-01 1.328375935554504395e-01 1.364930719137191772e-01
-3.311478197574615479e-01 3.447331488132476807e-01 5.719470977783203125e-02 7.072549313306808472e-02 -1.228220462799072266e-01 -1.998487114906311035e-01 -1.057339236140251160e-01 3.662188537418842316e-03 -9.131614118814468384e-02 -1.888976544141769409e-01 1.325430721044540405e-01 2.301217466592788696e-01 -2.497117519378662109e-01 1.616504788398742676e-01 -1.509256213903427124e-01 1.309894919395446777e-01 -8.739618584513664246e-03 -1.069047600030899048e-01 -4.658742621541023254e-02 4.827288910746574402e-02 9.927217662334442139e-02 2.240446954965591431e-01 -4.549843668937683105e-01 1.445865929126739502e-01 -9.381449967622756958e-02 3.055214881896972656e-01 2.484012767672538757e-02 1.119687110185623169e-01 1.375916153192520142e-01 -8.108559250831604004e-02 -5.626205727458000183e-02 -7.808772474527359009e-02
1.732452064752578735e-01 1.393593698740005493e-01 1.863946914672851562e-01 3.989133611321449280e-02 -1.296982765197753906e-01 4.871249943971633911e-02 -2.950648963451385498e-01 4.585873335599899292e-02 -2.272037863731384277e-01 -1.401305571198463440e-02 2.755587995052337646e-01 1.895201653242111206e-01 -9.828845039010047913e-03 -5.549902841448783875e-02 -1.078319624066352844e-01 3.236460685729980469e-01 2.148142457008361816e-01 1.239984761923551559e-02 1.223638430237770081e-01 -1.847325824201107025e-02 -2.661795914173126221e-01 1.105999224819242954e-03 -4.587814211845397949e-01 -1.138163846917450428e-03 -8.327186107635498047e-02 3.352631628513336182e-02 2.532492280006408691e-01 -8.466450870037078857e-02 -9.007880836725234985e-02 -1.696986854076385498e-01 -1.169250346720218658e-03 -2.518492043018341064e-01
-3.079552650451660156e-01 4.116951823234558105e-01 -4.705652222037315369e-02 -2.193432450294494629e-01 7.051657140254974365e-02 -2.683458328247070312e-01 2.480616234242916107e-02 1.919488757848739624e-01 -3.767080605030059814e-02 -1.724247634410858154e-01 -1.890656799077987671e-01 3.146820962429046631e-01 -6.748204678297042847e-02 1.336143631488084793e-02 7.635989785194396973e-02 -5.859442055225372314e-02 7.908682525157928467e-02 1.678113341331481934e-01 -1.382431685924530029e-01 -3.706000279635190964e-03 -5.749616771936416626e-02 2.121034264564514160e-01 -3.892975151538848877e-01 1.061464473605155945e-01 -8.691152930259704590e-02 1.836140453815460205e-01 6.557928770780563354e-02 -7.358281314373016357e-02 -9.484283626079559326e-02 -1.535851359367370605e-01 -1.952625513076782227e-01 -6.811164319515228271e-02
-6.820607185363769531e-02 4.014786481857299805e-01 -1.246636286377906799e-01 3.416490554809570312e-02 2.255112826824188232e-01 -2.439539507031440735e-02 7.468776404857635498e-02 3.761225044727325439e-01 1.459662243723869324e-02 6.055700406432151794e-02 1.891147643327713013e-01 1.592460647225379944e-02 -2.982860207557678223e-01 5.433279275894165039e-02 2.670347690582275391e-01 -9.988585859537124634e-02 9.874215722084045410e-02 -1.435413658618927002e-01 -1.999551504850387573e-01 -1.026471480727195740e-01 2.013261765241622925e-01 1.089046001434326172e-01 -4.097238779067993164e-01 -5.811709538102149963e-02 7.161507755517959595e-02 7.612372934818267822e-02 1.704296916723251343e-01 1.849912405014038086e-01 -6.169296801090240479e-02 -1.209909692406654358e-01 -7.886881381273269653e-02 -4.975111410021781921e-02
8.150985836982727051e-02 7.508251070976257324e-02 5.481294915080070496e-02 -2.842977941036224365e-01 -7.711268961429595947e-03 -9.731731563806533813e-02 -1.773382574319839478e-01 -2.231088280677795410e-01 2.189410030841827393e-01 -1.200925856828689575e-01 5.561917275190353394e-02 -7.120683789253234863e-02 -4.974335059523582458e-02 -3.834874927997589111e-02 2.088721543550491333e-01 7.024533301591873169e-02 1.778774410486221313e-01 8.517008274793624878e-03 -1.157153472304344177e-01 -5.363802239298820496e-02 -2.632357180118560791e-01 -1.138505712151527405e-01 -5.310423970222473145e-01 -1.773487031459808350e-01 -2.431320846080780029e-01 1.732105612754821777e-01 1.343328654766082764e-01 -2.281449548900127411e-02 -2.067130059003829956e-01 -1.234503686428070068e-01 2.546452581882476807e-01 -1.261562556028366089e-01
-3.369403481483459473e-01 2.877668440341949463e-01 2.034172862768173218e-01 -2.540589570999145508e-01 -3.347886353731155396e-02 -1.285165399312973022e-01 -1.689195185899734497e-01 2.989698052406311035e-01 -1.621688902378082275e-01 5.118378251791000366e-02 -1.038352772593498230e-01 -4.808981716632843018e-02 -9.955856204032897949e-02 -5.353751778602600098e-02 -4.855569917708635330e-03 -4.189768061041831970e-02 2.889585494995117188e-02 -3.047950565814971924e-01 8.136766403913497925e-02 -1.231686770915985107e-01 -1.681156158447265625e-01 -2.771824225783348083e-02 -4.825042188167572021e-01 3.883399069309234619e-02 1.121171638369560242e-01 -7.131615281105041504e-02 -8.495004847645759583e-03 -3.622898459434509277e-02 1.023205369710922241e-01 -2.363170385360717773e-01 -1.223739683628082275e-01 1.624976098537445068e-01
1.155046969652175903e-01 2.515794932842254639e-01 3.632995188236236572e-01 -2.356695011258125305e-02 6.791587918996810913e-03 1.329045742750167847e-01 1.223221048712730408e-01 3.300027847290039062e-01 -2.463956922292709351e-02 1.245704293251037598e-01 4.256346449255943298e-02 -1.889857500791549683e-01 1.248092204332351685e-01 -8.702374994754791260e-02 5.063590779900550842e-02 -4.780589044094085693e-02 6.678815186023712158e-02 -9.584416449069976807e-02 -7.722814381122589111e-02 -2.795051932334899902e-01 9.155251085758209229e-03 -1.407167613506317139e-01 -5.146822929382324219e-01 1.469083726406097412e-01 -5.389833822846412659e-02 9.706612676382064819e-03 3.152171149849891663e-02 2.239112555980682373e-01 9.082762897014617920e-02 -2.605667412281036377e-01 1.040105447173118591e-01 -1.496894508600234985e-01
3.384738564491271973e-01 1.677082479000091553e-01 -2.585344202816486359e-02 -1.278658211231231689e-01 9.586910717189311981e-03 1.220566108822822571e-01 -1.397610902786254883e-01 2.532674670219421387e-01 2.004936188459396362e-01 2.621848881244659424e-02 4.770303517580032349e-02 -2.125475853681564331e-01 -1.228543817996978760e-01 2.661096155643463135e-01 1.954697258770465851e-02 -8.710847795009613037e-02 1.292889565229415894e-02 6.122481077909469604e-02 1.334774047136306763e-01 -2.338679321110248566e-02 -2.194493077695369720e-02 -1.245011538267135620e-01 -5.930232405662536621e-01 -1.314055174589157104e-01 -3.622508794069290161e-02 2.154364436864852905e-02 3.595173731446266174e-02 5.153989791870117188e-02 -3.099926710128784180e-01 -9.165158122777938843e-02 -3.674019128084182739e-02 2.015794962644577026e-01
-4.412263929843902588e-01 1.350937336683273315e-01 3.439356759190559387e-02 5.736178904771804810e-02 -1.096765995025634766e-01 -2.027562558650970459e-01 -1.702639311552047729e-01 1.615945696830749512e-01 -1.199996247887611389e-01 -1.218083873391151428e-01 3.977835550904273987e-02 -9.357095509767532349e-02 -1.097533479332923889e-02 -6.501854956150054932e-02 2.044375091791152954e-01 -1.078278273344039917e-01 1.162705644965171814e-01 -9.872511774301528931e-02 2.348840981721878052e-01 -4.964577406644821167e-02 -1.554387360811233521e-01 -2.341843545436859131e-01 -3.130095899105072021e-01 1.616502702236175537e-01 7.448968291282653809e-02 1.962919831275939941e-01 1.879871487617492676e-01 -3.971860930323600769e-02 -1.240459736436605453e-02 -4.404510259628295898e-01 4.590868949890136719e-02 1.254790127277374268e-01
2.308864891529083252e-02 1.980396807193756104e-01 1.453830152750015259e-01 3.677025064826011658e-02 5.294978618621826172e-02 -2.842559106647968292e-02 -9.601676464080810547e-02 2.038911283016204834e-01 1.575415879487991333e-01 3.979890048503875732e-02 9.134366363286972046e-02 4.117531329393386841e-02 -5.574036017060279846e-02 3.062330484390258789e-01 4.979673773050308228e-02 -1.665563322603702545e-03 9.950774163007736206e-02 -3.143771588802337646e-01 -2.803638577461242676e-01 -2.864342555403709412e-02 1.075757741928100586e-01 1.377682387828826904e-01 -3.224120140075683594e-01 4.387523233890533447e-02 2.956292629241943359e-01 4.331025108695030212e-02 -2.495649456977844238e-02 2.241856753826141357e-01 -2.755206227302551270e-01 -3.141811788082122803e-01 -2.741517424583435059e-01 -1.817266494035720825e-01
1.172313988208770752e-01 -4.511417355388402939e-03 -3.642712160944938660e-02 -4.745369777083396912e-02 2.181215584278106689e-01 -7.090867310762405396e-02 1.597444266080856323e-01 -3.476339578628540039e-02 3.739273250102996826e-01 -8.668930828571319580e-02 -1.715926527976989746e-01 -5.317244213074445724e-03 -1.097281500697135925e-01 3.218777775764465332e-01 8.489676564931869507e-02 1.919796615839004517e-01 2.769281268119812012e-01 -6.782303750514984131e-02 2.654791809618473053e-02 -1.228307560086250305e-01 -4.622718691825866699e-02 1.155028343200683594e-01 -2.739911377429962158e-01 8.606419712305068970e-02 4.426366463303565979e-02 2.723180651664733887e-01 2.237476259469985962e-01 2.801297903060913086e-01 1.158649697899818420e-01 -3.276433944702148438e-01 -1.502965539693832397e-01 1.541236191987991333e-01
-5.870988965034484863e-02 1.743166893720626831e-01 -7.169873267412185669e-02 2.572258748114109039e-02 1.649594902992248535e-01 -2.898141741752624512e-01 5.367279052734375000e-02 -2.599684298038482666e-01 1.706378161907196045e-02 6.992024183273315430e-02 -1.276194900274276733e-01 1.734203100204467773e-02 -2.647008597850799561e-01 2.220474779605865479e-01 2.362217009067535400e-01 2.237884700298309326e-01 1.925554275512695312e-01 1.449333131313323975e-01 5.809254571795463562e-02 -2.421903796494007111e-02 -2.089017629623413086e-02 7.955086231231689453e-02 -3.103574514389038086e-01 1.838229969143867493e-02 2.551517188549041748e-01 2.242400348186492920e-01 1.203297525644302368e-01 -1.618319004774093628e-01 9.760706871747970581e-02 -4.403364360332489014e-01 6.744423508644104004e-02 -4.668520390987396240e-02
2.330016046762466431e-01 -4.726071655750274658e-02 5.215988308191299438e-02 -1.244379132986068726e-01 -5.768694728612899780e-02 1.602835655212402344e-01 2.602083384990692139e-01 1.730195730924606323e-01 -1.695696413516998291e-01 -1.105775013566017151e-01 -1.908325254917144775e-01 -2.131133824586868286e-01 -5.342281074263155460e-04 3.048989474773406982e-01 -2.063468843698501587e-02 -6.344757229089736938e-02 9.730866551399230957e-02 -1.298745870590209961e-01 -3.690898120403289795e-01 -1.510343253612518311e-01 -2.899975888431072235e-02 -2.633098326623439789e-02 -4.974452257156372070e-01 1.720699816942214966e-01 -1.501923948526382446e-01 -1.080482006072998047e-01 8.956074714660644531e-02 1.816312968730926514e-01 1.452353131026029587e-02 -1.925648897886276245e-01 3.846342489123344421e-02 -1.984823681414127350e-02
2.041291445493698120e-01 2.350955307483673096e-01 -1.049671247601509094e-01 2.675608173012733459e-02 -1.536752283573150635e-01 -2.276864945888519287e-01 -7.178499549627304077e-02 1.061746552586555481e-01 -2.771821618080139160e-01 -8.432468771934509277e-02 1.796638965606689453e-01 -3.113623857498168945e-01 1.757386177778244019e-01 1.554804295301437378e-02 6.208506971597671509e-02 2.619890272617340088e-01 1.008203178644180298e-01 -6.429261714220046997e-02 1.481355540454387665e-02 -2.240028828382492065e-01 2.546398639678955078e-01 -8.419398963451385498e-02 -2.302100211381912231e-01 1.851755976676940918e-01 2.039897590875625610e-01 1.526131778955459595e-01 2.113228887319564819e-01 -3.018412292003631592e-01 -4.778981208801269531e-02 -2.238469421863555908e-01 -7.405294477939605713e-02 -1.429173722863197327e-02
1.753550469875335693e-01 2.023910582065582275e-01 -1.090024411678314209e-01 7.553604990243911743e-02 -3.451932370662689209e-01 3.023661077022552490e-01 2.214410305023193359e-01 7.102006673812866211e-02 1.110329385846853256e-02 2.108490467071533203e-01 1.120735555887222290e-01 -2.723675454035401344e-03 -4.669211432337760925e-02 -8.179412037134170532e-02 1.714092344045639038e-01 1.310971826314926147e-01 -1.922303438186645508e-02 -2.568420767784118652e-01 4.610217735171318054e-02 -3.223484382033348083e-02 -1.576961427927017212e-01 9.248109906911849976e-02 -3.369324505329132080e-01 1.748801320791244507e-01 -1.801728457212448120e-02 1.043351218104362488e-01 4.119459390640258789e-01 2.053766138851642609e-02 -1.497446000576019287e-01 -1.897575259208679199e-01 -2.493741922080516815e-02 -2.145622074604034424e-01
8.828909695148468018e-02 7.903902232646942139e-02 -1.893426477909088135e-01 -1.051369681954383850e-01 6.314839702099561691e-03 -8.473268896341323853e-02 -1.633357852697372437e-01 5.084496363997459412e-02 -2.447599023580551147e-01 1.444720774888992310e-01 -1.848740875720977783e-02 -1.855585128068923950e-01 1.189837604761123657e-01 1.712147444486618042e-01 2.241601645946502686e-01 1.637018173933029175e-01 -1.234324350953102112e-01 -1.573277264833450317e-01 -3.576750755310058594e-01 -7.299153506755828857e-02 -6.895302981138229370e-02 3.151505589485168457e-01 -4.353749454021453857e-01 3.120973408222198486e-01 -2.584806978702545166e-01 5.453122779726982117e-03 6.994210928678512573e-02 -7.017397135496139526e-02 -4.772988706827163696e-02 2.611137181520462036e-02 -9.292826801538467407e-02 1.181861609220504761e-01
-1.180774867534637451e-01 7.049941271543502808e-02 -2.076944112777709961e-01 1.595024913549423218e-01 2.571285963058471680e-01 8.188645541667938232e-02 -2.741437554359436035e-01 -1.227198615670204163e-01 -3.558821231126785278e-02 -7.193885743618011475e-02 -5.762900225818157196e-03 1.158011853694915771e-01 -1.635973341763019562e-02 2.562059760093688965e-01 -1.168395280838012695e-01 3.107693493366241455e-01 1.237310543656349182e-01 -2.767218649387359619e-01 2.984862774610519409e-02 8.282226324081420898e-02 -6.164073571562767029e-02 1.831222772598266602e-01 -4.959435164928436279e-01 -2.067140638828277588e-01 -1.154130399227142334e-01 2.498700469732284546e-02 5.971403792500495911e-02 -3.913436457514762878e-02 -1.095917727798223495e-02 -2.276863604784011841e-01 -2.074741721153259277e-01 -1.172337979078292847e-01
2.495352923870086670e-01 4.144243001937866211e-01 -4.690363630652427673e-02 -1.974841058254241943e-01 -7.858271896839141846e-02 -4.725993424654006958e-02 6.365617364645004272e-02 -1.553505361080169678e-01 -1.691672503948211670e-01 2.638180553913116455e-01 -6.033594161272048950e-02 -5.756605416536331177e-03 4.030461609363555908e-02 -6.738503277301788330e-02 9.187907911837100983e-03 1.944120973348617554e-01 -2.841264009475708008e-02 -1.245377771556377411e-02 -2.726617753505706787e-01 9.277084469795227051e-02 -1.300931870937347412e-01 4.251292720437049866e-02 -5.053690671920776367e-01 -4.571104422211647034e-02 1.665378957986831665e-01 8.173336088657379150e-02 1.057185307145118713e-01 1.292048394680023193e-01 -7.687472552061080933e-02 -2.954059541225433350e-01 1.623209565877914429e-01 1.769998855888843536e-02
-2.671302855014801025e-01 3.164255619049072266e-01 2.244700640439987183e-01 -1.152212247252464294e-01 -2.570379376411437988e-01 -3.459411114454269409e-02 4.370823502540588379e-02 2.813946604728698730e-01 -3.826503455638885498e-02 -8.954803459346294403e-03 -8.669517934322357178e-02 -4.511107876896858215e-02 -8.462902903556823730e-02 -1.065850853919982910e-01 1.463050842285156250e-01 -9.485471993684768677e-02 3.099274076521396637e-02 -2.182912528514862061e-01 -1.436897218227386475e-01 -2.423653155565261841e-01 -3.166119158267974854e-01 3.400139138102531433e-02 -4.074689149856567383e-01 -1.966467825695872307e-03 -1.956780254840850830e-01 -2.580207213759422302e-02 -3.005518019199371338e-02 -5.781711265444755554e-02 1.053296327590942383e-01 -3.176763653755187988e-01 7.619155943393707275e-02 -4.642942920327186584e-03
2.309563383460044861e-02 2.004043608903884888e-01 -3.495888113975524902e-01 -4.461867734789848328e-03 1.752865612506866455e-01 -1.845780760049819946e-01 2.196374982595443726e-01 -8.625358343124389648e-02 -1.417477279901504517e-01 4.741182923316955566e-02 1.165274977684020996e-01 1.024800632148981094e-02 3.970597311854362488e-02 2.335446923971176147e-01 1.187240034341812134e-01 4.682596921920776367e-01 -1.705768257379531860e-01 -8.275193721055984497e-02 1.338547654449939728e-02 -8.312070369720458984e-02 2.089780867099761963e-01 -1.193902641534805298e-01 -3.666656315326690674e-01 5.243708565831184387e-02 6.518851965665817261e-02 2.026074677705764771e-01 1.089056432247161865e-01 -1.663800776004791260e-01 -8.324395120143890381e-02 -2.320988029241561890e-01 -7.171422243118286133e-02 4.642567411065101624e-02
-1.546305418014526367e-01 2.546233534812927246e-01 -2.800538241863250732e-01 -6.310635060071945190e-02 1.308764964342117310e-01 1.243425253778696060e-02 -1.128790453076362610e-01 2.932482659816741943e-01 -7.864478230476379395e-02 -1.028572544455528259e-01 1.559146493673324585e-01 7.529670000076293945e-02 8.599946647882461548e-02 -7.880030572414398193e-02 3.869956135749816895e-01 -1.741394251585006714e-01 2.789956033229827881e-01 -1.346288621425628662e-01 -1.168447658419609070e-01 -1.498410403728485107e-01 2.603973634541034698e-02 3.429607152938842773e-01 -3.923771381378173828e-01 -5.322451144456863403e-02 -6.656819581985473633e-02 3.088877908885478973e-02 8.565326780080795288e-02 1.031802408397197723e-02 -9.722448885440826416e-02 -1.652224659919738770e-01 -1.122805923223495483e-01 5.511349439620971680e-02
-1.130764856934547424e-01 1.468229442834854126e-01 -2.644375562667846680e-01 5.619878694415092468e-02 -6.396368145942687988e-02 -1.564350910484790802e-02 8.430014550685882568e-02 8.040298521518707275e-02 -1.151546016335487366e-01 1.763390451669692993e-01 6.893297284841537476e-02 -6.128123030066490173e-02 -2.607410550117492676e-01 4.361302554607391357e-01 -1.461033076047897339e-01 -7.052562385797500610e-02 1.999319344758987427e-01 2.072893828153610229e-01 -3.457133099436759949e-02 -1.932306289672851562e-01 2.279884368181228638e-02 1.385986506938934326e-01 -3.473100364208221436e-01 2.833973467350006104e-01 6.647300720214843750e-02 4.239398986101150513e-02 1.596697866916656494e-01 -2.945872545242309570e-01 -1.380489617586135864e-01 -1.784278154373168945e-01 -1.560182571411132812e-01 -3.761588409543037415e-02
5.624426528811454773e-02 1.741973459720611572e-01 -2.309687435626983643e-01 4.365246370434761047e-02 3.624183358624577522e-03 -3.440890461206436157e-02 -1.520953839644789696e-03 3.244355618953704834e-01 -3.117305971682071686e-02 1.738403737545013428e-01 5.445037782192230225e-02 -7.083659991621971130e-03 4.525807872414588928e-02 2.722373604774475098e-01 4.908757284283638000e-02 9.427412599325180054e-02 -7.559536397457122803e-02 3.184929117560386658e-02 -4.173245653510093689e-02 -1.446216180920600891e-02 5.627351626753807068e-02 1.675468534231185913e-01 -4.398902058601379395e-01 1.587830930948257446e-01 -5.061698332428932190e-02 1.694772094488143921e-01 9.544516354799270630e-02 4.202753305435180664e-01 2.129736989736557007e-01 -3.607617616653442383e-01 1.426801383495330811e-01 1.076658368110656738e-01
8.793248236179351807e-02 1.102536693215370178e-01 2.381279170513153076e-01 -6.407540291547775269e-02 -1.223228275775909424e-01 -1.810778118669986725e-02 1.474556624889373779e-01 5.161845125257968903e-03 -1.736586797051131725e-03 7.281485944986343384e-02 1.083924770355224609e-01 -1.838774979114532471e-01 1.452817618846893311e-01 2.317111343145370483e-01 2.914560213685035706e-02 1.572776287794113159e-01 1.250449568033218384e-01 -6.079003587365150452e-02 -4.052841961383819580e-01 1.026441678404808044e-01 -2.983392775058746338e-01 -4.834670573472976685e-02 -3.812619149684906006e-01 -1.796332746744155884e-01 -2.729957401752471924e-01 2.968612015247344971e-01 1.316926032304763794e-01 -1.596307456493377686e-01 1.255947202444076538e-01 -1.946786642074584961e-01 1.471870206296443939e-02 9.235566109418869019e-02
-2.471276223659515381e-01 -9.075912646949291229e-03 2.833688557147979736e-01 -1.814213991165161133e-01 1.838844567537307739e-01 -9.398303925991058350e-02 -9.804840385913848877e-02 4.640646651387214661e-02 1.542819142341613770e-01 2.248854637145996094e-01 3.248781859874725342e-01 1.356437802314758301e-01 -1.282470673322677612e-02 3.134835883975028992e-02 1.888324767351150513e-01 -8.914010226726531982e-02 2.120859324932098389e-01 -1.569324433803558350e-01 -1.266610473394393921e-01 -9.910599887371063232e-02 1.504323333501815796e-01 1.202153936028480530e-01 -3.799149394035339355e-01 1.654125601053237915e-01 2.632875740528106689e-02 1.152490004897117615e-01 2.326754033565521240e-01 -1.404538452625274658e-01 -2.337864488363265991e-01 -2.655317187309265137e-01 9.435149282217025757e-02 -4.461593180894851685e-02
4.868000745773315430e-03 3.674503788352012634e-02 -8.792741596698760986e-02 -2.831417322158813477e-02 4.553714767098426819e-02 -8.552935719490051270e-02 -1.377278566360473633e-01 -2.110502570867538452e-01 1.012693122029304504e-01 1.284258514642715454e-01 -6.780787557363510132e-02 -2.180067747831344604e-01 -2.525979578495025635e-01 -7.525023538619279861e-03 2.749162912368774414e-01 1.887773908674716949e-02 5.154900252819061279e-02 1.168559938669204712e-01 -2.779203057289123535e-01 4.466085229068994522e-03 -1.885742992162704468e-01 1.381008028984069824e-01 -4.915718436241149902e-01 -1.566137820482254028e-01 -2.573265135288238525e-01 -3.721362911164760590e-03 2.372296899557113647e-01 -1.195221617817878723e-01 -2.209636569023132324e-01 -2.348038256168365479e-01 1.940274983644485474e-01 -7.581710815429687500e-02
1.798131875693798065e-02 1.016597375273704529e-01 1.050415188074111938e-01 -1.285059899091720581e-01 -1.661784797906875610e-01 -3.617481561377644539e-03 3.346109529957175255e-03 -4.159685596823692322e-02 -1.285094618797302246e-01 -2.314521968364715576e-01 4.267539083957672119e-01 -1.155764535069465637e-01 5.561257526278495789e-02 1.314325183629989624e-01 3.432108089327812195e-02 1.198171526193618774e-01 7.024619728326797485e-02 8.582476526498794556e-02 -5.775381624698638916e-02 -2.198833674192428589e-01 -9.006540477275848389e-02 2.972665727138519287e-01 -4.325686097145080566e-01 -1.759700328111648560e-01 -1.050539910793304443e-01 2.537023723125457764e-01 1.122506037354469299e-01 2.455608695745468140e-01 -1.200460456311702728e-02 -2.718026936054229736e-01 1.728252470493316650e-01 -1.502640079706907272e-02
8.480232208967208862e-02 2.009621411561965942e-01 -6.535679847002029419e-02 3.635026514530181885e-02 3.116594254970550537e-01 -3.818071484565734863e-01 1.437452733516693115e-01 4.026519879698753357e-02 -9.723918884992599487e-02 -2.474483698606491089e-01 1.248336136341094971e-01 1.190946530550718307e-02 1.410608738660812378e-01 1.580989807844161987e-01 8.247543871402740479e-02 1.462275981903076172e-01 -1.017641508951783180e-03 -6.585843861103057861e-02 -1.079466342926025391e-01 -1.701748073101043701e-01 5.451674759387969971e-02 1.234790980815887451e-01 -2.254854142665863037e-01 1.216830760240554810e-01 1.603955477476119995e-01 3.153710961341857910e-01 2.246758341789245605e-01 -7.297275960445404053e-02 1.229382008314132690e-01 -2.171798944473266602e-01 2.323959916830062866e-01 3.099184930324554443e-01
4.651477187871932983e-02 6.118148565292358398e-02 -1.117336601018905640e-01 -1.724127382040023804e-01 1.521242409944534302e-01 -1.330415457487106323e-01 -1.476251333951950073e-01 -4.217875003814697266e-02 -1.620579808950424194e-01 8.995199203491210938e-02 -8.732814341783523560e-02 -3.766008317470550537e-01 -1.539818849414587021e-02 1.598340570926666260e-01 -1.693195998668670654e-01 2.198796719312667847e-01 -2.097478508949279785e-01 -1.135615399107336998e-03 -1.503690481185913086e-01 -1.287311613559722900e-01 -9.294464439153671265e-02 2.650718688964843750e-01 -2.804601490497589111e-01 2.944892644882202148e-01 4.056236892938613892e-02 6.327864527702331543e-02 2.703619301319122314e-01 -1.495788097381591797e-01 -2.168576419353485107e-01 -1.949319541454315186e-01 -9.277103096246719360e-02 2.804408669471740723e-01
7.452934235334396362e-02 2.509253919124603271e-01 8.644853369332849979e-04 2.712075114250183105e-01 4.955436289310455322e-02 -5.402026697993278503e-02 -1.247878819704055786e-01 2.185983806848526001e-01 -2.249373868107795715e-02 2.268960922956466675e-01 3.132688999176025391e-02 -8.144529536366462708e-03 -2.222287058830261230e-01 2.752935886383056641e-01 -3.136655688285827637e-02 1.833249479532241821e-01 2.412395551800727844e-02 1.088767275214195251e-01 9.523142129182815552e-02 -8.179858326911926270e-02 -1.408660709857940674e-01 -2.878334186971187592e-02 -4.350424706935882568e-01 -2.208682335913181305e-02 -1.420788764953613281e-01 8.181484043598175049e-02 8.884433656930923462e-02 4.954351484775543213e-01 7.596865296363830566e-02 -1.575653403997421265e-01 -6.255026161670684814e-02 1.517869979143142700e-01
8.329065144062042236e-02 1.879534125328063965e-02 1.472315937280654907e-01 2.575545199215412140e-02 -7.379511743783950806e-02 4.572888137772679329e-04 -1.801366806030273438e-01 1.155488491058349609e-01 1.570010185241699219e-01 7.572197914123535156e-02 -7.248725742101669312e-02 5.391278490424156189e-02 -2.170272171497344971e-02 3.523621261119842529e-01 -8.483015745878219604e-02 -1.874711923301219940e-02 7.833518087863922119e-03 -4.042153060436248779e-01 -2.702975273132324219e-01 -7.676096260547637939e-02 1.747647076845169067e-01 -1.919981390237808228e-01 -3.523025810718536377e-01 -3.058347292244434357e-02 6.103207543492317200e-02 1.029231697320938110e-01 3.621447682380676270e-01 4.164828360080718994e-02 -7.304008305072784424e-02 -3.814665079116821289e-01 -3.434324264526367188e-02 -1.196047291159629822e-01
-3.803327679634094238e-02 8.853648602962493896e-02 -1.344715058803558350e-01 -7.684803009033203125e-02 6.506467703729867935e-03 -1.996058970689773560e-01 4.914099723100662231e-02 2.118042558431625366e-01 -1.224297359585762024e-01 -1.082301512360572815e-01 -2.375623881816864014e-01 -2.375643402338027954e-01 -1.435608863830566406e-01 -2.384774088859558105e-01 4.395665973424911499e-02 3.175552785396575928e-01 -1.066935583949089050e-01 -7.206145673990249634e-02 2.546474337577819824e-01 7.974755018949508667e-02 -1.742642223834991455e-01 5.524023901671171188e-03 -5.361616015434265137e-01 3.714828938245773315e-02 -3.225728496909141541e-02 1.814654171466827393e-01 2.203681766986846924e-01 1.352090537548065186e-01 1.190831065177917480e-01 -1.804846674203872681e-01 -7.140845060348510742e-02 -6.161403376609086990e-03
2.581673562526702881e-01 -8.791623264551162720e-02 -2.171854376792907715e-01 1.817259378731250763e-02 1.184989064931869507e-01 -1.864691525697708130e-01 -7.578717172145843506e-02 -6.403748691082000732e-02 1.904055476188659668e-02 4.058230295777320862e-02 1.426169574260711670e-01 -2.312761694192886353e-01 1.006189659237861633e-01 1.517976522445678711e-01 9.213080257177352905e-02 2.838563621044158936e-01 -1.640890836715698242e-01 -1.987799257040023804e-01 5.620522052049636841e-02 -2.783637046813964844e-01 1.338886618614196777e-01 4.118483513593673706e-03 -3.134104311466217041e-01 1.022811606526374817e-01 4.868591949343681335e-02 1.480469405651092529e-01 2.671085670590400696e-02 -2.057319134473800659e-01 -4.716696143150329590e-01 -2.317122668027877808e-01 -4.347747564315795898e-02 4.797194153070449829e-02
4.286091774702072144e-03 9.420038759708404541e-02 4.649495705962181091e-02 -1.066036298871040344e-01 -3.042941167950630188e-02 -9.179215878248214722e-02 1.962309777736663818e-01 -8.862168341875076294e-02 -9.640463441610336304e-02 -8.133725076913833618e-02 1.924893558025360107e-01 -3.047521114349365234e-01 1.319813430309295654e-01 1.854096353054046631e-01 8.149506151676177979e-02 3.073184788227081299e-01 1.135322004556655884e-01 -1.009795814752578735e-02 -2.660945355892181396e-01 1.867994964122772217e-01 -2.056700140237808228e-01 1.766254901885986328e-01 -2.627935111522674561e-01 -1.709675043821334839e-01 -8.931116200983524323e-03 4.079286754131317139e-01 3.089599311351776123e-01 -1.099007651209831238e-01 4.078266676515340805e-03 -2.026734948158264160e-01 -1.059110388159751892e-01 7.964204996824264526e-02
-3.164528906345367432e-01 2.166652232408523560e-01 -5.093064159154891968e-02 -9.738907963037490845e-02 2.623190879821777344e-01 -1.830504387617111206e-01 -8.783021569252014160e-02 2.343373149633407593e-01 -1.068581640720367432e-01 -6.093278154730796814e-02 2.328670024871826172e-01 -3.643805906176567078e-02 1.522838622331619263e-01 -8.751195669174194336e-02 1.205552443861961365e-01 2.689338624477386475e-01 4.159428179264068604e-02 9.582736529409885406e-03 -9.878633916378021240e-02 4.335869103670120239e-02 8.699101209640502930e-02 2.650125026702880859e-01 -4.613821506500244141e-01 -9.849437326192855835e-02 1.660065352916717529e-01 1.776582896709442139e-01 -4.516683146357536316e-02 7.940991967916488647e-02 -2.860415279865264893e-01 -7.497353106737136841e-02 -4.885305464267730713e-02 -1.279289424419403076e-01
-4.338934645056724548e-02 3.032361902296543121e-02 -3.362284600734710693e-02 -1.596374958753585815e-01 6.569527089595794678e-02 8.575273305177688599e-02 -2.387783676385879517e-01 -2.491986192762851715e-02 -1.491597294807434082e-01 1.448091864585876465e-01 6.207397207617759705e-02 3.304804861545562744e-02 2.831975184381008148e-02 3.355797529220581055e-01 -1.627428531646728516e-01 -1.608727872371673584e-01 -1.418799012899398804e-01 -1.486128121614456177e-01 -3.553393781185150146e-01 -1.769396811723709106e-01 9.598668664693832397e-02 -1.246244236826896667e-01 -4.486281871795654297e-01 6.000693887472152710e-02 -1.276043802499771118e-01 1.195040997117757797e-02 1.449583023786544800e-01 8.263239264488220215e-02 -1.793679296970367432e-01 -4.067291319370269775e-01 9.889991581439971924e-02 -7.925670593976974487e-02
-5.420822277665138245e-02 1.146773695945739746e-01 -6.960462778806686401e-02 -2.920134961605072021e-01 1.191499531269073486e-01 -1.763947680592536926e-02 -6.270647048950195312e-03 -6.383366137742996216e-02 -1.472913920879364014e-01 9.481864981353282928e-03 9.817942976951599121e-02 -4.167326167225837708e-02 -2.491778135299682617e-01 3.875276446342468262e-01 2.469369769096374512e-02 -3.663102537393569946e-02 -1.430388819426298141e-02 -1.955448240041732788e-01 -1.742018163204193115e-01 -2.743009626865386963e-01 -1.084388699382543564e-03 -8.885641396045684814e-02 -2.117262184619903564e-01 3.644904494285583496e-01 -2.775344066321849823e-02 1.780913583934307098e-02 1.424830853939056396e-01 1.498816758394241333e-01 -1.005755960941314697e-01 -4.499371349811553955e-01 -3.215489909052848816e-02 -2.018386125564575195e-01
-2.735902667045593262e-01 1.503337621688842773e-01 -9.461180865764617920e-02 5.315935239195823669e-02 2.654710710048675537e-01 -2.610029466450214386e-02 -2.286639437079429626e-02 5.721502006053924561e-02 -1.671817898750305176e-01 -1.933050807565450668e-03 1.865148544311523438e-01 -1.457327697426080704e-02 1.040101889520883560e-02 2.548515498638153076e-01 -1.405594497919082642e-01 -3.825879096984863281e-02 2.561740577220916748e-01 1.701577454805374146e-01 -5.348553881049156189e-02 3.727230010554194450e-03 4.288081079721450806e-02 1.367770135402679443e-01 -3.827981650829315186e-01 2.668815553188323975e-01 -1.987634599208831787e-01 3.345366567373275757e-02 1.721630096435546875e-01 -2.455454021692276001e-01 -2.121424376964569092e-01 -3.553090095520019531e-01 -1.363769322633743286e-01 1.020781397819519043e-01
4.456861317157745361e-02 2.710790745913982391e-02 2.866481803357601166e-02 -5.042518302798271179e-02 3.332456573843955994e-02 -2.325599938631057739e-01 -2.996022254228591919e-02 1.067760512232780457e-01 -9.133403003215789795e-02 9.342774003744125366e-02 -1.488092392683029175e-01 -1.291192322969436646e-01 -9.111126512289047241e-02 -2.523809969425201416e-01 1.994855403900146484e-01 2.184022068977355957e-01 1.028473302721977234e-01 -1.532244086265563965e-01 3.603239059448242188e-01 5.914948135614395142e-02 -1.232553273439407349e-01 -8.917505294084548950e-02 -4.705832600593566895e-01 2.467286139726638794e-01 1.253836303949356079e-01 4.679338261485099792e-02 2.590025067329406738e-01 2.522989511489868164e-01 -5.876024812459945679e-02 -2.661643326282501221e-01 7.568774279206991196e-03 -1.232357621192932129e-01
-7.997304201126098633e-02 9.896943345665931702e-03 1.889022737741470337e-01 -8.208104968070983887e-02 6.488867849111557007e-02 5.953296273946762085e-02 -1.169712617993354797e-01 -2.046879380941390991e-02 1.203838642686605453e-02 -2.182844839990139008e-02 -2.165553569793701172e-01 1.993931829929351807e-02 -1.036207005381584167e-01 3.329907655715942383e-01 -5.504418537020683289e-02 -8.208024501800537109e-02 -1.079473085701465607e-02 -9.493654221296310425e-02 -4.236668944358825684e-01 -5.334873497486114502e-02 2.420643717050552368e-01 -1.240048184990882874e-01 -4.848387241363525391e-01 2.081185281276702881e-01 9.392170608043670654e-02 1.166162341833114624e-01 2.486970573663711548e-01 3.204538673162460327e-02 -1.376483142375946045e-01 -3.189542293548583984e-01 -1.030271686613559723e-02 4.535476677119731903e-03
-1.008921265602111816e-01 -4.045766219496726990e-02 2.125756293535232544e-01 -2.011267542839050293e-01 2.809847295284271240e-01 1.632650569081306458e-02 -9.046255052089691162e-02 6.618602573871612549e-02 2.004949450492858887e-01 6.788112223148345947e-02 2.779971957206726074e-01 3.782210126519203186e-02 -1.069892868399620056e-01 -7.909005135297775269e-02 1.329819113016128540e-01 1.002527847886085510e-01 1.809899061918258667e-01 -2.847340106964111328e-01 -1.259907782077789307e-01 -1.521986257284879684e-02 1.017166152596473694e-01 2.151724398136138916e-01 -3.833231329917907715e-01 1.345097720623016357e-01 -1.411397308111190796e-01 1.217563077807426453e-01 3.627270758152008057e-01 -1.960943937301635742e-01 -8.995247632265090942e-02 -2.368149906396865845e-01 1.448264271020889282e-01 -1.665153168141841888e-02
2.467215433716773987e-02 1.328805685043334961e-01 1.421390324831008911e-01 3.341768309473991394e-02 -1.936451904475688934e-02 1.036272570490837097e-01 6.717358529567718506e-02 -1.717243790626525879e-01 -1.138495355844497681e-01 -6.134659796953201294e-02 1.927821338176727295e-01 -8.408343791961669922e-02 1.390450894832611084e-01 8.031093329191207886e-02 4.049464166164398193e-01 5.097321867942810059e-01 5.610169097781181335e-02 1.754551082849502563e-01 -1.178273856639862061e-01 -4.879485443234443665e-02 -6.720233708620071411e-02 2.463338710367679596e-02 -3.828602731227874756e-01 -9.590429253876209259e-03 4.563552886247634888e-02 1.940764486789703369e-01 1.009394824504852295e-01 -1.491949707269668579e-01 -1.716896444559097290e-01 -3.125092387199401855e-01 -2.410733141005039215e-02 -5.326372757554054260e-02
7.745356112718582153e-02 1.495117843151092529e-01 -1.455178409814834595e-01 1.580656617879867554e-01 2.029165625572204590e-04 -2.723493278026580811e-01 9.979929774999618530e-02 -2.659358680248260498e-01 -5.122683942317962646e-02 4.617882519960403442e-02 -1.150780171155929565e-01 -8.809950202703475952e-02 -2.121426463127136230e-01 2.773341834545135498e-01 5.889958888292312622e-02 2.622029185295104980e-01 1.859284341335296631e-01 -5.930117890238761902e-02 -4.061791673302650452e-02 1.251444034278392792e-02 -1.921031437814235687e-02 2.139465957880020142e-01 -2.839559912681579590e-01 -1.535701453685760498e-01 9.169599972665309906e-03 1.664454936981201172e-01 1.477762404829263687e-02 -6.943405419588088989e-02 2.163185179233551025e-01 -5.105749964714050293e-01 1.418983936309814453e-01 -6.230300292372703552e-03
-2.290832698345184326e-01 2.338204383850097656e-01 -2.539336867630481720e-02 -1.635727733373641968e-01 -3.538897633552551270e-02 -9.746015816926956177e-02 1.760544031858444214e-01 3.842900097370147705e-01 -4.673992469906806946e-02 2.775779739022254944e-02 2.038176357746124268e-01 2.935513621196150780e-03 5.743188783526420593e-02 1.756615638732910156e-01 1.397536322474479675e-02 4.380966722965240479e-02 4.604422301054000854e-02 -6.858870387077331543e-02 -1.962253898382186890e-01 -1.027780324220657349e-01 2.262438237667083740e-01 3.371970653533935547e-01 -3.905613720417022705e-01 -9.107460081577301025e-02 1.208522170782089233e-01 2.325339317321777344e-01 1.180431693792343140e-01 1.031082868576049805e-01 -2.701584994792938232e-01 -1.263650655746459961e-01 3.425521031022071838e-02 -1.739678680896759033e-01
1.772174239158630371e-01 7.518018037080764771e-02 -2.012834548950195312e-01 -6.741423625499010086e-03 1.356282085180282593e-01 -6.696556508541107178e-02 -2.735866233706474304e-02 -2.550214529037475586e-02 -2.051657289266586304e-01 1.362124085426330566e-01 1.588048785924911499e-01 1.412093788385391235e-01 5.808248370885848999e-02 1.858795583248138428e-01 1.116122677922248840e-01 2.576612234115600586e-01 4.313006624579429626e-02 -3.358531892299652100e-01 -2.767584323883056641e-01 1.091920062899589539e-01 -6.061409413814544678e-02 -4.602689668536186218e-02 -2.714234590530395508e-01 -4.875192791223526001e-02 1.954543441534042358e-01 2.101755589246749878e-01 -9.294674545526504517e-02 5.001125112175941467e-02 -1.571385115385055542e-01 -4.161685109138488770e-01 2.912495136260986328e-01 1.194936633110046387e-01
3.501414507627487183e-02 -3.754473477602005005e-02 -1.670480892062187195e-02 1.168175693601369858e-02 3.819718584418296814e-02 6.752730160951614380e-02 5.391185358166694641e-02 1.311551928520202637e-01 2.794419601559638977e-02 2.880979096516966820e-03 9.269763715565204620e-03 -2.040311247110366821e-01 2.121477723121643066e-01 1.618308871984481812e-01 -9.666455909609794617e-03 -2.177968323230743408e-01 9.607801330275833607e-04 -1.378207504749298096e-01 5.728660896420478821e-02 -2.057776749134063721e-01 1.424079388380050659e-01 1.136632040143013000e-01 -7.034200429916381836e-01 2.604366242885589600e-01 8.435932546854019165e-02 1.389548480510711670e-01 -1.169974803924560547e-01 6.524538248777389526e-02 4.932083934545516968e-02 -2.034248709678649902e-01 -2.195408195257186890e-01 1.129711046814918518e-01
3.104003518819808960e-02 2.600766532123088837e-02 -3.424239456653594971e-01 8.542064577341079712e-02 2.262555062770843506e-01 -2.319846451282501221e-01 1.784497350454330444e-01 4.520903527736663818e-02 -9.374287724494934082e-02 -5.753393750637769699e-03 2.573503553867340088e-01 -4.222720861434936523e-02 -5.139280110597610474e-02 1.056756898760795593e-01 -2.511394955217838287e-02 3.412330746650695801e-01 -3.316928818821907043e-02 3.999494761228561401e-02 -1.751147806644439697e-01 -2.194592803716659546e-01 1.367938667535781860e-01 2.744101732969284058e-02 -2.652013897895812988e-01 -9.921052306890487671e-02 -3.313707560300827026e-02 2.847670912742614746e-01 5.802276730537414551e-02 -2.157558649778366089e-01 -1.457357555627822876e-01 -3.534062802791595459e-01 -2.602174580097198486e-01 8.776322007179260254e-03
8.526960760354995728e-02 2.531188130378723145e-01 -2.215200103819370270e-02 -2.529326975345611572e-01 -2.820884576067328453e-03 1.282787173986434937e-01 -1.797000318765640259e-01 -1.870995610952377319e-01 -5.116114020347595215e-02 -7.987914979457855225e-02 -2.457723170518875122e-01 8.116012066602706909e-02 1.484605520963668823e-01 1.008928790688514709e-01 -9.760379046201705933e-02 9.729596227407455444e-02 1.486071199178695679e-01 -7.330463081598281860e-02 -3.604251146316528320e-02 -3.100796043872833252e-01 -1.096740141510963440e-01 3.211617842316627502e-02 -1.714420169591903687e-01 -2.473852485418319702e-01 7.797875255346298218e-02 1.383586823940277100e-01 2.585625946521759033e-01 7.479173690080642700e-02 -2.469700127840042114e-01 -3.723201155662536621e-01 -3.486538827419281006e-01 -7.631968706846237183e-02
-2.208651043474674225e-02 3.386971354484558105e-02 -8.545675128698348999e-02 2.181864082813262939e-01 -1.880001574754714966e-01 -1.879561990499496460e-01 -3.278991878032684326e-01 1.206487566232681274e-01 -1.238963678479194641e-01 9.653443470597267151e-03 3.947841376066207886e-02 -1.477923095226287842e-01 -2.915058135986328125e-01 1.550170928239822388e-01 1.524804979562759399e-01 1.260842978954315186e-01 -3.644557297229766846e-02 -1.740630269050598145e-01 -1.361614465713500977e-01 -3.375616669654846191e-02 -9.623602032661437988e-02 -3.239996964111924171e-03 -2.890873253345489502e-01 6.311839818954467773e-02 3.369947895407676697e-02 2.483763396739959717e-01 7.064981013536453247e-02 3.612052798271179199e-01 2.754456102848052979e-01 -2.074720710515975952e-01 -1.580503433942794800e-01 2.709212601184844971e-01
-7.614316791296005249e-02 2.208924442529678345e-01 -1.542869489639997482e-02 -1.708832941949367523e-02 4.056010767817497253e-02 -1.599744111299514771e-01 -9.619914740324020386e-02 1.620595604181289673e-01 -4.174166172742843628e-02 -1.155101060867309570e-01 -2.053494565188884735e-02 -2.491356730461120605e-01 2.065778672695159912e-01 -2.832482159137725830e-01 3.537301346659660339e-02 2.477281689643859863e-01 1.207134034484624863e-02 -2.432105690240859985e-02 1.825725138187408447e-01 -5.761877074837684631e-02 -1.261926740407943726e-01 -9.549468755722045898e-02 -5.215651988983154297e-01 2.566889226436614990e-01 9.383672848343849182e-03 3.282126784324645996e-01 -5.607537925243377686e-02 1.705866903066635132e-01 9.329212456941604614e-02 -1.446638107299804688e-01 -2.194750905036926270e-01 -2.855076268315315247e-02
-1.821505874395370483e-01 6.557697057723999023e-02 3.158153593540191650e-02 -3.633894026279449463e-02 -6.523581594228744507e-02 -2.077889591455459595e-01 -1.971297860145568848e-01 2.163984626531600952e-01 -6.874302029609680176e-02 3.436032310128211975e-02 -2.207159548997879028e-01 2.486379146575927734e-01 2.967072725296020508e-01 1.376273036003112793e-01 1.068954840302467346e-01 2.314433157444000244e-01 8.745296299457550049e-02 -1.146996542811393738e-01 -3.513778746128082275e-01 5.381533876061439514e-02 1.075368970632553101e-01 -2.620958983898162842e-01 -3.239296674728393555e-01 1.267625093460083008e-01 -9.379817172884941101e-03 9.609411656856536865e-02 2.128231078386306763e-01 -2.346821129322052002e-02 -1.927833706140518188e-01 -2.981186211109161377e-01 6.239369511604309082e-02 -7.174333930015563965e-02
-1.403600424528121948e-01 8.304756134748458862e-02 1.670678853988647461e-01 1.854791641235351562e-01 1.293548289686441422e-02 1.650006175041198730e-01 -1.216177195310592651e-01 -1.878749281167984009e-01 -5.673604086041450500e-03 -4.460617899894714355e-03 2.674303352832794189e-01 -5.384752526879310608e-02 -1.077113822102546692e-01 7.834757864475250244e-02 -9.972203522920608521e-02 2.649048566818237305e-01 5.952712148427963257e-02 -3.373353555798530579e-02 6.636045873165130615e-02 2.078069448471069336e-01 -8.310255408287048340e-02 1.240548864006996155e-02 -4.510561525821685791e-01 -1.283169537782669067e-01 -1.589653193950653076e-01 2.259299755096435547e-01 6.167763471603393555e-02 -1.715875416994094849e-01 -4.863946139812469482e-02 -4.501480162143707275e-01 -2.275869995355606079e-02 -2.587551474571228027e-01
8.465443551540374756e-02 1.615399867296218872e-01 9.104287624359130859e-02 -1.770785450935363770e-01 -1.980432569980621338e-01 -2.658664286136627197e-01 -2.660820782184600830e-01 -2.017211372731253505e-04 2.660847902297973633e-01 8.467190712690353394e-02 2.806539461016654968e-02 -3.584030270576477051e-01 -2.291051857173442841e-02 8.657006919384002686e-02 1.036686263978481293e-02 1.972050815820693970e-01 1.075665876269340515e-01 1.150075942277908325e-01 -1.751153767108917236e-01 -2.273258119821548462e-01 -1.662700772285461426e-01 1.682964861392974854e-01 -2.927107810974121094e-01 2.615835368633270264e-01 5.232741311192512512e-02 -2.975131571292877197e-02 7.188370078802108765e-02 3.122163750231266022e-02 -3.797076940536499023e-01 -1.284198164939880371e-01 -3.806375712156295776e-02 -5.532580614089965820e-02
-2.108082026243209839e-01 1.445647627115249634e-01 -1.406642943620681763e-01 9.105981886386871338e-02 2.409963123500347137e-02 -2.505182921886444092e-01 3.414469659328460693e-01 -2.318136096000671387e-01 -1.351477056741714478e-01 1.926280856132507324e-01 1.317733824253082275e-01 -2.216166108846664429e-01 -1.645582616329193115e-01 9.778738021850585938e-02 1.221251562237739563e-01 2.383254170417785645e-01 -2.225280366837978363e-02 -1.352552622556686401e-01 -2.876032609492540359e-03 5.290415883064270020e-02 -7.592847943305969238e-02 2.170914411544799805e-01 -4.009054899215698242e-01 -2.037421315908432007e-01 -2.383493073284626007e-02 2.330811321735382080e-01 1.775877624750137329e-01 3.649142384529113770e-02 -8.863224089145660400e-02 -2.363991290330886841e-01 1.203435510396957397e-01 -1.352156978100538254e-03
3.932505846023559570e-02 -6.764342635869979858e-02 2.469739913940429688e-01 1.136548910290002823e-02 1.668424308300018311e-01 -5.455296486616134644e-02 1.152226626873016357e-01 1.812659353017807007e-01 -1.456516981124877930e-01 -5.226477608084678650e-02 -1.987753249704837799e-02 1.695430278778076172e-02 -3.414086103439331055e-01 1.519677639007568359e-01 2.104329913854598999e-01 1.252477616071701050e-01 9.913869947195053101e-02 -1.763692200183868408e-01 -4.799092188477516174e-02 -2.594790756702423096e-01 -2.971254587173461914e-01 5.175612494349479675e-02 -4.284474849700927734e-01 -1.814812794327735901e-02 -2.407911717891693115e-01 -2.146013230085372925e-01 -3.726609796285629272e-02 -1.695685982704162598e-01 -2.087877243757247925e-01 -1.845776289701461792e-01 -1.286909133195877075e-01 -1.331533491611480713e-01
7.463081181049346924e-02 1.989547014236450195e-01 2.712674140930175781e-01 2.961312606930732727e-02 -3.247689604759216309e-01 -2.091611735522747040e-02 -2.579835802316665649e-02 2.511014938354492188e-01 -1.300755143165588379e-01 1.415016315877437592e-02 4.358081612735986710e-03 -3.062782809138298035e-02 -2.107228338718414307e-01 -1.214093267917633057e-01 1.772711724042892456e-01 2.290474176406860352e-01 -1.313746869564056396e-01 -1.313780397176742554e-01 6.586746126413345337e-02 -1.966008394956588745e-01 -3.359313011169433594e-01 -1.056878194212913513e-01 -2.842771112918853760e-01 1.999186724424362183e-01 1.798644214868545532e-01 1.499816402792930603e-02 -5.301346257328987122e-02 1.675489395856857300e-01 -9.423797577619552612e-02 -3.646697700023651123e-01 -1.483140587806701660e-01 -3.703563706949353218e-03
2.009565383195877075e-01 3.074044883251190186e-01 -1.357541084289550781e-01 3.126969039440155029e-01 -1.314236521720886230e-01 1.749031394720077515e-01 -2.015800923109054565e-01 -1.199208199977874756e-03 -3.548006713390350342e-01 -1.380672454833984375e-01 -1.359952092170715332e-01 -1.878169029951095581e-01 2.201370894908905029e-02 2.510120272636413574e-01 1.281603705137968063e-02 -3.827244788408279419e-02 4.917764663696289062e-02 -5.759111046791076660e-02 -7.432153075933456421e-02 2.557196095585823059e-02 -2.928525954484939575e-02 9.366599470376968384e-02 -2.632749378681182861e-01 6.249448284506797791e-02 -5.056599527597427368e-02 1.191366687417030334e-01 7.883265614509582520e-02 -4.317049309611320496e-02 -6.923972815275192261e-02 -4.171500205993652344e-01 -1.377721503376960754e-02 -3.130251169204711914e-01
-1.103296726942062378e-01 1.460420489311218262e-01 1.027363911271095276e-01 -1.377588361501693726e-01 4.890191182494163513e-02 -1.149774119257926941e-01 1.434115916490554810e-01 -1.400769501924514771e-01 -7.655149698257446289e-02 -3.312089294195175171e-02 1.234108395874500275e-02 -2.293984442949295044e-01 -1.617534458637237549e-01 1.194150373339653015e-01 1.525261402130126953e-01 -2.061244547367095947e-01 1.880796700716018677e-01 -1.138833239674568176e-01 -1.830164045095443726e-01 -9.477753937244415283e-02 -1.198621392250061035e-01 -3.093824386596679688e-01 -4.739626348018646240e-01 -4.122963920235633850e-02 2.639509737491607666e-01 1.330056637525558472e-01 -1.585341393947601318e-01 1.025458723306655884e-01 -2.378904819488525391e-01 -2.529501616954803467e-01 -1.172939315438270569e-01 -1.751271188259124756e-01
9.817947447299957275e-02 -9.990800172090530396e-02 3.158440068364143372e-02 -2.428754605352878571e-02 -2.480473518371582031e-01 -4.580711573362350464e-02 1.316375751048326492e-02 1.294570863246917725e-01 1.992070376873016357e-01 -1.530990097671747208e-02 -8.961980044841766357e-02 -1.116113066673278809e-01 -3.966170549392700195e-01 1.443038284778594971e-01 -3.288767114281654358e-02 8.589962869882583618e-02 -7.965573668479919434e-02 2.167846634984016418e-02 -6.831821799278259277e-02 -2.134579420089721680e-01 -7.346373796463012695e-02 1.023752614855766296e-01 -5.183687210083007812e-01 -8.612672239542007446e-02 1.348148137331008911e-01 1.386049836874008179e-01 1.162638440728187561e-01 -3.949365913867950439e-01 -2.377836853265762329e-01 -1.233317553997039795e-01 -1.025682166218757629e-01 1.141890063881874084e-01
-4.796753055416047573e-04 1.905341744422912598e-01 -3.017872869968414307e-01 -4.673174582421779633e-03 9.860888123512268066e-02 1.082344725728034973e-01 -1.562781818211078644e-02 -5.290428549051284790e-02 -8.641710877418518066e-02 3.687450289726257324e-02 2.540288493037223816e-02 -2.575752735137939453e-01 5.865653976798057556e-02 3.025889694690704346e-01 7.929114997386932373e-02 -1.741561889648437500e-01 -2.016317285597324371e-02 1.062367632985115051e-01 1.965193152427673340e-01 2.699611522257328033e-02 5.080481991171836853e-02 2.453658729791641235e-01 -5.377754569053649902e-01 2.013128101825714111e-01 5.793762975372374058e-04 1.633771955966949463e-01 1.318174451589584351e-01 -1.781283020973205566e-01 -5.763281509280204773e-02 -2.666110098361968994e-01 1.919240802526473999e-01 1.004458144307136536e-01
4.479118436574935913e-02 2.199920266866683960e-01 2.309150397777557373e-01 -1.259869933128356934e-01 2.728344500064849854e-01 -1.565652489662170410e-01 1.612239927053451538e-01 1.428637951612472534e-01 8.530391752719879150e-02 -8.172316849231719971e-02 7.021637167781591415e-03 -3.293764889240264893e-01 -7.534100115299224854e-02 3.321581706404685974e-02 -5.071764066815376282e-02 1.372820585966110229e-01 -1.790783703327178955e-01 -1.743158400058746338e-01 -6.175913289189338684e-02 -3.274405002593994141e-01 -3.389979898929595947e-01 -1.087873950600624084e-01 -3.030609786510467529e-01 -1.281554251909255981e-01 -5.741765722632408142e-02 -3.779300302267074585e-02 -5.815511196851730347e-02 1.360706984996795654e-01 -8.212330192327499390e-02 -3.588272929191589355e-01 -1.093968376517295837e-01 -4.188796877861022949e-02
-1.523671895265579224e-01 1.047160848975181580e-01 1.415237635374069214e-01 5.296899750828742981e-02 3.287745714187622070e-01 -8.739713579416275024e-03 -1.571887880563735962e-01 -2.282493980601429939e-03 3.982553258538246155e-02 1.057731434702873230e-01 1.417629513889551163e-02 3.590198233723640442e-02 -1.187850013375282288e-01 1.578796803951263428e-01 1.682032644748687744e-01 -1.158897951245307922e-02 -9.107033722102642059e-03 -2.146598249673843384e-01 -1.057986468076705933e-01 1.509655416011810303e-01 7.353803515434265137e-02 1.719337850809097290e-01 -4.745498895645141602e-01 1.453381329774856567e-01 2.145295441150665283e-01 2.405674606561660767e-01 -2.721869051456451416e-01 -5.324923247098922729e-02 -2.693269550800323486e-01 -3.021391332149505615e-01 -1.808197237551212311e-02 1.482254713773727417e-01
1.431835144758224487e-01 2.022472321987152100e-01 2.886712923645973206e-02 3.334546461701393127e-02 1.282196491956710815e-01 -7.929202169179916382e-02 1.708681583404541016e-01 2.039345800876617432e-01 1.588868349790573120e-01 -4.058837518095970154e-02 -2.706994712352752686e-01 1.292545348405838013e-01 1.223895102739334106e-01 3.253884613513946533e-01 1.345742046833038330e-01 -1.581272780895233154e-01 -1.172551885247230530e-02 -1.945756524801254272e-01 8.525559306144714355e-02 -1.449030041694641113e-01 -1.274529993534088135e-01 2.685504555702209473e-01 -2.012242972850799561e-01 -1.077732071280479431e-01 1.828468441963195801e-01 1.911455392837524414e-01 -5.788145214319229126e-02 1.073383912444114685e-02 -1.262800842523574829e-01 -5.153878331184387207e-01 2.176176197826862335e-02 8.695441298186779022e-03
1.759974472224712372e-02 6.953386962413787842e-02 4.029646143317222595e-02 -8.947695791721343994e-02 -6.696988642215728760e-02 -2.890152335166931152e-01 -1.957164257764816284e-01 1.920183300971984863e-01 1.948406100273132324e-01 3.178139403462409973e-02 1.566492170095443726e-01 -4.697097092866897583e-02 -5.152082070708274841e-02 1.678694486618041992e-01 9.397065639495849609e-02 -1.905488595366477966e-02 8.498412370681762695e-02 -2.083996534347534180e-01 -3.218742012977600098e-01 3.384622186422348022e-02 -6.442990899085998535e-02 1.987633258104324341e-01 -3.322915732860565186e-01 -2.196105271577835083e-01 -5.727134644985198975e-02 2.955086231231689453e-01 -2.612715661525726318e-01 -1.918661743402481079e-01 -1.871698349714279175e-02 -2.467477023601531982e-01 -2.223689854145050049e-01 -2.285150140523910522e-01
1.789359450340270996e-01 2.090046703815460205e-01 1.300714761018753052e-01 -1.041121706366539001e-01 -2.152845077216625214e-02 -6.143269129097461700e-03 1.784356683492660522e-02 3.644025027751922607e-01 2.276097983121871948e-01 6.202683225274085999e-02 -7.357305288314819336e-02 -4.287120886147022247e-03 -9.426154941320419312e-02 3.162554502487182617e-01 -9.909043461084365845e-02 -8.481144905090332031e-02 1.884172707796096802e-01 -1.561988592147827148e-01 3.401951491832733154e-01 -4.388011619448661804e-02 -1.623279973864555359e-02 -1.729576103389263153e-02 -5.484457015991210938e-01 -5.923591181635856628e-02 3.803263604640960693e-02 2.279965281486511230e-01 -8.353973925113677979e-02 -1.066727563738822937e-01 -8.282338827848434448e-02 -9.677572548389434814e-02 6.932078301906585693e-02 2.633634582161903381e-02
8.469226886518299580e-04 1.609226912260055542e-01 1.476728171110153198e-01 -1.732470095157623291e-01 -1.220884472131729126e-01 7.387520279735326767e-03 1.002717316150665283e-01 3.751349449157714844e-02 -4.162801504135131836e-01 -5.381010845303535461e-02 8.179938793182373047e-02 7.246318459510803223e-02 8.572494238615036011e-02 2.017020480707287788e-03 6.421305984258651733e-02 2.515719830989837646e-01 4.284936562180519104e-02 -2.736722528934478760e-01 3.752335608005523682e-01 -1.487871557474136353e-01 -1.468424201011657715e-01 -5.471950396895408630e-02 -4.519369602203369141e-01 1.866708844900131226e-01 1.238850802183151245e-01 7.282641530036926270e-02 6.971160322427749634e-02 4.501576349139213562e-02 1.461116969585418701e-01 -1.740691959857940674e-01 1.765204370021820068e-01 -1.389330923557281494e-01
1.309217959642410278e-01 -1.036992371082305908e-01 -2.312067300081253052e-01 3.446210175752639771e-02 1.477536112070083618e-01 -4.044812917709350586e-01 5.219257995486259460e-02 -2.836608514189720154e-02 9.140123426914215088e-02 -5.856561288237571716e-02 1.288641393184661865e-01 -3.808223456144332886e-02 7.750812172889709473e-02 1.633706837892532349e-01 6.788347661495208740e-02 3.978151977062225342e-01 -1.310880184173583984e-01 -5.942994728684425354e-03 -1.164165809750556946e-01 1.419997541233897209e-03 1.562330126762390137e-01 -1.059788241982460022e-01 -3.603825271129608154e-01 1.444692909717559814e-02 4.583533108234405518e-02 3.295608460903167725e-01 1.970342546701431274e-01 -2.270274758338928223e-01 -1.966214627027511597e-01 -2.294362485408782959e-01 -1.192364022135734558e-01 1.266199629753828049e-03
6.666216999292373657e-03 3.758200258016586304e-02 -1.527569741010665894e-01 2.365522831678390503e-02 -1.996205449104309082e-01 -3.925723209977149963e-02 -1.834584176540374756e-01 2.010919302701950073e-01 2.179301977157592773e-01 -3.466252610087394714e-02 2.297794818878173828e-01 -1.460435539484024048e-01 -1.838545799255371094e-01 2.669017910957336426e-01 -3.825856000185012817e-02 1.909005194902420044e-01 9.047699719667434692e-02 -1.886436045169830322e-01 1.053451225161552429e-01 -1.455352157354354858e-01 -1.104415357112884521e-01 1.861554980278015137e-01 -3.994217813014984131e-01 -8.357374928891658783e-03 1.313258558511734009e-01 1.860471069812774658e-01 3.063953220844268799e-01 3.487757444381713867e-01 9.553649276494979858e-02 -1.199694443494081497e-02 -2.689783275127410889e-02 1.830563247203826904e-01
4.780004173517227173e-02 -1.950297877192497253e-02 -1.791404336690902710e-01 -3.389353863894939423e-03 3.967746626585721970e-03 -1.513755321502685547e-01 -1.571476757526397705e-01 1.209773402661085129e-02 -1.314570456743240356e-01 1.636905372142791748e-01 3.010891750454902649e-02 -1.565808653831481934e-01 -4.676368087530136108e-03 2.056649327278137207e-01 2.528818547725677490e-01 9.138973802328109741e-02 4.008732736110687256e-02 -1.730759143829345703e-01 -3.929253518581390381e-01 1.871069520711898804e-02 -1.774648204445838928e-02 2.040830701589584351e-01 -4.449461400508880615e-01 3.576230704784393311e-01 -2.791082859039306641e-01 2.445332258939743042e-01 1.232353895902633667e-01 -1.082410803064703941e-03 9.468175470829010010e-03 1.057573705911636353e-01 -4.587770625948905945e-02 1.137315183877944946e-01
-1.409286558628082275e-01 -7.710926979780197144e-02 -1.014486774802207947e-01 -2.374798292294144630e-03 -2.775552496314048767e-02 2.881768718361854553e-02 -7.602278143167495728e-02 2.018574476242065430e-01 -1.813173741102218628e-01 1.664848923683166504e-01 -1.833742558956146240e-01 1.509350687265396118e-01 1.775426417589187622e-01 1.575745940208435059e-01 -1.318374872207641602e-01 2.039901912212371826e-01 2.348833382129669189e-01 -2.064843624830245972e-01 4.925557412207126617e-03 -3.973697125911712646e-02 5.373016744852066040e-02 5.187882110476493835e-02 -3.598435223102569580e-01 -2.032381892204284668e-01 6.833145022392272949e-02 1.561800669878721237e-02 4.258818924427032471e-01 -1.440780907869338989e-01 -4.428204149007797241e-02 -4.352227151393890381e-01 -4.889077320694923401e-02 8.262210339307785034e-02
2.331845834851264954e-02 3.824361041188240051e-02 1.615063697099685669e-01 -1.331728994846343994e-01 1.613204367458820343e-02 -1.572236418724060059e-01 -3.845205903053283691e-02 1.800011843442916870e-01 -1.305760890245437622e-01 4.821251332759857178e-02 -1.724841296672821045e-01 1.809504032135009766e-01 -2.272101640701293945e-01 -2.916559390723705292e-02 6.242740526795387268e-02 -3.858070448040962219e-02 -2.050417661666870117e-01 -1.726491451263427734e-01 -2.316462546586990356e-01 -2.463634163141250610e-01 -9.327926486730575562e-02 -2.251142263412475586e-01 -4.845589697360992432e-01 1.195035353302955627e-01 9.145219624042510986e-02 9.629626572132110596e-02 1.912358999252319336e-01 8.547168225049972534e-02 -8.636664599180221558e-02 -1.924662590026855469e-01 -2.118758857250213623e-01 -3.316913545131683350e-01
-1.500807106494903564e-01 2.851806282997131348e-01 -2.003269642591476440e-02 -9.281755238771438599e-02 -5.750267207622528076e-02 -8.426110446453094482e-02 -4.989970475435256958e-02 1.940003409981727600e-02 3.292382881045341492e-02 -3.532167971134185791e-01 8.346915245056152344e-02 2.174223959445953369e-02 -3.327982723712921143e-01 3.756878376007080078e-01 3.452880075201392174e-03 2.002628445625305176e-01 -2.688470482826232910e-02 -1.800345331430435181e-01 1.323955506086349487e-01 -3.058968484401702881e-02 -1.950832903385162354e-01 1.688643395900726318e-01 -3.969354033470153809e-01 -6.519261002540588379e-02 -1.622096262872219086e-02 3.007452487945556641e-01 -1.181530430912971497e-01 8.650084957480430603e-03 1.748915314674377441e-01 -3.614041954278945923e-02 -1.715306639671325684e-01 -5.017871037125587463e-02
-4.394937157630920410e-01 3.725744411349296570e-02 -8.440038189291954041e-03 -4.007367044687271118e-02 -8.316018432378768921e-02 -1.113538369536399841e-01 -1.136188134551048279e-01 2.124056667089462280e-01 -1.471745222806930542e-01 -1.209716498851776123e-01 -2.976489812135696411e-02 -1.486771255731582642e-01 9.658511728048324585e-02 -2.577982842922210693e-02 1.455771476030349731e-01 -5.143601819872856140e-02 1.354644149541854858e-01 -1.561006531119346619e-02 2.484519779682159424e-02 1.743476488627493382e-03 -2.233313173055648804e-01 -2.966210842132568359e-01 -3.764453530311584473e-01 1.572693288326263428e-01 -3.458027169108390808e-02 2.639627456665039062e-01 2.664148211479187012e-01 -4.910958185791969299e-02 1.925117522478103638e-02 -3.676917254924774170e-01 1.364307999610900879e-01 1.065837889909744263e-01
-1.448338478803634644e-01 1.290039159357547760e-02 -1.647630631923675537e-01 -1.384119689464569092e-01 5.192703381180763245e-02 -9.353877604007720947e-02 1.192474588751792908e-01 1.567332148551940918e-01 1.931681185960769653e-01 1.127361804246902466e-01 -1.536374390125274658e-01 5.668031051754951477e-02 -1.027175709605216980e-01 -1.745043098926544189e-01 1.078874096274375916e-01 1.950310766696929932e-01 3.249171003699302673e-02 -1.902542114257812500e-01 -7.185712456703186035e-02 1.941429525613784790e-01 2.181411087512969971e-01 3.847602307796478271e-01 -5.295737981796264648e-01 -4.980997741222381592e-02 -3.219611942768096924e-02 3.026806414127349854e-01 7.161117345094680786e-02 6.823582202196121216e-02 -1.607016921043395996e-01 -1.356384903192520142e-01 1.031469274312257767e-02 9.681195765733718872e-02
-7.973675616085529327e-03 2.928976416587829590e-01 -5.421081185340881348e-02 -7.195669412612915039e-02 7.578547298908233643e-02 -1.800471991300582886e-01 -2.329409681260585785e-02 3.141094744205474854e-01 -2.995079383254051208e-03 -4.023758694529533386e-02 2.749699652194976807e-01 1.465775519609451294e-01 -4.329447075724601746e-02 -7.837396115064620972e-02 1.137540191411972046e-01 -1.214838027954101562e-01 6.819634884595870972e-02 1.819463446736335754e-02 -1.118714455515146255e-02 4.726623371243476868e-02 -3.598099341616034508e-03 3.290258944034576416e-01 -4.996704459190368652e-01 4.389647394418716431e-02 2.089022286236286163e-02 3.308940827846527100e-01 4.977525025606155396e-02 1.517809033393859863e-01 -2.201415747404098511e-01 -1.840149164199829102e-01 -1.828851699829101562e-01 -1.257122904062271118e-01
4.875599965453147888e-02 1.600935608148574829e-01 5.040754750370979309e-02 2.417267858982086182e-01 8.007863909006118774e-02 -1.598233878612518311e-01 1.237970441579818726e-01 1.753643155097961426e-01 1.995161324739456177e-01 1.148846000432968140e-01 -1.242492422461509705e-01 -8.224520832300186157e-02 9.445548802614212036e-02 3.656804561614990234e-01 1.246490851044654846e-01 2.159525156021118164e-01 -4.664199426770210266e-02 1.590656675398349762e-02 -1.261914521455764771e-01 -6.449750810861587524e-02 1.778025031089782715e-01 1.766276061534881592e-01 -4.959736168384552002e-01 2.526525259017944336e-01 -3.640919923782348633e-02 5.629371479153633118e-02 1.750061064958572388e-01 2.560608386993408203e-01 1.384060233831405640e-01 -1.594769507646560669e-01 1.063730940222740173e-01 3.494881093502044678e-02
3.167575299739837646e-01 7.456270977854728699e-03 1.096619814634323120e-01 4.652073979377746582e-02 -1.695236414670944214e-01 2.200445532798767090e-01 4.009193554520606995e-02 -6.687165796756744385e-02 -1.081480309367179871e-01 1.442546844482421875e-01 2.263617068529129028e-01 1.312508434057235718e-01 1.822125725448131561e-02 1.237555816769599915e-01 2.344711869955062866e-01 2.540127635002136230e-01 -9.048469364643096924e-02 1.335240602493286133e-01 -2.503499984741210938e-01 -9.032299369573593140e-02 -1.599459052085876465e-01 -1.205188706517219543e-01 -4.803137481212615967e-01 9.749176912009716034e-03 1.541158184409141541e-02 1.863718032836914062e-01 1.317320466041564941e-01 1.890453137457370758e-02 -8.056962490081787109e-02 -3.652136027812957764e-01 4.864324256777763367e-02 5.821483582258224487e-02
-6.506817415356636047e-03 6.826511770486831665e-02 -6.303285807371139526e-02 -7.807661592960357666e-02 5.035305768251419067e-02 -1.451160311698913574e-01 -1.672640889883041382e-01 -3.835355117917060852e-02 -6.360194087028503418e-02 9.617657959461212158e-02 -1.956836730241775513e-01 -1.851284876465797424e-02 4.157264530658721924e-02 1.152024865150451660e-01 -2.444695681333541870e-01 -1.825529523193836212e-02 3.780521452426910400e-02 7.964490354061126709e-02 -1.196899712085723877e-01 -1.127985045313835144e-01 1.471186876296997070e-01 4.817637056112289429e-02 -5.180047154426574707e-01 4.376035630702972412e-01 -1.986645311117172241e-01 2.471022307872772217e-01 1.167455539107322693e-01 -2.568257153034210205e-01 5.681725218892097473e-02 -2.097507119178771973e-01 -2.418335974216461182e-01 2.686888910830020905e-02
1.496547609567642212e-01 3.210662901401519775e-01 3.955521062016487122e-02 1.249925717711448669e-01 3.123549744486808777e-02 -4.039824381470680237e-02 1.786112338304519653e-01 2.758953571319580078e-01 1.296049952507019043e-01 9.776625782251358032e-02 6.477208808064460754e-03 1.684557646512985229e-02 2.842146158218383789e-01 4.020112752914428711e-02 1.185491904616355896e-01 -2.909197472035884857e-02 7.835466414690017700e-02 1.806550621986389160e-01 1.321276556700468063e-02 -6.043215095996856689e-02 -2.972483076155185699e-02 2.619675397872924805e-01 -5.186770558357238770e-01 2.046560868620872498e-03 -2.607527747750282288e-02 3.916473090648651123e-01 5.637485906481742859e-02 1.666294783353805542e-01 7.952244579792022705e-02 -2.231258898973464966e-01 -3.157328348606824875e-03 2.134283445775508881e-02
1.711342185735702515e-01 -1.346640735864639282e-01 1.984074711799621582e-01 -1.859483420848846436e-01 -1.282301098108291626e-01 -1.608975380659103394e-01 -1.316974014043807983e-01 1.469403356313705444e-01 4.832553118467330933e-02 6.114494428038597107e-02 -2.970311343669891357e-01 -1.998404413461685181e-01 1.116382610052824020e-02 9.944389015436172485e-02 1.000753492116928101e-01 -1.113647781312465668e-02 3.016854822635650635e-01 -2.300768643617630005e-01 -3.077071607112884521e-01 -1.658008992671966553e-01 2.859683707356452942e-02 -4.241984337568283081e-02 -4.573062658309936523e-01 6.889966130256652832e-02 1.392298494465649128e-03 1.318986117839813232e-01 -5.906219407916069031e-02 1.530525833368301392e-01 -2.830003201961517334e-01 -1.463918983936309814e-01 1.111645996570587158e-01 4.661304876208305359e-02
6.819880008697509766e-02 -4.760171473026275635e-02 -5.407803133130073547e-02 2.714491784572601318e-01 -2.784300222992897034e-02 -2.863538861274719238e-01 -2.458885312080383301e-02 4.227101057767868042e-02 -8.414772897958755493e-02 -6.557258218526840210e-02 2.387385666370391846e-01 2.017717361450195312e-01 6.494376342743635178e-03 9.554971009492874146e-02 -1.055788025259971619e-01 3.044920265674591064e-01 1.399213373661041260e-01 -1.660640984773635864e-01 1.955745369195938110e-02 -1.361471135169267654e-02 -1.846280246973037720e-01 -2.839948534965515137e-01 -4.606242477893829346e-01 -2.301113912835717201e-03 1.050021499395370483e-01 1.706310361623764038e-01 2.039040923118591309e-01 -7.956372201442718506e-02 -3.195567429065704346e-01 -1.622190922498703003e-01 -1.463712658733129501e-02 1.335997134447097778e-01
-1.451580971479415894e-01 1.836715638637542725e-01 1.997395306825637817e-01 -1.757260710000991821e-01 2.398003488779067993e-01 -4.257467761635780334e-02 -5.320278555154800415e-02 5.618193652480840683e-03 6.248456425964832306e-03 -2.310805954039096832e-02 -3.460180759429931641e-02 1.763196662068367004e-02 -1.016588136553764343e-02 -1.053095143288373947e-02 1.963602453470230103e-01 2.814563810825347900e-01 2.779738306999206543e-01 7.762247323989868164e-02 -1.627710908651351929e-01 1.104857493191957474e-02 1.255530714988708496e-01 1.448015868663787842e-01 -2.297808974981307983e-01 -1.201438605785369873e-01 -4.931288585066795349e-02 4.415268003940582275e-01 -1.542582809925079346e-01 -4.575709998607635498e-02 -2.305162400007247925e-01 -3.721563220024108887e-01 -1.438278853893280029e-01 -2.066431939601898193e-01
-6.118451058864593506e-02 1.971837133169174194e-01 -1.270970106124877930e-01 3.282967582345008850e-02 -2.085856162011623383e-02 -4.864385351538658142e-02 1.028145402669906616e-01 5.100910365581512451e-02 1.691465848125517368e-03 -8.495454490184783936e-02 -1.394833624362945557e-01 -3.323087692260742188e-01 -2.676265686750411987e-02 1.886580884456634521e-01 2.184737846255302429e-02 -1.188009604811668396e-01 -1.859571486711502075e-01 7.666523568332195282e-03 1.580596715211868286e-01 -8.260680735111236572e-02 2.218999713659286499e-01 2.487729303538799286e-02 -5.207672119140625000e-01 1.910266280174255371e-01 -7.864802330732345581e-02 -1.347055565565824509e-02 3.913598880171775818e-02 -4.061578810214996338e-01 -2.270669192075729370e-01 -2.906020879745483398e-01 -1.803002506494522095e-02 5.454352870583534241e-02
4.240413755178451538e-02 5.031716451048851013e-02 -2.199283987283706665e-01 -1.977179944515228271e-02 1.212939620018005371e-01 -1.235061138868331909e-02 -2.041927576065063477e-01 1.040513589978218079e-01 -3.363806307315826416e-01 -1.807562634348869324e-02 7.260840851813554764e-03 -2.842959165573120117e-01 1.629160717129707336e-02 8.171302080154418945e-02 2.324457764625549316e-01 9.439139813184738159e-02 -1.312975585460662842e-01 -1.725309640169143677e-01 -3.443057239055633545e-01 -9.922695904970169067e-02 1.422583009116351604e-03 8.979973196983337402e-02 -3.653941154479980469e-01 3.142021894454956055e-01 -3.255799412727355957e-02 1.447343528270721436e-01 1.969830244779586792e-01 -2.329981923103332520e-01 -1.650340110063552856e-01 3.731007501482963562e-02 -1.213231161236763000e-01 2.028283029794692993e-01
1.790204942226409912e-01 2.497017532587051392e-01 -1.064644679427146912e-01 -1.036029905080795288e-01 5.049096792936325073e-02 -1.027641668915748596e-01 -1.729931980371475220e-01 -6.590279750525951385e-03 -2.308756709098815918e-01 -1.098408624529838562e-01 -1.120895072817802429e-01 -3.485289216041564941e-01 2.197525836527347565e-02 1.717510819435119629e-01 1.538121253252029419e-01 1.616567969322204590e-01 2.531946003437042236e-01 -1.532444544136524200e-02 -6.617938727140426636e-02 -1.840623468160629272e-01 2.993565797805786133e-01 -1.062888130545616150e-01 -3.185073435306549072e-01 8.048624545335769653e-02 7.652886211872100830e-02 1.173590794205665588e-01 1.348092705011367798e-01 -1.687715798616409302e-01 -3.552242815494537354e-01 -6.847022473812103271e-02 -1.245447620749473572e-01 1.927858442068099976e-01
-5.982709676027297974e-02 2.036461681127548218e-01 -6.823291629552841187e-02 -2.441530227661132812e-01 9.998367726802825928e-02 -1.344163715839385986e-01 1.333846151828765869e-01 -4.784180317074060440e-03 -2.016205936670303345e-01 -1.837099939584732056e-01 8.704727888107299805e-02 -1.920204311609268188e-01 -2.103175222873687744e-02 1.301200687885284424e-01 1.484687179327011108e-01 2.424044162034988403e-01 5.362193286418914795e-02 -2.460282295942306519e-02 2.101753801107406616e-01 -2.546283975243568420e-02 7.788868248462677002e-02 4.222657680511474609e-01 -3.407556116580963135e-01 7.103133946657180786e-02 6.172464042901992798e-02 4.313576519489288330e-01 7.923333905637264252e-04 4.648759216070175171e-02 -1.444912794977426529e-02 -1.401791125535964966e-01 -1.512012779712677002e-01 1.979357451200485229e-01
-2.580450847744941711e-03 7.699778676033020020e-02 6.810785830020904541e-02 -1.445016264915466309e-01 2.052296996116638184e-01 -2.406741864979267120e-02 3.323804587125778198e-02 5.272361636161804199e-02 1.802970170974731445e-01 1.901474297046661377e-01 3.103827536106109619e-01 2.929786965250968933e-02 -7.708255946636199951e-02 -8.540432155132293701e-02 -1.301475614309310913e-01 -2.780935168266296387e-02 9.536814689636230469e-02 -2.525157034397125244e-01 -2.815144360065460205e-01 -2.210696786642074585e-01 3.247296065092086792e-02 8.600987493991851807e-02 -4.310356974601745605e-01 2.275567799806594849e-01 -1.674047857522964478e-01 5.279750376939773560e-02 1.958329379558563232e-01 -1.900735944509506226e-01 -3.720066845417022705e-01 -1.664696037769317627e-01 6.381829082965850830e-02 5.180948227643966675e-02
-5.044357478618621826e-02 -6.111478060483932495e-02 2.239252179861068726e-01 -2.238312363624572754e-01 8.055881410837173462e-02 -4.407954588532447815e-02 6.390514969825744629e-02 1.430004537105560303e-01 -1.142291054129600525e-01 -1.045914664864540100e-01 -5.108737945556640625e-02 -2.682020366191864014e-01 -1.633459478616714478e-01 1.685530841350555420e-01 1.462780982255935669e-01 8.080559223890304565e-02 -6.871719658374786377e-02 -2.659854479134082794e-02 -1.083196625113487244e-01 -2.686320543289184570e-01 -1.319230347871780396e-01 -2.544581294059753418e-01 -4.841075539588928223e-01 1.737753748893737793e-01 1.915453225374221802e-01 9.064746648073196411e-02 7.404521852731704712e-02 1.235070824623107910e-01 7.135153748095035553e-03 -2.604918479919433594e-01 -1.550736874341964722e-01 -2.921105921268463135e-01
1.557325720787048340e-01 1.575322598218917847e-01 -2.822592258453369141e-01 -1.159543991088867188e-01 -2.211624197661876678e-02 -1.408614963293075562e-01 -6.032015755772590637e-02 2.884256839752197266e-01 -1.511631608009338379e-01 2.872790694236755371e-01 2.191606163978576660e-01 -2.578689157962799072e-02 -8.099959790706634521e-02 3.907171487808227539e-01 -2.926946803927421570e-02 -3.646149113774299622e-02 1.622203364968299866e-02 -1.942480951547622681e-01 2.758573275059461594e-03 9.098846465349197388e-03 -1.163686811923980713e-01 9.764514863491058350e-02 -5.961457639932632446e-02 2.452905029058456421e-01 -5.551550537347793579e-02 2.231961488723754883e-01 4.954028129577636719e-02 -6.142131239175796509e-02 -3.083496391773223877e-01 -3.824365139007568359e-01 -9.876600652933120728e-02 -8.518160320818424225e-03
7.762150466442108154e-02 2.664918899536132812e-01 -9.363029897212982178e-02 5.435816477984189987e-03 2.492756024003028870e-02 4.681529104709625244e-02 -9.477528184652328491e-02 -3.521952331066131592e-01 -5.905513837933540344e-02 2.274462766945362091e-02 -5.265185609459877014e-03 -1.825030893087387085e-02 -1.366784423589706421e-01 -5.595587193965911865e-02 -1.180817605927586555e-03 1.324610859155654907e-01 3.441306054592132568e-01 -6.621212512254714966e-02 -2.012904584407806396e-01 9.086897969245910645e-02 -6.179292127490043640e-02 -5.322942137718200684e-02 -4.992109835147857666e-01 -2.247265279293060303e-01 -4.522571340203285217e-02 2.075881361961364746e-01 1.589465439319610596e-01 1.270552128553390503e-01 -2.276031225919723511e-01 -1.716552674770355225e-01 1.345488876104354858e-01 -2.659535408020019531e-01
2.489405870437622070e-02 1.238128095865249634e-01 -2.198393791913986206e-01 -1.980074495077133179e-02 -8.540304005146026611e-02 -1.366688758134841919e-01 -1.418263614177703857e-01 -1.248880401253700256e-01 -3.939019143581390381e-02 1.367080807685852051e-01 -6.879293918609619141e-02 3.018643558025360107e-01 -7.372743636369705200e-02 2.337612658739089966e-01 2.513334751129150391e-01 1.695054918527603149e-01 2.345604598522186279e-01 -3.006585538387298584e-01 -1.636693626642227173e-01 -1.303014606237411499e-01 1.435948163270950317e-01 4.755192250013351440e-02 -2.467248737812042236e-01 1.251425407826900482e-02 6.398362666368484497e-02 -1.004281193017959595e-01 2.146553434431552887e-02 -1.639705896377563477e-01 2.530444227159023285e-02 -5.189034342765808105e-01 -4.754228144884109497e-02 1.370783001184463501e-01
2.387477010488510132e-01 2.169314324855804443e-01 -2.586018294095993042e-03 -2.201082408428192139e-01 2.115139365196228027e-01 -2.609356865286827087e-02 -9.068983793258666992e-02 3.094569146633148193e-01 -2.301334589719772339e-02 3.126557171344757080e-01 1.993988640606403351e-03 -1.035450492054224014e-02 -2.484478242695331573e-02 2.439345000311732292e-03 -3.558467328548431396e-02 -1.709514707326889038e-01 2.157822698354721069e-01 1.029458548873662949e-02 -1.132924016565084457e-02 -2.667777836322784424e-01 -3.438588976860046387e-01 -1.070395112037658691e-01 -2.556585371494293213e-01 2.485590428113937378e-01 -6.808352656662464142e-03 2.726967334747314453e-01 1.873263865709304810e-01 8.352033793926239014e-02 1.841473393142223358e-02 -2.420839220285415649e-01 1.300093382596969604e-01 3.796927630901336670e-02
-1.297876238822937012e-01 2.613848149776458740e-01 1.174351498484611511e-01 2.850615084171295166e-01 1.510134488344192505e-01 -7.924127578735351562e-02 5.853486433625221252e-02 2.539216168224811554e-02 -1.216810643672943115e-01 -1.758800148963928223e-01 -2.112353453412652016e-03 1.067027375102043152e-01 5.623059347271919250e-02 1.732706725597381592e-01 7.514802366495132446e-02 -2.344281524419784546e-01 9.637919813394546509e-02 -2.965199649333953857e-01 3.136083111166954041e-02 -2.981168925762176514e-01 8.761814795434474945e-03 1.766065210103988647e-01 -4.545659720897674561e-01 2.174109667539596558e-01 -3.391422331333160400e-02 1.200292035937309265e-01 -7.977052032947540283e-02 1.884419616544619203e-04 -3.332900702953338623e-01 -2.458863705396652222e-02 -1.503939777612686157e-01 -8.513493090867996216e-02
9.058811515569686890e-02 4.218284785747528076e-01 5.571936815977096558e-02 -1.628051996231079102e-01 -4.291022196412086487e-02 1.424633413553237915e-01 2.305293679237365723e-01 -2.120213024318218231e-02 -2.384895831346511841e-01 1.708075702190399170e-01 -2.037715911865234375e-01 8.960726857185363770e-02 8.507268875837326050e-02 9.653315693140029907e-02 3.621127083897590637e-02 1.555831432342529297e-01 -9.250611066818237305e-03 -1.916885823011398315e-01 -2.008781433105468750e-01 1.703536063432693481e-01 -6.100646406412124634e-02 -1.506566405296325684e-01 -4.217208921909332275e-01 -9.906812012195587158e-02 7.063592784106731415e-04 3.428527712821960449e-01 1.304731816053390503e-01 8.869554847478866577e-02 -1.460612658411264420e-02 -2.421042919158935547e-01 -2.733119949698448181e-02 9.239866584539413452e-02
-2.070710957050323486e-01 3.047386407852172852e-01 -9.315701574087142944e-02 3.274774551391601562e-02 -3.854833310469985008e-03 -1.106501370668411255e-02 6.388247013092041016e-02 1.951745748519897461e-01 -1.506047248840332031e-01 -2.135983258485794067e-01 2.227483689785003662e-01 -6.562741007655858994e-03 -2.758354842662811279e-01 -5.902393162250518799e-02 1.753392070531845093e-01 -1.323918998241424561e-01 -3.559868084266781807e-03 -2.111437767744064331e-01 1.628533154726028442e-01 -9.474885463714599609e-02 -1.364246010780334473e-01 3.550058305263519287e-01 -5.087301135063171387e-01 4.319940507411956787e-02 -5.199029296636581421e-02 7.280816137790679932e-02 4.051259532570838928e-02 2.669743262231349945e-02 -2.659577643498778343e-03 -1.361389160156250000e-01 -1.512970775365829468e-01 1.708557158708572388e-01
2.123091071844100952e-01 -3.794046491384506226e-02 -3.301051259040832520e-02 -2.433194220066070557e-01 8.650672435760498047e-02 -2.718299813568592072e-02 -2.344355285167694092e-01 1.907408535480499268e-01 -6.501329690217971802e-02 1.022722292691469193e-02 -3.306510448455810547e-01 1.960550397634506226e-01 1.678086370229721069e-01 3.274281024932861328e-01 1.546025834977626801e-02 1.612624526023864746e-01 9.264562278985977173e-02 -1.319651752710342407e-01 -1.126912981271743774e-01 -7.435936480760574341e-02 -3.293680250644683838e-01 1.138788461685180664e-01 -3.748556971549987793e-01 -1.546661853790283203e-01 -1.452155411243438721e-02 -2.480314671993255615e-02 2.495011389255523682e-01 -1.451142281293869019e-01 -4.125184938311576843e-02 -2.048036605119705200e-01 -1.483414322137832642e-01 -3.377990331500768661e-03
1.976520717144012451e-01 1.182838529348373413e-01 -2.037834748625755310e-02 1.508531272411346436e-01 3.160482645034790039e-01 -3.837348222732543945e-01 -1.179243624210357666e-01 1.787282973527908325e-01 2.740923166275024414e-01 -8.332711458206176758e-02 -8.283828198909759521e-02 -3.640712238848209381e-04 6.086554750800132751e-02 1.640480160713195801e-01 9.434750676155090332e-02 -9.363980963826179504e-03 4.161963239312171936e-02 -2.979574501514434814e-01 -1.649671941995620728e-01 -5.196816101670265198e-02 5.352389812469482422e-02 1.777268350124359131e-01 -3.049016296863555908e-01 -1.270502060651779175e-01 2.233013361692428589e-01 1.338012069463729858e-01 2.667075991630554199e-01 9.495514631271362305e-02 -1.545299738645553589e-01 -1.717281937599182129e-01 1.680483818054199219e-01 9.345644712448120117e-02
-6.049653142690658569e-02 2.963491380214691162e-01 -7.935201376676559448e-02 2.138891816139221191e-01 1.816401332616806030e-01 4.005565494298934937e-02 2.384142391383647919e-02 1.309541314840316772e-01 -7.915852218866348267e-02 -2.458795160055160522e-01 9.892632067203521729e-02 7.439099997282028198e-02 8.702438324689865112e-02 3.024046719074249268e-01 1.720541864633560181e-01 -2.724477648735046387e-01 7.887549698352813721e-02 -1.569933742284774780e-01 2.500468119978904724e-02 -1.286589950323104858e-01 -3.106647543609142303e-02 1.634340286254882812e-01 -4.420241713523864746e-01 3.544730544090270996e-01 -1.896964386105537415e-02 3.045675456523895264e-01 3.161135315895080566e-02 -2.959278225898742676e-02 -1.435561627149581909e-01 -2.651591040194034576e-02 -4.132615774869918823e-02 6.698714941740036011e-02
-1.308230161666870117e-01 -3.393926844000816345e-02 2.426133453845977783e-01 -1.743912249803543091e-01 6.781236082315444946e-02 -1.632898896932601929e-01 7.278650999069213867e-03 1.166020855307579041e-01 -4.848174378275871277e-02 1.305599464103579521e-03 -4.282116889953613281e-02 -3.854728341102600098e-01 3.886209800839424133e-02 1.610369831323623657e-01 2.749405056238174438e-02 1.122105643153190613e-01 -1.725174039602279663e-01 -2.097505927085876465e-01 -1.386293297400698066e-04 -2.386773675680160522e-01 -1.932052820920944214e-01 -9.312388300895690918e-02 -5.040611028671264648e-01 6.900179386138916016e-02 7.702599465847015381e-02 4.581756889820098877e-02 -7.847402989864349365e-02 2.337256222963333130e-01 4.645128548145294189e-02 -1.985087096691131592e-01 -2.973936796188354492e-01 -1.399829685688018799e-01
-2.207368761301040649e-01 3.090692758560180664e-01 -1.892101466655731201e-01 2.496802248060703278e-02 1.857260912656784058e-01 1.327172368764877319e-01 4.662167653441429138e-02 -1.104702353477478027e-01 5.277637392282485962e-03 -1.960593834519386292e-02 9.668980538845062256e-02 -2.101716101169586182e-01 5.807874724268913269e-02 2.557145953178405762e-01 -1.998637020587921143e-01 -1.411926001310348511e-01 2.889068722724914551e-01 -2.010467275977134705e-02 6.408106070011854172e-03 -1.689224317669868469e-02 -5.596189573407173157e-02 7.345246523618698120e-02 -3.980585038661956787e-01 1.505558639764785767e-01 -1.919858157634735107e-01 1.730803698301315308e-01 9.873373433947563171e-03 -3.054364025592803955e-01 -1.927766650915145874e-01 -2.737953066825866699e-01 -1.394059807062149048e-01 6.824645400047302246e-02
-8.418522775173187256e-02 1.874890476465225220e-01 -1.432045251131057739e-01 9.667783975601196289e-02 5.615831818431615829e-03 -1.795445233583450317e-01 -2.211956232786178589e-01 -2.199687659740447998e-01 1.949881017208099365e-02 2.280302792787551880e-01 3.641055151820182800e-02 1.877768039703369141e-01 -6.625149399042129517e-02 4.495554268360137939e-01 -7.286103814840316772e-02 2.144228667020797729e-01 3.267662227153778076e-01 -1.341027766466140747e-01 -2.291206121444702148e-01 -1.481810510158538818e-01 -8.739625662565231323e-02 -1.380019355565309525e-02 -4.077235162258148193e-01 1.339881718158721924e-01 7.638289034366607666e-02 8.358207345008850098e-02 6.586921960115432739e-02 5.717642139643430710e-03 -8.727243542671203613e-02 -2.198382839560508728e-02 1.511684805154800415e-01 -1.104950308799743652e-01
1.286920905113220215e-02 2.352443635463714600e-01 -9.110175073146820068e-02 8.391872793436050415e-02 8.643504977226257324e-02 -1.674661636352539062e-01 -5.112907290458679199e-02 4.023960828781127930e-01 -1.447286903858184814e-01 2.781693637371063232e-02 5.636539310216903687e-02 -9.172562509775161743e-03 -1.778839528560638428e-01 1.249073892831802368e-01 2.964582443237304688e-01 5.436492711305618286e-02 2.485654950141906738e-01 -9.382267296314239502e-02 -7.048688828945159912e-02 -2.104095965623855591e-01 1.343109160661697388e-01 2.844951748847961426e-01 -3.877182602882385254e-01 -1.098062992095947266e-01 2.736458778381347656e-01 1.306134611368179321e-01 9.061163663864135742e-02 2.310977429151535034e-01 -3.674397245049476624e-02 5.218864977359771729e-02 -9.106467664241790771e-02 -1.375430375337600708e-01
5.676869675517082214e-02 -1.198934204876422882e-02 3.900767490267753601e-02 1.068864390254020691e-01 2.442712038755416870e-01 -1.714154332876205444e-01 -3.365714550018310547e-01 2.743213772773742676e-01 -4.814466834068298340e-02 -4.396968334913253784e-02 3.715861141681671143e-01 -1.530473381280899048e-01 -8.194570988416671753e-02 9.808325767517089844e-02 1.725674867630004883e-01 -9.209313243627548218e-02 2.603120207786560059e-01 6.477969884872436523e-02 1.305117756128311157e-01 -3.918942064046859741e-02 -1.818565875291824341e-01 2.155367583036422729e-01 -4.117764532566070557e-01 7.278184592723846436e-02 2.527981414459645748e-04 1.443423479795455933e-01 8.996592462062835693e-02 2.852342724800109863e-01 -1.055291816592216492e-01 -1.048564240336418152e-01 -8.736743777990341187e-02 -2.813549339771270752e-02
6.371487677097320557e-02 3.186519816517829895e-02 1.626350581645965576e-01 -1.991259492933750153e-02 1.847187280654907227e-01 -8.219011873006820679e-02 -2.927310392260551453e-02 1.564732044935226440e-01 -4.428187757730484009e-02 -3.123568557202816010e-02 2.421897836029529572e-02 -2.558318078517913818e-01 7.758376002311706543e-02 2.835797071456909180e-01 2.094160765409469604e-01 -1.556592807173728943e-02 1.741653680801391602e-02 -2.143189460039138794e-01 6.474839895963668823e-02 -2.602980434894561768e-01 -3.554200232028961182e-01 -2.736899852752685547e-01 -3.696576356887817383e-01 3.496741876006126404e-02 -1.721891947090625763e-02 4.613983631134033203e-02 -2.412420511245727539e-01 1.717254072427749634e-01 4.240576177835464478e-02 -3.484816551208496094e-01 -1.777484267950057983e-01 1.126075442880392075e-02
1.264979988336563110e-01 1.661362051963806152e-01 -3.466073870658874512e-01 -1.722356379032135010e-01 1.240201070904731750e-01 -1.324734538793563843e-01 9.034295217134058475e-04 -7.724779099225997925e-02 -2.688041925430297852e-01 1.885258853435516357e-01 1.793760210275650024e-01 -2.579034566879272461e-01 7.703675422817468643e-03 6.333508342504501343e-02 8.844929933547973633e-02 9.384369477629661560e-03 -1.832774877548217773e-01 -1.228408515453338623e-01 -2.704109847545623779e-01 -3.148464858531951904e-01 1.552933156490325928e-01 1.108487844467163086e-01 -3.298309743404388428e-01 1.184868812561035156e-01 -1.150894314050674438e-01 1.862773597240447998e-01 6.414437294006347656e-02 -3.070807829499244690e-02 -3.126453841105103493e-03 -2.528246045112609863e-01 -1.702681779861450195e-01 1.521235853433609009e-01
-3.394854068756103516e-02 3.238303959369659424e-01 -1.307567115873098373e-02 1.014142706990242004e-01 1.318275928497314453e-01 -1.539664268493652344e-01 1.167939677834510803e-01 3.352192342281341553e-01 5.518901348114013672e-02 -3.519443050026893616e-02 1.078177057206630707e-02 1.811025291681289673e-01 -3.074256777763366699e-01 6.066410616040229797e-02 2.029446214437484741e-01 5.910715088248252869e-02 1.751910895109176636e-01 -1.492592245340347290e-01 -1.289968639612197876e-01 -7.482811808586120605e-02 4.886605590581893921e-02 1.495180428028106689e-01 -4.850496053695678711e-01 5.665623769164085388e-02 2.090921700000762939e-01 2.203206717967987061e-01 1.353094577789306641e-01 2.441536635160446167e-01 1.130878627300262451e-01 7.093814667314291000e-03 -3.519900143146514893e-02 -1.168936714529991150e-01
3.329724818468093872e-02 1.279755681753158569e-01 8.743646740913391113e-02 -1.414271295070648193e-01 1.609690636396408081e-01 -6.517501920461654663e-02 -2.845879457890987396e-02 -2.530103549361228943e-02 -5.312005430459976196e-02 -7.453100383281707764e-02 -1.309253871440887451e-01 2.393725216388702393e-01 -1.529079973697662354e-01 1.230011582374572754e-01 -1.881968379020690918e-01 1.995207183063030243e-02 -1.005490273237228394e-01 -3.387195989489555359e-02 -2.202933281660079956e-01 -3.650262355804443359e-01 -5.895597860217094421e-02 -2.894238829612731934e-01 -5.044812560081481934e-01 2.340013831853866577e-01 1.887164115905761719e-01 3.923605382442474365e-02 1.757813245058059692e-01 -3.213271126151084900e-02 4.640885069966316223e-02 -2.936049401760101318e-01 2.372463420033454895e-02 -1.363019198179244995e-01
-7.123577594757080078e-02 7.314336299896240234e-02 1.529162973165512085e-01 9.086525440216064453e-02 -4.286257922649383545e-02 4.509231075644493103e-03 -7.098179310560226440e-02 1.258745789527893066e-01 -3.814775049686431885e-01 -2.832011133432388306e-02 1.418838351964950562e-01 -1.496892869472503662e-01 2.499727904796600342e-02 -2.595607638359069824e-01 2.793300664052367210e-04 1.263756453990936279e-01 2.739156968891620636e-02 7.829226553440093994e-02 -4.326776787638664246e-02 -1.725142002105712891e-01 -3.055330216884613037e-01 4.312953725457191467e-02 -4.739941656589508057e-01 5.536605045199394226e-02 -1.118742045946419239e-03 4.131591320037841797e-01 -1.600371599197387695e-01 8.406841009855270386e-02 1.597038507461547852e-01 -1.398812830448150635e-01 -2.084886282682418823e-01 -9.477542340755462646e-02
1.607366204261779785e-01 7.960418611764907837e-02 -6.995453685522079468e-02 -1.483715977519750595e-02 2.598962783813476562e-01 1.332025527954101562e-01 1.726800054311752319e-01 -1.076397225260734558e-01 1.437624394893646240e-01 1.687447428703308105e-01 3.730907570570707321e-03 -1.868717819452285767e-01 3.328330069780349731e-02 3.560583293437957764e-01 5.680847913026809692e-02 2.635835409164428711e-01 5.337635055184364319e-02 -3.659384325146675110e-02 -1.441856771707534790e-01 -1.656551510095596313e-01 -1.361279785633087158e-01 1.311062425374984741e-01 -2.343284338712692261e-01 -8.372051268815994263e-02 2.433602698147296906e-03 4.293794631958007812e-01 1.610210090875625610e-01 3.124285936355590820e-01 -9.174383431673049927e-02 -2.841936945915222168e-01 3.144674748182296753e-02 -5.666921660304069519e-02
-1.742083728313446045e-01 2.880556881427764893e-01 -1.795645207166671753e-01 -3.215485811233520508e-01 7.022914290428161621e-02 -4.491538181900978088e-02 1.279625892639160156e-01 3.864861726760864258e-01 -1.579782813787460327e-01 7.312386482954025269e-02 1.721285581588745117e-01 1.067796163260936737e-02 8.347772061824798584e-03 1.950926482677459717e-01 1.653680354356765747e-01 4.572984203696250916e-02 3.841607645153999329e-02 -1.301849260926246643e-02 -1.643404960632324219e-01 -5.077937385067343712e-04 6.020866706967353821e-02 2.112204879522323608e-01 -4.469017386436462402e-01 -1.671545058488845825e-01 1.723626703023910522e-01 2.086270600557327271e-01 7.363709807395935059e-02 -1.531777321361005306e-03 -2.429402172565460205e-01 -3.540404140949249268e-02 -4.776451096404343843e-04 -8.509362488985061646e-02
-9.089295566082000732e-02 1.973682343959808350e-01 -1.499946713447570801e-01 1.216166615486145020e-01 1.039407104253768921e-01 -2.167214751243591309e-01 2.325786501169204712e-01 -2.311822921037673950e-01 -1.396385300904512405e-02 2.057173848152160645e-02 -3.761542961001396179e-02 -1.982068270444869995e-01 -2.727305889129638672e-01 7.207867503166198730e-02 2.023626863956451416e-01 1.439280956983566284e-01 1.125938147306442261e-01 2.470842935144901276e-02 -3.000477328896522522e-02 2.579280734062194824e-02 -5.369599536061286926e-02 2.377711385488510132e-01 -3.716022968292236328e-01 -1.392756104469299316e-01 2.274959534406661987e-01 4.828872159123420715e-02 2.778621912002563477e-01 -5.430204793810844421e-02 4.536539688706398010e-02 -3.995105028152465820e-01 1.991990804672241211e-01 -1.661233045160770416e-02
-1.707857847213745117e-02 2.332490384578704834e-01 -3.770592808723449707e-02 -9.146509692072868347e-03 -1.333430558443069458e-01 -1.368656307458877563e-01 -2.239969223737716675e-01 7.353385537862777710e-02 5.901621282100677490e-02 -1.363993734121322632e-01 -1.117684692144393921e-01 -9.485391527414321899e-02 -1.132959946990013123e-01 -7.448548078536987305e-02 5.047086626291275024e-02 2.047420889139175415e-01 6.081961467862129211e-02 -2.183902449905872345e-02 2.281180322170257568e-01 1.193929985165596008e-01 -2.936488986015319824e-01 -3.380094766616821289e-01 -4.158220887184143066e-01 2.370468527078628540e-01 3.963079303503036499e-02 2.150905728340148926e-01 2.193661481142044067e-01 1.441418826580047607e-01 9.100089780986309052e-03 -2.181229591369628906e-01 -2.836552858352661133e-01 1.933857426047325134e-02
2.102544754743576050e-01 -1.070211976766586304e-01 -5.911291763186454773e-02 -7.939417660236358643e-02 -3.253025114536285400e-01 2.707020752131938934e-02 -1.033093482255935669e-01 6.173572316765785217e-02 1.550217270851135254e-01 -7.247792184352874756e-02 2.685207873582839966e-04 -1.891624927520751953e-01 -3.344079554080963135e-01 2.479225769639015198e-02 6.195968016982078552e-04 -2.332327887415885925e-02 3.818213641643524170e-01 8.747252076864242554e-02 -7.290799170732498169e-02 -3.059347718954086304e-02 -3.814659267663955688e-02 1.553350090980529785e-01 -4.721570611000061035e-01 5.462820082902908325e-02 2.438197433948516846e-01 -1.513698417693376541e-02 2.381884455680847168e-01 -1.189644634723663330e-01 -1.338964253664016724e-01 -2.466914951801300049e-01 -1.072089970111846924e-01 -5.843583121895790100e-02
1.622318774461746216e-01 1.708130538463592529e-01 -2.702665925025939941e-01 -7.092316448688507080e-02 -1.926463469862937927e-02 -1.103447750210762024e-01 8.273065090179443359e-02 -9.295757114887237549e-02 -2.860731780529022217e-01 -5.821440368890762329e-02 2.983980476856231689e-01 1.097979955375194550e-02 -1.855051666498184204e-01 2.554196119308471680e-01 7.162922620773315430e-02 4.538799077272415161e-02 -1.034209621138870716e-03 -1.908276975154876709e-01 -2.108271718025207520e-01 -1.724778115749359131e-01 9.415030479431152344e-02 1.163009926676750183e-01 -3.343819379806518555e-01 1.545380502939224243e-01 -1.308924555778503418e-01 4.248455762863159180e-01 5.239706486463546753e-02 7.180910557508468628e-02 6.234372779726982117e-02 -4.925068840384483337e-02 -8.946399390697479248e-02 2.619633078575134277e-01
-2.782934010028839111e-01 1.117772534489631653e-01 -7.932351529598236084e-02 -2.231308072805404663e-01 -5.293137952685356140e-02 -1.511121541261672974e-01 -1.390425562858581543e-01 1.683515012264251709e-01 -1.016174256801605225e-01 -5.120730772614479065e-02 2.250218391418457031e-02 -2.446987293660640717e-02 -1.484487801790237427e-01 2.708211541175842285e-01 5.737157538533210754e-02 -2.672852575778961182e-02 -8.883098140358924866e-03 -1.840411275625228882e-01 -4.869459941983222961e-02 -2.412736117839813232e-01 -4.034490585327148438e-01 -8.133804053068161011e-02 -1.788532286882400513e-01 3.174966573715209961e-01 2.816381156444549561e-01 3.282567858695983887e-01 1.629239469766616821e-01 1.511689722537994385e-01 -7.814107835292816162e-02 -7.693041861057281494e-02 1.859908550977706909e-02 -1.472214460372924805e-01
4.218886606395244598e-03 2.028494626283645630e-01 -1.386802941560745239e-01 1.601177752017974854e-01 -7.586411386728286743e-02 9.910455346107482910e-02 -1.983219087123870850e-01 2.146434187889099121e-01 1.520059406757354736e-01 -8.593686670064926147e-02 -1.717886775732040405e-01 -2.699792981147766113e-01 -2.261195480823516846e-01 5.474637448787689209e-02 1.791531145572662354e-01 5.618008971214294434e-02 -2.067886143922805786e-01 -2.421745061874389648e-01 -8.477623015642166138e-02 -2.875336408615112305e-01 -2.187791839241981506e-02 -1.879445910453796387e-01 -1.562412828207015991e-01 2.795750796794891357e-01 1.025244742631912231e-01 3.256505131721496582e-01 5.114630237221717834e-02 9.083563089370727539e-02 -2.859918773174285889e-02 -3.208986520767211914e-01 -1.687514632940292358e-01 -3.698854520916938782e-02
-6.272274255752563477e-02 -2.947055101394653320e-01 -2.807328710332512856e-03 -1.251221448183059692e-01 -3.619305789470672607e-01 -1.750621497631072998e-01 -1.323880255222320557e-01 6.464987993240356445e-02 -9.908464550971984863e-02 2.234204858541488647e-01 -2.124787867069244385e-01 -2.222753465175628662e-01 -1.202459633350372314e-01 6.087181344628334045e-02 2.267268151044845581e-01 1.765321344137191772e-01 2.323320060968399048e-01 -1.973126232624053955e-01 -1.418888419866561890e-01 -2.108256071805953979e-01 -9.450986981391906738e-02 -1.111545860767364502e-01 -3.392774462699890137e-01 3.713996335864067078e-02 2.956441231071949005e-02 1.375220865011215210e-01 3.501587361097335815e-02 2.183775454759597778e-01 -1.715892702341079712e-01 -2.345241904258728027e-01 4.088364914059638977e-02 -7.141245901584625244e-02
-1.451238244771957397e-01 1.585108190774917603e-01 -1.026828587055206299e-01 1.029447540640830994e-01 -9.191259741783142090e-02 4.139129444956779480e-02 2.297840118408203125e-01 -9.036494791507720947e-02 -1.517531368881464005e-02 7.998047024011611938e-02 2.403592318296432495e-01 -1.688836491666734219e-03 -5.266324803233146667e-02 -9.651198238134384155e-02 1.964558064937591553e-01 2.557988166809082031e-01 1.152220219373703003e-01 8.385552465915679932e-02 1.382897794246673584e-02 -5.764517188072204590e-02 -7.805718481540679932e-02 -9.425911307334899902e-02 -5.233158469200134277e-01 -4.933591932058334351e-02 -2.690717577934265137e-01 9.450171142816543579e-03 -6.864538788795471191e-02 -6.559126824140548706e-02 -1.178736090660095215e-01 -3.464352488517761230e-01 9.536969661712646484e-02 -3.760617375373840332e-01
1.802538335323333740e-01 2.576396763324737549e-01 -8.518411964178085327e-02 5.020203068852424622e-02 3.928636386990547180e-02 -4.368417337536811829e-02 1.667478233575820923e-01 4.792294204235076904e-01 2.592118829488754272e-02 -9.040032513439655304e-03 2.233729809522628784e-01 -1.947180628776550293e-01 -6.792649626731872559e-02 -6.874189712107181549e-03 5.310428887605667114e-02 -4.788616672158241272e-03 -1.878091506659984589e-02 -1.664436049759387970e-02 2.027266323566436768e-01 -2.627600133419036865e-01 9.625313431024551392e-02 -2.838080748915672302e-02 -4.018190801143646240e-01 -1.139114499092102051e-01 -6.209666281938552856e-02 3.896217048168182373e-01 -8.090861141681671143e-02 6.869530677795410156e-02 1.196264997124671936e-01 -2.333657294511795044e-01 1.899742707610130310e-02 5.509309843182563782e-02
-1.015330404043197632e-01 4.042491316795349121e-02 -1.187913306057453156e-02 -3.039553165435791016e-01 1.277815401554107666e-01 5.830734223127365112e-02 8.931816369295120239e-02 3.054616451263427734e-01 -2.012263797223567963e-02 -1.088413670659065247e-01 2.283608913421630859e-01 3.669491037726402283e-02 -1.367916632443666458e-02 1.690133064985275269e-01 2.340877056121826172e-01 1.331214904785156250e-01 -3.812673315405845642e-02 -4.678337275981903076e-02 -2.869491465389728546e-02 8.688780665397644043e-02 -2.081044465303421021e-01 2.183363735675811768e-01 -3.061461448669433594e-01 -1.610662974417209625e-02 2.144584059715270996e-01 3.014656305313110352e-01 3.953020572662353516e-01 -1.664844304323196411e-01 -2.620123922824859619e-01 -9.761194139719009399e-02 -2.008517272770404816e-02 -1.052706390619277954e-01
8.630738407373428345e-02 2.002022601664066315e-02 -4.680805280804634094e-02 -5.510507524013519287e-02 4.321942478418350220e-02 2.413639128208160400e-01 -2.576671540737152100e-01 1.725041717290878296e-01 -3.987797200679779053e-01 -1.044610068202018738e-01 -3.644386306405067444e-02 2.014157027006149292e-01 3.229352831840515137e-02 1.625869125127792358e-01 8.025751262903213501e-02 2.844411134719848633e-01 1.095346733927726746e-01 1.568187326192855835e-01 -6.090292334556579590e-02 -6.341274827718734741e-02 -1.143431887030601501e-01 2.451091818511486053e-02 -3.242194652557373047e-01 -1.358627825975418091e-01 -8.796724677085876465e-02 -5.121505632996559143e-02 2.582097947597503662e-01 -1.465959548950195312e-01 -1.647708564996719360e-01 -3.875777721405029297e-01 1.533513963222503662e-01 -1.516902893781661987e-01
8.861320093274116516e-03 6.171234324574470520e-02 1.104545369744300842e-01 1.250583827495574951e-01 -2.227959334850311279e-01 -1.478417515754699707e-01 -8.915249258279800415e-02 7.043480128049850464e-02 5.223248526453971863e-02 2.265673428773880005e-01 1.786291301250457764e-01 2.386142164468765259e-01 7.256057858467102051e-02 2.893460988998413086e-01 1.035357490181922913e-01 2.913585864007472992e-02 -4.108759760856628418e-02 -2.577503323554992676e-01 -2.976373434066772461e-01 -1.663813367486000061e-02 -1.626344323158264160e-01 6.877343170344829559e-03 -4.377970099449157715e-01 -1.682598590850830078e-01 1.256577372550964355e-01 1.256065815687179565e-01 3.463421165943145752e-01 2.571842074394226074e-01 1.204667314887046814e-01 -4.475859459489583969e-03 -3.334043174982070923e-02 6.031363084912300110e-02
2.112996131181716919e-01 3.511868417263031006e-01 -9.027130156755447388e-02 1.505166944116353989e-02 -3.619695827364921570e-02 -1.302672028541564941e-01 5.737399682402610779e-02 -2.270338684320449829e-01 2.883525490760803223e-01 2.215518504381179810e-01 -2.085546962916851044e-02 -2.408038591966032982e-03 -3.088587224483489990e-01 2.830409705638885498e-01 1.322473287582397461e-01 2.900742180645465851e-02 1.112786158919334412e-01 -1.763426363468170166e-01 -9.728834778070449829e-02 -2.226629406213760376e-01 3.917329385876655579e-02 1.129246577620506287e-01 -2.804838418960571289e-01 1.984892645850777626e-03 -1.803570240736007690e-01 9.788572788238525391e-02 2.138707786798477173e-01 -2.833955585956573486e-01 -1.539989411830902100e-01 -1.779445260763168335e-01 7.063162326812744141e-02 -1.015388988889753819e-03
-2.757294178009033203e-01 2.437235265970230103e-01 3.211509287357330322e-01 3.691983595490455627e-02 -1.446996182203292847e-01 3.529743105173110962e-02 -2.288689464330673218e-02 2.249982357025146484e-01 -2.002217322587966919e-01 9.621497243642807007e-02 -1.305654942989349365e-01 -1.258563548326492310e-01 -1.593217700719833374e-01 8.825376629829406738e-03 2.494381666183471680e-01 1.236247643828392029e-01 -1.255131363868713379e-01 -1.999025195837020874e-01 -1.502260267734527588e-01 -8.359756320714950562e-02 -4.648253694176673889e-02 -4.106510430574417114e-02 -4.840472936630249023e-01 -9.245820343494415283e-02 -2.080000042915344238e-01 -6.896412931382656097e-03 -1.710674315690994263e-01 1.844356209039688110e-02 1.448144912719726562e-01 -2.604851126670837402e-01 -1.082648616284132004e-02 8.784917742013931274e-02
1.476678848266601562e-01 -3.755871579051017761e-02 -1.056957617402076721e-01 -1.315458416938781738e-01 3.093260824680328369e-01 -2.313008308410644531e-01 -1.524213552474975586e-01 1.585891544818878174e-01 -2.045175582170486450e-01 3.163995742797851562e-01 1.748204976320266724e-01 2.191976755857467651e-01 -2.770749852061271667e-02 -8.076601661741733551e-03 -4.612728580832481384e-02 1.212173104286193848e-01 -9.259615093469619751e-02 9.527307003736495972e-02 -1.853297501802444458e-01 -1.501608043909072876e-01 1.089157257229089737e-02 -1.397675368934869766e-02 -3.697168827056884766e-01 1.556863039731979370e-01 -1.746405730955302715e-03 1.526248902082443237e-01 -4.989327862858772278e-02 2.253790944814682007e-02 -5.940755829215049744e-02 -4.145874083042144775e-01 -8.667957037687301636e-02 2.598709464073181152e-01
-3.575706183910369873e-01 1.938811093568801880e-01 2.974683791399002075e-02 -1.373471170663833618e-01 5.843684077262878418e-02 -1.865547895431518555e-01 5.629336833953857422e-02 1.900952458381652832e-01 -2.992335855960845947e-01 -1.900980062782764435e-02 -1.216345950961112976e-01 -1.698932647705078125e-01 1.745692268013954163e-02 7.138336659409105778e-04 1.000938117504119873e-01 -5.250865966081619263e-02 5.493580922484397888e-02 3.765676915645599365e-02 1.988768726587295532e-01 -1.383619755506515503e-01 -2.025096565485000610e-01 -1.393647193908691406e-01 -3.548433482646942139e-01 8.209717273712158203e-02 -6.717903167009353638e-02 6.652385741472244263e-02 1.760538369417190552e-01 -8.827450126409530640e-02 -4.570321738719940186e-02 -4.753149747848510742e-01 -2.302566766738891602e-01 7.525991648435592651e-02
2.515897452831268311e-01 4.163874983787536621e-01 2.531654387712478638e-02 -2.315093725919723511e-01 -8.366638422012329102e-02 1.115776896476745605e-01 4.611153528094291687e-02 -3.310203552246093750e-02 1.091358601115643978e-03 4.037320911884307861e-01 -1.069596856832504272e-01 -9.590869396924972534e-02 1.186857093125581741e-02 -4.506934434175491333e-02 -1.249748691916465759e-01 1.835492551326751709e-01 9.982229769229888916e-02 -8.326964080333709717e-02 -1.688992232084274292e-01 4.541379213333129883e-02 -7.201262563467025757e-02 -3.789512813091278076e-02 -4.231269657611846924e-01 2.962637878954410553e-02 2.334503829479217529e-01 1.203189343214035034e-01 1.514753103256225586e-01 5.184789746999740601e-02 -9.815178811550140381e-02 -2.706875801086425781e-01 1.621297746896743774e-01 1.160614192485809326e-01
-9.430460631847381592e-02 2.999393343925476074e-01 1.270312443375587463e-02 8.258449286222457886e-02 1.302428096532821655e-01 -2.749014794826507568e-01 1.556871980428695679e-01 1.457089930772781372e-01 -1.174687892198562622e-01 -4.475802481174468994e-01 -3.401436284184455872e-02 1.097330898046493530e-01 -1.953406333923339844e-01 7.306627929210662842e-02 9.636033326387405396e-02 -2.061467058956623077e-02 -7.415284961462020874e-02 1.119714006781578064e-01 -2.457025349140167236e-01 -5.935034900903701782e-02 -1.173117086291313171e-01 2.355698645114898682e-01 -3.765372037887573242e-01 -2.468680404126644135e-02 5.949679762125015259e-02 1.334908455610275269e-01 2.359308861196041107e-02 -1.420853435993194580e-01 -5.278856679797172546e-02 -2.885470092296600342e-01 -1.976014822721481323e-01 1.218827813863754272e-01
-1.067984551191329956e-01 -8.772423118352890015e-02 8.403552696108818054e-03 1.787957102060317993e-01 8.452562987804412842e-02 -5.608858913183212280e-02 2.641908526420593262e-01 -1.179442107677459717e-01 1.511284708976745605e-01 1.094427704811096191e-01 1.566848456859588623e-01 -2.927854359149932861e-01 -1.157314926385879517e-01 1.673153936862945557e-01 1.032293960452079773e-01 1.903780102729797363e-01 2.035226821899414062e-01 -3.349255770444869995e-02 1.093937084078788757e-01 -1.483902707695960999e-02 -2.344499677419662476e-01 1.035824045538902283e-01 -5.184313058853149414e-01 -2.359738945960998535e-01 -1.548845916986465454e-01 1.532454490661621094e-01 2.249629497528076172e-01 -1.374041587114334106e-01 -1.609378755092620850e-01 -1.630636006593704224e-01 -1.681358739733695984e-02 -8.286322653293609619e-02
-4.411567747592926025e-02 1.307086944580078125e-01 8.919584006071090698e-02 1.191283669322729111e-02 -4.853974655270576477e-02 1.770644634962081909e-01 5.474398285150527954e-02 -1.291359812021255493e-01 -1.635266691446304321e-01 -1.631766371428966522e-02 1.868632882833480835e-01 -1.184522509574890137e-01 1.028268188238143921e-01 2.094193249940872192e-01 1.685748100280761719e-01 5.543097257614135742e-01 1.830641180276870728e-01 2.215632796287536621e-01 -7.423860579729080200e-02 2.761695347726345062e-02 -4.216723516583442688e-02 -1.937538385391235352e-02 -3.405721783638000488e-01 1.339899003505706787e-01 5.088688433170318604e-02 4.634683951735496521e-02 1.001472920179367065e-01 -2.263329923152923584e-01 2.462925203144550323e-02 -3.923524916172027588e-01 -5.147765949368476868e-02 7.255332916975021362e-02
-1.430934965610504150e-01 4.638016596436500549e-02 -7.735883444547653198e-02 -9.900761395692825317e-02 -4.299736581742763519e-03 -9.798254072666168213e-02 -9.149546921253204346e-02 2.227066904306411743e-01 5.397189408540725708e-02 -2.363483309745788574e-01 -5.872826650738716125e-02 -1.856093406677246094e-01 1.309520099312067032e-02 -1.747588217258453369e-01 1.027687266469001770e-01 2.985037267208099365e-01 1.115766726434230804e-02 -2.066139131784439087e-02 1.135493814945220947e-01 -4.379233345389366150e-02 -5.897363647818565369e-02 -3.153824508190155029e-01 -5.604286789894104004e-01 1.482138931751251221e-01 -5.360400676727294922e-02 1.852149218320846558e-01 1.966987401247024536e-01 2.389541268348693848e-01 1.767308264970779419e-01 -1.838247030973434448e-01 -1.141083911061286926e-01 -3.972953557968139648e-02
-4.854949563741683960e-02 2.884481251239776611e-01 -6.306143105030059814e-02 1.343709379434585571e-01 2.128361016511917114e-01 -1.952883899211883545e-01 1.374858170747756958e-01 1.087541282176971436e-01 -1.465629637241363525e-01 -4.851834177970886230e-01 4.136490821838378906e-02 8.812627941370010376e-02 -9.177102148532867432e-02 1.656497418880462646e-01 -2.563912235200405121e-02 -8.112718164920806885e-02 6.266821641474962234e-03 -6.699112802743911743e-02 -1.460480093955993652e-01 -1.880226284265518188e-01 -1.714192032814025879e-01 2.982105612754821777e-01 -3.502944409847259521e-01 -1.190713718533515930e-01 -9.688238799571990967e-02 2.082949317991733551e-02 8.500305563211441040e-02 -8.782215416431427002e-02 -2.906377054750919342e-02 -3.144878447055816650e-01 -1.346526592969894409e-01 9.866714477539062500e-02
-3.059409558773040771e-01 2.657594978809356689e-01 1.668066233396530151e-01 -6.908678263425827026e-02 -1.679404638707637787e-02 -2.730886079370975494e-02 5.491966009140014648e-02 7.608179003000259399e-02 -2.624858021736145020e-01 -8.055886626243591309e-02 -1.985790729522705078e-01 -1.147730648517608643e-01 1.243830844759941101e-02 -3.770745918154716492e-02 1.717860996723175049e-01 -4.964895546436309814e-02 9.943179786205291748e-02 -1.406154036521911621e-01 1.206397265195846558e-01 4.681908711791038513e-02 -2.417910248041152954e-01 -1.946546882390975952e-01 -4.302135407924652100e-01 1.628311276435852051e-01 -1.457176804542541504e-01 -7.942462712526321411e-02 2.234968543052673340e-02 -6.673450022935867310e-02 -3.727829456329345703e-02 -4.588954448699951172e-01 -1.769709140062332153e-01 4.062400013208389282e-02
-4.091894030570983887e-01 -3.635207191109657288e-02 6.528170313686132431e-03 -2.156139612197875977e-01 -5.955343320965766907e-02 -1.608965098857879639e-01 1.670669764280319214e-01 1.604742929339408875e-02 -8.839190006256103516e-02 -1.223491728305816650e-01 -8.114112913608551025e-02 -2.009558528661727905e-01 -1.294821202754974365e-01 -8.443652093410491943e-02 5.911687016487121582e-02 9.840490669012069702e-02 1.246669888496398926e-01 -6.589644402265548706e-02 1.278489269316196442e-02 -1.622376292943954468e-01 -1.299757808446884155e-01 -1.618270874023437500e-01 -5.312263965606689453e-01 -6.381484866142272949e-02 -2.384901940822601318e-01 3.960586339235305786e-02 1.334385573863983154e-01 9.473694860935211182e-02 6.364323198795318604e-02 -2.479972690343856812e-01 -3.046114444732666016e-01 -3.149056434631347656e-02
-2.363147288560867310e-01 -2.772833220660686493e-02 2.379068732261657715e-01 -5.984805524349212646e-02 -3.043477535247802734e-01 4.866645485162734985e-02 -1.308587342500686646e-01 1.907280087471008301e-01 -2.023532241582870483e-01 1.702138967812061310e-02 -7.390868663787841797e-02 -1.442503333091735840e-01 1.399394720792770386e-01 1.278989762067794800e-01 -2.866134978830814362e-02 4.474082887172698975e-01 2.069826237857341766e-02 -1.223973855376243591e-01 2.113416790962219238e-01 -1.257887780666351318e-01 2.736706659197807312e-02 -9.076280891895294189e-02 -4.908195137977600098e-01 1.701851338148117065e-01 7.476896792650222778e-02 5.565083399415016174e-02 1.214503794908523560e-01 -4.827791824936866760e-03 -1.505155116319656372e-01 -4.473841190338134766e-02 1.850795932114124298e-02 -1.644767969846725464e-01
-1.565654762089252472e-02 6.375282257795333862e-02 -1.082370132207870483e-01 1.317016184329986572e-01 -1.538366079330444336e-01 -7.323497533798217773e-02 6.633017212152481079e-02 -2.143636196851730347e-01 -3.652211278676986694e-02 1.574653685092926025e-01 -2.967399358749389648e-02 -4.817284643650054932e-02 1.281253099441528320e-01 2.640744745731353760e-01 6.765223294496536255e-02 4.053049087524414062e-01 -1.202907762490212917e-03 -2.486228346824645996e-01 8.792454004287719727e-02 -8.863975107669830322e-02 2.124163955450057983e-01 -2.939095906913280487e-02 -2.488915920257568359e-01 3.060408681631088257e-02 1.968261599540710449e-01 3.900246620178222656e-01 2.740389704704284668e-01 -2.139736525714397430e-02 -8.341075852513313293e-03 -3.546198606491088867e-01 -1.524237692356109619e-01 3.427777066826820374e-02
1.483063995838165283e-01 2.434628754854202271e-01 7.498604804277420044e-02 9.051892906427383423e-02 8.085331320762634277e-02 -2.780547738075256348e-02 -1.772048324346542358e-01 -4.845948517322540283e-02 -1.918312609195709229e-01 -1.620531827211380005e-01 2.246103622019290924e-02 -4.961597546935081482e-02 -2.043688297271728516e-02 8.943066745996475220e-02 3.993800282478332520e-02 1.193243935704231262e-01 -1.684386283159255981e-01 -2.017080336809158325e-01 -2.678298056125640869e-01 -2.064330875873565674e-02 1.219099611043930054e-01 -1.104506477713584900e-02 -2.667889893054962158e-01 2.934817373752593994e-01 1.317837983369827271e-01 -4.064322263002395630e-02 1.136505007743835449e-01 2.112390398979187012e-01 -9.393685311079025269e-02 -5.263406038284301758e-01 -2.000632137060165405e-01 -2.400600016117095947e-01
1.872032880783081055e-01 4.187750443816184998e-02 -9.487162530422210693e-02 -1.920940279960632324e-01 -1.134589761495590210e-01 -7.661538571119308472e-02 -7.280652970075607300e-02 -1.127303764224052429e-01 7.277468591928482056e-02 1.960125379264354706e-02 3.057898879051208496e-01 4.026813805103302002e-02 -1.553490385413169861e-02 -2.254163622856140137e-01 1.445432156324386597e-01 1.246600672602653503e-01 -1.827422827482223511e-01 1.024396866559982300e-01 -4.709586873650550842e-02 -1.342060714960098267e-01 -9.988211095333099365e-02 1.698697358369827271e-01 -5.904163122177124023e-01 2.309389859437942505e-01 -8.111929893493652344e-02 2.043388187885284424e-01 2.251035347580909729e-02 4.526307061314582825e-02 9.201657027006149292e-02 -2.910984158515930176e-01 -1.811462491750717163e-01 1.023164466023445129e-01
5.112930759787559509e-02 1.505112797021865845e-01 -8.256387710571289062e-02 6.719975918531417847e-02 2.303888201713562012e-01 -2.368777692317962646e-01 9.408191591501235962e-02 -1.616614311933517456e-01 7.387123256921768188e-02 2.890754304826259613e-02 1.768083125352859497e-02 1.586582958698272705e-01 -1.154470667243003845e-01 3.210409283638000488e-01 -3.361262381076812744e-02 2.053073644638061523e-01 6.410636007785797119e-02 -9.785150736570358276e-02 -3.483521938323974609e-01 -1.686680018901824951e-01 -2.275873422622680664e-01 9.869255870580673218e-02 -2.594140768051147461e-01 -2.343190275132656097e-02 1.651389449834823608e-01 4.075975716114044189e-01 -1.137408837676048279e-01 -8.259540051221847534e-02 2.131517827510833740e-01 -2.556659281253814697e-01 -7.073820382356643677e-02 7.705859094858169556e-02
-4.868265613913536072e-02 3.084562122821807861e-01 -9.872704744338989258e-02 1.003052592277526855e-01 1.839521676301956177e-01 -8.096440136432647705e-02 -2.772429883480072021e-01 3.042386472225189209e-01 1.852806359529495239e-01 3.742582723498344421e-02 6.203892081975936890e-02 -1.696842610836029053e-01 -1.282357275485992432e-01 2.170609086751937866e-01 2.350970953702926636e-01 -1.130128577351570129e-01 3.370995521545410156e-01 -8.989072591066360474e-02 -3.043258786201477051e-01 9.769618511199951172e-02 -1.172785367816686630e-02 3.047338314354419708e-02 -2.899810075759887695e-01 -8.667008578777313232e-02 1.706877499818801880e-01 1.171561479568481445e-01 1.031431853771209717e-01 -4.951998125761747360e-03 -2.733084261417388916e-01 -1.558855175971984863e-01 5.057988688349723816e-02 -3.554422780871391296e-02
-1.433755755424499512e-01 1.448543556034564972e-02 2.207360565662384033e-01 3.025508858263492584e-02 -9.048254042863845825e-02 -1.182729303836822510e-01 -1.222701892256736755e-01 2.768732011318206787e-01 2.178465127944946289e-01 -3.436246812343597412e-01 -1.504038088023662567e-02 9.543032199144363403e-02 7.673335075378417969e-02 4.932657629251480103e-02 6.911942362785339355e-02 1.719250977039337158e-01 1.225259900093078613e-01 -2.478278428316116333e-01 -1.609503030776977539e-01 1.176779996603727341e-02 5.335547961294651031e-03 3.426494300365447998e-01 -3.697375357151031494e-01 7.827146351337432861e-02 7.521345466375350952e-02 3.758664131164550781e-01 -1.542159467935562134e-01 3.223117813467979431e-02 -7.426990661770105362e-03 -2.331285029649734497e-01 -7.430998980998992920e-02 6.212991476058959961e-02
1.176630854606628418e-01 5.998463556170463562e-02 2.136059552431106567e-01 -1.623356044292449951e-01 1.560764610767364502e-01 -3.671016693115234375e-01 6.235056370496749878e-02 2.592376470565795898e-01 -1.999867558479309082e-01 5.826228484511375427e-02 2.157562524080276489e-01 1.652317196130752563e-01 -1.759695112705230713e-01 1.049909740686416626e-01 -5.256859119981527328e-03 -4.708041623234748840e-02 1.396151185035705566e-01 -3.616224601864814758e-02 3.368869423866271973e-02 5.132781341671943665e-02 2.534719929099082947e-02 2.532274127006530762e-01 -4.945398867130279541e-01 -4.135516658425331116e-02 1.138894855976104736e-01 3.410609439015388489e-02 2.646201290190219879e-02 5.296598002314567566e-02 -3.236646950244903564e-01 -1.281889528036117554e-01 1.827180385589599609e-01 -1.051410809159278870e-01
1.833620071411132812e-01 1.239116042852401733e-01 -8.050539344549179077e-02 -1.545758545398712158e-01 -1.402322947978973389e-01 8.143524080514907837e-02 -7.256834208965301514e-02 3.200181424617767334e-01 -2.090903669595718384e-01 1.671946793794631958e-01 1.289467960596084595e-01 -6.571874767541885376e-02 1.106327325105667114e-01 1.080317888408899307e-02 -3.105484247207641602e-01 3.630895018577575684e-01 -2.232307940721511841e-02 -6.791953742504119873e-02 1.114756315946578979e-01 -2.637303769588470459e-01 -1.874775588512420654e-01 -2.297788672149181366e-02 -3.404617011547088623e-01 2.251985669136047363e-02 2.095705568790435791e-01 1.394838839769363403e-01 -1.075360476970672607e-01 -6.521210074424743652e-02 -1.104470938444137573e-01 -2.003354281187057495e-01 -1.761222779750823975e-01 -2.273590564727783203e-01
2.551649808883666992e-01 2.505206167697906494e-01 1.014834642410278320e-02 7.131500542163848877e-02 3.861911222338676453e-02 -3.576127812266349792e-02 -2.210482656955718994e-01 8.282522112131118774e-02 -3.156358599662780762e-01 -7.638077717274427414e-03 6.550019979476928711e-02 9.908937849104404449e-03 -5.345760285854339600e-02 3.023907076567411423e-03 1.297109425067901611e-01 2.428279668092727661e-01 -6.506684003397822380e-04 -1.803386509418487549e-01 -3.030693829059600830e-01 -5.384132266044616699e-02 -1.117232292890548706e-01 1.628355681896209717e-01 -3.570807874202728271e-01 3.012559115886688232e-01 -2.694602906703948975e-01 2.651476562023162842e-01 2.193151563405990601e-01 -1.683846563100814819e-01 4.449122399091720581e-02 1.127623021602630615e-01 2.838478982448577881e-02 7.950984686613082886e-02
-7.582364976406097412e-02 3.717811703681945801e-01 -2.067959867417812347e-03 8.532677590847015381e-02 -2.998758293688297272e-02 2.361995726823806763e-01 1.000373512506484985e-01 -1.105526536703109741e-01 -1.316808313131332397e-01 -1.451908797025680542e-01 -2.235882729291915894e-01 2.367614768445491791e-03 1.141414195299148560e-01 -7.825502008199691772e-02 2.005478739738464355e-02 2.781093716621398926e-01 1.143113803118467331e-02 -2.446280419826507568e-01 -5.366353318095207214e-02 -6.636802852153778076e-02 -2.509573660790920258e-02 4.822357557713985443e-03 -2.231511771678924561e-01 -1.640508025884628296e-01 -9.982043877243995667e-03 3.596251308917999268e-01 2.358938902616500854e-01 1.719516962766647339e-01 -2.366378605365753174e-01 -3.200034201145172119e-01 -2.422312945127487183e-01 9.038823097944259644e-02
8.832708746194839478e-02 3.528419137001037598e-01 6.063568592071533203e-02 7.895504683256149292e-02 -2.193043529987335205e-01 2.385502606630325317e-01 1.367182135581970215e-01 -3.560053184628486633e-02 -6.305303424596786499e-02 1.141741350293159485e-01 -1.885649412870407104e-01 1.692244559526443481e-01 4.211079701781272888e-02 3.645344637334346771e-03 1.195270866155624390e-01 2.248529046773910522e-01 -5.682811513543128967e-02 -2.116525024175643921e-01 -4.018134623765945435e-02 9.465675801038742065e-02 -1.337426900863647461e-01 9.195539355278015137e-02 -3.543024659156799316e-01 -5.760626494884490967e-02 5.256656184792518616e-02 2.804797887802124023e-01 2.005880922079086304e-01 6.264431774616241455e-02 -1.543832719326019287e-01 -2.615921199321746826e-01 -3.600127100944519043e-01 1.540614813566207886e-01
6.195777654647827148e-02 1.585222333669662476e-01 -8.314089477062225342e-02 -3.164597451686859131e-01 1.888628117740154266e-02 9.251066297292709351e-02 -1.468971073627471924e-01 -5.470023304224014282e-02 -1.071898341178894043e-01 -5.762288719415664673e-02 4.039818421006202698e-02 1.806847453117370605e-01 -2.700285017490386963e-01 2.592439949512481689e-01 -1.961520314216613770e-01 -1.492665242403745651e-02 -5.150790885090827942e-02 -2.189319431781768799e-01 -2.242971509695053101e-01 -3.024018108844757080e-01 1.036886423826217651e-01 4.281009081751108170e-03 -3.310802280902862549e-01 2.149620503187179565e-01 -6.762518733739852905e-02 3.157262876629829407e-02 2.531066238880157471e-01 3.760925901588052511e-04 -4.145432636141777039e-02 -3.873376250267028809e-01 9.091677516698837280e-02 -1.183046996593475342e-01
1.745263487100601196e-02 8.747362345457077026e-02 -1.781735196709632874e-02 -1.126344799995422363e-01 3.474068045616149902e-01 5.366559326648712158e-02 -3.075556755065917969e-01 4.317711293697357178e-02 -3.990428522229194641e-02 2.045343220233917236e-01 7.481570541858673096e-02 -5.545666813850402832e-02 -2.299727797508239746e-01 3.593066707253456116e-02 -9.455712512135505676e-03 -7.279024273157119751e-02 -1.711941212415695190e-01 -1.920691877603530884e-02 -3.460331857204437256e-01 5.176585540175437927e-02 -4.428007826209068298e-02 1.463543507270514965e-03 -4.670673310756683350e-01 6.686040759086608887e-02 4.778862744569778442e-02 2.328918129205703735e-01 -2.053356617689132690e-01 -1.597249954938888550e-01 -2.255030423402786255e-01 -2.874501347541809082e-01 -4.536040499806404114e-02 1.045648008584976196e-01
1.497749835252761841e-01 1.226600781083106995e-01 -2.887362837791442871e-01 -1.566724181175231934e-01 -2.747330665588378906e-01 1.218477636575698853e-01 -6.788043677806854248e-02 6.156941503286361694e-02 -1.843324601650238037e-01 4.371501505374908447e-02 -1.584312319755554199e-01 1.819906383752822876e-01 -1.781491041183471680e-01 -7.368184626102447510e-03 6.633269041776657104e-02 1.345522850751876831e-01 8.607731759548187256e-02 -6.404255330562591553e-02 -3.558535873889923096e-01 -2.069995552301406860e-02 -9.606378152966499329e-03 1.096188053488731384e-01 -4.353902339935302734e-01 2.178978472948074341e-01 5.809740629047155380e-03 3.209386467933654785e-01 -3.884782083332538605e-03 -1.719657182693481445e-01 -6.247710064053535461e-02 -1.234705820679664612e-01 -1.614180952310562134e-02 2.602343261241912842e-01
9.503488987684249878e-02 1.862858831882476807e-01 5.508368369191884995e-03 -1.745222359895706177e-01 1.961309611797332764e-01 -1.594087332487106323e-01 -2.515169382095336914e-01 1.457527577877044678e-01 -1.537618637084960938e-01 2.415161952376365662e-02 7.404574006795883179e-02 2.354563623666763306e-01 5.055981129407882690e-02 1.172581613063812256e-01 2.882338464260101318e-01 1.775523275136947632e-01 -5.679222196340560913e-02 -3.195933997631072998e-01 -4.208696261048316956e-02 8.212685585021972656e-02 -8.921471983194351196e-02 1.234136149287223816e-01 -2.777284681797027588e-01 -2.139057964086532593e-01 1.326171010732650757e-01 2.275622785091400146e-01 -5.648249760270118713e-02 6.258431077003479004e-02 -3.460903167724609375e-01 -2.391244024038314819e-01 -2.049434781074523926e-01 -7.704818248748779297e-02
-1.999786198139190674e-01 9.674700349569320679e-02 -5.921898037195205688e-02 -8.281942456960678101e-02 -6.276277825236320496e-03 -2.465277761220932007e-01 1.317416876554489136e-01 -2.211951166391372681e-01 2.753542177379131317e-02 8.648135699331760406e-03 1.734551936388015747e-01 -1.219379827380180359e-01 -1.121350079774856567e-01 6.814940273761749268e-02 2.294148802757263184e-01 7.925292849540710449e-02 1.059140339493751526e-01 8.179182559251785278e-02 9.617003053426742554e-02 1.191900074481964111e-01 -1.387581825256347656e-01 3.879525661468505859e-01 -5.286077260971069336e-01 -6.208794191479682922e-02 -1.459606587886810303e-01 2.180753946304321289e-01 1.972992569208145142e-01 1.466810852289199829e-01 -7.255712151527404785e-02 -2.314336001873016357e-01 8.660681545734405518e-02 -3.506438806653022766e-02
1.077082753181457520e-01 -2.608265541493892670e-02 -2.686486542224884033e-01 -2.578865364193916321e-02 4.459249228239059448e-02 1.334086805582046509e-01 -8.715797215700149536e-03 2.055999785661697388e-01 1.156695187091827393e-01 4.687708988785743713e-02 -1.531834304332733154e-01 1.357463300228118896e-01 1.370598673820495605e-01 9.567240625619888306e-02 2.850985899567604065e-02 1.424777954816818237e-01 2.696581780910491943e-01 -2.229574173688888550e-01 -4.325061738491058350e-01 -1.121335029602050781e-01 -2.328382618725299835e-02 -2.032263427972793579e-01 -4.405373036861419678e-01 -1.639358550310134888e-01 4.830872640013694763e-02 1.692191511392593384e-02 1.870819330215454102e-01 -1.611937135457992554e-01 1.974871149286627769e-03 -2.696179151535034180e-01 -9.625908732414245605e-02 -1.257310956716537476e-01
-8.093712478876113892e-02 3.257488012313842773e-01 3.402327373623847961e-02 -1.416090428829193115e-01 -1.284096240997314453e-01 1.317912340164184570e-01 1.306039541959762573e-01 1.035346388816833496e-01 -1.129954829812049866e-01 -1.138484328985214233e-01 -7.556225359439849854e-02 -1.727634370326995850e-01 9.638895094394683838e-02 1.215378642082214355e-01 3.452808260917663574e-01 4.053162634372711182e-01 1.858309060335159302e-01 2.208431214094161987e-01 7.085835188627243042e-02 -9.885931015014648438e-02 1.778087206184864044e-02 4.819427430629730225e-02 -3.725151717662811279e-01 -5.632849037647247314e-02 4.547861218452453613e-02 2.728319168090820312e-01 1.441564559936523438e-01 -2.342968732118606567e-01 -7.043778896331787109e-03 -8.082215487957000732e-02 1.416617631912231445e-01 -1.188824102282524109e-01
7.780818268656730652e-03 2.710921876132488251e-02 1.716817766427993774e-01 -3.935135900974273682e-02 -2.001244574785232544e-02 -1.421969980001449585e-01 -2.571881189942359924e-02 7.019466161727905273e-02 -1.533199399709701538e-01 1.207357179373502731e-02 -2.520171403884887695e-01 -1.204114630818367004e-01 -6.213189661502838135e-02 -2.486084252595901489e-01 2.519035339355468750e-01 9.760519117116928101e-02 -4.938671365380287170e-02 3.018261864781379700e-02 1.813038140535354614e-01 5.968812480568885803e-02 -2.294210940599441528e-01 -1.467721015214920044e-01 -5.593561530113220215e-01 2.122161835432052612e-01 -1.268130633980035782e-02 1.758580505847930908e-01 1.750521659851074219e-01 9.436435252428054810e-02 7.448258250951766968e-02 -3.433910608291625977e-01 -1.888432055711746216e-01 -4.777204245328903198e-03
7.640418130904436111e-03 1.566872894763946533e-01 -2.720292285084724426e-02 -3.234796598553657532e-02 -3.055389225482940674e-01 2.218191139400005341e-02 6.324825435876846313e-02 1.144846975803375244e-01 3.641170635819435120e-02 2.824971079826354980e-01 3.865172341465950012e-02 -9.574799239635467529e-02 -1.374838799238204956e-01 -2.449326450005173683e-03 1.095981448888778687e-01 5.363485217094421387e-02 6.564675271511077881e-02 2.182754315435886383e-02 -2.832236140966415405e-02 9.015196561813354492e-02 -4.163284003734588623e-01 3.639749065041542053e-02 -2.977446019649505615e-01 -3.003504499793052673e-02 -7.298435270786285400e-02 2.030654847621917725e-01 3.981296345591545105e-02 -4.152687266469001770e-02 -3.875054046511650085e-02 -4.564572572708129883e-01 2.814223170280456543e-01 -3.467191159725189209e-01
2.096801549196243286e-01 1.015401557087898254e-01 2.081056386232376099e-01 7.353262603282928467e-02 -2.221837490797042847e-01 1.087362766265869141e-01 -2.991186678409576416e-01 4.268880188465118408e-02 -1.224593073129653931e-01 -4.541511088609695435e-02 6.643895059823989868e-02 1.498693972826004028e-01 -9.495700895786285400e-02 -6.079776957631111145e-02 9.297666698694229126e-02 2.206257581710815430e-01 -7.106152176856994629e-02 -7.917124778032302856e-02 1.866444349288940430e-01 -7.346537709236145020e-02 -2.459962368011474609e-01 5.472879111766815186e-02 -5.031006336212158203e-01 8.920831978321075439e-02 1.011762395501136780e-01 2.785187214612960815e-02 2.661721110343933105e-01 -1.570430845022201538e-01 -1.389158368110656738e-01 -1.756933331489562988e-01 4.378189146518707275e-02 -3.095545768737792969e-01
5.849629640579223633e-02 4.550434648990631104e-02 -1.363690793514251709e-01 -2.273115068674087524e-01 2.804613709449768066e-01 -8.796813338994979858e-02 2.779910862445831299e-01 1.578367650508880615e-01 1.063022240996360779e-01 3.999160602688789368e-02 1.098738759756088257e-01 -3.096114844083786011e-02 -6.689197570085525513e-02 2.482554465532302856e-01 2.264990061521530151e-01 2.478886395692825317e-01 8.821149915456771851e-02 -6.120665930211544037e-04 -6.485195457935333252e-02 -8.436186611652374268e-02 2.127268165349960327e-02 4.215418100357055664e-01 -2.590259909629821777e-01 7.632971741259098053e-03 7.970163226127624512e-02 1.762402355670928955e-01 3.969683349132537842e-01 -7.266792654991149902e-02 -1.689394265413284302e-01 -1.691259145736694336e-01 -7.009112089872360229e-02 -6.422091275453567505e-02
-3.451907336711883545e-01 -3.476066887378692627e-02 1.533808838576078415e-02 -6.844875216484069824e-02 -2.596448734402656555e-02 -2.388785332441329956e-01 -1.052971705794334412e-01 2.999746203422546387e-01 -1.261078715324401855e-01 -1.954317465424537659e-02 -5.558804795145988464e-02 -1.102944165468215942e-01 7.542408257722854614e-02 -9.179183840751647949e-02 1.736168861389160156e-01 -4.029297735542058945e-03 8.688410371541976929e-02 -2.172599285840988159e-01 1.892005801200866699e-01 1.323843151330947876e-01 -1.323401331901550293e-01 -1.376285701990127563e-01 -3.963707387447357178e-01 2.333576828241348267e-01 -1.137852147221565247e-01 2.707648873329162598e-01 2.092734724283218384e-01 1.001189500093460083e-01 4.023500159382820129e-02 -3.702771365642547607e-01 -7.117700576782226562e-02 1.127755176275968552e-02
1.269365996122360229e-01 2.028146386146545410e-01 -2.297800481319427490e-01 4.260180145502090454e-02 -8.704127371311187744e-02 -2.142119407653808594e-01 -5.553719028830528259e-02 -2.536999881267547607e-01 -9.392219036817550659e-02 9.181975573301315308e-02 -1.466182023286819458e-01 2.111299708485603333e-02 -4.327883198857307434e-02 4.249867200851440430e-01 1.662656478583812714e-02 4.438925981521606445e-01 -7.449820637702941895e-02 -2.572968900203704834e-01 3.635548055171966553e-02 -8.403183519840240479e-02 -1.351339071989059448e-01 -2.530986629426479340e-02 -3.046923577785491943e-01 -1.241125389933586121e-01 4.966332390904426575e-02 2.190800607204437256e-01 1.700155138969421387e-01 2.440759539604187012e-02 8.134394139051437378e-02 -1.343227177858352661e-01 -1.900987476110458374e-01 1.384009048342704773e-02
1.258539408445358276e-01 1.866241358220577240e-02 -2.488579899072647095e-01 -1.180626153945922852e-01 -8.420377969741821289e-02 -7.995384931564331055e-02 -1.479841917753219604e-01 1.990394741296768188e-01 -1.694834828376770020e-01 -6.622492335736751556e-03 -9.970795363187789917e-02 9.271205216646194458e-02 3.131864964962005615e-01 -4.711795970797538757e-02 2.384252399206161499e-01 1.637047529220581055e-01 -4.565712064504623413e-02 -2.479096502065658569e-01 -1.092432718724012375e-02 -1.322944313287734985e-01 -1.118396595120429993e-01 -1.510357707738876343e-01 -4.294978678226470947e-01 -2.366716712713241577e-01 1.013464927673339844e-01 -1.000904813408851624e-01 2.811693586409091949e-02 -2.309566140174865723e-01 -2.390120178461074829e-01 -3.320820033550262451e-01 2.906748279929161072e-02 4.527167230844497681e-02
-2.121054194867610931e-02 2.887108325958251953e-01 2.205919772386550903e-01 -1.892334520816802979e-01 1.505301445722579956e-01 -3.317986056208610535e-02 9.832431375980377197e-02 -8.152069896459579468e-02 5.701151862740516663e-02 2.425262629985809326e-01 1.486227065324783325e-01 7.316486537456512451e-02 -5.429006647318601608e-03 -1.603079736232757568e-01 2.101262211799621582e-01 -3.352509811520576477e-02 7.375078648328781128e-02 -3.552802503108978271e-01 -1.426521986722946167e-01 -2.308699190616607666e-01 2.857210673391819000e-02 2.157215029001235962e-01 -2.329279780387878418e-01 -8.537887595593929291e-03 -2.286879718303680420e-01 2.406861931085586548e-01 2.832401096820831299e-01 -1.716021746397018433e-01 -2.130617052316665649e-01 -2.401717603206634521e-01 2.421723678708076477e-02 -2.403477579355239868e-02
-1.155441775918006897e-01 2.367888092994689941e-01 -2.834775447845458984e-01 1.613637655973434448e-01 1.204847693443298340e-01 -2.582658641040325165e-02 -1.281267702579498291e-01 -2.173054069280624390e-01 2.501973137259483337e-02 1.469927723519504070e-03 6.994242221117019653e-02 4.008177295327186584e-02 9.209795296192169189e-02 1.934759020805358887e-01 8.061552047729492188e-02 4.124196171760559082e-01 9.569279104471206665e-02 7.370094209909439087e-02 -1.266260743141174316e-01 -1.355170160531997681e-01 -1.665502190589904785e-01 -5.464657023549079895e-02 -4.777286648750305176e-01 1.157051399350166321e-01 6.561280786991119385e-02 3.270965814590454102e-01 -1.331349313259124756e-01 1.752899773418903351e-02 -4.103737324476242065e-02 -3.984881937503814697e-02 2.351978868246078491e-01 -8.053473383188247681e-02
-7.721836678683757782e-03 2.119579762220382690e-01 -4.338619485497474670e-02 -2.766877710819244385e-01 1.397758871316909790e-01 -7.434214465320110321e-03 -7.611496746540069580e-02 3.907173499464988708e-02 -1.304958164691925049e-01 -6.621538847684860229e-02 2.942305207252502441e-01 -1.326457709074020386e-01 -1.075350567698478699e-01 3.370337486267089844e-01 -1.045853421092033386e-01 8.639219217002391815e-03 -1.269854903221130371e-01 -1.832062900066375732e-01 -2.075760364532470703e-01 -1.468340009450912476e-01 1.213128678500652313e-02 -1.108501106500625610e-02 -1.986804604530334473e-01 2.338315695524215698e-01 8.782110363245010376e-02 -1.546835247427225113e-02 2.487659156322479248e-01 1.756648421287536621e-01 7.340904325246810913e-02 -4.329114556312561035e-01 -6.215377897024154663e-02 -2.860019505023956299e-01
2.390780895948410034e-01 1.022221744060516357e-01 -9.238766878843307495e-02 -2.206281274557113647e-01 -1.387850493192672729e-01 -4.792703315615653992e-02 -7.589981891214847565e-03 2.908259928226470947e-01 -8.458371460437774658e-02 1.116706952452659607e-01 -1.563473343849182129e-01 -7.297106832265853882e-02 -1.876725703477859497e-01 -7.218627631664276123e-02 3.188174366950988770e-01 -6.277758628129959106e-02 3.282829225063323975e-01 -9.787195920944213867e-02 -9.821512736380100250e-03 -3.172145485877990723e-01 -8.095706999301910400e-02 1.327658742666244507e-01 -4.822045862674713135e-01 9.299477189779281616e-02 -8.095093071460723877e-02 -8.713101595640182495e-02 -1.153268069028854370e-01 1.884461045265197754e-01 -6.955383718013763428e-02 -5.071384832262992859e-02 1.827290863730013371e-03 1.406507045030593872e-01
8.904166519641876221e-02 -3.345336765050888062e-02 3.299667835235595703e-01 -5.821932107210159302e-02 -1.842144504189491272e-02 5.791231244802474976e-02 9.114472195506095886e-03 4.089134931564331055e-02 -1.964139640331268311e-01 1.256330460309982300e-01 4.046236164867877960e-03 -1.707461029291152954e-01 1.248233765363693237e-01 1.090845689177513123e-01 7.372928410768508911e-02 3.507038205862045288e-02 -9.289442747831344604e-02 -8.256743848323822021e-02 1.416745185852050781e-01 -1.773566901683807373e-01 1.185866892337799072e-01 -2.586448006331920624e-02 -4.226917922496795654e-01 2.521467506885528564e-01 -2.437018265482038260e-04 2.022071480751037598e-01 1.706755161285400391e-01 -1.352509409189224243e-01 2.750920951366424561e-01 -3.859017789363861084e-01 2.424584329128265381e-01 -2.447713315486907959e-01
4.339593276381492615e-02 1.423602402210235596e-01 -1.658472418785095215e-01 -2.792156487703323364e-02 9.404165297746658325e-02 5.892640724778175354e-02 1.031512487679719925e-02 -8.195160329341888428e-02 5.326851457357406616e-02 -1.053540483117103577e-01 -1.368155181407928467e-01 2.047322243452072144e-01 9.207461960613727570e-03 5.167562887072563171e-02 -6.043073907494544983e-02 2.817627191543579102e-01 1.982379704713821411e-02 -3.399223685264587402e-01 -4.420387744903564453e-02 -5.435384437441825867e-02 -1.990037709474563599e-01 7.704629004001617432e-02 -8.421138674020767212e-02 2.186824083328247070e-01 -7.529547065496444702e-02 3.294218480587005615e-01 3.228297233581542969e-01 3.656362593173980713e-01 -8.438803255558013916e-02 -4.283896684646606445e-01 -7.259536068886518478e-04 7.759773731231689453e-02
-2.225598692893981934e-01 2.665458619594573975e-01 -4.649585857987403870e-02 -1.388201117515563965e-01 4.677325114607810974e-02 -1.025082767009735107e-01 2.662194073200225830e-01 1.930748820304870605e-01 2.814478613436222076e-02 -1.108036786317825317e-01 9.478148072957992554e-02 3.586286678910255432e-03 -1.284197438508272171e-02 1.006809435784816742e-02 2.113734185695648193e-01 1.033114343881607056e-01 -4.555701743811368942e-03 -1.292142122983932495e-01 -8.742401003837585449e-02 1.873611509799957275e-01 1.830517649650573730e-01 2.634137570858001709e-01 -4.889772534370422363e-01 -8.920831233263015747e-02 -2.136366069316864014e-02 1.596490889787673950e-01 4.090620949864387512e-02 1.319957524538040161e-01 -3.281230926513671875e-01 -1.809713244438171387e-01 -1.975903064012527466e-01 -1.598231047391891479e-01
7.282239198684692383e-02 1.352713406085968018e-01 7.865633070468902588e-02 2.869403064250946045e-01 1.006839275360107422e-01 -3.388151228427886963e-01 2.286310940980911255e-01 -2.122094333171844482e-01 -1.402771621942520142e-01 8.023939281702041626e-02 -1.196340247988700867e-01 2.462815679609775543e-02 -2.366537898778915405e-01 1.437721252441406250e-01 1.179293617606163025e-01 1.896027922630310059e-01 2.098550647497177124e-01 -6.440342962741851807e-02 2.058244124054908752e-02 6.620392668992280960e-03 -8.823955431580543518e-03 2.924510240554809570e-01 -4.114627242088317871e-01 -1.082804277539253235e-01 1.017118692398071289e-01 8.887726068496704102e-02 6.855329871177673340e-02 -6.615662574768066406e-02 6.330522149801254272e-02 -3.732936084270477295e-01 1.057480275630950928e-01 3.044575266540050507e-02
4.223688244819641113e-01 -1.437966525554656982e-01 2.655242942273616791e-02 -1.714497059583663940e-02 6.873112171888351440e-02 1.955211609601974487e-01 -6.957009434700012207e-02 1.800644993782043457e-01 -3.197559118270874023e-01 9.779132902622222900e-02 1.215790864080190659e-02 -3.669487833976745605e-01 4.998941719532012939e-02 1.766775101423263550e-01 1.630432605743408203e-01 8.290931582450866699e-02 6.106116995215415955e-02 -1.639415025711059570e-01 1.617982685565948486e-01 1.674242550507187843e-03 8.108780533075332642e-02 2.169212996959686279e-01 -4.688583612442016602e-01 2.042895928025245667e-02 7.022394984960556030e-02 2.421954460442066193e-02 1.177923455834388733e-01 8.426532149314880371e-02 -1.960540190339088440e-02 -1.987574845552444458e-01 4.315071552991867065e-02 8.383551239967346191e-02
-1.434783339500427246e-01 2.055166661739349365e-02 -7.100544869899749756e-03 -2.336171269416809082e-02 1.770974844694137573e-01 -2.255547642707824707e-01 -2.130915820598602295e-01 5.941709503531455994e-02 1.958674788475036621e-01 3.428688645362854004e-01 1.902352422475814819e-01 -1.007144302129745483e-01 -4.859527572989463806e-02 1.464200764894485474e-02 -9.283532202243804932e-02 -6.901002675294876099e-02 5.610512569546699524e-02 -2.489768564701080322e-01 -3.001722395420074463e-01 -1.048494596034288406e-03 -6.862873584032058716e-02 3.334743380546569824e-01 -3.543050289154052734e-01 -5.013662204146385193e-02 1.189441233873367310e-01 1.709839850664138794e-01 3.872017189860343933e-02 -3.015392124652862549e-01 -5.493606626987457275e-02 -2.603615224361419678e-01 -1.279013156890869141e-01 -8.264493942260742188e-02
-1.489994823932647705e-01 3.001171350479125977e-01 -7.788820564746856689e-02 -1.757108718156814575e-01 7.895036786794662476e-02 2.741491794586181641e-02 -4.707735404372215271e-02 1.341034024953842163e-01 1.414760053157806396e-01 3.565661236643791199e-02 1.401837915182113647e-01 -1.324653774499893188e-01 -2.657958567142486572e-01 7.535706460475921631e-02 1.394255906343460083e-01 2.840181440114974976e-02 3.983544409275054932e-01 -2.850847840309143066e-01 -2.622006833553314209e-01 -7.643424719572067261e-02 -5.429193750023841858e-02 8.658767491579055786e-02 -4.000586569309234619e-01 2.792566642165184021e-02 3.751944983378052711e-03 2.616167068481445312e-01 -1.623484641313552856e-01 1.897675395011901855e-01 3.297060355544090271e-02 1.965949049917981029e-04 4.672102257609367371e-02 2.205143719911575317e-01
-2.322822622954845428e-02 9.357600659132003784e-02 2.805260568857192993e-02 -1.796452105045318604e-01 -8.171492069959640503e-02 -2.342870384454727173e-01 1.016002222895622253e-01 2.802673876285552979e-01 -1.135918125510215759e-01 -1.695330291986465454e-01 -1.180954799056053162e-01 -1.617735177278518677e-01 -1.294278204441070557e-01 2.881576418876647949e-01 -7.752021402120590210e-02 -1.225724443793296814e-01 -6.186390761286020279e-03 -3.675359189510345459e-01 -9.717319905757904053e-02 -3.807289302349090576e-01 -2.378205209970474243e-01 -1.140152812004089355e-01 -1.430416554212570190e-01 7.083971798419952393e-02 9.978725761175155640e-02 2.679870426654815674e-01 1.798809319734573364e-01 4.443089663982391357e-02 -2.012930214405059814e-01 -1.285499185323715210e-01 1.722084730863571167e-01 -1.313848346471786499e-01
5.176055803894996643e-02 1.410640031099319458e-01 1.367371529340744019e-01 -1.777119040489196777e-01 3.012214899063110352e-01 -1.541879624128341675e-01 -2.502082474529743195e-02 1.218834798783063889e-02 -5.098655447363853455e-02 4.226783290505409241e-02 1.135231852531433105e-01 1.935968846082687378e-01 -8.050595968961715698e-02 2.745410799980163574e-01 -2.567281015217304230e-02 3.143998235464096069e-02 5.723161995410919189e-02 -9.639444202184677124e-02 -1.850000172853469849e-01 -3.137315511703491211e-01 2.169083617627620697e-02 -4.738014191389083862e-02 -3.678376674652099609e-01 3.267110884189605713e-01 7.686087489128112793e-02 -2.162447124719619751e-01 -8.455188944935798645e-03 1.098354533314704895e-01 -1.391068845987319946e-02 -4.461012482643127441e-01 2.597148716449737549e-02 -1.376463770866394043e-01
1.975033283233642578e-01 1.553138494491577148e-01 -1.488765031099319458e-01 -1.340942084789276123e-01 3.389829397201538086e-02 -8.557700365781784058e-02 -2.597184618934988976e-03 2.229759246110916138e-01 -2.380432933568954468e-01 -1.457687560468912125e-02 2.058377712965011597e-01 -3.642021864652633667e-02 -1.139670163393020630e-01 9.446515142917633057e-02 -2.339919470250606537e-02 3.328922092914581299e-01 -1.210679560899734497e-01 2.098289579153060913e-01 1.106282845139503479e-01 -9.628862887620925903e-02 -1.659328043460845947e-01 8.001448214054107666e-02 -4.306110441684722900e-01 -5.386763717979192734e-03 1.746620535850524902e-01 3.396474421024322510e-01 -6.047996506094932556e-02 2.238060981035232544e-01 -1.477465331554412842e-01 -1.284407973289489746e-01 8.517950028181076050e-02 2.447345852851867676e-01
5.507396534085273743e-02 1.682215034961700439e-01 3.719051480293273926e-01 -6.457509100437164307e-02 2.179090864956378937e-03 -1.140314489603042603e-01 -1.888879574835300446e-02 1.622338742017745972e-01 -2.281098812818527222e-01 -1.407111585140228271e-01 -3.615968227386474609e-01 -1.323504894971847534e-01 -3.985237479209899902e-01 -1.951928436756134033e-02 1.423827465623617172e-02 1.369673758745193481e-01 2.084691822528839111e-01 -1.389503926038742065e-01 4.807676002383232117e-02 -2.464792877435684204e-01 -1.871970593929290771e-01 -1.319525390863418579e-01 -2.040866911411285400e-01 4.981097951531410217e-02 -1.237520650029182434e-01 4.639883339405059814e-02 2.387663424015045166e-01 -1.066080033779144287e-01 -1.757908314466476440e-01 -1.484213024377822876e-01 -1.401167958974838257e-01 8.608166128396987915e-02
-3.391306996345520020e-01 1.490468531847000122e-01 4.189479351043701172e-01 -1.167441010475158691e-01 -1.589543670415878296e-01 -1.300782710313796997e-01 -3.196473047137260437e-02 4.449947178363800049e-02 -8.705829828977584839e-02 -2.793878503143787384e-02 -1.843451112508773804e-01 -1.273137051612138748e-02 6.529627740383148193e-02 -4.268511012196540833e-02 -8.532278239727020264e-02 6.129852682352066040e-02 5.755259841680526733e-02 -3.063600659370422363e-01 -4.816646501421928406e-02 -8.779378235340118408e-02 -2.276497185230255127e-01 4.476156085729598999e-02 -4.601775705814361572e-01 -1.887501329183578491e-01 -1.222669407725334167e-01 8.263953775167465210e-02 3.353362530469894409e-02 -1.111789699643850327e-02 1.223602667450904846e-01 -3.045336604118347168e-01 -1.530638486146926880e-01 -7.892715185880661011e-02
5.311334878206253052e-02 2.863442897796630859e-01 -1.026511490345001221e-01 2.186461836099624634e-01 1.119828522205352783e-01 -8.571531623601913452e-02 -1.129235848784446716e-01 5.286470055580139160e-02 8.286611735820770264e-02 -4.582299664616584778e-02 6.732658483088016510e-03 5.410748720169067383e-02 5.661410838365554810e-02 8.074098266661167145e-03 1.996456831693649292e-01 3.067364692687988281e-01 -4.285683110356330872e-02 2.310843206942081451e-02 1.934753209352493286e-01 -7.689144462347030640e-02 -2.957093901932239532e-02 1.725619286298751831e-01 -4.234919250011444092e-01 -2.614079415798187256e-01 7.758048921823501587e-02 5.499388575553894043e-01 1.969283632934093475e-02 1.091962680220603943e-01 -6.257557123899459839e-02 -1.371880322694778442e-01 -6.579899787902832031e-02 -1.942159608006477356e-02
-1.210684478282928467e-01 -4.757604002952575684e-02 -1.909956187009811401e-01 5.641219392418861389e-02 -2.238534763455390930e-02 -2.417462319135665894e-02 -2.404461055994033813e-01 3.447403311729431152e-01 -6.736357510089874268e-02 5.000319331884384155e-02 -2.111270725727081299e-01 9.262082725763320923e-02 1.313720941543579102e-01 1.670768260955810547e-01 -6.058442592620849609e-02 3.184624016284942627e-01 5.208069458603858948e-02 -2.393874973058700562e-01 -2.769971787929534912e-01 1.330298930406570435e-01 1.168792098760604858e-01 4.321764782071113586e-02 -3.521704077720642090e-01 -1.255655139684677124e-01 3.539588069543242455e-03 8.562243543565273285e-03 2.073058933019638062e-01 -1.099396795034408569e-01 -2.708454132080078125e-01 -3.075673878192901611e-01 -2.044883003691211343e-04 -1.495073735713958740e-01
-8.794937282800674438e-02 2.365126758813858032e-01 -1.388828754425048828e-01 -5.339488759636878967e-02 9.457977861166000366e-02 1.832738332450389862e-02 5.992435663938522339e-02 3.270739316940307617e-01 3.653053566813468933e-02 -1.651764959096908569e-01 2.787081301212310791e-01 9.397557377815246582e-02 -3.617445379495620728e-02 3.688022727146744728e-03 2.974480986595153809e-01 -2.056141048669815063e-01 1.965394765138626099e-01 -2.291727364063262939e-01 -1.183250769972801208e-01 -5.329674482345581055e-02 -1.175621431320905685e-02 2.690248489379882812e-01 -5.293034315109252930e-01 -2.281686514616012573e-01 -3.206834569573402405e-02 4.144131764769554138e-02 8.476428687572479248e-02 7.210637629032135010e-02 -4.195193201303482056e-02 -1.227206215262413025e-01 4.958205297589302063e-02 -1.328355516307055950e-03
1.414316147565841675e-02 2.178427875041961670e-01 3.922389447689056396e-02 -2.131347917020320892e-02 -5.803915555588901043e-04 -8.491852879524230957e-02 1.917385756969451904e-01 1.294841915369033813e-01 4.462413862347602844e-02 1.347019970417022705e-01 -1.543326973915100098e-01 1.083749011158943176e-01 2.623927034437656403e-02 3.193154931068420410e-02 1.675931364297866821e-01 -2.165587991476058960e-01 3.516663312911987305e-01 -9.942127019166946411e-02 -1.635865271091461182e-01 -9.151753783226013184e-02 2.174359112977981567e-01 2.372592389583587646e-01 -4.251251518726348877e-01 -7.515303324908018112e-03 2.925396263599395752e-01 2.776981890201568604e-01 -2.908554300665855408e-02 -1.819759607315063477e-02 -2.438171803951263428e-01 -2.612942159175872803e-01 -1.050123274326324463e-01 -3.933985903859138489e-02
-3.391117453575134277e-01 8.867313712835311890e-02 4.625858366489410400e-02 -1.964737623929977417e-01 -1.423370838165283203e-02 -2.735128812491893768e-02 1.181650608777999878e-01 1.682715415954589844e-01 -1.221801117062568665e-01 -1.167096644639968872e-01 1.044561564922332764e-01 1.007747426629066467e-01 -1.199764534831047058e-01 -3.587006404995918274e-02 1.097883004695177078e-02 1.591513454914093018e-01 8.094524592161178589e-02 -8.514157682657241821e-02 -1.575930565595626831e-01 1.063383892178535461e-01 1.905166506767272949e-01 1.904324442148208618e-01 -4.766118228435516357e-01 -8.893805742263793945e-02 5.176138132810592651e-02 4.141255319118499756e-01 1.408859938383102417e-01 3.621403500437736511e-02 -3.791219592094421387e-01 7.619183743372559547e-04 7.266386598348617554e-02 -2.224931493401527405e-02
1.062947064638137817e-01 7.496594451367855072e-03 3.725977987051010132e-02 2.649231581017374992e-03 1.899530440568923950e-01 -2.301617264747619629e-01 6.765098124742507935e-02 2.334740161895751953e-01 -2.798518836498260498e-01 -1.263374686241149902e-01 -2.131099253892898560e-02 3.699043020606040955e-02 -2.179228812456130981e-01 2.556146979331970215e-01 9.997572749853134155e-02 -1.590474694967269897e-01 1.786682307720184326e-01 -1.538521796464920044e-01 -1.542874574661254883e-01 -4.446204006671905518e-02 -1.780615001916885376e-01 -2.644737958908081055e-01 -5.059632062911987305e-01 1.506875548511743546e-02 -1.823591589927673340e-01 -1.413314938545227051e-01 -1.111311763525009155e-01 6.678596138954162598e-02 -2.122853994369506836e-01 -1.521465927362442017e-01 -4.578572511672973633e-02 -1.236241385340690613e-01
1.026430279016494751e-01 6.955508887767791748e-02 -1.290428452193737030e-02 4.818721208721399307e-03 -4.611693695187568665e-02 -1.754816919565200806e-01 -2.083279639482498169e-01 -6.050100177526473999e-02 -6.251520663499832153e-02 7.473909854888916016e-02 -2.101491689682006836e-01 1.105629578232765198e-01 3.061796724796295166e-02 1.536598801612854004e-01 -3.406836390495300293e-01 -9.848279505968093872e-02 1.797426491975784302e-01 6.542192399501800537e-02 -2.827020734548568726e-02 -2.279341667890548706e-01 7.184192538261413574e-02 -1.079276856034994125e-02 -5.002484917640686035e-01 3.702071607112884521e-01 -1.636126637458801270e-01 2.122852504253387451e-01 1.027812883257865906e-01 -2.316499501466751099e-01 5.993096902966499329e-02 -2.264364957809448242e-01 -1.227210313081741333e-01 1.885751634836196899e-02
-3.061037063598632812e-01 1.767750382423400879e-01 5.517861619591712952e-02 1.864329725503921509e-02 8.252482861280441284e-02 2.419653907418251038e-02 1.072370484471321106e-01 2.494798600673675537e-01 -4.163563624024391174e-02 -2.028314620256423950e-01 1.492927670478820801e-01 -6.019277125597000122e-02 1.290094554424285889e-01 3.232374191284179688e-01 -1.450827121734619141e-01 4.186464473605155945e-02 1.830035597085952759e-01 -1.338514266535639763e-03 -4.081637784838676453e-02 -1.194605901837348938e-01 4.364153370261192322e-02 2.559627294540405273e-01 -3.419845700263977051e-01 2.870144248008728027e-01 -1.334238648414611816e-01 1.241805627942085266e-01 -9.421209990978240967e-02 -2.022693902254104614e-01 -1.268560588359832764e-01 -3.728458881378173828e-01 -9.787970781326293945e-02 1.180261448025703430e-01
8.182568848133087158e-02 1.240335479378700256e-01 1.410777866840362549e-02 -1.615059077739715576e-01 -2.664921581745147705e-01 -2.106492817401885986e-01 -1.867553144693374634e-01 2.017630338668823242e-01 2.157550752162933350e-01 1.661436259746551514e-02 1.082986369729042053e-01 -1.004240363836288452e-01 -8.487634360790252686e-02 4.647304490208625793e-02 -8.633466064929962158e-02 1.333847921341657639e-02 1.675707399845123291e-01 -2.364137768745422363e-02 -3.708932697772979736e-01 -2.650461792945861816e-01 -2.149951457977294922e-01 1.483401358127593994e-01 -4.916236996650695801e-01 8.133779279887676239e-03 -1.807873100042343140e-01 -1.413087174296379089e-02 -1.196417883038520813e-01 -8.600638061761856079e-02 -1.757245510816574097e-01 -6.548503786325454712e-02 -2.734837122261524200e-02 -1.951329410076141357e-01
5.046739056706428528e-02 2.440201938152313232e-01 -2.188710123300552368e-02 1.556335091590881348e-01 1.604003161191940308e-01 -1.309752315282821655e-01 6.253091245889663696e-02 -2.019358873367309570e-01 -2.811077423393726349e-02 8.550732582807540894e-02 1.285901516675949097e-01 -1.297193467617034912e-01 6.672419607639312744e-02 2.268943190574645996e-01 7.926649600267410278e-02 3.291526138782501221e-01 -7.981578260660171509e-02 7.175698131322860718e-02 -2.022045701742172241e-01 -3.675932884216308594e-01 -2.476148009300231934e-01 7.947769761085510254e-02 -2.980786561965942383e-01 -1.347916275262832642e-01 5.731904879212379456e-02 3.433624804019927979e-01 3.060224466025829315e-02 -2.743307054042816162e-01 1.484606862068176270e-01 -1.550663113594055176e-01 3.754309937357902527e-02 -8.099374920129776001e-02
-2.357025295495986938e-01 2.343391329050064087e-01 3.433255553245544434e-01 -2.073754221200942993e-01 -1.437419932335615158e-02 -1.495505571365356445e-01 -1.102952286601066589e-02 2.908543050289154053e-01 -2.302994430065155029e-01 -8.674997091293334961e-02 -9.807564318180084229e-02 -7.952577620744705200e-02 3.281503543257713318e-02 -1.296734064817428589e-01 -4.375272616744041443e-02 6.112307682633399963e-02 5.298703163862228394e-02 -3.944422900676727295e-01 -3.347136080265045166e-02 4.112395644187927246e-02 -1.517083793878555298e-01 -4.871261306107044220e-03 -3.761124908924102783e-01 -9.209359437227249146e-02 -1.827877908945083618e-01 4.452902451157569885e-02 1.504177302122116089e-01 -1.115261390805244446e-02 1.374032199382781982e-01 -2.853106856346130371e-01 -6.435987353324890137e-02 -1.567186713218688965e-01
-4.931327700614929199e-02 8.275676518678665161e-02 -2.168044075369834900e-02 -6.304448843002319336e-02 -1.008909754455089569e-02 -1.503009647130966187e-01 -4.137742146849632263e-02 2.173818945884704590e-01 7.548324018716812134e-02 -1.714855283498764038e-01 -2.152848839759826660e-01 2.993900515139102936e-02 -1.245211809873580933e-01 -2.183492928743362427e-01 1.898051649332046509e-01 2.922146916389465332e-01 6.330977659672498703e-03 3.788407146930694580e-02 1.876143664121627808e-01 9.693805873394012451e-02 -1.954220086336135864e-01 -2.167286574840545654e-01 -5.922360420227050781e-01 1.641069501638412476e-01 2.281191758811473846e-02 1.223785653710365295e-01 1.993925124406814575e-01 1.694470643997192383e-01 -6.750310305505990982e-03 -2.102667242288589478e-01 -7.287608087062835693e-02 7.229967415332794189e-02
-6.361353397369384766e-02 4.692389965057373047e-01 -2.007576376199722290e-01 1.402250677347183228e-02 6.114508956670761108e-02 -1.362442374229431152e-01 8.986108750104904175e-02 2.344079315662384033e-01 6.888252496719360352e-02 -3.281555175781250000e-01 -5.559447221457958221e-03 1.168681606650352478e-01 -3.178476393222808838e-01 4.056717455387115479e-02 8.341318368911743164e-02 7.854732871055603027e-02 1.588008701801300049e-01 1.120572686195373535e-01 -8.125384151935577393e-02 -9.522172808647155762e-02 -1.746508926153182983e-01 1.682582348585128784e-01 -3.531636893749237061e-01 -1.617280095815658569e-01 6.063982844352722168e-02 -4.735486209392547607e-02 1.342199742794036865e-01 -6.270094960927963257e-02 1.007764972746372223e-02 -2.437413632869720459e-01 -2.152995914220809937e-01 1.056163609027862549e-01
-8.380811661481857300e-02 3.290642201900482178e-01 -7.708531618118286133e-02 9.890265017747879028e-02 9.635248780250549316e-02 -1.296436637639999390e-01 1.075228899717330933e-01 5.996070057153701782e-02 -1.775920018553733826e-02 -5.134310126304626465e-01 -6.403835117816925049e-02 1.270360797643661499e-01 -1.333168298006057739e-01 4.599131271243095398e-02 1.653571128845214844e-01 -3.485543280839920044e-02 1.092613860964775085e-01 6.937526632100343704e-03 -1.996598690748214722e-01 -1.194923371076583862e-01 -1.495233178138732910e-01 2.172539681196212769e-01 -4.358716011047363281e-01 7.410268485546112061e-02 1.548675745725631714e-01 1.129321306943893433e-01 1.940493583679199219e-01 1.058539003133773804e-02 -4.862205311655998230e-02 -7.451574504375457764e-02 -2.808713316917419434e-01 5.136730521917343140e-02
3.965158015489578247e-02 3.584756851196289062e-01 -1.619774997234344482e-01 -1.747727692127227783e-01 1.013766154646873474e-01 -2.820917963981628418e-01 -2.844287268817424774e-02 -8.743357658386230469e-02 2.025845693424344063e-03 1.336197704076766968e-01 1.325615048408508301e-01 -1.140674855560064316e-02 -1.452311724424362183e-01 2.813802063465118408e-01 3.326201140880584717e-01 4.594124108552932739e-02 4.819028824567794800e-02 -2.823437377810478210e-02 -1.548745334148406982e-01 1.495716273784637451e-01 -3.911419212818145752e-02 -9.629333764314651489e-02 -3.913553059101104736e-01 5.113220959901809692e-02 6.856736261397600174e-03 -1.325306445360183716e-01 2.370680123567581177e-01 -3.431227803230285645e-01 1.444907337427139282e-01 -9.675178676843643188e-02 6.393902748823165894e-02 -1.559928506612777710e-01
1.696413159370422363e-01 3.359141200780868530e-02 2.427591755986213684e-02 -5.697464570403099060e-02 1.529838442802429199e-01 1.278388127684593201e-02 -3.186947703361511230e-01 -1.726098358631134033e-01 -7.072835415601730347e-02 -1.386062335222959518e-02 1.145811900496482849e-01 -1.966756880283355713e-01 -2.796572744846343994e-01 4.960473626852035522e-02 -5.917971208691596985e-02 8.516131341457366943e-02 -6.570647656917572021e-02 -7.882365584373474121e-02 -1.189608201384544373e-01 -3.342345952987670898e-01 -1.873539537191390991e-01 2.601826786994934082e-01 -5.254907608032226562e-01 1.381663084030151367e-01 1.019137352705001831e-01 -1.719833463430404663e-01 8.826650679111480713e-02 9.918396361172199249e-03 -1.763392612338066101e-02 -1.047408953309059143e-01 2.621665894985198975e-01 2.475483343005180359e-02
-7.056680507957935333e-03 6.151636317372322083e-02 -5.011688172817230225e-02 -1.994936913251876831e-01 6.581062823534011841e-02 -2.705252543091773987e-02 -1.589909791946411133e-01 8.680826053023338318e-03 1.179071292281150818e-01 1.981222778558731079e-01 -7.111226022243499756e-02 -1.128077954053878784e-01 8.398115634918212891e-02 8.631314337253570557e-02 -2.289487123489379883e-01 1.753623187541961670e-01 -6.608375161886215210e-02 -7.382635027170181274e-02 -2.456305176019668579e-01 -4.720588400959968567e-02 -5.146020278334617615e-02 2.687174975872039795e-01 -5.182095170021057129e-01 4.499168694019317627e-01 1.081298291683197021e-01 2.977253124117851257e-02 1.324366927146911621e-01 -2.139807641506195068e-01 -1.022229194641113281e-01 -9.690508246421813965e-02 -1.384614259004592896e-01 1.473420560359954834e-01
-2.670081555843353271e-01 3.614661691244691610e-04 7.834064215421676636e-02 -7.922247052192687988e-02 -1.471966039389371872e-02 -2.453209608793258667e-01 5.370824411511421204e-02 -3.162150457501411438e-02 -2.785860300064086914e-01 -2.771997749805450439e-01 -1.738312691450119019e-01 -7.939321547746658325e-02 1.631858795881271362e-01 -1.397832036018371582e-01 3.611882776021957397e-02 1.158944144845008850e-01 1.778326183557510376e-01 -1.816741675138473511e-01 -5.339140072464942932e-02 -2.794304788112640381e-01 -1.328903436660766602e-01 -1.680380702018737793e-01 -2.509956061840057373e-01 -7.396897673606872559e-02 -1.378938704729080200e-01 3.092750906944274902e-01 -5.624743178486824036e-02 -2.923856675624847412e-02 -1.032145097851753235e-01 -4.248737990856170654e-01 -1.311130970716476440e-01 1.147127673029899597e-01
-1.503437459468841553e-01 1.542780995368957520e-01 -1.319792936556041241e-03 -1.056306436657905579e-01 -7.729636877775192261e-02 -1.018363460898399353e-01 -8.883154019713401794e-03 1.460937112569808960e-01 6.644113361835479736e-02 -2.331494837999343872e-01 -5.004792660474777222e-02 -3.280693292617797852e-01 -3.071318864822387695e-01 -1.529931183904409409e-02 2.157500572502613068e-02 1.558482199907302856e-01 7.526606321334838867e-02 -8.693920820951461792e-02 5.952603369951248169e-02 1.369120553135871887e-03 -5.620434880256652832e-02 -3.986570835113525391e-01 -3.370042741298675537e-01 2.914011478424072266e-01 -9.342809021472930908e-02 1.330435872077941895e-01 1.949898749589920044e-01 5.824437737464904785e-02 5.143765732645988464e-02 -3.882387280464172363e-01 -1.333907544612884521e-01 9.463950991630554199e-03
-1.472608279436826706e-02 3.973095715045928955e-01 -7.241741567850112915e-02 -1.590905487537384033e-01 4.344977065920829773e-02 -5.236443597823381424e-03 -4.673579335212707520e-02 2.495689839124679565e-01 -8.389378339052200317e-02 2.867282927036285400e-01 -9.281265735626220703e-02 6.626483052968978882e-02 4.861262440681457520e-02 4.195860400795936584e-02 1.808236241340637207e-01 3.987812995910644531e-01 2.783981263637542725e-01 -7.983899116516113281e-02 -2.565431408584117889e-02 -6.804954260587692261e-03 1.902071982622146606e-01 4.539544507861137390e-02 -2.045336514711380005e-01 4.789724200963973999e-02 8.832915872335433960e-02 2.281914502382278442e-01 1.070302501320838928e-01 3.761793673038482666e-02 1.239961013197898865e-01 -3.455398380756378174e-01 1.389521807432174683e-01 -2.304547578096389771e-01
-1.136361286044120789e-01 1.864959001541137695e-01 1.053172573447227478e-01 -1.025792807340621948e-01 -1.150112971663475037e-01 1.669679433107376099e-01 1.218487024307250977e-01 2.518792748451232910e-01 -6.771909445524215698e-02 2.438328117132186890e-01 -3.375963121652603149e-02 -4.582751914858818054e-02 -1.008315831422805786e-01 2.878210879862308502e-02 1.077508032321929932e-01 3.127987980842590332e-01 2.244042903184890747e-01 -5.065404996275901794e-02 -2.397426813840866089e-01 4.030674323439598083e-02 -1.703611016273498535e-01 -1.049902811646461487e-01 -2.067125886678695679e-01 -1.217885836958885193e-01 4.796366021037101746e-02 4.218585491180419922e-01 2.234936058521270752e-01 -2.898568287491798401e-02 3.027977794408798218e-02 -3.522640764713287354e-01 -1.941002160310745239e-01 1.421191394329071045e-01
-7.531229406595230103e-02 2.506020367145538330e-01 3.333144634962081909e-02 1.227308586239814758e-01 2.576801776885986328e-01 1.655156537890434265e-02 8.543984591960906982e-02 1.696618497371673584e-01 1.228368207812309265e-01 -5.147354006767272949e-01 -6.743988487869501114e-03 1.383447647094726562e-01 -3.268773555755615234e-01 5.572920665144920349e-02 2.617612481117248535e-01 -2.269160002470016479e-03 1.932138353586196899e-01 -4.934328142553567886e-03 -4.613458365201950073e-02 -1.577380299568176270e-01 -2.378851734101772308e-02 1.019216775894165039e-01 -4.090289175510406494e-01 -7.460685074329376221e-02 7.706655561923980713e-02 -1.947193220257759094e-02 1.437105685472488403e-01 3.827756503596901894e-03 -2.314743027091026306e-02 -2.273411899805068970e-01 3.293650969862937927e-02 -8.005698770284652710e-02
1.161885634064674377e-01 4.842014908790588379e-01 -2.186240628361701965e-02 -2.637670338153839111e-01 -2.052311152219772339e-01 8.371126651763916016e-02 1.482719630002975464e-01 -2.360016666352748871e-02 -2.381762117147445679e-02 1.283596605062484741e-01 -4.570408537983894348e-02 -8.304823935031890869e-02 5.180953536182641983e-03 1.428910717368125916e-02 9.703952074050903320e-02 2.494274228811264038e-01 7.542138546705245972e-02 -6.653279811143875122e-02 -3.019196726381778717e-02 1.447777003049850464e-01 -4.566841293126344681e-03 -1.979734450578689575e-01 -5.120851397514343262e-01 -1.082338392734527588e-01 1.208076700568199158e-01 5.224959552288055420e-02 8.728250861167907715e-02 8.693989366292953491e-02 -1.603645384311676025e-01 -2.164614498615264893e-01 2.201966643333435059e-01 1.171776726841926575e-01
-4.606229253113269806e-03 1.641770154237747192e-01 1.564129441976547241e-01 -1.895743757486343384e-01 2.392977327108383179e-01 -2.147509008646011353e-01 -1.735992282629013062e-01 1.345493793487548828e-01 -1.168842837214469910e-01 2.142118066549301147e-01 1.769550740718841553e-01 1.731108576059341431e-01 1.048960164189338684e-01 1.184023246169090271e-01 5.053080245852470398e-02 1.038453131914138794e-01 7.634327560663223267e-02 -2.119689732789993286e-01 -3.025945425033569336e-01 -2.205712497234344482e-01 5.303505435585975647e-02 -4.588283225893974304e-02 -2.720472812652587891e-01 1.240525394678115845e-02 7.615092396736145020e-02 2.466821670532226562e-01 -1.762604862451553345e-01 1.950687766075134277e-01 -3.392607867717742920e-01 -2.820822894573211670e-01 -1.305662933737039566e-02 -3.384805470705032349e-02
-9.366549551486968994e-03 4.192132353782653809e-01 1.261594444513320923e-01 4.977442324161529541e-02 -7.255472987890243530e-02 -7.920390367507934570e-02 1.169684752821922302e-01 1.178253069519996643e-01 -1.222257167100906372e-01 -1.665230095386505127e-01 3.481717780232429504e-02 -4.919709637761116028e-02 1.757290363311767578e-01 3.585483506321907043e-02 3.093270063400268555e-01 -1.543878763914108276e-01 2.158435583114624023e-01 -2.177967876195907593e-01 8.771285414695739746e-02 -2.695306539535522461e-01 1.069599390029907227e-01 1.545376628637313843e-01 -4.337542355060577393e-01 -5.691311135888099670e-02 -3.639951720833778381e-02 7.182055618613958359e-03 -1.326252222061157227e-01 -9.576562047004699707e-02 -1.650239080190658569e-01 -1.214410513639450073e-01 -3.082408905029296875e-01 -4.991634562611579895e-02
-8.697103708982467651e-02 4.514303803443908691e-02 1.268072724342346191e-01 -1.944558471441268921e-01 -1.494473814964294434e-01 -1.197750270366668701e-01 2.275587171316146851e-01 -2.535893917083740234e-01 -2.065104395151138306e-01 1.483189314603805542e-01 5.245302990078926086e-02 -6.987826526165008545e-02 -4.501344636082649231e-03 2.388283982872962952e-02 1.100602149963378906e-01 3.418345376849174500e-02 1.129729077219963074e-01 -6.067770346999168396e-02 -5.994499474763870239e-02 1.431482285261154175e-01 -4.398136213421821594e-02 7.389813661575317383e-02 -6.140536069869995117e-01 -1.025800704956054688e-01 -1.142008304595947266e-01 2.855496108531951904e-01 5.265883356332778931e-02 -1.135547757148742676e-01 -2.366715297102928162e-02 -2.257718443870544434e-01 2.293203324079513550e-01 -2.184119969606399536e-01
-1.841655820608139038e-01 2.027285844087600708e-01 -2.083589695394039154e-02 -1.878170520067214966e-01 -5.040630698204040527e-02 -3.410048037767410278e-02 1.200558468699455261e-01 2.685455381870269775e-01 5.237550660967826843e-02 2.186128497123718262e-01 4.946505185216665268e-03 -2.493653446435928345e-02 6.006060913205146790e-02 3.423507213592529297e-01 -1.597226224839687347e-02 -7.855726033449172974e-02 -7.836660742759704590e-02 -1.528224674984812737e-04 1.510458588600158691e-01 -6.951122544705867767e-03 2.013336271047592163e-01 1.041182279586791992e-01 -4.904457330703735352e-01 -1.515713334083557129e-01 2.089293301105499268e-02 3.507622778415679932e-01 1.165267005562782288e-01 1.018745899200439453e-01 -3.482564389705657959e-01 -7.080344855785369873e-02 2.552924863994121552e-02 -4.853887483477592468e-02
-7.685886323451995850e-02 1.517673283815383911e-01 1.880778744816780090e-02 -1.536666005849838257e-01 -5.236674845218658447e-02 1.465508490800857544e-01 -3.272709548473358154e-01 9.937552735209465027e-03 -1.853478997945785522e-01 -2.860851287841796875e-01 1.376072615385055542e-01 -2.548515237867832184e-02 -2.154990732669830322e-01 1.366357356309890747e-01 1.161279380321502686e-01 2.240329980850219727e-01 -1.027471348643302917e-01 5.663494579493999481e-03 -7.070211321115493774e-02 -6.307081133127212524e-02 -2.848131656646728516e-01 -1.963077336549758911e-01 -3.342128992080688477e-01 6.444099545478820801e-02 -1.673166640102863312e-02 3.378110527992248535e-01 1.483610570430755615e-01 3.400362730026245117e-01 7.214477658271789551e-02 -1.291855275630950928e-01 -1.160186976194381714e-01 -9.295453876256942749e-02
1.887989342212677002e-01 2.619448900222778320e-01 1.716708242893218994e-01 -7.387133687734603882e-02 -4.089532792568206787e-02 -1.472372412681579590e-01 -1.881032437086105347e-01 7.277975976467132568e-02 1.539994589984416962e-02 -1.515107452869415283e-01 1.605156958103179932e-01 -6.715527921915054321e-02 1.414181143045425415e-01 -1.200415417551994324e-01 1.138273179531097412e-01 2.059076279401779175e-01 2.281314879655838013e-01 1.142621785402297974e-01 -2.462905496358871460e-01 -2.751535037532448769e-03 -5.285800993442535400e-02 3.085933327674865723e-01 -2.058431953191757202e-01 1.293714791536331177e-01 7.431768625974655151e-02 3.323160707950592041e-01 5.686784535646438599e-02 2.311111390590667725e-01 2.141598798334598541e-02 -4.033916294574737549e-01 1.866842210292816162e-01 3.619808470830321312e-03
2.662933170795440674e-01 1.807397454977035522e-01 3.891183435916900635e-02 -1.087129116058349609e-01 -9.405300766229629517e-02 1.478691995143890381e-01 -2.651172280311584473e-01 2.800567746162414551e-01 1.195052266120910645e-01 8.868873864412307739e-02 -4.534470289945602417e-02 1.269468758255243301e-02 -8.309037983417510986e-02 2.641961276531219482e-01 -3.686071932315826416e-02 3.492471948266029358e-02 1.470836699008941650e-01 1.193477734923362732e-01 -3.015697300434112549e-01 -8.713045716285705566e-02 6.330146640539169312e-02 5.713916942477226257e-02 -3.254393041133880615e-01 3.304525315761566162e-01 1.529153902083635330e-02 3.691572844982147217e-01 -4.493675380945205688e-02 -1.072398386895656586e-02 -1.163906324654817581e-02 -2.239315658807754517e-01 -5.220526829361915588e-02 2.270792722702026367e-01
8.551714569330215454e-02 1.293295472860336304e-01 -1.921699941158294678e-01 8.719617873430252075e-02 4.921272024512290955e-02 -8.572597801685333252e-02 -1.038519516587257385e-01 -1.739186644554138184e-01 -6.282601505517959595e-03 2.562616765499114990e-01 7.963263988494873047e-02 3.051176965236663818e-01 1.800332777202129364e-02 1.582038402557373047e-01 2.292085736989974976e-01 1.813729107379913330e-01 -4.043009877204895020e-02 -2.913473546504974365e-01 -1.974550038576126099e-01 -1.232298389077186584e-01 1.308389101177453995e-02 7.530039548873901367e-02 -3.735080659389495850e-01 9.321188926696777344e-02 -2.684281580150127411e-02 -6.092020124197006226e-02 -6.523304432630538940e-02 -1.564826816320419312e-02 -1.924614459276199341e-01 -4.706470072269439697e-01 -2.849293500185012817e-02 2.041265964508056641e-01
-8.537033945322036743e-02 2.524160593748092651e-02 2.045262902975082397e-01 -3.974515572190284729e-02 7.864943146705627441e-02 -1.878406852483749390e-01 4.640752449631690979e-02 1.519042700529098511e-01 6.696590781211853027e-02 2.066306024789810181e-01 3.300330340862274170e-01 -2.975339889526367188e-01 -1.497435569763183594e-01 1.935246735811233521e-01 3.283902108669281006e-01 8.397141844034194946e-02 3.111576139926910400e-01 -3.237201832234859467e-03 -3.225938379764556885e-01 -1.491311490535736084e-01 -6.178440898656845093e-02 1.039940342307090759e-01 -2.810353934764862061e-01 1.350203454494476318e-01 2.832609042525291443e-02 2.150979489088058472e-01 3.949328884482383728e-02 1.856478303670883179e-01 1.402968540787696838e-02 -3.799569979310035706e-02 -3.821672871708869934e-02 2.034583687782287598e-01
9.124466031789779663e-02 -6.081973761320114136e-02 1.928482763469219208e-02 -7.261345535516738892e-02 1.641329526901245117e-01 -3.045549243688583374e-02 -1.227130666375160217e-01 -4.347857087850570679e-02 1.556297298520803452e-02 -3.737464174628257751e-02 1.729141473770141602e-01 -6.011029705405235291e-02 -1.731872111558914185e-01 2.974574565887451172e-01 -6.934642046689987183e-02 4.960684478282928467e-02 -1.293044984340667725e-01 9.882571175694465637e-04 -1.389439105987548828e-01 -4.609159231185913086e-01 7.258045952767133713e-03 -9.138043224811553955e-02 -5.601499080657958984e-01 1.096802800893783569e-01 8.959855139255523682e-02 -2.084710448980331421e-01 1.366664767265319824e-01 9.858228266239166260e-02 8.429969102144241333e-02 -3.134972155094146729e-01 1.402539666742086411e-02 -9.208782017230987549e-02
1.232975721359252930e-01 6.895147264003753662e-02 -1.324948668479919434e-01 -1.166052892804145813e-01 -5.527462437748908997e-02 -2.604591548442840576e-01 -1.671553552150726318e-01 -3.176118135452270508e-01 -1.373555213212966919e-01 -6.316935271024703979e-02 2.361820787191390991e-01 -1.591067314147949219e-01 -3.079379722476005554e-02 3.741580247879028320e-01 3.380546867847442627e-01 3.721506595611572266e-01 8.880475908517837524e-02 -2.538112923502922058e-02 -1.894966661930084229e-01 -2.802725508809089661e-02 -4.116274416446685791e-02 1.175800934433937073e-01 -3.453016281127929688e-01 7.120519876480102539e-02 -1.144915595650672913e-01 1.265890002250671387e-01 4.496132489293813705e-03 -9.504356980323791504e-02 -2.778841368854045868e-02 -1.399615108966827393e-01 6.074444204568862915e-02 6.496270745992660522e-02
-1.551344692707061768e-01 2.951105237007141113e-01 -2.210943847894668579e-01 1.568531841039657593e-01 6.079738959670066833e-02 -4.730014130473136902e-02 9.362643957138061523e-02 2.028094679117202759e-01 3.026436567306518555e-01 2.494241893291473389e-01 4.874335601925849915e-03 -4.394600912928581238e-02 9.274969249963760376e-02 1.851104050874710083e-01 1.372846066951751709e-01 8.347992599010467529e-02 7.099668681621551514e-02 1.078436970710754395e-01 -1.817452907562255859e-01 8.691655099391937256e-02 8.774978667497634888e-02 1.617429703474044800e-01 -5.523782372474670410e-01 7.104593515396118164e-02 -1.963350623846054077e-01 1.958894133567810059e-01 9.409045428037643433e-02 1.634179949760437012e-01 2.171543193981051445e-03 -1.044924855232238770e-01 -7.300126552581787109e-02 7.115805894136428833e-02
6.136192381381988525e-02 -1.341039389371871948e-01 1.930873095989227295e-01 1.196185871958732605e-02 -1.329243928194046021e-01 -1.563660055398941040e-01 1.489396095275878906e-01 2.900051474571228027e-01 -1.228390336036682129e-01 -1.639994382858276367e-01 1.864494197070598602e-02 -2.569875419139862061e-01 -2.597682476043701172e-01 3.146279752254486084e-01 1.557329446077346802e-01 6.967187672853469849e-02 2.520319223403930664e-01 -2.249874323606491089e-01 -1.393691301345825195e-01 -7.616569846868515015e-02 -2.925567328929901123e-01 -4.130972549319267273e-02 -4.202147424221038818e-01 7.268466055393218994e-02 -7.125391624867916107e-03 -1.452261507511138916e-01 4.391857981681823730e-02 -2.601058408617973328e-02 -9.627419710159301758e-02 -9.131129086017608643e-02 -1.657756865024566650e-01 -1.053972318768501282e-01
-6.578634679317474365e-02 1.553103923797607422e-01 -1.914208941161632538e-02 1.490990668535232544e-01 1.257099956274032593e-01 1.454086787998676300e-02 -1.028190553188323975e-01 1.447469890117645264e-01 8.444342017173767090e-02 -3.349375128746032715e-01 1.384232658892869949e-02 1.071313172578811646e-01 -3.719643130898475647e-02 1.155519112944602966e-01 -1.336272712796926498e-02 -1.332047134637832642e-01 -2.900286205112934113e-02 -1.020014956593513489e-01 1.634905636310577393e-01 -1.777910888195037842e-01 3.809865564107894897e-02 9.628335386514663696e-02 -6.248112320899963379e-01 2.506254017353057861e-01 -1.694647520780563354e-01 3.576770424842834473e-01 -5.609636008739471436e-02 1.281805452890694141e-03 1.494224667549133301e-01 -1.334678679704666138e-01 -4.999623075127601624e-02 4.274488240480422974e-02
5.932722985744476318e-02 1.782662123441696167e-01 -1.643504947423934937e-01 -4.839237406849861145e-02 1.165859550237655640e-01 -7.807487249374389648e-02 -1.157565042376518250e-01 4.648535698652267456e-02 -1.175329238176345825e-01 -3.829192370176315308e-02 -8.937459439039230347e-02 -2.227370440959930420e-01 -5.258509144186973572e-02 2.556173801422119141e-01 7.967671006917953491e-02 5.604969337582588196e-02 1.540353298187255859e-01 7.014392316341400146e-02 -1.126460582017898560e-01 -3.096115887165069580e-01 3.564185202121734619e-01 -2.607880532741546631e-01 -3.232803344726562500e-01 2.064155191183090210e-01 5.947614461183547974e-02 2.030003517866134644e-01 2.290852963924407959e-01 -2.717757821083068848e-01 -2.664763629436492920e-01 -1.534759998321533203e-01 2.863774821162223816e-02 -6.159488111734390259e-02
9.299401193857192993e-02 -3.610910102725028992e-02 3.522901535034179688e-01 -4.382306337356567383e-02 -5.557537451386451721e-02 9.864532947540283203e-02 1.075729206204414368e-01 -9.033437818288803101e-02 -2.548250854015350342e-01 -7.788630574941635132e-02 8.898304402828216553e-02 -3.102601468563079834e-01 9.598611295223236084e-02 3.360985592007637024e-02 6.048271805047988892e-02 1.138958260416984558e-01 -5.715697631239891052e-02 -1.377228796482086182e-01 4.642367828637361526e-03 -2.071582525968551636e-01 7.646704465150833130e-02 2.795546874403953552e-02 -3.678073585033416748e-01 2.362223863601684570e-01 8.192303031682968140e-02 2.505296766757965088e-01 2.272933572530746460e-01 -4.721174016594886780e-02 2.307215034961700439e-01 -3.389056026935577393e-01 1.967302709817886353e-01 -1.904482394456863403e-01
2.653344273567199707e-01 3.635021150112152100e-01 1.172290090471506119e-02 -2.125770151615142822e-01 -8.095391676761209965e-04 8.081400394439697266e-02 5.688752979040145874e-02 -1.880763471126556396e-01 1.440247595310211182e-01 1.780088692903518677e-01 -2.351894676685333252e-01 1.041330173611640930e-01 -1.097763106226921082e-01 1.491648554801940918e-01 -1.190010383725166321e-01 1.505943238735198975e-01 2.423690166324377060e-03 -2.012123316526412964e-01 -2.642994225025177002e-01 1.129130721092224121e-01 -1.240071132779121399e-01 4.033738747239112854e-02 -5.199908614158630371e-01 8.469600975513458252e-02 5.409045889973640442e-02 -6.305512785911560059e-02 7.969123870134353638e-02 -2.086244374513626099e-01 -4.906456172466278076e-02 -1.612176448106765747e-01 -1.259438600391149521e-02 1.194562390446662903e-01
3.069345951080322266e-01 -2.906500361859798431e-02 3.057883121073246002e-03 2.076090872287750244e-02 -2.796149253845214844e-01 1.477056443691253662e-01 2.250380627810955048e-02 2.143870145082473755e-01 -2.055362015962600708e-01 -2.170179337263107300e-01 1.640855520963668823e-02 -1.781040281057357788e-01 6.551428698003292084e-03 2.947583198547363281e-01 3.399664303287863731e-03 1.257862895727157593e-01 3.452677130699157715e-01 -7.419716566801071167e-02 -1.911805421113967896e-01 -2.499891370534896851e-01 5.117476731538772583e-02 -1.476103346794843674e-02 -3.128789365291595459e-01 1.254523545503616333e-02 -1.531582176685333252e-01 3.838984668254852295e-02 1.279144436120986938e-01 1.370736490935087204e-02 1.815359890460968018e-01 -2.344218045473098755e-01 2.686342000961303711e-01 -8.799725770950317383e-02
7.151418924331665039e-02 1.511906534433364868e-01 -3.007924556732177734e-01 6.660004146397113800e-03 4.666129592806100845e-03 -1.826742291450500488e-01 -9.664513915777206421e-02 -1.471958011388778687e-01 -1.154460906982421875e-01 1.359640955924987793e-01 -2.964269183576107025e-02 -2.674224972724914551e-01 6.014193966984748840e-02 3.217001259326934814e-01 -4.733238741755485535e-02 4.311544895172119141e-01 -1.224091835319995880e-02 -1.658530980348587036e-01 1.399375349283218384e-01 -6.684382259845733643e-02 1.659313738346099854e-01 -8.183255046606063843e-02 -2.930657863616943359e-01 -7.996101677417755127e-02 1.416233032941818237e-01 2.977730333805084229e-01 2.608890235424041748e-01 -1.157476603984832764e-01 -3.859779681079089642e-04 -1.837763637304306030e-01 -6.115514785051345825e-02 -1.083456501364707947e-01
1.186754256486892700e-01 1.330612003803253174e-01 -1.744452565908432007e-01 4.190136119723320007e-02 2.376002669334411621e-01 -1.869794279336929321e-01 8.318195492029190063e-02 -2.140112370252609253e-01 2.683725394308567047e-02 -1.717925220727920532e-01 1.513348221778869629e-01 2.396679017692804337e-03 -1.509819775819778442e-01 1.467858105897903442e-01 1.305406242609024048e-01 3.731668293476104736e-01 3.449798524379730225e-01 1.756411790847778320e-01 5.102638155221939087e-02 -7.413753122091293335e-02 -5.531104281544685364e-02 -1.883306503295898438e-01 -3.900285363197326660e-01 1.202867738902568817e-02 7.703813910484313965e-02 1.652182638645172119e-01 9.781278669834136963e-03 -8.114882558584213257e-02 7.624033838510513306e-02 -2.320623993873596191e-01 -1.052649244666099548e-01 2.805300652980804443e-01
-7.049078494310379028e-02 9.957097470760345459e-02 1.353527158498764038e-01 3.564382791519165039e-01 -1.024106238037347794e-02 -2.474986761808395386e-01 1.190219167619943619e-02 1.218371391296386719e-01 1.372814327478408813e-01 -8.542258292436599731e-02 -2.383788228034973145e-01 -1.103495508432388306e-01 -1.540547013282775879e-01 1.248097941279411316e-01 -1.713892072439193726e-01 3.498396575450897217e-01 -5.915063619613647461e-02 -3.101099468767642975e-02 1.177462413907051086e-01 1.043876782059669495e-01 -1.245792433619499207e-01 2.848882973194122314e-01 -4.327470660209655762e-01 2.132422924041748047e-01 -2.218153327703475952e-02 -9.154354780912399292e-02 6.661858409643173218e-02 -8.798152953386306763e-02 -5.243030376732349396e-03 -2.324737459421157837e-01 -2.083293199539184570e-01 3.974569030106067657e-03
-1.674321293830871582e-01 9.886679798364639282e-02 -1.444823443889617920e-01 -4.327301681041717529e-01 -2.472352981567382812e-01 -2.438608109951019287e-01 1.211483627557754517e-01 1.905151456594467163e-01 2.038816809654235840e-01 2.088357694447040558e-02 -7.008270919322967529e-02 -2.739008329808712006e-02 -1.674279719591140747e-01 -1.361670494079589844e-01 -2.723646163940429688e-02 1.688730269670486450e-01 1.021145507693290710e-01 -2.897073514759540558e-02 -1.612167954444885254e-01 -1.444419473409652710e-01 1.660172939300537109e-01 -6.962201558053493500e-03 -4.754347801208496094e-01 6.647020578384399414e-02 -1.361927539110183716e-01 3.340052068233489990e-02 -1.246853843331336975e-01 7.270456105470657349e-02 -1.102807372808456421e-01 -2.057503312826156616e-01 -1.909198015928268433e-01 1.066120415925979614e-01
1.451902687549591064e-01 2.934326827526092529e-01 1.292571723461151123e-01 -2.586770355701446533e-01 2.327027916908264160e-01 -2.621976733207702637e-01 5.585504695773124695e-02 5.785704031586647034e-02 5.307508260011672974e-02 1.247812882065773010e-01 3.519022837281227112e-02 -2.294646352529525757e-01 -1.869803369045257568e-01 1.184290796518325806e-01 4.819815233349800110e-02 7.516983896493911743e-03 3.392705023288726807e-01 -9.999668598175048828e-02 -1.854201108217239380e-01 -1.550254505127668381e-02 2.211304567754268646e-02 2.422453463077545166e-01 -1.712481081485748291e-01 2.537620812654495239e-02 1.413534134626388550e-01 2.381572127342224121e-01 -1.452266871929168701e-01 -9.033537656068801880e-02 -1.785603463649749756e-01 -3.982052505016326904e-01 -1.044725850224494934e-01 -9.514099801890552044e-04
2.073960006237030029e-01 2.743510305881500244e-01 2.685760892927646637e-02 -1.202551089227199554e-02 1.320635825395584106e-01 3.158017247915267944e-02 5.948749836534261703e-03 -3.909627497196197510e-01 -1.431060861796140671e-02 7.753931730985641479e-02 2.836653403937816620e-02 9.713497012853622437e-02 1.544618699699640274e-02 -7.531689945608377457e-03 2.588236145675182343e-02 2.603916227817535400e-01 1.470163464546203613e-01 -7.479134202003479004e-02 2.953135222196578979e-02 1.106391772627830505e-01 -1.418127566576004028e-01 -5.018653348088264465e-02 -5.441187620162963867e-01 -2.343368381261825562e-01 -4.585921391844749451e-02 2.408985346555709839e-01 1.099298372864723206e-01 1.693877726793289185e-01 -8.523791283369064331e-02 -2.290359139442443848e-01 -2.865254506468772888e-02 -2.211697846651077271e-01
-1.589018851518630981e-01 -3.011107444763183594e-02 3.490379452705383301e-02 -6.767402589321136475e-02 4.108449071645736694e-02 -1.615216434001922607e-01 -7.918046414852142334e-02 1.107134521007537842e-01 -1.631544977426528931e-01 -1.902923285961151123e-01 -1.356227546930313110e-01 -2.707748413085937500e-01 -1.869876086711883545e-01 1.119379103183746338e-01 -2.432516776025295258e-02 -1.645104289054870605e-01 1.154149025678634644e-01 -4.651497900485992432e-01 -1.867790371179580688e-01 -3.668310344219207764e-01 -3.437741100788116455e-01 -1.013930588960647583e-01 -2.073380947113037109e-01 5.765162035822868347e-02 5.857352912425994873e-02 1.387808769941329956e-01 2.075138688087463379e-01 3.524160012602806091e-02 -1.569716185331344604e-01 -1.016283556818962097e-01 -9.660436771810054779e-03 -1.268117874860763550e-01
-9.664182364940643311e-02 1.421842873096466064e-01 -1.870029568672180176e-01 1.162576377391815186e-01 6.986341904848814011e-03 -2.088688164949417114e-01 1.944410502910614014e-01 2.387489974498748779e-01 1.855440139770507812e-01 2.024538815021514893e-01 6.930748000741004944e-03 -1.487442106008529663e-01 1.027596890926361084e-01 2.696840167045593262e-01 2.861605212092399597e-02 8.102902024984359741e-02 6.062596663832664490e-02 2.420265227556228638e-02 2.977076917886734009e-02 -2.853178791701793671e-02 1.016215384006500244e-01 2.508094608783721924e-01 -4.672820866107940674e-01 4.558048769831657410e-02 -1.316796392202377319e-01 1.142469495534896851e-01 1.453804820775985718e-01 3.752796053886413574e-01 -2.088325172662734985e-01 -2.133768498897552490e-01 -6.892511993646621704e-02 9.662537276744842529e-02
2.927578426897525787e-02 -5.911450088024139404e-02 2.598444223403930664e-01 2.379526942968368530e-01 -8.643857389688491821e-02 2.279171487316489220e-03 -6.639368832111358643e-02 2.028469443321228027e-01 8.796744048595428467e-02 -1.688091456890106201e-02 -2.041861712932586670e-01 7.161583285778760910e-03 1.596381962299346924e-01 3.209141492843627930e-01 -2.536429464817047119e-01 -5.736224725842475891e-02 3.784631565213203430e-02 -6.706646084785461426e-02 -2.479980140924453735e-01 -2.460461258888244629e-01 -1.549166440963745117e-01 4.330424219369888306e-02 -3.933993577957153320e-01 1.953305602073669434e-01 1.033100560307502747e-01 -4.662638157606124878e-02 1.155556887388229370e-01 -5.840701609849929810e-02 -2.077492773532867432e-01 -3.712538182735443115e-01 -1.080025732517242432e-01 -5.987933650612831116e-02
-8.766072988510131836e-02 4.129047319293022156e-02 1.256628036499023438e-01 5.750902462750673294e-03 -1.265408098697662354e-01 2.076215445995330811e-01 -8.221290074288845062e-03 -1.251868903636932373e-01 -8.776019513607025146e-02 1.168407499790191650e-01 2.420023232698440552e-01 -1.591115891933441162e-01 1.634292304515838623e-01 2.072010487318038940e-01 3.564174771308898926e-01 3.111005425453186035e-01 2.189136594533920288e-01 1.461286544799804688e-01 -1.516755223274230957e-01 -9.221468120813369751e-02 -1.271945834159851074e-01 1.403093338012695312e-01 -3.488191366195678711e-01 1.598803102970123291e-01 7.831876724958419800e-02 2.423918806016445160e-02 5.957839265465736389e-02 -9.958383440971374512e-02 -8.694580197334289551e-02 -3.950642347335815430e-01 9.136303514242172241e-02 -1.586708277463912964e-01
-1.082515926100313663e-03 5.945448204874992371e-02 1.100452020764350891e-01 -2.398838400840759277e-01 3.340445756912231445e-01 5.746980011463165283e-02 7.131936028599739075e-03 1.662922501564025879e-01 2.675733268260955811e-01 2.618388831615447998e-01 1.866775453090667725e-01 -8.557174354791641235e-02 4.607803374528884888e-02 -2.707092091441154480e-02 1.088572293519973755e-01 7.633168250322341919e-02 -1.663457751274108887e-01 -2.120548039674758911e-01 -1.610680371522903442e-01 -1.767939515411853790e-02 -8.263935148715972900e-02 4.304186999797821045e-02 -4.728805124759674072e-01 2.429125644266605377e-02 -6.428545713424682617e-02 2.474632114171981812e-01 3.287762776017189026e-02 -3.510973453521728516e-01 -1.303882300853729248e-01 -1.858285665512084961e-01 7.524775713682174683e-02 -5.158270895481109619e-02
6.382767856121063232e-02 7.802473008632659912e-02 1.682824641466140747e-01 -8.332248032093048096e-02 1.918608844280242920e-01 8.992162346839904785e-02 -1.562918126583099365e-01 -5.331081151962280273e-02 4.478521645069122314e-03 -5.466230586171150208e-02 1.394094526767730713e-01 7.867154479026794434e-02 -1.085407137870788574e-01 1.827757656574249268e-01 -1.737287938594818115e-01 1.031684223562479019e-02 -1.201741844415664673e-01 -1.471598893404006958e-01 -2.491954416036605835e-01 -2.683323919773101807e-01 1.261966228485107422e-01 -1.655197143554687500e-01 -4.434244334697723389e-01 2.294833511114120483e-01 3.275519609451293945e-02 -8.966501802206039429e-02 1.512748599052429199e-01 1.136563941836357117e-01 -1.106133088469505310e-01 -5.075484514236450195e-01 -1.780421473085880280e-03 2.711240947246551514e-02
-8.427106589078903198e-02 -7.512252777814865112e-02 1.023525651544332504e-02 3.868514671921730042e-02 2.463199198246002197e-02 5.998757202178239822e-03 -7.220537215471267700e-02 1.107231751084327698e-01 2.660392224788665771e-02 -9.049685671925544739e-03 -6.553799659013748169e-02 -1.649129837751388550e-01 4.120673984289169312e-02 3.555055260658264160e-01 3.940150886774063110e-02 -1.410258002579212189e-03 -6.814918667078018188e-02 -3.050343990325927734e-01 -3.582754135131835938e-01 -1.188385561108589172e-01 3.596607223153114319e-02 -2.125996947288513184e-01 -2.681672871112823486e-01 2.309511154890060425e-01 -5.987334251403808594e-02 2.052149921655654907e-01 -1.534499377012252808e-01 3.790348023176193237e-02 -2.249756604433059692e-01 -4.473345577716827393e-01 -1.909233033657073975e-01 -1.893305629491806030e-01
9.319527447223663330e-02 2.111659571528434753e-02 2.154191434383392334e-01 3.375587761402130127e-01 7.582748681306838989e-02 -4.186955690383911133e-01 -6.237888243049383163e-03 6.515421718358993530e-02 1.520623862743377686e-01 -8.840762823820114136e-02 -2.094319760799407959e-01 4.450642690062522888e-02 5.770656466484069824e-02 1.042109206318855286e-01 -1.362462043762207031e-01 5.564117804169654846e-02 -1.555372923612594604e-01 -1.198836714029312134e-01 -1.602559089660644531e-01 2.540207281708717346e-02 -9.214727580547332764e-02 1.734673827886581421e-01 -4.174937605857849121e-01 3.120329976081848145e-02 -2.083611935377120972e-01 2.126416563987731934e-02 8.730264753103256226e-02 -3.443388640880584717e-02 -6.046376377344131470e-02 -4.254994094371795654e-01 -1.279191225767135620e-01 7.522631902247667313e-03
[truncated: 3,275,556 more chars]
