# Supplementary material for: The Language of Innovation
Source: PLoS One. 2020 Apr 30;15(4):e0230107. doi: 10.1371/journal.pone.0230107 (PMC7194493; doi:10.1371/journal.pone.0230107)
Supplement: S4 File — (GZ) [file pone.0230107.s004.tar.gz › 1982-1986/V2Run_11_VS_4500_embeddings1982-1986ED32.txt]

-4.342661798000335693e-02 8.279805630445480347e-02 -1.396360248327255249e-01 3.829964995384216309e-02 -1.244643032550811768e-01 1.779473200440406799e-02 -2.641422301530838013e-02 1.584435701370239258e-01 2.075980789959430695e-02 -1.924349963665008545e-01 1.389724165201187134e-01 1.161541715264320374e-01 3.232916295528411865e-01 -3.543470054864883423e-02 3.809594511985778809e-01 -1.416437476873397827e-01 -2.914585471153259277e-01 -1.582945287227630615e-01 8.355193585157394409e-02 1.045054197311401367e-01 -3.750754296779632568e-01 -1.304677128791809082e-01 -1.526926159858703613e-01 9.433376044034957886e-02 1.207437962293624878e-01 -8.082951605319976807e-02 -3.269702196121215820e-01 -1.200399473309516907e-01 -1.199673302471637726e-02 -6.410977244377136230e-02 2.278366088867187500e-01 -2.665148377418518066e-01
-3.832945823669433594e-01 -2.922096475958824158e-02 1.220385953783988953e-01 -2.411757037043571472e-02 1.238085329532623291e-03 -2.730641365051269531e-01 -3.467483073472976685e-02 -1.787604838609695435e-01 9.979435056447982788e-02 -1.417413800954818726e-01 6.320256739854812622e-02 -4.084024205803871155e-02 4.082247912883758545e-01 -1.543459296226501465e-02 2.116432227194309235e-02 -1.627298891544342041e-01 -2.296156734228134155e-01 -1.286821961402893066e-01 -7.027141749858856201e-02 8.241230994462966919e-02 -2.705739140510559082e-01 1.062931716442108154e-01 1.073428690433502197e-01 1.992733180522918701e-01 -7.895652204751968384e-02 5.318626761436462402e-02 -1.692204773426055908e-01 -1.580940485000610352e-01 6.804730743169784546e-02 -3.587180078029632568e-01 -1.184854656457901001e-01 -2.696538269519805908e-01
-2.232641354203224182e-02 1.288520842790603638e-01 -8.619217202067375183e-03 -1.810866147279739380e-01 1.897100061178207397e-01 -3.739719986915588379e-01 -1.198076643049716949e-02 3.556643798947334290e-02 -5.275053530931472778e-02 -7.216189056634902954e-02 -1.080180406570434570e-01 -9.636418521404266357e-02 2.371636480093002319e-01 1.540054660290479660e-02 -8.044973760843276978e-02 6.176224723458290100e-02 -3.964013159275054932e-01 -9.554354101419448853e-02 -1.657331138849258423e-01 -1.902344226837158203e-01 -1.536005586385726929e-01 -8.169750124216079712e-02 -3.056712746620178223e-01 6.841866672039031982e-02 1.342087751254439354e-03 -7.772373408079147339e-02 7.464381400495767593e-03 6.545438617467880249e-02 4.004485607147216797e-01 -2.553807199001312256e-01 1.857788413763046265e-01 -2.197415530681610107e-01
-1.743128895759582520e-01 2.529465854167938232e-01 -1.752520948648452759e-01 5.923608690500259399e-02 -6.188242882490158081e-02 1.087991148233413696e-02 5.022852681577205658e-03 -7.959168404340744019e-02 -2.133935540914535522e-01 -3.682070076465606689e-01 3.862733840942382812e-01 2.540001645684242249e-02 8.613309264183044434e-02 -1.419267207384109497e-01 -2.771467566490173340e-01 -1.014670431613922119e-01 -2.694897949695587158e-01 5.535914748907089233e-02 -2.505196630954742432e-02 7.853669673204421997e-02 -2.268676012754440308e-01 -5.098401755094528198e-02 -2.493321150541305542e-01 -1.196168065071105957e-01 8.987495303153991699e-02 9.946936368942260742e-02 -4.351554811000823975e-02 8.202626369893550873e-03 3.129878044128417969e-01 -5.686254240572452545e-03 2.372285574674606323e-01 -1.680416613817214966e-01
-2.512427270412445068e-01 2.348182797431945801e-01 -2.258691042661666870e-01 -2.359454929828643799e-01 -3.965026233345270157e-03 -1.089782938361167908e-01 -1.324174851179122925e-01 3.669401863589882851e-03 -2.022967636585235596e-01 -1.957719922065734863e-01 1.879944801330566406e-01 2.180913463234901428e-02 2.822268903255462646e-01 -1.277377158403396606e-01 2.038559764623641968e-01 -1.376113742589950562e-01 -1.545731872320175171e-01 -2.484647557139396667e-02 -3.850348666310310364e-02 1.475474834442138672e-01 -2.617257833480834961e-01 2.275473326444625854e-01 -9.354291856288909912e-02 2.186610177159309387e-02 1.606771200895309448e-01 2.671409212052822113e-02 1.238951683044433594e-01 8.998204022645950317e-02 9.156645089387893677e-02 1.501465737819671631e-01 1.715915799140930176e-01 -4.318102002143859863e-01
-1.568354964256286621e-01 1.829128414392471313e-01 -4.170437902212142944e-02 9.052309393882751465e-02 3.392754495143890381e-02 -4.145987927913665771e-01 -9.846164286136627197e-02 -7.850610464811325073e-02 -3.114450350403785706e-02 -3.137175142765045166e-01 3.678339719772338867e-01 2.876753509044647217e-01 5.079691857099533081e-02 -1.155599206686019897e-01 -9.110780432820320129e-03 -2.408457994461059570e-01 -2.652802467346191406e-01 5.334889516234397888e-02 -2.646971046924591064e-01 2.265119105577468872e-01 -2.116167731583118439e-02 1.775965243577957153e-01 -1.617205701768398285e-02 3.978559747338294983e-02 2.060902304947376251e-03 -1.748602390289306641e-01 -8.542834222316741943e-02 4.291794449090957642e-02 1.050089672207832336e-01 -1.932235360145568848e-01 -1.852210015058517456e-01 -2.872042730450630188e-02
-1.036835908889770508e-01 1.691922545433044434e-01 1.553037613630294800e-01 -1.147760543972253799e-02 1.567179560661315918e-01 -3.556261658668518066e-01 -1.781302094459533691e-01 6.999782472848892212e-02 1.296661347150802612e-01 -3.712745606899261475e-01 -1.577273942530155182e-02 -6.306574493646621704e-02 3.604846596717834473e-01 -3.474588394165039062e-01 -4.432925209403038025e-02 2.490855380892753601e-02 -2.006158977746963501e-01 1.472385320812463760e-02 -6.753838807344436646e-02 2.171853631734848022e-01 4.631058871746063232e-02 3.268523514270782471e-02 -2.908405363559722900e-01 2.033662647008895874e-01 -2.348034456372261047e-02 2.729129195213317871e-01 9.303175029344856739e-04 -1.054356694221496582e-01 -6.339779496192932129e-02 -1.187299471348524094e-02 -1.260552555322647095e-01 -9.492919594049453735e-02
4.915347695350646973e-02 2.993441224098205566e-01 -1.328361779451370239e-01 1.202966719865798950e-01 -3.013309836387634277e-01 -2.248054146766662598e-01 -1.718353033065795898e-01 -1.525775194168090820e-01 -1.238561272621154785e-01 -3.165508806705474854e-01 -6.532589346170425415e-02 1.647606343030929565e-01 3.085699379444122314e-01 -1.593952476978302002e-01 1.092843040823936462e-01 -1.054184585809707642e-01 5.255603045225143433e-02 3.261080980300903320e-01 2.257087379693984985e-01 4.981011897325515747e-02 -1.881888881325721741e-02 1.126570031046867371e-01 5.680472403764724731e-02 2.536269836127758026e-02 -4.175336286425590515e-02 -1.098375543951988220e-01 6.095220334827899933e-03 1.839347034692764282e-01 2.006902694702148438e-01 -6.989768147468566895e-02 3.388152718544006348e-01 -6.319616734981536865e-02
-1.426764875650405884e-01 1.438951492309570312e-01 -2.081454098224639893e-01 -9.785451740026473999e-02 -3.239407390356063843e-02 -3.194313347339630127e-01 -2.032047510147094727e-01 -2.693215012550354004e-01 -1.685473322868347168e-01 -2.977642714977264404e-01 3.916482031345367432e-01 1.646980643272399902e-01 2.449986189603805542e-01 -1.953072845935821533e-01 -1.557648330926895142e-01 1.395314931869506836e-02 -1.352315843105316162e-01 -2.070255391299724579e-02 -2.032790631055831909e-01 6.092875078320503235e-02 -5.295182578265666962e-03 -4.228597134351730347e-02 -4.809731245040893555e-02 1.879135705530643463e-02 -3.173676878213882446e-02 -2.253842204809188843e-01 -2.641223669052124023e-01 -1.538582295179367065e-01 -5.182082206010818481e-02 -1.637061983346939087e-01 6.518170982599258423e-02 -1.473363339900970459e-01
-3.227335512638092041e-01 6.160294264554977417e-02 7.270387560129165649e-02 2.998101711273193359e-02 -2.822965383529663086e-01 -2.742901146411895752e-01 -3.011774420738220215e-01 7.730315625667572021e-02 -1.094792708754539490e-01 9.790078736841678619e-03 1.183532699942588806e-01 1.006245315074920654e-01 1.166826784610748291e-01 -1.465613245964050293e-01 4.548146575689315796e-02 -1.575794965028762817e-01 -2.794632017612457275e-01 -2.115862816572189331e-01 -2.349570095539093018e-01 3.140115141868591309e-01 -2.922942116856575012e-02 9.508879482746124268e-02 -2.002528011798858643e-01 -2.010069089010357857e-03 -1.380190402269363403e-01 -1.280150748789310455e-02 -2.170175313949584961e-01 1.979386359453201294e-01 -6.243029143661260605e-03 -2.582700848579406738e-01 -1.544465683400630951e-02 -1.920828670263290405e-01
-1.012037396430969238e-01 2.171567082405090332e-01 9.576684236526489258e-02 -9.170024655759334564e-03 -9.710408747196197510e-02 6.210289150476455688e-02 -2.565366923809051514e-01 1.809785664081573486e-01 -2.548040449619293213e-01 -2.756309211254119873e-01 4.918790608644485474e-02 6.223106756806373596e-02 2.286122143268585205e-01 5.350131914019584656e-02 -7.531735301017761230e-02 -2.450085282325744629e-01 -4.603634178638458252e-01 -1.281886100769042969e-01 -2.904632687568664551e-01 -8.230613172054290771e-02 -2.032937705516815186e-01 -1.070089414715766907e-01 -1.186596602201461792e-01 6.434815376996994019e-02 5.608576536178588867e-02 1.292519569396972656e-01 3.425187617540359497e-02 -8.794192224740982056e-02 2.039005160331726074e-01 -6.648317724466323853e-02 1.718026697635650635e-01 -2.422751486301422119e-01
-3.861272707581520081e-02 -8.058629184961318970e-02 -8.484756201505661011e-02 2.062568813562393188e-01 -3.241389989852905273e-01 -2.468304634094238281e-01 -9.202597290277481079e-02 -2.226190455257892609e-02 4.687882214784622192e-02 -4.071882069110870361e-01 -3.484131395816802979e-02 1.624308526515960693e-01 3.274531662464141846e-01 2.838180959224700928e-02 -2.664471045136451721e-02 -5.014740675687789917e-02 -1.944509297609329224e-01 -5.382210016250610352e-03 9.655753523111343384e-02 -5.181599035859107971e-02 -2.533859312534332275e-01 1.398014277219772339e-01 -3.629616275429725647e-02 -1.048532649874687195e-01 -2.459133863449096680e-01 -2.257384359836578369e-01 -1.968275308609008789e-01 -1.315474510192871094e-01 2.723434269428253174e-01 -7.420235127210617065e-02 8.241892606019973755e-02 2.461893111467361450e-01
-3.987814784049987793e-01 1.483701765537261963e-01 1.493226457387208939e-02 -1.846967935562133789e-01 -1.190537288784980774e-01 -1.191465631127357483e-01 7.278309762477874756e-02 1.613521128892898560e-01 -5.459638684988021851e-02 9.639026969671249390e-02 1.405221074819564819e-01 1.382133662700653076e-01 8.529479801654815674e-02 -2.275347858667373657e-01 1.240266114473342896e-01 -7.899409532546997070e-02 -3.737450838088989258e-01 -9.530844539403915405e-02 -4.361797496676445007e-02 2.026468962430953979e-01 -2.648462951183319092e-01 9.038984030485153198e-02 -1.127006113529205322e-01 1.432278305292129517e-01 -6.005230918526649475e-02 1.216503381729125977e-01 -4.031334519386291504e-01 -1.228402256965637207e-01 1.359677314758300781e-01 -1.867738962173461914e-01 9.058648347854614258e-02 -1.796524077653884888e-01
-2.567757368087768555e-01 3.643674850463867188e-01 -1.290268357843160629e-02 -7.806007564067840576e-02 1.288382112979888916e-01 -3.411580622196197510e-01 -6.737796217203140259e-02 1.496701687574386597e-01 -1.947913318872451782e-01 -2.654888927936553955e-01 4.063286259770393372e-02 2.471285611391067505e-01 2.907436192035675049e-01 -1.794613897800445557e-01 2.359559573233127594e-02 -7.143289595842361450e-02 -1.308877766132354736e-01 -1.446002908051013947e-02 -1.837874501943588257e-01 -1.087023690342903137e-02 -1.707845628261566162e-01 1.158220544457435608e-01 2.548802196979522705e-01 -2.080914974212646484e-01 -6.182981282472610474e-02 -9.292639046907424927e-02 -6.356899440288543701e-02 2.527437508106231689e-01 1.727256178855895996e-01 -4.606037214398384094e-02 1.396194398403167725e-01 8.747359365224838257e-02
4.152642935514450073e-02 1.090586930513381958e-01 6.916534155607223511e-02 -1.234538331627845764e-01 -4.320559278130531311e-02 -2.263305187225341797e-01 -1.260557305067777634e-02 2.924691736698150635e-01 -4.970246925950050354e-02 -2.885308563709259033e-01 1.377854645252227783e-01 1.948551535606384277e-01 2.144161909818649292e-01 -4.309812933206558228e-02 -2.513333559036254883e-01 -6.092787533998489380e-02 -4.044931828975677490e-01 3.469004482030868530e-02 -6.184630468487739563e-02 1.167215779423713684e-01 -1.416766792535781860e-01 2.707172930240631104e-02 7.720435410737991333e-02 -2.488557994365692139e-01 -2.658035233616828918e-02 -1.072960868477821350e-01 5.152770504355430603e-02 -1.507645547389984131e-01 2.943577170372009277e-01 -3.363265097141265869e-02 -4.447381198406219482e-02 -4.145601689815521240e-01
9.023759514093399048e-02 2.980105578899383545e-01 -1.283366531133651733e-01 1.260529011487960815e-01 4.109051823616027832e-02 -2.309930771589279175e-01 4.238149616867303848e-03 4.222759976983070374e-03 1.583429574966430664e-01 -1.518931537866592407e-01 7.548136264085769653e-02 2.201422750949859619e-01 2.660358846187591553e-01 2.874513268470764160e-01 1.458589136600494385e-01 3.520806729793548584e-01 2.541372478008270264e-01 7.830718904733657837e-02 -7.092583924531936646e-02 2.324392199516296387e-01 -2.876177616417407990e-02 1.610379666090011597e-01 3.856259211897850037e-02 3.756576776504516602e-02 -6.762088835239410400e-02 1.272704824805259705e-02 -3.315826952457427979e-01 2.038542926311492920e-01 2.417852133512496948e-01 -1.630831360816955566e-01 3.149494528770446777e-02 -1.137576252222061157e-01
-4.284979030489921570e-02 5.260919332504272461e-01 6.558420509099960327e-02 -6.503502279520034790e-02 2.237704545259475708e-01 -2.747934460639953613e-01 7.051204144954681396e-02 -4.062386602163314819e-02 -3.582512959837913513e-02 -4.479832202196121216e-02 -1.043483912944793701e-01 1.004932597279548645e-01 1.749369651079177856e-01 -1.172090694308280945e-01 1.745549589395523071e-01 -2.301322519779205322e-01 -2.895431518554687500e-01 -1.669192910194396973e-01 -8.376650512218475342e-02 5.914545431733131409e-02 -3.547122329473495483e-02 8.918065577745437622e-02 -2.430312931537628174e-01 -1.363714784383773804e-01 -2.923312038183212280e-02 -1.704195514321327209e-02 -3.644126355648040771e-01 5.926803871989250183e-02 -5.482650548219680786e-02 -2.174473553895950317e-01 1.782567650079727173e-01 -6.715549970977008343e-04
-4.490391612052917480e-01 2.214330434799194336e-01 -4.265459999442100525e-02 -1.413008272647857666e-01 -1.766248606145381927e-02 -3.552508056163787842e-01 -4.853617027401924133e-02 2.201472222805023193e-01 -8.486401289701461792e-02 -2.002953588962554932e-01 8.324360242113471031e-04 2.214439958333969116e-01 1.108832731842994690e-01 -1.338947862386703491e-01 -8.953703194856643677e-02 1.705644726753234863e-01 -2.043776959180831909e-01 -1.292079240083694458e-01 -9.565891325473785400e-02 3.561241924762725830e-01 -9.316642768681049347e-03 1.895547062158584595e-01 -1.698003113269805908e-01 1.339145302772521973e-01 -4.549146443605422974e-02 -6.544710695743560791e-02 -1.222900748252868652e-01 4.169175866991281509e-03 6.944288616068661213e-04 -1.880981326103210449e-01 1.855033785104751587e-01 -1.348293125629425049e-01
-2.446541637182235718e-01 9.710866212844848633e-02 -3.725153952836990356e-02 -2.334541380405426025e-01 -1.939652413129806519e-01 -2.408421635627746582e-01 -3.295400738716125488e-01 -3.613778576254844666e-02 -1.224663406610488892e-01 -1.575097143650054932e-01 4.903891682624816895e-02 1.527467221021652222e-01 2.398455888032913208e-01 8.090952038764953613e-02 -7.238695770502090454e-02 -2.787690758705139160e-01 -3.536116778850555420e-01 -3.329524397850036621e-02 -1.366772651672363281e-01 1.976613551378250122e-01 -4.226054623723030090e-02 3.713973611593246460e-02 -9.861865639686584473e-02 -3.753384351730346680e-01 -2.241440303623676300e-02 -7.829033583402633667e-02 -4.675661399960517883e-02 1.350698322057723999e-01 2.637014091014862061e-01 -1.146181151270866394e-01 2.219680696725845337e-02 9.395331889390945435e-02
-2.045367211103439331e-01 3.589959144592285156e-01 1.378621309995651245e-01 3.390055596828460693e-01 -3.313205903396010399e-03 -2.839858233928680420e-01 -1.271194666624069214e-01 -1.697319149971008301e-01 9.684782475233078003e-02 -9.362807124853134155e-02 -1.781384199857711792e-01 1.332808881998062134e-01 3.399370908737182617e-01 -2.050050767138600349e-03 1.255167722702026367e-01 -1.000233739614486694e-01 -1.616781353950500488e-01 3.204530104994773865e-02 -7.139776647090911865e-02 3.196484446525573730e-01 -1.636406183242797852e-01 -4.210881143808364868e-02 7.876092195510864258e-02 2.235897034406661987e-01 -6.234946101903915405e-02 -4.468863084912300110e-02 1.636746376752853394e-01 -2.773683667182922363e-01 3.324496373534202576e-02 -4.328576475381851196e-02 7.388971745967864990e-02 1.534054726362228394e-01
-4.345891997218132019e-02 3.118231296539306641e-01 6.460496783256530762e-02 -1.542520970106124878e-01 1.601819992065429688e-01 -2.205526679754257202e-01 -3.149879351258277893e-02 -4.002285003662109375e-02 1.373385787010192871e-01 -2.485442310571670532e-01 1.243229433894157410e-01 1.830704323947429657e-02 3.863794207572937012e-01 -3.553775548934936523e-01 5.160149931907653809e-02 -3.548136353492736816e-01 -2.389895617961883545e-01 -7.928612828254699707e-02 -5.916817858815193176e-02 2.172264829277992249e-02 -1.731753349304199219e-01 -1.587945818901062012e-01 -1.638246178627014160e-01 -6.988700479269027710e-04 -1.140965446829795837e-01 2.138952612876892090e-01 -1.543572545051574707e-01 6.302089430391788483e-03 3.150315023958683014e-03 1.167514249682426453e-01 1.185237895697355270e-02 -2.227402180433273315e-01
-3.194039762020111084e-01 1.089119166135787964e-01 -3.920571506023406982e-01 -3.467838838696479797e-02 7.722251862287521362e-02 -2.268515080213546753e-01 -1.648289263248443604e-01 2.308592647314071655e-01 2.119008898735046387e-01 -2.986007332801818848e-01 1.243937462568283081e-01 1.645282655954360962e-01 -1.649960130453109741e-02 2.489241063594818115e-01 -8.000881969928741455e-02 -1.323157548904418945e-01 -2.022463679313659668e-01 6.403876096010208130e-02 -1.776505634188652039e-02 1.722066849470138550e-01 -8.953464031219482422e-02 3.813078254461288452e-02 1.333477497100830078e-01 -8.806029707193374634e-02 -7.054283469915390015e-02 -4.367261752486228943e-02 -1.577372550964355469e-01 2.197292745113372803e-01 1.537576168775558472e-01 -1.135222017765045166e-01 3.579266741871833801e-02 -3.205139040946960449e-01
-3.166874051094055176e-01 1.635551899671554565e-01 -3.234828710556030273e-01 1.092802062630653381e-01 7.671177387237548828e-02 -4.236339032649993896e-01 7.758609205484390259e-02 -1.346662044525146484e-01 -7.149668037891387939e-02 5.774791538715362549e-02 2.445154637098312378e-01 -3.924465551972389221e-02 2.057201117277145386e-01 -1.995337605476379395e-01 -1.326389610767364502e-01 -7.772220671176910400e-02 -2.506352365016937256e-01 -7.539017498493194580e-02 4.156098514795303345e-02 2.696283161640167236e-01 -2.450603246688842773e-01 7.910653948783874512e-02 -2.097147107124328613e-01 -1.331702321767807007e-01 -3.892807289958000183e-02 -4.954424127936363220e-02 -1.267451941967010498e-01 -4.123278334736824036e-02 -1.193606853485107422e-01 -7.556654512882232666e-02 1.361775584518909454e-02 -2.418574690818786621e-01
-2.867596782743930817e-02 2.161644697189331055e-01 -9.751222282648086548e-02 1.525924447923898697e-02 5.090452730655670166e-02 -2.280651181936264038e-01 9.922061115503311157e-02 2.494347691535949707e-01 -1.252207905054092407e-01 -6.814179569482803345e-02 2.382851988077163696e-01 -1.205533929169178009e-02 3.000292778015136719e-01 4.503997415304183960e-02 -5.211397260427474976e-02 -3.509992063045501709e-01 -3.002221584320068359e-01 1.163181662559509277e-01 -1.482166647911071777e-01 -3.285649418830871582e-02 -1.792110353708267212e-01 2.146153151988983154e-01 -1.822288036346435547e-01 1.130412444472312927e-01 3.549806401133537292e-02 6.061513721942901611e-02 -2.404404804110527039e-02 8.234245330095291138e-02 4.621486365795135498e-01 -1.235380098223686218e-01 -2.441376075148582458e-02 -1.680051386356353760e-01
-1.936711817979812622e-01 3.231267631053924561e-01 -1.116852834820747375e-01 2.094432562589645386e-01 -3.832492232322692871e-02 -3.195628896355628967e-02 -3.066094964742660522e-02 3.607585793361067772e-03 -1.006276309490203857e-01 -3.186573088169097900e-01 2.805584371089935303e-01 9.317464381456375122e-02 1.565368622541427612e-01 2.243701554834842682e-02 -5.362069234251976013e-02 -1.335016041994094849e-01 -2.624508738517761230e-01 -1.178843900561332703e-01 -6.378383189439773560e-02 4.149219989776611328e-01 -1.268493533134460449e-01 -1.150934994220733643e-01 1.146247982978820801e-01 -1.918278634548187256e-01 4.928518831729888916e-02 1.328114792704582214e-02 1.685930937528610229e-01 1.712098345160484314e-02 2.281664311885833740e-01 -2.186413705348968506e-01 1.641311049461364746e-01 -2.390066981315612793e-01
-2.943476140499114990e-01 -6.592519581317901611e-02 -2.861894965171813965e-01 2.018169164657592773e-01 -8.781293034553527832e-02 -1.869979202747344971e-01 -7.841885089874267578e-02 8.253004401922225952e-03 -1.101599484682083130e-01 1.036003157496452332e-01 1.561640948057174683e-01 -7.623165845870971680e-02 1.605580151081085205e-01 -7.514284551143646240e-02 6.212621182203292847e-02 -1.807245016098022461e-01 1.417159754782915115e-02 -8.301189541816711426e-02 5.224105436354875565e-03 1.497804671525955200e-01 -1.331515908241271973e-01 -2.093696594238281250e-01 -3.810067176818847656e-01 1.359764635562896729e-01 -3.631633147597312927e-02 2.879245579242706299e-02 -3.578484356403350830e-01 -1.727879047393798828e-01 4.143857061862945557e-01 -1.483418643474578857e-01 -5.927651375532150269e-02 -6.634069979190826416e-02
-1.817927807569503784e-01 3.700358271598815918e-01 -4.126042127609252930e-02 1.751196086406707764e-01 -6.619572639465332031e-02 -3.100357949733734131e-01 -1.723856329917907715e-01 1.202356368303298950e-01 -1.296798884868621826e-01 -5.366642028093338013e-02 -1.334174629300832748e-02 1.167459636926651001e-01 1.051386147737503052e-01 1.238520592451095581e-01 5.880513042211532593e-02 -3.413707613945007324e-01 -1.444997638463973999e-01 -1.918823421001434326e-01 -2.391628175973892212e-01 1.366650760173797607e-01 -1.514123827219009399e-01 8.130748756229877472e-03 -6.761598587036132812e-02 -1.523218350484967232e-03 -1.480811238288879395e-01 -3.699417784810066223e-02 5.548222362995147705e-02 -4.249221086502075195e-01 8.768925070762634277e-02 3.144767507910728455e-02 3.003248572349548340e-01 -7.835673540830612183e-02
-1.929391324520111084e-01 1.625479161739349365e-01 9.827145934104919434e-02 -9.906753897666931152e-03 1.214471086859703064e-02 -2.124071121215820312e-01 8.419173955917358398e-02 2.168301641941070557e-01 6.852294504642486572e-02 -2.203917950391769409e-01 9.110184758901596069e-02 -3.597048297524452209e-02 6.630606949329376221e-02 7.939606159925460815e-02 1.172117665410041809e-01 -6.551732867956161499e-02 -4.870937466621398926e-01 -1.218053624033927917e-01 -1.204375177621841431e-01 -2.719824016094207764e-01 -3.010374903678894043e-01 6.134462356567382812e-02 -9.070987254381179810e-02 4.408065229654312134e-02 -1.974666863679885864e-02 -1.835550814867019653e-01 -9.268392808735370636e-03 4.288491234183311462e-02 4.616889357566833496e-01 -3.479876369237899780e-02 5.459610745310783386e-02 -1.927338689565658569e-01
-7.141460478305816650e-02 3.250254392623901367e-01 -7.844668626785278320e-02 7.927864044904708862e-02 -5.350692942738533020e-02 -6.583439558744430542e-02 -1.655519902706146240e-01 -1.488793641328811646e-01 -1.744592338800430298e-01 -2.573897242546081543e-01 1.236215755343437195e-01 6.365027278661727905e-02 3.060384690761566162e-01 -8.505102246999740601e-02 -4.180623963475227356e-02 -1.234189420938491821e-01 -4.067302942276000977e-01 1.963341534137725830e-01 -2.678824365139007568e-01 3.220842778682708740e-01 -5.638691410422325134e-02 -6.862342357635498047e-02 -3.290732204914093018e-02 -4.427291080355644226e-02 4.077240079641342163e-02 -1.084365248680114746e-01 2.243172824382781982e-01 1.711481213569641113e-01 2.905946671962738037e-01 6.167525798082351685e-02 1.649347878992557526e-02 -1.191549226641654968e-01
-1.376334130764007568e-01 3.026895523071289062e-01 7.436639070510864258e-02 1.874594092369079590e-01 -7.047682255506515503e-02 -5.520254746079444885e-02 -9.739115089178085327e-02 3.762567043304443359e-02 -1.230802983045578003e-01 -3.873359858989715576e-01 1.786378026008605957e-01 -4.669958353042602539e-02 -2.190290205180644989e-02 -8.307065069675445557e-02 4.879937693476676941e-02 -1.509202420711517334e-01 -5.144307017326354980e-01 -4.065102711319923401e-02 -3.575998917222023010e-02 4.711604416370391846e-01 -8.891546726226806641e-02 -6.136541068553924561e-02 -1.056935861706733704e-01 -1.429652273654937744e-01 3.174234554171562195e-02 -5.846397951245307922e-02 -3.621994284912943840e-03 1.251045167446136475e-01 7.127007097005844116e-02 -1.031048074364662170e-01 6.214119866490364075e-02 -1.597972661256790161e-01
-3.354588747024536133e-01 1.308817714452743530e-01 -1.387561410665512085e-01 -9.160561114549636841e-02 9.616375900804996490e-03 3.807568550109863281e-02 -2.393886148929595947e-01 1.013343930244445801e-01 1.624858230352401733e-01 -5.197522044181823730e-01 1.161705777049064636e-01 3.149266121909022331e-03 1.543975621461868286e-01 -1.212744116783142090e-01 9.532601386308670044e-02 3.112434782087802887e-02 -3.872543573379516602e-01 7.772507518529891968e-02 -1.155122183263301849e-02 -1.939258277416229248e-01 -1.278257817029953003e-01 -1.447608470916748047e-01 -8.798420429229736328e-02 4.295575991272926331e-02 1.961942017078399658e-02 1.807152330875396729e-01 6.169126834720373154e-03 -1.340316534042358398e-01 2.757001221179962158e-01 8.518987149000167847e-02 -1.397798508405685425e-01 -1.429760307073593140e-01
7.327926903963088989e-02 -1.997692696750164032e-02 7.883097976446151733e-02 4.003981128334999084e-02 6.291908677667379379e-03 -2.147169262170791626e-01 -2.312001138925552368e-01 1.582659631967544556e-01 8.465178310871124268e-02 -3.788732290267944336e-01 6.168852001428604126e-02 1.090621650218963623e-01 2.080062478780746460e-01 -1.143395602703094482e-01 -2.840642817318439484e-02 -1.985940337181091309e-01 -5.384069308638572693e-02 8.010011911392211914e-02 -2.540000677108764648e-01 3.810939788818359375e-01 -1.254902631044387817e-01 1.748786680400371552e-02 -9.965191781520843506e-02 6.358751654624938965e-02 -5.032476410269737244e-02 -7.167794555425643921e-02 -2.442333102226257324e-01 -5.797334015369415283e-02 1.680673472583293915e-02 -5.663626641035079956e-02 5.248013138771057129e-01 -9.647844359278678894e-03
-3.479269146919250488e-01 2.838875055313110352e-01 8.484818041324615479e-02 -4.440331086516380310e-02 9.274076670408248901e-03 -1.247594654560089111e-01 -9.986441582441329956e-02 3.296796977519989014e-01 -4.894644021987915039e-02 -2.107154875993728638e-01 2.390193790197372437e-01 -1.251499801874160767e-01 4.141905307769775391e-01 -1.768374741077423096e-01 1.262955963611602783e-01 -1.152880787849426270e-01 1.977056413888931274e-01 6.475827842950820923e-02 -2.010597437620162964e-01 1.986944228410720825e-01 6.761683523654937744e-02 -2.519754767417907715e-01 6.908777868375182152e-05 -8.801803737878799438e-02 -6.708667427301406860e-02 -3.483717516064643860e-02 -2.064450532197952271e-01 -3.694779053330421448e-02 6.440321449190378189e-03 -1.692240238189697266e-01 1.511393636465072632e-01 5.475163087248802185e-02
-1.184490993618965149e-01 1.788415610790252686e-01 -7.623295485973358154e-02 1.899427771568298340e-01 1.885797232389450073e-01 -2.580979168415069580e-01 -4.854800403118133545e-01 -4.538327455520629883e-02 3.431983292102813721e-02 -4.384228885173797607e-01 1.471254229545593262e-01 -1.829088926315307617e-01 1.482308506965637207e-01 -2.184062451124191284e-01 1.101662814617156982e-01 5.037372466176748276e-03 -1.305862963199615479e-01 -4.488665983080863953e-02 -4.450210556387901306e-02 2.566735744476318359e-01 -9.986071288585662842e-02 1.001429110765457153e-01 3.958561643958091736e-02 -5.331227555871009827e-02 -5.182575434446334839e-02 1.607903838157653809e-01 1.509731560945510864e-01 -3.647873550653457642e-02 2.193458974361419678e-01 1.114305704832077026e-01 9.662674367427825928e-02 -8.927585184574127197e-02
-1.690140962600708008e-01 4.130945205688476562e-01 7.380114495754241943e-02 2.976337075233459473e-02 1.464443206787109375e-01 -1.877815425395965576e-01 -1.361056268215179443e-01 2.290374785661697388e-02 -2.502630650997161865e-01 -2.713242173194885254e-01 9.059751778841018677e-02 2.139824181795120239e-01 2.796006798744201660e-01 -4.954001680016517639e-02 2.405228614807128906e-01 6.324927322566509247e-03 -7.383463531732559204e-02 1.561141908168792725e-01 -2.809527218341827393e-01 -3.045293129980564117e-02 8.938997238874435425e-02 3.072760701179504395e-01 2.257661335170269012e-02 -2.801701053977012634e-02 -1.801975816488265991e-01 1.682979613542556763e-01 -6.535248458385467529e-02 -9.613701701164245605e-02 2.804855704307556152e-01 -2.237782254815101624e-02 5.810921266674995422e-02 -1.402988284826278687e-01
-1.585279852151870728e-01 2.792374789714813232e-01 9.915084391832351685e-02 1.365101784467697144e-01 -1.006533950567245483e-01 -8.491702377796173096e-02 -1.021410375833511353e-01 -2.435754388570785522e-01 3.078545443713665009e-02 -2.837104499340057373e-01 2.679548561573028564e-01 -6.504750251770019531e-02 2.831832170486450195e-01 -1.432900428771972656e-01 -3.350372985005378723e-02 3.604932501912117004e-02 -4.344467222690582275e-01 -2.839777059853076935e-02 1.717717200517654419e-01 2.468696385622024536e-01 -8.573856204748153687e-02 -2.483705990016460419e-02 -4.248723053024150431e-05 7.923476397991180420e-02 1.849695742130279541e-01 -3.711352869868278503e-02 6.250821053981781006e-02 1.768861711025238037e-01 1.604732424020767212e-01 -1.881539076566696167e-01 1.344802081584930420e-01 -2.764713466167449951e-01
-2.593434453010559082e-01 2.364740818738937378e-01 -1.791350692510604858e-01 -6.783290952444076538e-02 1.077691167593002319e-01 -1.553752422332763672e-01 -5.231923460960388184e-01 8.527252078056335449e-02 -1.153280660510063171e-01 -3.970614969730377197e-01 8.738075941801071167e-02 2.059621512889862061e-01 2.209354005753993988e-02 -1.555391214787960052e-02 -5.034452304244041443e-03 -7.094983011484146118e-02 -2.092064917087554932e-01 1.652796268463134766e-01 1.796555966138839722e-01 1.377529203891754150e-01 -7.632793486118316650e-02 -5.406019464135169983e-02 -1.628768891096115112e-01 1.353865712881088257e-01 2.327795475721359253e-01 -1.683923304080963135e-01 6.128397583961486816e-02 7.134772371500730515e-03 5.976939201354980469e-02 -2.632865682244300842e-02 3.742870688438415527e-02 -1.691469401121139526e-01
-2.160943001508712769e-01 3.269844651222229004e-01 -1.503427475690841675e-01 2.154029160737991333e-02 -2.991078048944473267e-02 -2.818504720926284790e-02 -5.472546815872192383e-02 -3.076835907995700836e-02 -5.983101576566696167e-02 -3.090252280235290527e-01 9.414795041084289551e-02 -8.215916901826858521e-02 7.659333199262619019e-02 -1.910716295242309570e-01 7.382187992334365845e-02 -3.166275843977928162e-02 -4.092047214508056641e-01 -2.756115496158599854e-01 1.461635529994964600e-01 1.932703554630279541e-01 -2.454584836959838867e-01 -1.749298274517059326e-01 2.559068240225315094e-02 -2.572864294052124023e-02 1.413318235427141190e-02 -2.314588129520416260e-01 -2.389858849346637726e-02 7.900984026491641998e-03 2.022679895162582397e-01 -3.913232088088989258e-01 8.304701745510101318e-02 -6.727106869220733643e-02
-2.854361832141876221e-01 4.031142890453338623e-01 -3.225171938538551331e-02 7.643294334411621094e-02 -1.291301250457763672e-01 -1.299538612365722656e-01 2.969348803162574768e-02 2.164369374513626099e-01 1.913927681744098663e-02 1.309151500463485718e-01 -8.993855118751525879e-02 -3.534279391169548035e-02 2.325037717819213867e-01 -8.189717680215835571e-02 1.363317966461181641e-01 -1.044315621256828308e-01 -2.500296831130981445e-01 -2.380661517381668091e-01 -1.323425024747848511e-01 2.516726553440093994e-01 -4.564407467842102051e-01 2.997321449220180511e-02 -4.517554119229316711e-02 -1.384601891040802002e-01 5.286821350455284119e-02 -1.289296150207519531e-01 6.926363706588745117e-02 -2.361044287681579590e-01 -4.417785629630088806e-02 -3.815684467554092407e-02 1.046901792287826538e-01 -1.610347926616668701e-01
-1.228941380977630615e-01 1.182104796171188354e-01 -2.242699712514877319e-01 -4.351970180869102478e-02 2.366461418569087982e-02 -1.567927598953247070e-01 -1.018684357404708862e-02 -3.323870897293090820e-02 -5.205275956541299820e-03 -4.595720171928405762e-01 2.482060939073562622e-01 7.332789152860641479e-02 2.345404177904129028e-01 1.505456119775772095e-02 4.173368960618972778e-02 -5.649034678936004639e-02 -4.065734148025512695e-01 6.635636836290359497e-02 -1.996150314807891846e-01 1.791983693838119507e-01 -1.611365675926208496e-01 -1.794427037239074707e-01 1.493465453386306763e-01 1.389321237802505493e-01 2.360199987888336182e-01 -1.221369951963424683e-01 2.095304429531097412e-01 -5.310518201440572739e-03 3.046800792217254639e-01 3.223024681210517883e-02 5.917452648282051086e-02 -2.520505152642726898e-02
-6.540914624929428101e-02 7.138738036155700684e-02 -1.020160913467407227e-01 -3.959263861179351807e-02 2.114603221416473389e-01 -4.060572981834411621e-01 -2.732420563697814941e-01 -1.174227446317672729e-01 -2.884752862155437469e-02 -1.078341528773307800e-01 8.108119666576385498e-02 2.850522100925445557e-01 2.222821563482284546e-01 -5.187335610389709473e-02 -1.014395356178283691e-01 -1.885303645394742489e-03 -2.066623270511627197e-01 -2.624996900558471680e-01 -4.001567959785461426e-01 3.031080402433872223e-02 -8.891369402408599854e-02 1.021174937486648560e-01 -8.892394602298736572e-02 -2.074258634820580482e-03 -5.737352743744850159e-02 -2.064191401004791260e-01 -2.113052457571029663e-01 1.179079785943031311e-01 1.658826470375061035e-01 -1.610439456999301910e-02 -4.065940901637077332e-02 -2.917758226394653320e-01
-8.795160055160522461e-02 -2.092372858896851540e-03 7.467292994260787964e-02 -9.552314877510070801e-02 -2.048753947019577026e-01 -4.402695894241333008e-01 -4.282396286725997925e-03 -5.165171995759010315e-02 -1.001202315092086792e-01 -2.933979965746402740e-02 1.481443345546722412e-01 1.527619063854217529e-01 2.828830778598785400e-01 -3.103238046169281006e-01 1.059295391314662993e-04 -2.127245366573333740e-01 -9.047848731279373169e-02 1.644374430179595947e-02 -2.486884891986846924e-01 1.358800977468490601e-01 -3.603441640734672546e-02 -7.895138114690780640e-03 -1.013533622026443481e-01 -1.177932694554328918e-01 -3.017271161079406738e-01 -7.345280051231384277e-02 3.809332475066184998e-02 -4.447482898831367493e-02 2.432141453027725220e-01 -2.561892271041870117e-01 1.975833326578140259e-01 -2.887129187583923340e-01
-2.040596306324005127e-01 1.430610865354537964e-01 -2.293420881032943726e-01 1.858379542827606201e-01 1.263401657342910767e-01 2.042741030454635620e-01 -4.121438413858413696e-02 -1.172174513339996338e-01 -1.602330803871154785e-01 -1.260953098535537720e-01 2.032996118068695068e-01 -2.473632842302322388e-01 3.477360308170318604e-01 -5.788498371839523315e-02 3.768833354115486145e-02 -1.096094697713851929e-01 -3.456386625766754150e-01 -1.296249181032180786e-01 -1.425218135118484497e-01 1.812808513641357422e-01 -9.329700469970703125e-02 6.462894380092620850e-02 -1.394045203924179077e-01 -2.034063041210174561e-01 -1.496712267398834229e-01 2.864703722298145294e-02 -1.953740268945693970e-01 -4.326539859175682068e-02 2.404704689979553223e-01 -2.608754336833953857e-01 5.321218818426132202e-02 -2.017924487590789795e-01
-1.655929088592529297e-01 2.735804021358489990e-01 -9.587537497282028198e-02 1.103630065917968750e-01 -4.325127229094505310e-02 6.645248085260391235e-02 -1.805409640073776245e-01 -1.530623883008956909e-01 5.353689193725585938e-02 -2.435957938432693481e-01 1.916084736585617065e-01 -5.428760498762130737e-02 1.703565269708633423e-01 -7.270742207765579224e-02 -2.055151611566543579e-01 -2.367907166481018066e-01 -3.879157006740570068e-01 -2.713724672794342041e-01 1.064733341336250305e-01 2.134997695684432983e-01 -1.240528151392936707e-01 -1.628936082124710083e-01 -8.602157980203628540e-02 -1.103552877902984619e-01 1.062249615788459778e-01 -1.376104354858398438e-01 -2.152906507253646851e-01 1.438290178775787354e-01 2.327558845281600952e-01 -5.789959430694580078e-02 2.720133401453495026e-02 -2.854897081851959229e-01
1.601964384317398071e-01 2.782655656337738037e-01 -1.880126297473907471e-01 3.054187074303627014e-02 -2.330312281847000122e-01 -3.242003619670867920e-01 7.479259371757507324e-02 1.556171327829360962e-01 -4.257173836231231689e-02 -6.435943394899368286e-02 -4.595819115638732910e-02 -1.350751332938671112e-02 2.971921265125274658e-01 1.337960809469223022e-01 -2.005501538515090942e-01 -2.722836844623088837e-02 -1.202580891549587250e-02 1.586640775203704834e-01 -3.286642730236053467e-01 6.313046067953109741e-02 -2.256298661231994629e-01 2.416659519076347351e-02 -1.978912651538848877e-01 2.288453727960586548e-01 -1.201112195849418640e-01 -2.468409389257431030e-01 -5.396421998739242554e-02 1.237646862864494324e-01 5.245168879628181458e-02 3.020789921283721924e-01 2.186301499605178833e-01 1.519246492534875870e-02
-1.970693618059158325e-01 1.106762960553169250e-01 -1.297600120306015015e-01 4.662271589040756226e-02 -1.561828851699829102e-01 -2.530792355537414551e-01 8.039102889597415924e-03 2.923139929771423340e-01 7.992037385702133179e-02 -4.577981233596801758e-01 9.918196499347686768e-02 2.093748301267623901e-01 3.832898661494255066e-02 1.939405053853988647e-01 -2.408290840685367584e-02 -2.788341045379638672e-01 1.790280193090438843e-01 -2.623166739940643311e-01 -5.245936289429664612e-02 1.035160645842552185e-01 -9.064226597547531128e-02 -1.808122545480728149e-01 -2.382629662752151489e-01 1.185731515288352966e-01 -4.875668510794639587e-02 7.044096942991018295e-03 -2.867937684059143066e-01 -6.560665369033813477e-02 1.014790758490562439e-01 1.332752257585525513e-01 -9.067746996879577637e-02 -1.325372010469436646e-01
-2.087344825267791748e-01 1.566711366176605225e-01 -1.182808503508567810e-01 1.306567937135696411e-01 -1.048453673720359802e-01 -1.048568710684776306e-01 5.012442357838153839e-03 -1.897843182086944580e-01 -6.567224860191345215e-02 -4.409314095973968506e-01 7.576086372137069702e-02 -1.686063259840011597e-01 2.099499106407165527e-01 -1.191636770963668823e-01 -2.117618173360824585e-01 -1.622007787227630615e-02 -3.151322901248931885e-01 -7.349936664104461670e-02 1.188267841935157776e-01 4.717271924018859863e-01 -1.461441218852996826e-01 -1.235946938395500183e-01 -1.102310940623283386e-01 -1.300158631056547165e-02 -3.057592175900936127e-02 -1.090941354632377625e-01 6.340268999338150024e-02 5.103767663240432739e-02 4.997367784380912781e-02 -1.559051573276519775e-01 1.440489143133163452e-01 -2.217656373977661133e-01
1.327908039093017578e-02 1.835012882947921753e-01 -5.435637012124061584e-02 9.958339482545852661e-02 -2.181852906942367554e-01 -1.682264208793640137e-01 9.055537730455398560e-02 1.066667214035987854e-01 1.359336674213409424e-01 -2.498782426118850708e-01 5.825087800621986389e-02 5.499908700585365295e-03 9.357301890850067139e-02 1.287419646978378296e-01 -3.848514705896377563e-02 -4.215826839208602905e-02 -2.305204048752784729e-02 -2.636975049972534180e-02 -2.723149657249450684e-01 2.150923162698745728e-01 -4.417160749435424805e-01 1.241989731788635254e-01 2.222209572792053223e-01 3.544942140579223633e-01 2.915052510797977448e-02 -2.912557721138000488e-01 -1.309187263250350952e-01 1.144866794347763062e-01 2.640157938003540039e-01 1.447403877973556519e-01 -1.714528799057006836e-01 4.070075601339340210e-02
-1.093944883905351162e-03 -2.592070214450359344e-02 -6.512026488780975342e-02 9.698856621980667114e-02 5.034636333584785461e-02 -2.590447962284088135e-01 -1.953881978988647461e-01 2.898638369515538216e-03 3.287312388420104980e-01 -1.847698390483856201e-01 -1.259982883930206299e-01 8.311919122934341431e-02 1.084002181887626648e-01 -2.100098729133605957e-01 4.192118346691131592e-02 -6.439897697418928146e-03 4.811068996787071228e-02 7.349178940057754517e-02 -1.104561761021614075e-01 4.586941599845886230e-01 -1.111136451363563538e-01 1.007645949721336365e-01 -1.402601003646850586e-01 -7.535237818956375122e-02 -3.360147401690483093e-02 -1.941149085760116577e-01 -1.503003984689712524e-01 -2.689685858786106110e-02 1.884258538484573364e-01 -1.401947736740112305e-01 5.079756975173950195e-01 -4.153120890259742737e-02
3.774699568748474121e-02 -2.246234193444252014e-02 3.527490422129631042e-02 3.417393565177917480e-02 1.070620119571685791e-01 -1.872014701366424561e-01 -2.071243822574615479e-01 2.115818709135055542e-01 1.659961491823196411e-01 -2.674448192119598389e-01 6.527396291494369507e-02 8.656588941812515259e-02 1.478583365678787231e-01 -2.299323827028274536e-01 1.139672994613647461e-01 -2.395884394645690918e-01 -1.106552258133888245e-01 1.578783243894577026e-01 -5.171443335711956024e-03 3.825403749942779541e-01 -1.624294817447662354e-01 1.993557363748550415e-01 -2.001305222511291504e-01 9.309420734643936157e-02 -1.390326917171478271e-01 -1.706658601760864258e-01 -3.112778961658477783e-01 -1.074133557267487049e-03 7.509616017341613770e-02 5.090016499161720276e-02 3.854438066482543945e-01 -7.069819420576095581e-02
-3.122515082359313965e-01 4.189982414245605469e-01 -7.518228143453598022e-02 8.318804204463958740e-02 2.686472535133361816e-01 -2.138766646385192871e-02 -1.925207674503326416e-01 6.739097647368907928e-03 -2.524395473301410675e-02 5.647322162985801697e-02 2.218566834926605225e-01 1.526547074317932129e-01 2.644587755203247070e-01 -1.033972427248954773e-01 1.771771460771560669e-01 -3.082803487777709961e-01 -1.567816734313964844e-01 -1.654229871928691864e-02 -1.897664554417133331e-02 5.842018127441406250e-02 -4.001528024673461914e-02 8.968453854322433472e-02 6.148697808384895325e-02 2.798033691942691803e-02 -2.092772722244262695e-01 -1.263596862554550171e-01 -7.099676132202148438e-02 -2.591631412506103516e-01 3.489567637443542480e-01 8.831416815519332886e-02 3.827966377139091492e-02 -1.240137666463851929e-01
1.065552011132240295e-01 -7.052154839038848877e-02 -3.891720250248908997e-02 -9.037936478853225708e-02 -1.435853838920593262e-01 -3.183383047580718994e-01 -3.907335698604583740e-01 2.452209144830703735e-01 -7.181317545473575592e-03 -2.444821298122406006e-01 1.255659312009811401e-01 2.622345229610800743e-03 2.736034095287322998e-01 -2.629922032356262207e-01 -4.283238574862480164e-02 1.469684094190597534e-01 6.623744219541549683e-02 -1.901075392961502075e-01 -1.349883079528808594e-01 2.605676054954528809e-01 -3.062418997287750244e-01 6.838881224393844604e-02 -1.388667523860931396e-01 -1.389210671186447144e-01 -5.805795267224311829e-02 -5.444582086056470871e-03 -1.666751950979232788e-01 -2.265349179506301880e-01 6.436420232057571411e-02 9.145262837409973145e-02 1.647773236036300659e-01 -1.016175374388694763e-01
-6.389489024877548218e-02 6.308890134096145630e-02 -5.362674593925476074e-02 -1.746380478143692017e-01 -1.500337868928909302e-01 -1.864404678344726562e-01 -8.445449173450469971e-02 3.564330339431762695e-01 3.202142715454101562e-01 -1.450710743665695190e-01 8.298513293266296387e-02 1.991437311517074704e-04 1.347608566284179688e-01 4.705911129713058472e-02 3.493657708168029785e-02 -1.081564053893089294e-01 1.648954153060913086e-01 -1.270229667425155640e-01 -1.998710185289382935e-01 3.173320293426513672e-01 -2.744094431400299072e-01 6.065311655402183533e-02 -9.441061317920684814e-02 -1.238593086600303650e-01 1.216963380575180054e-01 3.209887072443962097e-02 -2.737927138805389404e-01 1.080897301435470581e-01 3.077628314495086670e-01 -3.202637284994125366e-02 3.363652825355529785e-01 -6.909683346748352051e-02
-8.970031514763832092e-03 3.151263296604156494e-01 4.175866767764091492e-02 4.196420684456825256e-02 1.464675813913345337e-01 -5.627016536891460419e-03 -1.073075532913208008e-01 -7.814879529178142548e-03 -4.730989411473274231e-02 -2.241656780242919922e-01 -1.419916376471519470e-02 -3.353207185864448547e-02 1.534408330917358398e-01 1.631113514304161072e-02 -9.301573038101196289e-02 3.556317985057830811e-01 -3.065907061100006104e-01 2.872247099876403809e-01 1.407379955053329468e-01 2.643955051898956299e-01 -2.790766954421997070e-01 1.873756945133209229e-01 -6.813555210828781128e-02 -1.466087996959686279e-01 1.716239564120769501e-02 -4.220847189426422119e-01 -1.172898784279823303e-01 -2.062179297208786011e-01 9.509570151567459106e-02 -9.381326846778392792e-03 -4.579159989953041077e-02 -4.652616626117378473e-04
-6.812651455402374268e-02 2.461577802896499634e-01 1.253242790699005127e-02 -1.779026985168457031e-01 2.226458936929702759e-01 -2.080213874578475952e-01 -1.559369117021560669e-01 1.220491454005241394e-01 -1.295862644910812378e-01 -9.734530746936798096e-02 1.641164906322956085e-02 2.057154774665832520e-01 3.901107013225555420e-01 3.891494870185852051e-02 2.742467522621154785e-01 -1.220723241567611694e-01 -3.570428788661956787e-01 -5.542407929897308350e-02 -2.150843143463134766e-01 8.479918539524078369e-02 -3.762986510992050171e-02 1.899633556604385376e-01 8.145476877689361572e-02 -1.168371811509132385e-01 7.505645602941513062e-02 1.410322077572345734e-02 -1.509179919958114624e-01 -5.716840550303459167e-02 8.758675307035446167e-02 1.291386038064956665e-01 3.553380668163299561e-01 -1.842554062604904175e-01
-5.412781983613967896e-02 1.381573230028152466e-01 2.761349081993103027e-01 5.803095176815986633e-02 -1.638857424259185791e-01 -2.546038031578063965e-01 1.008531153202056885e-01 -1.127738156355917454e-03 1.217267662286758423e-01 -3.881083428859710693e-01 -6.894937157630920410e-02 2.100657522678375244e-01 2.239168584346771240e-01 -7.514514029026031494e-02 -5.069016292691230774e-02 7.376032322645187378e-02 -2.331022173166275024e-01 -2.138032391667366028e-02 -1.795584708452224731e-01 8.653467893600463867e-02 5.003546178340911865e-02 2.125510424375534058e-01 1.394645124673843384e-01 3.629940748214721680e-02 -1.299557983875274658e-01 1.406460702419281006e-01 -5.112348124384880066e-02 -3.862745687365531921e-02 4.008936285972595215e-01 1.086518988013267517e-01 3.590143322944641113e-01 -1.150094717741012573e-01
-2.094534188508987427e-01 -4.608959332108497620e-02 2.939097583293914795e-01 3.497399687767028809e-01 -4.561634361743927002e-02 -2.956442832946777344e-01 5.529665574431419373e-02 -1.735588610172271729e-01 3.407606855034828186e-02 -2.290706187486648560e-01 -1.156907901167869568e-01 -1.367930136620998383e-02 3.252523243427276611e-01 1.224995926022529602e-01 2.488213181495666504e-01 -1.278706640005111694e-01 -2.784289419651031494e-02 8.000618964433670044e-02 9.051863849163055420e-02 5.963874608278274536e-02 -1.737784445285797119e-01 -5.632153153419494629e-02 2.088716067373752594e-02 3.636722862720489502e-01 1.013296619057655334e-01 -1.681075096130371094e-01 8.844490163028240204e-03 1.294086873531341553e-01 2.355082631111145020e-01 -3.615727648138999939e-02 2.258882522583007812e-01 -9.072993695735931396e-02
-1.422482430934906006e-01 6.596375256776809692e-02 1.349388509988784790e-01 -1.193767338991165161e-01 -2.800215780735015869e-01 -2.364598810672760010e-01 -2.626225352287292480e-01 3.107200562953948975e-01 3.135831654071807861e-01 -2.857888042926788330e-01 -5.851938389241695404e-03 3.980395942926406860e-02 1.136328876018524170e-01 1.313565075397491455e-01 -1.248833350837230682e-02 -5.997654423117637634e-02 1.480580493807792664e-02 -1.357750147581100464e-01 -2.635317742824554443e-01 2.548955082893371582e-01 -1.737166196107864380e-02 1.491110920906066895e-01 9.614771604537963867e-02 -1.168160736560821533e-01 -2.821233496069908142e-02 4.293622076511383057e-02 -3.424130082130432129e-01 3.164585307240486145e-02 1.684568971395492554e-01 -1.377094686031341553e-01 1.543952077627182007e-01 -1.923423558473587036e-01
1.355586806312203407e-03 5.738759785890579224e-02 -2.920803725719451904e-01 -3.623725473880767822e-01 7.778377830982208252e-02 -9.981905668973922729e-02 -1.432092785835266113e-01 2.005727030336856842e-02 3.033839464187622070e-01 -2.968128025531768799e-01 6.083216890692710876e-02 -3.962673246860504150e-02 -3.126508323475718498e-03 1.414342969655990601e-01 2.466826289892196655e-01 -2.538036927580833435e-02 -3.270725021138787270e-03 2.158793061971664429e-02 -1.030721515417098999e-01 1.588780730962753296e-01 -1.011911854147911072e-01 1.386690735816955566e-01 -3.018246889114379883e-01 -3.006362728774547577e-02 -1.264325976371765137e-01 -5.966049805283546448e-02 -3.400326073169708252e-01 -4.975212737917900085e-02 3.215176761150360107e-01 -1.037165522575378418e-02 -8.224751800298690796e-02 -2.655801773071289062e-01
-2.895881421864032745e-02 2.773200571537017822e-01 -2.434559017419815063e-01 -1.064374148845672607e-01 -4.128590598702430725e-02 -2.140571624040603638e-01 4.214093089103698730e-02 5.454157665371894836e-02 -2.609783411026000977e-01 -3.767296969890594482e-01 4.358305782079696655e-02 -8.477585017681121826e-02 1.536651402711868286e-01 9.525133296847343445e-03 8.370577543973922729e-02 2.568900287151336670e-01 -1.199451386928558350e-01 1.925420165061950684e-01 -1.226547062397003174e-01 -7.078608125448226929e-02 -1.008475050330162048e-01 -1.491411477327346802e-01 -1.349546909332275391e-01 -2.671352326869964600e-01 -1.195784807205200195e-01 -2.326568812131881714e-01 -2.690264582633972168e-01 -1.863790899515151978e-01 2.304295897483825684e-01 2.043088227510452271e-01 -1.372068375349044800e-01 2.911513112485408783e-02
-2.995112240314483643e-01 3.319267630577087402e-01 -2.324317097663879395e-01 5.869663879275321960e-02 6.799615174531936646e-02 -9.956746548414230347e-02 -1.333269327878952026e-01 2.917339559644460678e-03 -2.582048811018466949e-02 -3.168776929378509521e-01 3.003920614719390869e-01 -6.905836611986160278e-02 9.197909384965896606e-02 -2.634273841977119446e-02 -1.755817830562591553e-01 -5.778814107179641724e-02 -3.351168334484100342e-01 -1.471376121044158936e-01 -2.855989336967468262e-01 5.658803880214691162e-02 -2.693152725696563721e-01 1.959957331418991089e-01 -1.464566439390182495e-01 -6.688944995403289795e-02 3.440015763044357300e-02 -1.363629102706909180e-01 -6.421230733394622803e-02 1.160217896103858948e-01 1.325338333845138550e-02 5.829996988177299500e-02 9.484670311212539673e-02 -2.557294964790344238e-01
5.535798892378807068e-02 3.727566897869110107e-01 -2.015366107225418091e-01 -2.937653362751007080e-01 -3.957792371511459351e-02 -8.892802894115447998e-02 -8.913986384868621826e-02 2.938761413097381592e-01 8.540100604295730591e-02 -1.875250190496444702e-01 -3.826161101460456848e-02 -1.235412433743476868e-01 1.393657922744750977e-01 1.698161661624908447e-01 3.816788271069526672e-02 -1.249482706189155579e-01 1.234486997127532959e-01 2.077655345201492310e-01 -5.249555036425590515e-02 2.690813541412353516e-01 2.396639995276927948e-02 -4.011237248778343201e-02 -1.590191572904586792e-01 -1.805324666202068329e-02 -1.815773099660873413e-01 -2.737548947334289551e-01 -1.941987723112106323e-01 -9.365317970514297485e-02 -2.358958125114440918e-02 -1.885081175714731216e-03 1.526911258697509766e-01 -4.039071202278137207e-01
-3.953424468636512756e-02 2.797921299934387207e-01 -1.777806580066680908e-01 2.773528220131993294e-03 1.318773776292800903e-01 -3.238572776317596436e-01 -1.763393729925155640e-01 -9.353981167078018188e-02 -3.975849747657775879e-01 -2.746907770633697510e-01 -5.339036136865615845e-02 1.087606102228164673e-01 1.291641443967819214e-01 -6.437420845031738281e-02 1.179917454719543457e-01 -1.058837305754423141e-02 -3.251325488090515137e-01 -5.690336227416992188e-02 -1.682008057832717896e-01 2.988646030426025391e-01 -1.665559709072113037e-01 -4.836766794323921204e-02 -8.136085420846939087e-02 2.016819566488265991e-01 1.809156984090805054e-01 1.544742733240127563e-01 6.872051209211349487e-02 -1.482991576194763184e-01 1.634146571159362793e-01 -2.458729594945907593e-02 1.101636514067649841e-01 -1.290749758481979370e-01
-3.779757916927337646e-01 2.810478210449218750e-01 -3.128465712070465088e-01 -1.202195286750793457e-01 -1.802342385053634644e-01 -3.543437421321868896e-01 -1.297029852867126465e-01 1.641102433204650879e-01 -3.548400849103927612e-02 -3.682021200656890869e-01 -2.525294385850429535e-02 -9.844143688678741455e-02 -1.028740257024765015e-01 1.821569204330444336e-01 -1.194411329925060272e-02 8.062333613634109497e-02 -2.506377100944519043e-01 -2.708232495933771133e-03 -4.240370914340019226e-02 1.910582482814788818e-01 -6.237591803073883057e-02 2.187277004122734070e-02 2.592519298195838928e-02 7.379412651062011719e-03 3.858846053481101990e-02 2.299506068229675293e-01 -1.622799932956695557e-01 1.798925846815109253e-01 1.342659294605255127e-01 -7.033646851778030396e-02 6.412751507014036179e-03 -1.554115414619445801e-01
-2.082334458827972412e-02 1.980417519807815552e-01 -2.991282045841217041e-01 9.485810250043869019e-02 1.659822016954421997e-01 8.492758497595787048e-03 -3.239677548408508301e-01 2.779004275798797607e-01 2.362235821783542633e-02 -9.167769551277160645e-02 -1.215662527829408646e-02 -2.389481216669082642e-01 2.243147641420364380e-01 1.238957792520523071e-01 1.280658245086669922e-01 2.005436867475509644e-01 -1.615689992904663086e-01 -1.483018696308135986e-01 -3.333282470703125000e-01 2.150407731533050537e-01 -1.418491601943969727e-01 -1.543411612510681152e-01 -7.309687137603759766e-02 -1.524015218019485474e-01 1.098658144474029541e-02 -3.236103355884552002e-01 -8.790043741464614868e-02 -6.751812994480133057e-02 1.405871212482452393e-01 1.095871701836585999e-01 -7.492775470018386841e-02 -1.763339191675186157e-01
-2.228433964774012566e-03 -1.653832197189331055e-02 -5.373068153858184814e-02 2.139084786176681519e-01 -2.602818906307220459e-01 -1.352226734161376953e-01 2.474249340593814850e-03 -3.190067410469055176e-02 2.092282474040985107e-02 -4.691909551620483398e-01 -1.423124819993972778e-01 -1.773943379521369934e-02 3.518249392509460449e-01 -1.333429962396621704e-01 -1.377633512020111084e-01 -1.176928281784057617e-01 -2.297000735998153687e-01 1.292848736047744751e-01 -6.150806695222854614e-02 7.983995974063873291e-02 -9.879360347986221313e-02 5.101556330919265747e-02 3.437798470258712769e-02 1.067463122308254242e-02 -3.312849402427673340e-01 -1.170230954885482788e-01 -2.350199371576309204e-01 2.853578031063079834e-01 1.874102205038070679e-01 -2.314184904098510742e-01 4.539805278182029724e-02 6.592991948127746582e-02
5.990413948893547058e-02 -8.014327287673950195e-02 -6.098844856023788452e-02 -1.416357010602951050e-01 6.141030695289373398e-03 -3.159134984016418457e-01 -2.203106731176376343e-01 1.813823357224464417e-02 2.307680994272232056e-01 -1.992986053228378296e-01 8.117513358592987061e-02 1.012147665023803711e-01 1.760688126087188721e-01 -2.957045137882232666e-01 8.228769153356552124e-02 -1.636166572570800781e-01 -4.483308643102645874e-02 8.717888593673706055e-02 -1.466154009103775024e-01 4.335962235927581787e-01 -1.442542523145675659e-01 1.002470776438713074e-01 -1.747160851955413818e-01 1.375243812799453735e-01 3.283537179231643677e-02 -2.146990001201629639e-01 -2.544296681880950928e-01 2.847021445631980896e-02 5.710303038358688354e-02 -1.303237080574035645e-01 3.231639564037322998e-01 -1.374939978122711182e-01
4.896156117320060730e-02 1.829054020345211029e-02 5.898762494325637817e-02 -3.773164749145507812e-02 2.136845588684082031e-01 -2.502900958061218262e-01 -1.320482641458511353e-01 -3.747072443366050720e-02 8.050544559955596924e-02 -2.983144819736480713e-01 5.868780612945556641e-02 2.515967749059200287e-02 1.887190788984298706e-01 -2.217837423086166382e-01 1.765783876180648804e-01 -1.728622913360595703e-01 6.570617202669382095e-03 1.905273832380771637e-02 -1.133989542722702026e-01 5.131386518478393555e-01 -1.092119738459587097e-01 3.097374923527240753e-02 -8.066901564598083496e-02 7.888170331716537476e-02 -1.160205677151679993e-01 -2.808324098587036133e-01 -3.101652264595031738e-01 -3.446744009852409363e-02 5.804454535245895386e-02 -8.641353994607925415e-02 3.408894538879394531e-01 -2.916087396442890167e-02
2.537728548049926758e-01 8.405867218971252441e-02 8.415922522544860840e-02 9.092655777931213379e-02 -5.013754591345787048e-02 -1.736077070236206055e-01 -3.122932910919189453e-01 -2.981944382190704346e-02 2.073293626308441162e-01 -3.690764904022216797e-01 -9.094605594873428345e-02 1.109509691596031189e-01 5.004220008850097656e-01 -1.250370591878890991e-01 8.374668657779693604e-02 -2.688905894756317139e-01 5.762570351362228394e-02 -6.070706248283386230e-02 -1.879971474409103394e-02 1.411460638046264648e-01 -3.174031851813197136e-03 -7.442162930965423584e-02 -1.866242289543151855e-01 4.019269254058599472e-03 -1.114823855459690094e-02 -2.169686406850814819e-01 1.108483597636222839e-01 1.587114334106445312e-01 1.751443296670913696e-01 -2.256613075733184814e-01 1.691686175763607025e-02 5.216033011674880981e-02
-1.862901449203491211e-02 1.940003633499145508e-01 3.355857729911804199e-02 -2.770997285842895508e-01 -2.962861657142639160e-01 -2.193866819143295288e-01 -1.846646815538406372e-01 3.103640079498291016e-01 2.464783489704132080e-01 -6.041774526238441467e-02 8.155465871095657349e-02 4.867840558290481567e-02 9.575520455837249756e-02 -2.319582551717758179e-01 -2.668133471161127090e-03 -2.681427597999572754e-01 7.285445183515548706e-02 1.619915515184402466e-01 -6.045119091868400574e-02 3.806629478931427002e-01 -1.565023660659790039e-01 -6.894134450703859329e-03 -1.678839623928070068e-01 -4.660229757428169250e-02 -8.458317071199417114e-02 -6.923412531614303589e-02 -2.385971248149871826e-01 -1.605149358510971069e-01 1.996996551752090454e-01 -9.789140522480010986e-02 1.732955873012542725e-01 -1.787385717034339905e-02
1.304682642221450806e-01 1.203404664993286133e-01 -2.024957984685897827e-01 -1.779956370592117310e-01 -1.265348941087722778e-01 4.968576133251190186e-02 -2.472120076417922974e-01 3.031271100044250488e-01 -6.279884278774261475e-02 -2.357242554426193237e-01 -4.381194338202476501e-02 1.089221760630607605e-01 1.945395171642303467e-01 -1.502825468778610229e-01 -1.169952601194381714e-01 -2.824752777814865112e-02 -6.801342219114303589e-02 3.833107650279998779e-02 -2.793793976306915283e-01 1.687894463539123535e-01 -1.745246946811676025e-01 1.562100201845169067e-01 2.391908690333366394e-02 4.785448312759399414e-02 1.025563031435012817e-01 -2.446164190769195557e-01 -3.004996180534362793e-01 -3.773384988307952881e-01 7.073576748371124268e-02 -2.776246368885040283e-01 2.673848718404769897e-02 -1.411602348089218140e-01
-1.924692653119564056e-02 3.608169555664062500e-01 -2.065710909664630890e-02 1.310609132051467896e-01 -2.210799306631088257e-01 -1.682181656360626221e-01 7.956217043101787567e-03 -1.475250124931335449e-01 -4.566818941384553909e-03 -1.594035774469375610e-01 1.300443261861801147e-01 6.443616747856140137e-02 4.783624708652496338e-01 1.061823144555091858e-01 7.577247917652130127e-02 7.952741533517837524e-02 1.055938079953193665e-01 5.228404421359300613e-03 2.273534238338470459e-01 2.647815346717834473e-01 -3.721332550048828125e-01 2.660949528217315674e-02 -2.442564815282821655e-01 1.367176026105880737e-01 -5.931229144334793091e-02 -6.435225903987884521e-02 9.089743345975875854e-02 5.643308162689208984e-02 1.389983296394348145e-01 3.085371293127536774e-02 2.308995723724365234e-01 1.046773046255111694e-01
-4.369874894618988037e-01 1.764571219682693481e-01 2.034483104944229126e-01 -2.929712645709514618e-02 -6.160634383559226990e-02 -1.655227839946746826e-01 -1.229138076305389404e-01 1.749831289052963257e-01 2.962437868118286133e-01 -1.565739661455154419e-01 -5.140849575400352478e-02 1.781332888640463352e-03 1.956493556499481201e-01 4.085793346166610718e-02 1.834501884877681732e-02 -7.241947203874588013e-02 7.179366797208786011e-02 1.890201866626739502e-01 -1.615121215581893921e-01 3.656628131866455078e-01 3.376753255724906921e-02 -4.190435633063316345e-02 -1.669937819242477417e-01 4.426890239119529724e-02 1.415332555770874023e-01 -3.734103217720985413e-02 -1.376115232706069946e-01 4.744495823979377747e-02 3.015817105770111084e-01 -1.720747798681259155e-01 2.464178502559661865e-01 -2.024004757404327393e-01
-2.534369528293609619e-01 1.259269118309020996e-01 -7.180681824684143066e-02 -2.971014007925987244e-02 -9.424709714949131012e-03 -1.367542743682861328e-01 -1.887483000755310059e-01 6.317572668194770813e-03 4.238994792103767395e-03 -3.674005270004272461e-01 2.740863263607025146e-01 -2.239543199539184570e-02 3.059764392673969269e-02 3.010923415422439575e-02 -1.402630954980850220e-01 2.737748622894287109e-02 -3.843294978141784668e-01 -1.551981121301651001e-01 -9.519346989691257477e-03 3.586338460445404053e-01 -1.797339767217636108e-01 1.246696244925260544e-02 -2.485826313495635986e-01 -1.983887143433094025e-02 1.268617659807205200e-01 -1.416623443365097046e-01 3.098278120160102844e-02 1.377039253711700439e-01 1.917109489440917969e-01 -2.518067061901092529e-01 -9.608943015336990356e-02 -2.567029595375061035e-01
2.493686415255069733e-02 -1.391160190105438232e-01 1.374241523444652557e-02 7.730066031217575073e-02 4.972320422530174255e-02 -2.008843868970870972e-01 -1.196064800024032593e-01 7.135814428329467773e-02 1.654316782951354980e-01 -2.405299544334411621e-01 1.013574302196502686e-01 8.829210698604583740e-02 9.999769181013107300e-02 -2.325323969125747681e-01 1.912256926298141479e-01 -1.671794652938842773e-01 -1.036825254559516907e-01 2.968337833881378174e-01 -2.511148154735565186e-01 4.336670935153961182e-01 -1.721801012754440308e-01 1.917289495468139648e-01 -6.299560517072677612e-02 -2.068457938730716705e-02 1.395598403178155422e-03 -2.245381325483322144e-01 -1.814982891082763672e-01 -3.391814976930618286e-02 1.526028662919998169e-01 -8.628851175308227539e-02 3.789791762828826904e-01 -9.976609610021114349e-03
1.064054667949676514e-01 2.860778942704200745e-03 1.806559041142463684e-02 1.364816278219223022e-01 1.504286844283342361e-02 -3.687434494495391846e-01 -2.341568842530250549e-02 1.693701595067977905e-01 1.897461563348770142e-01 -1.662753671407699585e-01 1.127903908491134644e-01 1.000717356801033020e-01 1.796656250953674316e-01 -2.202842384576797485e-01 1.782556772232055664e-01 -6.784458458423614502e-02 -1.155385300517082214e-01 2.364686224609613419e-03 -1.547426283359527588e-01 4.806676208972930908e-01 -1.272603124380111694e-01 1.611045151948928833e-01 -2.436241954565048218e-01 -5.044567212462425232e-02 -5.395805463194847107e-02 -1.508196592330932617e-01 -1.844569146633148193e-01 -1.994791813194751740e-02 5.681983381509780884e-02 4.848119989037513733e-02 4.020697772502899170e-01 -3.170947730541229248e-02
-1.948890835046768188e-01 3.082756102085113525e-01 -3.087134845554828644e-02 -5.208640173077583313e-02 -2.187370061874389648e-01 -1.523504108190536499e-01 -7.125318050384521484e-02 4.944107681512832642e-02 1.219362765550613403e-01 -5.678909271955490112e-02 2.220586687326431274e-01 -3.702418133616447449e-02 1.642127186059951782e-01 4.667554497718811035e-01 1.516428142786026001e-01 6.036099046468734741e-03 -7.180139422416687012e-02 2.156881690025329590e-01 -1.933987736701965332e-01 1.474998593330383301e-01 -3.641197383403778076e-01 1.681871563196182251e-01 -5.798846855759620667e-02 1.371987909078598022e-01 4.685032367706298828e-02 1.843211799860000610e-02 -2.529330849647521973e-01 1.376478672027587891e-01 1.333404779434204102e-01 -2.891075564548373222e-03 -2.234689891338348389e-01 -3.212441876530647278e-02
-3.050100803375244141e-01 1.151852160692214966e-01 -1.053828746080398560e-02 -1.422993838787078857e-01 1.361184846609830856e-02 -3.638141751289367676e-01 1.813541352748870850e-02 2.495215088129043579e-02 1.341540664434432983e-01 -9.420991688966751099e-02 -4.843364283442497253e-02 -8.711369335651397705e-02 5.195911228656768799e-02 3.112109005451202393e-01 2.773803174495697021e-01 1.953967213630676270e-01 -9.434435516595840454e-02 3.715236485004425049e-01 8.185514062643051147e-02 2.989662289619445801e-01 -7.785683125257492065e-02 1.172631829977035522e-01 -2.126689851284027100e-01 -2.185598909854888916e-01 -2.214163169264793396e-02 1.891008391976356506e-02 -1.888596266508102417e-01 -7.361631840467453003e-02 2.260009348392486572e-01 6.046423316001892090e-02 1.889227181673049927e-01 1.357806380838155746e-02
-2.198975235223770142e-01 3.056654930114746094e-01 1.278933435678482056e-01 -5.948829278349876404e-02 -1.485823467373847961e-02 -2.509864568710327148e-01 -5.421284213662147522e-02 2.035922855138778687e-01 2.639293968677520752e-01 -6.627379357814788818e-02 2.719864845275878906e-01 -6.159570440649986267e-02 2.551508545875549316e-01 -2.068786919116973877e-01 2.411975711584091187e-02 -2.050969004631042480e-01 7.991870492696762085e-02 2.135044932365417480e-01 -1.225753054022789001e-01 3.060681819915771484e-01 -1.260670125484466553e-01 -1.067276298999786377e-01 -4.026623070240020752e-02 -3.974441811442375183e-02 1.723441183567047119e-01 6.078636739403009415e-03 -2.567008137702941895e-01 9.831453114748001099e-02 2.281955182552337646e-01 -2.094664424657821655e-01 1.884475350379943848e-01 -2.060725912451744080e-02
-2.079884111881256104e-01 1.563906371593475342e-01 1.546414047479629517e-01 3.203458851203322411e-03 7.248216867446899414e-02 2.169009484350681305e-02 -2.693641483783721924e-01 -1.173266861587762833e-02 1.309257745742797852e-01 -5.308145284652709961e-01 1.791165620088577271e-01 -1.607849597930908203e-01 2.306719720363616943e-01 -1.541923880577087402e-01 1.278895735740661621e-01 -1.430576387792825699e-02 -7.509360462427139282e-02 3.407430648803710938e-02 -2.278398275375366211e-01 -8.949096500873565674e-02 -1.767401844263076782e-01 3.022435819730162621e-03 -1.673126816749572754e-01 -5.374917015433311462e-02 -7.941929996013641357e-02 2.490152865648269653e-01 -2.632836624979972839e-02 -1.880634427070617676e-01 2.112362235784530640e-01 1.947784796357154846e-02 -1.455657482147216797e-01 -2.830884456634521484e-01
-5.060428380966186523e-02 -1.138130128383636475e-01 -2.496957182884216309e-01 2.497598677873611450e-01 -1.985736563801765442e-02 -1.345444619655609131e-01 -6.900494545698165894e-02 -1.683190166950225830e-01 -8.649559319019317627e-02 -2.070211470127105713e-01 -1.394522041082382202e-01 -1.627764105796813965e-01 3.425146639347076416e-01 2.637439668178558350e-01 1.785337030887603760e-01 6.080831587314605713e-02 -2.206319421529769897e-01 -6.944666057825088501e-02 -3.976077735424041748e-01 8.416869491338729858e-02 -8.186343312263488770e-02 2.401473186910152435e-02 -2.263832837343215942e-01 -6.705435365438461304e-02 1.526383906602859497e-01 -2.272563725709915161e-01 -3.138906955718994141e-01 1.648531556129455566e-01 1.948668435215950012e-02 2.707073651254177094e-02 7.297492027282714844e-02 -2.548626437783241272e-02
-4.330009818077087402e-01 1.744061261415481567e-01 -1.197114735841751099e-01 1.224336996674537659e-01 -1.541699469089508057e-01 -2.983478903770446777e-01 -1.362747550010681152e-01 -5.051779001951217651e-02 1.713191270828247070e-01 1.439769864082336426e-01 2.239079624414443970e-01 1.181662380695343018e-01 1.141101866960525513e-01 5.712588876485824585e-02 -3.335429728031158447e-02 -1.254320144653320312e-01 -1.913398206233978271e-01 -5.920006427913904190e-03 -9.326684288680553436e-03 1.662760525941848755e-01 6.955853849649429321e-02 8.152212202548980713e-02 -2.605959475040435791e-01 2.221126854419708252e-01 -8.106441237032413483e-03 1.374322324991226196e-01 -1.896609514951705933e-01 -1.376879364252090454e-01 2.552992701530456543e-01 -3.120342791080474854e-01 -2.292937412858009338e-02 -2.037164121866226196e-01
-6.384357810020446777e-02 1.924827247858047485e-01 2.906120121479034424e-01 1.248910352587699890e-01 -5.607664119452238083e-03 -3.346593976020812988e-01 1.687143230810761452e-03 2.105319797992706299e-01 -5.589753016829490662e-02 -8.097475767135620117e-02 8.041016012430191040e-02 -4.964517056941986084e-02 3.181964755058288574e-01 2.592515349388122559e-01 2.662558555603027344e-01 2.630120217800140381e-01 -9.621262550354003906e-02 -8.606764674186706543e-02 9.328237175941467285e-02 2.592540681362152100e-01 -1.958173662424087524e-01 1.094304174184799194e-01 -3.297415003180503845e-02 -1.638866961002349854e-01 -2.698186039924621582e-02 7.694106549024581909e-02 -1.495602279901504517e-01 1.953101456165313721e-01 1.306186765432357788e-01 -2.249036580324172974e-01 3.843143582344055176e-02 -2.611515820026397705e-01
-2.940985858440399170e-01 9.469770640134811401e-02 -1.133883744478225708e-02 -2.402240782976150513e-02 8.361984044313430786e-02 -1.472015529870986938e-01 -1.373485475778579712e-01 2.623157501220703125e-01 -9.584818780422210693e-02 -4.210608601570129395e-01 4.499694332480430603e-02 -3.575901314616203308e-02 6.148733198642730713e-02 4.237848222255706787e-01 2.215602844953536987e-01 1.516187191009521484e-01 -1.146377176046371460e-01 8.775778859853744507e-02 -2.051852196455001831e-01 1.131294444203376770e-01 -3.289536833763122559e-01 4.890513792634010315e-02 1.195370629429817200e-01 -9.239694476127624512e-02 -2.265236079692840576e-01 -1.044302284717559814e-01 -8.673661202192306519e-02 -4.370352998375892639e-02 -3.193520242348313332e-03 1.220937669277191162e-01 1.924524456262588501e-02 -2.148343026638031006e-01
-1.395889073610305786e-01 1.871641129255294800e-01 -1.553551554679870605e-01 -2.592745721340179443e-01 4.777166992425918579e-02 -1.859371364116668701e-01 -2.155599445104598999e-01 -3.843920305371284485e-02 -2.622770965099334717e-01 -4.276959896087646484e-01 1.577817648649215698e-01 1.759365350008010864e-01 2.753194868564605713e-01 -1.635351181030273438e-01 5.995886027812957764e-02 -1.544004380702972412e-01 -1.807150058448314667e-02 7.796009629964828491e-02 -1.630762666463851929e-01 5.802011117339134216e-02 -1.121724620461463928e-01 5.771573260426521301e-02 -1.684514731168746948e-01 3.094420954585075378e-02 2.097747921943664551e-01 -1.352008781395852566e-03 1.914180815219879150e-01 -6.675858795642852783e-02 2.212642878293991089e-01 -1.900169551372528076e-01 1.786630004644393921e-01 -2.192830592393875122e-01
-4.630323033779859543e-03 2.879531681537628174e-01 -3.303208155557513237e-03 -1.782011240720748901e-01 -7.474076002836227417e-02 -2.399666160345077515e-01 -6.189052760601043701e-02 2.813814580440521240e-01 3.494603037834167480e-01 -1.255849897861480713e-01 3.887353464961051941e-02 1.594191938638687134e-01 1.533860862255096436e-01 5.450307577848434448e-02 1.392443180084228516e-01 -4.262698069214820862e-02 1.379970461130142212e-01 2.844910323619842529e-02 -6.612928956747055054e-02 2.998788058757781982e-01 -2.940357625484466553e-01 -1.727108843624591827e-02 9.219644963741302490e-02 -1.007563173770904541e-01 2.101451307535171509e-01 6.027281284332275391e-02 -2.622990012168884277e-01 7.211565226316452026e-02 2.935678958892822266e-01 -2.212420105934143066e-01 1.374689638614654541e-01 -1.766689121723175049e-01
-2.479330748319625854e-01 8.373714983463287354e-02 -1.079008877277374268e-01 -1.760010570287704468e-01 -1.017625257372856140e-01 -1.403981149196624756e-01 -2.085387706756591797e-01 -3.545480966567993164e-02 -3.239933401346206665e-02 -1.694826781749725342e-01 -6.446325778961181641e-02 -2.201552316546440125e-02 1.666414737701416016e-01 -4.194713011384010315e-02 1.563075631856918335e-01 2.828172743320465088e-01 -2.243788391351699829e-01 4.007875621318817139e-01 6.450323853641748428e-03 2.299117296934127808e-02 3.818636387586593628e-02 -2.706619501113891602e-01 -1.737973392009735107e-01 -1.616343706846237183e-01 -2.471025735139846802e-01 -2.326416969299316406e-01 -1.415992826223373413e-01 -1.371534019708633423e-01 3.730038106441497803e-01 4.713208600878715515e-02 2.560428902506828308e-02 8.413483947515487671e-02
-1.362709403038024902e-01 2.608181536197662354e-01 -1.508906334638595581e-01 1.625891923904418945e-01 7.211846113204956055e-02 -1.389316767454147339e-01 3.889207169413566589e-02 -1.976566910743713379e-01 -5.146639049053192139e-02 -2.386240810155868530e-01 1.738122105598449707e-01 2.929335534572601318e-01 1.066409423947334290e-01 -6.738288700580596924e-02 1.754480227828025818e-02 -2.251189947128295898e-01 -2.266633659601211548e-01 -1.119464263319969177e-01 -1.839088499546051025e-01 2.881381213665008545e-01 -2.116296887397766113e-01 2.083221077919006348e-02 -1.263224482536315918e-01 4.723216220736503601e-02 -5.903557315468788147e-02 -2.070906572043895721e-02 1.574773192405700684e-01 -1.042878404259681702e-01 3.813467919826507568e-01 -7.502355426549911499e-02 5.229884013533592224e-02 -3.450580537319183350e-01
-2.276921421289443970e-01 3.763993978500366211e-01 -5.047834664583206177e-02 1.937958151102066040e-01 -1.388230323791503906e-01 -6.500157713890075684e-02 1.172404289245605469e-01 -1.170975938439369202e-01 1.302643716335296631e-01 -2.595144212245941162e-01 -4.169168323278427124e-02 3.449908494949340820e-01 1.373051553964614868e-01 -8.766715228557586670e-02 -9.316011518239974976e-02 4.029428958892822266e-02 -2.664283514022827148e-01 1.158993616700172424e-01 -2.672452628612518311e-01 1.767117381095886230e-01 -1.721362918615341187e-01 -9.839928895235061646e-02 -2.760704755783081055e-01 1.742594316601753235e-02 3.076061904430389404e-01 -6.686884164810180664e-02 1.538243293762207031e-01 -1.939792186021804810e-01 1.146896928548812866e-02 7.733156532049179077e-02 5.731216445565223694e-02 -2.883910201489925385e-02
-5.819184239953756332e-03 9.412902593612670898e-02 -5.648913327604532242e-03 1.751811951398849487e-01 1.071491837501525879e-02 -1.679203212261199951e-01 -4.737497493624687195e-02 2.929762899875640869e-01 -9.692721813917160034e-02 -2.286363244056701660e-01 5.363301187753677368e-02 4.821953549981117249e-02 2.525038719177246094e-01 7.707413285970687866e-02 7.040839642286300659e-02 -1.793095767498016357e-01 -1.417726725339889526e-01 -1.412405371665954590e-01 -3.220418002456426620e-03 1.870733201503753662e-01 2.435013465583324432e-02 2.864463999867439270e-02 -2.180987149477005005e-01 1.601172238588333130e-01 -1.222279965877532959e-01 -1.173379346728324890e-01 4.595093429088592529e-02 -1.152165234088897705e-01 5.504422187805175781e-01 -1.729792803525924683e-01 -3.246074318885803223e-01 -1.956251263618469238e-01
-2.122047245502471924e-01 4.417586922645568848e-01 1.455051265656948090e-02 -8.273641020059585571e-02 1.526054590940475464e-01 -6.625197082757949829e-02 -1.506142169237136841e-01 -1.272539645433425903e-01 1.780859939754009247e-02 -3.110230863094329834e-01 1.444404870271682739e-01 3.397545963525772095e-02 1.172342449426651001e-01 -6.042921915650367737e-02 -1.137648969888687134e-01 -6.382428854703903198e-02 -1.821884959936141968e-01 8.734160661697387695e-02 -1.826130002737045288e-01 8.441223949193954468e-02 -2.296296507120132446e-01 7.047701627016067505e-02 -2.806976139545440674e-01 -1.876903176307678223e-01 -1.369575858116149902e-01 -5.353777110576629639e-02 -8.953594416379928589e-02 -4.650965034961700439e-01 6.322119385004043579e-02 -7.088807970285415649e-02 4.619524255394935608e-02 -1.503431797027587891e-01
-1.301755160093307495e-01 2.028267234563827515e-01 -1.420846488326787949e-02 -1.443624347448348999e-01 -1.914431005716323853e-01 -3.055337965488433838e-01 -1.122983768582344055e-01 7.997485250234603882e-02 1.504872590303421021e-01 -1.018969267606735229e-01 2.173457890748977661e-01 4.157523810863494873e-02 2.447639554738998413e-01 -2.646857202053070068e-01 1.409646682441234589e-02 3.050708025693893433e-02 -7.529037538915872574e-03 -1.400537043809890747e-01 -3.719631731510162354e-01 -7.405879348516464233e-02 -6.033171713352203369e-02 1.936518549919128418e-01 2.618150226771831512e-02 -7.939015515148639679e-03 2.334763556718826294e-01 -2.268624752759933472e-01 -2.867853939533233643e-01 -2.653011083602905273e-01 1.793731003999710083e-01 -4.562370479106903076e-03 9.469820559024810791e-02 -2.315093427896499634e-01
-6.709027290344238281e-02 1.497695446014404297e-01 -3.948454745113849640e-03 1.375421583652496338e-01 9.875292330980300903e-02 -9.215893596410751343e-02 -6.332790851593017578e-02 4.400050640106201172e-02 2.201925218105316162e-02 -2.288903295993804932e-01 2.370775677263736725e-02 2.267003431916236877e-02 2.963463664054870605e-01 -4.586286097764968872e-02 -2.401581704616546631e-01 6.846250034868717194e-03 -4.410668015480041504e-01 1.718507334589958191e-02 -1.907443553209304810e-01 2.084965556859970093e-01 -1.954819709062576294e-01 1.305444259196519852e-02 1.429801136255264282e-01 -1.133643612265586853e-01 1.061966344714164734e-01 5.125094205141067505e-02 7.546221464872360229e-02 6.505341827869415283e-02 5.230708122253417969e-01 -8.563719689846038818e-02 7.924670726060867310e-02 -2.663235366344451904e-01
-2.682584226131439209e-01 8.488262444734573364e-02 -1.320507824420928955e-01 2.894113771617412567e-02 -2.136627286672592163e-01 -3.998098671436309814e-01 -1.529968380928039551e-01 1.622421294450759888e-01 1.706251502037048340e-01 -1.383164823055267334e-01 -1.091945469379425049e-01 1.518566906452178955e-01 1.396731287240982056e-01 1.319717764854431152e-01 2.123750299215316772e-01 -2.397618442773818970e-02 1.161200925707817078e-01 -2.413725107908248901e-01 -2.386075630784034729e-02 2.559238076210021973e-01 -2.984915114939212799e-02 -5.697557702660560608e-02 -1.254398077726364136e-01 1.574453711509704590e-01 1.846835911273956299e-01 -3.484213948249816895e-01 -1.450981050729751587e-01 1.711810529232025146e-01 2.773622274398803711e-01 2.904967777431011200e-02 1.202613338828086853e-01 3.041255846619606018e-02
-1.025730278342962265e-02 3.340726196765899658e-01 -4.071120172739028931e-02 1.984068751335144043e-01 -3.334513679146766663e-02 -2.210890650749206543e-01 -1.737487763166427612e-01 -1.328326463699340820e-01 -1.009997949004173279e-01 -7.208658754825592041e-02 2.887592613697052002e-01 2.485819011926651001e-01 1.320032924413681030e-01 -1.312331557273864746e-01 2.994297444820404053e-02 -5.128951370716094971e-02 -3.801836669445037842e-01 -1.365638822317123413e-01 4.535588994622230530e-02 2.279894798994064331e-01 -2.628749981522560120e-02 6.338051706552505493e-02 -8.596083521842956543e-02 -1.239096745848655701e-02 3.356784954667091370e-02 7.955607026815414429e-02 4.072171822190284729e-02 -2.793470919132232666e-01 4.381425678730010986e-01 4.341435059905052185e-02 1.285699568688869476e-02 -2.001277059316635132e-01
-2.173308283090591431e-01 1.053177714347839355e-01 -1.594039052724838257e-02 7.083856966346502304e-03 1.171808838844299316e-01 -1.761388927698135376e-01 1.018898263573646545e-01 4.140605926513671875e-01 -4.736495390534400940e-02 -1.232927516102790833e-01 4.470448195934295654e-02 -7.164959609508514404e-02 1.161805689334869385e-01 1.925552636384963989e-01 1.791952103376388550e-01 -5.524544790387153625e-02 -1.462781429290771484e-01 3.822559490799903870e-02 -4.131962358951568604e-01 3.191459476947784424e-01 -1.349062174558639526e-01 2.297435402870178223e-01 -1.870584674179553986e-02 -9.888046234846115112e-02 2.770301699638366699e-01 -2.581472098827362061e-01 -1.681089997291564941e-01 3.234558925032615662e-02 7.732488960027694702e-02 -1.439672559499740601e-01 1.086029857397079468e-01 -1.293300688266754150e-01
-2.012920975685119629e-01 1.843323707580566406e-01 -1.499569565057754517e-01 3.837487846612930298e-02 -2.091127336025238037e-01 -2.426787763833999634e-01 -3.499422073364257812e-01 -1.997293233871459961e-01 1.197213586419820786e-02 -3.089873194694519043e-01 2.737393677234649658e-01 -7.620652765035629272e-02 1.574523150920867920e-01 -2.066546678543090820e-01 -3.177768737077713013e-02 -1.457322239875793457e-01 -2.857671082019805908e-01 -2.888127863407135010e-01 -1.470696032047271729e-01 1.552466005086898804e-01 4.497255757451057434e-02 1.728189922869205475e-02 -2.933955751359462738e-02 2.371814334765076637e-03 -9.490120410919189453e-02 -2.187847495079040527e-01 -1.237029116600751877e-02 1.322015374898910522e-01 6.181763112545013428e-02 -1.069962680339813232e-01 7.750079780817031860e-02 -2.463639229536056519e-01
1.603591814637184143e-02 -4.506482556462287903e-02 -9.673877060413360596e-02 2.822224423289299011e-02 8.155521750450134277e-02 -3.911379575729370117e-01 1.308981031179428101e-01 6.650076061487197876e-02 1.184857040643692017e-01 -2.119510173797607422e-01 1.018010675907135010e-01 8.037936687469482422e-02 4.143329560756683350e-01 -2.052896022796630859e-01 -9.444246441125869751e-02 -2.116092443466186523e-01 9.775847196578979492e-02 5.346103757619857788e-02 -1.180757656693458557e-01 2.054571509361267090e-01 -3.562261164188385010e-01 3.152725696563720703e-01 -2.902159690856933594e-01 5.419996753334999084e-02 -9.226556122303009033e-02 -1.875064894556999207e-02 -1.071241274476051331e-01 -4.997588321566581726e-02 7.963056117296218872e-02 -1.058473736047744751e-01 1.994158923625946045e-01 2.975594252347946167e-02
-2.009026706218719482e-01 2.782773673534393311e-01 -1.665762662887573242e-01 9.609064459800720215e-02 -1.324398368597030640e-01 -8.013834804296493530e-02 7.285473495721817017e-02 7.395879924297332764e-02 -1.547970473766326904e-01 -1.461297571659088135e-01 1.985521167516708374e-01 -2.627641856670379639e-01 1.683892607688903809e-01 2.411594800651073456e-02 -2.107799798250198364e-02 -2.394557371735572815e-02 -2.307761907577514648e-01 1.784744560718536377e-01 -5.217643827199935913e-02 4.510675370693206787e-01 -1.992616802453994751e-02 -5.109424144029617310e-02 -9.019833058118820190e-03 -2.463752776384353638e-02 -1.669806689023971558e-01 8.594884723424911499e-02 -6.275253742933273315e-02 -3.825016021728515625e-01 2.615189850330352783e-01 -2.387300133705139160e-01 1.232052780687808990e-02 -1.438688188791275024e-01
-2.633498013019561768e-01 2.067957818508148193e-01 2.393309772014617920e-01 -1.932965666055679321e-01 1.101554781198501587e-01 -2.593777775764465332e-01 -1.214237138628959656e-01 9.145332872867584229e-02 1.438798010349273682e-01 -1.147913113236427307e-01 2.509235739707946777e-01 5.232043191790580750e-02 2.273381799459457397e-01 3.120974004268646240e-01 2.766484618186950684e-01 4.929655045270919800e-02 -4.477634280920028687e-02 1.454541385173797607e-01 1.689570546150207520e-01 2.678669989109039307e-01 -4.565009474754333496e-02 9.672635793685913086e-02 -2.608916955068707466e-03 2.032952010631561279e-01 5.867638066411018372e-02 -4.567455872893333435e-02 -2.242824733257293701e-01 3.897881507873535156e-02 2.605895400047302246e-01 8.157532662153244019e-02 2.340276390314102173e-01 -1.313269976526498795e-02
-4.893893599510192871e-01 1.206006854772567749e-01 -1.838950663805007935e-01 -2.794734761118888855e-02 1.307553946971893311e-01 -1.930959820747375488e-01 -2.658544778823852539e-01 1.093940362334251404e-01 8.580117672681808472e-02 -8.776085823774337769e-02 -1.278550773859024048e-01 3.833740577101707458e-02 1.782970577478408813e-01 -1.866607554256916046e-02 -2.015962004661560059e-01 9.541346132755279541e-02 -3.786027729511260986e-01 1.859791427850723267e-01 3.966899588704109192e-02 2.389486730098724365e-01 -1.589982062578201294e-01 8.023764193058013916e-02 8.189088106155395508e-02 1.710912026464939117e-02 -1.150501072406768799e-01 6.414878368377685547e-02 -1.646128445863723755e-01 2.237213104963302612e-01 3.072189167141914368e-02 -3.764783591032028198e-02 1.902468651533126831e-01 -2.262561917304992676e-01
-3.450172245502471924e-01 3.115267455577850342e-01 -2.902276217937469482e-01 -2.104992121458053589e-01 1.247386634349822998e-02 -1.561688929796218872e-01 -2.468765974044799805e-01 6.974118947982788086e-02 1.587770581245422363e-01 -4.074593186378479004e-01 -3.849673643708229065e-02 -4.226830229163169861e-02 2.151800543069839478e-01 1.284145843237638474e-02 1.112434640526771545e-01 -2.703974582254886627e-02 -1.022133678197860718e-01 -1.949434876441955566e-01 7.275994122028350830e-02 2.179821953177452087e-02 -9.960670024156570435e-02 5.986011028289794922e-02 -2.457606196403503418e-01 -3.946465253829956055e-02 -5.662726238369941711e-02 2.831993103027343750e-01 1.655111648142337799e-02 6.415668129920959473e-02 1.106962338089942932e-01 -8.403489366173744202e-03 1.846337318420410156e-01 -2.169054299592971802e-01
-2.104785442352294922e-01 2.811451256275177002e-01 -1.271609514951705933e-01 2.308239415287971497e-02 1.319265365600585938e-01 -1.223962828516960144e-01 -1.560598909854888916e-01 -1.148135736584663391e-01 1.126674786210060120e-01 -6.094436049461364746e-01 1.450996696949005127e-01 -4.517045617103576660e-02 2.194544970989227295e-01 -2.483256906270980835e-01 5.202056095004081726e-02 -1.331762969493865967e-01 -1.709848791360855103e-01 -4.876556992530822754e-02 8.204380422830581665e-02 7.303490489721298218e-02 -5.315012112259864807e-02 2.064993530511856079e-01 -1.493658274412155151e-01 8.958256989717483521e-02 -1.947273872792720795e-02 2.196477726101875305e-02 4.780764505267143250e-02 -5.822123214602470398e-02 2.968630492687225342e-01 1.865694075822830200e-01 -4.154532775282859802e-02 -4.328453913331031799e-02
-8.321323245763778687e-02 2.930921316146850586e-01 4.470750689506530762e-02 -7.242444157600402832e-02 1.140538156032562256e-01 -1.269886195659637451e-01 -1.879054121673107147e-02 1.325644403696060181e-01 5.660641565918922424e-02 -2.183335572481155396e-01 2.521035969257354736e-01 -1.127701178193092346e-01 4.584156572818756104e-01 -2.315567582845687866e-01 -2.468162588775157928e-02 -1.414986252784729004e-01 1.796809583902359009e-01 8.486887812614440918e-02 -9.216136485338211060e-02 1.832336485385894775e-01 2.108529908582568169e-03 -2.302034944295883179e-01 3.334789723157882690e-02 -4.917691648006439209e-02 1.567572653293609619e-01 -6.056765839457511902e-02 -2.372534871101379395e-01 -1.151441186666488647e-01 1.114303693175315857e-01 -2.585807442665100098e-01 2.830745577812194824e-01 -2.145711481571197510e-01
-1.600358188152313232e-01 -2.423167601227760315e-02 1.772836893796920776e-01 4.670748859643936157e-02 -1.272293329238891602e-01 -2.634101808071136475e-01 -1.912376880645751953e-01 1.650893092155456543e-01 -3.530664369463920593e-02 -1.243992000818252563e-01 1.942993104457855225e-01 2.263474017381668091e-01 2.967416048049926758e-01 -2.248180359601974487e-01 1.198175475001335144e-01 -2.090426534414291382e-01 -8.012846112251281738e-02 -1.929968036711215973e-02 -2.607731521129608154e-01 2.351315319538116455e-01 -9.731280803680419922e-02 5.604989081621170044e-02 1.744714230298995972e-01 -1.944874785840511322e-02 -3.341716527938842773e-01 -5.578417330980300903e-02 1.410135719925165176e-02 4.296957980841398239e-03 4.015468060970306396e-01 1.219689399003982544e-01 1.542800068855285645e-01 -1.246707979589700699e-04
-1.276441812515258789e-01 9.965983033180236816e-02 -4.942381754517555237e-03 1.438235789537429810e-01 -2.089606374502182007e-01 -1.099634468555450439e-01 -6.363017857074737549e-02 1.121429204940795898e-01 -1.690085828304290771e-01 -2.785946130752563477e-01 -2.118826508522033691e-01 -9.855636954307556152e-02 2.537491023540496826e-01 -2.300259470939636230e-01 -5.475506186485290527e-02 3.093301318585872650e-02 -1.914946138858795166e-01 1.362118273973464966e-01 1.055422425270080566e-01 -1.510320231318473816e-02 -4.947441816329956055e-01 1.450679004192352295e-01 1.562809646129608154e-01 -8.947601169347763062e-02 -1.766754537820816040e-01 -1.977351754903793335e-01 -3.020727336406707764e-01 1.181287392973899841e-01 2.059826850891113281e-01 -9.801132231950759888e-02 -6.482909899204969406e-03 7.881448417901992798e-02
-2.866759896278381348e-01 1.405643671751022339e-01 9.316804260015487671e-02 -1.250535435974597931e-02 -7.630522828549146652e-03 -3.144102096557617188e-01 -1.702758818864822388e-01 -3.741971030831336975e-02 3.952413499355316162e-01 -2.913414537906646729e-01 1.318972408771514893e-01 -1.819930821657180786e-01 2.641831934452056885e-01 -1.366539746522903442e-01 1.284706294536590576e-01 -1.838909089565277100e-01 -3.009619750082492828e-02 -1.150921508669853210e-01 1.439264416694641113e-01 1.760018989443778992e-02 -1.324205994606018066e-01 1.265208572149276733e-01 -1.938308626413345337e-01 5.032555758953094482e-02 1.989328116178512573e-02 2.845267355442047119e-01 4.201757907867431641e-02 8.626803010702133179e-02 3.017046749591827393e-01 8.700604550540447235e-03 -2.256939001381397247e-02 -1.962709724903106689e-01
5.489534884691238403e-02 1.503466516733169556e-01 5.743004754185676575e-02 -4.532774910330772400e-02 -9.417646378278732300e-02 -1.258347183465957642e-01 -1.696707159280776978e-01 1.070465743541717529e-01 -5.801344662904739380e-02 -1.009343937039375305e-01 1.761586666107177734e-01 1.936172395944595337e-01 2.349495291709899902e-01 1.164843663573265076e-01 2.078601717948913574e-01 2.284510433673858643e-01 1.498863399028778076e-01 2.844246663153171539e-02 -2.070380561053752899e-02 2.322712987661361694e-01 -1.936499029397964478e-01 -4.733528941869735718e-03 -1.059210821986198425e-01 1.888414621353149414e-01 1.804744750261306763e-01 8.868377655744552612e-02 -5.373562574386596680e-01 1.421746164560317993e-01 2.434620410203933716e-01 -2.595548033714294434e-01 5.756021011620759964e-03 -1.403815150260925293e-01
-1.151982992887496948e-01 1.690399199724197388e-01 -1.118361428380012512e-01 2.225730121135711670e-01 1.839328110218048096e-01 -3.859452009201049805e-01 -2.047801613807678223e-01 1.424493193626403809e-01 8.759205043315887451e-02 -1.081949193030595779e-02 1.965190917253494263e-01 1.035791933536529541e-01 4.409894347190856934e-01 -8.373082429170608521e-02 -7.769452035427093506e-02 -1.549574732780456543e-01 -2.451721727848052979e-01 3.631497919559478760e-02 -2.003578543663024902e-01 -7.174993865191936493e-03 -4.075493663549423218e-02 -1.347714513540267944e-01 2.455587983131408691e-01 2.606956362724304199e-01 -5.673316493630409241e-02 -1.727580875158309937e-01 4.137634113430976868e-02 -1.459210366010665894e-01 8.652634173631668091e-02 -1.014678850769996643e-01 -9.390732645988464355e-02 -1.733483225107192993e-01
-2.362253516912460327e-01 -6.373357772827148438e-02 2.561337687075138092e-02 1.209220960736274719e-01 -1.536007225513458252e-01 -3.453584313392639160e-01 -2.340709716081619263e-01 -7.683005928993225098e-02 -5.145743489265441895e-02 -1.268486082553863525e-01 -1.479830741882324219e-01 -2.344740182161331177e-01 1.717509329319000244e-01 -1.010749787092208862e-01 1.116225868463516235e-01 1.147889271378517151e-01 -2.926584184169769287e-01 2.546173334121704102e-01 -2.690042182803153992e-02 6.086698919534683228e-02 1.912950128316879272e-01 1.707899272441864014e-01 -2.030152641236782074e-02 -4.024236276745796204e-02 2.256337255239486694e-01 -1.158823147416114807e-01 -2.724029719829559326e-01 -1.505551338195800781e-01 2.856206297874450684e-01 -2.305103093385696411e-01 -1.554990857839584351e-01 -1.323934048414230347e-01
-2.347224205732345581e-01 2.741304039955139160e-01 -5.925631895661354065e-02 1.203316897153854370e-01 -8.952108025550842285e-02 -5.229954048991203308e-02 -9.293588250875473022e-02 1.294413357973098755e-01 9.946398437023162842e-02 -1.539926081895828247e-01 -2.560245394706726074e-01 -3.280143067240715027e-02 2.090035229921340942e-01 3.320704400539398193e-01 2.664825916290283203e-01 5.063258111476898193e-03 -1.432660073041915894e-01 9.837057441473007202e-03 -1.596209704875946045e-01 -1.105173826217651367e-01 -3.235875666141510010e-01 1.464118510484695435e-01 -1.129126027226448059e-01 1.612406224012374878e-01 -2.039856612682342529e-01 1.242586318403482437e-02 -2.240044772624969482e-01 3.280539810657501221e-01 1.363130062818527222e-01 1.653711125254631042e-02 -7.972347550094127655e-03 -2.207124233245849609e-01
-2.260633856058120728e-01 2.915945947170257568e-01 7.719185948371887207e-02 7.983738929033279419e-02 2.512270510196685791e-01 -2.439434826374053955e-01 -1.340558473020792007e-02 -1.937723369337618351e-03 -1.557306945323944092e-01 -1.824465990066528320e-01 5.906516686081886292e-02 2.840610742568969727e-01 3.137918114662170410e-01 1.118676364421844482e-02 1.338187158107757568e-01 -2.773766517639160156e-01 -2.162582725286483765e-01 -1.136111002415418625e-02 -2.880374193191528320e-01 2.706562727689743042e-02 6.734182685613632202e-02 2.034167647361755371e-01 -9.245799481868743896e-02 -1.921491473913192749e-01 1.887358352541923523e-02 -1.854373887181282043e-02 -5.351185053586959839e-02 -5.384967103600502014e-02 3.077614009380340576e-01 6.176748871803283691e-02 2.005185335874557495e-01 -1.624599248170852661e-01
-2.566317021846771240e-01 4.371189177036285400e-01 -1.166194304823875427e-01 1.102274581789970398e-01 2.703312039375305176e-01 -1.464573293924331665e-01 -1.865759938955307007e-01 -6.214107945561408997e-02 1.125316098332405090e-01 -9.972313791513442993e-02 1.037789732217788696e-01 -3.109008818864822388e-02 1.717915385961532593e-01 -1.033513024449348450e-01 -1.180740632116794586e-02 6.731710582971572876e-02 -2.470646947622299194e-01 6.916430778801441193e-03 -1.273052692413330078e-01 2.324718683958053589e-01 6.076895445585250854e-02 4.850652534514665604e-03 -2.444221638143062592e-02 -1.429143548011779785e-01 -1.945977658033370972e-01 -1.730863153934478760e-01 -3.115022182464599609e-02 -4.462343752384185791e-01 2.587580978870391846e-01 -2.755338884890079498e-02 2.530891820788383484e-02 -1.120345890522003174e-01
5.993984267115592957e-02 1.842757761478424072e-01 -1.206146627664566040e-01 7.880473136901855469e-02 -1.152007877826690674e-01 -2.854811847209930420e-01 -9.320805221796035767e-02 1.238266527652740479e-01 2.457996606826782227e-01 -3.021923005580902100e-01 9.425751864910125732e-02 -1.398481875658035278e-01 1.375210732221603394e-01 -1.896436959505081177e-01 2.822210490703582764e-01 -2.788102813065052032e-02 -3.113609552383422852e-01 2.279300242662429810e-02 3.143368661403656006e-02 5.949509143829345703e-02 1.287951916456222534e-01 1.664461791515350342e-01 1.764829605817794800e-01 2.035924494266510010e-01 2.403938472270965576e-01 -1.485436037182807922e-02 -3.323892354965209961e-01 -6.474236398935317993e-02 3.176663443446159363e-02 3.934304043650627136e-02 -1.490572243928909302e-01 -3.017894625663757324e-01
-2.346613407135009766e-01 1.930053085088729858e-01 -3.388743996620178223e-01 1.111126393079757690e-01 -1.554363667964935303e-01 -2.818826735019683838e-01 -3.151551783084869385e-01 1.425187736749649048e-01 3.194394707679748535e-01 -1.013191342353820801e-01 1.954445242881774902e-01 8.027917891740798950e-02 1.501174122095108032e-01 -5.021382868289947510e-02 4.426196217536926270e-02 1.626160144805908203e-01 -1.629568487405776978e-01 2.112927883863449097e-01 -3.066858649253845215e-01 2.871855497360229492e-01 -1.871607964858412743e-03 1.848162263631820679e-01 -1.726758782751858234e-03 -3.203988447785377502e-02 -2.418725565075874329e-02 8.970879018306732178e-02 1.928188838064670563e-02 5.452250316739082336e-02 -5.350044742226600647e-02 -1.489761918783187866e-01 -5.734540056437253952e-03 -1.638618409633636475e-01
-6.636501848697662354e-02 1.402865201234817505e-01 -6.686709076166152954e-02 2.752786278724670410e-01 -8.879091590642929077e-02 -1.085626408457756042e-01 -1.203648298978805542e-01 2.155591733753681183e-02 -1.227416917681694031e-01 -2.277579754590988159e-01 5.442792922258377075e-02 -1.491013914346694946e-01 1.144259944558143616e-01 3.745949864387512207e-01 -4.424846917390823364e-02 -1.330420025624334812e-03 -9.012378007173538208e-02 1.648122966289520264e-01 -3.792522251605987549e-01 3.846870735287666321e-02 -3.155387639999389648e-01 -1.024664640426635742e-01 -5.297503247857093811e-02 -2.993233501911163330e-01 1.758217662572860718e-01 -2.157106548547744751e-01 -2.595514357089996338e-01 3.627713769674301147e-02 -3.215543925762176514e-02 2.890701964497566223e-02 1.139094904065132141e-01 -2.636322677135467529e-01
-2.180947214365005493e-01 3.819628655910491943e-01 -8.053956180810928345e-02 1.466409713029861450e-01 -4.050612822175025940e-02 -1.205912083387374878e-01 -8.510891348123550415e-02 -2.118749730288982391e-02 2.165347486734390259e-01 -1.556925326585769653e-01 -8.710160106420516968e-02 -1.910732239484786987e-01 -5.796860903501510620e-02 1.775958836078643799e-01 1.934982985258102417e-01 -2.586206495761871338e-01 -3.120411932468414307e-01 -7.430952042341232300e-02 -6.808359175920486450e-02 1.012641265988349915e-01 4.801604151725769043e-02 1.758168935775756836e-01 -1.120600625872612000e-01 -2.259016595780849457e-02 4.708922281861305237e-02 7.155704498291015625e-02 -4.485753178596496582e-01 -2.774028182029724121e-01 6.121033802628517151e-02 -1.550356000661849976e-01 -2.707707881927490234e-02 -1.487665176391601562e-01
-3.665897250175476074e-01 3.680709004402160645e-01 -7.745490968227386475e-02 6.467415392398834229e-02 5.708981677889823914e-02 -1.565033011138439178e-02 -2.372685968875885010e-01 2.398607134819030762e-02 1.683111041784286499e-01 -3.279144763946533203e-01 -9.388591349124908447e-02 8.715831488370895386e-02 1.636016517877578735e-01 8.121393620967864990e-02 -5.262380093336105347e-02 -1.791398376226425171e-01 6.802815943956375122e-02 2.469597309827804565e-01 -7.868642359972000122e-02 3.007386624813079834e-01 -3.436586558818817139e-01 -1.342662051320075989e-02 2.645491436123847961e-02 9.992049075663089752e-03 1.196076869964599609e-01 2.766103148460388184e-01 -1.272096671164035797e-02 1.774273663759231567e-01 1.255560964345932007e-01 -1.824634731747210026e-03 -1.092943027615547180e-01 -8.706744015216827393e-02
-1.150333881378173828e-01 9.502758830785751343e-02 -1.368248611688613892e-01 2.655304670333862305e-01 1.877796202898025513e-01 -5.209250748157501221e-02 -2.196621298789978027e-01 -2.058463916182518005e-02 -2.809110879898071289e-01 -2.345645874738693237e-01 1.102288533002138138e-02 -3.227661922574043274e-02 1.249537542462348938e-01 -1.779541373252868652e-01 3.663665428757667542e-02 2.127484977245330811e-02 -4.740812480449676514e-01 -1.781784743070602417e-02 1.936617642641067505e-01 2.277734577655792236e-01 -8.603193610906600952e-02 -7.627317681908607483e-03 -1.019636318087577820e-01 -8.075845241546630859e-02 6.929156184196472168e-02 -1.021101474761962891e-01 -1.075449362397193909e-01 6.657951325178146362e-02 1.503567695617675781e-01 -4.325747862458229065e-02 3.146314322948455811e-01 -3.523587286472320557e-01
-2.666012942790985107e-01 1.823686957359313965e-01 -6.080741062760353088e-02 -8.893790096044540405e-02 2.624300122261047363e-02 -3.468859791755676270e-01 -1.225214917212724686e-02 1.506501138210296631e-01 2.889634668827056885e-01 -2.512067258358001709e-01 -5.229425057768821716e-02 -3.559665754437446594e-03 1.333298087120056152e-01 2.674349844455718994e-01 6.663978844881057739e-02 -6.724330782890319824e-02 2.172864824533462524e-01 -2.249396294355392456e-01 6.758432835340499878e-03 1.502428799867630005e-01 -1.370842158794403076e-01 3.614045307040214539e-02 -3.325874805450439453e-01 4.652774892747402191e-03 1.189268678426742554e-01 -2.324482500553131104e-01 -6.319662928581237793e-02 -8.208356797695159912e-02 2.424407154321670532e-01 7.791345566511154175e-02 -8.776021003723144531e-02 -2.999324202537536621e-01
5.264803022146224976e-02 1.353889107704162598e-01 5.053288862109184265e-02 1.529591381549835205e-01 -1.995998322963714600e-01 -4.294523969292640686e-03 -1.831913888454437256e-01 3.221119567751884460e-02 5.112095549702644348e-02 -3.756386637687683105e-01 -3.102995157241821289e-01 1.854261010885238647e-01 3.521133661270141602e-01 -1.410867571830749512e-01 4.529124796390533447e-01 -2.838700413703918457e-01 1.119120866060256958e-01 -2.198280533775687218e-03 -5.613248795270919800e-02 1.417973935604095459e-01 -8.867258578538894653e-02 -3.891444951295852661e-02 1.147804223001003265e-02 6.235895678400993347e-02 3.938414156436920166e-03 -1.225852817296981812e-01 -2.010558918118476868e-02 -1.054086908698081970e-01 2.637121677398681641e-01 -5.933033768087625504e-03 1.689947396516799927e-01 2.499432489275932312e-02
-1.266337484121322632e-01 2.963810227811336517e-02 5.223654210567474365e-02 -8.082002401351928711e-02 -7.730232924222946167e-02 -2.568915486335754395e-01 -1.984281241893768311e-01 8.552206307649612427e-02 2.372273206710815430e-01 -3.623912930488586426e-01 1.268521249294281006e-01 3.358567133545875549e-02 2.220874093472957611e-02 -3.250965476036071777e-01 1.123443990945816040e-01 -8.207086473703384399e-02 -8.188403397798538208e-02 1.366264466196298599e-02 7.875749468803405762e-02 3.222936987876892090e-01 -1.651280373334884644e-01 1.182579994201660156e-01 -1.290095746517181396e-01 8.403329178690910339e-03 -1.546179875731468201e-02 -1.718020439147949219e-01 -1.026518046855926514e-01 -1.261775642633438110e-01 1.599660068750381470e-01 -1.856955140829086304e-01 4.830866754055023193e-01 1.465555187314748764e-02
-1.348635256290435791e-01 1.725335717201232910e-01 -6.396751850843429565e-02 -1.415158957242965698e-01 1.273202709853649139e-02 -2.033286392688751221e-01 7.435027509927749634e-02 3.283293247222900391e-01 9.753672778606414795e-02 -1.374502778053283691e-01 3.419796228408813477e-01 -8.381430059671401978e-02 2.972121238708496094e-01 -3.903725370764732361e-02 9.287298470735549927e-02 -1.737953424453735352e-01 1.839960813522338867e-01 1.672402322292327881e-01 -1.657520979642868042e-01 1.911653429269790649e-01 -3.713187528774142265e-03 -2.384329885244369507e-01 -1.032046750187873840e-01 -8.764331042766571045e-02 1.724438071250915527e-01 1.878897845745086670e-02 -3.326233923435211182e-01 4.894851520657539368e-02 7.627151906490325928e-02 -1.337328404188156128e-01 3.098141252994537354e-01 -1.678491681814193726e-01
-2.232994586229324341e-01 2.846885919570922852e-01 2.200778275728225708e-01 2.904884703457355499e-02 -2.372304797172546387e-01 -2.104352712631225586e-01 2.454264648258686066e-02 1.474146731197834015e-03 9.375921636819839478e-02 -3.403125107288360596e-01 4.646470397710800171e-02 2.201761901378631592e-01 4.161415621638298035e-02 -1.780730783939361572e-01 -2.541274391114711761e-02 1.178393606096506119e-02 -1.419396698474884033e-01 -3.262314200401306152e-01 9.965725988149642944e-02 1.359802782535552979e-01 -2.879521250724792480e-01 3.286510333418846130e-02 -3.302885591983795166e-02 -9.464762359857559204e-02 7.061944343149662018e-03 2.238446474075317383e-01 -1.189397573471069336e-01 -2.004054549615830183e-04 3.705219924449920654e-01 -3.871803730726242065e-02 -7.338031660765409470e-03 -2.387367039918899536e-01
-3.985168337821960449e-01 5.790898203849792480e-02 -1.589283347129821777e-01 1.959222853183746338e-01 1.179667189717292786e-01 -3.690210580825805664e-01 5.929265916347503662e-02 1.450755298137664795e-01 -2.838464081287384033e-01 -2.201630771160125732e-01 6.171172950416803360e-03 -7.333417981863021851e-02 2.445882409811019897e-01 2.196807414293289185e-01 -9.246464818716049194e-02 1.378346048295497894e-02 1.254475768655538559e-02 1.140338554978370667e-01 -1.294026523828506470e-01 3.827325254678726196e-02 -3.085250556468963623e-01 -1.022272557020187378e-01 -5.889964103698730469e-02 -7.516188919544219971e-02 1.864184588193893433e-01 -1.575717031955718994e-01 -5.791781470179557800e-02 1.487402021884918213e-01 1.144747436046600342e-01 -3.200592398643493652e-01 2.938157878816127777e-02 2.570173889398574829e-02
-2.624492645263671875e-01 1.629787385463714600e-01 -3.928320407867431641e-01 6.999667733907699585e-03 3.414720296859741211e-02 -2.513450384140014648e-01 -9.258363395929336548e-02 -8.927875198423862457e-03 3.945735469460487366e-02 -1.964611560106277466e-01 2.856719791889190674e-01 -2.337454818189144135e-02 1.822982132434844971e-01 -6.151465326547622681e-02 -1.077595651149749756e-01 2.235113978385925293e-01 -1.917268633842468262e-01 1.363321244716644287e-01 -2.691501379013061523e-01 -7.924965023994445801e-02 -2.618829309940338135e-01 1.160733997821807861e-01 -1.598889827728271484e-01 2.219800800085067749e-01 8.513823151588439941e-02 -1.116209924221038818e-01 -3.997185453772544861e-02 6.327852606773376465e-02 1.285086572170257568e-01 -1.922128647565841675e-01 -1.727453470230102539e-01 -2.381836473941802979e-01
-2.392589002847671509e-01 2.577776610851287842e-01 1.690861731767654419e-01 9.232454001903533936e-02 -6.326875090599060059e-02 -1.310284584760665894e-01 -1.719510853290557861e-01 9.418521821498870850e-02 2.514345645904541016e-01 6.267121434211730957e-02 6.813590228557586670e-02 -8.689396083354949951e-02 2.418767809867858887e-01 -1.024257466197013855e-01 -1.915847533382475376e-03 -1.262010037899017334e-01 7.707925885915756226e-02 1.573757678270339966e-01 -2.524332404136657715e-01 1.255270987749099731e-01 -1.929376125335693359e-01 -1.296240836381912231e-01 -2.222558856010437012e-01 2.927035838365554810e-02 1.544418483972549438e-01 -2.237553521990776062e-02 -2.055069953203201294e-01 -7.423918694257736206e-02 2.164740115404129028e-01 -3.650554120540618896e-01 3.848343193531036377e-01 -2.292820252478122711e-02
-8.773437142372131348e-02 2.984747290611267090e-01 -2.079776972532272339e-01 -7.137008011341094971e-02 7.988621294498443604e-02 -5.664202570915222168e-02 -1.518030166625976562e-01 2.004934102296829224e-01 -2.195116132497787476e-01 -1.728663742542266846e-01 1.256095767021179199e-01 -6.496612727642059326e-02 1.095570474863052368e-01 2.333737909793853760e-02 1.943506896495819092e-01 2.120490223169326782e-01 -5.243123322725296021e-02 1.722013503313064575e-01 3.849757090210914612e-02 -5.689724348485469818e-03 -1.423115432262420654e-01 -9.308823943138122559e-02 -3.499664664268493652e-01 -2.092614620923995972e-01 -2.040446251630783081e-01 -3.005830049514770508e-01 -2.173342704772949219e-01 6.917656399309635162e-03 4.110611677169799805e-01 2.945958636701107025e-02 -1.021109744906425476e-01 7.105686236172914505e-03
-1.664056479930877686e-01 1.688501983880996704e-01 -5.729880183935165405e-03 1.091903895139694214e-01 -3.112578531727194786e-03 -2.629861533641815186e-01 -1.021367534995079041e-01 2.514519095420837402e-01 -2.298451811075210571e-01 -1.441878974437713623e-01 1.419966518878936768e-01 3.502930700778961182e-02 7.559053599834442139e-02 -7.273772358894348145e-02 1.150636598467826843e-01 -9.195416420698165894e-02 -6.038840860128402710e-02 -4.661941900849342346e-03 -6.672330945730209351e-02 4.813627898693084717e-02 -8.033886551856994629e-02 -2.863059751689434052e-02 -9.679064154624938965e-02 1.672515422105789185e-01 -4.465371742844581604e-02 -3.549505257979035378e-03 3.121900558471679688e-02 -6.662392616271972656e-02 6.374570727348327637e-01 -1.810531020164489746e-01 -2.226269543170928955e-01 -3.318665623664855957e-01
-2.028175592422485352e-01 3.126413524150848389e-01 -2.114006429910659790e-01 9.179828315973281860e-02 2.975193858146667480e-01 -8.524989336729049683e-02 -9.044969081878662109e-02 -5.648555979132652283e-02 8.746639639139175415e-02 -2.021656483411788940e-01 -2.416960895061492920e-02 -1.013275980949401855e-01 1.418365389108657837e-01 -2.108726091682910919e-02 2.976957522332668304e-02 -2.267479002475738525e-01 -5.751283094286918640e-02 -6.060583144426345825e-02 -6.288567185401916504e-02 1.330871284008026123e-01 -8.986677229404449463e-02 -9.440417587757110596e-02 -1.071737259626388550e-01 -1.272982805967330933e-01 -4.448565468192100525e-02 -1.960401833057403564e-01 -6.023630499839782715e-02 -5.045621395111083984e-01 3.318237960338592529e-01 -1.329083591699600220e-01 2.669192105531692505e-02 -2.611075937747955322e-01
-2.342899739742279053e-01 1.595804393291473389e-01 2.431593686342239380e-01 -6.386549025774002075e-02 4.789623618125915527e-02 -2.378552407026290894e-01 2.750278636813163757e-02 1.598095446825027466e-01 -7.568901032209396362e-02 -2.405369281768798828e-01 -1.073762495070695877e-02 -1.451155990362167358e-01 2.412793338298797607e-01 5.214025825262069702e-02 -2.649990022182464600e-01 2.270143106579780579e-02 -4.067805707454681396e-01 1.079137548804283142e-01 -9.553741663694381714e-02 2.211910784244537354e-01 -2.586627006530761719e-01 -5.891424417495727539e-02 -9.385941177606582642e-02 -3.403345495462417603e-02 -4.566261917352676392e-02 8.554413914680480957e-02 1.361122131347656250e-01 1.444468945264816284e-01 3.646174073219299316e-01 -5.168976634740829468e-02 -6.808379199355840683e-03 -2.342335432767868042e-01
-1.167483553290367126e-01 2.438808232545852661e-01 -5.761826038360595703e-02 2.195208221673965454e-01 -1.766489893198013306e-01 -9.964638948440551758e-02 8.468360453844070435e-02 3.387929201126098633e-01 -1.148914024233818054e-01 -9.698003530502319336e-02 3.128934279084205627e-02 2.978502027690410614e-02 7.219402492046356201e-02 -1.148333176970481873e-01 6.270494312047958374e-02 -1.454698592424392700e-01 -2.302802354097366333e-01 -1.342254430055618286e-01 2.323822863399982452e-02 9.689822793006896973e-02 -6.351538747549057007e-02 3.165995702147483826e-02 -2.613228857517242432e-01 2.977030873298645020e-01 -8.746878057718276978e-02 -2.745509706437587738e-02 -7.890934497117996216e-02 -3.191357478499412537e-02 5.529813170433044434e-01 -6.066111475229263306e-02 -7.629659771919250488e-02 -2.654544413089752197e-01
-2.180798053741455078e-01 4.860399290919303894e-02 -1.554944217205047607e-01 -1.372111737728118896e-01 1.037704013288021088e-02 -2.227823883295059204e-01 -1.628413945436477661e-01 -1.047062426805496216e-01 -5.211757123470306396e-02 -3.400716483592987061e-01 2.485753446817398071e-01 2.681980654597282410e-02 3.387815952301025391e-01 1.175499260425567627e-01 -4.349183663725852966e-02 -1.232739388942718506e-01 -4.811605811119079590e-01 3.072589077055454254e-02 -3.832400590181350708e-02 5.401365458965301514e-02 -7.707308977842330933e-02 1.487274169921875000e-01 1.355028711259365082e-02 -2.538672983646392822e-01 2.331563532352447510e-01 -2.585805952548980713e-02 -2.699068002402782440e-02 -8.276164531707763672e-03 3.227694332599639893e-01 -4.462596774101257324e-02 2.887930907309055328e-02 3.047574684023857117e-02
-1.115646958351135254e-01 3.044221401214599609e-01 -1.931984722614288330e-01 -3.319220617413520813e-02 1.751056313514709473e-01 -1.943534761667251587e-01 -1.819313466548919678e-01 2.739130854606628418e-01 -1.351248770952224731e-01 -3.474396765232086182e-01 1.686546020209789276e-02 1.960679143667221069e-01 -4.286891222000122070e-02 -6.613608449697494507e-02 -2.030305117368698120e-01 4.553611204028129578e-02 -3.176774978637695312e-01 4.243849776685237885e-03 1.962336897850036621e-01 1.599331200122833252e-01 -3.539151549339294434e-01 -7.533413171768188477e-02 -2.245631217956542969e-01 5.246770009398460388e-02 9.602684527635574341e-03 4.017913341522216797e-02 -2.498366497457027435e-02 1.921741515398025513e-01 7.037747651338577271e-02 9.254389256238937378e-02 1.788166612386703491e-01 -1.370886564254760742e-01
-4.575167000293731689e-01 2.937375307083129883e-01 -2.902925312519073486e-01 -5.064789438620209694e-04 1.543437130749225616e-02 -1.566747128963470459e-01 -1.092232689261436462e-01 2.384878695011138916e-01 1.701283007860183716e-01 -1.995923519134521484e-01 -1.169673502445220947e-01 2.140950709581375122e-01 7.036968600004911423e-03 -4.944870620965957642e-02 -1.067656874656677246e-01 4.581904411315917969e-02 -2.509423494338989258e-01 1.629211157560348511e-01 -5.345959961414337158e-02 2.210848629474639893e-01 -5.691175814718008041e-03 3.505346551537513733e-02 9.127520769834518433e-02 -1.045345440506935120e-01 -1.435004621744155884e-01 -4.984132200479507446e-02 -2.050249576568603516e-01 2.873290777206420898e-01 9.350991249084472656e-02 -1.614303886890411377e-01 1.516883969306945801e-01 -1.224293038249015808e-01
-2.362751811742782593e-01 1.640170067548751831e-01 1.944135129451751709e-01 -1.976040154695510864e-01 3.392114490270614624e-02 -1.859257966279983521e-01 -2.169336229562759399e-01 2.764256000518798828e-01 -1.337332557886838913e-02 7.727261632680892944e-03 1.451642811298370361e-01 -5.796465091407299042e-03 3.960831761360168457e-01 2.285699546337127686e-01 3.134194612503051758e-01 7.240077108144760132e-02 -2.088058888912200928e-01 1.842827200889587402e-01 1.780488491058349609e-01 5.699254199862480164e-02 -2.217899113893508911e-01 1.851336658000946045e-01 -1.821878850460052490e-01 -1.821992099285125732e-01 5.174324288964271545e-02 1.235624998807907104e-01 -1.118157058954238892e-01 -1.049343049526214600e-01 8.943168818950653076e-02 -7.520078122615814209e-02 1.344548016786575317e-01 -1.083492636680603027e-01
-2.389235347509384155e-01 2.587815821170806885e-01 -1.983428746461868286e-01 -1.213422790169715881e-02 1.050177067518234253e-01 2.353549934923648834e-03 -2.063654512166976929e-01 2.645680606365203857e-01 8.158101141452789307e-02 -3.180857300758361816e-01 3.290960788726806641e-01 6.178604066371917725e-02 2.415050715208053589e-01 2.574816346168518066e-01 -1.338363885879516602e-01 6.814898550510406494e-02 -3.933716118335723877e-01 -1.135554015636444092e-01 2.230042405426502228e-02 2.063422501087188721e-01 2.775820344686508179e-02 1.392707675695419312e-01 1.652884855866432190e-02 -1.760463118553161621e-01 3.284646943211555481e-02 -4.175233095884323120e-02 -1.680455356836318970e-01 2.243937551975250244e-02 1.939686685800552368e-01 8.392891287803649902e-02 8.382706344127655029e-02 1.751958020031452179e-02
-2.647899091243743896e-01 -2.365413121879100800e-03 -3.104705810546875000e-01 -1.634694337844848633e-01 5.315407365560531616e-02 -1.629827320575714111e-01 2.494218759238719940e-02 -9.763215482234954834e-02 1.264409255236387253e-02 -2.076529860496520996e-01 6.647759675979614258e-02 1.606221646070480347e-01 6.703940033912658691e-02 -8.427610248327255249e-02 2.374393194913864136e-01 -2.165780365467071533e-01 -2.071295976638793945e-01 2.002316117286682129e-01 -3.701253831386566162e-01 6.744350492954254150e-02 -2.136099338531494141e-02 1.608621478080749512e-01 -3.398914933204650879e-01 -1.005282923579216003e-01 6.095533724874258041e-03 9.402751177549362183e-02 -5.704567208886146545e-02 1.103708148002624512e-01 3.902392089366912842e-01 2.986679412424564362e-02 7.068324834108352661e-02 -1.409048885107040405e-01
-9.855246543884277344e-02 1.429300159215927124e-01 -9.527373313903808594e-02 7.124204933643341064e-02 -1.857996433973312378e-01 -3.588924705982208252e-01 -2.728436887264251709e-01 -1.158101018518209457e-02 -2.235091477632522583e-02 -6.455378234386444092e-02 1.606921851634979248e-01 6.158878654241561890e-02 2.982706725597381592e-01 -1.466896981000900269e-01 -1.404108945280313492e-02 -1.083426624536514282e-01 -2.116463035345077515e-01 2.556284964084625244e-01 -2.710787057876586914e-01 -1.013478264212608337e-01 -7.336106151342391968e-02 1.823372393846511841e-01 1.169037148356437683e-01 6.634029000997543335e-02 3.194887042045593262e-01 2.256692647933959961e-01 -1.075299158692359924e-01 2.458439022302627563e-01 1.442816406488418579e-01 -6.370042264461517334e-02 1.547904163599014282e-01 -1.915057599544525146e-01
-1.227876096963882446e-01 1.922305524349212646e-01 1.519721560180187225e-02 -1.227169930934906006e-01 -1.471792012453079224e-01 -2.643887884914875031e-02 -1.247230023145675659e-01 -8.894093334674835205e-02 1.869566589593887329e-01 5.726322531700134277e-02 1.677884720265865326e-02 -1.744031161069869995e-01 2.934440076351165771e-01 2.907937020063400269e-02 2.125209271907806396e-01 -5.548812076449394226e-02 -1.392139643430709839e-01 1.865912973880767822e-01 -2.662416398525238037e-01 8.936372469179332256e-04 -2.990917563438415527e-01 -1.081100255250930786e-01 -2.080255746841430664e-01 8.032280602492392063e-04 -5.247452482581138611e-02 -1.022377237677574158e-01 -8.438144624233245850e-02 2.651026844978332520e-01 5.712820589542388916e-02 -1.265040636062622070e-01 -1.944821774959564209e-01 -5.152931809425354004e-01
-3.417136371135711670e-01 3.835546970367431641e-01 -6.018989533185958862e-02 3.450410068035125732e-01 -2.464821487665176392e-01 -1.478553116321563721e-01 4.334276169538497925e-02 -3.835702687501907349e-02 -2.789304964244365692e-02 5.498112738132476807e-02 -1.374462693929672241e-01 -3.699577972292900085e-02 3.645012378692626953e-01 -5.625226348638534546e-02 6.222490593791007996e-02 -1.216321252286434174e-02 -6.727426499128341675e-02 3.157003968954086304e-02 -2.938327193260192871e-01 5.253968387842178345e-02 -1.629581898450851440e-01 5.865463614463806152e-02 -4.908819869160652161e-02 9.945584088563919067e-02 -1.576907187700271606e-01 -2.355552017688751221e-01 8.015371114015579224e-02 -2.773393690586090088e-01 1.006084531545639038e-01 4.524085298180580139e-02 1.428923308849334717e-01 -1.736995577812194824e-01
-8.727501332759857178e-02 1.692388653755187988e-01 -1.347133219242095947e-01 2.372097074985504150e-01 -2.492294758558273315e-01 -2.006450146436691284e-01 -1.290986388921737671e-01 1.784427762031555176e-01 -1.959596425294876099e-01 -2.234077602624893188e-01 8.315020799636840820e-02 3.550405427813529968e-02 9.143070876598358154e-02 1.570176780223846436e-01 9.307953529059886932e-03 -1.670606285333633423e-01 -4.902429878711700439e-02 -1.290735155344009399e-01 -1.230399757623672485e-01 -1.043176501989364624e-01 -6.908292323350906372e-02 -3.593794256448745728e-02 -2.595355808734893799e-01 1.437486261129379272e-01 -1.121655926108360291e-01 -9.623399004340171814e-03 -1.265375316143035889e-02 3.276487812399864197e-02 4.755834639072418213e-01 -1.366177052259445190e-01 -1.543525010347366333e-01 -3.989994227886199951e-01
-5.027686059474945068e-02 5.366482138633728027e-01 -2.559452354907989502e-01 1.257399022579193115e-01 1.262803226709365845e-01 -2.159626483917236328e-01 -2.740938961505889893e-01 -1.202930114232003689e-03 -4.424144327640533447e-02 -1.393512189388275146e-01 2.352804392576217651e-01 1.109488159418106079e-01 -1.415188759565353394e-01 5.059010908007621765e-02 -4.034800082445144653e-02 -1.302248239517211914e-01 -5.260574445128440857e-02 9.690742194652557373e-02 -1.180395260453224182e-01 2.106986790895462036e-01 -2.808103561401367188e-01 1.433290839195251465e-01 1.239541992545127869e-01 -6.706333905458450317e-02 1.350766271352767944e-01 -1.753250323235988617e-02 -6.196572259068489075e-02 -1.820694059133529663e-01 2.646875083446502686e-01 1.289661824703216553e-01 7.674774527549743652e-02 -1.495370566844940186e-01
-1.843363493680953979e-01 2.217358648777008057e-01 -2.706854343414306641e-01 1.189808249473571777e-01 3.338801860809326172e-02 -4.177496135234832764e-01 4.590150434523820877e-03 5.341850593686103821e-02 -1.273812204599380493e-01 -3.444706499576568604e-01 2.205010205507278442e-01 -1.515331417322158813e-01 1.146267876029014587e-01 3.570169955492019653e-02 -1.980871334671974182e-02 2.533725202083587646e-01 -3.625338673591613770e-01 -5.574998632073402405e-02 -2.205584198236465454e-01 -4.722628742456436157e-02 -1.962896287441253662e-01 1.883968412876129150e-01 -2.102365903556346893e-02 1.108535900712013245e-01 1.426801364868879318e-02 -6.203186511993408203e-02 -2.146022580564022064e-02 4.138496145606040955e-02 -1.418147236108779907e-02 -1.388547122478485107e-01 -7.222550362348556519e-02 -2.497153431177139282e-01
-2.276525199413299561e-01 1.746166050434112549e-01 -1.011390704661607742e-02 7.783013582229614258e-02 2.412813305854797363e-01 -3.281905129551887512e-02 -1.369625031948089600e-01 -6.089730560779571533e-02 3.631351590156555176e-01 -5.167712569236755371e-01 1.497891694307327271e-01 -2.493926882743835449e-02 3.152979016304016113e-01 -1.414691060781478882e-01 9.936747699975967407e-02 5.603072792291641235e-02 -2.158222347497940063e-01 -5.700211971998214722e-02 1.471753884106874466e-02 -1.718727350234985352e-01 -6.262172758579254150e-02 2.184168249368667603e-02 -1.333612669259309769e-02 7.151268422603607178e-02 -4.730649292469024658e-02 9.722208231687545776e-02 5.741578526794910431e-03 -1.043124706484377384e-03 2.774518728256225586e-01 6.273014843463897705e-02 -1.326271295547485352e-01 -2.753910124301910400e-01
-3.794635087251663208e-02 -6.266093254089355469e-02 4.866410419344902039e-02 1.271269172430038452e-01 1.671342700719833374e-01 -3.806367516517639160e-01 -1.284877508878707886e-01 5.202151462435722351e-02 2.157755941152572632e-01 -2.852672934532165527e-01 3.001002594828605652e-03 1.892707198858261108e-01 5.025816336274147034e-02 -1.310168057680130005e-01 1.603044569492340088e-01 -1.986206173896789551e-01 -1.766325533390045166e-01 1.436167359352111816e-01 -1.212041974067687988e-01 4.107009768486022949e-01 -1.055719181895256042e-01 -2.145744860172271729e-02 -2.142388224601745605e-01 9.850779920816421509e-02 -1.982199102640151978e-01 -2.124475240707397461e-01 -1.322880089282989502e-01 -7.842332869768142700e-02 4.347388073801994324e-02 -1.154589056968688965e-01 3.296813368797302246e-01 -3.283721208572387695e-02
-9.467886388301849365e-02 2.896616160869598389e-01 -1.479365229606628418e-01 5.767657235264778137e-02 6.516920030117034912e-02 -2.773047387599945068e-01 -2.204104512929916382e-01 1.941181123256683350e-01 2.301865667104721069e-01 -1.478958278894424438e-01 8.105707913637161255e-02 -9.060005843639373779e-02 -5.386912450194358826e-02 -8.805428445339202881e-02 -9.095425717532634735e-03 4.851625114679336548e-02 -1.602231711149215698e-01 1.409466862678527832e-01 -1.775595098733901978e-01 3.331417217850685120e-02 -1.945632696151733398e-02 1.187914386391639709e-01 -1.852602809667587280e-01 -1.365343779325485229e-01 -3.149572610855102539e-01 -1.947970688343048096e-01 -1.448483616113662720e-01 1.595826447010040283e-01 3.955449536442756653e-02 1.049876660108566284e-01 -1.051676049828529358e-01 -5.088383555412292480e-01
-1.946863830089569092e-01 1.470797508955001831e-01 -8.388207852840423584e-02 -5.951246619224548340e-02 1.772849410772323608e-01 -2.646952271461486816e-01 1.138635575771331787e-01 5.975533649325370789e-02 1.117528975009918213e-01 -4.565276801586151123e-01 -1.685602124780416489e-03 -1.804797351360321045e-01 3.122729659080505371e-01 2.660329639911651611e-01 2.032418996095657349e-01 1.202859058976173401e-01 -1.095599606633186340e-01 2.900133132934570312e-01 1.335593909025192261e-01 2.864591777324676514e-01 -6.948297377675771713e-03 2.591412700712680817e-02 2.088332735002040863e-02 1.399960964918136597e-01 2.007619440555572510e-01 4.244345426559448242e-02 -6.358055025339126587e-02 -1.178449988365173340e-01 1.728130578994750977e-01 1.169431135058403015e-01 -4.950504004955291748e-02 1.073369532823562622e-01
5.634623393416404724e-02 3.554492890834808350e-01 1.346343457698822021e-01 2.415160685777664185e-01 -2.606002688407897949e-01 -5.620360374450683594e-02 -9.575625509023666382e-02 -1.376109272241592407e-01 -5.417194589972496033e-02 -2.434555441141128540e-01 -6.409322470426559448e-02 1.147188171744346619e-01 3.028156459331512451e-01 2.203668467700481415e-02 2.180600911378860474e-01 -1.911710947751998901e-01 -1.370629854500293732e-02 1.476813107728958130e-01 2.479586303234100342e-01 3.002083003520965576e-01 -2.059554457664489746e-01 1.627635657787322998e-01 -8.376765251159667969e-02 -1.433741152286529541e-01 6.584203988313674927e-02 -1.867086738348007202e-01 1.059842854738235474e-01 -4.926184192299842834e-02 9.303075075149536133e-02 -1.560857295989990234e-01 2.766463458538055420e-01 -8.123913407325744629e-02
-3.588181138038635254e-01 2.179376482963562012e-01 -1.812325567007064819e-01 2.928352542221546173e-02 -1.092287618666887283e-02 -2.133239656686782837e-01 1.835418194532394409e-01 -6.135094538331031799e-02 1.568323820829391479e-01 -9.066042304039001465e-02 1.892751604318618774e-01 -1.170271486043930054e-01 1.827089339494705200e-01 7.683861255645751953e-02 1.462476402521133423e-01 -1.615692228078842163e-01 7.282394450157880783e-03 1.081510633230209351e-02 -1.398325525224208832e-02 2.782300412654876709e-01 1.309361457824707031e-01 4.993395507335662842e-02 -3.884955495595932007e-02 2.018404453992843628e-01 -3.808517456054687500e-01 3.982242569327354431e-02 -2.948831617832183838e-01 -9.770824573934078217e-03 3.324074745178222656e-01 -9.179053455591201782e-02 -2.969529852271080017e-02 -2.114343047142028809e-01
-2.169315069913864136e-01 7.127287983894348145e-02 -1.860220879316329956e-01 1.208149716258049011e-01 7.726408075541257858e-03 -4.424198865890502930e-01 -1.409268975257873535e-01 1.541107892990112305e-01 2.608780562877655029e-01 -2.270954102277755737e-01 -2.458267360925674438e-01 1.572034507989883423e-01 4.492471739649772644e-02 3.122544288635253906e-02 8.264974504709243774e-02 -7.358482480049133301e-02 1.816772520542144775e-01 -1.157093420624732971e-01 8.330743759870529175e-02 3.113883174955844879e-02 -2.168295383453369141e-01 -1.304450631141662598e-01 -2.965925335884094238e-01 1.455843746662139893e-01 1.088455989956855774e-01 -2.283729165792465210e-01 -2.210028916597366333e-01 1.151786148548126221e-01 2.776422500610351562e-01 1.557243522256612778e-02 3.737147524952888489e-02 -8.312714844942092896e-02
-2.133962661027908325e-01 1.742326021194458008e-01 -2.102224379777908325e-01 9.500715881586074829e-02 1.344225406646728516e-01 -4.415870308876037598e-01 -5.765601247549057007e-02 -3.453700616955757141e-02 6.225452572107315063e-02 -2.242397665977478027e-01 1.900191903114318848e-01 -1.206806674599647522e-01 2.148359268903732300e-01 6.406576931476593018e-02 -1.726665720343589783e-02 2.457084208726882935e-01 -3.553917407989501953e-01 5.707955360412597656e-02 -1.916130781173706055e-01 -1.844595186412334442e-02 -2.526905834674835205e-01 1.574462503194808960e-01 -6.347137689590454102e-02 -1.014478057622909546e-01 -1.872188001871109009e-01 4.963258281350135803e-02 -2.410440519452095032e-02 5.696294084191322327e-02 -8.373665809631347656e-02 -2.722866237163543701e-01 -5.709860846400260925e-02 -2.054468393325805664e-01
-5.863195657730102539e-02 -4.530577734112739563e-02 9.543750435113906860e-02 -6.975901126861572266e-02 -4.250952601432800293e-02 -3.969857692718505859e-01 -5.043299403041601181e-03 1.651114076375961304e-01 5.302049685269594193e-03 -3.414993584156036377e-01 6.621323525905609131e-02 -1.024643518030643463e-02 9.359155595302581787e-02 -6.830148398876190186e-02 -3.754530102014541626e-02 -8.329952508211135864e-02 -1.861197501420974731e-01 3.499329462647438049e-02 1.129904985427856445e-01 2.964455187320709229e-01 -3.542958199977874756e-01 1.337658911943435669e-01 2.566834539175033569e-02 8.587877452373504639e-02 -1.827250719070434570e-01 2.598563767969608307e-02 -2.572853863239288330e-01 -2.544949762523174286e-02 -1.011573523283004761e-01 -2.646755278110504150e-01 3.838979899883270264e-01 -1.854605227708816528e-01
-2.066019028425216675e-01 2.206857353448867798e-01 -4.493805393576622009e-02 -1.478648930788040161e-01 2.002821266651153564e-01 -6.665029376745223999e-02 -1.133031249046325684e-01 2.170970588922500610e-01 8.648730814456939697e-02 -1.480386108160018921e-01 -5.893390998244285583e-02 1.235835254192352295e-01 1.266099810600280762e-01 2.910925149917602539e-01 3.498144745826721191e-01 1.326342523097991943e-01 -3.919995203614234924e-02 4.904528707265853882e-02 -7.231242209672927856e-02 3.481495082378387451e-01 -1.002174541354179382e-01 -1.497990190982818604e-01 -2.269614934921264648e-01 -7.565970718860626221e-02 -1.335299611091613770e-01 -1.964983763173222542e-03 -2.252122908830642700e-01 1.932037323713302612e-01 1.978501230478286743e-01 -1.610177606344223022e-01 1.496926397085189819e-01 -2.790653407573699951e-01
-1.523917075246572495e-02 3.785521909594535828e-02 7.773538678884506226e-02 1.153588369488716125e-01 1.387816369533538818e-01 -3.060888946056365967e-01 -2.178382277488708496e-01 1.528721004724502563e-01 2.829479277133941650e-01 -2.130827009677886963e-01 1.571515649557113647e-01 1.581912040710449219e-01 2.241581976413726807e-01 -1.972579509019851685e-01 2.101842015981674194e-01 3.010354936122894287e-02 2.832623198628425598e-02 1.769819259643554688e-01 -4.321881756186485291e-02 3.010255992412567139e-01 -1.170167997479438782e-01 1.948549151420593262e-01 -1.389796137809753418e-01 -1.513350871391594410e-03 -1.055458337068557739e-01 -1.499172002077102661e-01 -1.656270176172256470e-01 -6.787142157554626465e-02 -5.544080585241317749e-02 -1.192531138658523560e-01 4.524728357791900635e-01 -5.015325546264648438e-02
1.251063644886016846e-01 1.427721679210662842e-01 -3.522944077849388123e-02 6.710212677717208862e-02 -2.569899857044219971e-01 -3.866394758224487305e-01 -3.764124512672424316e-01 -1.039530411362648010e-01 -2.727153003215789795e-01 -2.096350640058517456e-01 1.782097965478897095e-01 -7.092869281768798828e-02 2.332212328910827637e-01 -5.502140149474143982e-03 1.631986200809478760e-01 -1.740693151950836182e-01 5.938137695193290710e-02 3.093503229320049286e-02 2.968328073620796204e-02 9.314625710248947144e-02 -7.891567796468734741e-02 1.832438856363296509e-01 -1.118203178048133850e-01 1.194138824939727783e-01 -3.485135138034820557e-01 -2.327346056699752808e-02 -1.436913311481475830e-01 1.739567220211029053e-01 1.779202222824096680e-01 3.137603029608726501e-02 1.937622725963592529e-01 -4.753035958856344223e-03
-1.729587018489837646e-01 1.846904456615447998e-01 -2.646051943302154541e-01 1.972001791000366211e-01 2.199716567993164062e-01 -2.930262684822082520e-02 -2.794318795204162598e-01 -1.409249156713485718e-01 -8.165688812732696533e-02 -2.569661736488342285e-01 2.746447622776031494e-01 -4.455295391380786896e-03 9.252341836690902710e-02 -3.859038949012756348e-01 1.438676714897155762e-01 -2.557122707366943359e-02 -3.443610072135925293e-01 3.974254429340362549e-02 -2.078867107629776001e-01 1.530384737998247147e-02 -2.183638662099838257e-01 1.079949438571929932e-01 -2.485159970819950104e-02 -9.804470464587211609e-03 -8.552487194538116455e-02 -1.595759540796279907e-01 3.052635816857218742e-03 1.753166019916534424e-01 1.532722860574722290e-01 -1.180842220783233643e-01 9.225017577409744263e-02 -1.405503004789352417e-01
-4.749916493892669678e-02 3.273632824420928955e-01 -1.780627369880676270e-01 4.338429868221282959e-01 5.409171432256698608e-02 -1.636039912700653076e-01 -3.032256364822387695e-01 -6.891652196645736694e-02 -1.573513001203536987e-01 -3.448042869567871094e-01 8.467920124530792236e-03 1.737225204706192017e-01 6.941333413124084473e-02 -1.249949261546134949e-01 -3.156658634543418884e-02 6.254123896360397339e-02 -4.144308269023895264e-01 3.641044348478317261e-02 8.897399902343750000e-02 7.164210081100463867e-02 -1.815381199121475220e-01 -1.373500376939773560e-01 -5.739958584308624268e-02 -9.625376015901565552e-02 -1.034657210111618042e-01 -2.968625864014029503e-03 2.773059345781803131e-02 1.943874061107635498e-01 3.800462931394577026e-02 -1.473160088062286377e-02 -6.281055510044097900e-02 -1.990704685449600220e-01
-5.763383954763412476e-02 2.870397567749023438e-01 2.649547904729843140e-02 1.834604144096374512e-01 -1.086585000157356262e-01 -1.496739089488983154e-01 -1.577722281217575073e-01 2.131231874227523804e-01 -1.321109086275100708e-01 -2.738682320341467857e-03 1.501478105783462524e-01 -5.414079502224922180e-02 1.735227555036544800e-01 3.189507126808166504e-01 2.706633210182189941e-01 -4.203636199235916138e-02 -1.899336576461791992e-01 8.181253820657730103e-02 -7.368694245815277100e-02 9.316851943731307983e-02 -3.335222303867340088e-01 1.142226234078407288e-01 8.752170205116271973e-02 2.459347099065780640e-01 6.050897762179374695e-02 9.651097655296325684e-02 -2.341500967741012573e-01 1.558455973863601685e-01 5.047816410660743713e-02 6.207366660237312317e-02 -2.436326444149017334e-01 -3.441635668277740479e-01
-5.856137722730636597e-02 1.306823939085006714e-01 -2.926778793334960938e-01 -1.750052124261856079e-01 1.840916574001312256e-01 -2.470360547304153442e-01 -1.555167138576507568e-01 -2.857978343963623047e-01 1.735032349824905396e-01 -3.627351820468902588e-01 -1.887085102498531342e-02 -2.168448865413665771e-01 3.591776490211486816e-01 6.743793934583663940e-02 3.702642917633056641e-01 5.556804686784744263e-02 -1.274248361587524414e-01 -1.620009168982505798e-02 6.430540978908538818e-02 7.459725439548492432e-02 1.080430299043655396e-01 -1.356982439756393433e-01 -4.351028800010681152e-02 -8.354194462299346924e-02 2.347338572144508362e-02 -1.994843967258930206e-02 -2.845129072666168213e-01 -3.422566503286361694e-02 8.897915482521057129e-02 3.767706826329231262e-02 6.000456959009170532e-02 -1.358695924282073975e-01
-3.567993342876434326e-01 1.904707700014114380e-01 -2.315877079963684082e-01 2.849304974079132080e-01 4.801663570106029510e-03 -2.604215443134307861e-01 1.043196767568588257e-01 2.878701984882354736e-01 -1.043768227100372314e-01 -6.075804308056831360e-02 1.365182399749755859e-01 -8.396864682435989380e-02 1.505737751722335815e-01 -2.372255316004157066e-03 3.090582787990570068e-01 -7.809478044509887695e-02 -5.965198576450347900e-02 1.086017265915870667e-01 -1.483194380998611450e-01 1.642262339591979980e-01 -8.326576650142669678e-02 2.659915685653686523e-01 3.051448613405227661e-02 4.068090766668319702e-02 3.224594891071319580e-01 -2.394518852233886719e-01 -2.690979279577732086e-02 1.674397289752960205e-01 2.016578987240791321e-02 -1.723097860813140869e-01 9.521703422069549561e-02 -4.001557081937789917e-02
1.091110259294509888e-01 2.507411837577819824e-01 1.981486678123474121e-01 1.601044535636901855e-01 1.398544162511825562e-01 -2.528973221778869629e-01 -9.792201966047286987e-02 1.687126755714416504e-01 -1.006122007966041565e-01 -6.274531781673431396e-02 -1.274409517645835876e-02 1.741714179515838623e-01 2.807033360004425049e-01 6.024526059627532959e-02 3.359412252902984619e-01 1.425504386425018311e-01 -6.962560117244720459e-02 -1.619506254792213440e-02 1.064279023557901382e-02 3.283468484878540039e-01 -1.411508470773696899e-01 -3.227927535772323608e-02 9.684960544109344482e-02 2.325631380081176758e-01 4.869002848863601685e-02 1.416125893592834473e-01 -4.024703800678253174e-01 1.307731270790100098e-01 1.763267517089843750e-01 -1.746307760477066040e-01 -7.425700873136520386e-02 -1.119086742401123047e-01
1.790125966072082520e-01 8.714663237333297729e-02 1.986092515289783478e-02 2.806451916694641113e-01 4.695191234350204468e-02 -1.116909310221672058e-01 -2.567130327224731445e-01 -6.627973169088363647e-02 2.173071205615997314e-01 -7.573615014553070068e-02 5.991877242922782898e-02 -1.349242054857313633e-03 1.958346366882324219e-01 2.448278963565826416e-01 6.680382043123245239e-02 -1.133786439895629883e-01 8.720127493143081665e-02 1.583867669105529785e-01 6.432698667049407959e-02 3.472791910171508789e-01 -2.489679679274559021e-02 1.520447246730327606e-02 -1.718702465295791626e-01 -1.366940047591924667e-02 -9.948592633008956909e-02 1.006901934742927551e-01 -3.483626544475555420e-01 -8.084097504615783691e-02 4.249214828014373779e-01 -2.146630287170410156e-01 -1.792252361774444580e-01 -1.713874042034149170e-01
-1.396142542362213135e-01 2.103528976440429688e-01 -4.258475303649902344e-01 -2.555454969406127930e-01 9.881690889596939087e-02 -4.873904958367347717e-02 -1.421941071748733521e-01 3.017323613166809082e-01 -1.637705713510513306e-01 -2.234274297952651978e-01 1.503260135650634766e-01 -2.044996060431003571e-02 1.515917778015136719e-01 2.306874990463256836e-01 9.597308933734893799e-02 3.919807448983192444e-02 -1.774422526359558105e-01 2.006434798240661621e-01 9.210491180419921875e-02 1.031258553266525269e-01 1.011724993586540222e-01 4.719189926981925964e-02 -2.686754763126373291e-01 1.315143052488565445e-02 1.112450808286666870e-01 -2.147656232118606567e-01 -2.140264958143234253e-01 -6.741538643836975098e-02 2.736030519008636475e-01 9.450114518404006958e-02 1.842416636645793915e-02 -1.041264235973358154e-01
-2.069825977087020874e-01 2.097521573305130005e-01 -3.018016815185546875e-01 -1.403432190418243408e-01 1.990820765495300293e-01 -2.572133541107177734e-01 -1.529164612293243408e-01 5.893953517079353333e-02 6.590884178876876831e-02 -1.922033876180648804e-01 1.119075939059257507e-01 -9.370410442352294922e-02 -5.880055949091911316e-02 1.887789666652679443e-01 2.089195325970649719e-02 4.630754142999649048e-02 -3.817520737648010254e-01 2.523133158683776855e-01 9.873184375464916229e-03 3.467995822429656982e-01 -2.615063488483428955e-01 -5.374173820018768311e-02 -1.519351154565811157e-01 -2.266625612974166870e-01 2.576519362628459930e-02 -1.058693528175354004e-01 -6.611732393503189087e-02 1.223096475005149841e-01 -4.516717744991183281e-04 9.589955955743789673e-02 1.696494817733764648e-01 -1.441771388053894043e-01
-1.844926476478576660e-01 6.784072518348693848e-02 1.030572578310966492e-01 1.837691366672515869e-01 -1.093541085720062256e-01 -4.631569087505340576e-01 -2.024555392563343048e-02 7.697355747222900391e-02 2.849614918231964111e-01 -3.717934191226959229e-01 -2.729029059410095215e-01 1.964482367038726807e-01 8.018690347671508789e-02 2.105230689048767090e-01 1.843199580907821655e-01 -4.171252995729446411e-02 1.926286146044731140e-02 -1.990438997745513916e-01 -8.699513971805572510e-03 1.059077382087707520e-01 1.260539516806602478e-02 -6.823243200778961182e-02 -1.415419131517410278e-01 2.189879491925239563e-02 -6.169925630092620850e-02 -5.062531679868698120e-02 -6.643467396497726440e-02 3.378708660602569580e-02 3.338930010795593262e-01 -6.484784185886383057e-02 6.070149317383766174e-02 -2.393467128276824951e-01
-1.080487444996833801e-01 1.890152990818023682e-01 2.866712398827075958e-02 -2.627570033073425293e-01 -1.782230101525783539e-02 -3.654802143573760986e-01 -1.858497560024261475e-01 2.856690585613250732e-01 2.468547821044921875e-01 -1.438668072223663330e-01 -1.638347469270229340e-02 2.036696225404739380e-01 1.427858024835586548e-01 3.871842985972762108e-03 4.180387407541275024e-02 -7.145661115646362305e-02 8.856610208749771118e-02 -7.054387032985687256e-02 -1.439869701862335205e-01 3.509514629840850830e-01 -1.636980473995208740e-01 1.116132810711860657e-01 2.738933824002742767e-02 -4.778793826699256897e-02 1.469294875860214233e-01 -5.339948832988739014e-02 -3.022123277187347412e-01 1.002329587936401367e-01 2.956592440605163574e-01 -2.075393684208393097e-02 1.700861603021621704e-01 -2.011301815509796143e-01
-1.157569959759712219e-01 2.727092504501342773e-01 -6.415721774101257324e-02 3.883839249610900879e-01 1.838275492191314697e-01 -9.836180508136749268e-02 -1.073938608169555664e-01 9.096372872591018677e-03 -1.625024825334548950e-01 -4.885385930538177490e-01 1.795440912246704102e-02 2.051914483308792114e-01 1.376910805702209473e-01 1.120053008198738098e-01 -6.911307573318481445e-02 -4.525522515177726746e-02 -3.570922613143920898e-01 7.788459304720163345e-03 2.990450859069824219e-01 -3.757911175489425659e-02 -5.701848119497299194e-02 1.154060810804367065e-01 -1.574365198612213135e-01 6.208135560154914856e-02 9.608648717403411865e-02 -1.343998312950134277e-01 -1.831826171837747097e-03 9.363934397697448730e-02 1.840364784002304077e-01 5.594525486230850220e-02 1.105558797717094421e-01 -8.626163750886917114e-02
-2.478095591068267822e-01 -9.223198145627975464e-02 -2.603716850280761719e-01 3.002720512449741364e-02 -1.027645021677017212e-01 -2.901389002799987793e-01 1.568729132413864136e-01 -2.812935784459114075e-02 -1.765280961990356445e-01 -1.385321021080017090e-01 4.632427170872688293e-02 -2.879254147410392761e-02 2.522809803485870361e-01 2.564947605133056641e-01 -9.605678170919418335e-02 1.547431647777557373e-01 1.348201930522918701e-01 1.403197050094604492e-01 -2.797633968293666840e-02 1.632115244865417480e-01 -1.940935999155044556e-01 6.964616477489471436e-02 3.072734177112579346e-02 -1.191428527235984802e-01 2.291096150875091553e-01 -3.253961801528930664e-01 -1.523672044277191162e-01 2.359524220228195190e-01 2.065425068140029907e-01 -2.172295302152633667e-01 9.895844757556915283e-02 -2.558470070362091064e-01
-8.689743280410766602e-02 3.939131200313568115e-01 -2.812800705432891846e-01 1.097129508852958679e-01 1.931145042181015015e-02 -8.137193508446216583e-03 -2.044728100299835205e-01 9.767099469900131226e-02 4.905751720070838928e-02 3.291063383221626282e-02 1.086536273360252380e-01 -1.331737190485000610e-01 2.892038524150848389e-01 6.351368129253387451e-02 2.699162065982818604e-01 1.387370228767395020e-01 -7.206767052412033081e-02 3.634966909885406494e-01 -1.426784787327051163e-02 1.656297892332077026e-01 -1.466120332479476929e-01 -2.381932586431503296e-01 -8.900740742683410645e-02 -2.897895574569702148e-01 -4.947164282202720642e-02 2.197760716080665588e-02 -1.334978938102722168e-01 -1.288966536521911621e-01 1.763476580381393433e-01 2.458861470222473145e-01 -5.695703439414501190e-03 -1.322218030691146851e-01
-1.620507836341857910e-01 4.432518780231475830e-02 1.957702338695526123e-01 -7.885895669460296631e-02 8.688434213399887085e-02 -2.418161630630493164e-01 -1.617300063371658325e-01 -9.557902812957763672e-03 -8.569128066301345825e-02 -4.997151345014572144e-02 6.280714273452758789e-02 4.245813190937042236e-01 2.284698486328125000e-01 1.703400760889053345e-01 1.562117040157318115e-01 -4.858451336622238159e-02 -3.869768679141998291e-01 4.084198772907257080e-01 5.325514078140258789e-02 5.979082547128200531e-03 -1.256520599126815796e-01 -3.323668241500854492e-02 -6.820310652256011963e-02 -9.006706625223159790e-02 -3.981570899486541748e-02 -1.200682297348976135e-01 -1.788713634014129639e-01 2.414016425609588623e-01 2.053721100091934204e-01 -2.867479436099529266e-02 8.283693343400955200e-02 -1.664550602436065674e-01
-2.338994108140468597e-02 4.321722984313964844e-01 2.319020479917526245e-01 1.572788208723068237e-01 -4.027677774429321289e-01 -7.729875296354293823e-02 -7.276888191699981689e-02 -6.705520208925008774e-03 -2.346536330878734589e-02 -1.557829380035400391e-01 -8.881260454654693604e-02 1.663110703229904175e-01 4.144457876682281494e-01 4.590994492173194885e-02 1.214697137475013733e-01 -5.682871490716934204e-02 4.304409772157669067e-02 1.939730048179626465e-01 2.373320013284683228e-01 1.362881958484649658e-01 -2.941120862960815430e-01 2.095745354890823364e-01 -8.471146225929260254e-02 2.271437644958496094e-02 -1.069601699709892273e-01 -3.557473421096801758e-02 4.813930019736289978e-03 -1.080481112003326416e-01 1.759861111640930176e-01 1.429268904030323029e-02 9.853949770331382751e-03 -1.527939364314079285e-02
1.698430743999779224e-03 1.396979540586471558e-01 2.526180446147918701e-02 -6.328575778752565384e-03 2.432496286928653717e-02 -4.851698577404022217e-01 -3.413015976548194885e-03 2.039740085601806641e-01 1.149922460317611694e-01 -8.998955041170120239e-02 1.919582113623619080e-02 -9.728220105171203613e-02 2.604154944419860840e-01 -1.533139497041702271e-01 3.171095252037048340e-02 9.851130098104476929e-02 1.086214482784271240e-01 -9.578426182270050049e-02 -2.174961864948272705e-01 5.735916644334793091e-02 -1.617092043161392212e-01 -4.396583419293165207e-03 5.787442997097969055e-02 -7.425895333290100098e-02 -1.413562148809432983e-01 9.986099600791931152e-02 -5.689485073089599609e-01 -1.626791656017303467e-01 1.843010932207107544e-01 6.936300545930862427e-02 1.888969391584396362e-01 -8.853308856487274170e-02
-3.103675544261932373e-01 2.632969021797180176e-01 1.027457565069198608e-01 -8.712888509035110474e-02 -1.225278805941343307e-02 -3.705889880657196045e-01 -2.461491152644157410e-02 1.504850685596466064e-01 -7.380652427673339844e-02 3.528508171439170837e-02 4.812522232532501221e-02 -1.544694155454635620e-01 2.072216421365737915e-01 1.586416214704513550e-01 3.903626203536987305e-01 1.305182129144668579e-01 -2.254634797573089600e-01 1.238525807857513428e-01 2.414264082908630371e-01 2.472031265497207642e-01 -1.340742558240890503e-01 -1.475868374109268188e-02 -9.292422235012054443e-02 -1.922233253717422485e-01 1.125389561057090759e-01 1.604274660348892212e-01 -2.218275219202041626e-01 1.997207058593630791e-03 7.171609997749328613e-02 9.563224017620086670e-02 1.489567756652832031e-01 -1.078304499387741089e-01
-8.499215543270111084e-02 2.128955721855163574e-01 -2.316978760063648224e-03 -1.618338227272033691e-01 8.003695309162139893e-02 -2.702370584011077881e-01 -1.173646822571754456e-01 9.078861027956008911e-02 2.089536786079406738e-01 -2.636835873126983643e-01 -1.387818306684494019e-01 -1.043546199798583984e-01 1.769802570343017578e-01 -3.079884350299835205e-01 2.027836292982101440e-01 -4.697692766785621643e-02 -2.204321622848510742e-01 3.140793144702911377e-01 5.431680753827095032e-02 -2.363099716603755951e-02 1.304446309804916382e-01 -1.477344930171966553e-01 -8.892980962991714478e-02 1.110025346279144287e-01 -1.910718977451324463e-01 -1.742210686206817627e-01 -2.696084976196289062e-01 -2.349868789315223694e-02 -1.134647130966186523e-01 1.862786896526813507e-02 1.065990515053272247e-02 -3.790829479694366455e-01
-9.336388856172561646e-02 2.586079016327857971e-02 1.667114645242691040e-01 3.885455057024955750e-02 5.910206586122512817e-03 -2.958059906959533691e-01 -1.742892861366271973e-01 -1.604988798499107361e-02 1.617942601442337036e-01 -1.868107020854949951e-01 1.508732438087463379e-01 2.023402601480484009e-02 2.480032108724117279e-02 -2.619545757770538330e-01 1.000633537769317627e-01 -1.404363811016082764e-01 -8.695163577795028687e-02 1.062354519963264465e-01 -1.175055354833602905e-01 4.650759696960449219e-01 -2.247317731380462646e-01 1.000750660896301270e-01 -1.241031438112258911e-01 2.565613389015197754e-02 -3.384479880332946777e-02 -1.736755371093750000e-01 -2.869967520236968994e-01 -6.545279920101165771e-02 6.460318714380264282e-02 7.061465829610824585e-02 4.501498937606811523e-01 -6.811480224132537842e-02
1.595007479190826416e-01 1.892798691987991333e-01 8.695345371961593628e-02 1.964702457189559937e-01 -1.451599150896072388e-01 -2.262667566537857056e-01 -5.079249665141105652e-02 8.447172492742538452e-02 -3.851542621850967407e-02 -1.177944242954254150e-02 5.996873974800109863e-02 2.354890555143356323e-01 9.730711579322814941e-02 1.802549958229064941e-01 1.202880889177322388e-01 2.800397574901580811e-01 -1.819897890090942383e-01 1.518178731203079224e-01 -4.515255615115165710e-02 1.240280866622924805e-01 -1.909072548151016235e-01 1.186760738492012024e-01 -9.799427539110183716e-02 -1.645768731832504272e-01 9.510882198810577393e-02 1.588898301124572754e-01 -4.363762438297271729e-01 1.928707510232925415e-01 3.131037056446075439e-01 -1.775895506143569946e-01 -2.376306243240833282e-02 -2.494029700756072998e-01
2.783228158950805664e-01 9.574031084775924683e-02 4.015113040804862976e-02 -2.052576392889022827e-01 -2.189337462186813354e-01 -2.353907674551010132e-01 -2.253290414810180664e-01 -9.049760550260543823e-02 2.894943952560424805e-01 -1.044309660792350769e-01 -7.405661046504974365e-02 6.131768226623535156e-02 2.948670089244842529e-01 -7.644870877265930176e-02 2.418504804372787476e-01 -1.979517340660095215e-01 -4.148762300610542297e-02 -4.125077649950981140e-02 -1.951662600040435791e-01 6.438118219375610352e-02 -2.632793188095092773e-01 -2.183448150753974915e-02 -1.599195152521133423e-01 1.159879863262176514e-01 -6.937828660011291504e-02 6.727632600814104080e-03 -3.747265338897705078e-01 -1.058652997016906738e-01 -2.053708024322986603e-02 -5.401210859417915344e-02 2.760112583637237549e-01 -1.497128158807754517e-01
-1.788837909698486328e-01 2.901375889778137207e-01 7.444623857736587524e-02 -5.463866516947746277e-02 7.446016371250152588e-02 -3.006016910076141357e-01 -5.139126628637313843e-02 1.280171871185302734e-01 -2.466384619474411011e-01 -8.008679002523422241e-02 1.950389444828033447e-01 2.813046276569366455e-01 1.360006630420684814e-01 6.848576664924621582e-02 -2.025487422943115234e-01 -2.006386518478393555e-01 -3.619134426116943359e-01 -2.490923926234245300e-02 -2.343094795942306519e-01 1.240796893835067749e-01 -2.189561873674392700e-01 -3.071924205869436264e-03 2.109576947987079620e-02 6.097209081053733826e-02 7.913843542337417603e-02 -8.525478839874267578e-02 -3.770655095577239990e-01 1.659817248582839966e-01 7.733866572380065918e-02 7.360253948718309402e-04 -6.449050456285476685e-02 -1.551130414009094238e-01
9.791274368762969971e-02 3.097828626632690430e-01 3.256193920969963074e-02 1.261611729860305786e-01 2.203767187893390656e-02 -3.842457532882690430e-01 -2.748585306107997894e-02 1.446676813066005707e-02 1.806514859199523926e-01 -2.140426822006702423e-02 2.989177107810974121e-01 1.170869618654251099e-01 1.447869986295700073e-01 2.067853659391403198e-01 2.765386104583740234e-01 1.256098151206970215e-01 -9.033770114183425903e-02 -6.914186291396617889e-03 -1.939861327409744263e-01 -8.854152262210845947e-02 -2.130425348877906799e-02 -1.696104300208389759e-03 -1.435712724924087524e-01 4.380287230014801025e-02 -2.826106175780296326e-02 2.192535996437072754e-02 -4.389196932315826416e-01 3.302817940711975098e-01 9.860432893037796021e-02 -1.530416607856750488e-01 -1.902108453214168549e-02 -1.518460363149642944e-01
-2.857688069343566895e-01 6.097971200942993164e-01 -1.913944929838180542e-01 2.151951938867568970e-01 -1.047994345426559448e-01 -1.478801965713500977e-01 -1.752113178372383118e-02 -2.981511354446411133e-01 -1.161857414990663528e-02 -1.085818037390708923e-01 -1.088771317154169083e-02 -1.943585346452891827e-03 -1.602493040263652802e-02 -5.266533046960830688e-02 -7.665050774812698364e-02 -8.417209237813949585e-02 2.360312081873416901e-02 2.312779575586318970e-01 2.983381785452365875e-02 4.021191969513893127e-03 -2.559181153774261475e-01 1.241376027464866638e-01 7.338341325521469116e-02 1.969276070594787598e-01 1.382286660373210907e-02 5.134150758385658264e-02 -1.981412470340728760e-01 -2.028270810842514038e-01 1.480940580368041992e-01 5.446507781744003296e-02 2.448341250419616699e-02 -1.571812629699707031e-01
-1.730205714702606201e-01 3.476758897304534912e-01 -1.454520672559738159e-01 -1.753516122698783875e-02 1.944857835769653320e-01 -3.094650208950042725e-01 -2.072940468788146973e-01 7.284478843212127686e-02 3.217796608805656433e-02 -6.869797408580780029e-02 8.315119892358779907e-03 1.297495216131210327e-01 1.945306211709976196e-01 2.219270616769790649e-01 1.670729927718639374e-02 2.079448103904724121e-02 -9.118203073740005493e-02 -3.502226248383522034e-02 7.210981845855712891e-02 3.751227259635925293e-01 -1.582526117563247681e-01 -2.044428288936614990e-01 -7.207958400249481201e-02 4.678835719823837280e-02 -1.402570754289627075e-01 3.673318028450012207e-02 -3.913726508617401123e-01 2.613621056079864502e-01 -2.374855987727642059e-02 -1.882188469171524048e-01 -1.358656287193298340e-01 9.354259818792343140e-02
1.049473136663436890e-01 2.767599523067474365e-01 -5.824727565050125122e-02 -8.057897537946701050e-02 -1.661987304687500000e-01 -2.760921716690063477e-01 -3.294795006513595581e-02 6.838528066873550415e-02 5.072606354951858521e-02 -2.333355695009231567e-02 2.596227824687957764e-01 6.131426244974136353e-02 4.336255490779876709e-01 -1.186308190226554871e-01 -8.175702765583992004e-03 -1.110620498657226562e-01 -1.310516446828842163e-01 -1.414465755224227905e-01 -2.431961297988891602e-01 -1.875275224447250366e-01 -7.811936736106872559e-02 2.261452972888946533e-01 1.784867234528064728e-02 7.166390120983123779e-02 6.096890568733215332e-02 -2.629967629909515381e-01 -4.147743582725524902e-01 -1.218206062912940979e-01 6.406502425670623779e-02 -2.764465659856796265e-02 -5.204445123672485352e-02 -2.063378989696502686e-01
1.419191434979438782e-02 -4.293842613697052002e-02 4.273713380098342896e-02 5.358326714485883713e-03 -1.996704936027526855e-01 -2.867854237556457520e-01 8.802679926156997681e-02 5.253136903047561646e-02 -8.885137736797332764e-02 -4.831509590148925781e-01 1.432619243860244751e-01 1.271269768476486206e-01 3.486280143260955811e-01 -2.507144585251808167e-02 9.486091881990432739e-02 -2.431232929229736328e-01 -1.398538202047348022e-01 1.651087105274200439e-01 6.225412338972091675e-02 1.337462067604064941e-01 -3.121513426303863525e-01 2.275229096412658691e-01 -1.378838121891021729e-01 -6.064483523368835449e-02 2.086518891155719757e-02 -1.311894059181213379e-01 -1.469012200832366943e-01 1.826292276382446289e-01 5.675510317087173462e-02 -1.054356694221496582e-01 8.301593363285064697e-02 2.467746734619140625e-01
-4.900821298360824585e-02 1.835804581642150879e-01 4.107094928622245789e-02 2.294879704713821411e-01 -2.317812293767929077e-01 -3.523065745830535889e-01 -1.332407593727111816e-01 1.818006671965122223e-02 -2.322529107332229614e-01 9.222171455621719360e-02 2.037198841571807861e-02 -1.530104130506515503e-01 2.377579919993877411e-02 -1.384012252092361450e-01 3.564318120479583740e-01 6.203160062432289124e-02 -2.856147587299346924e-01 1.186581626534461975e-01 -1.091550141572952271e-01 -1.021759063005447388e-01 -3.025603853166103363e-02 1.596645861864089966e-01 -1.306576430797576904e-01 -8.498498238623142242e-03 2.041714489459991455e-01 -1.582766026258468628e-01 -3.700295090675354004e-01 -1.701418012380599976e-01 9.216094762086868286e-02 -2.274388521909713745e-01 -3.049520589411258698e-02 -1.463282257318496704e-01
-9.859076887369155884e-02 9.535688161849975586e-02 1.550486031919717789e-02 -5.372559651732444763e-02 4.088830575346946716e-02 -1.188487559556961060e-01 -5.734492838382720947e-02 -2.794175148010253906e-01 1.894397474825382233e-02 -2.913697361946105957e-01 7.996726036071777344e-02 -2.118436992168426514e-01 1.643843799829483032e-01 -1.566235125064849854e-01 4.080098867416381836e-01 4.265913665294647217e-01 -1.977054588496685028e-02 1.687124073505401611e-01 -9.569776244461536407e-03 2.439140826463699341e-01 -1.867872923612594604e-01 8.991749584674835205e-02 -1.572506298543885350e-04 -2.510596811771392822e-02 4.897695500403642654e-03 -3.118115961551666260e-01 -8.120875805616378784e-02 1.171195879578590393e-03 1.167575716972351074e-01 -4.904379695653915405e-02 7.515530288219451904e-02 -2.946009337902069092e-01
-2.665005326271057129e-01 -3.945688903331756592e-02 -3.423444926738739014e-01 -9.453202784061431885e-02 -1.252170205116271973e-01 -1.861666142940521240e-01 -1.661016047000885010e-01 3.200749456882476807e-01 -1.160552259534597397e-02 -6.605538725852966309e-02 -5.373706296086311340e-02 3.166468739509582520e-01 2.367910295724868774e-01 -1.967652440071105957e-01 4.593469668179750443e-03 1.612068265676498413e-01 -3.095715939998626709e-01 2.074174396693706512e-02 -2.079468816518783569e-01 2.458072155714035034e-01 -1.475003659725189209e-01 4.117241129279136658e-02 -7.236131280660629272e-02 9.114836156368255615e-02 -9.442541003227233887e-02 3.680289164185523987e-02 -2.349483221769332886e-01 -1.621168851852416992e-01 -3.404717892408370972e-02 -2.325818538665771484e-01 6.109514087438583374e-02 -6.928499042987823486e-02
-2.123778462409973145e-01 -1.549593918025493622e-02 -2.795588672161102295e-01 8.871598541736602783e-02 8.217257261276245117e-02 -1.761333793401718140e-01 -1.009755185805261135e-03 2.582876682281494141e-01 -1.085517928004264832e-03 -2.209879904985427856e-01 1.179258301854133606e-01 2.395587787032127380e-02 2.330055534839630127e-01 2.157316058874130249e-01 -9.248708188533782959e-02 7.201875559985637665e-03 1.993803679943084717e-02 -7.174722850322723389e-02 -1.472457079216837883e-03 -4.897243902087211609e-02 -2.260419875383377075e-01 -2.317416667938232422e-01 -1.456075310707092285e-01 -3.499976173043251038e-02 1.978508532047271729e-01 -4.738325774669647217e-01 -4.019251093268394470e-02 1.065495908260345459e-01 1.076742559671401978e-01 -2.717805206775665283e-01 2.952261865139007568e-01 -8.348417282104492188e-02
-2.520974874496459961e-01 1.737847030162811279e-01 -1.808807253837585449e-01 3.461228609085083008e-01 6.365875154733657837e-02 -2.828779518604278564e-01 -4.592739641666412354e-01 -5.329166352748870850e-02 -2.159345000982284546e-01 -3.262924849987030029e-01 -3.758813440799713135e-02 1.335290819406509399e-01 -9.065652638673782349e-02 -3.222251310944557190e-02 1.951971650123596191e-01 -1.282418705523014069e-02 -3.715869784355163574e-01 1.121676862239837646e-01 1.359643191099166870e-01 1.288057267665863037e-01 -9.710466861724853516e-02 4.854222387075424194e-02 4.059351980686187744e-02 -7.008718699216842651e-02 3.074517846107482910e-02 -8.735434152185916901e-03 -8.150871098041534424e-02 -5.185396596789360046e-02 1.233586594462394714e-01 7.261090725660324097e-02 -3.073669783771038055e-02 -1.229417324066162109e-02
-2.237421423196792603e-01 3.228992819786071777e-01 1.447943896055221558e-01 3.856204822659492493e-02 2.570670247077941895e-01 -2.046246975660324097e-01 -2.612039819359779358e-02 -9.549652785062789917e-02 3.155970945954322815e-02 -2.767139375209808350e-01 9.720807522535324097e-02 1.867680698633193970e-01 1.451220810413360596e-01 -1.262375563383102417e-01 -2.512096613645553589e-02 -1.582495868206024170e-01 -2.071892768144607544e-01 1.037484779953956604e-01 -3.338896036148071289e-01 -7.575450092554092407e-02 6.327266991138458252e-02 2.274162024259567261e-01 -1.541966944932937622e-01 -1.833562254905700684e-01 4.783208295702934265e-02 -1.668975055217742920e-01 -7.157370448112487793e-02 5.440613627433776855e-02 2.258504331111907959e-01 1.486891359090805054e-01 8.181225508451461792e-02 -3.447206616401672363e-01
-9.596542268991470337e-02 3.744722902774810791e-01 7.681609690189361572e-02 3.192470073699951172e-01 -3.537944555282592773e-01 -2.331038117408752441e-01 -1.663860231637954712e-01 -6.892488151788711548e-02 4.566284641623497009e-02 -2.602921426296234131e-02 1.679652556777000427e-02 2.055110782384872437e-01 3.661476671695709229e-01 5.076759308576583862e-02 -7.553561776876449585e-02 -5.228252336382865906e-02 -2.285664342343807220e-02 1.102836430072784424e-01 2.168947309255599976e-01 1.567708700895309448e-01 -2.758128643035888672e-01 2.793467370793223381e-03 -3.913641870021820068e-01 9.247819893062114716e-03 4.528794065117835999e-02 -1.856031827628612518e-02 7.862801104784011841e-02 4.819506779313087463e-02 -2.256467752158641815e-02 -5.747361108660697937e-02 1.082385107874870300e-01 1.931560784578323364e-02
-8.411488379351794720e-04 4.416707530617713928e-02 1.200771257281303406e-01 -3.188921371474862099e-03 -1.684576123952865601e-01 -1.887733340263366699e-01 -1.777875423431396484e-01 1.794644445180892944e-01 1.387506127357482910e-01 -2.942405641078948975e-01 5.467739328742027283e-02 -3.833474218845367432e-02 2.114945501089096069e-01 -2.093803733587265015e-01 -1.252306401729583740e-01 1.441584676504135132e-01 -2.239842340350151062e-02 2.182530909776687622e-01 5.524402018636465073e-03 2.174433320760726929e-01 -2.948109805583953857e-01 2.515180706977844238e-01 -1.511633843183517456e-01 -6.078186631202697754e-02 -5.316306650638580322e-02 1.373728811740875244e-01 -1.369395703077316284e-01 -1.774510747054591775e-04 2.586324512958526611e-01 -2.417668551206588745e-01 3.992587029933929443e-01 1.519887149333953857e-01
-3.934298455715179443e-01 1.926455348730087280e-01 -2.052463032305240631e-02 9.046739339828491211e-02 -9.771984815597534180e-02 8.038934320211410522e-02 -3.076431527733802795e-02 2.177808284759521484e-01 -7.069643586874008179e-02 -1.223481968045234680e-01 1.040692925453186035e-01 -1.767860651016235352e-01 1.914870142936706543e-01 2.986549437046051025e-01 9.535788744688034058e-02 -1.982096433639526367e-01 -2.361982762813568115e-01 -8.004188537597656250e-02 -3.491745591163635254e-01 1.617178469896316528e-01 -2.285869717597961426e-01 7.446742057800292969e-02 -2.400568276643753052e-01 -4.671411961317062378e-02 1.342293173074722290e-01 -3.111339211463928223e-01 -1.323752850294113159e-01 -3.579493984580039978e-02 5.207899212837219238e-02 -1.766135543584823608e-01 -5.806399881839752197e-02 -5.864937324076890945e-03
-1.682904362678527832e-01 1.503904461860656738e-01 -1.832959055900573730e-01 -2.235474996268749237e-02 -1.443763226270675659e-01 -2.744933962821960449e-01 -1.629900634288787842e-01 4.514510929584503174e-02 2.653465569019317627e-01 -3.210656046867370605e-01 1.852312833070755005e-01 -6.822948344051837921e-03 2.832500636577606201e-01 2.909957617521286011e-02 2.421891987323760986e-01 2.523803710937500000e-01 5.206196103245019913e-03 2.584603726863861084e-01 -1.800203770399093628e-01 -2.635946962982416153e-03 -1.680751144886016846e-02 -1.031314954161643982e-01 2.098947018384933472e-01 2.836645394563674927e-02 -1.694280356168746948e-01 -3.438782393932342529e-01 -1.494636684656143188e-01 7.990469038486480713e-02 -1.051861643791198730e-01 -3.906774148344993591e-02 -1.083470806479454041e-01 -1.544569730758666992e-01
-1.685389578342437744e-01 3.194017708301544189e-01 1.043202355504035950e-01 -1.358315348625183105e-01 -1.127754002809524536e-01 -1.330517381429672241e-01 -8.018362522125244141e-02 3.003566265106201172e-01 1.234104335308074951e-01 -2.158834487199783325e-01 2.402958422899246216e-01 -8.598398417234420776e-03 3.302380442619323730e-01 -1.855067908763885498e-01 7.931654900312423706e-02 6.961196195334196091e-03 1.357571929693222046e-01 1.397112309932708740e-01 -2.120439857244491577e-01 1.919715106487274170e-01 1.238159462809562683e-01 -1.643051654100418091e-01 -5.940579622983932495e-02 -1.032830961048603058e-02 9.135285764932632446e-02 -1.320827472954988480e-02 -1.923297941684722900e-01 -1.194882243871688843e-01 2.720976471900939941e-01 -2.344542443752288818e-01 2.962026894092559814e-01 -3.822481259703636169e-02
-2.623455226421356201e-01 2.025338113307952881e-01 -3.147183954715728760e-01 3.511269018054008484e-02 3.770685940980911255e-02 -1.475444138050079346e-01 -2.243349850177764893e-01 1.614457964897155762e-01 9.633557870984077454e-03 -1.969917863607406616e-01 2.636232376098632812e-01 1.640674844384193420e-02 2.139876335859298706e-01 1.814612448215484619e-01 -1.952957212924957275e-01 1.679449379444122314e-01 -3.604970872402191162e-01 9.788509458303451538e-03 -3.855359926819801331e-02 1.871788650751113892e-01 2.632608823478221893e-02 1.203294023871421814e-01 -3.219316005706787109e-01 -1.695246398448944092e-01 -1.264534890651702881e-01 -4.813478887081146240e-02 -1.534851193428039551e-01 1.897458285093307495e-01 7.933480292558670044e-02 -5.261049047112464905e-02 1.807007938623428345e-01 5.340508371591567993e-02
1.784326322376728058e-02 1.114348322153091431e-01 1.085675358772277832e-01 8.581244200468063354e-02 -9.607537090778350830e-02 7.330543547868728638e-02 -7.184037566184997559e-02 -1.888342648744583130e-01 6.098908931016921997e-02 -2.532733380794525146e-01 6.140889972448348999e-02 -1.779776960611343384e-01 1.834515482187271118e-01 -7.176628708839416504e-02 1.618721336126327515e-01 3.792428374290466309e-01 -2.252645790576934814e-01 1.221345216035842896e-01 -3.362554311752319336e-02 2.587716095149517059e-02 -4.324595630168914795e-01 1.429146081209182739e-01 -1.656410098075866699e-01 3.600949794054031372e-02 1.654464751482009888e-02 -2.945728003978729248e-01 -3.228563070297241211e-01 -1.938503086566925049e-01 -3.350140526890754700e-02 8.340173400938510895e-03 4.609763622283935547e-02 -2.544098794460296631e-01
-6.050172448158264160e-02 1.031352877616882324e-01 -2.295836061239242554e-02 2.057837396860122681e-01 -1.467283368110656738e-01 -2.621496915817260742e-01 -2.645942568778991699e-01 2.052593529224395752e-01 9.556070715188980103e-02 -3.413375616073608398e-01 7.431824505329132080e-02 -7.690452784299850464e-02 2.460163235664367676e-01 -3.797720670700073242e-01 1.408754587173461914e-01 2.491383850574493408e-01 -1.915697753429412842e-01 -5.597808957099914551e-02 -2.895992100238800049e-01 -7.131101936101913452e-02 3.403273969888687134e-02 2.254162877798080444e-01 -1.452512890100479126e-01 3.835593536496162415e-02 1.977066546678543091e-01 -4.043452814221382141e-02 -1.996864676475524902e-01 -6.164777651429176331e-02 -9.209027886390686035e-02 -5.299028009176254272e-02 1.249645501375198364e-01 -4.538672417402267456e-02
-2.317995578050613403e-01 -2.149151638150215149e-02 -3.170188665390014648e-01 3.076510131359100342e-01 6.510230153799057007e-02 -1.404623407870531082e-02 3.251879662275314331e-02 6.769748777151107788e-02 4.742592945694923401e-02 -1.633740663528442383e-01 5.868368595838546753e-02 7.263884693384170532e-02 1.989904791116714478e-01 3.299184143543243408e-01 -1.432634592056274414e-01 5.432564392685890198e-02 -1.852192729711532593e-01 -8.119125664234161377e-02 -1.248221024870872498e-01 3.402031213045120239e-02 -3.656931817531585693e-01 1.583179086446762085e-01 -1.150327920913696289e-01 -5.848526582121849060e-02 5.350802466273307800e-02 -3.709949254989624023e-01 -2.602858841419219971e-01 -2.522234320640563965e-01 1.184065341949462891e-01 8.663207292556762695e-02 -3.915371000766754150e-02 -5.470026656985282898e-02
-1.921794191002845764e-02 1.860698759555816650e-01 -1.912132799625396729e-01 1.263041943311691284e-01 4.356610029935836792e-02 -9.501575678586959839e-02 -1.044483929872512817e-01 -5.766011774539947510e-02 -3.622193634510040283e-02 -1.040246710181236267e-01 2.571227550506591797e-01 -9.157809428870677948e-03 3.981402218341827393e-01 1.155750826001167297e-01 -4.404427483677864075e-03 1.000007390975952148e-01 -3.740300890058279037e-03 3.732931017875671387e-01 -8.057107776403427124e-02 1.079653501510620117e-01 2.752537094056606293e-02 -1.708699762821197510e-01 -3.437241166830062866e-02 1.838789433240890503e-01 -1.051876619458198547e-01 1.303747445344924927e-01 -2.628813385963439941e-01 -2.546085119247436523e-01 1.763906627893447876e-01 3.720818758010864258e-01 2.891415497288107872e-03 -2.703578472137451172e-01
-3.586173057556152344e-01 1.771020889282226562e-01 -6.357657164335250854e-02 6.882534921169281006e-02 -2.467685043811798096e-01 1.950188912451267242e-02 7.137852907180786133e-02 1.813880354166030884e-01 3.246797621250152588e-01 -2.804403603076934814e-01 1.361120399087667465e-02 -1.927732378244400024e-01 1.208559051156044006e-01 3.344842046499252319e-02 9.185036271810531616e-02 2.149526774883270264e-01 -2.827204167842864990e-01 -1.676845252513885498e-01 -3.721491992473602295e-01 2.201653867959976196e-01 -1.407471951097249985e-02 9.746791422367095947e-02 -1.379730552434921265e-01 -2.013649940490722656e-01 5.832608044147491455e-02 7.578573375940322876e-02 1.626389846205711365e-02 -1.217916384339332581e-01 1.963361799716949463e-01 5.239274725317955017e-02 -9.690402448177337646e-02 3.123747929930686951e-02
-2.298829406499862671e-01 2.741481959819793701e-01 -1.661849617958068848e-01 2.448324114084243774e-01 2.615284919738769531e-01 -7.171427458524703979e-02 -3.182047605514526367e-01 -9.378766268491744995e-02 -2.916191816329956055e-01 -2.957391738891601562e-01 -6.704033911228179932e-02 -1.554584205150604248e-01 1.372508853673934937e-01 8.642390370368957520e-02 6.125072482973337173e-03 -1.109711527824401855e-01 -3.335008025169372559e-01 -3.238935768604278564e-02 -5.138565227389335632e-02 1.750714182853698730e-01 -5.131041258573532104e-02 1.493678390979766846e-01 -3.427734971046447754e-01 -8.563927561044692993e-02 -7.224542647600173950e-02 2.094846218824386597e-02 -1.476812213659286499e-01 1.438387334346771240e-01 1.115823015570640564e-01 3.566856682300567627e-02 -3.986658528447151184e-02 -4.710167273879051208e-02
-3.122835606336593628e-02 1.859555542469024658e-01 -3.333861529827117920e-01 1.204229891300201416e-01 -6.409933418035507202e-02 -1.728659123182296753e-01 -7.676918059587478638e-02 -1.346844285726547241e-01 1.532924026250839233e-01 6.068473681807518005e-02 7.192593812942504883e-02 1.523733884096145630e-01 2.727593481540679932e-01 1.258232537657022476e-02 6.136328354477882385e-02 -2.944910228252410889e-01 -3.255012631416320801e-01 7.695908099412918091e-02 -3.592560589313507080e-01 1.109443083405494690e-01 -5.201471596956253052e-02 6.932091433554887772e-03 -3.562630712985992432e-02 9.229984879493713379e-02 1.984108835458755493e-01 -9.527986496686935425e-02 1.560404151678085327e-01 -2.835943698883056641e-01 2.385287582874298096e-01 -1.703073978424072266e-01 1.858271807432174683e-01 -1.439191997051239014e-01
-9.138912707567214966e-02 1.612753868103027344e-01 -1.135959103703498840e-01 -8.444526791572570801e-02 1.268291771411895752e-01 -4.063862264156341553e-01 -2.217259109020233154e-01 2.717669606208801270e-01 1.211012527346611023e-01 -1.322044432163238525e-01 -4.556122049689292908e-02 6.337063759565353394e-02 2.424951046705245972e-01 -3.324078023433685303e-01 7.061987370252609253e-02 -1.206769272685050964e-01 -1.391861885786056519e-01 9.308992326259613037e-02 -1.563628762960433960e-01 2.823018133640289307e-01 -1.204150840640068054e-01 2.968856394290924072e-01 -1.347543150186538696e-01 4.528450220823287964e-02 -6.010493636131286621e-02 -1.072468683123588562e-01 -1.604228615760803223e-01 1.068501919507980347e-01 -7.508669048547744751e-02 -2.692418694496154785e-01 -3.547821566462516785e-02 1.660625040531158447e-01
1.351755857467651367e-01 1.933079063892364502e-01 -2.478984743356704712e-01 6.375773251056671143e-02 -4.041066169738769531e-01 -2.329595834016799927e-01 -5.378833785653114319e-02 -4.840300977230072021e-02 7.135004550218582153e-02 -1.260183751583099365e-01 -9.552112221717834473e-02 1.378615349531173706e-01 2.792760729789733887e-03 -3.028188049793243408e-01 -2.922657132148742676e-01 -4.179016686975955963e-03 -3.130468428134918213e-01 8.872203528881072998e-02 -1.730941385030746460e-01 1.495812982320785522e-01 -1.072498131543397903e-02 5.754834786057472229e-02 -1.939683854579925537e-01 -6.720007210969924927e-02 1.544352471828460693e-01 -1.902053207159042358e-01 -3.668731153011322021e-01 -5.257892236113548279e-02 8.621334284543991089e-02 6.684771925210952759e-02 9.990797191858291626e-02 -8.211566507816314697e-02
-7.025790214538574219e-02 1.218482926487922668e-01 -3.562904149293899536e-02 3.248207271099090576e-01 1.028389185667037964e-01 -3.106787502765655518e-01 6.506767123937606812e-02 4.532491043210029602e-02 -1.131107285618782043e-01 -2.604708075523376465e-01 5.009640380740165710e-02 -2.041369974613189697e-01 1.092295870184898376e-01 -2.530110999941825867e-02 1.493825167417526245e-01 -6.128837540745735168e-02 -1.527445763349533081e-01 -2.518445253372192383e-01 4.923166707158088684e-02 1.757919937372207642e-01 -2.060633152723312378e-01 -2.076438069343566895e-01 -2.305388301610946655e-01 2.634094469249248505e-02 -1.725138425827026367e-01 1.115064769983291626e-01 5.772821977734565735e-02 2.254993766546249390e-01 4.194878637790679932e-01 -1.132116615772247314e-01 8.413215726613998413e-02 -2.117658555507659912e-01
-2.156568169593811035e-01 1.308058202266693115e-01 -1.185676008462905884e-01 -1.988347247242927551e-02 3.680565580725669861e-02 -1.646777838468551636e-01 -2.385828085243701935e-02 1.860431283712387085e-01 1.594708673655986786e-02 -1.695799268782138824e-02 1.364353895187377930e-01 1.915965974330902100e-01 3.076627254486083984e-01 -3.929964452981948853e-02 -2.248455397784709930e-02 3.137271404266357422e-01 -4.128108024597167969e-01 7.944807410240173340e-02 -2.707832157611846924e-01 2.567471861839294434e-01 -7.988134026527404785e-02 2.564713358879089355e-01 1.085642203688621521e-01 4.685901850461959839e-02 5.291793122887611389e-02 -1.243062093853950500e-01 -1.627530604600906372e-01 -1.234200373291969299e-01 9.503272175788879395e-02 -2.555501759052276611e-01 1.537137627601623535e-01 2.173258215188980103e-01
-2.330363839864730835e-01 2.570215463638305664e-01 6.373670697212219238e-02 1.585759967565536499e-01 1.348589956760406494e-01 -1.435734480619430542e-01 -6.351887434720993042e-02 1.252968143671751022e-02 -3.281909599900245667e-02 -3.183726668357849121e-01 1.632192432880401611e-01 3.259963393211364746e-01 2.593234479427337646e-01 -9.834325313568115234e-02 2.054969966411590576e-02 -1.442834436893463135e-01 -2.235938012599945068e-01 -2.409695237874984741e-01 -2.708963453769683838e-01 -7.292673736810684204e-02 2.881257049739360809e-02 1.771726161241531372e-01 -1.107791662216186523e-01 -2.146385461091995239e-01 -5.654541775584220886e-02 -2.207721024751663208e-01 -2.685384750366210938e-01 -5.076080560684204102e-03 5.114203318953514099e-02 -8.286659419536590576e-02 -6.446294486522674561e-02 -2.426541596651077271e-01
-2.507032752037048340e-01 2.372959405183792114e-01 -8.606012165546417236e-02 1.136437505483627319e-01 2.425720542669296265e-02 -1.040202826261520386e-01 -2.388530820608139038e-01 2.633399702608585358e-02 1.592434644699096680e-01 -4.487372040748596191e-01 1.370070129632949829e-01 1.315855681896209717e-01 2.058687508106231689e-01 -2.328818291425704956e-01 5.109183490276336670e-02 5.959982797503471375e-02 -5.743956193327903748e-02 3.552773036062717438e-03 1.460574269294738770e-01 2.655405737459659576e-02 -9.480037260800600052e-04 -4.090180993080139160e-02 -1.766618639230728149e-01 -6.327928602695465088e-02 -2.426203042268753052e-01 1.763237863779067993e-01 2.590060420334339142e-02 -1.042991727590560913e-01 3.081889450550079346e-01 2.468927055597305298e-01 -7.756096869707107544e-02 -3.163594007492065430e-01
-1.863796114921569824e-01 3.175306320190429688e-01 1.029188483953475952e-01 -1.407571583986282349e-01 -1.496131438761949539e-02 -1.785190999507904053e-01 9.258326143026351929e-03 1.693542450666427612e-01 8.481865376234054565e-02 -1.710499227046966553e-01 2.824170887470245361e-01 -2.979394420981407166e-02 3.331885635852813721e-01 -1.157476846128702164e-02 1.551178991794586182e-01 1.005036160349845886e-01 1.888069212436676025e-01 1.066311672329902649e-01 -3.348463475704193115e-01 1.198937445878982544e-01 -8.928287774324417114e-02 -1.198213025927543640e-01 3.142230445519089699e-03 1.874727755784988403e-02 8.714656531810760498e-02 1.332847774028778076e-01 -1.388572454452514648e-01 -5.062089115381240845e-02 1.423440128564834595e-01 -3.587898612022399902e-01 3.416088521480560303e-01 4.081139340996742249e-02
-1.543640047311782837e-01 2.320215255022048950e-01 -1.708210706710815430e-01 -9.545932710170745850e-02 1.388911753892898560e-01 -3.284982591867446899e-02 1.111906096339225769e-01 2.095689177513122559e-01 1.130711957812309265e-01 -2.329870760440826416e-01 -1.554891616106033325e-01 -8.897331357002258301e-02 2.758193016052246094e-01 8.230200409889221191e-02 2.156524658203125000e-01 -3.777157887816429138e-02 -7.434014230966567993e-02 3.168993592262268066e-01 -9.388489276170730591e-02 1.434142887592315674e-01 -2.526504993438720703e-01 -5.455327033996582031e-02 -2.532105445861816406e-01 1.595550924539566040e-01 4.144795536994934082e-01 3.583517298102378845e-02 -2.046793699264526367e-01 2.088938653469085693e-01 1.277503520250320435e-01 6.462026387453079224e-02 -8.398787118494510651e-03 8.099184930324554443e-02
-7.813133299350738525e-02 4.608107805252075195e-01 -2.584179043769836426e-01 2.145140618085861206e-01 -2.394637614488601685e-01 -1.767765134572982788e-01 7.503154873847961426e-02 -3.899576887488365173e-02 1.356704235076904297e-01 -2.362817525863647461e-01 -7.136742584407329559e-03 2.586295604705810547e-01 3.717881068587303162e-02 -6.952191889286041260e-02 7.778035849332809448e-02 -2.812565118074417114e-02 -1.372481882572174072e-01 -9.479404240846633911e-02 -2.331981956958770752e-01 1.140273138880729675e-01 -1.360042542219161987e-01 -2.447673231363296509e-01 -5.758602917194366455e-02 4.939265176653862000e-02 2.921862006187438965e-01 1.373151242733001709e-01 7.810095697641372681e-02 -2.197344452142715454e-01 -2.810896933078765869e-02 -3.502050787210464478e-02 2.683835625648498535e-01 -8.215393871068954468e-02
-4.942177608609199524e-02 -4.966606199741363525e-02 -8.906470984220504761e-02 5.124944075942039490e-02 -2.607347071170806885e-01 -1.156398653984069824e-01 -1.533401012420654297e-01 2.677084645256400108e-03 -1.493986397981643677e-01 -3.873131573200225830e-01 -6.610994786024093628e-02 1.025399565696716309e-01 3.463713526725769043e-01 -9.367157518863677979e-02 -1.052224338054656982e-01 -9.065263718366622925e-02 -1.298920810222625732e-01 2.014623135328292847e-01 -1.425597351044416428e-02 1.145788133144378662e-01 -4.735125601291656494e-01 1.471347212791442871e-01 3.039024956524372101e-02 4.095106944441795349e-02 -1.841760426759719849e-01 -1.644837856292724609e-01 -1.749971508979797363e-01 9.930031746625900269e-02 1.837124973535537720e-01 -2.079173326492309570e-01 1.419090777635574341e-01 1.630050092935562134e-01
-1.923290342092514038e-01 2.871052026748657227e-01 8.552050217986106873e-03 2.147690355777740479e-01 3.085208535194396973e-01 -1.734519749879837036e-01 -3.152303993701934814e-01 -1.127764731645584106e-01 -2.014237046241760254e-01 -2.460726052522659302e-01 1.802928596735000610e-01 6.951594352722167969e-02 2.202858328819274902e-01 -4.134174436330795288e-03 2.630262076854705811e-02 -2.080563157796859741e-01 -2.812058031558990479e-01 4.587367177009582520e-02 6.577806174755096436e-02 -7.636777311563491821e-02 -1.362704038619995117e-01 1.416168063879013062e-01 -4.129717126488685608e-02 -2.621127068996429443e-01 5.501358583569526672e-02 9.453468956053256989e-03 -2.315779626369476318e-01 -5.032521113753318787e-02 -8.939264714717864990e-02 -7.384247332811355591e-02 1.387513279914855957e-01 -2.714636325836181641e-01
-2.666479051113128662e-01 4.096970260143280029e-01 -1.450825631618499756e-01 -2.134292200207710266e-02 3.194462358951568604e-01 -1.567308157682418823e-01 -5.459083616733551025e-02 -1.582963466644287109e-01 1.541479080915451050e-01 -2.049228847026824951e-01 1.878764480352401733e-01 -7.610963284969329834e-02 1.430458724498748779e-01 -2.827632725238800049e-01 1.592258065938949585e-01 -1.108201071619987488e-01 -1.257548481225967407e-01 3.967684507369995117e-02 -1.825881376862525940e-02 -1.088617928326129913e-02 -2.114526182413101196e-01 8.321159332990646362e-02 -1.616973429918289185e-01 -2.241515964269638062e-01 -8.560469001531600952e-02 -2.799732387065887451e-01 -6.775707006454467773e-02 -9.673019498586654663e-02 2.183756381273269653e-01 9.683474153280258179e-02 -1.556027084589004517e-01 -1.148626282811164856e-01
-8.927281014621257782e-03 1.408239006996154785e-01 1.740802824497222900e-01 1.014897599816322327e-01 -5.709366127848625183e-02 -3.009925782680511475e-01 -1.519727408885955811e-01 -3.236875310540199280e-02 2.311349287629127502e-02 -1.184507906436920166e-01 5.133579298853874207e-02 -5.626244936138391495e-03 1.449982821941375732e-01 2.971278131008148193e-01 2.811653912067413330e-01 -2.502863109111785889e-01 -1.506196260452270508e-01 -5.062424764037132263e-02 -4.352907240390777588e-01 5.810484290122985840e-02 -1.822059899568557739e-01 1.675604432821273804e-01 -2.023673653602600098e-01 -1.653323918581008911e-01 -4.111451283097267151e-02 4.488693177700042725e-02 -3.714871108531951904e-01 1.039072722196578979e-01 -1.102038174867630005e-01 -7.136062532663345337e-02 -1.606421731412410736e-02 -1.886281818151473999e-01
-1.209249123930931091e-01 8.223160356283187866e-02 -3.345799148082733154e-01 2.469736784696578979e-01 7.095728069543838501e-02 -4.037154018878936768e-01 1.871794611215591431e-01 1.519320905208587646e-01 -3.965007141232490540e-02 -1.470477730035781860e-01 3.132722973823547363e-01 9.673836827278137207e-02 2.932662963867187500e-01 1.518842428922653198e-01 9.240412712097167969e-02 -1.895752362906932831e-02 -9.926249831914901733e-02 -1.684261113405227661e-01 6.016872823238372803e-02 1.166176646947860718e-01 -7.648542523384094238e-04 -2.315987646579742432e-01 -1.643633544445037842e-01 1.427879482507705688e-01 8.447724580764770508e-02 1.447688043117523193e-01 -1.145597249269485474e-01 -1.048330888152122498e-01 2.398776710033416748e-01 -1.272140145301818848e-01 -1.981859952211380005e-01 -9.579498320817947388e-02
-2.156600356101989746e-01 3.079822361469268799e-01 -1.583582460880279541e-01 -1.297393590211868286e-01 -1.117388606071472168e-01 -1.157273352146148682e-01 1.395893096923828125e-02 8.255682885646820068e-02 2.177255004644393921e-01 -2.375968098640441895e-01 1.109170988202095032e-01 -5.592983961105346680e-02 1.362062841653823853e-01 -1.187450066208839417e-01 7.881741225719451904e-02 1.764022856950759888e-01 -1.730408817529678345e-01 1.669382303953170776e-01 -3.922292217612266541e-02 -2.181669883430004120e-02 -1.917593032121658325e-01 9.068635106086730957e-02 -1.746994256973266602e-01 -1.678951829671859741e-01 -3.965499103069305420e-01 -3.900910168886184692e-02 -6.991876661777496338e-02 5.791210010647773743e-02 1.795770078897476196e-01 6.362067908048629761e-02 -2.201849967241287231e-01 -4.233748912811279297e-01
1.381876021623611450e-01 4.739732742309570312e-01 -9.494896978139877319e-02 -1.138206124305725098e-01 -2.267885655164718628e-01 3.771562874317169189e-02 -1.787162572145462036e-01 -6.454223394393920898e-02 -3.275683149695396423e-02 -2.704792916774749756e-01 1.595685184001922607e-01 -1.027727574110031128e-01 1.025138124823570251e-01 -1.902725175023078918e-02 2.149781882762908936e-01 2.517636306583881378e-02 -2.297946661710739136e-01 1.210368201136589050e-01 -1.967388093471527100e-01 1.274299621582031250e-01 2.388298660516738892e-01 -2.677942216396331787e-01 -7.251814752817153931e-02 8.233220130205154419e-02 2.843963913619518280e-02 -2.324951738119125366e-01 -1.313443630933761597e-01 1.984550990164279938e-02 3.501833975315093994e-01 -1.172584220767021179e-01 -7.250521332025527954e-02 -3.389898920431733131e-03
1.538821458816528320e-01 1.674717366695404053e-01 -4.003008082509040833e-02 -4.429687745869159698e-03 -5.759718269109725952e-02 -1.729923784732818604e-01 -2.749278545379638672e-01 2.609247341752052307e-03 2.994515299797058105e-01 -2.026605010032653809e-01 3.261224552989006042e-02 9.386224299669265747e-02 3.985230252146720886e-02 -2.518575191497802734e-01 2.159304469823837280e-01 -1.643573343753814697e-01 3.810537979006767273e-02 9.895321726799011230e-02 -1.937302350997924805e-01 2.836691439151763916e-01 -1.859535425901412964e-01 6.327290087938308716e-02 -2.772129178047180176e-01 9.946984052658081055e-02 -5.796772241592407227e-02 -1.109529733657836914e-01 -2.550335228443145752e-01 -3.019777312874794006e-02 7.215731590986251831e-02 2.602632716298103333e-02 4.599353075027465820e-01 -7.016827166080474854e-02
-2.649372257292270660e-02 2.068863809108734131e-01 5.649934336543083191e-02 2.508381903171539307e-01 1.922726780176162720e-01 -3.495039418339729309e-03 -1.668988168239593506e-01 -2.337959967553615570e-02 -1.681918799877166748e-01 -4.719126522541046143e-01 -3.075863420963287354e-02 -1.126958206295967102e-01 4.899960383772850037e-02 2.872551605105400085e-02 -1.031772419810295105e-01 -2.138020098209381104e-01 -4.189523458480834961e-01 5.547061935067176819e-02 6.147781759500503540e-02 7.739447057247161865e-02 -2.851501405239105225e-01 1.994150318205356598e-02 -1.438335776329040527e-01 3.986654058098793030e-02 1.220272406935691833e-01 -1.980637609958648682e-01 -7.980353385210037231e-02 1.272475719451904297e-01 1.110007762908935547e-01 -4.696512967348098755e-02 1.828206181526184082e-01 -2.894789576530456543e-01
-2.554197609424591064e-01 9.025739133358001709e-02 -3.463783487677574158e-02 1.834198236465454102e-01 -1.909132860600948334e-02 -1.768942177295684814e-01 -8.685382455587387085e-02 -1.689192466437816620e-02 1.532447785139083862e-01 -3.136570751667022705e-01 3.408221006393432617e-01 1.954531222581863403e-01 3.200927749276161194e-04 -1.630325466394424438e-01 -1.870209933258593082e-03 -6.848859041929244995e-02 -2.055411934852600098e-01 -3.557748794555664062e-01 -1.793042384088039398e-02 2.091991603374481201e-01 -1.002115905284881592e-01 -6.279344204813241959e-03 -1.889363080263137817e-01 1.504288241267204285e-02 -1.400729082524776459e-02 1.676095128059387207e-01 -1.710186600685119629e-01 8.087719231843948364e-02 2.899750471115112305e-01 1.254551410675048828e-01 2.833559811115264893e-01 -2.041569203138351440e-01
-1.125486195087432861e-01 3.267446458339691162e-01 2.162433862686157227e-01 -2.607901692390441895e-01 -1.665678024291992188e-01 -1.249136030673980713e-01 -1.295007318258285522e-01 2.732194960117340088e-01 2.103950530290603638e-01 -1.970861256122589111e-01 5.349547043442726135e-02 -5.314160883426666260e-02 2.607453465461730957e-01 2.826567506417632103e-03 7.681762333959341049e-03 -5.753446742892265320e-02 -6.232951954007148743e-02 2.095366716384887695e-01 -7.244644686579704285e-03 2.544534504413604736e-01 1.409587822854518890e-02 -6.909479200839996338e-02 -2.352600991725921631e-01 -8.122416213154792786e-03 9.431602060794830322e-02 -5.030502378940582275e-02 -3.324379622936248779e-01 -1.743656024336814880e-02 1.627668440341949463e-01 -2.854490578174591064e-01 2.546103596687316895e-01 -5.337346717715263367e-02
-4.351843297481536865e-01 1.557033360004425049e-01 -7.373031228780746460e-02 3.066852688789367676e-02 -2.773205935955047607e-01 -1.864810734987258911e-01 -1.373694390058517456e-01 2.458469755947589874e-02 8.017864078283309937e-02 -5.003375560045242310e-02 -1.385716795921325684e-01 -4.834843799471855164e-02 5.835583806037902832e-02 1.261738985776901245e-01 -4.102308675646781921e-02 -9.216147661209106445e-02 -1.055772900581359863e-01 -2.541226707398891449e-02 -3.089510500431060791e-01 2.103311121463775635e-01 9.793745726346969604e-02 2.923593223094940186e-01 -3.519634157419204712e-02 5.940585210919380188e-02 -1.381558030843734741e-01 -8.619980514049530029e-02 -4.542128443717956543e-01 -9.620276838541030884e-02 2.082691341638565063e-01 -1.388965249061584473e-01 7.608240097761154175e-02 -1.643464118242263794e-01
6.549174338579177856e-02 1.844113916158676147e-01 -4.310559108853340149e-02 6.535764783620834351e-02 -1.086623445153236389e-01 -3.478168547153472900e-01 -7.568779587745666504e-02 2.561747729778289795e-01 2.104496359825134277e-01 -1.906010657548904419e-01 1.107367798686027527e-01 1.178165227174758911e-01 1.427978873252868652e-01 -1.645285338163375854e-01 -8.176285773515701294e-02 6.526004988700151443e-03 -3.207536637783050537e-01 1.574601605534553528e-02 -1.458596140146255493e-01 2.319851815700531006e-01 1.911826431751251221e-02 2.775318026542663574e-01 -9.798881411552429199e-02 -2.586123719811439514e-02 -4.063956066966056824e-02 -9.702120721340179443e-02 -3.713754415512084961e-01 4.497861862182617188e-02 -2.192354500293731689e-01 1.117715053260326385e-02 3.540010452270507812e-01 -9.439543820917606354e-03
-2.636342048645019531e-01 2.098006904125213623e-01 -1.201733499765396118e-01 -1.239200532436370850e-01 5.296530574560165405e-02 -2.884488403797149658e-01 -3.599311113357543945e-01 2.422050386667251587e-01 1.864108592271804810e-01 -8.720574527978897095e-02 5.229284986853599548e-02 1.421945840120315552e-01 1.129200533032417297e-01 -2.197209931910037994e-02 2.251521870493888855e-02 5.320998653769493103e-02 -1.849079132080078125e-01 -1.258463412523269653e-01 -1.148215681314468384e-01 3.694780766963958740e-01 -1.150723099708557129e-01 1.554313749074935913e-01 -1.435379981994628906e-01 5.738871917128562927e-02 2.476444244384765625e-01 6.226813048124313354e-02 -1.326864510774612427e-01 1.940665394067764282e-01 -2.042961865663528442e-02 -6.370341777801513672e-02 2.476018220186233521e-01 -2.308747470378875732e-01
-7.475018501281738281e-02 2.979788482189178467e-01 8.444418758153915405e-02 2.860610187053680420e-01 2.327921241521835327e-02 -1.580654084682464600e-01 1.202502381056547165e-02 2.091186493635177612e-01 9.691560268402099609e-02 -2.738533914089202881e-01 2.614606618881225586e-01 -2.386519163846969604e-01 2.296476215124130249e-01 -1.882478781044483185e-02 -8.770479820668697357e-03 1.952476501464843750e-01 -7.343206554651260376e-02 -9.969801455736160278e-02 1.885460764169692993e-01 3.656750917434692383e-02 7.188171148300170898e-02 -2.821178138256072998e-01 -3.020182624459266663e-02 1.233105733990669250e-01 -6.545855198055505753e-03 -1.059904620051383972e-01 -2.769451737403869629e-01 -1.793136000633239746e-01 1.286423653364181519e-01 -3.542096614837646484e-01 -1.294621732085943222e-02 -1.756649166345596313e-01
-5.363678187131881714e-02 3.146713599562644958e-02 2.930338084697723389e-01 2.859009802341461182e-01 -6.883121281862258911e-02 -2.457968741655349731e-01 -1.563847512006759644e-01 2.514319419860839844e-01 1.025616303086280823e-01 -1.540919095277786255e-01 1.141011044383049011e-01 1.824706941843032837e-01 1.284750998020172119e-01 4.056468307971954346e-01 2.955420911312103271e-01 1.422445774078369141e-01 -8.011495321989059448e-02 1.520684212446212769e-01 -1.597341746091842651e-01 8.919335156679153442e-02 -2.147844061255455017e-02 2.060922086238861084e-01 -3.033055365085601807e-01 2.046984136104583740e-01 -7.706785202026367188e-02 1.307113915681838989e-01 -1.146141067147254944e-01 -2.730268286541104317e-03 5.243899673223495483e-02 -1.291715800762176514e-01 1.047015860676765442e-01 -8.607009425759315491e-03
-7.652273029088973999e-02 1.917535960674285889e-01 8.949799463152885437e-03 3.218429684638977051e-01 -1.901179105043411255e-01 -2.176466137170791626e-01 -1.820109188556671143e-01 1.065213084220886230e-01 5.786393582820892334e-02 -8.359288424253463745e-02 -2.676011994481086731e-02 -5.583878979086875916e-02 4.407210946083068848e-01 7.209908217191696167e-02 -3.579739481210708618e-02 -7.684744149446487427e-02 5.427077412605285645e-02 8.529373258352279663e-02 3.406730890274047852e-01 3.111434578895568848e-01 -3.058526515960693359e-01 6.272830069065093994e-02 -2.371906489133834839e-01 2.072745859622955322e-01 -9.175427258014678955e-02 -1.422902494668960571e-01 1.593261212110519409e-01 2.909327158704400063e-03 2.680959925055503845e-02 9.523375332355499268e-02 1.438896805047988892e-01 -2.427611127495765686e-02
-4.342717304825782776e-02 1.736748069524765015e-01 -1.559952497482299805e-01 -4.970525205135345459e-02 -9.405035525560379028e-02 -4.703870713710784912e-01 -1.285231858491897583e-01 -4.619657620787620544e-02 1.350176483392715454e-01 -1.290310919284820557e-01 -2.227526307106018066e-01 1.457282155752182007e-01 8.076433837413787842e-02 -4.523220658302307129e-02 -3.226298093795776367e-01 1.056475415825843811e-01 -4.800275564193725586e-01 1.495214700698852539e-01 1.225680336356163025e-01 1.515858918428421021e-01 -9.080812335014343262e-02 -8.350553922355175018e-03 -1.455453634262084961e-01 3.975351899862289429e-02 7.163969427347183228e-02 -2.427213490009307861e-01 -1.168092861771583557e-01 5.107499659061431885e-03 4.763424023985862732e-02 -1.457623690366744995e-01 -1.980151832103729248e-01 -2.288573980331420898e-02
-2.683159410953521729e-01 1.980392485857009888e-01 -1.283385455608367920e-01 3.952002525329589844e-02 1.345882117748260498e-01 -2.719440460205078125e-01 -2.516873478889465332e-01 1.912610679864883423e-01 1.112454682588577271e-01 6.979834288358688354e-02 -5.099674314260482788e-02 2.280312776565551758e-01 -7.625392079353332520e-02 -1.103264987468719482e-01 -1.387120485305786133e-01 2.649895101785659790e-02 -1.660406589508056641e-01 1.586053669452667236e-01 -1.328504532575607300e-01 7.646751403808593750e-02 -3.002129197120666504e-01 1.138768531382083893e-02 -2.077535539865493774e-01 -2.397624105215072632e-01 -7.127270102500915527e-02 5.109614692628383636e-03 -4.111547768115997314e-01 -1.345687266439199448e-02 4.269137978553771973e-02 -8.435697108507156372e-02 3.422750830650329590e-01 -3.782258182764053345e-02
-1.840939819812774658e-01 1.838683187961578369e-01 1.490323990583419800e-01 -1.273368895053863525e-01 -7.360442075878381729e-03 -4.989985525608062744e-01 -1.785715855658054352e-02 3.185518383979797363e-01 2.398703396320343018e-01 -1.640166193246841431e-01 3.354676440358161926e-02 1.248205751180648804e-01 3.482875823974609375e-01 -2.412297278642654419e-01 -2.966428175568580627e-02 -1.232937276363372803e-01 6.746151298284530640e-02 -4.702040180563926697e-02 -1.593316346406936646e-01 1.548085212707519531e-01 -2.872508466243743896e-01 6.172597408294677734e-02 -1.066872477531433105e-02 -4.672823008149862289e-03 -1.123229339718818665e-01 -7.095076143741607666e-02 -1.665282249450683594e-01 -1.310341656208038330e-01 7.263093441724777222e-02 8.772865869104862213e-03 1.876689046621322632e-01 2.468955516815185547e-02
-3.308106958866119385e-01 1.995960175991058350e-01 1.353044509887695312e-01 1.100690662860870361e-02 4.702920839190483093e-02 -3.526263535022735596e-01 -1.084831133484840393e-01 2.473906725645065308e-01 7.051920145750045776e-02 -1.338188070803880692e-02 -9.890642762184143066e-02 -2.077235430479049683e-01 1.807299852371215820e-01 -2.028884738683700562e-01 -5.248036608099937439e-02 -2.557920515537261963e-01 -3.220189213752746582e-01 -5.452316254377365112e-02 6.752778775990009308e-03 1.613091081380844116e-01 -1.565220803022384644e-01 -1.515985839068889618e-02 9.825284779071807861e-02 -2.157487422227859497e-01 5.742452666163444519e-02 -4.522524774074554443e-02 -3.944078385829925537e-01 -3.952345997095108032e-02 -3.989034518599510193e-02 -9.512538462877273560e-02 2.068605124950408936e-01 -5.582098662853240967e-02
-1.334230005741119385e-01 2.499651461839675903e-01 -3.595003187656402588e-01 2.012395560741424561e-01 1.066201366484165192e-02 -5.141739174723625183e-02 3.548925044015049934e-03 -1.334822922945022583e-01 1.797034889459609985e-01 -2.859967648983001709e-01 -1.080640181899070740e-01 1.661324352025985718e-01 3.323548734188079834e-01 -2.485190518200397491e-02 2.024425007402896881e-02 -2.719299495220184326e-01 -1.947014331817626953e-01 6.304117292165756226e-02 -2.002831846475601196e-01 8.247777074575424194e-02 1.041998192667961121e-01 3.515335172414779663e-02 5.743544548749923706e-02 1.559283137321472168e-01 1.404703259468078613e-01 -5.082063004374504089e-02 2.126163989305496216e-01 -1.558806560933589935e-02 2.912018895149230957e-01 3.313362225890159607e-02 1.900803744792938232e-01 -2.688814401626586914e-01
2.693924903869628906e-01 3.268954157829284668e-01 1.996904611587524414e-01 7.244203984737396240e-02 -2.020626664161682129e-01 -4.776520431041717529e-01 -1.378886997699737549e-01 1.910523027181625366e-01 -1.705746054649353027e-01 -3.047961592674255371e-01 5.404528230428695679e-02 3.591182827949523926e-02 1.214110702276229858e-01 -2.839306928217411041e-02 -3.116724267601966858e-02 -1.058382317423820496e-01 -2.413355708122253418e-01 -1.951525807380676270e-01 -2.167778909206390381e-01 -7.391406595706939697e-02 3.171577304601669312e-02 1.441458016633987427e-01 1.208694428205490112e-01 -3.270032349973917007e-03 -9.647964686155319214e-02 -8.546350896358489990e-02 -5.961760878562927246e-02 -1.074235960841178894e-01 1.690712422132492065e-01 -2.050479203462600708e-01 2.447905577719211578e-02 -9.433257579803466797e-02
-3.515384197235107422e-01 2.084839344024658203e-01 -1.432585418224334717e-01 5.580459907650947571e-02 1.089303940534591675e-01 8.436997234821319580e-02 9.741443395614624023e-02 8.553956449031829834e-02 -7.976075261831283569e-02 -2.603435814380645752e-01 8.944788575172424316e-02 7.921500504016876221e-02 2.885321080684661865e-01 3.026639521121978760e-01 2.782096862792968750e-01 1.425163447856903076e-02 -1.684539467096328735e-01 3.778109326958656311e-02 -2.990466654300689697e-01 -2.244506403803825378e-02 -4.217993021011352539e-01 -1.935572735965251923e-02 -6.188652291893959045e-02 -3.236269950866699219e-02 -1.028123646974563599e-01 -1.379587352275848389e-01 -1.737013608217239380e-01 1.153304800391197205e-01 -2.941291779279708862e-02 -7.439959049224853516e-02 -2.092764526605606079e-01 -8.046239614486694336e-02
-1.988214254379272461e-01 3.316381275653839111e-01 -3.362436890602111816e-01 2.505263686180114746e-01 -8.920894004404544830e-03 -1.968133449554443359e-01 4.634351283311843872e-02 1.183372139930725098e-01 -1.231204345822334290e-01 -1.741485595703125000e-01 -1.396384555846452713e-02 -1.569680497050285339e-02 2.235909402370452881e-01 -7.427088916301727295e-02 1.897104084491729736e-01 -9.730333834886550903e-02 -8.161482214927673340e-02 -5.995598435401916504e-02 -7.434425503015518188e-02 4.165387526154518127e-02 3.233816325664520264e-01 -7.569160312414169312e-02 -1.583817154169082642e-01 4.577666893601417542e-02 -2.859488129615783691e-01 3.249923139810562134e-02 -2.799476981163024902e-01 -9.069687873125076294e-02 7.055810093879699707e-02 -2.625680565834045410e-01 4.897283762693405151e-02 -2.684400677680969238e-01
-1.194535568356513977e-01 3.253718912601470947e-01 -1.096278950572013855e-01 -5.821752548217773438e-02 -9.889741428196430206e-03 -9.286964684724807739e-02 -1.931784674525260925e-02 3.772488981485366821e-02 -1.025591045618057251e-02 -8.073171973228454590e-02 2.191924303770065308e-02 -2.330883741378784180e-01 5.917831137776374817e-02 4.516487196087837219e-02 2.276304513216018677e-01 1.683083176612854004e-01 -1.802457273006439209e-01 2.649653851985931396e-01 1.571551859378814697e-01 3.213010132312774658e-01 -3.726628422737121582e-01 1.176974400877952576e-01 -9.555154293775558472e-02 -2.200927436351776123e-01 -7.020999491214752197e-02 -2.996043562889099121e-01 -3.506109714508056641e-01 -1.408882737159729004e-01 1.150123849511146545e-01 3.329544514417648315e-02 -1.091551929712295532e-01 4.657803848385810852e-02
-2.364218235015869141e-01 1.219998672604560852e-01 -2.561220228672027588e-01 -4.568025469779968262e-02 -2.022453546524047852e-01 -3.587615787982940674e-01 -8.431704342365264893e-02 -1.222707331180572510e-01 2.059767246246337891e-01 -8.797336369752883911e-02 -1.382066756486892700e-01 1.603898108005523682e-01 1.413467228412628174e-01 -1.090418323874473572e-01 -1.880648881196975708e-01 7.288081943988800049e-02 -2.964867353439331055e-01 3.409719839692115784e-02 2.274060398340225220e-01 1.442530900239944458e-01 -1.732568740844726562e-01 6.574300676584243774e-02 -2.850656211376190186e-01 -1.359142661094665527e-01 1.158889681100845337e-01 1.002578958868980408e-01 -3.518376946449279785e-01 2.500567398965358734e-02 -5.131701380014419556e-02 1.056642383337020874e-01 -1.734824925661087036e-01 -1.219267472624778748e-01
-2.028653174638748169e-01 2.698341310024261475e-01 -1.583927720785140991e-01 2.884621024131774902e-01 -1.444026082754135132e-01 5.441494658589363098e-02 -1.235781162977218628e-01 1.855484545230865479e-01 -7.582798600196838379e-02 -1.572330743074417114e-01 2.011246681213378906e-01 6.943956762552261353e-02 2.734199464321136475e-01 1.366867572069168091e-01 3.125355839729309082e-01 2.733973599970340729e-02 -1.726393215358257294e-02 2.252498567104339600e-01 -3.759115934371948242e-01 1.277082115411758423e-01 -1.135781705379486084e-01 6.765053421258926392e-02 -1.066697314381599426e-01 6.351753324270248413e-02 -2.546757757663726807e-01 -1.888117343187332153e-01 -6.419077515602111816e-02 2.075418084859848022e-01 -1.262089908123016357e-01 1.166051030158996582e-01 -4.796187579631805420e-02 -1.246492043137550354e-01
-2.966565191745758057e-01 2.339258491992950439e-01 1.340115666389465332e-01 -2.426555156707763672e-01 2.995822727680206299e-01 -1.900743395090103149e-01 -2.651185356080532074e-02 2.134978771209716797e-02 -1.444702148437500000e-01 -2.298693954944610596e-01 1.841323375701904297e-01 1.515030711889266968e-01 2.509468793869018555e-01 2.396170645952224731e-01 1.207059547305107117e-01 1.104975417256355286e-01 -2.952445745468139648e-01 2.855215072631835938e-01 -1.896377280354499817e-02 1.256719417870044708e-02 -2.727746665477752686e-01 -1.658532023429870605e-01 -1.185341849923133850e-01 -1.965223625302314758e-02 -1.165716946125030518e-01 -7.130721211433410645e-02 -1.203689277172088623e-01 -3.226222703233361244e-03 7.475884258747100830e-02 1.618875190615653992e-02 2.225013524293899536e-01 -3.957965224981307983e-02
-2.308338731527328491e-01 1.718581467866897583e-01 -2.264422178268432617e-01 -1.207764539867639542e-02 2.615939378738403320e-01 -7.270634174346923828e-02 1.343328785151243210e-02 1.910821646451950073e-01 -2.386549562215805054e-01 -2.770160734653472900e-01 3.585034608840942383e-01 -1.482935249805450439e-01 2.891927659511566162e-01 1.268478925339877605e-03 1.701668202877044678e-01 -4.173649102449417114e-02 -3.542222827672958374e-02 2.056144550442695618e-02 -1.240843012928962708e-01 1.981039643287658691e-01 -1.183020249009132385e-01 9.409865736961364746e-02 -3.763469308614730835e-02 4.562517628073692322e-02 -1.657984554767608643e-01 -5.385866016149520874e-02 2.311424911022186279e-02 -3.849016129970550537e-01 1.206963807344436646e-01 2.830987051129341125e-02 -3.765968605875968933e-03 -2.822788059711456299e-01
-2.506539970636367798e-02 1.755767464637756348e-01 -1.545527577400207520e-01 1.310731321573257446e-01 -8.972109109163284302e-02 -3.905866444110870361e-01 5.238918215036392212e-02 -2.264895290136337280e-01 3.932721614837646484e-01 1.107383221387863159e-01 1.030463632196187973e-02 -8.783788233995437622e-02 1.345885545015335083e-01 2.630904316902160645e-01 1.921235322952270508e-01 -5.540423467755317688e-02 -5.126638337969779968e-02 -1.132932230830192566e-01 -1.285749971866607666e-01 1.939792186021804810e-01 -1.665250658988952637e-01 -2.155057489871978760e-01 -1.843494772911071777e-01 6.927461177110671997e-02 -2.460034750401973724e-02 -1.702400445938110352e-01 -3.035225868225097656e-01 3.470416367053985596e-02 2.918770611286163330e-01 7.252537459135055542e-02 1.223622448742389679e-02 -1.211175024509429932e-01
-6.276412308216094971e-02 2.152311801910400391e-01 2.624625712633132935e-02 -2.565049193799495697e-02 1.205666288733482361e-01 -2.957195341587066650e-01 -5.136118829250335693e-02 1.269566267728805542e-01 -5.361074209213256836e-02 6.342347711324691772e-03 7.257181406021118164e-02 -5.607298761606216431e-02 2.993360459804534912e-01 3.260957598686218262e-01 3.639397621154785156e-01 7.052932679653167725e-02 4.047389328479766846e-02 -5.869777873158454895e-02 1.258914619684219360e-01 -1.003093738108873367e-02 -3.534292578697204590e-01 7.317014038562774658e-02 -8.622917532920837402e-02 -1.758677810430526733e-01 -3.017747215926647186e-02 6.835255771875381470e-02 -3.100986778736114502e-01 1.409586817026138306e-01 1.495715230703353882e-01 -7.770494371652603149e-02 1.424938738346099854e-01 -3.506614863872528076e-01
-6.977796554565429688e-02 1.057876050472259521e-01 1.588579863309860229e-01 3.298706188797950745e-02 5.149579048156738281e-02 -3.758831620216369629e-01 -1.364975571632385254e-01 2.163733989000320435e-01 8.803919702768325806e-02 1.017786264419555664e-01 2.026801407337188721e-01 -1.898245327174663544e-02 3.005400300025939941e-01 -2.729953825473785400e-01 9.393767267465591431e-02 8.544721454381942749e-02 7.256369292736053467e-02 -7.036373019218444824e-02 -2.636859714984893799e-01 3.138948976993560791e-02 -2.253106683492660522e-01 1.583950221538543701e-01 1.201309189200401306e-01 -1.027186363935470581e-01 -1.887313872575759888e-01 -5.088816583156585693e-02 -3.707520067691802979e-01 -2.299429476261138916e-02 3.720951378345489502e-01 -2.680903114378452301e-02 7.194096595048904419e-02 -7.475718855857849121e-02
4.708325490355491638e-02 1.748909354209899902e-01 3.788033500313758850e-02 9.122442454099655151e-02 -3.626624643802642822e-01 -2.199078500270843506e-01 -2.730505764484405518e-01 -2.417365610599517822e-01 -1.583028435707092285e-01 -2.126799672842025757e-01 1.094149798154830933e-01 1.461931914091110229e-01 4.585156738758087158e-01 -8.550927788019180298e-02 1.575604230165481567e-01 -1.795275211334228516e-01 4.746482591144740582e-05 1.815290749073028564e-02 2.279952615499496460e-01 1.023024097084999084e-01 -2.386314719915390015e-01 -1.455976068973541260e-01 5.692061781883239746e-02 1.092435270547866821e-01 -1.254756152629852295e-01 1.321812123060226440e-01 -2.027879506349563599e-01 -7.072393316775560379e-03 -4.629277158528566360e-03 -9.312053024768829346e-02 1.467813104391098022e-01 -7.483802735805511475e-02
-1.924820393323898315e-01 1.628979593515396118e-01 5.471304804086685181e-02 1.858975440263748169e-01 1.989523619413375854e-01 -1.288670450448989868e-01 -2.790465950965881348e-01 3.906489536166191101e-02 -3.358440697193145752e-01 -4.260613918304443359e-01 -2.663376741111278534e-02 -1.133956983685493469e-01 2.191120684146881104e-01 -2.844037115573883057e-01 7.895836979150772095e-02 -2.340383268892765045e-02 -3.281708061695098877e-01 -2.952985279262065887e-02 -5.083242431282997131e-03 1.114537268877029419e-01 -2.351618707180023193e-01 6.041663140058517456e-02 -1.380732059478759766e-01 -1.614732891321182251e-01 1.113476902246475220e-01 -1.465521156787872314e-01 -2.909475471824407578e-03 -2.489630691707134247e-02 -4.742712900042533875e-02 -1.616585701704025269e-01 1.444255933165550232e-02 -1.775272935628890991e-01
-3.411332666873931885e-01 4.329030588269233704e-02 2.921820804476737976e-02 6.938936561346054077e-02 -8.144603669643402100e-02 -2.545130550861358643e-01 -1.320528686046600342e-01 4.031226336956024170e-01 2.861102223396301270e-01 -1.528652161359786987e-01 1.846582144498825073e-01 -5.687863379716873169e-02 2.581518888473510742e-01 -3.307148218154907227e-01 2.138645499944686890e-01 4.181508719921112061e-02 -3.389845192432403564e-01 -6.831751018762588501e-02 2.914834208786487579e-02 -5.182633921504020691e-02 -6.172381713986396790e-02 -6.267061829566955566e-02 1.887578703463077545e-02 -5.375054106116294861e-02 6.908182799816131592e-02 5.483253300189971924e-02 -1.289872974157333374e-01 -1.638150513172149658e-01 -1.179518476128578186e-01 -1.281083673238754272e-01 -2.241896092891693115e-02 -2.061364650726318359e-01
1.437391340732574463e-01 8.022742718458175659e-02 -1.887230426073074341e-01 1.431129425764083862e-01 -1.401230394840240479e-01 -2.624816298484802246e-01 8.701130747795104980e-02 5.727075971662998199e-03 -1.501938849687576294e-01 -3.355771601200103760e-01 -9.129971265792846680e-02 1.759618073701858521e-01 4.198669791221618652e-01 -5.785524100065231323e-02 5.541611835360527039e-02 -1.300234049558639526e-01 -1.956578195095062256e-01 1.681417673826217651e-01 -2.289385348558425903e-02 1.783884316682815552e-02 -2.967371940612792969e-01 1.160900741815567017e-01 -4.983300343155860901e-03 3.218695521354675293e-02 -9.069982171058654785e-02 -1.580026894807815552e-01 -2.135489583015441895e-01 2.569710016250610352e-01 2.222591489553451538e-01 -1.287391334772109985e-01 1.629418581724166870e-01 1.981185078620910645e-01
-1.780890226364135742e-01 1.315572559833526611e-01 1.254016757011413574e-01 3.370434343814849854e-01 4.913278669118881226e-02 -5.255460739135742188e-02 -2.695240974426269531e-01 -9.534285962581634521e-02 -1.781625449657440186e-01 -4.947123527526855469e-01 6.759276241064071655e-02 2.637623548507690430e-01 7.689240574836730957e-02 2.742274850606918335e-02 1.076045446097850800e-03 3.570218756794929504e-02 -3.893821537494659424e-01 -1.392131298780441284e-02 9.835509955883026123e-02 2.287902869284152985e-02 -2.189021557569503784e-01 -7.007044553756713867e-02 -1.053373143076896667e-01 -7.789185643196105957e-02 -1.537004560232162476e-01 5.638320371508598328e-02 -1.994671970605850220e-01 2.497928962111473083e-02 8.643736131489276886e-03 -2.274416834115982056e-01 2.509857527911663055e-02 -1.566293537616729736e-01
-2.673979662358760834e-02 1.998107880353927612e-01 -2.222118079662322998e-01 2.281318455934524536e-01 5.860579758882522583e-02 -8.613392710685729980e-02 -2.296415716409683228e-01 -4.456854984164237976e-02 -1.623713225126266479e-01 -3.856324851512908936e-01 2.304219454526901245e-01 1.281163990497589111e-01 3.351370692253112793e-01 6.087418273091316223e-02 -5.751810967922210693e-02 1.695638298988342285e-01 -1.389838904142379761e-01 -1.549018621444702148e-01 1.719948798418045044e-01 3.787731528282165527e-01 -2.992071807384490967e-01 1.176369562745094299e-01 -4.619923233985900879e-02 6.712707132101058960e-02 8.657786250114440918e-02 1.016930267214775085e-01 3.048011474311351776e-02 -1.350687593221664429e-01 1.541553586721420288e-01 7.706719636917114258e-02 -3.584884107112884521e-02 7.301288843154907227e-02
-1.219612807035446167e-01 7.772036641836166382e-02 -7.413375377655029297e-02 2.018770277500152588e-01 5.597157403826713562e-02 -6.053044274449348450e-02 -4.711123704910278320e-01 -8.198683708906173706e-02 -4.010754637420177460e-03 -2.440800815820693970e-01 3.616508841514587402e-01 6.530278176069259644e-02 1.760713905096054077e-01 -1.454116404056549072e-01 -1.271676551550626755e-02 -6.076778098940849304e-02 -2.958005666732788086e-01 -2.083429247140884399e-01 -1.749124377965927124e-01 8.629976958036422729e-02 -1.115660816431045532e-01 -6.835892051458358765e-02 -1.116876229643821716e-01 -1.560229808092117310e-03 -6.486880034208297729e-02 -2.726199626922607422e-01 -9.000143408775329590e-02 3.884025290608406067e-02 1.741906441748142242e-02 -3.103432953357696533e-01 -6.488801538944244385e-02 -2.433385998010635376e-01
-3.043486177921295166e-01 2.608310282230377197e-01 -1.416101455688476562e-01 7.566694170236587524e-02 1.900120079517364502e-01 -2.491697221994400024e-01 -3.372727632522583008e-01 -8.134675025939941406e-02 -3.588381782174110413e-02 -2.772726416587829590e-01 2.782965898513793945e-01 1.212962865829467773e-01 4.826340824365615845e-02 -2.056927382946014404e-01 1.275040209293365479e-02 -6.080934032797813416e-02 -1.998634822666645050e-02 -2.667078282684087753e-03 -1.594294756650924683e-01 -4.790982231497764587e-03 -3.067894577980041504e-01 1.842269152402877808e-01 -1.354971528053283691e-01 1.066117435693740845e-01 4.678570106625556946e-02 -1.006132736802101135e-01 -4.105544835329055786e-02 1.730745881795883179e-01 3.429990634322166443e-02 -2.706203460693359375e-01 8.435732871294021606e-02 -2.589569091796875000e-01
-2.131456285715103149e-01 2.175535112619400024e-01 1.612984389066696167e-01 -8.799070864915847778e-02 1.628353744745254517e-01 -3.153806328773498535e-01 -1.412291675806045532e-01 1.915280474349856377e-03 1.583216711878776550e-02 -2.201427668333053589e-01 1.818760186433792114e-01 -1.766041666269302368e-02 2.356985360383987427e-01 2.509140372276306152e-01 1.897541880607604980e-01 -2.244283854961395264e-01 -1.526514738798141479e-01 3.253086209297180176e-01 -1.568218022584915161e-01 -1.148046553134918213e-02 -1.319131553173065186e-01 1.942702382802963257e-02 -3.366854786872863770e-01 -3.192880749702453613e-01 1.023957505822181702e-01 9.163020551204681396e-02 5.761232599616050720e-02 1.982614770531654358e-02 3.295480087399482727e-02 1.623067632317543030e-02 1.710194349288940430e-01 -2.087469398975372314e-02
-1.839999556541442871e-01 2.053987532854080200e-01 -1.756116449832916260e-01 -1.501034349203109741e-01 -1.991107612848281860e-01 -1.021190285682678223e-01 8.365939557552337646e-02 2.195876985788345337e-01 -7.282576709985733032e-02 1.237975154072046280e-02 -1.809005439281463623e-01 9.284456260502338409e-03 2.455655783414840698e-01 1.347385495901107788e-01 1.044564992189407349e-01 2.043516635894775391e-01 4.929485917091369629e-02 1.694136261940002441e-01 -2.274710834026336670e-01 1.971862837672233582e-02 -4.988387823104858398e-01 -5.283906683325767517e-02 -1.921853981912136078e-02 2.207312285900115967e-01 4.033939167857170105e-02 -1.803895533084869385e-01 -1.841697394847869873e-01 -5.044221132993698120e-02 1.894393414258956909e-01 1.194568946957588196e-01 -1.159998029470443726e-01 -2.786894440650939941e-01
-3.362152725458145142e-02 2.947047054767608643e-01 -8.123112469911575317e-02 -9.610570967197418213e-02 -2.847180664539337158e-01 -8.711046725511550903e-02 -1.980761736631393433e-01 -1.227839067578315735e-01 -5.021672323346138000e-02 3.439145907759666443e-02 5.259639024734497070e-02 -1.554117798805236816e-01 4.333596676588058472e-02 -7.685079425573348999e-02 2.950685024261474609e-01 2.150572836399078369e-01 -1.048875898122787476e-01 2.147424370050430298e-01 4.129280522465705872e-02 2.965007722377777100e-01 5.422870744951069355e-04 2.284027189016342163e-01 9.218359738588333130e-02 3.104439377784729004e-02 6.196418777108192444e-02 -3.892028033733367920e-01 -1.450909972190856934e-01 -2.356635779142379761e-02 2.059491276741027832e-01 -1.251431256532669067e-01 1.780431345105171204e-02 -3.712375760078430176e-01
-1.078575477004051208e-01 2.144295275211334229e-01 -2.590668201446533203e-01 2.383990138769149780e-01 1.244524419307708740e-01 9.239933639764785767e-02 -1.983286738395690918e-01 1.488719880580902100e-01 1.277337223291397095e-01 -2.352477312088012695e-01 9.097560495138168335e-02 -1.226198896765708923e-01 3.201704025268554688e-01 1.294659376144409180e-01 5.989693850278854370e-02 1.085730344057083130e-01 2.106991782784461975e-02 1.682649701833724976e-01 5.221213400363922119e-02 1.166018322110176086e-01 1.253368258476257324e-01 -1.096175462007522583e-01 -3.427401781082153320e-01 -3.736871853470802307e-02 -3.820191696286201477e-02 -2.092807739973068237e-01 -2.679191529750823975e-01 -3.545629680156707764e-01 1.589182168245315552e-01 1.437600106000900269e-01 -1.045712083578109741e-01 -1.096164882183074951e-01
1.351836975663900375e-02 1.554110944271087646e-01 -1.415912508964538574e-01 8.087198366411030293e-04 -1.599209755659103394e-01 -1.936721205711364746e-01 3.691118210554122925e-02 1.658010035753250122e-01 3.203893303871154785e-01 -1.318909078836441040e-01 -2.618054747581481934e-01 -3.373140990734100342e-01 3.331668972969055176e-01 2.299282401800155640e-01 8.829396218061447144e-02 2.100472599267959595e-01 -1.623193919658660889e-01 -6.332682818174362183e-02 -2.430832684040069580e-01 1.190324574708938599e-01 -2.622347176074981689e-01 -9.796781092882156372e-02 -1.769626885652542114e-01 1.839989870786666870e-01 -3.398789465427398682e-02 -1.086646392941474915e-01 -1.028288854286074638e-03 -7.228941470384597778e-02 9.604659676551818848e-02 1.543786525726318359e-01 1.390798836946487427e-01 -1.666920930147171021e-01
-1.150109898298978806e-02 3.922363221645355225e-01 -1.639429926872253418e-01 -2.337216772139072418e-02 2.715966477990150452e-02 -2.107117176055908203e-01 -5.544446036219596863e-02 -2.697985619306564331e-02 -7.588011026382446289e-02 -1.459346711635589600e-01 8.141959458589553833e-02 -1.332974731922149658e-01 5.356607586145401001e-02 -1.502202153205871582e-01 1.937751919031143188e-01 8.556303381919860840e-02 -2.497027814388275146e-01 1.682007312774658203e-01 2.533503808081150055e-02 7.294522225856781006e-02 -9.357740730047225952e-02 -8.658418059349060059e-02 -3.827479481697082520e-01 -1.580583155155181885e-01 -4.819247499108314514e-02 -3.753567039966583252e-01 -3.232419788837432861e-01 -9.119265526533126831e-02 1.735579967498779297e-01 1.601781398057937622e-01 -1.206650063395500183e-01 1.928847134113311768e-01
-1.700416505336761475e-01 9.323332458734512329e-02 -1.924408376216888428e-01 1.916662007570266724e-01 1.730899363756179810e-01 -1.226787045598030090e-01 -6.738015264272689819e-02 -2.501654326915740967e-01 -7.791315764188766479e-02 -2.550126612186431885e-01 2.575685083866119385e-01 -1.390784531831741333e-01 -5.242916941642761230e-02 1.320550218224525452e-02 2.224837988615036011e-01 -6.664540618658065796e-02 -2.663443982601165771e-01 1.742610484361648560e-01 -2.423715740442276001e-01 2.366668581962585449e-01 -1.583559811115264893e-01 -1.362367570400238037e-01 -2.483824938535690308e-01 1.595331472344696522e-03 6.439334899187088013e-02 2.074392586946487427e-01 -2.554476857185363770e-01 -2.668781876564025879e-01 1.476659178733825684e-01 1.560044139623641968e-01 5.642772838473320007e-02 -9.200203418731689453e-02
5.834998190402984619e-02 2.917525172233581543e-01 7.398141920566558838e-02 2.888579368591308594e-01 -2.747732102870941162e-01 -2.524482905864715576e-01 -7.045089267194271088e-03 -6.770136952400207520e-02 -1.801151782274246216e-01 -4.959756433963775635e-01 -2.575868368148803711e-02 2.968697063624858856e-02 2.570938169956207275e-01 -4.705077409744262695e-02 1.422868520021438599e-01 -2.713490128517150879e-01 -1.222802847623825073e-01 1.503690332174301147e-01 9.891985356807708740e-02 1.852361410856246948e-01 -3.190441057085990906e-02 -4.118622839450836182e-02 -6.141677498817443848e-02 9.101764112710952759e-02 -1.663506478071212769e-01 1.438952535390853882e-01 -5.802292004227638245e-02 4.354827478528022766e-02 1.112898513674736023e-01 -1.485224626958370209e-02 2.717642188072204590e-01 -6.543451454490423203e-04
-8.884417265653610229e-02 1.340405493974685669e-01 8.152330666780471802e-02 4.203545302152633667e-02 -2.695298194885253906e-01 -2.869198322296142578e-01 -4.281225055456161499e-02 7.962004840373992920e-02 -4.791238531470298767e-02 -1.214516162872314453e-01 8.567796647548675537e-02 -4.387079924345016479e-02 3.351890444755554199e-01 -1.213050410151481628e-01 -3.211523965001106262e-02 -2.285179048776626587e-01 2.182989381253719330e-02 1.880192942917346954e-02 -3.560611903667449951e-01 -2.248501777648925781e-01 -4.266570210456848145e-01 7.712388783693313599e-02 -1.354390755295753479e-03 1.890621930360794067e-01 -4.138645157217979431e-02 -1.892938017845153809e-01 -2.311781942844390869e-01 -6.358453631401062012e-02 4.905639588832855225e-02 -2.884654700756072998e-01 9.165853261947631836e-02 -7.075200974941253662e-02
-2.133933156728744507e-01 4.213497936725616455e-01 -1.437700688838958740e-01 4.979654774069786072e-02 1.126322522759437561e-02 -1.467575430870056152e-01 -2.088144868612289429e-01 -2.124364525079727173e-01 6.711649894714355469e-02 3.105595149099826813e-02 -1.284499168395996094e-01 2.386698424816131592e-01 2.736674547195434570e-01 -1.357823759317398071e-01 1.783217489719390869e-01 -2.804531157016754150e-01 -2.104141563177108765e-01 2.915187478065490723e-01 -2.663002610206604004e-01 -1.182552576065063477e-01 -2.847041189670562744e-02 -4.212814942002296448e-02 -4.800222814083099365e-02 -6.102653965353965759e-02 1.065731868147850037e-01 1.005702987313270569e-01 -1.178173720836639404e-01 3.672714903950691223e-02 1.837003380060195923e-01 1.529853940010070801e-01 1.669625341892242432e-01 -1.271436810493469238e-01
-2.095358222723007202e-01 3.347891271114349365e-01 8.276795595884323120e-02 3.024101853370666504e-01 -2.933459877967834473e-01 -3.063466846942901611e-01 -2.243034727871417999e-02 -1.772992312908172607e-01 -1.594505310058593750e-01 -9.442538022994995117e-02 -1.026456952095031738e-01 5.617787316441535950e-02 2.698385119438171387e-01 -4.059030115604400635e-02 -9.057550877332687378e-02 -7.185863703489303589e-02 2.218028530478477478e-02 1.340262144804000854e-01 1.955785788595676422e-02 4.666751995682716370e-02 -3.726600110530853271e-01 2.080584019422531128e-01 -1.426914185285568237e-01 1.156190857291221619e-01 -1.063743829727172852e-01 -5.583893507719039917e-02 1.104443743824958801e-01 -1.377345174551010132e-01 9.727077931165695190e-02 3.943534195423126221e-02 3.168281614780426025e-01 -6.405232101678848267e-02
-1.927689015865325928e-01 2.918952703475952148e-01 9.338397532701492310e-03 1.094514876604080200e-01 -7.882013916969299316e-02 -1.114204004406929016e-01 -2.659920752048492432e-01 -4.162180423736572266e-02 4.248427599668502808e-02 -3.725954890251159668e-02 -2.330292016267776489e-01 -2.474381625652313232e-01 1.851085126399993896e-01 -2.203645110130310059e-01 7.759340107440948486e-02 1.369807422161102295e-01 -3.754303157329559326e-01 5.236478522419929504e-03 -9.020305424928665161e-02 -1.122805476188659668e-01 -5.049905180931091309e-02 -7.241989672183990479e-02 8.131957729347050190e-04 1.679131239652633667e-01 1.214843541383743286e-01 -2.840484026819467545e-03 -3.957598805427551270e-01 -3.183076083660125732e-01 2.257472276687622070e-01 -1.380664110183715820e-01 2.868827991187572479e-02 8.282086998224258423e-02
-1.785423159599304199e-01 1.185703743249177933e-02 -1.311666518449783325e-01 8.296068012714385986e-02 -3.425295054912567139e-01 -2.288952656090259552e-02 -5.410294607281684875e-02 2.372993379831314087e-01 1.331782341003417969e-01 -2.038253098726272583e-01 -7.897101342678070068e-02 -1.545609533786773682e-01 2.630326151847839355e-01 -3.187461197376251221e-01 5.327758938074111938e-02 2.056042253971099854e-01 -2.287350445985794067e-01 -5.260328203439712524e-02 -2.126570194959640503e-01 1.474558115005493164e-01 8.898927271366119385e-02 -1.147208586335182190e-01 2.958780527114868164e-02 1.126834526658058167e-01 2.059694975614547729e-01 -2.349790036678314209e-01 -2.564018964767456055e-01 -1.345311701297760010e-01 2.675285935401916504e-01 -1.939108967781066895e-01 -9.160646051168441772e-02 -7.584708929061889648e-02
-7.120680809020996094e-02 8.519690483808517456e-02 6.869934499263763428e-02 1.842477321624755859e-01 9.235977381467819214e-02 -1.498959362506866455e-01 3.074267692863941193e-02 1.268478333950042725e-01 2.285936102271080017e-02 -3.993723392486572266e-01 5.807076115161180496e-03 -2.046510875225067139e-01 9.948223829269409180e-02 -1.016510725021362305e-01 -1.552968025207519531e-01 -1.618138402700424194e-01 -1.998065412044525146e-01 -4.856979101896286011e-02 -2.126062363386154175e-01 3.908978775143623352e-02 -2.253173291683197021e-01 -1.907483339309692383e-01 -1.386936753988265991e-01 9.935172647237777710e-02 -9.996035695075988770e-02 -4.841127619147300720e-02 5.679379776120185852e-02 1.402706056833267212e-01 5.376811027526855469e-01 -6.107264757156372070e-02 1.489571481943130493e-02 -3.081265091896057129e-01
-4.961286112666130066e-02 -4.576493427157402039e-02 2.025955170392990112e-02 2.274588495492935181e-02 -1.518686860799789429e-01 -7.686532568186521530e-03 -1.607195287942886353e-01 2.456808537244796753e-01 -1.267909556627273560e-01 -1.971803307533264160e-01 3.484465926885604858e-02 -3.378547728061676025e-02 4.830881953239440918e-01 -1.543307602405548096e-01 2.122233659029006958e-01 2.192401438951492310e-01 -1.047927588224411011e-01 1.777467429637908936e-01 -1.812340468168258667e-01 2.430649548768997192e-01 8.117569237947463989e-02 -1.114576980471611023e-01 -2.603028342127799988e-02 -7.967413961887359619e-02 -3.015586733818054199e-01 -3.503538072109222412e-01 -1.074878219515085220e-02 1.793151050806045532e-01 4.532787576317787170e-02 -4.501589387655258179e-02 -6.563162058591842651e-02 -2.504225373268127441e-01
-1.767201870679855347e-01 4.154726862907409668e-01 -1.768934875726699829e-01 7.690080255270004272e-02 1.835193037986755371e-01 -2.865412831306457520e-01 4.603837057948112488e-02 3.228060901165008545e-02 1.346554607152938843e-01 -8.912174403667449951e-02 4.646244272589683533e-02 -1.211283653974533081e-01 6.598886102437973022e-02 2.328334152698516846e-01 -1.787339895963668823e-01 -1.612888723611831665e-01 -1.142989918589591980e-01 4.095428809523582458e-02 -2.657139003276824951e-01 5.669730156660079956e-02 -1.455597430467605591e-01 2.772618550807237625e-03 -7.794164121150970459e-02 1.271398458629846573e-02 1.171837970614433289e-01 -3.451575040817260742e-01 -4.376256093382835388e-02 -2.908362746238708496e-01 9.937205165624618530e-02 2.402390986680984497e-01 1.480331271886825562e-01 -2.360236942768096924e-01
-8.815535902976989746e-02 3.185299336910247803e-01 1.662152558565139771e-01 -1.311528533697128296e-01 -1.396412700414657593e-01 -1.610430032014846802e-01 -5.415199324488639832e-02 -2.114560902118682861e-01 5.885048583149909973e-02 -2.695437073707580566e-01 5.854834616184234619e-02 -1.526310890913009644e-01 3.020998463034629822e-02 1.307305842638015747e-01 1.837109774351119995e-01 1.953637152910232544e-01 -9.647704660892486572e-02 1.569367647171020508e-01 -1.327906250953674316e-01 2.387802302837371826e-01 -2.732025682926177979e-01 -3.575496375560760498e-02 1.625262051820755005e-01 7.362950593233108521e-02 -1.906079053878784180e-01 -1.242840886116027832e-01 -5.235412716865539551e-01 -2.656338177621364594e-02 -3.135770186781883240e-02 1.572847366333007812e-02 6.599268317222595215e-02 -1.076652854681015015e-01
-3.946090936660766602e-01 3.188186287879943848e-01 -1.525887846946716309e-01 1.033568605780601501e-01 -3.226780518889427185e-02 -1.389650106430053711e-01 1.869900152087211609e-02 6.883193552494049072e-02 -1.281676143407821655e-01 -2.693908810615539551e-01 -4.164052382111549377e-02 1.281853467226028442e-01 4.179307818412780762e-02 1.165112629532814026e-01 6.278973817825317383e-02 6.736030429601669312e-02 -9.537110477685928345e-02 -7.683509588241577148e-02 -2.795761227607727051e-01 3.157303333282470703e-01 -1.747828423976898193e-01 7.540480792522430420e-02 1.603848487138748169e-02 -2.749237120151519775e-01 5.872524902224540710e-02 -3.717809617519378662e-01 5.697633139789104462e-03 -2.100035697221755981e-01 1.680054119788110256e-03 -2.373899817466735840e-01 7.196137309074401855e-02 2.305592875927686691e-03
-1.943893730640411377e-01 2.333605289459228516e-01 -2.347079813480377197e-01 3.439651727676391602e-01 3.282417356967926025e-01 -8.115945011377334595e-02 -2.007346004247665405e-01 5.137574393302202225e-03 -2.412847280502319336e-01 -3.832418322563171387e-01 3.814171627163887024e-02 1.604480892419815063e-01 1.626492738723754883e-01 -5.358189716935157776e-02 4.753155633807182312e-02 -4.157551564276218414e-03 -2.478505671024322510e-01 1.634305417537689209e-01 -2.189704775810241699e-02 2.295750081539154053e-01 -1.030583754181861877e-01 4.869274049997329712e-02 -1.063810661435127258e-01 5.054973438382148743e-02 4.939187318086624146e-02 -2.089010365307331085e-02 -7.300467789173126221e-02 7.963670790195465088e-02 -1.488647907972335815e-01 -2.255830317735671997e-01 1.780434250831604004e-01 -1.683118641376495361e-01
-2.418712526559829712e-01 1.289205700159072876e-01 1.462688576430082321e-02 -8.243125677108764648e-02 -9.078330546617507935e-02 -1.587560623884201050e-01 5.924170091748237610e-02 5.726374802179634571e-04 2.568439021706581116e-02 -3.266172707080841064e-01 -2.308241426944732666e-01 -2.543485462665557861e-01 1.208439469337463379e-01 -8.546435087919235229e-02 1.217131316661834717e-01 3.660283982753753662e-01 -2.552561759948730469e-01 2.490167170763015747e-01 1.761222630739212036e-01 2.911431491374969482e-01 5.950669944286346436e-02 1.290994286537170410e-01 -3.293749177828431129e-03 -1.549216452986001968e-03 -3.756843879818916321e-02 -2.500602602958679199e-01 -1.927327215671539307e-01 -1.234725043177604675e-01 1.352169960737228394e-01 2.095117606222629547e-02 4.252639040350914001e-02 -2.913263142108917236e-01
7.407432049512863159e-02 3.412452712655067444e-02 -1.637905538082122803e-01 3.029357409104704857e-03 -7.704862207174301147e-02 1.328264735639095306e-02 -1.367959231138229370e-01 1.487272083759307861e-01 -5.579049885272979736e-02 -2.782585024833679199e-01 1.173025742173194885e-01 8.160614408552646637e-03 3.463073670864105225e-01 -3.470919653773307800e-02 1.790883690118789673e-01 2.184464335441589355e-01 -1.889032870531082153e-01 2.445076256990432739e-01 -3.161084651947021484e-01 2.360296435654163361e-02 -1.591229438781738281e-02 -2.253181301057338715e-02 -2.696986123919487000e-02 8.242336660623550415e-02 -1.037023290991783142e-01 -3.114045262336730957e-01 -2.131250649690628052e-01 1.915076375007629395e-01 7.548570632934570312e-02 2.818430364131927490e-01 -9.003707021474838257e-02 -3.701051175594329834e-01
-3.341542556881904602e-02 2.927723526954650879e-01 -1.338037550449371338e-01 1.218585744500160217e-01 1.551257371902465820e-01 -7.268385589122772217e-02 -1.022208184003829956e-01 -2.090378478169441223e-02 -2.618339285254478455e-02 -2.783663868904113770e-01 1.526477187871932983e-01 -3.244620934128761292e-02 3.444754751399159431e-03 -4.756268113851547241e-02 3.197196125984191895e-01 2.465936392545700073e-01 -3.039616644382476807e-01 9.823484718799591064e-02 6.589002162218093872e-02 8.733239024877548218e-02 -2.722469568252563477e-01 2.123558707535266876e-02 -1.566390693187713623e-01 -1.235410049557685852e-01 -1.057123467326164246e-01 -3.189110159873962402e-01 -3.068859875202178955e-01 -7.152392715215682983e-02 1.185520887374877930e-01 2.638669312000274658e-01 -2.158131450414657593e-01 3.927532210946083069e-02
-1.397575736045837402e-01 3.912909626960754395e-01 6.996067613363265991e-02 1.639077663421630859e-01 2.575182318687438965e-01 -1.647651940584182739e-02 -8.077358454465866089e-02 -9.336002916097640991e-02 -4.687033593654632568e-02 -7.869675755500793457e-02 -1.898852586746215820e-01 2.153987251222133636e-02 2.089800387620925903e-01 -1.325802057981491089e-01 2.362435907125473022e-01 -2.197884619235992432e-01 -5.733883008360862732e-02 5.236942321062088013e-02 -7.716012746095657349e-02 1.427544802427291870e-01 -8.006755262613296509e-02 -2.544919550418853760e-01 -1.245883181691169739e-01 -1.698614358901977539e-01 -2.040821313858032227e-01 -4.912012070417404175e-02 -1.576265543699264526e-01 -3.139736354351043701e-01 2.092516720294952393e-01 -2.383612990379333496e-01 -7.121019810438156128e-02 -2.870830595493316650e-01
-1.213968172669410706e-01 3.640070557594299316e-01 -3.163343071937561035e-01 -1.453148722648620605e-01 -3.130958974361419678e-02 -2.596177756786346436e-01 -1.041686832904815674e-01 -4.305707663297653198e-02 -9.729365259408950806e-02 -2.386187762022018433e-01 2.223561257123947144e-01 -2.261250279843807220e-02 -2.820032648742198944e-02 8.868801593780517578e-02 2.717629075050354004e-01 1.473340988159179688e-01 -1.820818185806274414e-01 6.201194971799850464e-02 -9.441524744033813477e-02 -5.642915517091751099e-02 -5.486095696687698364e-02 -1.642666906118392944e-01 -2.795058786869049072e-01 -8.746005594730377197e-02 -1.811260282993316650e-01 -1.391141116619110107e-01 -2.521123886108398438e-01 -6.255836784839630127e-02 3.201651871204376221e-01 1.335775703191757202e-01 -7.134707644581794739e-03 1.581532359123229980e-01
-1.500535905361175537e-01 2.113003730773925781e-01 -7.333646062761545181e-03 -4.278890788555145264e-02 -3.279192447662353516e-01 -2.533389329910278320e-01 2.529299631714820862e-02 -1.072821840643882751e-01 1.219430193305015564e-01 -6.712792813777923584e-02 1.673617362976074219e-01 1.196395307779312134e-01 -4.856692627072334290e-02 1.632548868656158447e-01 1.919055283069610596e-01 -1.280322819948196411e-01 -4.037768021225929260e-02 2.944441139698028564e-01 1.551552712917327881e-01 -1.094011515378952026e-01 -2.212816923856735229e-01 -1.956991255283355713e-01 -4.114093482494354248e-01 2.557495236396789551e-01 4.075973760336637497e-03 -4.123708233237266541e-02 -6.251113861799240112e-02 -9.411823749542236328e-02 3.385309278964996338e-01 1.298379749059677124e-01 1.730163767933845520e-02 -1.030426695942878723e-01
-3.846359848976135254e-01 2.346347570419311523e-01 -1.019824817776679993e-01 2.005122601985931396e-01 -7.882898300886154175e-02 -2.776953279972076416e-01 -2.009436339139938354e-01 -1.833106875419616699e-01 2.337402403354644775e-01 -1.856127232313156128e-01 -5.004374682903289795e-02 1.074027419090270996e-01 6.522521376609802246e-02 -2.528681159019470215e-01 2.141780406236648560e-01 3.017962537705898285e-02 -3.032932579517364502e-01 -9.701185859739780426e-03 -1.804800182580947876e-01 5.278243497014045715e-02 -1.042134836316108704e-01 -2.047960460186004639e-02 6.562289781868457794e-03 -2.007858306169509888e-01 -1.790004409849643707e-02 -1.102778036147356033e-02 1.293339133262634277e-01 -2.444006204605102539e-01 -5.615792050957679749e-02 1.058042719960212708e-01 3.114944994449615479e-01 -6.020433828234672546e-02
-3.534868955612182617e-01 -9.250084310770034790e-02 8.765243738889694214e-02 1.352321505546569824e-01 -8.421526104211807251e-02 -2.520731389522552490e-01 -1.401568055152893066e-01 1.928071305155754089e-02 -1.739917546510696411e-01 -1.156523525714874268e-01 5.859507620334625244e-02 1.336286962032318115e-01 3.602571189403533936e-01 -1.867669522762298584e-01 2.045547366142272949e-01 6.705486029386520386e-02 -2.177282124757766724e-01 1.485275626182556152e-01 -2.297992259263992310e-01 -8.505381643772125244e-02 -5.813653022050857544e-02 -1.572415791451931000e-02 2.958631813526153564e-01 2.386176958680152893e-02 1.506044417619705200e-01 1.604392379522323608e-01 -7.545852661132812500e-02 -1.175204142928123474e-01 1.739569902420043945e-01 -2.185580730438232422e-01 2.153867930173873901e-01 -2.456409186124801636e-01
-1.144080162048339844e-01 1.867932528257369995e-01 1.413292437791824341e-01 1.433911472558975220e-01 1.948749125003814697e-01 -1.349970847368240356e-01 -4.977311007678508759e-03 2.062125056982040405e-01 -1.308780610561370850e-01 -2.856386899948120117e-01 1.972665265202522278e-02 -1.641281396150588989e-01 2.035611122846603394e-01 -1.575271636247634888e-01 -2.249690294265747070e-01 -1.167715340852737427e-02 -1.994494944810867310e-01 7.030372321605682373e-02 -1.476315110921859741e-01 1.623165905475616455e-01 -1.105702742934226990e-01 -2.025296986103057861e-01 -8.631686866283416748e-02 1.014504879713058472e-01 6.832566112279891968e-02 -1.201633363962173462e-02 -4.462939500808715820e-02 3.476755693554878235e-02 4.902244806289672852e-01 3.599435149226337671e-04 -1.082112565636634827e-01 -3.818319737911224365e-01
-1.473157852888107300e-01 4.316110908985137939e-01 -1.737677156925201416e-01 -1.467574536800384521e-01 -4.032837599515914917e-02 -1.863888651132583618e-01 -1.350345164537429810e-01 1.081767454743385315e-01 -1.465897262096405029e-01 -1.194321662187576294e-01 8.010461926460266113e-02 -6.657665967941284180e-02 1.277218312025070190e-01 4.848133400082588196e-02 3.691282272338867188e-01 1.129973307251930237e-01 -1.528990119695663452e-01 2.380017638206481934e-01 9.681373089551925659e-02 -8.868887275457382202e-02 -2.198566496372222900e-02 -1.025805249810218811e-01 -3.115524053573608398e-01 -2.790179550647735596e-01 1.776120252907276154e-02 -1.451863050460815430e-01 -3.135008513927459717e-01 -7.552822679281234741e-02 1.706370115280151367e-01 1.344961374998092651e-01 5.586320161819458008e-02 2.813785895705223083e-02
-1.576127111911773682e-01 1.088343411684036255e-01 -1.536183059215545654e-01 1.615335494279861450e-01 1.025492772459983826e-01 -1.746362447738647461e-01 -2.003194689750671387e-01 2.709910273551940918e-01 -3.685617819428443909e-02 -9.398595243692398071e-02 1.973074525594711304e-01 -2.298860438168048859e-02 8.869109302759170532e-02 1.052091941237449646e-01 1.977086961269378662e-01 2.263804376125335693e-01 -1.973641812801361084e-01 -3.284503892064094543e-02 2.336270362138748169e-01 1.291414052248001099e-01 -1.477423459291458130e-01 -1.259105503559112549e-01 -1.659124046564102173e-01 -2.166229039430618286e-01 1.038903519511222839e-01 -1.211363300681114197e-01 -9.055069088935852051e-02 2.258290350437164307e-01 3.214493691921234131e-01 2.302426695823669434e-01 2.403750121593475342e-01 -2.791232764720916748e-01
-4.122240096330642700e-02 2.576014101505279541e-01 -6.955669075250625610e-02 -1.567725986242294312e-01 1.390583068132400513e-02 -3.494175970554351807e-01 -4.749227687716484070e-02 -1.079971045255661011e-01 -8.064439892768859863e-02 -1.794789433479309082e-01 -4.049080237746238708e-02 -1.967290341854095459e-01 6.491504609584808350e-02 3.469281131401658058e-03 1.596008837223052979e-01 2.241786122322082520e-01 -9.255070239305496216e-02 2.088623493909835815e-01 -2.614388465881347656e-01 5.345025658607482910e-02 5.649577081203460693e-02 -1.429899036884307861e-01 -4.017599225044250488e-01 -5.230445042252540588e-02 -2.994732260704040527e-01 -2.204030901193618774e-01 -1.862033158540725708e-01 -8.962891995906829834e-02 2.483414709568023682e-01 -1.188039314001798630e-02 3.894165903329849243e-02 -2.276620566844940186e-01
-2.606422603130340576e-01 1.657149940729141235e-02 -3.707971870899200439e-01 9.068226069211959839e-02 -8.452025242149829865e-03 -1.078993305563926697e-01 -1.326738577336072922e-02 2.711353078484535217e-02 6.899959594011306763e-02 -7.040129601955413818e-02 1.559755057096481323e-01 -1.461213678121566772e-01 2.597522437572479248e-01 2.529121339321136475e-01 1.189001873135566711e-01 9.095857292413711548e-02 -1.442784518003463745e-01 3.100458383560180664e-01 -8.189277350902557373e-02 2.934134602546691895e-01 -9.555017203092575073e-02 -1.658488661050796509e-01 -1.433320641517639160e-01 -1.181238219141960144e-01 5.822508037090301514e-02 1.152176782488822937e-01 -2.656503617763519287e-01 -2.170941829681396484e-01 3.359453976154327393e-01 1.273920387029647827e-01 -1.274566501379013062e-01 -6.028772145509719849e-02
-8.114250004291534424e-02 7.962734997272491455e-02 -2.158004194498062134e-01 2.391427010297775269e-01 -3.046066164970397949e-01 -2.612817883491516113e-01 1.335959732532501221e-01 -1.186505705118179321e-01 3.447869718074798584e-01 2.125115133821964264e-02 1.735271513462066650e-01 -5.363819003105163574e-02 1.778499037027359009e-01 3.267892897129058838e-01 1.390909999608993530e-01 2.307347208261489868e-02 1.300213336944580078e-01 -3.998226672410964966e-02 -8.453501015901565552e-02 1.911364197731018066e-01 -6.849196553230285645e-02 -1.523201912641525269e-01 -2.333284467458724976e-01 7.205465435981750488e-02 -9.519532322883605957e-04 -7.063350826501846313e-02 -2.445312440395355225e-01 2.073670271784067154e-03 3.188014924526214600e-01 1.103844419121742249e-01 1.533549875020980835e-01 -1.669777780771255493e-01
-3.087280094623565674e-01 3.270854949951171875e-01 -2.531795203685760498e-01 1.520043611526489258e-01 -6.005620583891868591e-02 -1.073960438370704651e-01 -3.664933145046234131e-03 -2.260579913854598999e-02 -4.097517952322959900e-02 -1.958038061857223511e-01 -4.321678727865219116e-02 3.273690342903137207e-01 3.283439576625823975e-01 4.983781278133392334e-02 2.236573249101638794e-01 -4.186252951622009277e-01 -6.894868612289428711e-02 2.658623754978179932e-01 -2.367850393056869507e-01 1.268595159053802490e-01 7.845412194728851318e-02 5.183248221874237061e-02 -2.967303385958075523e-03 4.223597422242164612e-02 8.915955573320388794e-02 1.220537573099136353e-01 -5.564921349287033081e-02 -8.788121491670608521e-02 6.847963482141494751e-02 9.980331361293792725e-02 4.058464244008064270e-02 4.491160809993743896e-02
-1.953405737876892090e-01 3.740818798542022705e-01 -3.894865745678544044e-03 2.259384393692016602e-01 -1.729718297719955444e-01 -4.067545384168624878e-02 -5.754311103373765945e-03 -2.757978737354278564e-01 7.155647873878479004e-02 -1.877779513597488403e-01 -1.242939010262489319e-01 3.641440272331237793e-01 1.149476841092109680e-01 -2.615863978862762451e-01 2.321452349424362183e-01 -2.613882124423980713e-01 2.266942709684371948e-02 3.299582600593566895e-01 -1.130491942167282104e-01 2.232856154441833496e-01 4.822401329874992371e-02 -8.623632788658142090e-02 -1.182600297033786774e-02 -3.396721929311752319e-02 1.486144214868545532e-01 -1.536037866026163101e-02 -2.099479883909225464e-01 -1.645883359014987946e-02 -3.297304036095738411e-03 -1.238408684730529785e-01 -1.390429958701133728e-02 -7.478529214859008789e-02
-1.084656789898872375e-01 6.025198101997375488e-02 5.519247800111770630e-02 2.474564127624034882e-02 3.613827005028724670e-02 -4.000847935676574707e-01 -2.744513191282749176e-02 4.795884713530540466e-02 -1.420740336179733276e-01 9.096167981624603271e-03 2.616908550262451172e-01 2.645516395568847656e-01 4.288099706172943115e-01 -2.316396683454513550e-01 -6.383995711803436279e-02 -1.763506531715393066e-01 -1.959848999977111816e-01 -8.776385337114334106e-02 -5.595823377370834351e-02 2.592265307903289795e-01 -4.958210885524749756e-02 6.834554672241210938e-02 -4.774317145347595215e-02 1.063234135508537292e-01 4.006195813417434692e-02 -1.382540613412857056e-01 -1.772590726613998413e-02 -2.211435437202453613e-01 3.534513115882873535e-01 2.496959641575813293e-04 -8.806985616683959961e-02 -2.128237634897232056e-01
5.823351675644516945e-04 2.483585383743047714e-03 -9.531150013208389282e-02 7.481001317501068115e-02 -3.309222459793090820e-01 -1.442163586616516113e-01 -4.048946499824523926e-02 5.266522243618965149e-02 -2.125068902969360352e-01 -4.581991732120513916e-01 8.511199802160263062e-02 1.297013461589813232e-01 4.490245580673217773e-01 6.218215450644493103e-03 -5.932998377829790115e-03 -1.708888448774814606e-02 -8.822255581617355347e-02 1.120363026857376099e-01 -1.173551380634307861e-01 2.630312740802764893e-01 -2.717392146587371826e-01 -3.748942166566848755e-02 4.547262191772460938e-02 1.542236208915710449e-01 -1.006040722131729126e-01 -1.211001724004745483e-01 -1.026445440948009491e-02 1.828250288963317871e-01 9.705200791358947754e-02 -1.911992728710174561e-01 5.840403214097023010e-02 2.394435405731201172e-01
-2.073444873094558716e-01 3.099800348281860352e-01 -1.178202927112579346e-01 7.706847786903381348e-02 1.842419356107711792e-01 -3.080440163612365723e-01 -1.279959976673126221e-01 -1.827805340290069580e-01 -1.621086895465850830e-01 -6.057644262909889221e-02 -3.608592599630355835e-02 2.265553176403045654e-01 1.852330714464187622e-01 9.182038158178329468e-02 1.864267587661743164e-01 -6.669305264949798584e-02 -2.872368991374969482e-01 -2.220870852470397949e-01 -1.896288543939590454e-01 -2.459189109504222870e-02 -2.046189904212951660e-01 3.580276668071746826e-01 7.319214753806591034e-03 -3.785082697868347168e-02 -9.552483260631561279e-02 -1.250808238983154297e-01 -9.208957850933074951e-02 -1.706350147724151611e-01 2.236259877681732178e-01 1.603359915316104889e-02 1.239129453897476196e-01 -1.732929795980453491e-01
1.162169426679611206e-01 3.860836923122406006e-01 1.008995696902275085e-01 9.588014334440231323e-02 5.057734996080398560e-02 -2.760704457759857178e-01 1.335706841200590134e-02 2.297190725803375244e-01 5.470786243677139282e-02 -9.034880250692367554e-02 2.492854595184326172e-01 1.117434054613113403e-01 2.387165576219558716e-01 2.824606597423553467e-01 2.728511095046997070e-01 1.277125477790832520e-01 -1.137872040271759033e-01 -1.646246761083602905e-03 8.285242319107055664e-02 -5.933196097612380981e-02 -1.562525033950805664e-01 2.029428184032440186e-01 -1.565000563859939575e-01 -1.604482233524322510e-01 1.348754465579986572e-01 8.726376295089721680e-02 -2.241838574409484863e-01 9.422742575407028198e-02 6.907106935977935791e-02 -4.376813024282455444e-02 1.021389141678810120e-01 -3.630283474922180176e-01
-1.375475823879241943e-01 2.254195660352706909e-01 5.418951809406280518e-02 -1.895002126693725586e-01 -1.222789958119392395e-01 -1.269544810056686401e-01 -1.230925917625427246e-01 2.012057974934577942e-02 4.277004301548004150e-02 -1.803294867277145386e-01 1.927160620689392090e-01 -2.219946831464767456e-01 4.138300195336341858e-02 2.086099684238433838e-01 3.005533814430236816e-01 5.630973353981971741e-02 -1.267271488904953003e-01 1.909181028604507446e-01 1.467571109533309937e-01 3.024131655693054199e-01 -4.020978212356567383e-01 -4.075109213590621948e-02 2.241917252540588379e-01 1.222645118832588196e-01 -5.124523118138313293e-02 -2.147430181503295898e-01 -2.879023551940917969e-01 -1.463598459959030151e-01 6.911402940750122070e-02 -9.457264095544815063e-03 1.139552984386682510e-02 -1.821828484535217285e-01
3.347624093294143677e-02 2.373912930488586426e-01 1.160522773861885071e-01 2.041405811905860901e-02 -3.695733547210693359e-01 -1.621295511722564697e-01 -8.200357854366302490e-02 1.805950105190277100e-01 4.947839304804801941e-02 -1.604285240173339844e-01 -2.258700430393218994e-01 9.368615597486495972e-02 2.483365833759307861e-01 -1.455619484186172485e-01 5.381835997104644775e-02 -1.899839192628860474e-01 -3.858445212244987488e-02 3.259873716160655022e-03 -1.745757013559341431e-01 1.888766139745712280e-01 -4.710583388805389404e-01 8.929077535867691040e-02 -8.974630385637283325e-03 -1.628584042191505432e-02 -8.101499825716018677e-02 -4.205969274044036865e-01 -1.052955985069274902e-01 -3.345587104558944702e-02 9.638386219739913940e-02 1.344359293580055237e-02 -7.680726796388626099e-02 8.771702647209167480e-02
3.143605962395668030e-02 -5.183331295847892761e-02 5.479386076331138611e-02 -4.570253565907478333e-02 -5.430952087044715881e-02 -4.319123029708862305e-01 -2.375121265649795532e-01 1.040523406118154526e-02 1.163937002420425415e-01 -2.749639749526977539e-01 2.540573664009571075e-02 1.460839062929153442e-01 4.244509711861610413e-02 2.991160936653614044e-02 -8.840176463127136230e-02 -1.854388602077960968e-02 -1.918513029813766479e-01 -1.144542545080184937e-01 -5.602313578128814697e-02 3.179680705070495605e-01 -1.600188761949539185e-01 2.041033506393432617e-01 -2.290756255388259888e-01 2.004535496234893799e-01 -9.644731879234313965e-02 -7.100839167833328247e-02 -3.389571905136108398e-01 -1.488175094127655029e-01 1.102209761738777161e-01 -2.667631506919860840e-01 2.598926126956939697e-01 8.314748108386993408e-02
-2.380426079034805298e-01 3.142427802085876465e-01 2.685330249369144440e-02 -2.052806913852691650e-01 1.270646750926971436e-01 -1.950700283050537109e-01 -1.446992456912994385e-01 -1.016373112797737122e-01 1.669389754533767700e-01 -1.988131403923034668e-01 -1.284392774105072021e-01 -5.656981840729713440e-03 1.389797627925872803e-01 9.075825661420822144e-02 3.362241983413696289e-01 2.874478101730346680e-01 -1.019068956375122070e-01 2.041160129010677338e-02 3.256282582879066467e-02 2.760792672634124756e-01 -2.760342359542846680e-01 -5.427267402410507202e-02 -7.638567686080932617e-02 -7.973784208297729492e-02 -2.101866528391838074e-02 -2.503745555877685547e-01 -1.170461624860763550e-01 -2.777770459651947021e-01 2.260544337332248688e-02 -1.068978533148765564e-01 -3.153125569224357605e-02 -2.505480945110321045e-01
3.161480650305747986e-02 2.280102372169494629e-01 -2.109259963035583496e-01 2.710176110267639160e-01 -1.163890659809112549e-01 -3.336355686187744141e-01 -1.519608050584793091e-01 1.938415914773941040e-01 2.071859985589981079e-01 -1.583352684974670410e-02 1.463619321584701538e-01 -8.926829695701599121e-02 1.707296520471572876e-01 1.055927202105522156e-01 1.461662650108337402e-01 -9.196069836616516113e-02 -1.753719151020050049e-01 6.295906379818916321e-03 -9.217662736773490906e-03 2.441442608833312988e-01 1.390542834997177124e-01 -2.975573539733886719e-01 -1.763962954282760620e-01 8.655188232660293579e-02 1.673194579780101776e-02 2.511126697063446045e-01 -2.005282044410705566e-01 -2.551256120204925537e-01 1.771077960729598999e-01 -9.577083587646484375e-02 -1.818650662899017334e-01 -1.470937132835388184e-01
-1.035036221146583557e-01 2.708441913127899170e-01 -2.570320963859558105e-01 -1.697516143321990967e-01 2.329137623310089111e-01 -1.441697329282760620e-01 -1.745466589927673340e-01 9.634298831224441528e-02 -1.205738168209791183e-02 -8.201330155134201050e-02 1.317359972745180130e-03 9.594226628541946411e-02 2.971849143505096436e-01 -1.204126700758934021e-02 2.198972254991531372e-01 -1.988843679428100586e-01 -7.810451090335845947e-02 1.409156173467636108e-01 -3.340110480785369873e-01 2.760726772248744965e-02 -1.314159333705902100e-01 1.570636630058288574e-01 -3.143706321716308594e-01 3.181390091776847839e-02 -4.501650575548410416e-03 1.386209726333618164e-01 -7.946404814720153809e-02 -1.179969236254692078e-01 3.985480666160583496e-01 1.079707145690917969e-01 1.102575287222862244e-01 1.078100576996803284e-01
-1.297006458044052124e-01 -1.126026362180709839e-01 6.648955494165420532e-02 7.734247297048568726e-02 -1.911976039409637451e-01 -2.065338194370269775e-01 -9.371203929185867310e-02 1.186657547950744629e-01 1.296007186174392700e-01 -6.000045537948608398e-01 8.857949823141098022e-02 8.178794756531715393e-03 4.714303463697433472e-02 -3.462925553321838379e-01 4.079513996839523315e-02 2.830958664417266846e-01 -1.250487868674099445e-03 2.273900508880615234e-01 -2.194984704256057739e-01 8.541352301836013794e-02 -2.032845169305801392e-01 2.022451953962445259e-03 -6.680507212877273560e-02 -1.962167769670486450e-02 -3.574201464653015137e-02 -9.934200346469879150e-02 -1.449785679578781128e-01 -1.288048624992370605e-01 1.360231190919876099e-01 1.594131439924240112e-01 1.439100354909896851e-01 -5.114338546991348267e-02
-2.332577249035239220e-03 1.777473720721900463e-03 -2.064969390630722046e-01 2.689959667623043060e-02 -2.996472716331481934e-01 -1.016201451420783997e-01 -6.236205622553825378e-02 5.486693978309631348e-02 -1.363264471292495728e-01 -4.545902013778686523e-01 -5.148882791399955750e-02 -2.445909194648265839e-03 2.633382678031921387e-01 -1.280499845743179321e-01 -1.023587062954902649e-01 -4.063982516527175903e-02 -1.223708316683769226e-01 1.255767047405242920e-01 2.300976775586605072e-02 -8.360565453767776489e-02 -4.242294430732727051e-01 1.148579046130180359e-01 1.111322566866874695e-01 1.159857958555221558e-02 -1.437549442052841187e-01 -2.361137866973876953e-01 -2.409382462501525879e-01 8.588150888681411743e-02 2.083646804094314575e-01 -2.478481233119964600e-01 1.740533113479614258e-01 5.433869734406471252e-02
-2.604614198207855225e-01 2.113129496574401855e-01 1.583544909954071045e-01 -1.211578622460365295e-01 6.495811790227890015e-02 -1.144620254635810852e-01 4.090037196874618530e-03 2.190791964530944824e-01 1.054262965917587280e-01 -8.527959138154983521e-02 1.613653898239135742e-01 -6.709162890911102295e-02 3.296816349029541016e-01 -2.234093248844146729e-01 -5.757691338658332825e-02 -1.093388125300407410e-01 1.684093773365020752e-01 2.363912314176559448e-01 -1.081489250063896179e-01 3.188816085457801819e-02 -1.098738089203834534e-01 -1.289531737565994263e-01 -4.672018438577651978e-02 -1.226554587483406067e-01 9.231411665678024292e-02 -2.074758410453796387e-01 -2.191333621740341187e-01 -1.555530428886413574e-01 2.858173251152038574e-01 -3.032692670822143555e-01 2.787066996097564697e-01 -2.039828747510910034e-01
-1.874668747186660767e-01 4.286657273769378662e-01 -1.373718976974487305e-01 9.351755678653717041e-02 5.217544734477996826e-02 -3.303012996912002563e-02 -1.450254954397678375e-02 7.067800313234329224e-02 -6.362047791481018066e-02 -1.921191811561584473e-01 1.662454456090927124e-01 -2.109265923500061035e-01 1.431327909231185913e-01 9.424229711294174194e-02 1.665073782205581665e-01 -1.475629955530166626e-01 -1.450085788965225220e-01 -2.140131406486034393e-02 -2.002395689487457275e-01 4.089604020118713379e-01 -5.073814466595649719e-02 -9.279236197471618652e-02 -1.927365921437740326e-02 -9.988590329885482788e-02 -1.950452774763107300e-01 1.583271920680999756e-01 -1.546590924263000488e-01 -3.111431598663330078e-01 2.207328081130981445e-01 -2.410699427127838135e-01 -7.612664252519607544e-02 -7.534854859113693237e-02
-1.099743843078613281e-01 1.810062378644943237e-01 -2.810048758983612061e-01 1.168875917792320251e-01 1.113267242908477783e-01 -8.933687955141067505e-02 5.333599820733070374e-02 1.804984956979751587e-01 -1.338804215192794800e-01 -3.148080408573150635e-01 -3.532593697309494019e-02 -4.680248722434043884e-02 3.198431134223937988e-01 -8.290990442037582397e-02 1.671513766050338745e-01 -1.169896349310874939e-01 -1.328921876847743988e-02 1.190072968602180481e-01 -2.081282883882522583e-01 1.365754604339599609e-01 1.755743175745010376e-01 -7.953664660453796387e-02 -6.959632039070129395e-02 -7.516192644834518433e-02 -2.511865496635437012e-01 6.756847351789474487e-02 -1.562655270099639893e-01 -2.199754267930984497e-01 5.026783049106597900e-02 -3.293568193912506104e-01 -2.555293031036853790e-02 -3.992136716842651367e-01
-1.212236881256103516e-01 1.297487616539001465e-01 -2.176464051008224487e-01 3.904026746749877930e-01 -1.852423399686813354e-01 -1.966340988874435425e-01 1.124858558177947998e-01 -2.202035672962665558e-02 6.149267777800559998e-02 1.588628441095352173e-01 1.988142579793930054e-01 9.794618003070354462e-03 1.128457561135292053e-01 1.651898473501205444e-01 7.726491987705230713e-02 -1.472325474023818970e-01 5.146805942058563232e-02 7.985240221023559570e-02 -6.331478804349899292e-02 3.691884130239486694e-02 -1.000001132488250732e-01 -9.143917262554168701e-02 -3.535240590572357178e-01 1.158922910690307617e-01 3.639608994126319885e-02 -1.508200913667678833e-01 -3.025288581848144531e-01 -2.166897803544998169e-01 4.439106583595275879e-01 8.893662691116333008e-02 -7.286794949322938919e-03 -8.671621978282928467e-02
-2.593444287776947021e-01 2.186884433031082153e-01 -9.782229363918304443e-02 3.368736505508422852e-01 1.158088073134422302e-01 -2.283216826617717743e-02 1.243574842810630798e-01 1.692659109830856323e-01 6.262735277414321899e-02 -2.694305777549743652e-01 8.989721536636352539e-03 -2.898959517478942871e-01 7.239952683448791504e-02 -1.790955662727355957e-01 1.321125030517578125e-01 2.614889293909072876e-02 -1.415507681667804718e-02 -1.145568396896123886e-02 4.790230467915534973e-02 1.069649681448936462e-01 -1.200794242322444916e-02 -2.521082572638988495e-02 -1.386396437883377075e-01 1.860279738903045654e-01 2.480691066011786461e-03 1.012156344950199127e-02 -3.142004013061523438e-01 -5.182010680437088013e-02 4.479182660579681396e-01 -2.172587364912033081e-01 -1.319092959165573120e-01 -2.286947667598724365e-01
-1.539272367954254150e-01 2.606961131095886230e-01 -1.097854897379875183e-01 2.891387641429901123e-01 1.108365133404731750e-01 -1.631181091070175171e-01 -9.082217514514923096e-02 2.119079083204269409e-01 -1.270417869091033936e-01 -1.807205677032470703e-01 8.301372081041336060e-02 -4.108170419931411743e-02 1.134182289242744446e-01 2.937494963407516479e-02 -3.656147792935371399e-02 -8.775872737169265747e-02 -2.370339073240756989e-02 -1.415448486804962158e-01 -1.219183281064033508e-01 -1.350994259119033813e-01 -2.233971506357192993e-01 -7.992804050445556641e-02 -1.447151899337768555e-01 3.160226345062255859e-02 -8.179091662168502808e-02 3.650348400697112083e-03 1.081756874918937683e-01 -2.186081707477569580e-01 6.172401309013366699e-01 -1.681133508682250977e-01 4.692726954817771912e-02 -1.758054941892623901e-01
-4.652067720890045166e-01 1.938997805118560791e-01 -1.918909698724746704e-01 -8.176496624946594238e-02 3.562432527542114258e-02 -1.868756264448165894e-01 -2.199571132659912109e-01 3.357489407062530518e-02 1.135383453220129013e-02 -1.431459467858076096e-02 6.697753071784973145e-02 8.072029054164886475e-02 1.652118861675262451e-01 -2.610428631305694580e-01 -1.467488557100296021e-01 4.952815826982259750e-03 -2.346331179141998291e-01 1.366278976202011108e-01 5.919565632939338684e-02 3.767264783382415771e-01 -1.155183389782905579e-01 1.174563020467758179e-01 -2.673686109483242035e-02 -1.970439217984676361e-02 -6.458371877670288086e-02 6.500051915645599365e-02 -3.052696287631988525e-01 2.734246551990509033e-01 2.066536098718643188e-01 -8.628925681114196777e-02 4.688462987542152405e-02 -1.111627072095870972e-01
-1.727259755134582520e-01 5.545081943273544312e-02 -2.594027202576398849e-03 1.532634794712066650e-01 3.468645736575126648e-02 -2.031679004430770874e-01 -2.329257130622863770e-01 2.285138964653015137e-01 3.610284626483917236e-01 -2.499908953905105591e-01 1.756758093833923340e-01 4.287866875529289246e-02 7.834980636835098267e-02 -1.456958353519439697e-01 8.360709249973297119e-02 4.884858056902885437e-02 -1.471475660800933838e-01 1.910593658685684204e-01 5.832866579294204712e-02 -5.300879105925559998e-02 -1.312329024076461792e-01 1.909331381320953369e-01 -6.277370452880859375e-02 -2.907842993736267090e-01 -1.700258553028106689e-01 -2.268217056989669800e-01 -1.263477355241775513e-01 -8.985849097371101379e-03 1.147014796733856201e-01 -5.977404117584228516e-02 -2.680284380912780762e-01 -3.752994239330291748e-01
-9.611938893795013428e-02 1.595478057861328125e-01 5.302169919013977051e-02 6.150338053703308105e-02 8.375069499015808105e-02 -1.766268014907836914e-01 -1.137742772698402405e-01 2.824392616748809814e-01 7.462175190448760986e-02 -2.625515125691890717e-02 -4.257226362824440002e-03 -1.739666312932968140e-01 1.716672629117965698e-01 -2.612318694591522217e-01 -3.037220239639282227e-02 -2.430494725704193115e-01 -2.035359144210815430e-01 1.915336847305297852e-01 1.081300005316734314e-01 1.942898035049438477e-01 -2.404601313173770905e-02 1.353118270635604858e-01 -2.802791893482208252e-01 1.832939311861991882e-02 5.639977380633354187e-02 -1.365458127111196518e-02 3.332366049289703369e-02 -1.271716207265853882e-01 4.883581995964050293e-01 3.417630493640899658e-02 -1.110549494624137878e-01 -3.681829869747161865e-01
-8.359219133853912354e-02 3.236211240291595459e-01 1.277157366275787354e-01 3.342869579792022705e-01 -2.863139510154724121e-01 -1.474973410367965698e-01 -1.145692149293608963e-04 -1.028934344649314880e-01 -9.396637231111526489e-02 -1.040461882948875427e-01 -2.137455344200134277e-01 1.420521587133407593e-01 4.062594473361968994e-01 -3.225430473685264587e-02 1.322153955698013306e-01 -4.321210831403732300e-02 7.780576497316360474e-02 1.707486361265182495e-01 1.965035051107406616e-01 3.270392417907714844e-01 -2.805474400520324707e-01 9.407658874988555908e-02 -2.485287636518478394e-01 -1.701417006552219391e-02 -1.061915457248687744e-01 -9.139966964721679688e-02 1.096593961119651794e-02 2.307708561420440674e-02 1.275508999824523926e-01 -8.065883070230484009e-03 8.496176451444625854e-02 -2.685585431754589081e-02
-1.918341405689716339e-02 1.312494724988937378e-01 -5.983956158161163330e-02 1.195619106292724609e-01 9.222530573606491089e-02 -3.192798793315887451e-01 -2.209535241127014160e-02 1.517951190471649170e-01 -6.031129881739616394e-02 -1.830333173274993896e-01 2.531090676784515381e-01 -1.184249520301818848e-01 4.375563859939575195e-01 2.725061774253845215e-01 2.499472051858901978e-01 2.009181082248687744e-01 5.192885920405387878e-02 -6.534905731678009033e-02 2.211795151233673096e-01 1.224044337868690491e-01 -1.137856170535087585e-01 3.709833696484565735e-02 -1.461608111858367920e-01 -1.577089540660381317e-02 8.513488620519638062e-02 1.418754160404205322e-01 -1.523199677467346191e-01 9.011130034923553467e-02 -5.107189342379570007e-02 -1.732944510877132416e-02 1.856620162725448608e-01 -3.793255388736724854e-01
-2.115965634584426880e-01 2.941122353076934814e-01 -3.151197135448455811e-01 2.348766028881072998e-01 2.782870270311832428e-02 -3.343303799629211426e-01 -1.926852464675903320e-01 -2.158498764038085938e-02 1.167372986674308777e-01 -8.515261858701705933e-02 2.283123284578323364e-01 -1.449728757143020630e-01 1.524775624275207520e-01 -4.286293685436248779e-02 6.068435311317443848e-02 5.248032882809638977e-02 -4.291982352733612061e-01 -5.448952689766883850e-02 3.975059092044830322e-02 5.065535008907318115e-02 -2.405064702033996582e-01 1.011846661567687988e-01 -1.706060469150543213e-01 -2.028364315629005432e-02 -1.976398006081581116e-02 -1.403275281190872192e-01 -3.400015458464622498e-02 1.106093451380729675e-01 -6.572736799716949463e-02 -3.159905076026916504e-01 -1.779693365097045898e-02 1.080814898014068604e-01
8.467026054859161377e-02 1.425236463546752930e-01 3.969116136431694031e-02 1.464433036744594574e-02 2.473278716206550598e-02 -3.506054580211639404e-01 -6.097146123647689819e-02 7.790648192167282104e-02 3.027769327163696289e-01 -1.996729969978332520e-01 3.223899006843566895e-02 -5.981184169650077820e-02 2.938940525054931641e-01 -2.075106948614120483e-01 6.719708442687988281e-02 -2.178131937980651855e-01 5.975638516247272491e-03 8.286783844232559204e-02 -2.158542573451995850e-01 1.684450209140777588e-01 -2.214118987321853638e-01 7.813712209463119507e-02 -6.139914691448211670e-02 2.084977775812149048e-01 -2.433182485401630402e-02 -2.008987963199615479e-01 -1.677832603454589844e-01 -1.160571724176406860e-01 9.188452363014221191e-02 -2.277418375015258789e-01 4.380378127098083496e-01 2.922826446592807770e-02
-1.679838150739669800e-01 1.709697544574737549e-01 -1.663176566362380981e-01 2.665067315101623535e-01 9.099406749010086060e-02 7.531744241714477539e-02 -2.814856171607971191e-01 -1.100214011967182159e-02 5.680267885327339172e-02 -2.815864086151123047e-01 1.050442904233932495e-01 3.099469840526580811e-01 2.463104426860809326e-01 1.186284720897674561e-01 -1.338776946067810059e-01 -8.149080723524093628e-02 -2.179548442363739014e-01 1.900253631174564362e-02 1.745891869068145752e-01 2.862153351306915283e-01 -3.800609111785888672e-01 -1.805116049945354462e-02 -1.374761760234832764e-01 -8.945062756538391113e-02 -8.821358531713485718e-02 7.303983438760042191e-03 1.030993685126304626e-01 6.296625360846519470e-03 2.698549330234527588e-01 7.353084534406661987e-02 -1.802137494087219238e-01 2.196023240685462952e-02
-1.067730486392974854e-01 1.683153957128524780e-01 -5.358016118407249451e-02 2.814763486385345459e-01 -8.368172496557235718e-02 -3.394806981086730957e-01 -1.772459894418716431e-01 1.586483269929885864e-01 2.345302551984786987e-01 -2.119036316871643066e-01 -1.274845153093338013e-01 -1.283852458000183105e-01 1.167391315102577209e-01 4.480194672942161560e-02 -2.032140502706170082e-03 -2.057133913040161133e-01 1.758054941892623901e-01 -1.596597731113433838e-01 -1.101547181606292725e-01 1.941261142492294312e-01 1.066496148705482483e-01 1.003028266131877899e-02 -7.889796793460845947e-02 -7.587273418903350830e-02 8.122579008340835571e-02 -2.258412241935729980e-01 -2.246027812361717224e-02 6.088920310139656067e-02 4.758395850658416748e-01 2.611427605152130127e-01 -9.550022333860397339e-02 -1.162206381559371948e-01
-2.889024019241333008e-01 1.962454020977020264e-01 -2.054562568664550781e-01 1.270914524793624878e-01 -1.327029913663864136e-01 -1.456583440303802490e-01 5.180526524782180786e-03 7.531964033842086792e-02 4.033799469470977783e-02 -2.120249271392822266e-01 2.754292786121368408e-01 -1.113049536943435669e-01 1.177387461066246033e-01 4.004502296447753906e-02 7.228073477745056152e-02 -6.635233014822006226e-02 8.197882026433944702e-02 -6.641836464405059814e-02 -1.562388539314270020e-01 1.831933259963989258e-01 -2.132513187825679779e-02 -2.222462743520736694e-01 4.168135672807693481e-02 6.387057155370712280e-02 -2.621105909347534180e-01 1.813466101884841919e-01 -2.085779756307601929e-01 -2.557050585746765137e-01 4.010996520519256592e-01 -2.578448951244354248e-01 -8.156762272119522095e-02 -2.143446654081344604e-01
-1.998706012964248657e-01 3.777603507041931152e-01 -4.293097928166389465e-02 1.808956563472747803e-01 1.291374266147613525e-01 -1.106415614485740662e-01 5.088273808360099792e-02 -2.130365222692489624e-01 1.732784062623977661e-01 -1.702595800161361694e-01 2.044839411973953247e-01 -7.970842719078063965e-02 1.535697877407073975e-01 1.400376483798027039e-02 -1.779101043939590454e-02 -8.828261494636535645e-02 -5.918263271450996399e-02 -4.925680533051490784e-02 -2.331744134426116943e-01 2.934448719024658203e-01 -4.132249355316162109e-01 -6.068497151136398315e-02 -3.770684450864791870e-02 -2.313150651752948761e-02 -7.020192593336105347e-02 -3.450453877449035645e-01 -2.592122368514537811e-02 -1.748932152986526489e-01 3.362245857715606689e-02 2.610141038894653320e-01 1.089814156293869019e-01 -8.738736808300018311e-02
-2.610978782176971436e-01 8.584568649530410767e-02 -2.048712074756622314e-01 3.432892858982086182e-01 -3.632709383964538574e-02 -6.876602768898010254e-02 8.581995964050292969e-02 1.682875752449035645e-01 -1.037677973508834839e-01 -1.489067375659942627e-01 1.452436149120330811e-01 -9.248932451009750366e-02 1.991143077611923218e-01 -2.819419279694557190e-02 2.769251167774200439e-01 -1.477566659450531006e-01 6.606712192296981812e-02 7.674523442983627319e-02 -7.874190062284469604e-02 2.652933597564697266e-01 1.208434924483299255e-01 -1.323983725160360336e-02 -2.593039870262145996e-01 1.011188253760337830e-01 -2.475608289241790771e-01 1.897697523236274719e-02 -1.624103039503097534e-01 -1.666943430900573730e-01 2.308165282011032104e-01 -3.120898902416229248e-01 -5.469928681850433350e-02 -2.698072791099548340e-01
-1.022789701819419861e-01 8.191215246915817261e-02 2.603329718112945557e-01 -1.067489609122276306e-01 -1.515205055475234985e-01 -1.674218475818634033e-01 -1.682731062173843384e-01 1.166429296135902405e-01 9.199197590351104736e-02 -1.495976299047470093e-01 -7.201731204986572266e-02 -4.119217023253440857e-02 1.805596500635147095e-01 2.475003451108932495e-01 8.770401775836944580e-02 2.876676321029663086e-01 -3.645434677600860596e-01 -1.071106269955635071e-01 9.462955594062805176e-02 1.185287237167358398e-01 -2.819336354732513428e-01 -3.059914708137512207e-01 -8.554814755916595459e-02 2.344839461147785187e-02 -1.569014638662338257e-01 -3.913652598857879639e-01 -1.064717099070549011e-01 -1.823533326387405396e-01 6.047612056136131287e-02 1.695185340940952301e-02 -3.055850043892860413e-02 -1.145257949829101562e-01
2.542911171913146973e-01 9.462255984544754028e-02 -1.132515911012887955e-02 -2.067908458411693573e-02 1.087585911154747009e-01 -2.564514279365539551e-01 -5.729911476373672485e-02 2.312266677618026733e-01 -1.961484700441360474e-01 -1.632592529058456421e-01 1.893950998783111572e-02 1.852920949459075928e-01 3.861433267593383789e-02 1.121377944946289062e-01 1.263435035943984985e-01 2.385823987424373627e-02 1.013444215059280396e-01 1.694533824920654297e-01 -2.643898129463195801e-01 3.572466671466827393e-01 -2.353816628456115723e-01 4.763099923729896545e-02 -9.857019782066345215e-02 -2.864759787917137146e-02 8.831520378589630127e-02 4.551110044121742249e-02 -4.530483186244964600e-01 1.538377553224563599e-01 2.585631906986236572e-01 -8.258136361837387085e-02 -2.843333967030048370e-02 -2.075319588184356689e-01
-2.513756453990936279e-01 5.213782191276550293e-02 -9.995223581790924072e-02 2.358334138989448547e-02 -1.153835207223892212e-01 -1.671599149703979492e-01 -1.329682469367980957e-01 -1.672634631395339966e-01 8.387906104326248169e-02 -7.446544617414474487e-02 -1.107713133096694946e-01 -9.811301529407501221e-02 -5.151613056659698486e-02 3.415504097938537598e-01 1.978592723608016968e-01 -1.318026036024093628e-01 -2.013027369976043701e-01 3.223345577716827393e-01 -3.058432042598724365e-01 1.409204751253128052e-01 -1.348500102758407593e-01 7.644918560981750488e-02 -5.838622897863388062e-02 1.454888135194778442e-01 -6.515214592218399048e-02 -2.381186634302139282e-01 -3.096686005592346191e-01 1.308166235685348511e-01 9.136159718036651611e-02 -5.191123485565185547e-02 2.457866072654724121e-01 -2.729325592517852783e-01
3.884332254528999329e-02 1.316884309053421021e-01 -7.060985267162322998e-02 -6.604952365159988403e-02 -1.445378512144088745e-01 -1.685400158166885376e-01 -7.260533422231674194e-02 2.560512721538543701e-01 6.543795019388198853e-02 -2.746821008622646332e-02 -1.527286786586046219e-02 1.800477653741836548e-01 4.151068031787872314e-01 -1.429882794618606567e-01 -8.095654100179672241e-02 1.574928313493728638e-01 -9.856543689966201782e-02 -4.792981594800949097e-02 -3.471354842185974121e-01 1.779572814702987671e-01 -9.829968959093093872e-02 2.687451839447021484e-01 1.296915486454963684e-02 1.183673590421676636e-01 -3.576610237360000610e-02 -3.115866146981716156e-02 -4.881308376789093018e-01 -1.145604401826858521e-01 1.045658960938453674e-01 -2.146071940660476685e-01 3.119155205786228180e-02 -1.341897696256637573e-01
-2.945120334625244141e-01 1.751523017883300781e-01 -2.369107604026794434e-01 4.771284759044647217e-02 -1.275161355733871460e-01 5.184959992766380310e-02 -2.468163818120956421e-01 2.881044745445251465e-01 5.867750570178031921e-02 -7.465966790914535522e-02 1.531697213649749756e-01 5.836689472198486328e-02 2.341029942035675049e-01 -1.609635502099990845e-01 -1.364458799362182617e-01 1.912597566843032837e-02 -4.419241845607757568e-01 4.801285266876220703e-02 -4.525246098637580872e-02 2.147736251354217529e-01 1.148206815123558044e-01 1.713147759437561035e-01 -1.866494864225387573e-01 3.992404043674468994e-02 -4.437557607889175415e-02 -2.319015711545944214e-01 -2.358873039484024048e-01 1.672810167074203491e-01 2.476618625223636627e-02 2.085882127285003662e-01 9.251502901315689087e-02 9.450615197420120239e-02
1.525160521268844604e-01 3.374835252761840820e-01 -9.138253517448902130e-03 1.866258978843688965e-01 -2.584398090839385986e-01 -2.194899320602416992e-01 -1.083986610174179077e-01 2.262392789125442505e-01 -8.320002816617488861e-04 -1.574915200471878052e-01 9.892634302377700806e-02 -2.478307932615280151e-01 2.932538688182830811e-01 3.396292626857757568e-01 -9.332919865846633911e-02 5.913433805108070374e-02 3.285264596343040466e-02 1.121363323181867599e-02 -2.883870601654052734e-01 3.286235928535461426e-01 4.642904549837112427e-02 -1.205736100673675537e-01 -7.659606635570526123e-02 -1.041770800948143005e-01 1.606020927429199219e-01 -9.461107850074768066e-02 -1.576252877712249756e-01 1.668510735034942627e-01 1.160728931427001953e-01 8.902751654386520386e-02 -6.315389275550842285e-02 -4.324324801564216614e-02
-2.440323680639266968e-01 2.031722217798233032e-01 -1.226447671651840210e-01 -1.668893992900848389e-01 8.521810173988342285e-02 -2.543562948703765869e-01 -8.793383091688156128e-02 1.461172848939895630e-02 -7.906069606542587280e-02 -2.314361035823822021e-01 1.745465546846389771e-01 4.711832404136657715e-01 3.599429130554199219e-01 2.079370170831680298e-01 2.736201323568820953e-02 7.224106229841709137e-03 -1.855500042438507080e-01 -6.243304535746574402e-02 2.151146717369556427e-02 -3.324076300486922264e-03 -1.018718630075454712e-01 -5.615059658885002136e-02 -8.079152554273605347e-02 -2.669896483421325684e-01 7.765810191631317139e-02 3.167286887764930725e-02 -3.154225051403045654e-01 9.126929193735122681e-02 1.740712225437164307e-01 5.932410806417465210e-02 8.318438380956649780e-02 -6.886368989944458008e-02
-1.777581274509429932e-01 1.263580918312072754e-01 8.968355506658554077e-02 3.848753869533538818e-01 -8.112034760415554047e-03 -1.235907971858978271e-01 -3.970018327236175537e-01 9.497965872287750244e-02 3.212454169988632202e-02 -1.160571053624153137e-01 -1.415866892784833908e-02 -9.951068460941314697e-02 1.178827956318855286e-01 -2.405067533254623413e-01 2.487522363662719727e-01 1.092424765229225159e-01 -1.967817395925521851e-01 3.050112128257751465e-01 -5.305308476090431213e-02 -4.247501865029335022e-02 1.497548222541809082e-01 2.228149920701980591e-01 -9.095107018947601318e-02 1.325508505105972290e-01 1.718045771121978760e-01 -2.685008943080902100e-02 -1.392516195774078369e-01 -1.107156872749328613e-01 2.672669291496276855e-01 -3.161749569699168205e-03 2.341400533914566040e-01 -1.473005712032318115e-01
-2.919253893196582794e-02 1.123849824070930481e-01 4.347130656242370605e-02 3.635034337639808655e-02 -5.971324816346168518e-02 -2.168161273002624512e-01 4.893089458346366882e-02 1.751432716846466064e-01 5.442585423588752747e-02 -3.375516533851623535e-01 5.654800310730934143e-02 3.194701075553894043e-01 3.297265768051147461e-01 -1.888878047466278076e-01 3.678728640079498291e-02 -1.294412165880203247e-01 -5.156143382191658020e-02 5.227679014205932617e-02 -2.486021518707275391e-01 1.646311730146408081e-01 -2.986193597316741943e-01 2.954851090908050537e-01 -2.199523150920867920e-01 -4.751555994153022766e-02 -3.266769647598266602e-01 -1.146463770419359207e-02 -1.546330470591783524e-02 -7.437735330313444138e-03 1.137438938021659851e-01 -2.111477032303810120e-02 2.544683218002319336e-01 9.106165915727615356e-02
-4.943628236651420593e-02 2.444541901350021362e-01 1.678084433078765869e-01 2.493161559104919434e-01 -1.151726320385932922e-01 -1.765448153018951416e-01 8.938324451446533203e-02 -4.485070332884788513e-02 6.808955967426300049e-02 -4.428893700242042542e-02 -1.600078195333480835e-01 1.708358228206634521e-01 4.970784783363342285e-01 -5.076625943183898926e-02 -3.061839938163757324e-02 -2.846226468682289124e-02 -3.581165075302124023e-01 1.479098498821258545e-01 -1.800346970558166504e-01 6.274098530411720276e-03 -3.176078498363494873e-01 9.000840596854686737e-03 -6.354042142629623413e-02 -6.575869023799896240e-02 -1.059692576527595520e-01 -3.231250345706939697e-01 1.595554798841476440e-01 -5.787314474582672119e-02 5.873279646039009094e-02 8.206793665885925293e-02 -5.913366377353668213e-02 1.738599985837936401e-01
-7.282991707324981689e-02 4.172230660915374756e-01 7.232557982206344604e-02 1.799675226211547852e-01 -3.697710037231445312e-01 -1.661963909864425659e-01 4.593113437294960022e-02 -5.881169810891151428e-02 6.472173333168029785e-02 -8.167708665132522583e-02 -1.010327339172363281e-01 8.538395911455154419e-02 4.292287528514862061e-01 -2.242208831012248993e-02 2.982985675334930420e-01 -8.902004361152648926e-02 -3.401630371809005737e-02 1.616065800189971924e-01 3.480526804924011230e-02 2.056683003902435303e-01 -1.455969214439392090e-01 1.099423393607139587e-01 -2.629897892475128174e-01 -7.818844169378280640e-02 -1.261588484048843384e-01 6.125683896243572235e-03 1.132058352231979370e-01 -8.305792510509490967e-02 -5.836325138807296753e-02 -2.684770151972770691e-02 2.775309085845947266e-01 -8.312981575727462769e-02
-6.163791939616203308e-02 1.675597280263900757e-01 5.028257146477699280e-02 9.334531426429748535e-02 1.452702283859252930e-01 -1.496213376522064209e-01 3.464272245764732361e-02 1.027323529124259949e-01 -1.912462711334228516e-01 -2.950599193572998047e-01 7.688771188259124756e-02 2.560481056571006775e-02 2.320647090673446655e-01 -2.386363036930561066e-02 -2.459180206060409546e-01 -1.055397167801856995e-01 -3.464677631855010986e-01 -5.337144248187541962e-03 -1.992900073528289795e-01 2.497909963130950928e-01 -1.228186115622520447e-01 4.344166442751884460e-02 -7.738123834133148193e-02 -1.654944717884063721e-01 -1.313132885843515396e-02 1.514697354286909103e-02 1.585671707289293408e-04 7.627893239259719849e-02 5.353420376777648926e-01 1.141161918640136719e-01 1.149535030126571655e-01 -2.319944947957992554e-01
7.711220532655715942e-02 3.265944421291351318e-01 1.017754673957824707e-01 3.414914011955261230e-01 -3.114015758037567139e-01 -1.384592801332473755e-01 -5.601971969008445740e-02 -2.254550345242023468e-02 3.898678813129663467e-03 -4.389231204986572266e-01 -7.367886602878570557e-02 1.304643303155899048e-01 1.850967109203338623e-01 -4.620589688420295715e-02 2.595115900039672852e-01 -1.932103186845779419e-01 -1.668622940778732300e-01 8.572715520858764648e-02 1.010459959506988525e-01 5.396381393074989319e-02 -5.673457682132720947e-02 3.601872548460960388e-02 5.754581838846206665e-02 9.774736315011978149e-02 -2.109700739383697510e-01 1.336714327335357666e-01 -5.412234365940093994e-02 1.216090619564056396e-01 2.096470147371292114e-01 -9.768747538328170776e-02 2.857535183429718018e-01 -5.912119522690773010e-02
5.178551189601421356e-03 -8.913073688745498657e-02 -9.572964161634445190e-02 -1.156193553470075130e-03 -7.558555901050567627e-02 -3.177374899387359619e-01 8.093246072530746460e-02 1.299936920404434204e-01 1.685578674077987671e-01 -2.837768793106079102e-01 5.710839107632637024e-02 7.997462898492813110e-02 2.949945926666259766e-01 -1.969956904649734497e-01 -4.241736233234405518e-02 -2.647503912448883057e-01 8.806493133306503296e-03 9.313228726387023926e-02 -1.198001056909561157e-01 3.668361008167266846e-01 -4.239107966423034668e-01 2.361382991075515747e-01 -1.305249780416488647e-01 3.930921852588653564e-02 -9.887029230594635010e-02 -2.100000083446502686e-01 -1.595525071024894714e-02 -1.084065288305282593e-01 8.378956466913223267e-02 3.562188521027565002e-02 2.248034626245498657e-01 -1.234879717230796814e-03
-2.254511415958404541e-01 1.974843889474868774e-01 -2.561896145343780518e-01 4.190557450056076050e-02 -3.493903949856758118e-02 -2.307725250720977783e-01 -1.132060065865516663e-01 5.086560267955064774e-03 -3.454323485493659973e-02 -2.285267263650894165e-01 3.015235960483551025e-01 -7.154078781604766846e-02 1.579011082649230957e-01 -1.062431260943412781e-01 -5.642706900835037231e-02 1.252478957176208496e-01 -3.636410534381866455e-01 2.237568944692611694e-01 -2.347688376903533936e-01 -1.415339410305023193e-01 -1.393506079912185669e-01 3.062800168991088867e-01 -1.849787831306457520e-01 1.989334262907505035e-02 1.178392395377159119e-01 -9.613459557294845581e-02 -2.905480563640594482e-02 1.283628046512603760e-01 1.219768300652503967e-01 -2.679477930068969727e-01 -5.343118216842412949e-03 -1.961621344089508057e-01
-1.315654367208480835e-01 -2.389372885227203369e-02 -4.018199071288108826e-02 2.256070226430892944e-01 -1.161729395389556885e-01 -1.942216455936431885e-01 -8.954452723264694214e-02 2.105679661035537720e-01 -7.959736883640289307e-02 -2.079827785491943359e-01 1.002124026417732239e-01 1.056511700153350830e-01 -1.769158616662025452e-02 5.861204490065574646e-02 1.312415897846221924e-01 -7.797988504171371460e-02 -1.657790839672088623e-01 -1.192074716091156006e-01 1.187373232096433640e-02 1.326628029346466064e-01 -7.426634430885314941e-02 8.083017170429229736e-02 -2.967450320720672607e-01 2.203528136014938354e-01 7.899770140647888184e-02 -1.295201033353805542e-01 9.243210405111312866e-02 -1.041646674275398254e-01 6.163709163665771484e-01 -1.896436959505081177e-01 -3.851595520973205566e-02 -2.455879598855972290e-01
6.934211403131484985e-02 4.119444787502288818e-01 2.944498695433139801e-02 2.308837175369262695e-01 -2.928006052970886230e-01 -2.002943009138107300e-01 -1.062239408493041992e-01 7.571238279342651367e-02 -3.421067818999290466e-02 -1.976337581872940063e-01 -8.559387177228927612e-02 1.414537876844406128e-01 3.652231395244598389e-01 1.484817266464233398e-01 5.591125041246414185e-02 -1.053678542375564575e-01 1.144770607352256775e-01 1.398198455572128296e-01 1.585593074560165405e-01 2.132687717676162720e-01 -2.911052703857421875e-01 -1.813323423266410828e-02 -6.775564700365066528e-02 1.331400722265243530e-01 -2.498203516006469727e-01 -1.153626888990402222e-01 2.953474968671798706e-02 -8.752226829528808594e-03 6.711233407258987427e-02 -2.299234420061111450e-01 1.954729557037353516e-01 9.116674959659576416e-02
-1.866644173860549927e-01 2.561745047569274902e-01 -3.428849279880523682e-01 8.229518681764602661e-02 -1.865545362234115601e-01 -2.446635961532592773e-01 -1.645155102014541626e-01 -2.694619894027709961e-01 1.406677961349487305e-01 -1.705237627029418945e-01 3.288257867097854614e-02 1.118660196661949158e-01 -5.398500710725784302e-02 8.533095568418502808e-02 3.016984788700938225e-03 1.171591803431510925e-01 -4.873812496662139893e-01 8.018260449171066284e-02 5.499334633350372314e-02 -5.645656958222389221e-02 -1.712018549442291260e-01 2.428882122039794922e-01 -7.617883384227752686e-02 -1.189674064517021179e-01 -1.343913096934556961e-02 -6.074873730540275574e-03 -2.265068888664245605e-01 1.560939475893974304e-02 8.273950219154357910e-02 -3.788113221526145935e-02 -2.565537989139556885e-01 -1.007395833730697632e-01
-1.393345743417739868e-01 -9.248323738574981689e-02 -1.063133701682090759e-01 3.921363875269889832e-02 4.465824365615844727e-02 -1.183364465832710266e-01 6.272736191749572754e-02 5.927149578928947449e-02 3.514700755476951599e-02 -3.708742260932922363e-01 2.766082808375358582e-02 -3.402437642216682434e-02 3.216136991977691650e-01 -1.774786114692687988e-01 4.174558445811271667e-02 -2.046580314636230469e-01 1.559425592422485352e-01 -5.966302379965782166e-02 -2.192569226026535034e-01 2.724883854389190674e-01 -2.821929454803466797e-01 2.044338583946228027e-01 -3.642586171627044678e-01 1.173559054732322693e-01 -2.735112011432647705e-01 -1.873566210269927979e-01 -6.069329753518104553e-02 9.027843922376632690e-02 1.423832327127456665e-01 -1.753713339567184448e-01 1.085097640752792358e-01 1.176771670579910278e-01
-1.630403399467468262e-01 2.721345722675323486e-01 -1.880748271942138672e-01 -7.129400968551635742e-02 3.917656093835830688e-02 -2.636667788028717041e-01 -3.235035240650177002e-01 -1.297306567430496216e-01 -6.807876378297805786e-02 -8.302861452102661133e-02 -6.144103407859802246e-02 -6.795112043619155884e-02 7.285745441913604736e-02 2.639449536800384521e-01 1.011621393263339996e-02 7.579042017459869385e-02 -5.110630765557289124e-02 1.335449963808059692e-01 -2.048479318618774414e-01 3.991462886333465576e-01 -1.207283581607043743e-03 -1.771914362907409668e-01 -1.206584274768829346e-01 -3.376488760113716125e-02 -1.116120740771293640e-01 1.014822348952293396e-01 -4.468661844730377197e-01 1.118420436978340149e-01 6.099406257271766663e-02 -4.533643648028373718e-02 1.134919468313455582e-02 -2.365204393863677979e-01
-4.831527173519134521e-02 2.632948458194732666e-01 2.939021959900856018e-02 -1.683484613895416260e-01 -6.985469907522201538e-02 -2.084229141473770142e-01 -1.434490084648132324e-01 2.858440279960632324e-01 1.422699242830276489e-01 -1.435181796550750732e-01 -1.333686709403991699e-01 3.104847110807895660e-02 1.153479367494583130e-01 1.516198068857192993e-01 9.729812294244766235e-02 3.011491894721984863e-02 1.866516172885894775e-01 -4.296232480555772781e-03 -1.552609205245971680e-01 2.877482771873474121e-01 -2.492674440145492554e-01 5.752147734165191650e-02 -8.152598515152931213e-03 8.414147049188613892e-02 2.601039111614227295e-01 1.048030182719230652e-01 -3.290612399578094482e-01 7.721844315528869629e-02 3.619967699050903320e-01 -1.162500903010368347e-01 1.787219941616058350e-01 -2.419600784778594971e-01
-3.608631193637847900e-01 -1.764365471899509430e-02 6.614167988300323486e-02 -1.145589873194694519e-01 -6.518428772687911987e-02 -3.892149403691291809e-02 -9.304843842983245850e-02 2.673050165176391602e-01 4.398981630802154541e-01 -1.647274941205978394e-01 -3.717959672212600708e-02 4.694478213787078857e-02 1.497226655483245850e-01 -1.362423598766326904e-01 5.530930683016777039e-02 -2.162084430456161499e-01 -5.564300343394279480e-02 2.275298386812210083e-01 -1.582814604043960571e-01 1.814297437667846680e-01 -1.587169915437698364e-01 -8.277933299541473389e-02 -1.751078367233276367e-01 6.389705836772918701e-02 -3.684023767709732056e-02 1.856727991253137589e-03 -2.037372887134552002e-01 -7.885223627090454102e-02 3.441568911075592041e-01 -8.793789148330688477e-02 3.086802959442138672e-01 3.009921498596668243e-02
-9.888006746768951416e-02 1.135787442326545715e-01 -4.034042358398437500e-01 1.959504187107086182e-01 -6.318194419145584106e-02 -7.308211177587509155e-02 -9.311988204717636108e-02 2.100593894720077515e-01 1.398980915546417236e-01 -2.081243544816970825e-01 1.909793913364410400e-01 -2.659172564744949341e-02 1.346101313829421997e-01 1.987000852823257446e-01 -5.234267562627792358e-02 -7.651513814926147461e-02 -2.214028984308242798e-01 2.543316185474395752e-01 -5.129533633589744568e-02 1.902671605348587036e-01 -1.002407521009445190e-01 -1.968951076269149780e-01 -7.183478027582168579e-02 -9.479840844869613647e-02 1.390479784458875656e-02 1.588473767042160034e-01 -1.637427806854248047e-01 -3.323832452297210693e-01 2.472677379846572876e-01 1.256466060876846313e-01 -2.383361905813217163e-01 -1.893417239189147949e-01
-9.672368317842483521e-02 1.957296878099441528e-01 3.197573423385620117e-01 9.379191696643829346e-02 -1.288095563650131226e-01 -1.996169835329055786e-01 -8.389720320701599121e-02 1.289142966270446777e-01 4.194401204586029053e-01 -1.398255825042724609e-01 2.737303078174591064e-01 1.550191640853881836e-01 1.371318548917770386e-01 -1.197271570563316345e-01 5.748320370912551880e-03 -1.091195121407508850e-01 -1.639409214258193970e-01 1.791772246360778809e-01 7.614289224147796631e-02 1.030053123831748962e-01 -1.727493703365325928e-01 1.338097751140594482e-01 -3.075084388256072998e-01 7.826886326074600220e-02 7.259582728147506714e-02 -2.498752027750015259e-01 -2.201455235481262207e-01 -7.703345268964767456e-02 1.016103997826576233e-01 -4.180039837956428528e-02 1.077634915709495544e-01 2.281699329614639282e-01
1.274115741252899170e-01 1.737325638532638550e-01 -1.829196959733963013e-01 1.055723428726196289e-01 -1.507749557495117188e-01 -2.113628983497619629e-01 -4.940560832619667053e-02 4.344119876623153687e-02 1.038576960563659668e-01 -6.912060081958770752e-02 -9.240507334470748901e-02 -2.301063239574432373e-01 3.040831685066223145e-01 1.989835500717163086e-01 -3.003287129104137421e-02 1.879043877124786377e-02 6.899053603410720825e-02 2.590366303920745850e-01 -2.235121428966522217e-01 2.298524230718612671e-01 -4.581910371780395508e-01 -7.208567857742309570e-02 -2.729612290859222412e-01 2.457882314920425415e-01 7.065454870462417603e-02 -9.137442708015441895e-02 1.400710940361022949e-01 7.605453487485647202e-03 4.649958387017250061e-02 -1.188101097941398621e-01 2.131822258234024048e-01 -8.617842942476272583e-02
2.511923313140869141e-01 2.280508130788803101e-01 -5.021016299724578857e-02 1.503351032733917236e-01 -6.146845221519470215e-02 -1.164377033710479736e-01 1.334920059889554977e-02 9.161730855703353882e-02 -1.487155109643936157e-01 -2.673738263547420502e-02 4.402816668152809143e-02 1.341845691204071045e-01 2.248178571462631226e-01 2.767662703990936279e-01 2.680078744888305664e-01 -6.417115777730941772e-02 -1.407959312200546265e-01 -1.795716434717178345e-01 3.638814669102430344e-04 1.920150071382522583e-01 -2.983458042144775391e-01 -4.993607476353645325e-02 -1.742008775472640991e-01 -1.644839048385620117e-01 1.435166895389556885e-01 -9.431808721274137497e-04 -3.627629578113555908e-01 2.216553539037704468e-01 2.095835208892822266e-01 -3.065404295921325684e-02 -4.761885106563568115e-02 -3.189029097557067871e-01
-1.865987181663513184e-01 2.020849734544754028e-01 1.654804348945617676e-01 1.350903064012527466e-01 2.665977226570248604e-03 -2.175086177885532379e-02 -1.684647649526596069e-01 2.992513589560985565e-02 -6.861450150609016418e-03 6.976740807294845581e-02 -3.327441513538360596e-01 1.591250002384185791e-01 3.073078095912933350e-01 -1.799127161502838135e-01 -1.318046897649765015e-01 -3.109865486621856689e-01 -9.085593372583389282e-02 3.390653431415557861e-02 4.584257304668426514e-02 -6.424782332032918930e-04 -2.489355206489562988e-01 2.137726098299026489e-01 -2.254442572593688965e-01 -1.642750203609466553e-01 4.111409187316894531e-02 -1.667644679546356201e-01 -4.551625847816467285e-01 -5.816324800252914429e-02 9.618771076202392578e-02 -1.788316667079925537e-02 -3.005844540894031525e-02 -1.399642527103424072e-01
-3.398854732513427734e-01 1.513593643903732300e-01 -1.305678039789199829e-01 1.908575147390365601e-01 2.057189121842384338e-02 -2.945665717124938965e-01 -3.701303526759147644e-02 1.357374787330627441e-01 3.992305099964141846e-01 -2.666178643703460693e-01 9.165255352854728699e-03 -2.366714924573898315e-02 7.813454419374465942e-02 -1.499814540147781372e-01 2.504626475274562836e-02 4.859034344553947449e-02 -1.509940437972545624e-02 1.671940833330154419e-01 -9.993530064821243286e-02 9.367087855935096741e-03 -2.110791206359863281e-01 2.271255403757095337e-01 -7.415387034416198730e-02 -3.196379542350769043e-01 -1.471837460994720459e-01 3.430125117301940918e-02 -2.401511073112487793e-01 3.141253441572189331e-02 -1.154406443238258362e-01 6.940613966435194016e-03 -1.380164176225662231e-01 -2.870849967002868652e-01
-2.878378927707672119e-01 -1.821011304855346680e-01 -2.375683039426803589e-01 2.465818077325820923e-01 -3.163877874612808228e-02 -2.863357067108154297e-01 1.675911545753479004e-01 9.664195030927658081e-02 -8.359545469284057617e-02 7.547856867313385010e-02 1.782004684209823608e-01 3.127864375710487366e-02 1.825337558984756470e-01 -8.073559403419494629e-02 2.183865606784820557e-01 -4.918155074119567871e-02 -7.211485505104064941e-02 1.974214613437652588e-01 -1.679184846580028534e-02 1.222418695688247681e-01 -1.654460579156875610e-01 -1.418051272630691528e-01 -1.211955100297927856e-01 4.816106706857681274e-02 -5.188278108835220337e-02 3.369149193167686462e-02 -2.359612882137298584e-01 -1.128066256642341614e-01 5.116682052612304688e-01 -4.285277798771858215e-02 1.870574429631233215e-03 -2.262748181819915771e-01
-1.981561630964279175e-01 1.407859325408935547e-01 6.145528331398963928e-02 2.975978851318359375e-01 -7.363270502537488937e-03 -3.209885908290743828e-03 2.192162163555622101e-02 3.579730689525604248e-01 -1.453021615743637085e-01 -1.488239169120788574e-01 -1.127085536718368530e-01 2.594389207661151886e-02 2.218121290206909180e-01 -9.585662744939327240e-03 -1.255218088626861572e-01 -1.211089119315147400e-01 -8.129620924592018127e-03 9.659191220998764038e-02 1.249936819076538086e-01 3.395500779151916504e-02 -4.906123876571655273e-02 -2.258845232427120209e-02 -2.837357521057128906e-01 4.701837897300720215e-02 5.022695660591125488e-02 5.312766879796981812e-02 -2.245329767465591431e-01 -2.018108218908309937e-01 2.534133791923522949e-01 -1.967276036739349365e-01 2.815744280815124512e-01 -4.393524825572967529e-01
-1.145396828651428223e-01 7.432294636964797974e-02 5.749111250042915344e-02 1.191312912851572037e-02 -1.607484417036175728e-03 -2.807609438896179199e-01 -1.920688152313232422e-01 2.364454120397567749e-01 2.196799367666244507e-01 1.423112750053405762e-01 2.995456159114837646e-01 -2.227299362421035767e-01 4.202598929405212402e-01 -5.358742922544479370e-02 7.532180845737457275e-02 -2.204118371009826660e-01 1.330077052116394043e-01 2.297623455524444580e-01 -6.569868326187133789e-02 1.192244663834571838e-01 -1.287800669670104980e-01 9.531483054161071777e-03 -1.690903455018997192e-01 2.669387124478816986e-02 1.615889966487884521e-01 -1.898972243070602417e-01 -2.378348857164382935e-01 1.121481787413358688e-02 8.216064423322677612e-02 -1.847138255834579468e-01 2.634404003620147705e-01 -2.377899922430515289e-02
-3.282588347792625427e-02 1.391752157360315323e-02 -2.873940020799636841e-02 -5.781699717044830322e-02 -5.672026798129081726e-02 -3.218272328376770020e-01 -2.434266507625579834e-01 -1.246284320950508118e-01 -1.021101847290992737e-01 -2.326593697071075439e-01 5.744343623518943787e-02 9.462169557809829712e-02 3.552862107753753662e-01 -3.715465962886810303e-01 -3.161158040165901184e-02 -1.708201020956039429e-01 -8.323518931865692139e-02 8.546499162912368774e-02 -3.151863217353820801e-01 1.721466332674026489e-01 6.145781953819096088e-04 7.331959158182144165e-02 3.368536010384559631e-02 -2.392442198470234871e-03 -2.631898596882820129e-02 -3.312611579895019531e-01 -2.970824241638183594e-01 -8.721497654914855957e-02 -7.163082715123891830e-03 6.161221861839294434e-02 -2.583849132061004639e-01 -1.228427588939666748e-01
-3.026326298713684082e-01 2.226428240537643433e-01 -1.023421287536621094e-01 1.949338018894195557e-01 4.270575940608978271e-02 -5.146247893571853638e-02 -4.469483494758605957e-01 2.826195061206817627e-01 -2.042697072029113770e-01 -2.119528502225875854e-01 7.733779400587081909e-02 1.702448129653930664e-01 -6.715527176856994629e-02 9.983154945075511932e-03 1.527737528085708618e-01 9.701224416494369507e-02 6.814786698669195175e-03 2.689424157142639160e-01 -1.685357689857482910e-01 3.446477949619293213e-01 -1.441504210233688354e-01 1.409680955111980438e-02 7.510273251682519913e-03 -6.524195522069931030e-02 7.469240576028823853e-02 1.997367590665817261e-01 -1.288031637668609619e-01 2.534870244562625885e-02 1.601920276880264282e-01 -1.038115844130516052e-02 4.284949041903018951e-03 -1.842245608568191528e-01
-1.755139380693435669e-01 3.685428500175476074e-01 -2.677612304687500000e-01 5.735484138131141663e-02 5.984301865100860596e-02 -1.051579192280769348e-01 6.855923682451248169e-02 -5.356579646468162537e-02 -1.503430306911468506e-01 -1.868705302476882935e-01 2.260619550943374634e-01 -2.740540504455566406e-01 2.364247143268585205e-01 2.261580973863601685e-01 -1.035713776946067810e-01 -2.720725834369659424e-01 -3.353538513183593750e-01 -1.309345383197069168e-02 1.473596543073654175e-01 2.196204066276550293e-01 -2.057706862688064575e-01 -2.759591490030288696e-02 -1.203144714236259460e-01 -6.626109033823013306e-02 3.646361583378165960e-04 -1.677959561347961426e-01 7.391325198113918304e-03 -7.628593593835830688e-02 1.440087407827377319e-01 -1.707460433244705200e-01 -1.347966343164443970e-01 -1.183432117104530334e-01
-2.634819746017456055e-01 2.235451638698577881e-01 -1.325802803039550781e-01 7.985915988683700562e-02 8.920810371637344360e-02 -1.960167288780212402e-01 -6.058928966522216797e-01 2.891654372215270996e-01 -1.037529185414314270e-01 -1.892746835947036743e-01 9.303856641054153442e-02 1.454802453517913818e-01 -6.909968703985214233e-02 -4.254709184169769287e-02 5.954523757100105286e-02 3.534206375479698181e-02 -1.613145917654037476e-01 1.236398667097091675e-01 -1.521764695644378662e-01 1.206896379590034485e-01 -1.424486041069030762e-01 7.732631266117095947e-02 -3.119456209242343903e-02 2.155107706785202026e-01 -1.061588525772094727e-01 -5.303896218538284302e-02 -2.074148803949356079e-01 -6.043756380677223206e-02 1.427950989454984665e-02 -1.879803240299224854e-01 -7.168763130903244019e-02 -1.326594501733779907e-01
6.879693269729614258e-02 5.770900100469589233e-02 -2.819247543811798096e-01 2.058599144220352173e-01 4.885657131671905518e-02 -2.317379415035247803e-01 -1.312541961669921875e-01 -4.923161864280700684e-02 1.093241423368453979e-01 -2.088152915239334106e-01 1.971450448036193848e-01 -4.541057348251342773e-02 1.787616759538650513e-01 2.613617479801177979e-01 2.011457085609436035e-01 2.067157626152038574e-02 -2.022210061550140381e-01 1.954983621835708618e-01 -3.059537708759307861e-02 6.309494376182556152e-02 -1.290750573389232159e-03 -1.048606261610984802e-01 -2.579288743436336517e-02 -1.756343394517898560e-01 -6.902301311492919922e-02 1.390111893415451050e-01 -3.461374044418334961e-01 -4.366734921932220459e-01 2.710664570331573486e-01 1.031947955489158630e-01 -4.603125900030136108e-02 -9.659760445356369019e-02
-1.816769689321517944e-01 3.113727867603302002e-01 -9.929130971431732178e-02 2.892515994608402252e-02 1.179680749773979187e-01 -1.095812618732452393e-01 -2.626231405884027481e-03 -2.588812708854675293e-01 -8.402761071920394897e-02 -2.526896595954895020e-01 1.352403964847326279e-02 -7.017227262258529663e-02 8.434382081031799316e-02 -7.169639226049184799e-03 9.605910629034042358e-02 2.456174343824386597e-01 -3.486220836639404297e-01 5.181153863668441772e-02 7.167641818523406982e-02 2.829522490501403809e-01 -3.369218707084655762e-01 1.198247745633125305e-01 -1.509990990161895752e-01 -1.329310685396194458e-01 -1.751427054405212402e-01 -3.244943916797637939e-01 -1.843140870332717896e-01 -1.990011334419250488e-01 1.344268620014190674e-01 6.691939383745193481e-02 -4.640412703156471252e-02 -4.049714282155036926e-02
-2.835203409194946289e-01 3.698833286762237549e-01 -1.683963537216186523e-01 2.956793271005153656e-02 5.449513718485832214e-02 -4.006800055503845215e-01 -1.043690368533134460e-01 -4.336520656943321228e-02 -4.311943054199218750e-02 -1.596123576164245605e-01 2.052046060562133789e-01 2.449790015816688538e-03 1.338738203048706055e-01 -1.573503464460372925e-01 -4.992400109767913818e-02 1.284783892333507538e-02 -3.152238726615905762e-01 6.612285971641540527e-02 -5.711941421031951904e-02 5.866678804159164429e-02 -4.190829098224639893e-01 1.580824404954910278e-01 -1.366023272275924683e-01 -1.823793351650238037e-01 6.775928288698196411e-02 -2.373120747506618500e-02 1.227155625820159912e-01 -4.813949391245841980e-02 2.232236973941326141e-02 -2.700141966342926025e-01 3.900787979364395142e-02 -4.527655243873596191e-02
-2.739173546433448792e-02 2.398061007261276245e-01 -9.247764199972152710e-02 7.031891494989395142e-02 7.351938635110855103e-02 -8.279518783092498779e-02 -8.490334451198577881e-02 1.202150993049144745e-02 6.487745791673660278e-02 -2.508760094642639160e-01 2.096438854932785034e-01 -1.765969246625900269e-01 4.770521521568298340e-01 2.332990318536758423e-01 1.209506690502166748e-01 9.539389610290527344e-02 -2.429950684309005737e-01 1.144734695553779602e-01 -2.061311602592468262e-01 -6.772554665803909302e-02 -1.036764979362487793e-01 8.930859714746475220e-02 -2.024905383586883545e-01 2.829351462423801422e-02 -2.822356224060058594e-01 -3.235699832439422607e-01 9.072668850421905518e-03 -4.833341389894485474e-02 2.492155693471431732e-02 2.195680886507034302e-01 -1.607293188571929932e-01 -1.393488496541976929e-01
-2.342724353075027466e-01 2.492980509996414185e-01 2.974855341017246246e-02 2.024647146463394165e-01 -3.804846704006195068e-01 -2.156253606081008911e-01 -1.228672191500663757e-01 2.318404018878936768e-01 1.821949779987335205e-01 9.612619131803512573e-02 1.621696949005126953e-01 5.986833199858665466e-02 1.165474504232406616e-01 2.253345698118209839e-01 2.273465394973754883e-01 -4.109713714569807053e-03 -5.530195310711860657e-02 9.426284581422805786e-02 -9.969268739223480225e-02 -6.251803785562515259e-02 -1.841009706258773804e-01 -1.158134639263153076e-01 -7.185785565525293350e-03 -1.627835929393768311e-01 9.214930981397628784e-02 -9.866528213024139404e-02 -9.486120194196701050e-02 4.239056408405303955e-01 2.179746478796005249e-01 -1.016245707869529724e-01 1.594548970460891724e-01 -5.258928984403610229e-02
-3.791573941707611084e-01 2.029701620340347290e-01 1.798480451107025146e-01 -1.352903842926025391e-01 2.721326649188995361e-01 -4.400537610054016113e-01 -6.693451106548309326e-02 7.025317102670669556e-02 9.552875161170959473e-02 -7.239408325403928757e-03 4.155123978853225708e-02 -1.268669515848159790e-01 3.258140981197357178e-01 2.446899116039276123e-01 1.390988528728485107e-01 1.591359525918960571e-01 -1.939216405153274536e-01 2.807170152664184570e-01 -1.546973884105682373e-01 -1.090937554836273193e-01 -1.197629496455192566e-01 5.065993964672088623e-02 -3.369506821036338806e-02 -1.317698955535888672e-01 -7.072542794048786163e-03 -1.166662052273750305e-01 -1.233330145478248596e-01 -5.933564156293869019e-02 1.177723407745361328e-01 9.148935973644256592e-02 -2.285263501107692719e-02 -8.227979391813278198e-02
-3.877884447574615479e-01 1.570179164409637451e-01 1.854648999869823456e-02 -1.886867582798004150e-01 2.766079008579254150e-01 -1.103711277246475220e-01 -1.019065305590629578e-01 1.198850125074386597e-01 8.065978437662124634e-02 -2.573008835315704346e-01 7.849550992250442505e-02 -1.216745600104331970e-01 1.651422828435897827e-01 -2.944316342473030090e-02 1.631941944360733032e-01 6.141590327024459839e-02 -3.552386462688446045e-01 2.899265587329864502e-01 -6.131743267178535461e-02 2.082535773515701294e-01 -4.286465421319007874e-02 -3.751694560050964355e-01 -2.181417793035507202e-01 -7.876227051019668579e-02 5.368857830762863159e-02 5.043320730328559875e-02 -2.153037935495376587e-01 -6.632193922996520996e-02 8.056899160146713257e-02 4.733807966113090515e-02 -4.606125876307487488e-02 5.053945258259773254e-02
-1.662599742412567139e-01 9.781514108180999756e-02 2.649713456630706787e-01 2.613828182220458984e-01 -1.241627559065818787e-01 -1.275386363267898560e-01 5.879566445946693420e-02 -1.135822013020515442e-02 3.686607480049133301e-01 -1.533164829015731812e-01 -2.588367760181427002e-01 3.233461976051330566e-01 1.001861095428466797e-01 -2.776533663272857666e-01 2.698787748813629150e-01 -7.703671604394912720e-02 5.358546040952205658e-03 1.656929403543472290e-01 -8.093455433845520020e-02 5.023633688688278198e-02 -2.833319306373596191e-01 8.184988796710968018e-02 -1.367811020463705063e-02 -1.095591336488723755e-01 1.873539984226226807e-01 -7.097488641738891602e-02 -6.702537834644317627e-02 5.689734965562820435e-02 2.518228888511657715e-01 -6.701494008302688599e-02 9.923966228961944580e-02 -1.754432469606399536e-01
-3.495076894760131836e-01 -1.284081488847732544e-01 5.487135052680969238e-02 6.920245941728353500e-03 -1.254670172929763794e-01 1.345792226493358612e-02 -1.497231125831604004e-01 -1.847186088562011719e-01 7.037091255187988281e-02 -1.287150532007217407e-01 -1.385869551450014114e-02 -3.250633180141448975e-02 1.149026528000831604e-01 1.527639478445053101e-01 4.186901450157165527e-01 8.068918436765670776e-02 -1.170456111431121826e-01 1.661927700042724609e-01 -9.683372080326080322e-02 1.925047338008880615e-01 -1.861898154020309448e-01 -2.906539244577288628e-03 -1.100721806287765503e-01 -6.797617673873901367e-02 -8.317945152521133423e-02 -3.842820227146148682e-01 -2.529326081275939941e-01 -1.099964603781700134e-01 -1.405272632837295532e-03 2.985902689397335052e-02 1.224344223737716675e-01 -3.987484574317932129e-01
-2.784758806228637695e-01 8.664695173501968384e-02 -2.697624564170837402e-01 -1.432309113442897797e-02 9.233387187123298645e-03 -1.110206842422485352e-01 -1.580970287322998047e-01 -2.222793102264404297e-01 5.009876936674118042e-02 -3.480759263038635254e-01 6.752679590135812759e-03 -1.128034517168998718e-01 3.058085143566131592e-01 -2.595948800444602966e-02 1.306267827749252319e-01 -1.323265880346298218e-01 1.337710767984390259e-01 3.685818314552307129e-01 1.778329350054264069e-02 1.353404670953750610e-01 -1.242325678467750549e-01 -2.529583275318145752e-01 -2.623114585876464844e-01 -2.847288846969604492e-01 -1.094586774706840515e-01 -6.314887106418609619e-02 -1.631586551666259766e-01 -8.362364023923873901e-02 -9.391365200281143188e-02 1.263403296470642090e-01 -4.572742432355880737e-02 -1.086936071515083313e-01
-2.241412550210952759e-01 7.558090984821319580e-02 -2.044045776128768921e-01 -8.162399753928184509e-03 -1.707978397607803345e-01 -2.445852756500244141e-01 -2.686910927295684814e-01 2.939612977206707001e-02 -2.206123918294906616e-01 -2.854799628257751465e-01 -1.174686476588249207e-02 8.476901054382324219e-02 4.587377905845642090e-01 -1.045034527778625488e-01 -2.708742022514343262e-02 -2.237247079610824585e-01 -1.219069585204124451e-01 5.605315044522285461e-02 -2.181996405124664307e-01 -1.517167836427688599e-01 -1.350902114063501358e-02 -1.459218114614486694e-01 7.073468714952468872e-02 -8.779796957969665527e-02 3.207059502601623535e-01 -1.248174160718917847e-02 5.956454575061798096e-02 -1.955851539969444275e-02 2.308273613452911377e-01 -1.420128997415304184e-02 1.387913227081298828e-01 -1.673408001661300659e-01
1.942177489399909973e-02 2.170430868864059448e-01 8.459385484457015991e-02 -1.407794207334518433e-01 -1.586649864912033081e-01 -2.679151892662048340e-01 -1.286560446023941040e-01 2.064417451620101929e-01 1.678013801574707031e-01 -3.637976944446563721e-02 9.665588289499282837e-02 -3.041028603911399841e-02 1.450834274291992188e-01 -2.579154968261718750e-01 9.039541333913803101e-02 -9.207168966531753540e-02 1.490099430084228516e-01 2.562026381492614746e-01 -1.684642136096954346e-01 2.439943701028823853e-01 -3.866815268993377686e-01 1.911294832825660706e-02 -8.070217072963714600e-02 6.049019843339920044e-02 1.108582317829132080e-01 -1.816734671592712402e-01 -2.325768321752548218e-01 8.586963266134262085e-02 2.084420025348663330e-01 -2.039088308811187744e-01 2.926961481571197510e-01 1.103410944342613220e-01
-2.956567406654357910e-01 5.973117426037788391e-02 -8.664922416210174561e-02 1.433783620595932007e-01 -3.305468335747718811e-02 4.895067960023880005e-02 -1.664569377899169922e-01 -1.235353350639343262e-01 -3.128691017627716064e-02 -2.875951230525970459e-01 2.173990160226821899e-01 -8.080031722784042358e-02 2.578709460794925690e-02 -2.187065333127975464e-01 -2.529427409172058105e-02 -2.457426637411117554e-01 -4.116364121437072754e-01 3.743356093764305115e-02 -4.043484851717948914e-02 3.499110639095306396e-01 -2.809323072433471680e-01 -8.732442744076251984e-03 -6.462679803371429443e-02 -2.747437357902526855e-02 -6.984312087297439575e-02 -1.518748253583908081e-01 8.298037201166152954e-02 7.076268643140792847e-02 3.245557248592376709e-01 -1.915819197893142700e-01 1.565694808959960938e-01 -4.741588607430458069e-02
-2.850869670510292053e-02 4.370173215866088867e-01 -1.345665454864501953e-01 2.091756165027618408e-01 -3.853813111782073975e-01 -1.021461039781570435e-01 -2.813306869938969612e-03 -2.497720718383789062e-02 1.188146695494651794e-01 -2.073696553707122803e-01 -1.088989302515983582e-01 1.754866242408752441e-01 4.830771088600158691e-01 -9.483754634857177734e-02 1.693371236324310303e-01 -1.327659934759140015e-01 9.711215645074844360e-02 8.881399035453796387e-02 2.221084535121917725e-01 1.356774717569351196e-01 -5.469144508242607117e-02 8.948209695518016815e-03 -1.813730895519256592e-01 1.255708634853363037e-01 5.741831660270690918e-02 -1.874165982007980347e-01 -1.228100154548883438e-02 5.149866268038749695e-02 4.679581150412559509e-02 4.311954602599143982e-02 9.747399389743804932e-02 8.217778056859970093e-02
1.690857410430908203e-01 1.366714835166931152e-01 -1.191997006535530090e-01 1.801270395517349243e-01 -1.191170662641525269e-01 -3.204597234725952148e-01 -1.139189377427101135e-01 -4.079789668321609497e-02 -1.326889544725418091e-01 -3.753879666328430176e-01 1.118353307247161865e-01 1.622073054313659668e-01 3.315485715866088867e-01 -1.501197461038827896e-02 1.390584558248519897e-02 -2.628391087055206299e-01 -1.386632919311523438e-01 2.199437096714973450e-02 1.380056887865066528e-01 1.168706417083740234e-01 -2.067232131958007812e-01 6.857486069202423096e-02 1.644177734851837158e-01 -8.600461296737194061e-03 -2.329488694667816162e-01 -7.727883011102676392e-02 -2.224044650793075562e-01 9.615365415811538696e-02 1.896179914474487305e-01 1.229186058044433594e-01 2.900504469871520996e-01 1.291648745536804199e-01
-1.556048840284347534e-01 2.197646796703338623e-01 -1.604502052068710327e-01 1.924711614847183228e-01 -1.238596141338348389e-01 -3.820730373263359070e-02 -1.059864535927772522e-01 1.407370269298553467e-01 1.620519906282424927e-01 -4.314606189727783203e-01 1.632918566465377808e-01 -1.242503151297569275e-01 1.736791282892227173e-01 1.553160101175308228e-01 -7.580961100757122040e-04 2.523553967475891113e-01 -1.482448726892471313e-01 2.952673137187957764e-01 -1.283381283283233643e-01 -1.179356873035430908e-01 -2.204307466745376587e-01 1.862764507532119751e-01 -9.994006156921386719e-02 4.109678044915199280e-02 -1.980866193771362305e-01 1.675795298069715500e-03 1.803753376007080078e-01 -6.676382571458816528e-02 7.379865646362304688e-02 -3.213708102703094482e-01 -1.512120366096496582e-01 -4.515222460031509399e-02
-9.475411474704742432e-02 -5.486489739269018173e-03 -3.124974668025970459e-01 -3.758854269981384277e-01 -6.296826899051666260e-02 -2.317150980234146118e-01 -3.011149168014526367e-01 3.232764825224876404e-02 2.380923479795455933e-01 -2.925549745559692383e-01 -5.989839881658554077e-02 -8.973484486341476440e-02 2.356507480144500732e-01 3.849054872989654541e-02 2.089870274066925049e-01 8.129441738128662109e-02 -7.355187833309173584e-02 1.630979776382446289e-01 -4.099164530634880066e-02 1.517800837755203247e-01 5.129125714302062988e-02 -2.141546308994293213e-01 -2.158848792314529419e-01 -1.400979310274124146e-01 1.226279586553573608e-01 1.865776069462299347e-02 -2.727723717689514160e-01 -8.299034833908081055e-02 9.077456593513488770e-02 -9.011547267436981201e-02 5.664385482668876648e-02 -2.318600863218307495e-01
-1.876021325588226318e-01 1.799932420253753662e-01 -1.364106237888336182e-01 1.878933012485504150e-01 -1.293065994977951050e-01 -6.247190386056900024e-02 4.071872681379318237e-02 1.081806644797325134e-01 1.287338323891162872e-02 -7.255328446626663208e-02 -1.201303154230117798e-01 -1.287500709295272827e-01 3.600072860717773438e-01 8.138559013605117798e-02 2.551058232784271240e-01 5.333673208951950073e-02 -2.587352097034454346e-01 3.879561647772789001e-02 3.895549103617668152e-02 -8.451963216066360474e-02 5.664553865790367126e-02 2.966766804456710815e-02 -1.094684354029595852e-03 9.737739711999893188e-02 -4.222782254219055176e-01 -3.748368471860885620e-02 -1.350327432155609131e-01 -2.491768747568130493e-01 1.344053000211715698e-01 -6.445963680744171143e-02 1.672005802392959595e-01 -4.505734145641326904e-01
-8.995694667100906372e-02 4.476143717765808105e-01 -1.507821679115295410e-01 -7.892192155122756958e-02 1.087697893381118774e-01 -1.360852569341659546e-01 -3.034467622637748718e-02 1.677418351173400879e-01 -2.257501520216464996e-02 -3.462760746479034424e-01 -2.114911098033189774e-03 -6.666945666074752808e-02 1.265067309141159058e-01 8.834263682365417480e-02 2.002105116844177246e-01 1.390410363674163818e-01 -2.153572291135787964e-01 3.396825119853019714e-02 8.124937117099761963e-02 -1.505513340234756470e-01 -1.322407126426696777e-01 -8.199983090162277222e-02 -2.800077199935913086e-01 -2.667011916637420654e-01 -1.857938766479492188e-01 -1.828625202178955078e-01 -2.326182723045349121e-01 -6.761988159269094467e-03 2.903890907764434814e-01 1.086307168006896973e-01 3.814491210505366325e-03 1.621258258819580078e-01
1.566760689020156860e-01 1.091887354850769043e-01 1.895498335361480713e-01 2.574770748615264893e-01 -3.282234370708465576e-01 -2.828812301158905029e-01 -1.431967318058013916e-01 -2.894593589007854462e-02 4.982273653149604797e-02 -3.110105395317077637e-01 -5.202814564108848572e-02 2.978951334953308105e-01 3.709464967250823975e-01 -2.087774723768234253e-01 3.008598089218139648e-01 -1.925458759069442749e-01 -4.378931596875190735e-02 6.660304963588714600e-02 7.382369786500930786e-02 7.339742034673690796e-02 -2.213421277701854706e-02 -2.516702376306056976e-02 -2.291747629642486572e-01 2.179884910583496094e-02 -8.468122221529483795e-03 -1.762322336435317993e-01 -1.563449017703533173e-02 -2.493591047823429108e-03 6.923962384462356567e-02 -2.687899768352508545e-02 2.067572921514511108e-01 -4.263497516512870789e-02
-4.784625023603439331e-02 2.288739085197448730e-01 -2.343193441629409790e-01 6.166330073028802872e-03 -1.875330880284309387e-02 2.689971216022968292e-02 -2.373874783515930176e-01 5.755496770143508911e-02 5.320142954587936401e-02 -2.491428852081298828e-01 9.619052708148956299e-02 -2.731567919254302979e-01 3.249969184398651123e-01 3.224209547042846680e-01 8.292412757873535156e-02 7.338974624872207642e-02 4.502846673130989075e-02 -2.015162855386734009e-01 -2.272613048553466797e-01 1.174596920609474182e-01 -1.486730426549911499e-01 -1.964859515428543091e-01 -8.273859322071075439e-02 -7.331626862287521362e-02 -2.273400686681270599e-02 -3.433308899402618408e-01 -2.034790813922882080e-01 -2.121135592460632324e-01 7.016103714704513550e-02 1.808252930641174316e-01 9.986498951911926270e-02 -1.601189076900482178e-01
-2.289291918277740479e-01 3.849680423736572266e-01 -6.840125471353530884e-02 9.168463945388793945e-02 6.218804419040679932e-02 -1.530566513538360596e-01 -2.084487527608871460e-01 1.037481892853975296e-02 2.112930417060852051e-01 -4.238738678395748138e-03 -7.372404634952545166e-02 -2.044451832771301270e-01 2.783416807651519775e-01 1.816005706787109375e-01 -3.792108222842216492e-02 6.662355363368988037e-02 1.348701566457748413e-01 1.765122823417186737e-02 -1.764270514249801636e-01 2.094024717807769775e-01 -2.040859311819076538e-01 -1.960865259170532227e-01 2.446246217004954815e-04 5.206094309687614441e-02 -2.723301947116851807e-01 -1.370604187250137329e-01 -4.431920349597930908e-01 -7.348559051752090454e-02 7.184219546616077423e-03 4.076126217842102051e-02 3.851963579654693604e-02 -1.815886199474334717e-01
-2.577466070652008057e-01 4.934559464454650879e-01 -2.027023434638977051e-01 2.230817973613739014e-01 6.425112485885620117e-02 1.844892092049121857e-02 -3.108533844351768494e-02 -1.787817329168319702e-01 1.399619430303573608e-01 -1.806165277957916260e-01 -2.945624478161334991e-02 1.291705816984176636e-01 -2.356108836829662323e-02 -6.664238870143890381e-02 -2.561915665864944458e-02 -1.979411840438842773e-01 1.824076287448406219e-02 2.077144980430603027e-01 -1.971238553524017334e-01 2.984825372695922852e-01 -2.253984659910202026e-01 1.117435097694396973e-01 -9.192299097776412964e-02 1.280938684940338135e-01 2.926942110061645508e-01 1.232970319688320160e-02 8.086037822067737579e-03 -9.441755712032318115e-03 2.457756102085113525e-01 2.378651872277259827e-02 1.601861864328384399e-01 -1.226155608892440796e-01
-8.397255092859268188e-02 9.271943569183349609e-02 4.305822029709815979e-02 -5.767296999692916870e-02 -1.442325413227081299e-01 -1.997902691364288330e-01 -4.061449766159057617e-01 1.140174865722656250e-01 -3.251712396740913391e-02 -2.217327058315277100e-01 -6.778383255004882812e-02 -2.491940855979919434e-01 1.215140670537948608e-01 -1.862272024154663086e-01 1.606020480394363403e-01 -5.613763257861137390e-02 -2.348838597536087036e-01 1.915090829133987427e-01 -1.492163818329572678e-02 -1.765969544649124146e-01 -3.028973378241062164e-02 2.097485065460205078e-01 -5.227480083703994751e-02 7.811982184648513794e-02 3.602886795997619629e-01 -2.469549141824245453e-02 -3.635205924510955811e-01 3.870372427627444267e-03 2.388914823532104492e-01 -4.563054442405700684e-02 -6.931252032518386841e-02 -2.040946781635284424e-01
7.172568887472152710e-02 2.123104035854339600e-01 -2.478245832026004791e-02 2.298749051988124847e-02 -7.611033320426940918e-02 -1.859261095523834229e-01 5.276652052998542786e-02 2.193828225135803223e-01 2.438091933727264404e-01 -5.849363654851913452e-02 -1.080392003059387207e-01 -1.458155661821365356e-01 3.476568758487701416e-01 2.426905035972595215e-01 3.861956670880317688e-02 6.295832991600036621e-02 -1.973948031663894653e-01 1.091784909367561340e-01 -1.824132651090621948e-01 7.395170629024505615e-02 -2.128325253725051880e-01 -1.452043652534484863e-01 1.401373278349637985e-02 3.824806511402130127e-01 2.733660116791725159e-02 -2.645059823989868164e-01 -1.131745874881744385e-01 -1.229035407304763794e-01 2.303032726049423218e-01 2.171072363853454590e-01 2.515527009963989258e-01 -1.084809154272079468e-01
-1.605042815208435059e-01 2.251358777284622192e-01 1.062222011387348175e-02 -1.568343043327331543e-01 -4.092148691415786743e-02 -2.195065468549728394e-01 -5.229061469435691833e-02 3.261948227882385254e-01 7.465682923793792725e-02 1.801524870097637177e-02 -3.540168330073356628e-02 5.205393582582473755e-02 3.051853775978088379e-01 -1.074639856815338135e-01 7.525641471147537231e-02 -3.357579233124852180e-03 9.507077187299728394e-02 7.053828984498977661e-02 -1.011817231774330139e-01 2.515759766101837158e-01 6.827544420957565308e-02 3.528794273734092712e-02 -5.307252705097198486e-02 1.132349967956542969e-01 8.541776239871978760e-02 4.433289170265197754e-02 -3.453662097454071045e-01 1.765531897544860840e-01 4.678937196731567383e-01 -2.002268880605697632e-01 2.894384860992431641e-01 -8.964623510837554932e-02
1.566707342863082886e-01 8.634828776121139526e-02 2.173713035881519318e-02 1.942503303289413452e-01 1.672884263098239899e-02 -3.484061732888221741e-02 -1.630620062351226807e-01 1.853879988193511963e-01 3.868619352579116821e-02 -1.003923863172531128e-01 -1.642297208309173584e-01 2.708294689655303955e-01 2.988696098327636719e-01 -1.957088112831115723e-01 1.936523616313934326e-01 2.836552858352661133e-01 -1.160764023661613464e-01 1.918847560882568359e-01 -9.691706299781799316e-02 2.700423002243041992e-01 -3.290660083293914795e-01 1.032952070236206055e-01 -9.488920122385025024e-02 2.808881700038909912e-01 -1.340173333883285522e-01 4.817107319831848145e-02 -3.109919130802154541e-01 -6.321310251951217651e-02 1.546492129564285278e-01 -1.438985168933868408e-01 -6.536415964365005493e-02 2.246587164700031281e-02
-3.424877226352691650e-01 3.778844177722930908e-01 8.838071674108505249e-02 1.864003837108612061e-01 1.484862118959426880e-01 -1.248260959982872009e-01 -1.244963333010673523e-02 -1.121938675642013550e-01 5.554593354463577271e-02 -2.475429326295852661e-01 1.708384156227111816e-01 1.375863701105117798e-01 1.753710359334945679e-01 -1.331302523612976074e-01 6.006418541073799133e-02 -8.559606969356536865e-02 -2.875136733055114746e-01 -2.617197930812835693e-01 6.229915469884872437e-02 4.594837874174118042e-02 -1.769750416278839111e-01 9.796926379203796387e-02 -9.586260467767715454e-02 6.427738070487976074e-02 -1.327408254146575928e-01 1.755460500717163086e-01 -4.148710519075393677e-02 3.482354339212179184e-03 2.576621770858764648e-01 1.251111626625061035e-01 1.226615607738494873e-01 -3.412244021892547607e-01
-4.144481420516967773e-01 1.130818799138069153e-01 -2.833830416202545166e-01 4.491879604756832123e-03 9.602172300219535828e-03 -2.151412516832351685e-01 1.361638307571411133e-02 9.167538583278656006e-02 6.977080553770065308e-02 -2.151987552642822266e-01 1.169975772500038147e-01 -8.103021420538425446e-03 2.182317525148391724e-01 2.842104136943817139e-01 5.557202175259590149e-02 7.481329888105392456e-02 -2.949432432651519775e-01 9.440521709620952606e-03 -3.187913596630096436e-01 2.037075757980346680e-01 1.803070120513439178e-02 2.112696319818496704e-01 -1.663801819086074829e-01 5.415998399257659912e-02 -2.231443859636783600e-02 -1.292697340250015259e-01 -1.488567441701889038e-01 2.280873246490955353e-02 -8.144653588533401489e-02 -9.938629716634750366e-02 2.906969487667083740e-01 1.773382574319839478e-01
-2.500841617584228516e-01 3.009996414184570312e-01 -8.943527191877365112e-02 1.830856800079345703e-01 -1.082001908798702061e-04 -1.717928051948547363e-01 -1.789147965610027313e-02 2.546020150184631348e-01 4.119738340377807617e-01 -1.343623548746109009e-01 9.988485276699066162e-02 -6.656541675329208374e-02 9.047213941812515259e-02 -3.071238398551940918e-01 3.885747492313385010e-02 9.707349538803100586e-02 -8.358904719352722168e-02 1.652770489454269409e-01 -1.741719990968704224e-01 2.787254564464092255e-02 -7.598140090703964233e-02 6.582968682050704956e-02 -8.997118100523948669e-03 -2.704235613346099854e-01 -2.289648801088333130e-01 -5.840253550559282303e-03 -2.261571437120437622e-01 4.940974339842796326e-02 6.316616386175155640e-02 -1.459786295890808105e-01 -1.293514519929885864e-01 -3.134391009807586670e-01
-1.156814396381378174e-01 2.510885000228881836e-01 -1.329445838928222656e-01 -2.163842171430587769e-01 -5.408818647265434265e-02 -2.593566477298736572e-01 1.521854549646377563e-01 2.021002620458602905e-01 -4.624756798148155212e-02 -1.823089569807052612e-01 9.325101226568222046e-02 -1.524260640144348145e-01 -4.766244906932115555e-03 -1.215310990810394287e-01 3.047254085540771484e-01 3.104942142963409424e-01 -1.565090417861938477e-01 2.799144983291625977e-01 -1.061362177133560181e-01 7.472022622823715210e-02 2.335346862673759460e-02 -4.080187529325485229e-02 -1.546643227338790894e-01 -1.316434442996978760e-01 -6.271236389875411987e-02 -9.302463382482528687e-02 -1.823271997272968292e-02 -8.839882910251617432e-02 3.281831741333007812e-01 -2.329502850770950317e-01 9.494598209857940674e-02 -3.140757083892822266e-01
-2.702158987522125244e-01 2.668467164039611816e-01 -5.564153194427490234e-02 7.266639918088912964e-02 6.584159284830093384e-02 -3.904259577393531799e-02 7.813177257776260376e-02 1.014427915215492249e-01 2.205550856888294220e-02 -2.257016897201538086e-01 -7.474320009350776672e-03 7.881402224302291870e-02 2.381635308265686035e-01 -4.847372695803642273e-02 7.291862368583679199e-02 -3.534698188304901123e-01 -1.229293048381805420e-01 -2.045223664026707411e-04 -2.600391507148742676e-01 9.671724401414394379e-03 1.133594885468482971e-01 1.934938728809356689e-01 7.271452993154525757e-02 -9.039587527513504028e-02 9.024111181497573853e-02 4.238599538803100586e-02 -5.193982720375061035e-01 -1.818625777959823608e-01 9.333608299493789673e-02 3.591807186603546143e-02 9.208301454782485962e-02 -3.166639208793640137e-01
-1.392851620912551880e-01 1.876303106546401978e-01 -2.898436598479747772e-02 1.353119164705276489e-01 -3.905257582664489746e-01 -2.153745591640472412e-01 -1.647833138704299927e-01 -7.615333795547485352e-02 -2.853937074542045593e-02 -4.126747250556945801e-01 -6.914382427930831909e-02 1.706283837556838989e-01 3.058813512325286865e-01 -8.058061450719833374e-02 2.235859334468841553e-01 -1.093365252017974854e-01 -4.593126848340034485e-02 6.512369215488433838e-02 2.010733485221862793e-01 2.868226170539855957e-01 -2.325921505689620972e-01 -5.608364474028348923e-03 -3.942311555147171021e-02 1.845615059137344360e-01 -2.077102512121200562e-01 6.012888252735137939e-02 4.588455334305763245e-02 1.119575947523117065e-01 -2.241545543074607849e-02 -3.185643255710601807e-02 2.095091044902801514e-01 4.216073825955390930e-02
-9.996246546506881714e-02 5.623433589935302734e-01 -8.864853531122207642e-02 1.847941130399703979e-01 -8.175032585859298706e-02 -8.496382273733615875e-03 -1.313396990299224854e-01 -2.416404336690902710e-02 7.992193847894668579e-02 7.666119188070297241e-02 -1.244117766618728638e-01 -1.874806545674800873e-02 2.918061614036560059e-01 -1.008409410715103149e-01 1.382828205823898315e-01 -3.520732279866933823e-03 2.946184948086738586e-02 -6.086728535592556000e-03 -1.835328936576843262e-01 -7.170071452856063843e-02 -2.365771234035491943e-01 -1.031436771154403687e-01 -6.519160419702529907e-02 -2.249586582183837891e-01 -1.095588132739067078e-01 -1.230085827410221100e-02 1.804670505225658417e-02 -3.427619040012359619e-01 1.745805740356445312e-01 -2.790268659591674805e-01 -2.679464593529701233e-02 -2.538110315799713135e-01
2.489461302757263184e-01 2.017859369516372681e-01 2.488249391317367554e-01 5.848629027605056763e-02 -1.816462725400924683e-01 -3.024299442768096924e-01 -9.456139057874679565e-02 -1.428163610398769379e-02 1.029838174581527710e-01 -3.582857549190521240e-01 2.051941491663455963e-02 3.290381655097007751e-02 5.923379063606262207e-01 -2.165110409259796143e-02 -6.854886561632156372e-02 -1.415220275521278381e-02 1.445531100034713745e-01 1.017050892114639282e-01 -7.739190012216567993e-02 -1.155479252338409424e-01 -1.857202649116516113e-01 -6.572718173265457153e-02 -6.479143351316452026e-02 -9.613803774118423462e-02 -1.482645869255065918e-01 -1.607323288917541504e-01 -9.428669512271881104e-02 -1.744826883077621460e-02 1.793309301137924194e-01 2.332377433776855469e-02 5.832907184958457947e-02 7.555184513330459595e-02
7.000303268432617188e-02 2.748694419860839844e-01 -2.325161546468734741e-01 1.921822726726531982e-01 -1.125536561012268066e-01 -3.454965353012084961e-01 -1.019837632775306702e-01 -2.004231065511703491e-01 6.613464094698429108e-03 -7.395931333303451538e-02 -4.002771899104118347e-02 1.312433779239654541e-01 1.760296523571014404e-01 1.528162509202957153e-02 -4.624437540769577026e-02 -2.894643545150756836e-01 -3.615597188472747803e-01 6.555733736604452133e-03 -3.133426308631896973e-01 9.823353588581085205e-02 -1.174728274345397949e-01 2.018245458602905273e-01 2.486175857484340668e-02 8.777658641338348389e-02 1.151875853538513184e-01 -1.412655860185623169e-01 1.477918624877929688e-01 -1.416268795728683472e-01 9.453091025352478027e-02 -5.713258311152458191e-02 1.493391245603561401e-01 -3.055629432201385498e-01
-2.487167716026306152e-01 2.422837316989898682e-01 -2.820909321308135986e-01 -2.394680082798004150e-01 4.953765496611595154e-02 -5.268503725528717041e-02 -2.583038993179798126e-02 7.516559213399887085e-02 4.474912583827972412e-02 -1.648412942886352539e-01 -1.766396313905715942e-02 -4.225137457251548767e-02 3.579615354537963867e-01 -2.541251182556152344e-01 -1.086690053343772888e-01 1.082627549767494202e-01 -5.075190588831901550e-02 -4.846918210387229919e-02 -3.227355778217315674e-01 2.064323574304580688e-01 -3.343384563922882080e-01 1.736776083707809448e-01 -1.150932535529136658e-01 -1.572390086948871613e-02 3.302979841828346252e-02 2.809412404894828796e-02 -1.961061209440231323e-01 -2.675237953662872314e-01 1.435167640447616577e-01 -5.274888128042221069e-03 -2.085068225860595703e-01 1.758646965026855469e-02
3.390983119606971741e-02 -6.783038377761840820e-03 4.861179739236831665e-02 -1.787543743848800659e-01 1.247372478246688843e-02 -4.252474009990692139e-01 -2.892807424068450928e-01 2.003934681415557861e-01 1.733953654766082764e-01 -3.110213577747344971e-01 -1.716665923595428467e-03 4.442248493432998657e-02 1.271812766790390015e-01 -3.083618879318237305e-01 1.670738309621810913e-01 1.248594298958778381e-01 -5.920904502272605896e-02 2.513122558593750000e-02 -1.646545529365539551e-01 -1.500843837857246399e-02 -4.536497890949249268e-01 -2.235209569334983826e-02 -2.046106308698654175e-01 -1.457196176052093506e-01 -3.037798218429088593e-02 7.659289985895156860e-02 -5.911073461174964905e-02 -1.118576303124427795e-01 1.724576801061630249e-01 -9.459756314754486084e-02 1.159875392913818359e-01 1.743480563163757324e-02
-1.315299570560455322e-01 3.605913519859313965e-01 -5.875054281204938889e-03 2.297449707984924316e-01 9.404245764017105103e-02 -7.984530925750732422e-02 -1.486526615917682648e-02 -1.993670761585235596e-01 -1.235523372888565063e-01 -2.179222702980041504e-01 3.440251052379608154e-01 2.140075713396072388e-01 1.549127697944641113e-01 1.456852443516254425e-02 5.834940075874328613e-02 -2.673225998878479004e-01 -1.177216470241546631e-01 -8.333301544189453125e-02 -4.577089846134185791e-02 2.651545405387878418e-01 -2.198562026023864746e-01 9.421727806329727173e-02 -1.178732514381408691e-01 2.256290614604949951e-01 2.461473457515239716e-02 1.838410459458827972e-02 1.652098260819911957e-02 -1.633663475513458252e-01 3.515557050704956055e-01 -4.173501394689083099e-03 1.018773317337036133e-01 -2.038892656564712524e-01
1.260577738285064697e-01 2.409348487854003906e-01 6.500492990016937256e-02 4.229733720421791077e-02 -1.189719066023826599e-01 -2.384913116693496704e-01 7.083621458150446415e-04 -3.026025593280792236e-01 1.177413165569305420e-01 -1.397461742162704468e-01 2.127245366573333740e-01 1.517906226217746735e-02 2.551856040954589844e-01 -1.782349869608879089e-02 5.798771232366561890e-02 6.366518884897232056e-02 -2.958685532212257385e-02 7.445517182350158691e-02 1.148611754179000854e-01 6.610196828842163086e-02 -3.093954324722290039e-01 -4.023684859275817871e-01 -2.721583470702171326e-02 -9.093040227890014648e-02 8.107797056436538696e-02 1.413029879331588745e-01 -3.948487937450408936e-01 -1.650649011135101318e-01 1.437152773141860962e-01 1.463050544261932373e-01 -9.192734211683273315e-02 -2.343034595251083374e-01
6.351327896118164062e-02 -8.005241304636001587e-02 1.056760698556900024e-01 2.081512063741683960e-01 -2.091881334781646729e-01 -2.727396190166473389e-01 -1.406049132347106934e-01 -1.416665166616439819e-01 -5.504046007990837097e-02 -3.332381844520568848e-01 1.934296041727066040e-01 1.429856419563293457e-01 3.890780210494995117e-01 -2.119675725698471069e-01 1.844983696937561035e-01 -4.684566333889961243e-02 -9.196754544973373413e-02 1.672040075063705444e-01 2.313690483570098877e-01 1.918632537126541138e-01 -3.056737482547760010e-01 1.185747832059860229e-01 -3.430828824639320374e-02 6.586114317178726196e-02 -2.096392065286636353e-01 -3.307049348950386047e-02 -2.502075433731079102e-01 -3.856468945741653442e-02 -9.363932162523269653e-02 -2.268888428807258606e-02 1.155090332031250000e-01 3.265262395143508911e-02
-1.189807355403900146e-01 1.809696555137634277e-01 -1.798045188188552856e-01 1.429499685764312744e-01 4.549865424633026123e-02 -2.133750021457672119e-01 -1.828298121690750122e-01 3.857970833778381348e-01 2.541905641555786133e-01 -4.928995668888092041e-02 -1.905331164598464966e-01 4.667444527149200439e-02 1.476389169692993164e-01 -8.659162558615207672e-03 -1.487637162208557129e-01 -2.842250168323516846e-01 -2.418744564056396484e-01 1.385155469179153442e-01 4.005391895771026611e-02 2.060687094926834106e-01 5.960875656455755234e-03 -1.367288529872894287e-01 -5.614546313881874084e-02 -1.490297317504882812e-01 -1.665436848998069763e-02 1.182035431265830994e-01 -1.894752234220504761e-01 -1.133891101926565170e-02 2.453532963991165161e-01 2.952663004398345947e-01 -8.802891522645950317e-02 -2.624771893024444580e-01
-2.076840251684188843e-01 2.097147703170776367e-01 3.099263273179531097e-02 -1.352515071630477905e-01 -1.123281642794609070e-01 -1.823803186416625977e-01 -1.751597970724105835e-01 2.618037462234497070e-01 1.249297186732292175e-01 5.242712330073118210e-03 -9.918176382780075073e-02 2.026615291833877563e-02 2.575020790100097656e-01 1.543806586414575577e-02 -9.140650928020477295e-02 -1.102855652570724487e-01 2.864401414990425110e-02 7.076125591993331909e-02 -1.708342283964157104e-01 2.271948456764221191e-01 -1.559564005583524704e-02 -2.976553440093994141e-01 2.275056578218936920e-02 -5.997983738780021667e-03 -5.089774727821350098e-03 1.230934709310531616e-01 -4.527989625930786133e-01 1.442595571279525757e-02 3.912482857704162598e-01 -1.557504534721374512e-01 2.420092076063156128e-01 -5.696532875299453735e-02
1.264358013868331909e-01 3.465302288532257080e-01 -2.154348343610763550e-01 1.578034013509750366e-01 -3.557681441307067871e-01 -3.193759024143218994e-01 2.950344234704971313e-02 1.225653067231178284e-01 1.819425076246261597e-01 5.659961327910423279e-02 -1.224051713943481445e-01 -1.599862575531005859e-01 1.723807752132415771e-01 1.202542558312416077e-01 2.069984935224056244e-02 -2.613320946693420410e-01 -1.890593618154525757e-01 1.262141764163970947e-01 -2.353452295064926147e-01 5.280585959553718567e-02 -2.812276184558868408e-01 -8.183901198208332062e-03 1.201888695359230042e-01 2.042555660009384155e-01 -2.631754055619239807e-02 -7.540774997323751450e-03 -1.505161076784133911e-01 -6.413640081882476807e-02 1.956518441438674927e-01 -5.673697218298912048e-02 -4.118774086236953735e-02 -2.061155289411544800e-01
1.532663106918334961e-01 3.010867536067962646e-01 2.323699444532394409e-01 -2.340935915708541870e-02 -2.014963179826736450e-01 -5.289176851511001587e-02 -4.585955664515495300e-02 3.106277287006378174e-01 3.707494139671325684e-01 -1.861852109432220459e-01 2.363230437040328979e-01 2.643213570117950439e-01 3.085105121135711670e-01 -7.692995667457580566e-02 -7.782325148582458496e-02 -8.556752651929855347e-02 -1.889442801475524902e-01 6.647370755672454834e-02 -3.680992126464843750e-02 9.563180059194564819e-02 -2.083723843097686768e-01 8.121683448553085327e-02 -8.805771917104721069e-02 -9.778143465518951416e-02 -3.376909717917442322e-02 -2.132126688957214355e-01 -2.856844067573547363e-01 -3.639417141675949097e-02 1.083822920918464661e-01 -9.641922265291213989e-02 7.872282713651657104e-02 4.776285216212272644e-02
6.785632669925689697e-02 6.574837118387222290e-02 -1.107882186770439148e-01 1.926284432411193848e-01 -2.999747395515441895e-01 -2.144689261913299561e-01 -1.576048135757446289e-01 1.734420061111450195e-01 -9.081855416297912598e-02 -3.311697840690612793e-01 1.349033862352371216e-01 2.108902782201766968e-01 3.849412500858306885e-01 -8.625798672437667847e-02 1.327305436134338379e-01 -2.155636548995971680e-01 -1.986575275659561157e-01 1.035922914743423462e-01 9.147468209266662598e-02 6.112414225935935974e-02 -2.078175842761993408e-01 1.395956426858901978e-01 9.702632576227188110e-02 4.668357968330383301e-02 -2.684676051139831543e-01 -8.768200129270553589e-02 -1.369794607162475586e-01 1.657970398664474487e-01 1.414125710725784302e-01 3.878963366150856018e-02 2.467838525772094727e-01 7.417201995849609375e-02
-2.653538286685943604e-01 1.665899008512496948e-01 -1.101602315902709961e-01 -3.953407704830169678e-02 -8.238013088703155518e-02 4.578898847103118896e-02 9.791444242000579834e-02 -7.913607358932495117e-02 7.575972378253936768e-02 -1.668829321861267090e-01 1.553421914577484131e-01 -3.304258584976196289e-01 5.489186644554138184e-01 -5.705595761537551880e-02 -9.887752681970596313e-02 1.556057780981063843e-01 8.833158761262893677e-02 1.271771043539047241e-01 4.456200078129768372e-02 3.878666833043098450e-02 -4.663950204849243164e-02 -3.798269852995872498e-02 -1.028752792626619339e-02 9.314572811126708984e-02 8.255509287118911743e-02 -2.398221753537654877e-02 -4.230249524116516113e-01 -2.401858121156692505e-01 7.686524093151092529e-02 -1.360062509775161743e-01 1.624346971511840820e-01 -1.525051146745681763e-01
-3.681315779685974121e-01 1.676497459411621094e-01 -4.486016035079956055e-01 -8.288577944040298462e-02 -1.470143944025039673e-01 -1.567417085170745850e-01 -1.153956353664398193e-01 1.064509227871894836e-01 2.286730259656906128e-01 -2.150362432003021240e-01 1.110847443342208862e-01 3.660293668508529663e-02 1.034903377294540405e-01 -2.704461812973022461e-01 2.071604281663894653e-01 2.968513369560241699e-01 -2.324073314666748047e-01 8.012741804122924805e-02 -1.361932158470153809e-01 -4.481414798647165298e-03 -1.226394996047019958e-01 2.505977749824523926e-01 -1.128041744232177734e-02 -5.164132267236709595e-02 7.716004736721515656e-03 -7.048373669385910034e-02 3.059651516377925873e-02 7.405383884906768799e-02 1.252250820398330688e-01 -1.274174302816390991e-01 1.647951155900955200e-01 1.317299716174602509e-02
3.480685502290725708e-02 2.047892957925796509e-01 -1.704128086566925049e-01 2.821687161922454834e-01 2.149230241775512695e-01 6.145592033863067627e-02 -3.645031154155731201e-01 8.189188688993453979e-02 1.210725586861371994e-02 -4.561689794063568115e-01 7.414405792951583862e-02 -2.109597995877265930e-02 4.550375044345855713e-02 -2.365217506885528564e-01 1.238712295889854431e-01 -4.801688343286514282e-02 -3.588044047355651855e-01 -4.069849103689193726e-02 -5.118280649185180664e-02 6.364596635103225708e-02 -1.371886879205703735e-01 -1.299095526337623596e-02 -6.803883612155914307e-02 -1.050324067473411560e-01 2.537778317928314209e-01 -8.334481716156005859e-02 -5.094210803508758545e-02 -7.723142206668853760e-02 1.225641369819641113e-01 -1.995725780725479126e-01 1.545420289039611816e-01 -1.960838586091995239e-01
-1.276600360870361328e-01 1.210801303386688232e-01 -7.913596183061599731e-02 2.797831892967224121e-01 2.543919384479522705e-01 -1.001468524336814880e-01 -1.581985801458358765e-01 -7.675349712371826172e-02 -1.730244904756546021e-01 -4.622133076190948486e-01 -1.288431286811828613e-01 7.080075889825820923e-02 3.979533538222312927e-02 -6.079325079917907715e-02 5.469301249831914902e-04 -7.385431975126266479e-02 -4.232476651668548584e-01 -3.674067556858062744e-02 1.794595867395401001e-01 2.707310393452644348e-02 -2.646251022815704346e-01 -1.166633591055870056e-01 -1.437793225049972534e-01 -1.287785023450851440e-01 1.159016117453575134e-01 -1.701393872499465942e-01 -1.534445285797119141e-01 3.200506418943405151e-02 1.466860771179199219e-01 -2.064988464117050171e-01 5.507173016667366028e-02 -1.856090575456619263e-01
-4.696854576468467712e-02 6.677816808223724365e-02 -5.181550979614257812e-02 2.053046822547912598e-01 -1.175485476851463318e-01 -7.915279828011989594e-03 -7.540471106767654419e-02 1.298240106552839279e-02 3.728030016645789146e-03 -5.248465538024902344e-01 -1.407082527875900269e-01 -3.523450577631592751e-03 1.470932960510253906e-01 -1.291719079017639160e-01 -5.086429789662361145e-02 -1.531712859869003296e-01 -8.907873928546905518e-02 1.278968295082449913e-03 -3.006601333618164062e-01 -1.847687214612960815e-01 -3.748186826705932617e-01 1.084232404828071594e-01 -3.590840846300125122e-02 -4.425114393234252930e-02 -9.105298668146133423e-02 -1.320119202136993408e-01 -3.684399724006652832e-01 8.768612146377563477e-02 2.560898959636688232e-01 -1.064147055149078369e-01 1.369486749172210693e-01 1.277698427438735962e-01
-2.559505999088287354e-01 -1.501748338341712952e-03 -1.756647229194641113e-01 1.481462866067886353e-01 2.929511964321136475e-01 3.275771066546440125e-02 -1.637131571769714355e-01 3.031814657151699066e-02 1.749238818883895874e-01 -3.435632586479187012e-01 1.415603235363960266e-02 -2.397808134555816650e-01 1.914430260658264160e-01 1.789294369518756866e-02 9.065043926239013672e-02 1.715722233057022095e-01 -1.679412722587585449e-01 1.527760773897171021e-01 -8.684362471103668213e-02 7.295558229088783264e-03 -7.620705664157867432e-02 -3.671047091484069824e-01 -2.592384517192840576e-01 -1.665852814912796021e-01 -1.220102086663246155e-01 -2.612193524837493896e-01 -2.159572690725326538e-01 -1.424368768930435181e-01 1.384336948394775391e-01 -2.330526895821094513e-02 1.466376930475234985e-01 -1.366611663252115250e-02
7.653623353689908981e-03 4.365719854831695557e-01 -7.224162667989730835e-02 3.972752019762992859e-02 4.030219744890928268e-03 4.377755150198936462e-02 -2.633860409259796143e-01 1.927635073661804199e-01 8.992762118577957153e-02 -1.371714025735855103e-01 -1.046715751290321350e-01 8.205460757017135620e-02 -1.244129525730386376e-04 2.890075147151947021e-01 2.201336324214935303e-01 -5.493985489010810852e-03 -8.827202022075653076e-02 2.032943367958068848e-01 -2.480149827897548676e-02 2.096211463212966919e-01 4.629845917224884033e-02 -1.979702711105346680e-01 -3.228321969509124756e-01 -1.581974327564239502e-01 9.848486632108688354e-02 4.941873624920845032e-02 -2.463678866624832153e-01 2.009962946176528931e-01 2.425076663494110107e-01 -1.479263305664062500e-01 6.163377314805984497e-02 -2.355663925409317017e-01
-2.593222260475158691e-01 1.947230845689773560e-01 -1.087200418114662170e-01 1.161011755466461182e-01 8.570428192615509033e-02 -1.434088200330734253e-01 -1.726489961147308350e-01 6.817469000816345215e-02 1.906974166631698608e-01 1.327050626277923584e-01 -9.101717919111251831e-02 8.255654573440551758e-02 2.651822566986083984e-01 1.009067073464393616e-01 -2.092173844575881958e-01 -1.710228621959686279e-01 -1.888049691915512085e-01 1.946817785501480103e-01 9.075412899255752563e-02 -3.339308500289916992e-02 -1.825297772884368896e-01 -1.847680509090423584e-01 -9.061621874570846558e-02 -2.291658967733383179e-01 -1.332295238971710205e-01 1.825383752584457397e-01 -4.278840124607086182e-01 -4.543241485953330994e-02 1.885128915309906006e-01 -2.797175347805023193e-01 1.531039476394653320e-01 -6.705236155539751053e-03
2.294442653656005859e-01 1.859678030014038086e-01 -7.328781299293041229e-03 3.282748758792877197e-01 -1.517532318830490112e-01 -3.184783458709716797e-01 6.294055283069610596e-02 1.623538881540298462e-01 -2.097660116851329803e-02 6.160692125558853149e-02 5.193957313895225525e-02 -1.079593300819396973e-01 6.054024398326873779e-02 -6.672993302345275879e-02 1.686404496431350708e-01 1.039507985115051270e-01 -1.355283409357070923e-01 1.661384254693984985e-01 -1.751267910003662109e-01 1.798140257596969604e-01 -3.839635550975799561e-01 -9.073466807603836060e-02 -1.649251878261566162e-01 3.382591009140014648e-01 -1.878705993294715881e-02 -3.095369338989257812e-01 3.853930160403251648e-02 9.377706795930862427e-02 9.894239902496337891e-02 1.185094565153121948e-01 1.317868530750274658e-01 -1.741376817226409912e-01
-4.099663197994232178e-01 2.929053604602813721e-01 -2.103380709886550903e-01 1.089881286025047302e-01 8.383099734783172607e-02 -1.512339711189270020e-01 -2.851737439632415771e-01 3.927455691155046225e-04 -1.376646012067794800e-01 -2.602985799312591553e-01 2.982546687126159668e-01 -1.088153496384620667e-01 2.411758750677108765e-01 -1.764594018459320068e-01 1.750966757535934448e-01 -6.359449028968811035e-02 -4.743268340826034546e-02 1.307063736021518707e-02 -1.099835559725761414e-01 1.615684479475021362e-02 -2.795050740242004395e-01 2.111575305461883545e-01 -4.256322607398033142e-02 2.057453542947769165e-01 3.954092040657997131e-02 -3.530437126755714417e-02 -8.591216057538986206e-02 1.510866731405258179e-01 -7.078197598457336426e-02 -1.257245540618896484e-01 -7.841645181179046631e-02 -1.602006256580352783e-01
-5.568190291523933411e-02 1.032124832272529602e-01 -3.928037732839584351e-02 3.141371607780456543e-01 6.576018780469894409e-02 1.670270110480487347e-03 -2.684358358383178711e-01 6.302133947610855103e-02 -2.822311520576477051e-01 -4.203474223613739014e-01 1.590234413743019104e-02 1.361242234706878662e-01 1.991379261016845703e-02 -1.055033281445503235e-01 1.032494604587554932e-01 -6.447884440422058105e-02 -4.289421439170837402e-01 1.948018819093704224e-01 1.737589761614799500e-02 7.079083472490310669e-02 -2.920589745044708252e-01 9.361231699585914612e-03 -4.000068455934524536e-02 -1.511969119310379028e-01 1.192261651158332825e-01 -1.229609772562980652e-01 -1.433253940194845200e-02 -3.825651109218597412e-02 -4.402914643287658691e-02 -1.218251809477806091e-01 1.048969551920890808e-01 -3.290969133377075195e-01
-3.134472668170928955e-01 1.251395940780639648e-01 -2.165360562503337860e-02 -5.356761440634727478e-02 -1.499963402748107910e-01 -5.452068448066711426e-01 1.483196392655372620e-02 -3.199544502422213554e-03 2.888475358486175537e-01 -2.798742353916168213e-01 -1.564635336399078369e-01 -3.744851797819137573e-02 1.822778731584548950e-01 3.354661911725997925e-02 1.299788057804107666e-01 -4.300253093242645264e-02 2.303876280784606934e-01 -6.633616983890533447e-02 -9.718215465545654297e-02 1.677084714174270630e-01 9.379556030035018921e-02 -1.565641760826110840e-01 -2.255605161190032959e-01 5.110747739672660828e-02 7.664938271045684814e-02 -1.036984696984291077e-01 -1.391853839159011841e-01 3.326636925339698792e-02 2.331621050834655762e-01 -1.184687986969947815e-01 1.856413930654525757e-01 -1.463089417666196823e-02
-1.275809258222579956e-01 4.540344476699829102e-01 -1.403417438268661499e-02 -1.435769796371459961e-01 -6.148153170943260193e-02 2.565853670239448547e-02 -1.420454829931259155e-01 -1.543652731925249100e-03 1.358176469802856445e-01 -1.084715202450752258e-01 -7.174159586429595947e-02 2.005265802145004272e-01 6.133188493549823761e-03 9.999173134565353394e-02 2.933659255504608154e-01 1.123253330588340759e-01 5.972639098763465881e-02 5.573559179902076721e-02 -1.804168522357940674e-01 2.662271857261657715e-01 -4.680336117744445801e-01 2.102836035192012787e-02 6.837516091763973236e-03 9.034697711467742920e-02 1.631150096654891968e-01 2.291640937328338623e-01 -2.176609784364700317e-01 -5.392810329794883728e-02 1.092852950096130371e-01 4.575979895889759064e-03 1.699318550527095795e-02 -2.615182697772979736e-01
-2.412943989038467407e-01 1.040147170424461365e-01 8.449031412601470947e-02 2.429022789001464844e-01 -7.937151938676834106e-02 3.902019560337066650e-02 -1.231867149472236633e-01 2.410504966974258423e-02 2.767632249742746353e-03 -1.215623691678047180e-01 -1.393825262784957886e-01 -7.117271423339843750e-02 8.353831619024276733e-02 2.545614540576934814e-01 1.363317221403121948e-01 -1.546084582805633545e-01 -2.937698066234588623e-01 2.408489584922790527e-01 -7.776455581188201904e-02 2.399025857448577881e-01 1.050274148583412170e-01 3.690910339355468750e-02 -2.675831783562898636e-04 -8.252689987421035767e-02 -2.615375816822052002e-01 9.622562676668167114e-02 -4.176928699016571045e-01 -2.680901288986206055e-01 2.269427180290222168e-01 -2.349006682634353638e-01 1.003143340349197388e-01 -1.408280134201049805e-01
2.355211377143859863e-01 1.937372982501983643e-01 1.375926285982131958e-01 1.497102379798889160e-01 -1.445574909448623657e-01 -2.910245656967163086e-01 -1.985480934381484985e-01 5.481458455324172974e-02 6.609426438808441162e-02 -5.279409289360046387e-01 -9.154780767858028412e-03 3.512351959943771362e-02 4.562154412269592285e-01 -3.258057683706283569e-02 1.436900198459625244e-01 -1.620630472898483276e-01 2.048331052064895630e-01 5.321603640913963318e-02 -1.742337644100189209e-02 9.497465193271636963e-02 -8.142323791980743408e-02 1.322896629571914673e-01 -4.713939130306243896e-02 2.571663074195384979e-02 1.500423848628997803e-01 -2.116889506578445435e-01 5.257745459675788879e-02 -2.840621210634708405e-02 8.570338785648345947e-02 1.491955714300274849e-03 1.194949224591255188e-01 5.891658738255500793e-02
-3.227097690105438232e-01 3.158979117870330811e-01 -1.878199130296707153e-01 1.455857008695602417e-01 1.928803175687789917e-01 -1.772815436124801636e-01 -4.242191016674041748e-01 -1.015312075614929199e-01 -7.866596430540084839e-02 -3.420619964599609375e-01 1.367138475179672241e-01 1.064568236470222473e-01 1.075903177261352539e-01 -2.827202081680297852e-01 1.784683912992477417e-01 -2.737725712358951569e-02 -4.545534774661064148e-02 -2.521025203168392181e-02 -1.016408726572990417e-01 2.422870695590972900e-02 -2.795804738998413086e-01 1.176293194293975830e-01 -1.448406279087066650e-01 9.688968211412429810e-02 1.168634518980979919e-01 -2.370880916714668274e-02 -2.708449028432369232e-02 1.590204238891601562e-01 -2.044971473515033722e-02 -4.577583447098731995e-02 6.845242530107498169e-02 -1.412114202976226807e-01
-1.170855462551116943e-01 2.472426742315292358e-01 -1.576986908912658691e-01 1.332455426454544067e-01 -3.731235265731811523e-01 -3.157980740070343018e-01 -5.602300539612770081e-02 2.012209594249725342e-01 -2.183524072170257568e-01 9.753433614969253540e-02 1.298125982284545898e-01 -1.315347999334335327e-01 3.203861415386199951e-01 -7.662692666053771973e-02 -9.214728139340877533e-03 -1.550593376159667969e-01 1.634097546339035034e-01 1.785117387771606445e-01 -4.223690032958984375e-01 8.656251430511474609e-02 -7.433166354894638062e-02 -6.491958349943161011e-02 -1.904096221551299095e-03 -1.213491559028625488e-01 -1.158407181501388550e-01 8.451136201620101929e-02 -8.182901889085769653e-02 -7.324711233377456665e-02 1.097692847251892090e-01 1.345683336257934570e-01 1.129188016057014465e-02 -2.100842148065567017e-01
-2.447116374969482422e-01 7.452338188886642456e-02 -9.211145341396331787e-02 1.313553303480148315e-01 -2.287298291921615601e-01 -8.347759395837783813e-02 -1.371440440416336060e-01 -8.497072756290435791e-02 9.642305783927440643e-03 -6.249151006340980530e-02 5.816748738288879395e-02 -7.852824777364730835e-02 -6.929472833871841431e-02 2.562731206417083740e-01 1.731404066085815430e-01 -9.685112535953521729e-02 -7.715496420860290527e-02 2.939571142196655273e-01 -3.785128891468048096e-01 -3.015339747071266174e-02 -1.129500046372413635e-01 1.673537343740463257e-01 -1.298825591802597046e-01 1.172522082924842834e-01 9.739558212459087372e-03 -1.571508944034576416e-01 -4.165264070034027100e-01 1.337108314037322998e-01 4.912706837058067322e-02 -1.055152416229248047e-01 3.264848887920379639e-01 -2.364205718040466309e-01
-1.528577804565429688e-01 2.190742194652557373e-01 -1.257719844579696655e-01 1.790475659072399139e-02 -9.722457081079483032e-02 -3.453208506107330322e-01 -8.474620431661605835e-02 3.702761977910995483e-02 -2.803805470466613770e-02 -2.710726261138916016e-01 2.974215149879455566e-01 2.540003955364227295e-01 2.903668023645877838e-02 6.744994223117828369e-02 -1.040888503193855286e-01 4.867386072874069214e-03 -2.202815413475036621e-01 -1.016860976815223694e-01 -2.335742413997650146e-01 1.375314295291900635e-01 -9.975091367959976196e-02 3.257641196250915527e-01 -1.881913989782333374e-01 5.996853113174438477e-02 -6.152560934424400330e-02 -7.066084537655115128e-03 -2.668699324131011963e-01 8.378961682319641113e-02 -4.241068288683891296e-02 -1.558673381805419922e-01 5.799721475341357291e-05 -3.690085113048553467e-01
-3.093688488006591797e-01 1.589415222406387329e-01 -9.974815882742404938e-03 1.433948129415512085e-01 -2.186916023492813110e-01 -9.972368925809860229e-02 2.221879549324512482e-02 8.037262409925460815e-02 1.714909374713897705e-01 -1.789916455745697021e-01 7.023315131664276123e-02 1.099332049489021301e-01 2.431420087814331055e-01 3.024973571300506592e-01 3.749861419200897217e-01 6.240488588809967041e-02 -2.214871793985366821e-01 -1.906279288232326508e-02 -2.894626557826995850e-01 -1.184939295053482056e-01 -2.154227346181869507e-01 -2.394616156816482544e-01 1.011011600494384766e-01 -8.994859457015991211e-02 -2.199282124638557434e-02 -2.196263670921325684e-01 9.510076604783535004e-03 2.171103358268737793e-01 2.327798753976821899e-01 -2.269279025495052338e-02 -8.642704226076602936e-03 3.545394167304039001e-03
7.467862218618392944e-02 2.741165459156036377e-01 -1.002255976200103760e-01 1.236121580004692078e-01 -3.540991544723510742e-01 -9.238222241401672363e-02 -2.417200356721878052e-01 2.613396644592285156e-01 3.447455540299415588e-02 -2.041209340095520020e-01 -2.127461694180965424e-02 -9.485040605068206787e-02 3.902978301048278809e-01 -2.379347681999206543e-01 -1.359989494085311890e-01 4.458463564515113831e-02 -3.392601311206817627e-01 3.221956547349691391e-03 -8.769876509904861450e-02 3.591812029480934143e-02 1.086562350392341614e-01 1.503704930655658245e-03 8.566834032535552979e-02 2.568564005196094513e-02 9.186144173145294189e-02 -9.847933799028396606e-02 -3.450306653976440430e-01 -1.610246300697326660e-01 -6.284242123365402222e-02 -2.414944022893905640e-02 8.768793940544128418e-02 -1.798578798770904541e-01
1.211995556950569153e-01 1.011697342619299889e-03 6.663104146718978882e-02 -1.069651320576667786e-01 -6.934133917093276978e-02 -2.352749705314636230e-01 -1.344646513462066650e-01 2.283593863248825073e-01 1.370553225278854370e-01 -3.855388164520263672e-01 -6.949262320995330811e-02 -2.018058300018310547e-02 2.495557963848114014e-01 -4.086844325065612793e-01 2.321440428495407104e-01 2.006959617137908936e-01 -1.678340584039688110e-01 6.105604581534862518e-03 -1.406067162752151489e-01 5.925477296113967896e-02 -3.153796792030334473e-01 2.050602883100509644e-01 -9.691915661096572876e-02 1.446120589971542358e-01 6.459634006023406982e-02 8.024916052818298340e-03 -7.912110537290573120e-02 -1.027983129024505615e-01 1.530873775482177734e-01 1.257948279380798340e-01 2.273315638303756714e-01 -8.714408427476882935e-02
-3.244808316230773926e-01 -1.481808163225650787e-02 1.264582201838493347e-02 4.113239422440528870e-02 1.956929266452789307e-01 -2.274994254112243652e-01 3.213064000010490417e-02 3.381974399089813232e-01 2.072223834693431854e-02 -2.799313366413116455e-01 -4.879388213157653809e-02 8.750025928020477295e-02 2.320203334093093872e-01 1.489374637603759766e-01 1.295234858989715576e-01 1.317192912101745605e-01 1.085635572671890259e-01 3.029889464378356934e-01 -3.089810535311698914e-02 3.416985571384429932e-01 -1.815491765737533569e-01 -1.689831539988517761e-02 -1.475318670272827148e-01 -1.194468662142753601e-01 1.556043773889541626e-01 -2.038448899984359741e-01 -3.066657576709985733e-03 2.447552829980850220e-01 1.427990049123764038e-01 2.252724319696426392e-01 -2.068589627742767334e-02 -1.954884082078933716e-02
-1.127942800521850586e-01 1.711717993021011353e-01 -1.097837314009666443e-01 -8.230230305343866348e-04 -1.961643844842910767e-01 2.843051962554454803e-02 -2.231988310813903809e-02 -2.144118584692478180e-02 5.626339092850685120e-02 -1.465491354465484619e-01 -6.282012909650802612e-02 7.987449318170547485e-02 4.861916974186897278e-02 -5.849028006196022034e-02 1.545720845460891724e-01 2.648420631885528564e-01 -1.496576219797134399e-01 1.764832735061645508e-01 -1.042720898985862732e-01 1.360449939966201782e-01 -5.459551215171813965e-01 -1.920747943222522736e-02 1.669524013996124268e-01 5.857487022876739502e-02 -1.592986434698104858e-01 -3.121238052845001221e-01 -4.239589571952819824e-01 -1.249129474163055420e-01 5.888605024665594101e-03 1.181474849581718445e-01 -4.709844943135976791e-03 -1.614575386047363281e-01
-1.318060904741287231e-01 2.166527509689331055e-01 -2.244161516427993774e-01 6.204049289226531982e-02 3.545001614838838577e-03 -1.423238068819046021e-01 -1.417544782161712646e-01 1.503090262413024902e-01 3.045107051730155945e-02 -2.776985168457031250e-01 3.585864901542663574e-01 1.107385233044624329e-01 1.527806669473648071e-01 8.476132154464721680e-02 7.526084780693054199e-03 1.861180514097213745e-01 -3.049667477607727051e-01 3.380819410085678101e-02 -1.790053397417068481e-01 -9.290945529937744141e-02 -2.781358361244201660e-01 2.913456559181213379e-01 -2.462634444236755371e-01 2.899740263819694519e-02 3.595046326518058777e-02 -2.026678770780563354e-01 3.048464097082614899e-02 7.828228920698165894e-02 1.564385183155536652e-02 -2.923771440982818604e-01 3.887007385492324829e-02 -1.979696601629257202e-01
1.598039716482162476e-01 1.138516068458557129e-01 9.677036106586456299e-02 2.219392657279968262e-01 -1.834277808666229248e-01 -2.488147765398025513e-01 -8.019378781318664551e-02 -1.322519332170486450e-01 9.579380601644515991e-02 4.436148330569267273e-03 2.519779503345489502e-01 1.776307523250579834e-01 3.028838932514190674e-01 2.308788299560546875e-01 -8.786687999963760376e-02 2.020342200994491577e-01 -3.540598973631858826e-02 7.555140554904937744e-02 -1.891794987022876740e-02 4.348822534084320068e-01 -4.606084898114204407e-02 -1.693052500486373901e-01 -1.855562478303909302e-01 -4.639711230993270874e-02 -9.850641340017318726e-02 4.831879399716854095e-03 -3.611001074314117432e-01 1.528765708208084106e-01 1.566766500473022461e-01 5.954493582248687744e-02 -7.972518354654312134e-02 -1.543582975864410400e-01
-5.168480277061462402e-01 1.311618685722351074e-01 -2.526188194751739502e-01 1.059120148420333862e-01 9.253349900245666504e-02 -1.444301605224609375e-01 -6.517764180898666382e-02 2.027705870568752289e-02 2.573063075542449951e-01 1.004870310425758362e-01 5.067124590277671814e-02 8.542955666780471802e-02 1.350809484720230103e-01 -2.671860754489898682e-01 -4.090108349919319153e-02 -1.521783322095870972e-02 -1.826381832361221313e-01 7.009780406951904297e-02 3.471633791923522949e-02 1.809838712215423584e-01 6.283094733953475952e-02 3.019609116017818451e-02 -2.936695143580436707e-02 -6.659530103206634521e-02 -1.304122060537338257e-01 -1.085560470819473267e-01 -4.829123020172119141e-01 1.295669674873352051e-01 1.907157748937606812e-01 -9.329634904861450195e-02 9.248584508895874023e-02 -1.184813976287841797e-01
-1.181179955601692200e-01 1.299700289964675903e-01 5.297262966632843018e-02 2.668961286544799805e-01 -2.576291561126708984e-02 -1.087448373436927795e-02 5.559594556689262390e-02 2.853761911392211914e-01 2.570812217891216278e-02 -1.755591779947280884e-01 -3.159148991107940674e-02 1.330462247133255005e-01 3.517464697360992432e-01 -7.147067040205001831e-02 -7.717794924974441528e-02 -2.312972992658615112e-01 -7.842683047056198120e-02 1.616765558719635010e-01 1.615939587354660034e-01 -1.976982317864894867e-02 1.179631128907203674e-01 3.950311988592147827e-02 -2.713316977024078369e-01 1.139030680060386658e-01 9.975311905145645142e-02 -1.057950593531131744e-02 -1.934427767992019653e-01 -4.775374755263328552e-02 2.452519387006759644e-01 2.753979060798883438e-03 2.402882575988769531e-01 -4.927595555782318115e-01
2.803090587258338928e-02 1.081630885601043701e-01 -8.883980102837085724e-03 -5.998692288994789124e-02 -3.484048321843147278e-02 -2.767197489738464355e-01 5.267558246850967407e-02 9.253992140293121338e-02 8.344250917434692383e-02 -2.501184046268463135e-01 1.187305077910423279e-01 3.874754309654235840e-01 3.106192052364349365e-01 -1.081937327980995178e-01 8.837682753801345825e-02 -9.276377409696578979e-02 1.018753945827484131e-01 4.780326411128044128e-02 -1.995208561420440674e-01 1.780853867530822754e-01 -4.383834004402160645e-01 1.894750893115997314e-01 -2.746643722057342529e-01 1.062931865453720093e-02 -2.294887453317642212e-01 -4.262848943471908569e-02 -5.159294605255126953e-02 -1.844812929630279541e-01 1.032644882798194885e-01 3.341835737228393555e-02 2.074741721153259277e-01 5.025373026728630066e-02
1.972268521785736084e-02 3.410533964633941650e-01 3.001004643738269806e-02 2.674819827079772949e-01 -4.198599457740783691e-01 -1.400385200977325439e-01 -1.845616102218627930e-01 -1.181573569774627686e-01 -1.135408692061901093e-02 -3.300893008708953857e-01 -1.271766517311334610e-02 1.433601975440979004e-01 3.827692568302154541e-01 -1.062800548970699310e-02 6.974781304597854614e-02 -2.573195993900299072e-01 -3.421593457460403442e-02 9.042136371135711670e-02 1.311779022216796875e-01 1.912282407283782959e-01 -5.234921351075172424e-03 1.880137808620929718e-02 1.055486202239990234e-01 -1.028626561164855957e-01 -5.728201940655708313e-02 5.487410351634025574e-03 -7.901769876480102539e-02 1.059836149215698242e-01 1.470521986484527588e-01 -3.916439041495323181e-02 2.936371266841888428e-01 6.348639726638793945e-02
-7.163111865520477295e-02 2.882221043109893799e-01 -1.419498678296804428e-02 6.498447060585021973e-02 -4.925724864006042480e-02 -8.236163854598999023e-02 1.028529275208711624e-02 -1.813502013683319092e-01 -8.478141576051712036e-02 -3.048220574855804443e-01 1.004269644618034363e-01 1.284965574741363525e-01 2.984603345394134521e-01 3.169439733028411865e-02 -9.084831923246383667e-02 -2.086119949817657471e-01 -3.027467131614685059e-01 7.318823784589767456e-02 -5.880866572260856628e-02 3.718599975109100342e-01 -1.207303926348686218e-01 -4.476413503289222717e-02 1.025623753666877747e-01 5.577705055475234985e-02 2.510064840316772461e-01 -7.478737086057662964e-02 1.358132362365722656e-01 -8.721969276666641235e-02 3.945496678352355957e-01 3.681552782654762268e-02 -3.312867134809494019e-02 -2.736420631408691406e-01
-1.097465008497238159e-01 2.367150634527206421e-01 4.741133004426956177e-02 3.754163905978202820e-02 -4.123680666089057922e-02 2.689884789288043976e-02 3.389530628919601440e-02 2.638240531086921692e-02 1.500739157199859619e-01 -1.417097300291061401e-01 7.206114474684000015e-03 -1.310835480690002441e-01 2.475645542144775391e-01 -9.889035671949386597e-02 2.469699978828430176e-01 3.751513659954071045e-01 -4.297195076942443848e-01 1.757327765226364136e-01 1.651451289653778076e-01 4.691323265433311462e-02 -2.695392966270446777e-01 -4.314506892114877701e-03 -2.327529788017272949e-01 -2.296267747879028320e-01 -9.657377377152442932e-03 -2.603821158409118652e-01 -2.217547595500946045e-01 -1.569573432207107544e-01 9.754026681184768677e-02 3.901543840765953064e-02 -1.068603694438934326e-01 -5.109969899058341980e-02
-1.121502928435802460e-02 2.616463303565979004e-01 -2.096631079912185669e-01 -8.258629590272903442e-03 -1.052080765366554260e-01 1.001673564314842224e-01 -2.514088749885559082e-01 1.101196855306625366e-01 -3.796316683292388916e-02 -3.572584316134452820e-02 1.880826987326145172e-02 -3.339234888553619385e-01 4.671289622783660889e-01 2.588259875774383545e-01 1.294729113578796387e-01 2.632727101445198059e-02 5.048415437340736389e-02 2.577539905905723572e-02 -3.288297355175018311e-01 1.336882412433624268e-01 -1.145669966936111450e-01 -9.097281098365783691e-02 -2.102888226509094238e-01 -1.156819611787796021e-01 1.286521833389997482e-02 -3.110016584396362305e-01 -1.416754573583602905e-01 -1.166966333985328674e-01 1.456217467784881592e-01 7.069746404886245728e-02 9.326635301113128662e-02 -4.564154427498579025e-03
-5.998703464865684509e-02 -6.917174905538558960e-02 -2.889784276485443115e-01 1.494132429361343384e-01 -1.598629504442214966e-01 -2.258559912443161011e-01 -6.217495538294315338e-03 1.273850947618484497e-01 1.661539673805236816e-01 -1.261218544095754623e-02 1.389406174421310425e-01 3.817025572061538696e-02 1.668558269739151001e-01 3.506772518157958984e-01 2.432515770196914673e-01 -1.303072571754455566e-01 -4.329732619225978851e-03 2.978420555591583252e-01 -1.146055087447166443e-01 2.617075145244598389e-01 -1.064772903919219971e-01 -2.208200842142105103e-01 -2.274845093488693237e-01 -2.726774811744689941e-01 -4.717512801289558411e-02 -6.960925459861755371e-02 -2.276268452405929565e-01 8.280408568680286407e-03 2.628356218338012695e-01 1.523079276084899902e-01 3.850065544247627258e-02 9.047566354274749756e-02
-3.303850293159484863e-01 -7.472561299800872803e-02 -2.839264571666717529e-01 -2.014621198177337646e-01 -7.767494022846221924e-02 -7.020701467990875244e-02 -3.675719723105430603e-02 3.653574585914611816e-01 7.436267286539077759e-02 -2.490075975656509399e-01 1.269388347864151001e-01 1.972783505916595459e-01 1.642098128795623779e-01 9.749190509319305420e-02 -3.899496793746948242e-02 9.070192277431488037e-02 -3.240965604782104492e-01 1.092045009136199951e-01 -2.467496991157531738e-01 2.643235623836517334e-01 -7.584322243928909302e-02 1.928084641695022583e-01 -2.478196322917938232e-01 -3.523391485214233398e-02 -8.032866567373275757e-02 -6.754218786954879761e-02 -2.331449538469314575e-01 -1.562243252992630005e-01 5.836789682507514954e-02 -2.547505870461463928e-02 -4.678158555179834366e-03 -4.819137603044509888e-02
-2.136658504605293274e-02 1.723499149084091187e-01 -5.725768208503723145e-02 -4.464834555983543396e-02 -2.021197229623794556e-01 -1.411502063274383545e-01 -3.435468301177024841e-02 1.097660418599843979e-02 6.839775294065475464e-02 -9.416335076093673706e-02 2.306792140007019043e-02 -1.482020020484924316e-01 1.024285256862640381e-01 3.178728371858596802e-02 3.131247311830520630e-02 2.385089546442031860e-01 -2.336692437529563904e-02 9.492240846157073975e-02 2.630672417581081390e-02 3.331150710582733154e-01 -4.376630187034606934e-01 1.197367236018180847e-01 -2.424383759498596191e-01 -2.581593766808509827e-02 -7.315640896558761597e-02 -5.375236868858337402e-01 -2.897868752479553223e-01 -1.388603150844573975e-01 4.451752826571464539e-02 9.409127384424209595e-02 -3.773953765630722046e-02 -2.713853307068347931e-02
-2.695188820362091064e-01 -4.993180558085441589e-02 -7.788118440657854080e-03 1.431226283311843872e-01 -3.003970682621002197e-01 -3.239175677299499512e-01 -1.051365360617637634e-01 1.205304637551307678e-01 -3.694146126508712769e-02 -8.179058134555816650e-02 -1.269840747117996216e-01 2.765344083309173584e-01 1.286713778972625732e-01 1.824559718370437622e-01 2.072346061468124390e-01 -7.961184531450271606e-02 1.175635010004043579e-01 1.130602285265922546e-01 -2.876415476202964783e-02 -6.693856418132781982e-02 -2.066665440797805786e-01 -2.895703539252281189e-02 -5.077576637268066406e-02 1.316655427217483521e-01 3.596340073272585869e-03 -4.775913953781127930e-01 -2.074943296611309052e-02 1.213691234588623047e-01 2.762521207332611084e-01 -7.860593497753143311e-02 2.112671732902526855e-01 -1.342648267745971680e-01
-4.236674308776855469e-01 5.971604213118553162e-02 -3.586446121335029602e-02 -4.784913267940282822e-03 1.483304798603057861e-02 -1.891255974769592285e-01 6.263867765665054321e-02 -2.071055211126804352e-02 -1.239746510982513428e-01 -1.347557455301284790e-01 1.020793914794921875e-01 -6.694821268320083618e-02 1.180116683244705200e-01 1.093658730387687683e-01 8.837635815143585205e-02 -1.554513722658157349e-01 -2.532370574772357941e-02 5.991556867957115173e-02 6.899565458297729492e-02 3.802576959133148193e-01 -1.088683493435382843e-02 -3.414808213710784912e-02 -1.096421331167221069e-01 -1.248182170093059540e-02 -3.687522709369659424e-01 -2.000683546066284180e-02 -3.992561697959899902e-01 -8.077941089868545532e-02 2.497372925281524658e-01 -2.523936629295349121e-01 -1.535467058420181274e-01 -2.235823571681976318e-01
-2.837434709072113037e-01 2.413471229374408722e-02 -2.077315002679824829e-02 3.091663122177124023e-01 2.493784129619598389e-01 -1.073282361030578613e-01 -2.766397893428802490e-01 1.198480874300003052e-01 -5.345305427908897400e-02 -4.281473159790039062e-01 -5.254920944571495056e-02 -1.024631690233945847e-02 3.241347521543502808e-02 -1.560222506523132324e-01 1.324783265590667725e-01 -1.706118881702423096e-01 -3.069759607315063477e-01 -2.586697414517402649e-02 1.501941233873367310e-01 1.949826925992965698e-01 -1.722690165042877197e-01 -2.089691534638404846e-02 -2.204898148775100708e-01 -1.108112335205078125e-01 2.093935608863830566e-01 -1.419893205165863037e-01 -1.993576623499393463e-02 5.440242215991020203e-02 9.028933197259902954e-02 -1.526929140090942383e-01 7.872265577316284180e-02 -2.137456238269805908e-01
-1.727227866649627686e-01 5.033892393112182617e-01 1.146377772092819214e-01 1.840699017047882080e-01 -2.726508677005767822e-01 1.288517564535140991e-02 6.007986888289451599e-02 1.252914406359195709e-02 2.420355975627899170e-01 -2.475305795669555664e-01 3.602345660328865051e-02 1.650617420673370361e-01 8.585800230503082275e-02 -3.864228352904319763e-02 2.173696756362915039e-01 -1.835690587759017944e-01 6.490445882081985474e-02 2.172972857952117920e-01 -2.791852951049804688e-01 1.446179896593093872e-01 -1.858874857425689697e-01 -1.627117842435836792e-01 -1.067682802677154541e-01 7.354094088077545166e-02 9.479314088821411133e-02 -2.331104725599288940e-01 -5.053346604108810425e-02 -1.298662871122360229e-01 -6.869240850210189819e-02 8.981753885746002197e-02 1.559458523988723755e-01 7.271465659141540527e-02
-1.787452548742294312e-01 4.513188004493713379e-01 -1.690242886543273926e-01 8.550613373517990112e-02 2.180185168981552124e-02 -2.543877065181732178e-02 3.992443159222602844e-02 -1.788802258670330048e-02 6.314928829669952393e-02 -2.025530040264129639e-01 9.669557213783264160e-02 -2.580521106719970703e-01 2.941744327545166016e-01 8.367323130369186401e-02 2.653493881225585938e-01 1.352783143520355225e-01 7.602041214704513550e-02 1.201820820569992065e-01 -3.053872846066951752e-02 2.637859284877777100e-01 1.110853925347328186e-01 -1.402172744274139404e-01 -2.067555338144302368e-01 -1.507840454578399658e-01 -9.614647179841995239e-02 -1.123782694339752197e-01 -3.137101829051971436e-01 -2.541649937629699707e-01 1.312572974711656570e-02 6.793202459812164307e-02 -5.985856056213378906e-02 -2.018850594758987427e-01
2.676553651690483093e-02 -9.204605221748352051e-02 8.819634094834327698e-03 2.131854742765426636e-01 -2.934103012084960938e-01 -7.773860543966293335e-02 1.595133729279041290e-02 -7.084433734416961670e-02 -3.461195155978202820e-02 -3.743626177310943604e-01 -1.362190693616867065e-01 -3.705142065882682800e-02 4.732407927513122559e-01 5.458971112966537476e-02 4.038705304265022278e-02 -5.854057520627975464e-02 -1.528461873531341553e-01 3.381499350070953369e-01 -2.023199945688247681e-01 -5.385751277208328247e-02 -3.032422959804534912e-01 1.870747655630111694e-01 -9.287936240434646606e-02 -4.753636568784713745e-02 -3.596911206841468811e-02 -7.167716324329376221e-02 -1.401290893554687500e-01 8.378679305315017700e-02 1.380331367254257202e-01 -1.649763882160186768e-01 1.268796920776367188e-01 1.994320303201675415e-01
7.632698118686676025e-02 6.747265160083770752e-02 8.178684860467910767e-02 1.088284552097320557e-01 -2.219342142343521118e-01 5.854338407516479492e-03 -1.986303552985191345e-02 1.160760521888732910e-01 4.760200157761573792e-02 5.793467909097671509e-02 1.433406919240951538e-01 -2.615455389022827148e-01 2.997465133666992188e-01 4.882594570517539978e-02 -1.862324774265289307e-02 -2.106374800205230713e-01 1.189792230725288391e-01 2.128912508487701416e-01 -2.947479486465454102e-01 -3.621694445610046387e-02 -2.265717834234237671e-01 3.142118453979492188e-02 -2.429613769054412842e-01 -3.625359758734703064e-02 4.546658322215080261e-02 -3.252674341201782227e-01 9.005619585514068604e-02 1.145567744970321655e-02 3.648667335510253906e-01 -2.109088152647018433e-01 2.515630424022674561e-01 -2.430530339479446411e-01
-1.916042566299438477e-01 2.211733162403106689e-01 3.928245604038238525e-02 -8.473711088299751282e-03 8.479151129722595215e-02 -1.744636744260787964e-01 -2.419363008812069893e-03 -1.378710269927978516e-01 9.020459838211536407e-03 -1.913794726133346558e-01 1.875392533838748932e-02 2.801059186458587646e-01 2.205551266670227051e-01 -2.518407404422760010e-01 1.174273341894149780e-01 -3.293571174144744873e-01 -3.149912357330322266e-01 1.008793413639068604e-01 -2.664327621459960938e-01 -1.615126878023147583e-01 -1.449106819927692413e-02 1.411883383989334106e-01 5.596252530813217163e-02 -2.092686295509338379e-01 7.761698216199874878e-02 -1.991900354623794556e-01 -3.278292417526245117e-01 -6.100380048155784607e-02 9.813421219587326050e-02 -3.669807687401771545e-02 -9.355783462524414062e-02 -2.368518412113189697e-01
-6.154871731996536255e-02 1.424890011548995972e-02 7.173869758844375610e-02 2.126838564872741699e-01 1.564433425664901733e-02 -2.076738178730010986e-01 -4.100047796964645386e-02 1.443955600261688232e-01 5.623471364378929138e-02 -3.061831593513488770e-01 4.139215871691703796e-02 -7.538947463035583496e-02 1.293303817510604858e-01 -6.807273626327514648e-02 -3.883497714996337891e-01 -1.403873264789581299e-01 -2.271612137556076050e-01 1.845562756061553955e-01 -6.479813158512115479e-02 4.956702515482902527e-02 4.903107136487960815e-02 -1.457448750734329224e-01 -1.665310263633728027e-01 8.639985322952270508e-02 4.265016689896583557e-02 -3.215661644935607910e-02 -6.581234931945800781e-02 1.070019751787185669e-01 6.027746200561523438e-01 3.821863234043121338e-02 -4.367816820740699768e-02 -2.168649882078170776e-01
5.905250459909439087e-02 1.371961534023284912e-01 -1.044039949774742126e-01 2.932431101799011230e-01 -2.478852719068527222e-01 -3.489119410514831543e-01 -6.838152557611465454e-02 -5.148637574166059494e-03 -2.232969254255294800e-01 -2.598668038845062256e-01 3.356783464550971985e-02 -8.555532433092594147e-03 1.671829223632812500e-01 -1.555603891611099243e-01 2.396518439054489136e-01 -2.541103959083557129e-01 -1.455894708633422852e-01 1.915655583143234253e-01 8.031032979488372803e-02 3.382156193256378174e-01 -1.057296842336654663e-01 8.265738934278488159e-02 9.982173144817352295e-02 -3.720802441239356995e-02 -2.710396349430084229e-01 1.119282655417919159e-02 -5.936673283576965332e-02 2.924833633005619049e-02 1.683222055435180664e-01 1.273019313812255859e-01 2.588359117507934570e-01 -5.067526921629905701e-02
-3.574711680412292480e-01 5.060271918773651123e-02 1.164793446660041809e-01 6.010806933045387268e-02 -1.355210989713668823e-01 -2.465502321720123291e-01 -1.896251887083053589e-01 -1.869665980339050293e-01 1.398602407425642014e-02 -2.781345546245574951e-01 2.111195921897888184e-01 8.051623404026031494e-02 7.527941465377807617e-02 -1.894949078559875488e-01 1.051573157310485840e-01 -9.669639915227890015e-02 -2.115816920995712280e-01 -3.503443896770477295e-01 -5.397160723805427551e-02 2.652862668037414551e-01 -1.287616789340972900e-01 -7.473913580179214478e-02 9.027497470378875732e-02 -8.537440001964569092e-02 -1.679908670485019684e-02 -2.474050372838973999e-01 -7.199526578187942505e-02 1.224970594048500061e-01 2.288726568222045898e-01 -9.237895160913467407e-02 -1.096627395600080490e-02 -3.011563420295715332e-01
-4.072152078151702881e-01 2.705600857734680176e-01 -1.472076922655105591e-01 -6.958278245292603970e-04 9.868282824754714966e-02 -2.317063361406326294e-01 -2.809928655624389648e-01 9.399187564849853516e-02 8.099943399429321289e-02 -3.356089591979980469e-01 -2.787531167268753052e-02 5.144317448139190674e-02 1.573545187711715698e-01 2.659201920032501221e-01 9.364613145589828491e-02 3.334737941622734070e-02 -4.798543080687522888e-02 2.257466763257980347e-01 9.901063144207000732e-02 2.663775980472564697e-01 -1.368390023708343506e-01 2.917792461812496185e-02 -9.751219302415847778e-02 6.704167276620864868e-02 1.811855882406234741e-01 2.467079311609268188e-01 -2.423880994319915771e-02 2.668588422238826752e-02 -3.869898617267608643e-02 2.356030791997909546e-01 1.372260004281997681e-01 -1.472337841987609863e-01
-4.724969714879989624e-02 1.911653578281402588e-01 5.032043159008026123e-02 3.328679502010345459e-01 3.055518306791782379e-02 -3.727904260158538818e-01 -1.496614664793014526e-01 1.035519242286682129e-01 -1.297484431415796280e-02 7.194432616233825684e-02 -7.701992243528366089e-02 -3.377562165260314941e-01 3.932740688323974609e-01 -4.226794093847274780e-02 1.348128169775009155e-01 1.137348860502243042e-01 1.461967080831527710e-01 6.533296406269073486e-02 -2.585765421390533447e-01 1.778279989957809448e-01 -5.015133414417505264e-03 2.107194513082504272e-01 -7.219166960567235947e-03 -4.295112565159797668e-02 -5.684287846088409424e-02 -1.809498816728591919e-01 -2.757713794708251953e-01 -7.823647558689117432e-02 2.543227970600128174e-01 2.623080834746360779e-02 -6.623898446559906006e-02 5.994556471705436707e-02
-5.358461290597915649e-02 2.481083124876022339e-01 -7.244388014078140259e-02 2.362048067152500153e-02 2.545329630374908447e-01 -3.470492362976074219e-01 2.027817629277706146e-02 1.593107432126998901e-01 1.011339016258716583e-02 -1.420019119977951050e-01 4.410107433795928955e-01 -1.178151667118072510e-01 2.728531658649444580e-01 3.212336301803588867e-01 1.115293204784393311e-01 1.442686021327972412e-01 -1.081383004784584045e-01 -6.874869018793106079e-02 1.362248063087463379e-01 6.425195187330245972e-02 -2.490184158086776733e-01 7.255169749259948730e-02 -1.810133755207061768e-01 -1.626273393630981445e-01 -6.835292279720306396e-02 5.452400073409080505e-02 -1.256368160247802734e-01 -7.719833403825759888e-02 1.047411859035491943e-01 -8.560917526483535767e-02 2.530794963240623474e-02 -2.555213272571563721e-01
-1.943998783826828003e-01 2.858537733554840088e-01 -1.049876287579536438e-01 5.775273963809013367e-02 -4.754117131233215332e-02 3.321683779358863831e-02 3.595912456512451172e-02 2.066406980156898499e-02 -2.011133581399917603e-01 -1.350844949483871460e-01 2.808158695697784424e-01 -1.933806687593460083e-01 2.091131061315536499e-01 7.184473425149917603e-02 1.919623166322708130e-01 -1.743658185005187988e-01 -1.083158552646636963e-01 -9.308027103543281555e-03 5.561748147010803223e-02 4.376974999904632568e-01 -8.915026485919952393e-02 4.070527106523513794e-02 -1.055839285254478455e-01 -1.421674787998199463e-01 -8.123771101236343384e-02 8.930665999650955200e-02 -1.687309890985488892e-01 -3.969007134437561035e-01 2.609527707099914551e-01 -1.777655929327011108e-01 -6.243317201733589172e-02 -1.354181766510009766e-01
-1.518269181251525879e-01 3.057711422443389893e-01 -3.146680593490600586e-01 1.156801581382751465e-01 -1.189183350652456284e-02 -9.253020584583282471e-02 -1.376382708549499512e-01 2.604955807328224182e-02 6.526526063680648804e-02 -2.292110323905944824e-01 7.106581330299377441e-02 -1.465859115123748779e-01 1.875387579202651978e-01 -1.559312641620635986e-02 -1.371047273278236389e-02 5.794472992420196533e-02 -3.672160208225250244e-01 1.838487237691879272e-01 -1.067547872662544250e-01 -1.712807081639766693e-02 -1.634995788335800171e-01 2.238084822893142700e-01 -1.684212237596511841e-01 -1.469874233007431030e-01 4.121951013803482056e-02 -1.609995216131210327e-01 -1.655335351824760437e-02 3.336271941661834717e-01 3.290791064500808716e-02 -3.802591860294342041e-01 -1.511927843093872070e-01 -7.458340376615524292e-02
-9.226121008396148682e-02 5.032467842102050781e-02 -1.862525790929794312e-01 3.266404569149017334e-01 -1.687668412923812866e-01 -6.140130758285522461e-02 -7.345090061426162720e-02 -3.080128692090511322e-02 -1.637055538594722748e-02 -1.996655762195587158e-01 8.452636748552322388e-02 -2.229879498481750488e-01 2.511803507804870605e-01 3.061600327491760254e-01 2.046629786491394043e-02 -1.966073811054229736e-01 -8.839692920446395874e-02 1.066496246494352818e-03 -3.694169968366622925e-02 1.500115758972242475e-04 -1.909192353487014771e-01 2.149124145507812500e-01 -2.107098996639251709e-01 -2.556763887405395508e-01 1.160738058388233185e-02 -4.044544696807861328e-01 -3.014267981052398682e-01 -1.984879076480865479e-01 8.844389021396636963e-02 2.646757289767265320e-03 -9.303744137287139893e-02 -6.346902251243591309e-02
-1.807648539543151855e-01 3.732664883136749268e-01 -5.748176574707031250e-02 3.311875760555267334e-01 3.822045773267745972e-02 4.932545498013496399e-02 1.183084249496459961e-01 3.230097293853759766e-01 8.871532976627349854e-02 -3.292401432991027832e-01 1.557606607675552368e-01 -6.242337077856063843e-02 -3.106831014156341553e-02 -4.258219525218009949e-02 -1.536605879664421082e-02 1.189758032560348511e-01 -3.377872705459594727e-02 -7.585907727479934692e-02 3.500817343592643738e-02 -3.811590746045112610e-02 -8.963222615420818329e-03 -9.712942689657211304e-02 -1.390268001705408096e-02 1.191709376871585846e-02 1.312716864049434662e-02 -7.772555574774742126e-03 -3.963947594165802002e-01 -8.154654502868652344e-02 2.129533588886260986e-01 -2.357760816812515259e-01 2.246979027986526489e-01 -3.103542625904083252e-01
1.304717827588319778e-02 1.043610870838165283e-01 1.099633201956748962e-01 2.641957066953182220e-02 8.474356681108474731e-02 -1.399529874324798584e-01 9.217663109302520752e-02 1.891806125640869141e-01 -2.073955237865447998e-01 -3.360993862152099609e-01 -2.419847622513771057e-02 -1.190929790027439594e-03 1.532928794622421265e-01 -1.129282787442207336e-01 -1.448091268539428711e-01 -2.309778146445751190e-02 -4.079523384571075439e-01 1.390571892261505127e-01 -2.243206799030303955e-01 5.870738625526428223e-02 -1.673475652933120728e-01 -2.550785839557647705e-01 7.931225001811981201e-02 1.874655932188034058e-01 -1.702317893505096436e-01 -6.089412048459053040e-02 -1.807372719049453735e-01 5.747460201382637024e-02 3.409000635147094727e-01 1.639238148927688599e-01 9.275887906551361084e-02 -3.104839026927947998e-01
1.992410421371459961e-01 1.809334605932235718e-01 5.026602745056152344e-02 1.160087585449218750e-01 -1.432474851608276367e-01 -3.341465592384338379e-01 -3.233400285243988037e-01 -1.028403714299201965e-01 -1.593406051397323608e-01 -2.329286783933639526e-01 9.842880815267562866e-02 -9.415014833211898804e-02 8.998928219079971313e-02 -4.701071418821811676e-03 5.715929716825485229e-02 -1.898964494466781616e-01 2.049048058688640594e-02 1.029472276568412781e-01 1.040196046233177185e-01 6.761167198419570923e-02 -2.552019953727722168e-01 1.095457598567008972e-01 -5.687309801578521729e-02 -4.023502767086029053e-02 -2.847663760185241699e-01 -1.394711136817932129e-01 -2.947239279747009277e-01 1.836084276437759399e-01 2.351593077182769775e-01 1.099820211529731750e-01 3.470722734928131104e-01 -3.567217662930488586e-02
-1.171373128890991211e-01 7.049991935491561890e-02 8.678787201642990112e-02 -5.642652511596679688e-02 -4.644289985299110413e-02 -2.385063618421554565e-01 -1.760258972644805908e-01 2.246365398168563843e-01 2.168594151735305786e-01 -1.588376313447952271e-01 -2.480802536010742188e-01 2.579005956649780273e-01 1.072484552860260010e-01 -1.957764178514480591e-01 1.415162086486816406e-01 -1.302848905324935913e-01 2.360820211470127106e-02 -1.512947082519531250e-01 -1.578324437141418457e-01 4.311141073703765869e-01 -1.581804305315017700e-01 6.253066658973693848e-02 -4.151838272809982300e-02 -2.417984306812286377e-01 -9.791873395442962646e-02 6.138473004102706909e-02 -1.902982890605926514e-01 -8.643055707216262817e-02 3.267502486705780029e-01 -3.536780178546905518e-02 1.886076778173446655e-01 -1.378019452095031738e-01
2.099879682064056396e-01 9.984158724546432495e-02 1.080380678176879883e-01 -5.438034981489181519e-02 -1.489003747701644897e-01 -1.945593804121017456e-01 -4.043399915099143982e-02 2.664003670215606689e-01 4.042515754699707031e-01 -2.570249438285827637e-01 1.478650271892547607e-01 2.213151305913925171e-01 3.905044496059417725e-01 6.786459684371948242e-02 -1.890448480844497681e-01 3.938364610075950623e-02 -6.049637123942375183e-02 7.113669812679290771e-02 1.408126652240753174e-01 3.712533414363861084e-02 -2.355509698390960693e-01 8.968610316514968872e-02 -9.086097031831741333e-02 -1.587239503860473633e-01 -1.020667254924774170e-01 -2.122584581375122070e-01 -2.324741482734680176e-01 -5.211524665355682373e-02 1.669475436210632324e-01 -1.018420327454805374e-03 1.772364675998687744e-01 7.445829361677169800e-02
-2.501459419727325439e-01 2.492689490318298340e-01 -1.892940551042556763e-01 1.313570886850357056e-01 1.862269341945648193e-01 -1.329925749450922012e-02 -4.784564301371574402e-02 2.009798884391784668e-01 2.095156759023666382e-01 -2.129232287406921387e-01 3.213472962379455566e-01 -2.482085227966308594e-01 1.831166893243789673e-01 9.880297631025314331e-02 1.540488600730895996e-01 7.490579038858413696e-02 -2.471079528331756592e-01 1.727942526340484619e-01 -1.055611446499824524e-01 -7.151462137699127197e-02 -2.427958995103836060e-01 2.656914889812469482e-01 -3.123765289783477783e-01 1.002576318569481373e-03 -1.314581036567687988e-01 3.474252671003341675e-02 8.639023452997207642e-02 -3.264022991061210632e-02 1.683236658573150635e-01 -1.418978720903396606e-01 -1.465431693941354752e-02 -8.902858942747116089e-02
-2.957480847835540771e-01 5.776139721274375916e-02 -1.448209732770919800e-01 1.074804887175559998e-01 -2.750482261180877686e-01 -1.179226860404014587e-01 -2.239290922880172729e-01 -1.457944163121283054e-03 5.455183237791061401e-02 -2.421041131019592285e-01 -1.147636547684669495e-01 6.997186690568923950e-02 1.323795467615127563e-01 2.913155555725097656e-01 1.861152648925781250e-01 -5.500740557909011841e-02 -5.698484182357788086e-02 2.949580550193786621e-01 -5.017806291580200195e-01 8.097271434962749481e-03 -9.971164166927337646e-02 7.868183404207229614e-02 -3.529911115765571594e-02 -6.661757826805114746e-02 -2.526695728302001953e-01 -2.237011305987834930e-02 -1.979970633983612061e-01 1.499783545732498169e-01 7.087279111146926880e-02 1.708162017166614532e-02 8.184204250574111938e-02 -1.236582919955253601e-01
-2.591121196746826172e-01 9.645149111747741699e-02 -1.306027770042419434e-01 1.608314514160156250e-01 4.241192340850830078e-02 -2.780030481517314911e-02 -2.981286346912384033e-01 -9.068526327610015869e-02 8.233520388603210449e-02 -3.011979162693023682e-01 3.518088757991790771e-01 3.528221277520060539e-03 6.500227004289627075e-02 -1.846058219671249390e-01 8.241385221481323242e-03 -7.598967850208282471e-02 -3.728833198547363281e-01 -6.914259493350982666e-02 -3.125357031822204590e-01 4.183266684412956238e-02 -2.997696101665496826e-01 1.245969012379646301e-01 -1.734001785516738892e-01 -5.090209469199180603e-02 -1.252845581620931625e-02 -1.796118170022964478e-01 -2.170181460678577423e-02 2.813706360757350922e-02 6.610836833715438843e-02 -1.858630776405334473e-01 3.369430452585220337e-02 -2.459744662046432495e-01
-1.907828897237777710e-01 -3.363947197794914246e-02 -1.237388849258422852e-01 1.695418208837509155e-01 1.946552693843841553e-01 -2.114451974630355835e-01 -5.142733827233314514e-02 3.062452673912048340e-01 -2.890465259552001953e-01 -1.535678058862686157e-01 8.008325845003128052e-02 -1.107438206672668457e-01 2.897423207759857178e-01 1.860520690679550171e-01 1.088341474533081055e-01 -1.146666407585144043e-01 -4.656352102756500244e-02 6.518383324146270752e-02 -2.548876032233238220e-02 2.367706969380378723e-02 -1.551384180784225464e-01 -9.055593609809875488e-02 -1.008919179439544678e-01 1.268187165260314941e-02 2.741492986679077148e-01 -4.140134155750274658e-01 -3.438195586204528809e-02 1.382135301828384399e-01 2.163524478673934937e-01 -1.391386687755584717e-01 2.945463061332702637e-01 -2.230865880846977234e-03
1.232113689184188843e-01 1.640247255563735962e-01 -8.564437925815582275e-02 1.770472736097872257e-03 -2.062617838382720947e-01 -2.554896771907806396e-01 -1.195483133196830750e-01 5.302535369992256165e-02 -2.466112226247787476e-01 -4.788133502006530762e-02 -5.747428536415100098e-02 8.174963295459747314e-03 2.594047784805297852e-01 1.207641288638114929e-01 1.113307625055313110e-01 1.694896519184112549e-01 -4.747555125504732132e-03 3.672007843852043152e-02 -2.705233357846736908e-02 2.473213821649551392e-01 -1.238873228430747986e-01 -8.278380148112773895e-03 -1.175869107246398926e-01 -2.034504413604736328e-01 1.060653999447822571e-01 1.546201854944229126e-01 -4.324228763580322266e-01 2.849879860877990723e-01 2.854944467544555664e-01 -1.082093939185142517e-01 -1.387304961681365967e-01 -2.940149307250976562e-01
-1.725036948919296265e-01 3.162572681903839111e-01 -3.841483294963836670e-01 -5.880136042833328247e-03 -1.072939187288284302e-01 -3.147158026695251465e-01 -2.694796621799468994e-01 1.804196238517761230e-01 3.683214634656906128e-02 3.285023197531700134e-02 9.884262084960937500e-02 2.259289473295211792e-02 2.665339708328247070e-01 1.512217223644256592e-01 -8.136500418186187744e-02 2.244925796985626221e-01 -2.234391719102859497e-01 1.307984441518783569e-01 1.082776337862014771e-01 1.887857019901275635e-01 -1.269022822380065918e-01 2.778246998786926270e-02 -1.781480759382247925e-01 4.716844856739044189e-02 -7.232507318258285522e-02 1.459273993968963623e-01 -1.147144660353660583e-01 3.378981649875640869e-01 1.544813252985477448e-02 -1.494380831718444824e-01 1.276788953691720963e-02 -3.769107908010482788e-02
-1.864827871322631836e-01 3.059170246124267578e-01 -2.909108102321624756e-01 -1.963444054126739502e-02 4.479232802987098694e-02 -5.922392755746841431e-02 -1.653516441583633423e-01 1.938141435384750366e-01 1.819618344306945801e-01 -1.923412382602691650e-01 -5.075480416417121887e-02 1.615169495344161987e-01 7.361754029989242554e-02 3.124299049377441406e-01 1.183108910918235779e-01 -6.420233286917209625e-03 -6.492287665605545044e-02 1.885681897401809692e-01 -3.222820535302162170e-02 2.728704810142517090e-01 1.524069607257843018e-01 -1.871210485696792603e-01 -7.727704942226409912e-02 -1.607780307531356812e-01 -3.573124762624502182e-03 5.528360232710838318e-02 -3.033497929573059082e-01 1.267071217298507690e-01 2.484550625085830688e-01 -1.080972775816917419e-01 4.726537689566612244e-02 -3.289963006973266602e-01
-1.360351294279098511e-01 -6.367492675781250000e-02 -1.341360211372375488e-01 9.333293884992599487e-02 1.761192083358764648e-02 -3.151976764202117920e-01 1.965869814157485962e-01 3.001384735107421875e-01 4.587509855628013611e-02 1.040649637579917908e-01 3.175920546054840088e-01 8.009923249483108521e-02 1.167592182755470276e-01 -3.239702060818672180e-02 2.396741211414337158e-01 -6.967342644929885864e-02 -1.358817368745803833e-01 1.641043871641159058e-01 4.446232691407203674e-02 1.600753962993621826e-01 -1.339586973190307617e-01 -6.349461525678634644e-02 -8.583879470825195312e-02 1.590216457843780518e-01 1.040485352277755737e-01 -7.728283107280731201e-02 -1.263269931077957153e-01 -1.834026277065277100e-01 5.485936999320983887e-01 -1.280898153781890869e-01 7.299847155809402466e-02 -9.186798334121704102e-02
-2.198125720024108887e-01 4.312215447425842285e-01 -1.817678362131118774e-01 2.059465646743774414e-01 1.401148587465286255e-01 -2.806486785411834717e-01 -7.857482135295867920e-02 -1.731302738189697266e-01 4.608206078410148621e-02 -5.016272515058517456e-02 2.179786935448646545e-02 1.600477695465087891e-01 5.817719921469688416e-02 3.262718915939331055e-01 1.824453920125961304e-01 1.222926750779151917e-01 -3.083276152610778809e-01 5.617972835898399353e-02 -6.378023326396942139e-02 3.743004798889160156e-02 -3.287308514118194580e-01 -2.346186898648738861e-02 -2.696107029914855957e-01 -4.386108368635177612e-03 1.895241439342498779e-01 -1.249234080314636230e-01 -3.267243504524230957e-02 -8.208075910806655884e-02 6.235521659255027771e-02 1.273886859416961670e-01 4.863380268216133118e-02 9.851323440670967102e-03
-3.464845567941665649e-02 1.543496400117874146e-01 -3.722483292222023010e-02 9.234169870615005493e-02 4.262897744774818420e-02 -1.071948707103729248e-01 7.739669829607009888e-02 -3.181391209363937378e-02 -1.128109246492385864e-01 -4.008760452270507812e-01 2.702161967754364014e-01 1.507924590259790421e-02 3.714978992938995361e-01 4.863203689455986023e-02 -3.498156964778900146e-01 2.643682807683944702e-02 -3.674631118774414062e-01 -3.691225079819560051e-03 -9.585753083229064941e-02 2.127206176519393921e-01 -1.494387816637754440e-02 -5.550094321370124817e-02 -9.437354654073715210e-02 -1.106100454926490784e-01 2.976015955209732056e-02 -1.623802073299884796e-02 -2.936427295207977295e-02 5.594662949442863464e-02 3.712421953678131104e-01 1.389376819133758545e-01 -1.745661534368991852e-02 -2.411182969808578491e-01
4.371977597475051880e-02 3.308729231357574463e-01 4.946099966764450073e-02 1.217789426445960999e-01 -9.445773810148239136e-02 -7.625970244407653809e-02 5.586303398013114929e-02 -2.745390124619007111e-02 7.858996093273162842e-02 -1.096378639340400696e-01 1.492095142602920532e-01 1.099436804652214050e-01 1.574799865484237671e-01 2.283372730016708374e-01 2.711708843708038330e-01 5.436873063445091248e-02 1.042763441801071167e-01 1.621761731803417206e-02 -2.090086936950683594e-01 3.548428118228912354e-01 6.465102732181549072e-02 2.904883921146392822e-01 -1.457513421773910522e-01 4.971989616751670837e-02 -2.882616780698299408e-02 5.093670263886451721e-02 -4.153382778167724609e-01 2.539056837558746338e-01 1.781559586524963379e-01 -7.624070346355438232e-02 1.842736452817916870e-01 -2.045140862464904785e-01
-1.833028495311737061e-01 1.198929399251937866e-01 -3.835585433989763260e-03 -1.944825798273086548e-01 1.657864078879356384e-02 -2.018451392650604248e-01 -9.359548240900039673e-02 3.166459500789642334e-01 1.878580152988433838e-01 -1.558992415666580200e-01 -3.549272939562797546e-02 -6.342726759612560272e-03 2.758572697639465332e-01 -7.121463119983673096e-02 1.144523993134498596e-01 -2.980418503284454346e-01 9.966850280761718750e-02 1.737912297248840332e-01 -8.065301924943923950e-02 2.409700155258178711e-01 -2.058077417314052582e-02 -6.993245333433151245e-02 -2.766451099887490273e-03 9.402787685394287109e-02 1.061652675271034241e-01 6.806953251361846924e-02 -3.863923549652099609e-01 4.582041501998901367e-02 3.519089519977569580e-01 -2.382537126541137695e-01 1.706036180257797241e-01 -1.557854115962982178e-01
-1.319683641195297241e-01 9.328150749206542969e-02 2.716676592826843262e-01 -5.994766578078269958e-02 9.978342801332473755e-02 -3.271651864051818848e-01 -8.492752909660339355e-02 1.770856827497482300e-01 1.416784822940826416e-01 -8.451727032661437988e-02 3.026460707187652588e-01 -1.067597717046737671e-01 2.393490076065063477e-01 2.295016497373580933e-01 3.337932229042053223e-01 5.560541525483131409e-02 -5.874064937233924866e-02 1.407953649759292603e-01 9.117213636636734009e-02 2.025249600410461426e-01 -2.080690115690231323e-01 -3.511951863765716553e-02 -8.523705601692199707e-02 -2.343818247318267822e-01 7.618266344070434570e-02 -6.833866238594055176e-02 -1.377596706151962280e-01 1.094817072153091431e-01 1.440495401620864868e-01 -1.912957727909088135e-01 2.531476616859436035e-01 -2.098762542009353638e-01
-5.730434134602546692e-02 1.823070496320724487e-01 -7.224171608686447144e-02 2.399429678916931152e-01 5.331638827919960022e-02 -3.134297728538513184e-01 -2.059215009212493896e-01 1.270790696144104004e-01 3.160954266786575317e-02 1.701329052448272705e-01 -8.942379802465438843e-02 -3.920271992683410645e-01 3.969320654869079590e-01 -3.604321926832199097e-02 4.344396293163299561e-02 5.867689847946166992e-02 8.650007098913192749e-02 2.405225299298763275e-02 -3.253411352634429932e-01 1.715672165155410767e-01 -7.443470507860183716e-02 1.288765221834182739e-01 -5.717612430453300476e-02 -1.341405063867568970e-01 6.611791253089904785e-02 -1.175050213932991028e-01 -1.846307367086410522e-01 2.689327672123908997e-02 2.169620990753173828e-01 2.666197121143341064e-01 7.426210492849349976e-02 -1.477323621511459351e-01
-2.386947274208068848e-01 1.889376044273376465e-01 -1.246106252074241638e-01 7.268822751939296722e-03 5.207361280918121338e-02 -1.702256202697753906e-01 -2.310023158788681030e-01 -3.442467749118804932e-02 -1.963400989770889282e-01 -9.750891476869583130e-02 2.852006554603576660e-01 -3.802805766463279724e-02 3.178942501544952393e-01 1.897511770948767662e-03 6.957963109016418457e-02 2.196617275476455688e-01 2.086730487644672394e-02 2.228241115808486938e-01 -1.119669452309608459e-01 1.850339472293853760e-01 -1.486285030841827393e-01 -2.592997848987579346e-01 -2.474856972694396973e-01 2.726676501333713531e-02 -2.893194854259490967e-01 5.752243474125862122e-02 -1.474200785160064697e-01 -2.749338150024414062e-01 1.385202407836914062e-01 2.157417982816696167e-01 -5.128036439418792725e-02 1.401342004537582397e-01
-1.614101789891719818e-02 1.342309713363647461e-01 1.046695038676261902e-01 -4.756140708923339844e-02 -1.201216876506805420e-01 -2.079611718654632568e-01 4.963187128305435181e-02 -7.667414098978042603e-02 3.427950292825698853e-02 -2.441083788871765137e-01 -1.084066629409790039e-01 -8.598126471042633057e-02 1.895958781242370605e-01 3.188318386673927307e-02 2.630925476551055908e-01 2.590636610984802246e-01 -2.287025451660156250e-01 1.418918967247009277e-01 -2.004864960908889771e-01 3.085316717624664307e-01 7.579779624938964844e-02 -8.282154053449630737e-02 -2.039023041725158691e-01 -9.506431408226490021e-03 -2.145664766430854797e-02 -4.590299129486083984e-01 -1.258090287446975708e-01 -2.165877819061279297e-01 -5.456648766994476318e-02 6.276126205921173096e-02 -4.006868600845336914e-02 -3.236600756645202637e-01
-1.392297297716140747e-01 1.523254811763763428e-01 -2.121666073799133301e-02 3.302999585866928101e-02 -1.559400185942649841e-02 -1.434802170842885971e-02 -2.687898837029933929e-02 -1.353078335523605347e-01 6.187838315963745117e-02 -1.709734052419662476e-01 -1.280170828104019165e-01 -1.352694332599639893e-01 1.505715250968933105e-01 -9.242014586925506592e-02 2.207687050104141235e-01 3.599833697080612183e-02 -6.468386203050613403e-02 2.658306658267974854e-01 5.325701832771301270e-02 4.438595175743103027e-01 -3.337666690349578857e-01 1.937904581427574158e-02 -8.326143026351928711e-02 -6.991255283355712891e-02 -1.697568744421005249e-01 -3.488906621932983398e-01 -2.925348579883575439e-01 2.553984709084033966e-02 -6.181965582072734833e-04 1.904500573873519897e-01 -2.475016862154006958e-01 -2.341003119945526123e-01
1.293676495552062988e-01 2.096832543611526489e-01 -6.955184973776340485e-03 7.748910039663314819e-02 2.100959420204162598e-02 -2.357900887727737427e-01 7.674673944711685181e-02 -3.480446059256792068e-03 -1.674809604883193970e-01 -7.100712973624467850e-03 1.289121955633163452e-01 -1.205784268677234650e-02 3.243294656276702881e-01 2.486021071672439575e-01 2.893820405006408691e-01 2.379813641309738159e-01 -3.255902603268623352e-02 2.612052112817764282e-02 1.166894584894180298e-01 2.140756547451019287e-01 -7.745289057493209839e-02 1.215327382087707520e-01 -1.181071177124977112e-01 2.475979737937450409e-02 2.041532844305038452e-01 7.715859264135360718e-02 -3.653028607368469238e-01 1.566918045282363892e-01 1.522663384675979614e-01 -2.530036270618438721e-01 1.434132307767868042e-01 -3.303897976875305176e-01
-2.000764459371566772e-01 -9.945885092020034790e-02 -1.736865490674972534e-01 2.338195890188217163e-01 -6.657771021127700806e-02 -2.099907398223876953e-01 5.906656384468078613e-03 -6.796670705080032349e-02 2.764215320348739624e-02 -3.043611533939838409e-02 -1.198737472295761108e-01 -8.756131678819656372e-02 3.234461843967437744e-01 2.710282504558563232e-01 1.387534439563751221e-01 -1.379291564226150513e-01 -1.044505164027214050e-01 1.602803617715835571e-01 -1.381556242704391479e-01 1.393888294696807861e-01 -1.639952212572097778e-01 2.053525894880294800e-01 -5.190338194370269775e-02 -2.614230811595916748e-01 1.198452934622764587e-01 -2.712404131889343262e-01 -2.431508451700210571e-01 3.308690488338470459e-01 1.041465401649475098e-01 -1.523359864950180054e-01 -1.462625712156295776e-01 -2.116256207227706909e-01
-9.175941348075866699e-02 6.273045390844345093e-02 -2.031847089529037476e-02 3.005209378898143768e-02 6.591409444808959961e-03 -1.498220674693584442e-02 -1.234601661562919617e-01 -2.302776649594306946e-02 -3.189034014940261841e-02 -1.666043251752853394e-01 1.150017008185386658e-01 1.412159204483032227e-01 3.555963635444641113e-01 -1.021784171462059021e-01 2.005885541439056396e-01 8.403275161981582642e-02 -9.159985929727554321e-02 -2.235581725835800171e-01 -6.105962395668029785e-02 1.515436172485351562e-01 -3.162456750869750977e-01 -1.718830019235610962e-01 -1.652178466320037842e-01 -1.702081114053726196e-01 2.012229710817337036e-01 8.135504275560379028e-02 -2.807144820690155029e-01 1.462610661983489990e-01 5.055083632469177246e-01 -7.433249056339263916e-02 -1.239768043160438538e-02 2.115546911954879761e-01
-2.900466322898864746e-01 2.825920283794403076e-01 -1.350385695695877075e-02 2.011813670396804810e-01 1.553502827882766724e-01 -8.553389459848403931e-02 -2.870811820030212402e-01 -1.008738279342651367e-01 -1.907429099082946777e-01 -1.210095509886741638e-01 1.759090721607208252e-01 9.678546339273452759e-02 -1.822642982006072998e-01 -5.290782079100608826e-02 1.296446025371551514e-01 6.489192694425582886e-02 -2.134561687707901001e-01 1.758465468883514404e-01 -1.853763610124588013e-01 1.955788582563400269e-01 -4.375683069229125977e-01 8.225033991038799286e-03 9.452091902494430542e-02 -6.024031899869441986e-03 2.284543029963970184e-02 7.788235088810324669e-04 -1.137374266982078552e-01 -1.297530829906463623e-01 3.478992879390716553e-01 8.004001528024673462e-02 7.707807421684265137e-02 -9.828867018222808838e-02
-2.336039096117019653e-01 4.539158344268798828e-01 -8.325899392366409302e-02 2.307501286268234253e-01 1.137922480702400208e-01 -1.493432372808456421e-01 -1.002226546406745911e-01 -2.772303521633148193e-01 1.286553218960762024e-02 -1.205044090747833252e-01 1.234596297144889832e-01 1.283755749464035034e-01 -1.382344365119934082e-01 1.436839103698730469e-01 7.652495056390762329e-02 1.291174162179231644e-02 -1.380917131900787354e-01 2.724607884883880615e-01 -1.882664263248443604e-01 8.629710972309112549e-02 -3.704230487346649170e-01 -7.838446646928787231e-02 9.768486022949218750e-02 3.834112733602523804e-02 7.727570831775665283e-02 1.330386847257614136e-01 -1.628120988607406616e-01 -9.771180897951126099e-02 3.245344161987304688e-01 5.799567326903343201e-02 5.034985020756721497e-02 -5.796555429697036743e-02
-3.172163367271423340e-01 1.576519161462783813e-01 -1.670192629098892212e-01 6.822723150253295898e-02 -1.144906803965568542e-01 -1.043729633092880249e-01 -9.074754267930984497e-02 2.768491208553314209e-01 1.973244696855545044e-01 -2.153069227933883667e-01 -5.622858926653862000e-02 1.599799841642379761e-01 4.998967051506042480e-02 -9.103082865476608276e-02 1.209678500890731812e-02 -2.048078179359436035e-02 -3.103349506855010986e-01 1.286474615335464478e-01 2.862074971199035645e-02 9.400859475135803223e-02 6.175573449581861496e-03 1.762146353721618652e-01 -2.318265885114669800e-01 -1.239225342869758606e-01 -3.759734928607940674e-01 -7.204536348581314087e-02 -4.150691032409667969e-01 -8.214046061038970947e-02 -1.154220998287200928e-01 1.925176382064819336e-01 -9.030855447053909302e-02 -2.940323576331138611e-02
-9.177950024604797363e-02 6.009390577673912048e-02 -1.369108855724334717e-01 -1.473853141069412231e-01 -8.967018872499465942e-02 -1.412275880575180054e-01 -3.796609640121459961e-01 -8.847017586231231689e-02 -1.199514046311378479e-01 -1.001242622733116150e-01 1.732972562313079834e-01 2.819401584565639496e-02 6.481828540563583374e-02 4.319301992654800415e-02 8.028822392225265503e-02 1.116033121943473816e-01 -1.916812360286712646e-01 3.877033591270446777e-01 5.048511549830436707e-03 2.069714851677417755e-02 -5.905565246939659119e-02 -1.596950143575668335e-01 -4.739551246166229248e-01 1.610764265060424805e-01 6.663547456264495850e-02 -1.396824866533279419e-01 -1.347193270921707153e-01 -2.425858527421951294e-01 2.321761548519134521e-01 1.141814589500427246e-01 6.255317013710737228e-03 -2.287455499172210693e-01
-1.620096862316131592e-01 -1.171959638595581055e-01 1.214867234230041504e-01 2.061100676655769348e-02 -9.120463579893112183e-02 -3.455004096031188965e-01 -5.192152410745620728e-02 3.530424460768699646e-02 1.752937436103820801e-01 -1.783843636512756348e-01 8.595331013202667236e-02 1.189133822917938232e-01 3.215282559394836426e-01 -1.194657236337661743e-01 -5.758772138506174088e-03 -4.126331955194473267e-02 -2.293960936367511749e-02 -6.721995025873184204e-02 -2.098728567361831665e-01 2.258274853229522705e-01 -3.971301019191741943e-01 1.670399010181427002e-01 -2.761897146701812744e-01 -1.365585774183273315e-01 -2.081906944513320923e-01 8.563388139009475708e-02 -1.963223516941070557e-01 -8.037170767784118652e-02 2.508457005023956299e-02 -1.596146970987319946e-01 3.256315588951110840e-01 3.583268076181411743e-02
-1.899912953376770020e-01 2.873380184173583984e-01 7.576725631952285767e-02 2.066982090473175049e-01 -1.263992041349411011e-01 3.251878544688224792e-02 4.899694584310054779e-03 -1.285931617021560669e-01 -7.598543167114257812e-02 -2.233646363019943237e-01 -2.679470740258693695e-02 -3.505202382802963257e-02 1.737621128559112549e-01 -1.014485508203506470e-01 3.046543896198272705e-01 8.404827117919921875e-02 -2.385189831256866455e-01 -1.161280274391174316e-01 -1.096044778823852539e-01 1.809691488742828369e-01 -1.396370679140090942e-01 -3.186078509315848351e-03 -2.301317453384399414e-01 -2.198460884392261505e-02 2.819623351097106934e-01 5.209468677639961243e-02 -1.566688567399978638e-01 1.754821985960006714e-01 4.844366014003753662e-01 1.290719117969274521e-02 -3.283019363880157471e-02 1.993335187435150146e-01
-3.386228084564208984e-01 6.499331444501876831e-02 -2.543874382972717285e-01 2.704255282878875732e-01 -6.458059884607791901e-03 -1.680724173784255981e-01 1.551821976900100708e-01 1.049224808812141418e-01 -5.616488400846719742e-03 9.152670949697494507e-02 2.911105453968048096e-01 -2.673099562525749207e-02 1.147616431117057800e-01 -5.107712466269731522e-03 1.022724360227584839e-01 -3.210607543587684631e-02 -2.215340733528137207e-01 4.903215542435646057e-02 -2.656506374478340149e-02 9.856466948986053467e-02 -1.925047039985656738e-01 -9.336591511964797974e-02 -2.894690930843353271e-01 1.438919454813003540e-01 -6.780044734477996826e-02 -5.808636173605918884e-02 -1.644244790077209473e-01 -2.667545974254608154e-01 4.641023576259613037e-01 -2.904040552675724030e-02 -7.239694148302078247e-02 -1.466878950595855713e-01
-7.990305870771408081e-02 2.760344445705413818e-01 2.738847434520721436e-01 -1.074040532112121582e-01 -5.428162217140197754e-02 -6.870856136083602905e-02 -2.542472183704376221e-01 1.124709472060203552e-01 1.830358803272247314e-01 -3.926098942756652832e-01 1.666040122509002686e-01 6.655757129192352295e-02 3.358935415744781494e-01 -2.359257489442825317e-01 4.556371271610260010e-02 -1.139854416251182556e-01 -2.692794799804687500e-01 -5.446829274296760559e-02 -1.850158572196960449e-01 -4.400055855512619019e-02 -1.757469959557056427e-02 9.373693913221359253e-02 -8.760989457368850708e-02 -1.986704394221305847e-02 1.228066384792327881e-01 9.102154523134231567e-02 -7.485749572515487671e-02 -1.444367170333862305e-01 2.927265875041484833e-02 2.135276645421981812e-01 1.409398615360260010e-01 -3.123615086078643799e-01
-4.660061746835708618e-02 8.638854324817657471e-02 6.875050812959671021e-02 6.825356185436248779e-02 -9.810490906238555908e-02 -1.336143463850021362e-01 -1.037484630942344666e-01 -1.021565049886703491e-01 1.379846334457397461e-01 5.983401462435722351e-02 1.125674694776535034e-01 -3.163770139217376709e-01 2.995942831039428711e-01 4.752882197499275208e-02 -2.053451165556907654e-02 -2.504619061946868896e-01 1.006625890731811523e-01 1.730105727910995483e-01 -2.962579429149627686e-01 1.348883062601089478e-01 -1.689454168081283569e-01 4.780185222625732422e-02 -3.524542152881622314e-01 1.401111185550689697e-01 4.689428582787513733e-02 -3.858015537261962891e-01 3.138103347737342119e-04 1.902560703456401825e-02 3.268515765666961670e-01 -1.951322406530380249e-01 1.015254482626914978e-01 -1.200706735253334045e-01
-2.234479635953903198e-01 3.043361194431781769e-02 -2.830803208053112030e-02 4.155349731445312500e-02 -6.217059865593910217e-02 -3.288713842630386353e-02 -3.299230709671974182e-02 6.465706229209899902e-02 -3.219725936651229858e-02 -3.247540593147277832e-01 1.159162893891334534e-01 -1.901995539665222168e-01 -9.797110408544540405e-02 7.941029965877532959e-02 1.387299150228500366e-01 7.746007293462753296e-02 -6.965070962905883789e-02 1.928828209638595581e-01 -1.802634298801422119e-01 9.337957017123699188e-03 7.178292423486709595e-02 -2.832601079717278481e-03 -2.627858147025108337e-02 1.189278718084096909e-02 8.886587806046009064e-03 -1.088113188743591309e-01 -4.721282422542572021e-01 1.862731873989105225e-01 2.282558083534240723e-01 -1.859494894742965698e-01 2.914198935031890869e-01 -4.662418365478515625e-01
-2.235544919967651367e-01 2.601247727870941162e-01 -1.533449441194534302e-01 9.340498596429824829e-02 -1.525634825229644775e-01 -9.270248562097549438e-02 2.693122625350952148e-02 7.100061327219009399e-02 3.885843455791473389e-01 -1.321737021207809448e-01 1.517653614282608032e-01 4.610294103622436523e-02 3.233099356293678284e-02 -8.718721568584442139e-02 2.231240570545196533e-01 -3.621113672852516174e-02 -1.323560327291488647e-01 1.644314378499984741e-01 -1.273361146450042725e-01 4.752221331000328064e-02 -1.836020350456237793e-01 1.345910429954528809e-01 -2.215641289949417114e-01 -2.550821304321289062e-01 -2.968545854091644287e-01 -1.597897261381149292e-01 -2.134164571762084961e-01 1.366955339908599854e-01 -9.290912747383117676e-02 4.324870184063911438e-02 -1.065432429313659668e-01 -3.610579669475555420e-01
-2.095731347799301147e-01 3.304774165153503418e-01 -6.658057868480682373e-02 -8.947129547595977783e-02 -2.877542003989219666e-02 -4.138994216918945312e-01 -1.169167459011077881e-01 3.197312951087951660e-01 1.622463613748550415e-01 -4.492920823395252228e-03 -3.950265049934387207e-02 9.101955592632293701e-02 6.785011291503906250e-02 -1.406100243330001831e-01 -4.280649498105049133e-02 -1.121544092893600464e-01 -3.580966293811798096e-01 -4.204786941409111023e-02 -1.276581436395645142e-01 1.558438092470169067e-01 -8.933690190315246582e-02 1.790086627006530762e-01 5.863977223634719849e-02 -1.623744815587997437e-01 1.662972271442413330e-01 -6.824398040771484375e-02 -3.564975857734680176e-01 8.498665690422058105e-02 4.166619479656219482e-02 1.042789407074451447e-02 2.490720599889755249e-01 2.215788513422012329e-02
[truncated: 3,277,268 more chars]
