# Supplementary material for: The Language of Innovation
Source: PLoS One. 2020 Apr 30;15(4):e0230107. doi: 10.1371/journal.pone.0230107 (PMC7194493; doi:10.1371/journal.pone.0230107)
Supplement: S4 File — (GZ) [file pone.0230107.s004.tar.gz › 1982-1986/V2Run_26_VS_4500_embeddings1982-1986ED32.txt]

1.458699852228164673e-01 9.039253741502761841e-02 1.877239942550659180e-01 -1.306537389755249023e-01 2.738702595233917236e-01 2.237428724765777588e-01 2.231879830360412598e-01 -5.187145248055458069e-02 -1.907951980829238892e-01 -3.058219850063323975e-01 -3.996257856488227844e-02 3.558827340602874756e-01 -2.693364322185516357e-01 -1.554691195487976074e-01 7.859106175601482391e-03 -1.349760685116052628e-02 1.554831676185131073e-02 4.498958587646484375e-02 1.970838755369186401e-01 8.566410839557647705e-02 1.134698316454887390e-01 6.928873807191848755e-02 -2.568344771862030029e-01 -1.317435652017593384e-01 1.301970034837722778e-01 1.368564516305923462e-01 -9.328315034508705139e-03 8.585099130868911743e-02 -2.179098129272460938e-02 -3.066285252571105957e-01 1.378602832555770874e-01 2.818730473518371582e-01
-1.439997106790542603e-01 3.080093562602996826e-01 -1.500603184103965759e-02 1.882104873657226562e-01 5.104640498757362366e-02 1.724001318216323853e-01 1.101806610822677612e-01 -2.007449418306350708e-01 -2.068090885877609253e-01 -1.991947144269943237e-01 3.832431393675506115e-04 1.464135497808456421e-01 -1.122975572943687439e-01 1.240937858819961548e-01 -5.298717319965362549e-02 8.245754055678844452e-03 -1.487273424863815308e-01 -2.438748180866241455e-01 6.757208611816167831e-04 2.036059945821762085e-01 -3.218157291412353516e-01 1.780609488487243652e-01 -1.455735508352518082e-02 3.551361262798309326e-01 -1.364536136388778687e-01 8.298875391483306885e-02 3.066652119159698486e-01 -1.862458288669586182e-01 1.200195178389549255e-01 -1.534160822629928589e-01 1.485786586999893188e-01 1.740662604570388794e-01
1.654867455363273621e-02 2.701731957495212555e-02 4.286952316761016846e-02 -1.820213049650192261e-01 2.744005322456359863e-01 3.472795244306325912e-03 1.997000575065612793e-01 -1.019239574670791626e-01 -2.473273128271102905e-01 -3.388889878988265991e-02 -1.633482426404953003e-02 3.733425736427307129e-01 3.969418630003929138e-02 -2.693297900259494781e-02 -4.783279821276664734e-02 -1.362484246492385864e-01 -2.850845158100128174e-01 -7.367589324712753296e-02 7.057920098304748535e-02 1.624725759029388428e-01 -3.575062751770019531e-02 2.106141895055770874e-01 -3.096167743206024170e-01 -1.643176376819610596e-02 -1.607516705989837646e-01 4.533305764198303223e-01 1.428174525499343872e-01 -2.364005446434020996e-01 1.395568624138832092e-02 -1.334749162197113037e-01 -1.320693828165531158e-02 1.663174778223037720e-01
-1.787976771593093872e-01 1.481465846300125122e-01 1.734310537576675415e-01 -2.805790305137634277e-01 2.676179707050323486e-01 -3.314580395817756653e-02 -1.432722061872482300e-01 1.975017413496971130e-02 1.823708042502403259e-02 -1.974898278713226318e-01 -2.260901778936386108e-01 3.524765968322753906e-01 -1.330016702413558960e-01 -1.686033457517623901e-01 1.873536258935928345e-01 2.262160740792751312e-02 -2.167003601789474487e-01 -1.371135711669921875e-01 8.875820785760879517e-02 7.580867409706115723e-02 2.962213940918445587e-03 5.520730745047330856e-03 -2.087844014167785645e-01 1.028992831707000732e-01 -1.598324477672576904e-01 1.213668510317802429e-01 1.863146871328353882e-01 5.066993832588195801e-02 2.078845053911209106e-01 1.057708077132701874e-02 5.694935470819473267e-02 4.353097975254058838e-01
1.237059012055397034e-01 1.140669807791709900e-01 -8.384558372199535370e-03 2.110142633318901062e-02 1.159198433160781860e-01 -3.860322386026382446e-02 -7.133656181395053864e-04 -6.730401515960693359e-02 9.261643141508102417e-02 -3.659307658672332764e-01 2.796594202518463135e-01 2.157541364431381226e-01 -2.101407051086425781e-01 7.108872383832931519e-02 -8.446150273084640503e-02 -1.973954439163208008e-01 -2.599185109138488770e-01 -3.093842566013336182e-01 1.975351274013519287e-01 1.832167953252792358e-01 2.009564638137817383e-02 9.016443789005279541e-02 -7.888950407505035400e-02 -1.646125316619873047e-01 -2.526074051856994629e-01 9.771808981895446777e-02 8.342938870191574097e-02 1.157684531062841415e-02 2.656432986259460449e-01 1.514509227126836777e-02 1.010753437876701355e-01 3.872640728950500488e-01
-1.021450161933898926e-01 2.412558346986770630e-01 2.919564545154571533e-01 -1.026031095534563065e-02 1.407095696777105331e-02 2.088629752397537231e-01 6.529806554317474365e-02 -1.247508004307746887e-01 -1.816612333059310913e-01 -1.471721231937408447e-01 8.606839179992675781e-02 8.486662805080413818e-02 -2.463725805282592773e-01 -3.833596110343933105e-01 1.519274562597274780e-01 4.673296585679054260e-02 -5.655898153781890869e-02 -2.819150090217590332e-01 2.571782171726226807e-01 1.097475811839103699e-01 1.143675111234188080e-02 2.404403984546661377e-01 -1.811480671167373657e-01 2.187920957803726196e-01 -1.153638511896133423e-01 -1.828270256519317627e-01 2.406064420938491821e-01 -8.376430720090866089e-02 1.280943155288696289e-01 6.320729851722717285e-02 1.803620457649230957e-01 1.269095838069915771e-01
-2.848265767097473145e-01 2.679892182350158691e-01 -2.188181318342685699e-02 1.398233622312545776e-01 -4.066559672355651855e-02 -2.076292932033538818e-01 2.452324926853179932e-01 -3.386076986789703369e-01 -8.858128450810909271e-03 -1.470366418361663818e-01 3.112434968352317810e-02 2.869547903537750244e-01 -1.995814442634582520e-01 -6.713338196277618408e-02 7.339137047529220581e-02 -1.453232467174530029e-01 -3.145275115966796875e-01 2.182115055620670319e-02 2.814034521579742432e-01 -2.301069349050521851e-02 -5.730582028627395630e-02 -2.502043358981609344e-02 -8.268193155527114868e-02 2.460087537765502930e-01 5.248223245143890381e-02 1.159589514136314392e-01 2.272496521472930908e-01 2.435026317834854126e-01 -8.061652630567550659e-02 -4.318335652351379395e-02 1.635165512561798096e-01 1.377960741519927979e-01
1.523225451819598675e-03 6.004407256841659546e-02 2.078224271535873413e-01 -2.908981777727603912e-02 -8.062547072768211365e-03 3.257582187652587891e-01 2.612787187099456787e-01 5.974674597382545471e-02 1.397389769554138184e-01 -3.311799168586730957e-01 -3.175051212310791016e-01 2.294897437095642090e-01 -1.392619777470827103e-02 -1.494944840669631958e-01 4.876383766531944275e-02 -1.130826622247695923e-01 -1.298175752162933350e-01 8.205945789813995361e-02 3.457059860229492188e-01 -6.929554510861635208e-04 -1.348738670349121094e-01 9.533113986253738403e-02 5.080239102244377136e-02 1.409427728503942490e-02 1.589714586734771729e-01 1.184774041175842285e-01 -2.636481821537017822e-01 -2.500163316726684570e-01 2.093797773122787476e-01 1.293468773365020752e-01 1.396885216236114502e-01 1.713978797197341919e-01
1.418291628360748291e-01 2.220982015132904053e-01 2.791959047317504883e-01 1.021324843168258667e-02 1.606244891881942749e-01 2.232626974582672119e-01 -2.281899005174636841e-02 -1.605450659990310669e-01 -2.202927023172378540e-01 -1.769167780876159668e-01 1.993267834186553955e-01 1.333030611276626587e-01 -2.331484258174896240e-01 -1.993948966264724731e-01 5.494584143161773682e-02 -1.673288047313690186e-01 8.767744153738021851e-02 -1.221301928162574768e-01 3.272039592266082764e-01 2.285899519920349121e-01 -1.108767315745353699e-01 3.560933470726013184e-01 1.110519170761108398e-01 2.230754047632217407e-01 -1.175500079989433289e-01 -4.295239597558975220e-02 1.050281375646591187e-01 1.602857112884521484e-01 9.205426275730133057e-02 -1.435354948043823242e-01 1.294590085744857788e-01 8.225092291831970215e-02
-2.489849478006362915e-01 2.660641968250274658e-01 1.243724673986434937e-01 -9.637574851512908936e-02 2.524750232696533203e-01 1.968015357851982117e-02 1.491657793521881104e-01 -1.439791359007358551e-02 -6.238150224089622498e-02 -2.608453929424285889e-01 2.219395786523818970e-01 1.721457540988922119e-01 -2.142595201730728149e-01 -4.293887317180633545e-02 -1.338048428297042847e-01 8.545668423175811768e-02 8.088892698287963867e-02 -1.279169917106628418e-01 1.431948505342006683e-02 2.470195591449737549e-01 -5.574842914938926697e-02 1.675278991460800171e-01 -3.308503031730651855e-01 1.384844183921813965e-01 4.621729627251625061e-02 -2.463428676128387451e-01 2.032952457666397095e-01 -1.918050944805145264e-01 1.444815993309020996e-01 -2.672629058361053467e-01 9.181694686412811279e-02 2.155775427818298340e-01
-2.214482426643371582e-01 1.910960525274276733e-01 2.440767139196395874e-01 -1.213674247264862061e-01 2.576810717582702637e-01 -3.786962106823921204e-02 2.344059497117996216e-01 -1.579081416130065918e-01 -6.834829691797494888e-03 -1.736205369234085083e-01 9.705169498920440674e-02 1.956449300050735474e-01 -1.399042308330535889e-01 -1.307007670402526855e-01 2.709875702857971191e-01 3.491913154721260071e-02 -3.837856948375701904e-01 -4.462573677301406860e-02 7.852619886398315430e-02 2.018015980720520020e-01 -2.373508065938949585e-01 1.822290271520614624e-01 -1.246835887432098389e-01 -2.259198129177093506e-01 -8.781617879867553711e-02 5.747601762413978577e-02 5.243469774723052979e-02 9.199298173189163208e-02 1.692892611026763916e-01 -1.126482784748077393e-01 -1.313400119543075562e-01 2.647657096385955811e-01
-1.350406706333160400e-01 2.011184841394424438e-01 3.013243675231933594e-01 8.700468391180038452e-02 7.988952845335006714e-02 -4.134470224380493164e-02 6.072393432259559631e-02 2.164761349558830261e-02 2.609922587871551514e-01 -2.956725060939788818e-01 -7.448288798332214355e-02 2.302101701498031616e-01 -1.496612578630447388e-01 4.500355571508407593e-03 -5.675382912158966064e-02 -1.589285731315612793e-01 -1.784920133650302887e-02 -1.624558418989181519e-01 1.658602654933929443e-01 6.952259689569473267e-02 -2.850511968135833740e-01 2.485979646444320679e-01 -7.941695302724838257e-02 -1.090026944875717163e-01 4.400025121867656708e-03 2.589285671710968018e-01 -3.883024454116821289e-01 1.366374269127845764e-02 -8.821707963943481445e-02 4.461095482110977173e-02 3.365547657012939453e-01 6.597129255533218384e-02
-7.555078715085983276e-02 2.023781687021255493e-01 -4.545925930142402649e-02 -1.355992257595062256e-01 2.688931226730346680e-01 1.668238192796707153e-01 1.720502376556396484e-01 -2.245863825082778931e-01 2.109023742377758026e-02 -6.309860199689865112e-02 -1.168250590562820435e-01 -3.143108636140823364e-02 -1.190990060567855835e-01 -1.073277667164802551e-01 -8.232313394546508789e-02 2.504104673862457275e-01 -1.038751602172851562e-01 -1.712532639503479004e-01 9.469453990459442139e-02 4.752162471413612366e-02 -2.405987679958343506e-01 1.452268213033676147e-01 -2.045592665672302246e-01 2.213435024023056030e-01 9.396985173225402832e-02 -5.433887988328933716e-02 2.817707061767578125e-01 4.427278041839599609e-02 3.251824676990509033e-01 -2.103724479675292969e-01 1.675395220518112183e-01 3.822201490402221680e-01
5.328477919101715088e-02 1.616047322750091553e-01 3.349860310554504395e-01 1.587658375501632690e-01 2.827563285827636719e-01 2.901904657483100891e-02 3.913705646991729736e-01 1.693393737077713013e-01 9.035345911979675293e-02 -2.164667695760726929e-01 1.195962280035018921e-01 2.364643961191177368e-01 -3.491837978363037109e-01 -1.470883786678314209e-01 -3.642734140157699585e-02 -3.181747719645500183e-02 -1.824133992195129395e-01 -1.142859011888504028e-01 1.518473178148269653e-01 2.634532451629638672e-01 1.227651350200176239e-02 2.838177792727947235e-02 -2.001117914915084839e-01 1.353535503149032593e-01 -2.246442288160324097e-01 -4.792227968573570251e-02 9.920782595872879028e-02 1.248468160629272461e-01 6.931629031896591187e-02 5.890632513910531998e-03 1.342796534299850464e-01 -2.558997459709644318e-02
-1.686982810497283936e-01 2.570108175277709961e-01 3.117929995059967041e-01 -1.198617368936538696e-02 1.546409428119659424e-01 -1.198516860604286194e-01 1.197744831442832947e-01 -1.164914816617965698e-01 8.736883103847503662e-02 -4.554625973105430603e-02 -2.763492763042449951e-01 2.572308480739593506e-01 -2.904860973358154297e-01 -2.278107702732086182e-01 -7.467523962259292603e-02 -2.175267413258552551e-02 -1.664289087057113647e-01 -1.357704401016235352e-01 9.978304058313369751e-02 1.415575146675109863e-01 -1.203831583261489868e-01 3.546225130558013916e-01 -2.049380913376808167e-02 3.621885553002357483e-02 9.947483986616134644e-02 1.179487481713294983e-01 1.947731077671051025e-01 -1.738954186439514160e-01 2.911512851715087891e-01 1.316624134778976440e-01 -1.534557491540908813e-01 1.077724248170852661e-01
-6.196610629558563232e-02 1.603957116603851318e-01 1.531200706958770752e-01 -2.071803957223892212e-01 -2.107913792133331299e-02 2.058025747537612915e-01 5.194619894027709961e-01 1.356342136859893799e-01 -3.990392386913299561e-02 -1.029566116631031036e-02 -1.028839871287345886e-01 2.596717700362205505e-02 7.475072145462036133e-02 2.544837594032287598e-01 -6.132065504789352417e-02 1.790472269058227539e-01 -1.909821294248104095e-02 -1.673904433846473694e-02 3.376632034778594971e-01 2.120856046676635742e-01 -1.112408787012100220e-01 5.527224764227867126e-02 1.350349485874176025e-01 -3.344004228711128235e-02 2.682115323841571808e-02 9.171240776777267456e-02 5.053660273551940918e-02 -1.802631318569183350e-01 1.673311553895473480e-02 -8.783197402954101562e-02 5.946338549256324768e-02 4.514073133468627930e-01
-2.847165465354919434e-01 -4.237705469131469727e-02 9.753543138504028320e-02 1.376624256372451782e-01 3.657348752021789551e-01 -1.080337688326835632e-01 2.919863164424896240e-01 -2.755739986896514893e-01 -5.981361493468284607e-02 3.406698117032647133e-03 1.637812703847885132e-01 1.628700196743011475e-01 -1.404871493577957153e-01 -1.549070030450820923e-01 -6.244219467043876648e-02 -2.376881986856460571e-02 -6.159541383385658264e-02 -3.441092669963836670e-01 1.178109049797058105e-01 3.135390281677246094e-01 -9.672459959983825684e-02 1.514488011598587036e-01 -1.917216628789901733e-01 -5.067081376910209656e-02 8.926959708333015442e-03 1.911774650216102600e-02 -1.857496798038482666e-01 -9.214642643928527832e-02 1.493632979691028595e-02 2.303425967693328857e-01 2.127604037523269653e-01 1.700410097837448120e-01
1.116812881082296371e-02 3.323683440685272217e-01 3.144171833992004395e-01 4.821297898888587952e-02 2.374567538499832153e-01 -1.795730441808700562e-01 -5.023922771215438843e-02 -1.012883260846138000e-01 8.540060371160507202e-02 -6.303679943084716797e-02 5.430294945836067200e-02 1.316136866807937622e-01 -2.291271388530731201e-01 -2.863918617367744446e-02 -2.037872672080993652e-01 1.134921237826347351e-01 -1.637876629829406738e-01 -2.371411472558975220e-01 2.696169316768646240e-01 2.497750669717788696e-01 -1.034982278943061829e-01 -2.429891191422939301e-02 -1.895802170038223267e-01 1.289204359054565430e-01 8.176831901073455811e-02 -1.613913923501968384e-01 3.669159412384033203e-01 5.463857203722000122e-03 7.153881713747978210e-03 -9.909717738628387451e-02 1.105165630578994751e-01 2.757876217365264893e-01
-9.633071720600128174e-02 1.470115631818771362e-01 1.971919685602188110e-01 -1.571320146322250366e-01 2.173172980546951294e-01 1.331732887774705887e-02 -1.003405731171369553e-02 2.646778821945190430e-01 3.894955292344093323e-02 -9.445519000291824341e-02 1.495709717273712158e-01 3.439908027648925781e-01 -2.447223514318466187e-01 -1.623972654342651367e-01 -6.818900257349014282e-02 -1.795714497566223145e-01 -2.310633510351181030e-01 -2.909162342548370361e-01 2.362216860055923462e-01 2.240664213895797729e-01 -2.041104137897491455e-01 2.902758419513702393e-01 8.175747841596603394e-02 1.152027398347854614e-01 -3.737911209464073181e-02 -2.136812061071395874e-01 4.219324514269828796e-02 1.003522425889968872e-01 1.776238717138767242e-02 2.146565914154052734e-01 3.118974715471267700e-02 1.322740614414215088e-01
-1.271985471248626709e-02 1.624362915754318237e-01 1.289393156766891479e-01 2.193150520324707031e-01 2.127352952957153320e-01 9.010154753923416138e-02 1.800631731748580933e-01 -3.481370583176612854e-02 -2.271871864795684814e-01 -3.391163647174835205e-01 -1.807530224323272705e-01 2.328584492206573486e-01 2.428949922323226929e-01 -1.968367993831634521e-01 2.085953205823898315e-01 3.917719796299934387e-02 1.027442142367362976e-01 -2.256835699081420898e-01 2.568905949592590332e-01 -1.971954256296157837e-01 -2.774211019277572632e-02 6.767416745424270630e-02 -3.276291862130165100e-02 -2.355531789362430573e-02 -2.056128978729248047e-01 3.260286450386047363e-01 -9.304532408714294434e-02 1.296598613262176514e-01 8.145859092473983765e-02 2.301145344972610474e-02 2.564023435115814209e-01 7.160454988479614258e-02
-3.908317685127258301e-01 -4.014701768755912781e-02 -5.261011794209480286e-02 -9.083842486143112183e-02 7.021450996398925781e-02 5.755330203101038933e-04 2.157273143529891968e-01 -2.341295629739761353e-01 5.356044322252273560e-02 -1.646900027990341187e-01 1.219762489199638367e-02 3.111808896064758301e-01 -3.970618546009063721e-01 4.304633662104606628e-02 8.330376818776130676e-03 2.386156283318996429e-02 -6.971710920333862305e-02 -2.387074753642082214e-02 2.288322448730468750e-01 4.665427282452583313e-02 -8.128272742033004761e-02 1.768456697463989258e-01 -2.500852048397064209e-01 4.082880541682243347e-02 -2.208914421498775482e-02 1.954242438077926636e-01 3.200466036796569824e-01 7.741224020719528198e-02 2.095630019903182983e-01 -1.173389032483100891e-01 2.721168100833892822e-01 1.774024032056331635e-02
1.913554072380065918e-01 4.886530712246894836e-02 6.145184114575386047e-02 -1.571900546550750732e-01 1.478982716798782349e-01 7.928508520126342773e-02 4.159278422594070435e-02 -1.834052056074142456e-01 -2.761650979518890381e-01 -2.761271037161350250e-02 5.121987685561180115e-02 2.504560053348541260e-01 -2.507948279380798340e-01 1.624496281147003174e-02 -1.155133470892906189e-01 1.478093713521957397e-01 -1.447012871503829956e-01 -2.044672369956970215e-01 3.551763892173767090e-01 1.160993501543998718e-01 6.048433855175971985e-02 -1.390612870454788208e-01 -4.035192355513572693e-02 2.055052965879440308e-01 -1.368287503719329834e-01 -3.666982650756835938e-01 1.492839902639389038e-01 -1.707169413566589355e-01 1.792607754468917847e-01 2.180175296962261200e-02 5.470573157072067261e-02 3.446660339832305908e-01
9.187355637550354004e-02 2.434190064668655396e-01 1.193230450153350830e-01 1.256491523236036301e-02 3.253771066665649414e-01 9.136570245027542114e-02 -8.818496018648147583e-02 -1.260743290185928345e-01 -4.115150868892669678e-01 -2.497776001691818237e-01 1.586439460515975952e-01 1.237109526991844177e-01 -8.114181458950042725e-02 -1.205746680498123169e-01 1.232594326138496399e-01 7.388012111186981201e-02 1.673308461904525757e-01 -3.214053809642791748e-01 2.005366832017898560e-01 1.895339488983154297e-01 2.257619649171829224e-01 4.740877822041511536e-02 -1.210718005895614624e-01 1.157948449254035950e-01 3.630596399307250977e-02 4.216406121850013733e-02 3.664070740342140198e-02 8.568584173917770386e-02 2.430374473333358765e-01 -1.919029280543327332e-02 1.049093306064605713e-01 3.083798289299011230e-01
1.133745163679122925e-01 1.476890295743942261e-01 1.428533494472503662e-01 -1.106799393892288208e-02 1.504616886377334595e-01 -1.072932332754135132e-01 2.238531708717346191e-01 -1.526435315608978271e-01 -1.819150000810623169e-01 -1.965268999338150024e-01 -5.573524907231330872e-02 1.883446276187896729e-01 -6.161192059516906738e-02 2.313103377819061279e-01 1.612775623798370361e-01 6.703791767358779907e-02 -4.022897481918334961e-01 -2.826070487499237061e-01 2.393580228090286255e-01 1.081500351428985596e-01 -1.479194760322570801e-01 2.980629503726959229e-01 -2.148073315620422363e-01 -5.186611786484718323e-02 -2.553562223911285400e-01 1.004814207553863525e-01 1.950985789299011230e-01 9.692821651697158813e-02 5.363962054252624512e-02 5.666444078087806702e-02 -1.487609148025512695e-01 1.338525712490081787e-01
-1.459224075078964233e-01 2.584700286388397217e-01 3.930286169052124023e-01 8.832079172134399414e-02 2.837944030761718750e-01 2.196868322789669037e-02 -1.711779236793518066e-01 -1.197423040866851807e-01 -7.730502635240554810e-02 -2.089710384607315063e-01 -1.334349811077117920e-02 4.790905714035034180e-01 -1.733728498220443726e-01 -8.496450632810592651e-02 1.125070154666900635e-01 4.881586134433746338e-02 -2.199177592992782593e-01 -1.611969470977783203e-01 4.230923205614089966e-02 4.097826313227415085e-03 8.529265969991683960e-02 8.725119382143020630e-02 1.395494043827056885e-01 -8.772705495357513428e-02 -2.156190127134323120e-01 7.160262763500213623e-02 8.867603540420532227e-02 7.428185641765594482e-02 9.049113839864730835e-02 -1.267779171466827393e-01 -1.071753799915313721e-01 2.726474404335021973e-01
2.227799594402313232e-01 2.939308881759643555e-01 -7.981547154486179352e-03 -1.207103021442890167e-02 3.572858572006225586e-01 5.293533951044082642e-02 2.321037203073501587e-01 6.919808685779571533e-02 -2.288247346878051758e-01 -4.002713859081268311e-01 2.006158232688903809e-02 6.878625601530075073e-02 -5.753235891461372375e-02 9.400122612714767456e-02 -4.659010469913482666e-02 3.452388569712638855e-02 -1.792292147874832153e-01 -2.467931509017944336e-01 -1.422355324029922485e-01 1.821476407349109650e-02 -4.425738379359245300e-02 1.127210855484008789e-01 6.725548952817916870e-02 6.264238059520721436e-02 6.285922229290008545e-02 1.474907547235488892e-01 2.097552083432674408e-02 1.246172636747360229e-01 -6.051973253488540649e-02 -3.916661441326141357e-01 -1.394673367030918598e-03 3.255482912063598633e-01
8.479972369968891144e-03 1.059123054146766663e-01 4.399490077048540115e-03 3.189393877983093262e-01 3.709228634834289551e-01 -1.445903927087783813e-01 1.427966803312301636e-01 -1.465950906276702881e-01 -2.496837824583053589e-01 -3.259985446929931641e-01 -1.083910986781120300e-01 2.564534544944763184e-01 -1.794078350067138672e-01 -7.227456569671630859e-02 2.036343067884445190e-01 -7.909208536148071289e-02 2.155659534037113190e-02 -3.551200628280639648e-01 1.461417824029922485e-01 5.556367710232734680e-02 -5.784133449196815491e-02 -7.834053784608840942e-02 -3.006597757339477539e-01 -1.685119271278381348e-01 -1.524175703525543213e-01 -4.555525258183479309e-02 -1.274020522832870483e-01 1.007020473480224609e-01 5.702511221170425415e-02 -1.354990601539611816e-01 5.029545351862907410e-02 -1.466808654367923737e-02
5.518757272511720657e-03 2.229110300540924072e-01 -1.119434740394353867e-02 -1.649578660726547241e-01 3.597449660301208496e-01 2.809545770287513733e-02 1.263952255249023438e-01 -1.332974731922149658e-01 -2.892478555440902710e-02 -2.144079953432083130e-01 4.922248050570487976e-02 5.794121697545051575e-02 -1.539998650550842285e-01 -1.513904333114624023e-01 9.022823721170425415e-02 5.433522164821624756e-02 -3.019571304321289062e-01 -8.175776898860931396e-02 3.240550756454467773e-01 -2.158818952739238739e-02 -9.312643855810165405e-02 3.920932412147521973e-01 -1.479445248842239380e-01 3.195317089557647705e-02 -5.182328820228576660e-02 3.892551660537719727e-01 2.277736663818359375e-01 -7.973602414131164551e-02 -1.488126628100872040e-02 -2.294647321105003357e-02 -2.048669606447219849e-01 6.969436258077621460e-02
5.862665921449661255e-02 1.224054098129272461e-01 3.295560479164123535e-01 -1.548262536525726318e-01 1.363249719142913818e-01 2.142206281423568726e-01 9.993189014494419098e-03 -1.186707690358161926e-01 1.028356477618217468e-01 -2.346756160259246826e-01 -5.149959772825241089e-02 3.727125227451324463e-01 -3.067441880702972412e-01 -2.430568486452102661e-01 1.361121237277984619e-01 -1.863348670303821564e-02 -3.955879509449005127e-01 -2.746860682964324951e-01 1.307047158479690552e-01 -3.447117516770958900e-03 -5.725315213203430176e-02 -4.473614320158958435e-02 9.154069423675537109e-02 7.362617552280426025e-02 -1.070062890648841858e-01 -6.232320889830589294e-02 -4.128520935773849487e-02 -2.580603957176208496e-02 2.853055298328399658e-01 4.887839779257774353e-03 -6.848732475191354752e-03 1.542536020278930664e-01
-2.323206663131713867e-01 2.752117216587066650e-01 5.398547649383544922e-01 -1.829313486814498901e-01 2.288381010293960571e-01 2.493099309504032135e-03 -1.265752688050270081e-02 -1.552357058972120285e-02 -8.456475287675857544e-02 -3.376165628433227539e-01 1.145870015025138855e-01 2.380121797323226929e-01 -1.497896611690521240e-01 -1.818265765905380249e-01 1.666081398725509644e-01 2.642107941210269928e-02 -8.167809247970581055e-02 -2.022604644298553467e-01 6.961481273174285889e-02 -7.663169503211975098e-02 1.215876638889312744e-02 2.787853404879570007e-02 1.466515362262725830e-01 4.166653379797935486e-02 -1.283915042877197266e-01 2.002390176057815552e-01 1.204134896397590637e-01 1.849087327718734741e-02 -4.961753636598587036e-02 1.113942116498947144e-01 6.503318250179290771e-02 2.115314900875091553e-01
-2.468226402997970581e-01 1.264905035495758057e-01 -1.645534485578536987e-01 -1.574488580226898193e-01 5.360902473330497742e-02 -6.853725016117095947e-02 -4.796417430043220520e-03 -1.643651127815246582e-01 -1.013843566179275513e-01 -3.562213182449340820e-01 2.127912081778049469e-02 4.604766964912414551e-01 1.179857086390256882e-02 1.153539121150970459e-01 1.501218378543853760e-01 -4.788238182663917542e-02 -3.531673252582550049e-01 6.963656842708587646e-02 3.099991679191589355e-01 1.379828900098800659e-01 2.788059413433074951e-01 1.643441766500473022e-01 -4.150159657001495361e-02 2.819606848061084747e-02 -1.730231195688247681e-02 1.058396603912115097e-02 5.194093659520149231e-02 3.801331296563148499e-02 5.352325737476348877e-02 -7.537170499563217163e-02 -1.718809008598327637e-01 2.324744760990142822e-01
-1.402907222509384155e-01 2.979374229907989502e-01 3.004431128501892090e-01 8.366841822862625122e-02 -3.310747444629669189e-02 1.413490921258926392e-01 1.072963401675224304e-01 2.853283286094665527e-02 -1.101137697696685791e-01 -2.773163616657257080e-01 -2.047656774520874023e-01 5.547695979475975037e-02 -5.555471032857894897e-02 1.553038209676742554e-01 -1.104853451251983643e-01 -1.930040717124938965e-01 -1.312762796878814697e-01 -9.374871104955673218e-02 3.486724495887756348e-01 7.409050315618515015e-02 -9.102812409400939941e-02 8.410367369651794434e-02 -2.141173779964447021e-01 1.002631261944770813e-01 1.235058605670928955e-01 -1.405199915170669556e-01 9.304422885179519653e-02 -9.621955454349517822e-02 3.940410912036895752e-02 2.300079017877578735e-01 4.372039139270782471e-01 1.652952432632446289e-01
-3.444909304380416870e-02 2.699744999408721924e-01 1.905468702316284180e-01 -2.661038935184478760e-01 1.484130024909973145e-01 1.505436450242996216e-01 7.629521191120147705e-02 -1.103054359555244446e-01 -3.050710856914520264e-01 4.058548435568809509e-02 -5.381547659635543823e-02 2.720148563385009766e-01 -1.585492342710494995e-01 8.382108807563781738e-02 -2.160336077213287354e-01 -9.039998054504394531e-02 1.302123069763183594e-01 -2.185071110725402832e-01 1.610676050186157227e-01 9.999632835388183594e-02 1.950085461139678955e-01 1.217973008751869202e-01 -1.383152455091476440e-01 1.397684961557388306e-01 -1.063136979937553406e-01 1.469250321388244629e-01 1.953381896018981934e-01 2.143325656652450562e-01 -1.888469159603118896e-01 -1.679893583059310913e-01 3.525419831275939941e-01 1.389115024358034134e-02
-1.662145704030990601e-01 2.575567066669464111e-01 1.674989610910415649e-02 -1.909002065658569336e-01 -3.939424082636833191e-02 2.099911421537399292e-01 2.652733027935028076e-01 -1.920486390590667725e-01 -5.959433689713478088e-02 -3.874265551567077637e-01 5.472345277667045593e-02 3.594013452529907227e-01 -1.187964379787445068e-01 -8.792711794376373291e-02 -4.139172844588756561e-03 -2.725711166858673096e-01 -1.220661923289299011e-01 -1.051090210676193237e-01 1.851585954427719116e-01 1.092905700206756592e-01 1.239274442195892334e-01 -4.560670256614685059e-02 1.321191191673278809e-01 -1.263040453195571899e-01 7.799345534294843674e-03 1.130948141217231750e-01 2.855306863784790039e-01 1.862411946058273315e-01 6.133111193776130676e-02 1.913909316062927246e-01 -4.944219440221786499e-02 1.987930536270141602e-01
-1.127280741930007935e-01 1.982074379920959473e-01 1.034610420465469360e-01 2.103137969970703125e-02 1.246638894081115723e-01 1.110385730862617493e-01 4.506808519363403320e-01 -1.853402853012084961e-01 -1.452156305313110352e-01 -1.704452186822891235e-01 -1.269208267331123352e-02 1.045587584376335144e-01 -3.138437867164611816e-01 1.827770471572875977e-01 5.475572496652603149e-02 -2.156008183956146240e-01 -2.331423163414001465e-01 -1.942011415958404541e-01 2.197432816028594971e-01 2.903068661689758301e-01 1.565525531768798828e-01 1.644375622272491455e-01 -9.708444029092788696e-02 -2.498766989447176456e-04 -2.749096453189849854e-01 5.444027855992317200e-02 -8.291362971067428589e-02 6.818516552448272705e-02 1.315179914236068726e-01 1.416579335927963257e-01 9.032087028026580811e-02 -8.781566470861434937e-02
-1.190717518329620361e-02 1.649098694324493408e-01 3.967947065830230713e-01 -1.006659641861915588e-01 -3.421824797987937927e-02 2.449686639010906219e-02 -9.656309336423873901e-02 -4.213501513004302979e-02 -2.160925120115280151e-01 -3.598311245441436768e-01 1.588956117630004883e-01 2.223922014236450195e-01 -3.215636312961578369e-01 5.155255645513534546e-02 1.245375499129295349e-01 8.169470727443695068e-02 -1.873668134212493896e-01 -1.538931280374526978e-01 2.043264508247375488e-01 -1.285466849803924561e-01 -6.898310780525207520e-02 1.804705150425434113e-02 4.415415227413177490e-02 4.042143002152442932e-02 -1.325702071189880371e-01 1.121226996183395386e-01 1.626335978507995605e-01 6.294377893209457397e-02 2.481466829776763916e-01 -8.135414123535156250e-02 1.357328593730926514e-01 3.744063377380371094e-01
-1.090052351355552673e-01 1.457657516002655029e-01 2.142895013093948364e-01 -1.510064154863357544e-01 1.443772017955780029e-01 -3.034994378685951233e-02 -1.684087887406349182e-02 -2.851781547069549561e-01 2.252265810966491699e-01 -2.173483222723007202e-01 8.408135920763015747e-02 2.133844047784805298e-01 -1.518473923206329346e-01 3.128712764009833336e-03 2.154567465186119080e-02 -1.356781870126724243e-01 5.538817867636680603e-02 -2.868222892284393311e-01 2.951773405075073242e-01 1.305220723152160645e-01 9.095891565084457397e-02 -2.060727775096893311e-02 2.418609894812107086e-02 -4.212056472897529602e-02 1.833728328347206116e-02 -2.152846157550811768e-01 1.519648730754852295e-01 -9.567551314830780029e-02 1.304543465375900269e-01 3.010841608047485352e-01 -1.226980909705162048e-01 4.472669661045074463e-01
-2.547792196273803711e-01 2.132993191480636597e-01 4.446965456008911133e-01 -9.206379204988479614e-02 2.831028997898101807e-01 4.852714762091636658e-02 -1.296967118978500366e-01 -1.242457106709480286e-01 -1.687111407518386841e-01 -4.795099198818206787e-01 2.306357771158218384e-02 1.005015969276428223e-01 -1.853131353855133057e-01 -1.880833059549331665e-01 -3.077719593420624733e-03 4.142327979207038879e-02 -2.593871951103210449e-01 1.354136597365140915e-02 1.060619577765464783e-01 -4.450730979442596436e-03 1.635795533657073975e-01 -4.425458610057830811e-02 1.103944033384323120e-01 1.667006462812423706e-01 -1.505728904157876968e-02 9.654019027948379517e-02 9.079156070947647095e-02 -4.889962449669837952e-02 1.231570765376091003e-01 -1.290876567363739014e-01 6.727024167776107788e-02 1.554614007472991943e-01
-7.037601619958877563e-02 2.369245141744613647e-01 -4.391117952764034271e-03 3.208080530166625977e-01 6.240693107247352600e-02 -1.769196093082427979e-01 5.993659049272537231e-02 -1.333160698413848877e-01 -1.196025982499122620e-01 -4.935068190097808838e-01 -1.855853348970413208e-01 9.556037187576293945e-02 -6.500560045242309570e-02 -2.254190593957901001e-01 1.834924370050430298e-01 1.821767240762710571e-01 2.016609013080596924e-01 -4.545162022113800049e-01 2.484542131423950195e-01 2.062797546386718750e-02 -8.255116641521453857e-02 -6.704688072204589844e-02 -9.999358654022216797e-02 9.943454526364803314e-03 -1.678050681948661804e-02 -1.069724410772323608e-01 3.080777451395988464e-02 -7.222850620746612549e-02 -2.656597644090652466e-04 8.246153593063354492e-02 2.223224751651287079e-02 -9.576390497386455536e-03
2.627216745167970657e-03 7.594504859298467636e-03 3.527403771877288818e-01 5.618019774556159973e-02 4.405602440237998962e-02 9.566017240285873413e-02 2.467005550861358643e-01 8.713670074939727783e-02 1.060326397418975830e-01 -2.529154121875762939e-01 -3.096374450251460075e-03 4.326735734939575195e-01 -1.095676869153976440e-01 -1.463138461112976074e-01 2.481481730937957764e-01 -1.242599785327911377e-01 -2.035234421491622925e-01 -1.934293061494827271e-01 1.518737822771072388e-01 1.422146260738372803e-01 5.693714693188667297e-02 3.605052828788757324e-02 -2.628445811569690704e-02 2.042882889509201050e-01 2.463995665311813354e-02 5.370082706212997437e-02 -3.046794980764389038e-02 1.807360202074050903e-01 3.297190964221954346e-01 -4.464768990874290466e-02 -3.308757767081260681e-02 3.193285465240478516e-01
-2.539518773555755615e-01 1.497813165187835693e-01 3.445955514907836914e-01 2.051252126693725586e-01 1.497431248426437378e-01 1.225294843316078186e-01 1.561557650566101074e-01 7.752662897109985352e-02 -2.387583553791046143e-01 -1.829357445240020752e-01 1.181553378701210022e-01 -1.584357619285583496e-01 -3.005258738994598389e-01 -5.126645788550376892e-02 -1.328778862953186035e-01 -5.214644595980644226e-02 -1.092812046408653259e-01 -2.176630645990371704e-01 2.851170003414154053e-01 1.670286208391189575e-01 -6.883844733238220215e-02 3.261503577232360840e-01 -1.571940332651138306e-01 2.251634001731872559e-01 -9.481892734766006470e-02 -3.930468484759330750e-02 8.749160170555114746e-02 2.087531238794326782e-01 5.436355993151664734e-02 -5.261394381523132324e-02 -5.487961322069168091e-02 1.266178339719772339e-01
-4.733940586447715759e-02 2.678929865360260010e-01 -1.957906223833560944e-02 -2.112992294132709503e-02 1.916753798723220825e-01 2.773869633674621582e-01 1.622933149337768555e-01 -2.350703068077564240e-02 -2.251892089843750000e-01 -5.776534602046012878e-02 -1.545760184526443481e-01 2.787394225597381592e-01 -2.388847470283508301e-01 -1.021676659584045410e-01 1.475025564432144165e-01 -2.726183533668518066e-01 -3.449719399213790894e-02 -6.707599014043807983e-02 -4.393851011991500854e-02 1.433080993592739105e-02 -4.700076580047607422e-02 3.653637170791625977e-01 -3.729892075061798096e-01 -3.450025245547294617e-02 -5.927730724215507507e-02 -2.118460685014724731e-01 1.850854754447937012e-01 -1.452604867517948151e-02 2.757675573229789734e-02 -1.468732208013534546e-01 2.484111487865447998e-01 1.209664642810821533e-01
-6.090271472930908203e-02 2.238600701093673706e-01 7.849369198083877563e-02 -1.323211342096328735e-01 5.295888707041740417e-02 -5.093767773360013962e-03 2.963369488716125488e-01 -7.177811861038208008e-02 -2.600565254688262939e-01 -3.306354880332946777e-01 -1.648187339305877686e-01 2.915593385696411133e-01 -2.030920386314392090e-01 -1.936152577400207520e-01 6.035003811120986938e-02 9.385470300912857056e-02 -1.258213073015213013e-01 -8.114144206047058105e-02 -1.014812514185905457e-01 -1.670339554548263550e-01 2.067814320325851440e-01 8.710774779319763184e-02 3.274515643715858459e-02 2.139002680778503418e-01 -2.440332621335983276e-01 -2.510898187756538391e-02 1.247670650482177734e-01 9.054179489612579346e-02 1.496450304985046387e-01 -8.355147391557693481e-02 -1.750352233648300171e-02 4.183181226253509521e-01
-1.093764826655387878e-01 6.741604954004287720e-02 3.259655535221099854e-01 -2.201252579689025879e-01 1.175965368747711182e-01 1.066439077258110046e-01 1.837006211280822754e-02 2.291396632790565491e-02 -5.886639654636383057e-02 -4.211051166057586670e-01 7.884258776903152466e-02 3.847166597843170166e-01 -2.258883267641067505e-01 -1.001902595162391663e-01 6.834757328033447266e-02 1.983814090490341187e-01 -1.429189890623092651e-01 -2.437828183174133301e-01 -6.106296926736831665e-02 7.180237025022506714e-02 -7.200659066438674927e-02 -1.122967377305030823e-01 1.196868810802698135e-02 1.323609706014394760e-02 3.655137261375784874e-03 -4.520770534873008728e-02 1.023964360356330872e-01 -2.839099243283271790e-02 1.794084608554840088e-01 -7.507243752479553223e-02 -8.398181200027465820e-02 4.444460272789001465e-01
-1.849567741155624390e-01 3.257637843489646912e-03 3.669536858797073364e-02 2.792966924607753754e-02 1.364267468452453613e-01 2.026055157184600830e-01 -2.149305678904056549e-02 2.220508083701133728e-02 2.000191621482372284e-02 -3.306207954883575439e-01 5.950111150741577148e-02 1.068170145153999329e-01 8.148179203271865845e-02 2.149062305688858032e-01 2.809109911322593689e-02 -2.567325718700885773e-02 1.173680201172828674e-01 -1.401595026254653931e-01 5.217664241790771484e-01 -2.677431702613830566e-01 -3.304989039897918701e-01 3.469429612159729004e-01 9.455855004489421844e-03 4.031730070710182190e-02 -1.252629458904266357e-01 -7.036315649747848511e-02 1.483974754810333252e-01 1.150114648044109344e-02 -1.157957315444946289e-01 -1.830202639102935791e-01 1.562178879976272583e-01 3.660091385245323181e-02
2.480320930480957031e-01 2.096918374300003052e-01 -2.069536149501800537e-01 -1.264509856700897217e-01 7.239127904176712036e-02 2.057659476995468140e-01 1.585084795951843262e-01 -1.620904654264450073e-01 -2.076077312231063843e-01 -3.416528999805450439e-01 2.679528594017028809e-01 3.381470739841461182e-01 -2.089210748672485352e-01 2.662105858325958252e-01 7.572455704212188721e-02 1.398862600326538086e-01 -4.030363261699676514e-02 -2.538940012454986572e-01 8.432769030332565308e-02 -2.190237119793891907e-02 -6.910730618983507156e-03 -4.952575080096721649e-03 -2.927437424659729004e-01 7.953739259392023087e-04 1.229386627674102783e-01 -2.062540352344512939e-01 9.620705968700349331e-04 -2.337463758885860443e-02 -1.324087660759687424e-02 -4.235012084245681763e-02 1.123292148113250732e-01 1.366938799619674683e-01
-1.462870687246322632e-01 1.318663954734802246e-01 4.387178421020507812e-01 -1.710439175367355347e-01 1.958032995462417603e-01 2.163325622677803040e-02 -1.276682913303375244e-01 -1.704859882593154907e-01 -2.701867222785949707e-01 -2.676499783992767334e-01 -7.794865965843200684e-02 3.282046914100646973e-01 -2.542309761047363281e-01 -7.319790869951248169e-02 1.107123643159866333e-01 1.120600625872612000e-01 -2.634602598845958710e-02 -1.280620247125625610e-01 8.916129171848297119e-02 -3.677198430523276329e-03 -6.164889037609100342e-02 -1.363650411367416382e-01 2.159849703311920166e-01 1.340108215808868408e-01 5.596416816115379333e-02 1.208075210452079773e-01 2.584861777722835541e-02 1.085968539118766785e-01 1.663415580987930298e-01 1.334649175405502319e-01 1.592862457036972046e-01 2.982763648033142090e-01
-1.821607202291488647e-01 1.984985312446951866e-03 8.536807447671890259e-02 -8.731811493635177612e-02 -1.917166821658611298e-02 -1.957350410521030426e-02 1.340284496545791626e-01 -1.451417952775955200e-01 7.551550120115280151e-02 -4.286682605743408203e-01 -2.361015677452087402e-01 -2.988875843584537506e-02 -1.258407682180404663e-01 -1.830680519342422485e-01 -1.147873327136039734e-02 1.400117576122283936e-01 2.495735734701156616e-01 -3.114632666110992432e-01 1.985884457826614380e-01 -1.089870631694793701e-01 -3.276096582412719727e-01 2.190443277359008789e-01 -1.993782371282577515e-01 1.446852684020996094e-01 -4.966506361961364746e-02 -1.561661362648010254e-01 -1.234095990657806396e-01 1.183596476912498474e-01 -3.056803643703460693e-01 3.441218659281730652e-02 7.253073155879974365e-02 1.198118850588798523e-01
-2.675691246986389160e-01 1.471170932054519653e-01 1.172520220279693604e-01 -1.444981992244720459e-02 1.714940369129180908e-01 -2.700810320675373077e-02 3.280008435249328613e-01 1.845006793737411499e-01 -3.120623156428337097e-02 -4.190388917922973633e-01 -2.825312912464141846e-01 8.130698651075363159e-02 -3.252412751317024231e-02 1.267676651477813721e-01 -1.969237327575683594e-01 -1.053060442209243774e-01 -1.216481477022171021e-01 -9.807038307189941406e-02 1.289568394422531128e-01 1.890142634510993958e-02 -2.373279258608818054e-02 -1.351682562381029129e-02 -1.547761261463165283e-01 7.160609588027000427e-03 2.109015733003616333e-01 -1.604266613721847534e-01 1.276457309722900391e-02 1.440769701730459929e-04 -4.546248167753219604e-02 1.794706583023071289e-01 3.268293440341949463e-01 3.367703258991241455e-01
-5.353450402617454529e-02 1.723400950431823730e-01 1.948391497135162354e-01 -1.270319670438766479e-01 -3.220430761575698853e-02 1.390840113162994385e-02 2.662146985530853271e-01 1.286114472895860672e-02 -8.498749881982803345e-02 -4.168321490287780762e-01 -2.623882293701171875e-01 9.475535899400711060e-02 -1.553071849048137665e-02 1.379724740982055664e-01 -4.189316183328628540e-02 -9.366958588361740112e-02 5.793327465653419495e-02 -4.873324558138847351e-02 2.728763520717620850e-01 1.695632487535476685e-01 -8.313757926225662231e-02 -1.084507331252098083e-01 -3.576067388057708740e-01 1.099580004811286926e-01 1.809802204370498657e-01 -7.671073079109191895e-02 1.605148613452911377e-01 -6.889253854751586914e-02 -1.494656316936016083e-02 6.385166943073272705e-02 3.404105305671691895e-01 3.090988397598266602e-01
-2.537310421466827393e-01 2.361946851015090942e-01 4.935696348547935486e-02 5.499893426895141602e-02 2.454260885715484619e-01 -9.453023225069046021e-02 1.508608758449554443e-01 -2.340986132621765137e-01 -1.263665854930877686e-01 -9.175445139408111572e-02 -1.690788567066192627e-02 2.518123686313629150e-01 -1.730661988258361816e-01 -1.995413377881050110e-02 1.855124086141586304e-01 -1.460087597370147705e-01 2.208153344690799713e-02 -5.907840728759765625e-01 4.743375256657600403e-02 6.512710452079772949e-02 -2.933893352746963501e-02 2.621765434741973877e-01 1.667920351028442383e-01 -5.025834590196609497e-02 -1.837356239557266235e-01 -1.426752377301454544e-02 6.709305197000503540e-02 1.748566627502441406e-01 1.351656019687652588e-01 3.316083177924156189e-02 8.911035209894180298e-02 3.432239592075347900e-02
-1.195171698927879333e-01 2.984474599361419678e-01 -1.408325880765914917e-01 -5.182803794741630554e-02 3.003120049834251404e-02 -4.905547946691513062e-02 -1.025821641087532043e-02 1.208706479519605637e-02 -3.063966147601604462e-02 -6.903690844774246216e-02 -3.175154030323028564e-01 2.409885227680206299e-01 -1.378430724143981934e-01 -2.117125689983367920e-01 -4.818551614880561829e-02 -1.886899173259735107e-01 -1.490084826946258545e-01 -8.823742717504501343e-02 3.422566056251525879e-01 1.120573133230209351e-01 -1.392683535814285278e-01 1.391700506210327148e-01 -8.829315006732940674e-02 -2.068813294172286987e-01 2.534601092338562012e-01 -1.751982271671295166e-01 1.261025518178939819e-01 1.017827689647674561e-01 1.963245868682861328e-02 -4.689079709351062775e-03 3.145377933979034424e-01 3.669269084930419922e-01
9.921286255121231079e-02 4.042951017618179321e-02 9.661889821290969849e-02 -8.845910429954528809e-02 1.009338796138763428e-01 1.762445718050003052e-01 2.613964974880218506e-01 6.727525591850280762e-02 -2.058761417865753174e-01 -1.570066064596176147e-01 -7.615022361278533936e-02 4.799657166004180908e-01 -4.855959117412567139e-02 1.715559512376785278e-01 -2.302052676677703857e-01 8.208674192428588867e-02 3.474967181682586670e-02 -1.263274252414703369e-01 1.915917396545410156e-01 2.470636516809463501e-01 -6.288662552833557129e-02 -3.099929541349411011e-02 -2.334078550338745117e-01 -1.764960587024688721e-01 3.156319856643676758e-01 -5.047337710857391357e-02 1.611678153276443481e-01 1.546161621809005737e-01 -1.093728095293045044e-01 -2.602458931505680084e-02 1.210068911314010620e-01 2.788181900978088379e-01
3.472147509455680847e-02 1.510350704193115234e-01 6.474854052066802979e-02 -1.943134963512420654e-01 4.045559093356132507e-02 3.114503324031829834e-01 -2.626913785934448242e-01 -2.365338504314422607e-01 -1.552843898534774780e-01 -2.191653996706008911e-01 -3.787183463573455811e-01 1.318341195583343506e-01 1.339683681726455688e-01 -4.229296743869781494e-02 1.099235117435455322e-01 -3.257999941706657410e-02 -4.561888426542282104e-02 -1.381113231182098389e-01 3.640017211437225342e-01 9.224894642829895020e-02 1.493934839963912964e-01 1.495450437068939209e-01 6.021839380264282227e-02 1.667328625917434692e-01 -9.007979929447174072e-02 1.869523376226425171e-01 -1.068934649229049683e-01 5.476812645792961121e-02 -8.043901063501834869e-03 -1.147308424115180969e-01 -1.040937751531600952e-01 3.532398939132690430e-01
-1.591598056256771088e-02 -2.146250754594802856e-01 3.811816871166229248e-02 7.509764283895492554e-02 1.681908816099166870e-01 7.553321868181228638e-02 4.512161016464233398e-01 -3.929645940661430359e-02 -7.983076572418212891e-02 -1.767299771308898926e-01 3.094846196472644806e-02 1.865383535623550415e-01 -3.330509364604949951e-01 4.087668284773826599e-02 -9.891062974929809570e-02 -1.344179064035415649e-01 -1.219909489154815674e-01 -2.164519876241683960e-01 2.225927561521530151e-01 3.323830962181091309e-01 -1.149108484387397766e-01 2.700867354869842529e-01 -1.922885775566101074e-01 6.085883453488349915e-02 5.601635947823524475e-02 7.667527347803115845e-02 3.294772654771804810e-02 2.733409404754638672e-01 1.699117273092269897e-01 8.842434734106063843e-02 2.285370789468288422e-02 1.517625749111175537e-01
-4.249243065714836121e-02 3.552053272724151611e-01 1.660356223583221436e-01 -2.311882674694061279e-01 7.807671278715133667e-02 1.885905489325523376e-02 3.252099454402923584e-01 2.667996883392333984e-01 -1.480914950370788574e-01 -8.879426121711730957e-02 -1.391222327947616577e-01 3.545042872428894043e-01 -7.111348956823348999e-02 -2.993493527173995972e-02 2.306434512138366699e-01 -1.607657819986343384e-01 -4.059465974569320679e-02 -2.488639950752258301e-01 1.316710561513900757e-01 1.628961414098739624e-01 -1.855603903532028198e-01 7.217694818973541260e-02 -1.992874890565872192e-01 9.494750946760177612e-02 1.565387994050979614e-01 7.314816862344741821e-02 1.599517166614532471e-01 1.582943052053451538e-01 6.302659213542938232e-02 1.456118971109390259e-01 1.119279190897941589e-01 -1.837046295404434204e-01
1.074664443731307983e-01 2.110353410243988037e-01 9.972330182790756226e-02 -1.710700243711471558e-02 1.599913835525512695e-01 1.801843792200088501e-01 -2.356401085853576660e-02 -8.518910408020019531e-02 -2.702917158603668213e-01 -2.987056076526641846e-01 5.619365721940994263e-02 1.576818376779556274e-01 2.450947277247905731e-02 4.952776432037353516e-02 -1.358806043863296509e-01 2.688165754079818726e-02 -3.264508247375488281e-01 -6.947369128465652466e-02 2.527635097503662109e-01 -1.768498867750167847e-01 -8.632556349039077759e-02 5.339659005403518677e-02 -1.537230461835861206e-01 1.796094477176666260e-01 1.968859136104583740e-01 1.284177154302597046e-01 -3.452984094619750977e-01 -3.348142802715301514e-01 -2.007534950971603394e-01 1.248206794261932373e-01 1.923501044511795044e-01 -5.508754774928092957e-02
-4.864268703386187553e-04 2.185734808444976807e-01 8.448224514722824097e-02 -3.804193809628486633e-02 4.098855331540107727e-02 1.670346707105636597e-01 1.737886071205139160e-01 3.023706376552581787e-02 -1.846595555543899536e-01 8.732555434107780457e-04 -1.646311767399311066e-02 5.428137779235839844e-01 2.932549454271793365e-02 2.271216809749603271e-01 -2.725228965282440186e-01 1.367747485637664795e-01 -4.850259050726890564e-02 -5.940937995910644531e-02 2.546297311782836914e-01 2.817058265209197998e-01 -4.058728460222482681e-03 8.132284134626388550e-02 -1.612500846385955811e-01 1.672361232340335846e-02 1.694440692663192749e-01 -2.469775825738906860e-01 4.958597570657730103e-02 1.213466823101043701e-01 -6.666512787342071533e-02 -2.366935312747955322e-01 1.309158653020858765e-01 2.025289088487625122e-01
2.236257642507553101e-01 -5.951271858066320419e-03 2.461718022823333740e-01 -3.773248568177223206e-02 -7.568829506635665894e-02 -2.487275004386901855e-01 1.835573464632034302e-01 -1.401789393275976181e-02 -8.429770171642303467e-02 -1.372232288122177124e-01 -1.375053972005844116e-01 1.806010752916336060e-01 -1.412919014692306519e-01 1.010941788554191589e-01 -1.991229802370071411e-01 -1.602513492107391357e-01 -1.448513865470886230e-01 -2.385385036468505859e-01 1.933045536279678345e-01 6.401006877422332764e-02 2.761543691158294678e-01 -4.594974219799041748e-02 -1.017869412899017334e-01 -2.698717415332794189e-01 -9.098143130540847778e-02 -1.408543139696121216e-01 5.580340325832366943e-02 -1.167216300964355469e-01 2.542597055435180664e-02 -3.586674034595489502e-01 5.984239652752876282e-02 3.934937715530395508e-01
-1.022447794675827026e-01 2.022612094879150391e-01 1.626046448945999146e-01 -2.750203711912035942e-03 -9.746209532022476196e-02 1.366052180528640747e-01 -1.057133674621582031e-01 1.288837641477584839e-01 -4.739717766642570496e-02 -2.310805320739746094e-01 -2.877382934093475342e-01 1.094915866851806641e-01 -3.238412141799926758e-01 -3.048592619597911835e-02 -5.327491462230682373e-02 -3.162789046764373779e-01 -2.628831267356872559e-01 -2.034964412450790405e-01 2.950997352600097656e-01 -1.479417383670806885e-01 2.870432138442993164e-01 2.291050404310226440e-01 8.458655327558517456e-02 2.541924118995666504e-01 -1.317927241325378418e-01 -1.389608997851610184e-02 -5.503634363412857056e-02 5.876007303595542908e-02 -9.080643951892852783e-02 -1.699576228857040405e-01 8.397608995437622070e-02 1.130252480506896973e-01
-5.169417709112167358e-02 1.002870276570320129e-01 2.631452679634094238e-01 -1.866731345653533936e-01 -1.246734149754047394e-02 -3.943847119808197021e-02 -2.410702407360076904e-03 -6.403229385614395142e-02 -1.863336563110351562e-01 -2.734795510768890381e-01 -2.518974989652633667e-02 3.746931254863739014e-01 -2.897195816040039062e-01 -2.300376147031784058e-01 -6.711324304342269897e-02 -1.955301016569137573e-01 7.829838991165161133e-02 -3.576715886592864990e-01 9.657800197601318359e-02 3.258776962757110596e-01 -4.526124894618988037e-02 -1.198204755783081055e-01 -1.468421518802642822e-01 1.039403080940246582e-01 -1.446775794029235840e-01 -5.402174219489097595e-02 2.564464807510375977e-01 -7.885172218084335327e-02 -3.931949287652969360e-02 -8.923946321010589600e-02 -1.451168358325958252e-01 1.499120593070983887e-01
-8.975405246019363403e-03 -8.312048390507698059e-03 -8.367981761693954468e-02 1.703054085373878479e-02 -3.131152093410491943e-01 -3.017286062240600586e-01 1.093461811542510986e-01 -2.108413428068161011e-01 -6.098050996661186218e-02 -1.735138148069381714e-01 -1.765764206647872925e-01 1.249794140458106995e-01 -4.409420117735862732e-02 6.261643767356872559e-02 -2.998775243759155273e-01 -1.488980352878570557e-01 -1.287087202072143555e-01 -3.481716513633728027e-01 2.771395444869995117e-01 7.213023304939270020e-02 -2.664400264620780945e-02 1.424480527639389038e-01 -6.146900821477174759e-03 4.323451593518257141e-02 -9.276087582111358643e-02 -1.416264772415161133e-01 2.855795435607433319e-02 -1.168163791298866272e-01 -2.659417390823364258e-01 -2.334638983011245728e-01 2.212042808532714844e-01 2.974666059017181396e-01
-4.241716489195823669e-02 8.149994537234306335e-03 2.660673260688781738e-01 -4.676285013556480408e-02 7.788541167974472046e-02 2.274405658245086670e-01 1.175423413515090942e-01 -2.599459290504455566e-01 -2.187580168247222900e-01 -2.198251634836196899e-01 9.735165163874626160e-03 1.014137640595436096e-01 -1.591677069664001465e-01 -6.170769780874252319e-02 2.020592838525772095e-01 -1.935749650001525879e-01 -2.150550037622451782e-01 -3.190352320671081543e-01 2.907590866088867188e-01 -1.664247177541255951e-02 6.197372823953628540e-02 -2.667836472392082214e-02 -1.473933458328247070e-01 -1.445806473493576050e-01 -1.602783203125000000e-01 -2.962107583880424500e-02 -8.896116912364959717e-02 2.383162826299667358e-01 2.668116092681884766e-01 1.392706185579299927e-01 -7.280702143907546997e-02 3.236998617649078369e-01
-8.346186578273773193e-02 1.589673459529876709e-01 3.040542080998420715e-02 -2.449099421501159668e-01 1.349828541278839111e-01 6.591972708702087402e-02 -9.059072472155094147e-03 -1.473751664161682129e-01 -2.381094098091125488e-01 -1.316178888082504272e-01 2.322720587253570557e-01 1.506246626377105713e-01 -2.430811226367950439e-01 5.760777741670608521e-02 -1.203508526086807251e-01 2.620227932929992676e-01 -2.860030531883239746e-01 -1.348654329776763916e-01 5.113121271133422852e-01 8.033061772584915161e-02 1.476392447948455811e-01 -5.695145577192306519e-02 3.169352933764457703e-02 8.404174447059631348e-02 -1.849728971719741821e-01 -2.047339230775833130e-01 1.873681843280792236e-01 -1.326542440801858902e-02 -5.658290535211563110e-02 1.892368425615131855e-03 -9.828072041273117065e-03 2.249057292938232422e-01
-9.941149502992630005e-02 6.077404320240020752e-02 -2.159365266561508179e-02 -3.056163489818572998e-01 -8.912619203329086304e-02 4.740118607878684998e-02 2.990651428699493408e-01 -6.728975474834442139e-02 -6.018278375267982483e-02 -1.424271613359451294e-01 -4.282601773738861084e-01 1.271800547838211060e-01 2.441753819584846497e-02 -1.719656586647033691e-02 -1.536687612533569336e-01 -1.061239466071128845e-01 1.849534064531326294e-01 -2.771049141883850098e-01 3.723323643207550049e-01 -7.251120358705520630e-02 1.214021220803260803e-01 2.587368190288543701e-01 9.137652069330215454e-02 2.048732191324234009e-01 -2.210787087678909302e-01 1.274825781583786011e-01 3.215467557311058044e-02 -2.266294658184051514e-01 1.059061437845230103e-01 5.383734405040740967e-02 -8.849125355482101440e-02 5.275231972336769104e-02
1.903552934527397156e-02 3.120761215686798096e-01 1.789409220218658447e-01 2.258770726621150970e-02 -4.496109485626220703e-02 1.554171591997146606e-01 2.709445357322692871e-01 -3.374329954385757446e-02 3.475283086299896240e-01 -3.088123202323913574e-01 -2.546827793121337891e-01 1.126359850168228149e-01 -2.259798049926757812e-01 4.411383718252182007e-02 -1.202428992837667465e-02 -4.474648833274841309e-02 -1.607169806957244873e-01 -1.287303268909454346e-01 2.227991223335266113e-01 7.946299761533737183e-02 -2.557516098022460938e-01 2.306870967149734497e-01 1.332520991563796997e-01 -3.505595773458480835e-02 2.900284342467784882e-02 1.903203129768371582e-02 -2.187892645597457886e-01 3.741432446986436844e-03 -3.223347291350364685e-02 7.965614646673202515e-02 3.497665822505950928e-01 -7.326114177703857422e-02
-1.485011279582977295e-01 2.061586678028106689e-01 1.278790235519409180e-01 1.528736501932144165e-01 1.062158718705177307e-01 -6.529809534549713135e-02 1.780451238155364990e-01 -2.030445076525211334e-02 -1.867662556469440460e-02 -3.839023709297180176e-01 -1.014874577522277832e-01 1.996687501668930054e-01 -7.642226666212081909e-02 1.843848377466201782e-01 -5.352436378598213196e-02 -5.304167047142982483e-02 6.900416221469640732e-03 -3.635570406913757324e-02 2.664575874805450439e-01 1.619537919759750366e-01 -4.551511257886886597e-02 -3.738240804523229599e-03 -1.351438313722610474e-01 1.292742639780044556e-01 2.781694829463958740e-01 -1.246438026428222656e-01 1.775332987308502197e-01 4.634737037122249603e-03 -4.989721998572349548e-02 8.140476047992706299e-02 4.733392596244812012e-01 3.337235748767852783e-01
-9.265011548995971680e-02 8.077697455883026123e-02 1.975432634353637695e-01 8.590725809335708618e-02 1.171433627605438232e-01 -1.456429157406091690e-02 2.404345422983169556e-01 7.681081444025039673e-02 -1.173152402043342590e-01 -4.311931729316711426e-01 -8.412548154592514038e-02 1.714193522930145264e-01 -2.365499585866928101e-01 2.954455614089965820e-01 -4.514212533831596375e-02 -1.619104444980621338e-01 -9.233485162258148193e-02 4.668346792459487915e-02 2.516244053840637207e-01 1.708292663097381592e-01 -5.820774659514427185e-02 -1.260835677385330200e-01 -1.953592896461486816e-01 1.038803309202194214e-01 3.180841207504272461e-01 -7.449544966220855713e-02 5.381473153829574585e-02 -1.075074076652526855e-01 -7.354100048542022705e-02 3.987332060933113098e-02 3.408104181289672852e-01 1.934435367584228516e-01
8.238442987203598022e-02 9.466873854398727417e-02 1.201102137565612793e-01 -1.821240484714508057e-01 -4.017648100852966309e-02 3.451374173164367676e-02 4.722857102751731873e-02 3.066463768482208252e-02 -1.136129051446914673e-01 -3.038380444049835205e-01 -2.426865994930267334e-01 5.262159705162048340e-01 3.919823095202445984e-02 8.669427782297134399e-02 1.301682591438293457e-01 -1.550197154283523560e-01 -1.274610906839370728e-01 5.488326773047447205e-02 3.271428048610687256e-01 9.773091226816177368e-02 -1.607881933450698853e-01 9.756672196090221405e-03 -5.524778738617897034e-02 -1.108388081192970276e-01 1.201593801379203796e-01 -2.397239804267883301e-01 -1.811105906963348389e-01 -1.691794395446777344e-01 -2.377944439649581909e-01 1.862517446279525757e-01 1.731637716293334961e-01 -8.920717239379882812e-02
-1.854423731565475464e-01 2.083820290863513947e-04 1.212999001145362854e-01 7.937874644994735718e-03 1.391993761062622070e-01 1.169539317488670349e-01 4.608658328652381897e-02 -1.089856326580047607e-01 -1.859169639647006989e-02 -1.166975349187850952e-01 2.507781982421875000e-02 3.956758677959442139e-01 -4.044521227478981018e-02 1.908089071512222290e-01 -2.539857625961303711e-01 -1.714597456157207489e-02 -6.866120547056198120e-02 -1.228767186403274536e-01 2.547627985477447510e-01 8.769100159406661987e-02 4.742882028222084045e-02 1.189406141638755798e-01 -2.332226186990737915e-01 1.909827440977096558e-02 2.874706685543060303e-01 -1.325018852949142456e-01 6.193454936146736145e-02 1.079352349042892456e-01 -1.201716586947441101e-01 -4.717649519443511963e-02 5.166261792182922363e-01 2.587793469429016113e-01
-5.889014527201652527e-02 3.672204315662384033e-01 -2.487973496317863464e-02 -1.158398538827896118e-01 9.636431187391281128e-02 5.945964530110359192e-02 -2.045558579266071320e-02 -7.456102222204208374e-02 -8.712456375360488892e-02 -3.147946894168853760e-01 -9.457177668809890747e-02 1.852911561727523804e-01 1.259272843599319458e-01 -9.179990738630294800e-02 -1.174720153212547302e-01 1.906419396400451660e-01 1.634596139192581177e-01 2.464249543845653534e-02 2.971142232418060303e-01 3.915738761425018311e-01 -1.870922297239303589e-01 1.455570161342620850e-01 3.449873328208923340e-01 3.985451534390449524e-02 1.880423426628112793e-01 2.661168575286865234e-02 1.340953409671783447e-01 3.600157797336578369e-02 1.600478217005729675e-02 -1.107495948672294617e-01 2.872039079666137695e-01 9.148890525102615356e-02
2.026011198759078979e-01 4.628617689013481140e-02 1.062231361865997314e-01 -1.021763458847999573e-01 -4.348443076014518738e-02 4.630701243877410889e-02 2.326776683330535889e-01 -2.134008109569549561e-01 -1.135526448488235474e-01 -3.038859963417053223e-01 -5.413427203893661499e-02 1.785093396902084351e-01 -6.706535816192626953e-02 7.610449194908142090e-02 3.322913348674774170e-01 -1.084787920117378235e-01 -5.811982601881027222e-02 -1.633093133568763733e-02 2.909678220748901367e-01 -1.657280176877975464e-01 -2.580282092094421387e-01 1.781216859817504883e-01 8.659040927886962891e-02 -7.405839860439300537e-02 1.266708597540855408e-02 2.768138945102691650e-01 -8.775532245635986328e-02 -2.907911241054534912e-01 -2.086699567735195160e-02 -1.651372388005256653e-02 3.836611509323120117e-01 1.218567043542861938e-01
2.600721418857574463e-01 1.023847162723541260e-01 6.704173982143402100e-02 -1.042021140456199646e-01 2.114353030920028687e-01 -3.276779130101203918e-02 1.612331122159957886e-01 -6.636578589677810669e-02 -2.404606044292449951e-01 1.153023615479469299e-01 -1.165499463677406311e-01 3.217606246471405029e-01 -7.352070510387420654e-02 3.243508934974670410e-01 -2.239149510860443115e-01 -2.929404377937316895e-02 3.982804249972105026e-03 -4.050875902175903320e-01 1.845070272684097290e-01 1.356187276542186737e-02 -5.113717541098594666e-02 6.194796413183212280e-02 -1.110966727137565613e-01 1.028283238410949707e-01 1.127107366919517517e-01 1.317700743675231934e-01 3.125572577118873596e-02 1.390205770730972290e-01 3.922583162784576416e-02 1.907594618387520313e-03 3.892489075660705566e-01 2.222130596637725830e-01
-1.092034876346588135e-01 1.293013393878936768e-01 3.925160765647888184e-01 -1.925515681505203247e-01 7.056814432144165039e-02 2.577890083193778992e-02 -3.740189597010612488e-02 -2.574226856231689453e-01 1.753477752208709717e-02 -2.699594795703887939e-01 2.714084088802337646e-01 2.056770175695419312e-01 -2.271539568901062012e-01 -1.608009822666645050e-02 -5.379078909754753113e-02 2.311961054801940918e-01 -4.078507050871849060e-02 -3.215302824974060059e-01 1.004267260432243347e-01 7.785393297672271729e-02 5.923097208142280579e-02 3.068434819579124451e-02 -4.195453971624374390e-02 1.755099743604660034e-01 -5.126447975635528564e-02 1.223196759819984436e-01 2.678846195340156555e-02 -9.428081661462783813e-02 2.299695163965225220e-01 1.189697459340095520e-01 -4.567086324095726013e-02 3.937247693538665771e-01
-2.966841757297515869e-01 1.922083944082260132e-01 1.826151311397552490e-01 4.658479616045951843e-02 9.189479798078536987e-02 1.267552971839904785e-01 2.122112214565277100e-01 1.002769097685813904e-01 6.232467666268348694e-02 -2.975210845470428467e-01 -3.254038989543914795e-01 1.616633981466293335e-01 -4.147760942578315735e-02 2.592069804668426514e-01 -8.154527284204959869e-03 -1.767240464687347412e-01 4.705115407705307007e-02 -3.612479567527770996e-02 2.183498293161392212e-01 7.662159949541091919e-02 5.568370595574378967e-02 8.137133717536926270e-02 -2.390168756246566772e-01 7.473797351121902466e-02 2.076282203197479248e-01 -1.413823962211608887e-01 1.082276925444602966e-01 -2.030178159475326538e-01 -7.708344608545303345e-02 7.639713585376739502e-02 3.312738537788391113e-01 2.612111270427703857e-01
-1.926661580801010132e-01 1.055431216955184937e-01 1.876075863838195801e-01 6.401988863945007324e-02 2.015008628368377686e-01 1.079929396510124207e-01 2.915785908699035645e-01 1.273819617927074432e-02 -6.195821985602378845e-02 -3.643958568572998047e-01 -2.197810560464859009e-01 4.669512063264846802e-02 -1.140592992305755615e-02 1.993657201528549194e-01 -1.293260790407657623e-02 -1.062724888324737549e-01 -7.978112250566482544e-02 3.231782093644142151e-02 3.317183256149291992e-01 4.211340099573135376e-03 -1.401625573635101318e-01 7.493507582694292068e-04 -2.521678209304809570e-01 1.485762596130371094e-01 1.959580928087234497e-01 -3.701145201921463013e-02 2.154200673103332520e-01 -4.460103064775466919e-02 4.088527709245681763e-02 7.225626707077026367e-02 3.320094048976898193e-01 3.293833136558532715e-01
-7.788230478763580322e-02 8.812753856182098389e-02 2.914439737796783447e-01 -1.925172656774520874e-02 1.596842706203460693e-01 6.544839590787887573e-02 1.618195921182632446e-01 4.488348215818405151e-02 -3.222211450338363647e-02 -4.553442075848579407e-02 -6.169832125306129456e-02 -1.156681254506111145e-01 -4.812439978122711182e-01 7.046157866716384888e-02 -1.875402480363845825e-01 5.740218609571456909e-02 1.516277045011520386e-01 -1.798833757638931274e-01 4.339145720005035400e-01 5.521337687969207764e-02 -1.306768506765365601e-01 -9.159433096647262573e-02 -7.495286315679550171e-02 2.099622339010238647e-01 -1.849985420703887939e-01 -3.026962280273437500e-02 -1.561833322048187256e-01 -1.937774121761322021e-01 -2.427295446395874023e-01 -2.056392282247543335e-01 1.464139949530363083e-02 1.649247407913208008e-01
-8.967651426792144775e-02 -2.513156272470951080e-02 -3.603489696979522705e-02 -9.770911186933517456e-03 -1.232746336609125137e-02 -4.239143803715705872e-02 4.514573886990547180e-02 2.550597488880157471e-01 -1.582255959510803223e-02 -1.334212869405746460e-01 -1.176538243889808655e-01 2.371108233928680420e-01 -3.634001910686492920e-01 8.200638741254806519e-02 -1.088546887040138245e-01 3.012822754681110382e-02 -1.084609478712081909e-01 -3.489461243152618408e-01 2.407158762216567993e-01 8.288776874542236328e-02 2.034655958414077759e-01 2.597988583147525787e-02 7.100295042619109154e-04 -4.063504189252853394e-02 -1.169993951916694641e-01 -1.153758540749549866e-01 7.357580214738845825e-02 -9.205572307109832764e-02 -5.145843625068664551e-01 -1.744733005762100220e-01 1.514135748147964478e-01 2.830438911914825439e-01
5.778104998171329498e-03 6.669732183218002319e-02 3.639509081840515137e-01 -1.138984858989715576e-01 1.885949261486530304e-02 2.863611467182636261e-02 2.494723498821258545e-01 -1.096471548080444336e-01 -1.896591633558273315e-01 -7.972783595323562622e-02 -3.089828789234161377e-02 2.452688664197921753e-01 -1.482321470975875854e-01 9.623371809720993042e-02 -3.651712536811828613e-01 1.338901817798614502e-01 5.592860653996467590e-02 -1.411219239234924316e-01 1.426397264003753662e-01 1.070880796760320663e-02 2.166529148817062378e-01 1.469092220067977905e-01 -9.225808829069137573e-02 -6.773839890956878662e-02 1.746896840631961823e-02 1.698239743709564209e-01 2.083158344030380249e-01 1.133611649274826050e-01 -9.023456275463104248e-02 -8.829943090677261353e-02 4.836526215076446533e-01 1.683022528886795044e-01
-1.824836581945419312e-01 6.242682138690724969e-05 -2.873780392110347748e-02 -1.547162085771560669e-01 -6.460043787956237793e-02 8.952733129262924194e-02 1.223133951425552368e-01 -1.528726965188980103e-01 -6.710366159677505493e-02 -5.453824400901794434e-01 -1.458980888128280640e-01 2.411117106676101685e-01 -1.435786336660385132e-01 1.849955469369888306e-01 7.791160047054290771e-02 -1.983133517205715179e-02 -2.848993539810180664e-01 -1.871355026960372925e-01 2.880297899246215820e-01 9.977173060178756714e-02 2.602451443672180176e-01 2.425512857735157013e-02 3.379758819937705994e-02 1.005448750220239162e-03 1.176272169686853886e-03 5.816788598895072937e-02 2.039518356323242188e-01 8.635155856609344482e-02 3.136387467384338379e-01 -5.718674510717391968e-02 1.131186187267303467e-01 -5.757400766015052795e-02
-2.364634424448013306e-01 9.844860434532165527e-02 3.084862530231475830e-01 -1.738002002239227295e-01 2.131066024303436279e-01 -3.833970054984092712e-02 5.571984499692916870e-02 5.019918456673622131e-02 -1.809169054031372070e-01 -3.346372842788696289e-01 -1.098822876811027527e-01 2.090436965227127075e-01 -1.525798141956329346e-01 2.630279958248138428e-01 -2.458420842885971069e-01 4.306421801447868347e-02 1.641726195812225342e-01 -4.327195510268211365e-02 4.094061553478240967e-01 8.094429038465023041e-03 -8.972027897834777832e-02 1.916324198246002197e-01 1.459601223468780518e-01 -7.367397099733352661e-02 -1.234760358929634094e-01 -1.078199744224548340e-01 -2.087306678295135498e-01 -1.081731170415878296e-01 6.533274054527282715e-02 9.446644783020019531e-02 -1.868448406457901001e-01 -5.492220446467399597e-02
-4.086533933877944946e-02 3.717512190341949463e-01 4.871166311204433441e-03 -3.515010466799139977e-03 2.256515473127365112e-01 1.098167300224304199e-01 4.232148081064224243e-02 -1.140399500727653503e-01 -2.337226271629333496e-01 -1.196200102567672729e-01 -1.865941286087036133e-02 1.530110836029052734e-01 -1.763672679662704468e-01 3.673491626977920532e-02 -2.775807380676269531e-01 2.360637933015823364e-01 -4.208851456642150879e-01 -4.159660637378692627e-01 1.573357917368412018e-02 7.528647314757108688e-03 -4.518792033195495605e-02 1.061491444706916809e-01 1.275310218334197998e-01 2.343093603849411011e-01 -4.440737143158912659e-02 -1.224125176668167114e-01 -3.716516867280006409e-02 -1.795449666678905487e-02 1.940213590860366821e-01 -9.026708453893661499e-02 -2.538040094077587128e-02 1.560275852680206299e-01
-2.473445683717727661e-01 3.374058008193969727e-01 7.832797616720199585e-02 1.676923036575317383e-02 -1.221548020839691162e-01 1.867910027503967285e-01 1.818732917308807373e-01 2.045380920171737671e-01 -1.179293990135192871e-01 1.077029109001159668e-01 -1.189749762415885925e-01 1.337866336107254028e-01 -3.392184972763061523e-01 -2.923563495278358459e-02 2.942648343741893768e-02 1.891004890203475952e-01 -1.142801791429519653e-01 -1.858591437339782715e-01 1.633588522672653198e-01 2.284212559461593628e-01 5.965434014797210693e-02 1.920445114374160767e-01 -1.130562350153923035e-01 7.701865583658218384e-02 2.916039712727069855e-02 1.086017340421676636e-01 -1.251354366540908813e-01 -2.482683360576629639e-01 -2.151117771863937378e-01 -1.704867333173751831e-01 1.098444685339927673e-01 3.475062549114227295e-01
1.204582974314689636e-01 -1.522699147462844849e-01 -1.065831258893013000e-02 -2.505064904689788818e-01 6.797388941049575806e-02 -1.646534502506256104e-01 1.263189944438636303e-03 -2.491875924170017242e-02 -2.098585218191146851e-01 -1.609770953655242920e-01 -3.003474473953247070e-01 6.922386586666107178e-02 -2.270778268575668335e-01 1.101639345288276672e-01 -1.783277839422225952e-02 -8.183082193136215210e-02 1.517471224069595337e-01 -2.642859518527984619e-01 4.273189008235931396e-01 2.251892387866973877e-01 -7.020412012934684753e-03 9.635142982006072998e-02 -2.104431390762329102e-01 1.511009484529495239e-01 -1.040180400013923645e-01 -1.158328913152217865e-02 -3.160666525363922119e-01 3.132449463009834290e-02 1.833976060152053833e-02 4.429153725504875183e-02 7.687324285507202148e-02 3.297515511512756348e-01
-1.720361560583114624e-01 2.014296203851699829e-01 2.211334556341171265e-01 -5.632314831018447876e-02 1.180356368422508240e-02 3.708446025848388672e-02 7.107870280742645264e-02 -2.232714742422103882e-02 1.308083534240722656e-01 -2.464763522148132324e-01 1.010717377066612244e-01 4.036676287651062012e-01 -9.120225161314010620e-02 8.510345220565795898e-02 7.523524761199951172e-02 -2.518987357616424561e-01 -1.189040765166282654e-01 -1.761091202497482300e-01 2.916925549507141113e-01 2.439895868301391602e-01 -4.840333014726638794e-02 1.836257278919219971e-01 -8.553022891283035278e-02 -1.244803071022033691e-01 -2.458063960075378418e-01 -1.001154258847236633e-01 1.331182867288589478e-01 -7.195249944925308228e-02 3.727011978626251221e-01 1.808375678956508636e-02 8.925643749535083771e-03 2.317315787076950073e-01
4.128889739513397217e-02 -1.698235869407653809e-01 1.180976182222366333e-01 5.660416558384895325e-02 -2.997928671538829803e-02 9.479258209466934204e-02 2.824120521545410156e-01 -2.489475160837173462e-02 -2.237114682793617249e-02 -3.996347263455390930e-02 4.626981541514396667e-02 5.121487379074096680e-01 -4.052955284714698792e-02 2.193781882524490356e-01 -2.053033858537673950e-01 1.757679730653762817e-01 2.501244470477104187e-02 -2.358656823635101318e-01 1.867493987083435059e-01 1.545490026473999023e-01 -1.426599919795989990e-01 9.326070547103881836e-02 -1.459689140319824219e-01 2.436250448226928711e-02 2.160378843545913696e-01 4.669673740863800049e-02 9.491320699453353882e-02 -1.263136044144630432e-02 -2.033920735120773315e-01 -3.076967969536781311e-02 2.577715218067169189e-01 3.740911185741424561e-01
-3.048493154346942902e-02 -5.794596672058105469e-02 7.903148978948593140e-02 -1.478039920330047607e-01 -7.508086971938610077e-03 7.475379109382629395e-02 -1.558722406625747681e-01 -9.959947317838668823e-02 -1.248289570212364197e-01 -1.771388947963714600e-01 -1.379041820764541626e-01 2.043574303388595581e-01 7.538462057709693909e-03 1.776676774024963379e-01 -4.605701565742492676e-02 -3.879373371601104736e-01 -2.392327785491943359e-01 -2.808158993721008301e-01 3.141050934791564941e-01 9.455183148384094238e-02 2.544666230678558350e-01 2.697874903678894043e-01 2.498745918273925781e-01 4.026666283607482910e-03 -6.675544381141662598e-02 -5.552612710744142532e-03 -2.128710597753524780e-01 -1.818422824144363403e-01 -1.987262815237045288e-01 -3.821077570319175720e-02 2.132214903831481934e-01 1.510415226221084595e-01
-1.865524947643280029e-01 7.167447358369827271e-02 2.578711211681365967e-01 1.076400727033615112e-01 2.741304934024810791e-01 2.177741825580596924e-01 7.377560436725616455e-02 -2.825418412685394287e-01 -2.445420026779174805e-01 -5.867129191756248474e-02 -6.487122178077697754e-02 3.298419117927551270e-01 -1.659891456365585327e-01 -1.541693508625030518e-01 2.477489411830902100e-01 -1.933616586029529572e-02 -2.628762722015380859e-01 -3.401756286621093750e-01 1.015040054917335510e-01 -1.256489753723144531e-01 1.693594604730606079e-01 8.222883939743041992e-02 -1.089515984058380127e-01 8.589870296418666840e-03 4.826434887945652008e-03 8.077938109636306763e-02 4.121452569961547852e-02 1.061097383499145508e-01 2.466139942407608032e-01 -1.171385403722524643e-02 6.880789995193481445e-02 2.032509893178939819e-01
-1.217600703239440918e-01 -2.096069511026144028e-03 1.399956196546554565e-01 2.951620817184448242e-01 1.324747800827026367e-01 2.756029069423675537e-01 -4.224694892764091492e-02 -7.080360502004623413e-02 -4.468508437275886536e-02 -1.574466526508331299e-01 -2.466113418340682983e-01 3.722562491893768311e-01 -1.035543158650398254e-01 -3.192469477653503418e-02 -6.281821429729461670e-02 -1.002626568078994751e-01 -5.449700728058815002e-02 -3.464620709419250488e-01 2.742287218570709229e-01 1.260256469249725342e-01 -1.620522588491439819e-01 -2.797112166881561279e-01 -1.094766985625028610e-02 1.973638683557510376e-01 -8.010172843933105469e-02 2.482479810714721680e-01 -2.656123600900173187e-02 -2.582630217075347900e-01 1.761012077331542969e-01 1.864148862659931183e-02 2.801558375358581543e-02 3.118976019322872162e-02
2.464038133621215820e-01 3.215749561786651611e-01 4.519716650247573853e-02 -1.208764612674713135e-01 1.341655850410461426e-01 1.021513671730645001e-04 1.861903220415115356e-01 -6.961403042078018188e-02 -2.396168187260627747e-02 -2.925187349319458008e-01 -1.892827600240707397e-01 7.371164858341217041e-02 -1.836420297622680664e-01 1.458054035902023315e-02 9.047269821166992188e-03 -1.149817258119583130e-01 -4.283747971057891846e-01 -3.791629672050476074e-01 -3.334986418485641479e-02 3.575734049081802368e-02 -1.047535091638565063e-01 1.965618282556533813e-01 -8.813133090734481812e-02 -1.183959692716598511e-01 4.807180911302566528e-02 1.816205233335494995e-01 2.627082765102386475e-01 6.658945977687835693e-02 -2.069170773029327393e-01 -3.616175800561904907e-02 -8.644747734069824219e-02 1.602120697498321533e-01
-1.464865505695343018e-01 1.408943086862564087e-01 -1.207192018628120422e-01 1.275461912155151367e-01 1.930459588766098022e-01 -7.411608099937438965e-02 -1.279322504997253418e-01 -1.963411420583724976e-01 -3.960175439715385437e-02 -3.075798153877258301e-01 -3.463113307952880859e-01 2.340340465307235718e-01 -3.199329078197479248e-01 1.660499349236488342e-02 1.883571618236601353e-03 -1.304371356964111328e-01 -1.237246319651603699e-01 -3.713150918483734131e-01 1.329313516616821289e-01 3.836631178855895996e-01 6.562811136245727539e-02 -4.597672075033187866e-02 1.010726392269134521e-01 2.367914021015167236e-01 -5.154524371027946472e-02 6.314932554960250854e-02 -5.321764573454856873e-02 -1.016505211591720581e-01 1.599017679691314697e-01 3.111838921904563904e-02 1.847231201827526093e-02 4.690596088767051697e-02
-7.675288617610931396e-02 2.156622111797332764e-01 -5.204719677567481995e-02 -1.498307287693023682e-01 5.520319566130638123e-02 3.945240005850791931e-02 -6.710106879472732544e-02 7.028437405824661255e-02 -1.739877909421920776e-01 -1.677494347095489502e-01 -2.037767320871353149e-01 2.870757281780242920e-01 4.240009561181068420e-02 -2.023264020681381226e-01 -2.138003855943679810e-01 1.485297977924346924e-01 -1.479029506444931030e-01 -3.418235480785369873e-01 2.360755205154418945e-01 2.483786195516586304e-01 -1.878090649843215942e-01 1.778024137020111084e-01 -1.564014852046966553e-01 -4.751664772629737854e-02 -1.403400152921676636e-01 -1.794208586215972900e-02 2.721099257469177246e-01 1.501274704933166504e-01 -5.429170280694961548e-02 -2.486133277416229248e-01 2.885125577449798584e-01 -3.460397198796272278e-02
2.739756181836128235e-02 2.487739920616149902e-01 3.412133455276489258e-01 -1.069733053445816040e-01 3.424624726176261902e-02 -1.201325468719005585e-02 4.803736507892608643e-02 -3.583961399272084236e-03 -2.517856061458587646e-01 -1.232820004224777222e-01 -1.811166107654571533e-01 4.864725470542907715e-01 -2.623755335807800293e-01 -1.598265469074249268e-01 2.701998651027679443e-01 -1.020303517580032349e-01 -3.263580203056335449e-01 -9.542199224233627319e-02 1.829120814800262451e-01 4.664311930537223816e-02 -1.148891448974609375e-01 1.242383196949958801e-01 3.394294902682304382e-02 -6.179817393422126770e-02 1.366305444389581680e-02 1.447314321994781494e-01 5.150056257843971252e-02 7.709296792745590210e-02 1.176045686006546021e-01 5.471347272396087646e-02 -1.814964413642883301e-01 1.250948160886764526e-01
-8.956447243690490723e-02 2.816153764724731445e-01 -1.311219111084938049e-02 -2.598504126071929932e-01 1.034788042306900024e-02 3.134497106075286865e-01 -4.871892556548118591e-02 1.024338304996490479e-01 -7.581161707639694214e-02 -3.232498168945312500e-01 -7.204474881291389465e-03 3.395042121410369873e-01 -1.429831236600875854e-02 2.305340915918350220e-01 -1.415535807609558105e-01 2.662947177886962891e-01 -2.649076050147414207e-03 -3.271178007125854492e-01 9.148052334785461426e-02 -3.645078092813491821e-02 -1.980876624584197998e-01 -6.042012572288513184e-02 -1.994028240442276001e-01 -4.166473634541034698e-03 -3.212861344218254089e-02 -1.210612654685974121e-01 2.599614299833774567e-02 -1.671157777309417725e-01 -2.377451360225677490e-01 -5.030215531587600708e-02 1.228243559598922729e-01 2.146861553192138672e-01
-5.715587362647056580e-02 8.176805078983306885e-02 2.609605789184570312e-01 3.901869431138038635e-02 3.753521293401718140e-02 5.688990652561187744e-02 8.491805195808410645e-02 -2.562521100044250488e-01 -7.718561217188835144e-03 -1.757107377052307129e-01 -1.962649375200271606e-01 3.042418956756591797e-01 -2.790856063365936279e-01 5.675779655575752258e-02 3.036418855190277100e-01 1.126792281866073608e-01 -8.920861780643463135e-02 -5.389891862869262695e-01 5.959181115031242371e-02 -3.399575129151344299e-02 -4.055301845073699951e-02 -5.221460945904254913e-03 -1.495751291513442993e-01 -5.708253011107444763e-02 -5.520740896463394165e-02 2.288374863564968109e-02 1.934677511453628540e-01 2.064951360225677490e-01 1.127566173672676086e-01 5.757444724440574646e-02 -1.023203432559967041e-01 2.329447269439697266e-01
3.215316310524940491e-02 1.179695874452590942e-01 1.597400754690170288e-01 8.786866068840026855e-02 1.326220482587814331e-01 -2.702561020851135254e-01 1.817265599966049194e-01 7.198586314916610718e-02 -1.949381530284881592e-01 -3.144510388374328613e-01 -1.790395677089691162e-01 2.200585752725601196e-01 -7.274845987558364868e-02 -5.579835548996925354e-02 -2.469320446252822876e-01 2.817409932613372803e-01 2.368097752332687378e-01 -2.224508821964263916e-01 2.137443274259567261e-01 1.889262348413467407e-01 7.496189326047897339e-02 3.647879362106323242e-01 -1.477027833461761475e-01 -1.308346074074506760e-02 2.654749155044555664e-02 3.616829216480255127e-02 -4.303471371531486511e-02 -5.924459546804428101e-02 -2.489464916288852692e-02 2.290690690279006958e-01 -1.410427242517471313e-01 1.699337363243103027e-01
-1.995379924774169922e-01 3.328271210193634033e-01 3.954757750034332275e-01 -1.123515516519546509e-01 -9.133178740739822388e-03 2.383382767438888550e-01 -1.046315133571624756e-01 -8.279948681592941284e-02 -1.418893486261367798e-01 -2.197292596101760864e-01 2.309832721948623657e-01 1.516008377075195312e-01 -9.028235077857971191e-02 -1.705834418535232544e-01 3.240371122956275940e-02 -5.830213055014610291e-02 -1.665614247322082520e-01 -2.605288326740264893e-01 6.141290441155433655e-02 3.069152235984802246e-01 1.547896303236484528e-02 1.497344374656677246e-01 5.299005657434463501e-02 3.679513558745384216e-02 -1.685237698256969452e-02 1.111841648817062378e-01 5.412175506353378296e-02 1.473919451236724854e-01 1.377618312835693359e-01 -9.987406432628631592e-02 2.435492724180221558e-01 2.706828415393829346e-01
-2.266787141561508179e-01 3.125129938125610352e-01 2.482928186655044556e-01 8.061894774436950684e-02 2.439023256301879883e-01 1.236200407147407532e-01 2.322786450386047363e-01 -7.847076654434204102e-02 6.566279381513595581e-02 -1.698760092258453369e-01 -1.192911565303802490e-01 1.879682838916778564e-01 3.683550655841827393e-02 2.056178897619247437e-01 -3.219795972108840942e-02 -2.111013084650039673e-01 1.166218146681785583e-01 -1.594041436910629272e-01 2.422195374965667725e-01 1.266948431730270386e-01 -3.711244463920593262e-01 -7.009349763393402100e-02 -1.211104840040206909e-01 -2.216268032789230347e-01 5.715041607618331909e-02 -2.903532981872558594e-02 1.890200823545455933e-01 -6.546349823474884033e-02 3.183200582861900330e-02 -3.028379194438457489e-02 3.296756446361541748e-01 -3.240237757563591003e-02
-6.615781038999557495e-02 1.658670976758003235e-02 1.066974401473999023e-01 -1.002233549952507019e-01 1.669837534427642822e-01 -1.262807548046112061e-01 2.209629565477371216e-01 -2.696242630481719971e-01 -2.999108731746673584e-01 -2.547623813152313232e-01 -5.634705722332000732e-02 2.030117362737655640e-01 -2.765362858772277832e-01 3.772424161434173584e-02 1.914328485727310181e-01 -4.011246562004089355e-02 -1.674338728189468384e-01 -2.246777266263961792e-01 -7.779412716627120972e-02 2.793298102915287018e-02 -7.193426042795181274e-02 1.772301048040390015e-01 1.557718515396118164e-01 2.967226207256317139e-01 -6.169073283672332764e-02 -4.063116014003753662e-02 -9.064377099275588989e-02 3.447297811508178711e-01 -2.188771069049835205e-01 -7.311800867319107056e-02 1.102297827601432800e-01 2.470228970050811768e-01
5.835386365652084351e-02 -5.924114584922790527e-02 1.083218455314636230e-01 -1.212419122457504272e-01 1.769932359457015991e-01 1.103972047567367554e-01 4.620973765850067139e-02 1.783553957939147949e-01 -1.061239987611770630e-01 1.893325299024581909e-01 -3.386186957359313965e-01 1.896060407161712646e-01 -2.097448557615280151e-01 8.062963932752609253e-02 -7.147303223609924316e-02 2.051969058811664581e-02 -8.508696407079696655e-02 -2.057402431964874268e-01 3.984437882900238037e-01 1.823037415742874146e-01 1.237797588109970093e-01 -2.100806869566440582e-02 -2.185916304588317871e-01 6.136931478977203369e-02 3.088717162609100342e-02 1.833645403385162354e-01 1.954692006111145020e-01 -6.148767098784446716e-02 -2.706465721130371094e-01 -1.390901356935501099e-01 1.774745434522628784e-01 3.548459112644195557e-01
-5.608323961496353149e-02 1.414689868688583374e-01 9.408412128686904907e-02 -1.935615576803684235e-02 3.334189951419830322e-01 -1.065950915217399597e-01 7.854814827442169189e-02 -5.384098738431930542e-03 -1.535950154066085815e-01 -6.388359516859054565e-02 1.549154967069625854e-01 1.996050029993057251e-01 1.114478483796119690e-01 -6.336846202611923218e-02 -8.577323704957962036e-02 1.164362877607345581e-01 -7.807131111621856689e-02 -3.164401352405548096e-01 5.412966012954711914e-01 -1.972856232896447182e-03 1.304727345705032349e-01 -6.856950372457504272e-02 3.666974231600761414e-02 1.310017406940460205e-01 3.981062211096286774e-03 -1.735822111368179321e-01 2.550244331359863281e-01 2.446628175675868988e-02 2.166431248188018799e-01 -3.342973440885543823e-02 -1.803702488541603088e-02 3.555204570293426514e-01
-9.553705900907516479e-02 1.508314013481140137e-01 -1.432768404483795166e-01 -3.642761707305908203e-01 1.220568493008613586e-01 6.502326577901840210e-02 1.658564060926437378e-01 4.285158589482307434e-03 6.519756466150283813e-02 -2.746519148349761963e-01 2.106620073318481445e-01 3.423250615596771240e-01 -1.691199243068695068e-01 2.226598709821701050e-01 -1.025582253932952881e-01 -7.245688885450363159e-02 -2.700288891792297363e-01 -7.986528426408767700e-02 2.528845369815826416e-01 3.376395404338836670e-01 1.156605333089828491e-01 -9.285104274749755859e-02 2.724336646497249603e-02 5.111832544207572937e-02 -1.158179119229316711e-01 1.079183444380760193e-01 1.857182234525680542e-01 6.094732135534286499e-02 1.050584167242050171e-01 -8.806043863296508789e-02 2.995583601295948029e-02 2.597955465316772461e-01
-1.191831082105636597e-01 3.342129886150360107e-01 7.937262207269668579e-02 -2.081245779991149902e-01 9.654965996742248535e-02 1.639203750528395176e-03 1.177858114242553711e-01 -1.344620287418365479e-01 1.126062124967575073e-01 -3.387813866138458252e-01 -1.970771700143814087e-03 4.497573971748352051e-01 -1.260816603899002075e-01 1.072629913687705994e-01 1.831146925687789917e-01 -1.917678862810134888e-01 -1.280055791139602661e-01 -1.975104957818984985e-01 2.405394613742828369e-01 8.201553672552108765e-02 1.189713552594184875e-01 -1.959353089332580566e-01 3.502012463286519051e-03 9.035945683717727661e-02 -5.858023092150688171e-02 1.018377095460891724e-01 1.354659348726272583e-01 1.979398429393768311e-01 1.540800780057907104e-01 2.409232258796691895e-01 7.566320151090621948e-02 1.273179799318313599e-01
9.456288069486618042e-02 2.775703966617584229e-01 3.124820590019226074e-01 -2.000718377530574799e-02 1.482740640640258789e-01 3.255601599812507629e-02 1.159429699182510376e-01 -9.551174193620681763e-02 -9.684833884239196777e-02 -2.426881110295653343e-03 -1.615282446146011353e-01 1.978617310523986816e-01 -2.916074693202972412e-01 1.118870973587036133e-01 -1.905067265033721924e-01 1.235827710479497910e-02 2.470807917416095734e-02 -2.276386171579360962e-01 1.012732684612274170e-01 1.013906747102737427e-01 4.259398207068443298e-02 -4.768468812108039856e-02 -3.537199273705482483e-02 6.120064109563827515e-02 2.121057361364364624e-02 3.516195416450500488e-01 1.805807501077651978e-01 1.962003707885742188e-01 -1.366412192583084106e-01 -1.994546204805374146e-01 4.703136980533599854e-01 -6.958775222301483154e-02
2.337210997939109802e-02 2.757301628589630127e-01 2.546776235103607178e-01 -1.441181153059005737e-01 -3.231367096304893494e-02 1.485339552164077759e-01 3.078725636005401611e-01 -5.045311897993087769e-02 -2.262497544288635254e-01 -1.528887450695037842e-01 -1.467252150177955627e-02 2.650625705718994141e-01 -1.562384366989135742e-01 6.854427605867385864e-02 3.265675157308578491e-02 -1.551848649978637695e-01 -1.924552768468856812e-01 -8.524625003337860107e-02 1.250012367963790894e-01 -8.240983821451663971e-03 -1.931476145982742310e-01 3.102054595947265625e-01 -2.667164206504821777e-01 -2.698004841804504395e-01 6.232581660151481628e-02 -1.511217355728149414e-01 7.122626900672912598e-02 8.309640735387802124e-02 2.460328340530395508e-01 3.446894884109497070e-02 2.810595035552978516e-01 -3.443456068634986877e-02
3.335359506309032440e-03 2.247438877820968628e-01 7.137295603752136230e-02 -4.776188172399997711e-03 -9.377762675285339355e-02 1.063606292009353638e-01 2.549732029438018799e-01 -1.922291517257690430e-01 1.740438342094421387e-01 -3.588567376136779785e-01 -6.005450710654258728e-02 1.072549596428871155e-01 -1.733749508857727051e-01 -8.000543713569641113e-02 1.849914900958538055e-02 -1.281304508447647095e-01 1.275321692228317261e-01 -1.345336139202117920e-01 2.232763171195983887e-01 3.530373573303222656e-01 -9.977319091558456421e-02 3.186342120170593262e-01 -1.456908416002988815e-02 -8.158703893423080444e-02 1.606175452470779419e-01 3.640895709395408630e-02 -3.648207783699035645e-01 2.396335639059543610e-02 -2.665176391601562500e-01 7.634169887751340866e-03 1.855628490447998047e-01 -3.707843646407127380e-02
-1.543184667825698853e-01 2.662447094917297363e-01 -9.956997632980346680e-02 -8.763967454433441162e-02 3.393849357962608337e-02 -4.326986521482467651e-02 2.176280617713928223e-01 -2.694737352430820465e-02 8.262284845113754272e-02 -2.664263248443603516e-01 1.493470817804336548e-01 4.030886590480804443e-01 -2.305207401514053345e-01 2.247700840234756470e-01 -2.208966165781021118e-01 -1.193175762891769409e-01 -2.955788969993591309e-01 -2.449369281530380249e-01 2.318140566349029541e-01 3.301452472805976868e-02 -3.535484150052070618e-02 -1.670380830764770508e-01 2.532215602695941925e-02 -5.068174377083778381e-02 7.056361436843872070e-02 2.004886120557785034e-01 3.154874145984649658e-01 -3.797540813684463501e-02 1.299884021282196045e-01 2.897519618272781372e-03 9.280946850776672363e-02 -3.295290842652320862e-02
2.328107133507728577e-02 2.010337561368942261e-01 3.576928973197937012e-01 1.487387064844369888e-02 -8.118350803852081299e-02 7.553332298994064331e-02 3.860730230808258057e-01 1.534824073314666748e-01 -1.259182542562484741e-01 1.049504876136779785e-01 -6.530775874853134155e-02 2.027643620967864990e-01 -1.304664649069309235e-02 4.568420816212892532e-03 -1.348131746053695679e-01 3.489016890525817871e-01 -2.715160697698593140e-02 -2.400379031896591187e-01 3.083589673042297363e-01 7.256790250539779663e-02 -1.631749570369720459e-01 6.168504059314727783e-02 7.029888778924942017e-02 -3.294957056641578674e-02 1.657396741211414337e-02 8.672833442687988281e-02 2.772470563650131226e-02 -1.247173026204109192e-01 -1.308543235063552856e-01 5.185543559491634369e-03 7.904629409313201904e-02 4.369703233242034912e-01
-1.743700355291366577e-01 4.153197631239891052e-02 1.512999385595321655e-01 1.613985449075698853e-01 2.293267846107482910e-02 2.591677308082580566e-01 5.985648930072784424e-02 -3.788173794746398926e-01 -7.998583465814590454e-02 -3.433931171894073486e-01 -1.046488657593727112e-01 1.718441098928451538e-01 -4.093768820166587830e-02 -1.414520591497421265e-01 -7.778432965278625488e-02 1.079251021146774292e-01 -1.087870746850967407e-01 -3.149126172065734863e-01 1.726686656475067139e-01 9.683735668659210205e-02 -2.150787226855754852e-02 4.158168435096740723e-01 -8.300343155860900879e-02 4.249278083443641663e-02 4.843500256538391113e-02 3.997905924916267395e-02 1.374294459819793701e-01 9.280084073543548584e-02 1.820690184831619263e-01 -2.989745438098907471e-01 -1.034438088536262512e-01 -5.506460741162300110e-02
-1.711559891700744629e-01 3.338414728641510010e-01 1.888493299484252930e-01 -8.025981485843658447e-03 6.461621075868606567e-02 -2.094527930021286011e-01 1.617291271686553955e-01 8.439045399427413940e-02 1.939853653311729431e-02 -1.761879399418830872e-02 -1.807887554168701172e-01 2.381274104118347168e-01 8.209307491779327393e-02 -3.216234222054481506e-02 -1.796281039714813232e-01 -1.855363100767135620e-01 -2.264763116836547852e-01 -2.888545393943786621e-01 1.474491208791732788e-01 4.229833558201789856e-02 -1.513887196779251099e-01 2.107300609350204468e-01 -2.842818573117256165e-02 2.279700040817260742e-01 7.335173338651657104e-02 -1.172764673829078674e-01 -2.503833174705505371e-01 -1.788515299558639526e-01 2.030724883079528809e-01 -3.776271641254425049e-01 1.881713420152664185e-02 3.594186902046203613e-02
-5.537575855851173401e-02 -1.501726359128952026e-02 -3.017379529774188995e-02 -2.783471941947937012e-01 3.099257051944732666e-01 -5.894123110920190811e-03 1.765225976705551147e-01 -2.171341031789779663e-01 -1.679296046495437622e-01 -6.665087491273880005e-02 -1.480867862701416016e-01 -3.048234246671199799e-02 -3.477679193019866943e-01 1.606313437223434448e-01 -7.708858232945203781e-03 1.065360307693481445e-01 -1.075781323015689850e-02 -1.075947135686874390e-01 4.033597707748413086e-01 1.504543572664260864e-01 -2.664260864257812500e-01 -1.322445720434188843e-01 -1.824053674936294556e-01 -8.177857846021652222e-02 -1.422643959522247314e-01 -3.242314234375953674e-02 -2.402700483798980713e-01 -2.177687287330627441e-01 -1.816603988409042358e-01 -1.035577803850173950e-01 1.274249702692031860e-02 1.856853961944580078e-01
-6.074970215559005737e-02 -6.661137938499450684e-02 1.815065145492553711e-01 7.557727396488189697e-02 3.760441541671752930e-01 1.806772649288177490e-01 2.427242249250411987e-01 -2.268094196915626526e-02 -2.059821188449859619e-01 -8.976120501756668091e-02 -1.929060742259025574e-02 2.214191108942031860e-01 -3.014816939830780029e-01 -2.773835882544517517e-02 1.183589473366737366e-01 -1.316125392913818359e-01 -3.131956160068511963e-01 -2.770963311195373535e-01 3.179332613945007324e-01 2.090394049882888794e-01 -1.699188165366649628e-02 2.044913470745086670e-01 -8.862707763910293579e-02 -1.478798128664493561e-02 -1.750329136848449707e-01 1.710476167500019073e-02 3.490108996629714966e-02 1.338468044996261597e-01 2.292418777942657471e-01 9.111004322767257690e-02 1.008293256163597107e-01 -7.709885388612747192e-02
-7.200937718152999878e-02 1.233404576778411865e-01 -4.140678048133850098e-02 -4.200625047087669373e-02 2.123126089572906494e-01 -7.101185619831085205e-02 5.275357514619827271e-02 -1.857004761695861816e-01 -1.364713460206985474e-01 -1.856472492218017578e-01 -2.387494146823883057e-01 3.890347480773925781e-01 -8.848519623279571533e-02 -1.947615295648574829e-01 1.166555285453796387e-01 -4.223882406949996948e-02 7.603225111961364746e-02 -4.577366113662719727e-01 8.467626571655273438e-02 3.456596136093139648e-01 2.283952385187149048e-01 1.565171033143997192e-01 2.254361957311630249e-01 1.674370095133781433e-02 3.410904854536056519e-02 2.007421404123306274e-01 -3.953826054930686951e-02 1.105122193694114685e-01 8.854530006647109985e-02 -1.322477012872695923e-01 -7.226718962192535400e-02 1.031281873583793640e-01
-2.336627691984176636e-01 3.234742581844329834e-01 1.119114607572555542e-01 -1.990586072206497192e-01 1.203295812010765076e-01 -2.763434313237667084e-04 1.213706657290458679e-01 4.153991118073463440e-03 2.135225981473922729e-01 -1.859568208456039429e-01 -1.942701935768127441e-01 3.429003655910491943e-01 1.724237054586410522e-01 -1.510053575038909912e-01 -3.132664561271667480e-01 -1.204978600144386292e-01 -1.781457066535949707e-01 1.880944333970546722e-02 1.009650230407714844e-01 2.544337809085845947e-01 -1.236491743475198746e-02 1.302296072244644165e-01 1.942118108272552490e-01 1.654919683933258057e-01 -1.144283041357994080e-01 2.656906470656394958e-02 5.002544075250625610e-02 7.744149118661880493e-02 7.693418860435485840e-02 -2.708253264427185059e-01 2.245000898838043213e-01 1.323067843914031982e-01
1.230620816349983215e-01 3.089028596878051758e-01 1.022333502769470215e-01 -2.084820121526718140e-01 1.709858030080795288e-01 -1.223949268460273743e-01 -2.377239242196083069e-02 -2.289052754640579224e-01 -1.794442087411880493e-01 -1.309771388769149780e-01 2.414471805095672607e-01 2.581640183925628662e-01 8.978570252656936646e-02 -5.428824201226234436e-02 -2.253661155700683594e-01 -1.322783082723617554e-01 -1.278787851333618164e-01 -1.857700794935226440e-01 4.396148324012756348e-01 1.735399067401885986e-01 -3.005274198949337006e-02 -1.303018629550933838e-01 -6.680546700954437256e-02 2.615282833576202393e-01 1.135840937495231628e-01 -1.358848959207534790e-01 -1.772937923669815063e-01 -4.659599810838699341e-02 1.514655202627182007e-01 -1.609596051275730133e-02 1.355206668376922607e-01 1.149893179535865784e-01
-2.684136629104614258e-01 1.226332038640975952e-01 9.492878615856170654e-02 -1.546845287084579468e-01 2.409047782421112061e-01 -4.360052291303873062e-03 1.296146661043167114e-01 -1.887568235397338867e-01 -6.015986949205398560e-02 1.707924157381057739e-02 -4.805687069892883301e-02 3.260181248188018799e-01 -2.660776376724243164e-01 2.025872655212879181e-02 -2.732377350330352783e-01 5.017675459384918213e-02 1.421153396368026733e-01 -3.348577022552490234e-02 3.638141751289367676e-01 -8.421676605939865112e-02 2.163122780621051788e-02 3.591703176498413086e-01 -1.357675064355134964e-02 1.435849964618682861e-01 -1.006458997726440430e-01 -8.590999990701675415e-02 -2.560108304023742676e-01 -2.444919943809509277e-01 -8.538143336772918701e-02 6.633419543504714966e-02 -1.776471585035324097e-01 1.071476414799690247e-01
-8.561155200004577637e-02 -6.239418685436248779e-02 3.360959887504577637e-02 -5.115387961268424988e-02 1.743583530187606812e-01 -6.890751421451568604e-02 3.278196454048156738e-01 -3.755667805671691895e-01 -5.160497128963470459e-02 -8.194386959075927734e-02 -2.708536088466644287e-01 3.417954146862030029e-01 -6.835791282355785370e-03 -7.712104916572570801e-02 -7.271515578031539917e-02 4.181805253028869629e-02 -1.820230484008789062e-01 -9.633509069681167603e-02 -1.541786938905715942e-01 2.416873872280120850e-01 -1.801322028040885925e-02 -4.456049203872680664e-02 -1.147430911660194397e-01 2.481291145086288452e-01 -6.925355643033981323e-02 -1.134190186858177185e-01 -2.187496721744537354e-01 -5.122630670666694641e-02 4.148386418819427490e-03 -2.829133868217468262e-01 9.843409992754459381e-03 3.726142346858978271e-01
-1.773150824010372162e-02 3.947968035936355591e-02 3.116304054856300354e-02 8.176258206367492676e-02 3.981984779238700867e-02 8.019019663333892822e-02 3.256267011165618896e-01 -2.604833543300628662e-01 2.613482177257537842e-01 -1.822673827409744263e-01 1.457618772983551025e-01 2.528843283653259277e-01 -1.290281265974044800e-01 -1.511435396969318390e-02 8.659018576145172119e-02 1.665579974651336670e-01 6.754303723573684692e-02 -8.290556818246841431e-02 4.679878950119018555e-01 1.236622259020805359e-01 1.399480402469635010e-01 -1.270295232534408569e-01 -5.974023416638374329e-02 -3.533638641238212585e-02 -1.945759207010269165e-01 -5.287044867873191833e-02 1.366526354104280472e-03 1.279775053262710571e-01 6.939337402582168579e-02 -5.982423201203346252e-03 -3.351429104804992676e-02 4.695138335227966309e-01
3.487050533294677734e-02 1.458931565284729004e-01 4.617705643177032471e-01 -3.834429010748863220e-02 2.375842928886413574e-01 6.806428730487823486e-02 4.134291410446166992e-02 -2.624354660511016846e-01 -9.062044322490692139e-02 -2.958460152149200439e-01 -2.967712841928005219e-02 1.311488896608352661e-01 -1.242685019969940186e-01 -7.495424896478652954e-02 1.005696952342987061e-01 -1.650383025407791138e-01 -2.138655930757522583e-01 -1.603614538908004761e-01 6.109189242124557495e-02 -1.793981194496154785e-01 -7.288496941328048706e-03 -1.575763896107673645e-02 1.778340339660644531e-02 1.148689612746238708e-01 -3.737686201930046082e-02 3.271817788481712341e-02 2.160463929176330566e-01 -2.976655215024948120e-02 -1.966050267219543457e-01 2.311017364263534546e-01 -5.987721681594848633e-02 4.382312297821044922e-01
1.237344071269035339e-01 1.080901101231575012e-01 -2.487962096929550171e-01 -2.188461720943450928e-01 2.812200188636779785e-01 1.559008471667766571e-02 1.233894899487495422e-01 -1.365703530609607697e-03 1.545534282922744751e-01 -3.014828264713287354e-01 -5.242598056793212891e-02 3.218726515769958496e-01 -1.645266115665435791e-01 1.128680631518363953e-01 -2.282342314720153809e-01 1.440797895193099976e-01 -5.604740604758262634e-02 -4.315034151077270508e-01 1.462008506059646606e-01 -2.668713778257369995e-02 7.280556112527847290e-02 -1.473256349563598633e-01 -2.484765052795410156e-01 -2.615267932415008545e-01 -6.191449984908103943e-02 -3.777246177196502686e-02 -7.146134972572326660e-02 -9.422686696052551270e-02 -4.551442712545394897e-02 -1.224036812782287598e-01 2.422318421304225922e-02 1.715195178985595703e-01
-8.903782069683074951e-02 1.240955889225006104e-01 1.670325547456741333e-01 -5.216575041413307190e-02 1.073141545057296753e-01 1.520503908395767212e-01 1.677755415439605713e-01 -5.014802515506744385e-02 -1.895919740200042725e-01 -3.138471245765686035e-01 -2.232134044170379639e-01 5.148483514785766602e-01 1.000434625893831253e-02 -4.881792142987251282e-02 -1.838564127683639526e-02 -9.733491390943527222e-02 -7.289107423275709152e-03 1.062943786382675171e-01 1.408252120018005371e-01 4.531423002481460571e-02 -2.577689588069915771e-01 -1.792246550321578979e-01 8.751374483108520508e-02 1.152497008442878723e-01 1.037812158465385437e-01 1.739091575145721436e-01 -2.316408604383468628e-01 -8.128510415554046631e-02 -2.415420711040496826e-01 2.364746630191802979e-01 2.136862277984619141e-01 7.190415263175964355e-02
-6.565614044666290283e-02 3.094976544380187988e-01 -5.898012220859527588e-02 -1.996464133262634277e-01 2.066974490880966187e-01 2.507154596969485283e-03 1.355315148830413818e-01 8.937438577413558960e-02 1.370944519294425845e-04 -3.470721542835235596e-01 -1.087364107370376587e-01 1.387656331062316895e-01 -7.091842591762542725e-02 1.160187944769859314e-01 -8.978678286075592041e-02 -1.858379840850830078e-01 -8.799628168344497681e-02 5.303857848048210144e-03 2.718107998371124268e-01 9.121591597795486450e-02 1.011757063679397106e-03 6.053182482719421387e-02 -1.903270930051803589e-01 7.533963024616241455e-02 1.075797006487846375e-01 -8.664923906326293945e-02 3.338427543640136719e-01 -3.265476226806640625e-02 -1.336576491594314575e-01 1.147584244608879089e-01 4.333207011222839355e-01 2.981821596622467041e-01
1.277891099452972412e-01 1.941702365875244141e-01 2.173396944999694824e-01 2.854259684681892395e-02 1.104694902896881104e-01 9.988360852003097534e-02 9.106811136007308960e-02 -8.649190515279769897e-02 -1.585747301578521729e-01 -4.972642287611961365e-02 5.143802240490913391e-02 2.813811898231506348e-01 -3.271903097629547119e-01 -3.891106322407722473e-02 -3.103043735027313232e-01 1.341777145862579346e-01 1.117365285754203796e-01 -2.398665994405746460e-01 1.220986321568489075e-01 1.578515172004699707e-01 2.677064836025238037e-01 1.117798238992691040e-01 -1.035598963499069214e-01 4.566490650177001953e-02 1.685470491647720337e-01 1.767884790897369385e-01 3.860453888773918152e-02 1.245806068181991577e-01 -2.128025144338607788e-01 -4.660231620073318481e-02 4.163680672645568848e-01 1.528151333332061768e-01
-1.396078765392303467e-01 2.282051593065261841e-01 1.813573837280273438e-01 -2.385981231927871704e-01 1.168694719672203064e-01 1.550675034523010254e-01 -1.660826057195663452e-01 -7.028954476118087769e-02 -1.191589534282684326e-01 -1.780703216791152954e-01 5.300220847129821777e-02 3.064978718757629395e-01 -3.137088418006896973e-01 1.477427333593368530e-01 1.473360136151313782e-02 1.268465965986251831e-01 -1.705228239297866821e-01 -3.155426084995269775e-01 2.398729622364044189e-01 1.455607563257217407e-01 -1.080942451953887939e-01 5.860507115721702576e-02 -2.953385412693023682e-01 -8.854203671216964722e-02 2.478574961423873901e-01 2.995361282955855131e-04 -1.630139187909662724e-03 2.527892589569091797e-01 7.914350926876068115e-02 1.959609836339950562e-01 -2.708132611587643623e-03 4.014689847826957703e-02
7.835116982460021973e-02 -1.446356922388076782e-01 1.074768304824829102e-01 -1.196373775601387024e-01 2.236241698265075684e-01 -6.586570292711257935e-02 6.373992562294006348e-02 6.881973147392272949e-02 -7.220526039600372314e-02 -3.028800487518310547e-01 4.355879034847021103e-03 3.734962642192840576e-01 -3.576259315013885498e-02 -1.793372780084609985e-01 -2.301298826932907104e-01 1.437987238168716431e-01 -2.134097041562199593e-03 -1.952272951602935791e-01 2.581441998481750488e-01 2.702011540532112122e-02 -2.757493853569030762e-01 1.054021865129470825e-01 -1.755587607622146606e-01 4.302964359521865845e-02 -3.334379522129893303e-03 1.512696892023086548e-01 -4.330439120531082153e-02 -3.246292173862457275e-01 1.267353445291519165e-01 -1.207777783274650574e-01 -2.502298653125762939e-01 3.027566075325012207e-01
3.147926330566406250e-01 1.798662096261978149e-01 2.932815253734588623e-01 -1.109153628349304199e-01 -9.626659750938415527e-02 -1.729201078414916992e-01 7.882460951805114746e-02 -2.000100016593933105e-01 -1.795587092638015747e-01 -2.285218983888626099e-01 8.577203005552291870e-02 -5.874509923160076141e-03 4.580214247107505798e-02 -1.312973499298095703e-01 7.920929789543151855e-02 -1.101490855216979980e-01 -3.702428936958312988e-02 -3.713226020336151123e-01 2.482149600982666016e-01 1.957566887140274048e-01 -1.307092159986495972e-01 2.915853634476661682e-02 -1.004251316189765930e-01 3.061414659023284912e-01 -9.985838830471038818e-02 9.229280985891819000e-03 4.163903743028640747e-02 -1.011698395013809204e-01 1.384561210870742798e-01 -1.940722949802875519e-02 7.295209169387817383e-02 3.839692771434783936e-01
-9.003736823797225952e-02 2.518549263477325439e-01 1.878457069396972656e-01 -1.160895172506570816e-02 4.354292154312133789e-02 -2.187467813491821289e-01 2.044860720634460449e-01 -4.729277268052101135e-02 -2.388081848621368408e-01 -1.580357998609542847e-01 -8.764514327049255371e-02 8.455034345388412476e-02 -1.231285184621810913e-01 2.213953584432601929e-01 -2.432267367839813232e-01 1.398628056049346924e-01 5.782324820756912231e-03 -4.454938471317291260e-01 2.441899031400680542e-01 -3.780769929289817810e-02 2.052054926753044128e-02 -2.410719171166419983e-03 -1.919297873973846436e-01 3.801033273339271545e-02 1.382689923048019409e-01 1.834540814161300659e-01 1.185458526015281677e-02 4.611966758966445923e-02 -9.002937376499176025e-02 1.053588651120662689e-02 4.449273645877838135e-01 5.381063558161258698e-03
-2.100349403917789459e-02 2.423446476459503174e-01 1.104074418544769287e-01 -1.092673540115356445e-01 2.691223844885826111e-02 9.386567771434783936e-02 -2.149162255227565765e-02 7.741384953260421753e-02 5.341767147183418274e-02 -3.056893050670623779e-01 -1.790801882743835449e-01 -8.153167366981506348e-02 -2.103278040885925293e-01 1.109398156404495239e-01 -6.383906304836273193e-02 -1.439557671546936035e-01 -2.130790501832962036e-01 -1.711271405220031738e-01 2.312089949846267700e-01 8.386125415563583374e-02 4.932460486888885498e-01 3.920845091342926025e-01 1.438610106706619263e-01 1.772985458374023438e-01 9.255000390112400055e-03 5.503562837839126587e-02 -1.247304677963256836e-01 -1.260457932949066162e-01 1.059893146157264709e-02 -1.458332315087318420e-02 1.246984750032424927e-01 2.226738482713699341e-01
1.810859441757202148e-01 2.275301814079284668e-01 2.100817710161209106e-01 -1.145763769745826721e-01 2.611207067966461182e-01 3.626273712143301964e-03 1.599412858486175537e-01 -2.487422227859497070e-01 -2.263072282075881958e-01 -9.082835167646408081e-02 -6.571837514638900757e-02 6.212376803159713745e-02 -1.721727699041366577e-01 5.066309869289398193e-02 -3.196312114596366882e-02 -6.153371557593345642e-02 -5.072259306907653809e-01 -3.072371184825897217e-01 7.578782737255096436e-02 2.236210741102695465e-02 -4.928832873702049255e-02 2.226765453815460205e-01 2.912240661680698395e-02 -1.661818027496337891e-01 2.062222510576248169e-01 1.802911609411239624e-01 2.319433838129043579e-01 -5.170060321688652039e-02 -2.564078569412231445e-02 -1.156738549470901489e-01 -1.063812077045440674e-01 5.108746513724327087e-02
-4.143479838967323303e-02 1.563215255737304688e-01 -1.142607256770133972e-01 3.299645707011222839e-02 2.027054429054260254e-01 -1.562423259019851685e-01 5.741046741604804993e-02 -2.227047979831695557e-01 -3.779436647891998291e-02 -2.334618419408798218e-01 -2.896874845027923584e-01 2.767688035964965820e-01 -1.572310328483581543e-01 -2.184886299073696136e-02 2.276751101016998291e-01 3.471763059496879578e-02 -1.142662577331066132e-02 -5.417445302009582520e-01 -5.437527969479560852e-02 2.706563472747802734e-01 1.497676223516464233e-01 1.352627724409103394e-01 1.535161286592483521e-01 -2.633792906999588013e-02 6.854329258203506470e-02 1.317989230155944824e-01 -3.116378933191299438e-02 8.551778644323348999e-02 1.406450867652893066e-01 -1.168167144060134888e-01 9.197780489921569824e-02 1.988917738199234009e-01
1.351183652877807617e-01 1.720452755689620972e-01 2.259402275085449219e-01 -1.593072563409805298e-01 1.315329223871231079e-01 -9.745845198631286621e-02 1.771930456161499023e-01 -7.118099927902221680e-02 -3.352758660912513733e-02 -1.071682348847389221e-01 -1.901631206274032593e-01 4.130047857761383057e-01 -2.985325157642364502e-01 -5.251941457390785217e-02 5.987402051687240601e-02 5.109134316444396973e-02 -2.526488304138183594e-01 -1.063718721270561218e-01 9.719939529895782471e-02 2.346263378858566284e-01 -1.175249665975570679e-01 -6.597656756639480591e-02 -2.161339484155178070e-02 1.741763018071651459e-02 1.371233463287353516e-01 2.100185155868530273e-01 1.298633366823196411e-01 -1.725419759750366211e-01 2.683899104595184326e-01 -6.982103735208511353e-02 -2.463745176792144775e-01 2.988305985927581787e-01
-6.065739318728446960e-02 2.415814250707626343e-01 2.130632549524307251e-01 -9.111148864030838013e-02 4.813416302204132080e-01 -4.021579399704933167e-03 1.086306124925613403e-01 -3.336003795266151428e-02 2.282207272946834564e-02 -2.029815465211868286e-01 -1.963066011667251587e-01 6.318818777799606323e-02 -8.077758364379405975e-03 1.192184686660766602e-01 3.031379729509353638e-02 8.346814662218093872e-02 -4.653582572937011719e-01 -3.578296005725860596e-01 -2.828826755285263062e-02 -2.185902372002601624e-02 8.969022892415523529e-03 1.697960197925567627e-01 -5.090564861893653870e-02 -1.232594326138496399e-01 2.266790717840194702e-01 1.307381391525268555e-01 1.330222487449645996e-01 -4.333539679646492004e-02 -1.553140282630920410e-01 -4.964456707239151001e-02 -1.281352788209915161e-01 9.797356277704238892e-02
6.089705973863601685e-02 -3.536915779113769531e-02 1.934432536363601685e-01 -1.018568575382232666e-01 2.530766129493713379e-01 4.195956140756607056e-02 4.901358857750892639e-02 1.341609191149473190e-02 -4.144164919853210449e-02 -1.003234684467315674e-01 7.674705982208251953e-02 3.261314332485198975e-01 -1.092892140150070190e-01 -2.595279216766357422e-01 1.678665280342102051e-01 -1.319781541824340820e-01 -2.266071885824203491e-01 -2.904288768768310547e-01 3.683753311634063721e-01 2.698093950748443604e-01 -6.802420318126678467e-02 2.143043428659439087e-01 8.785248547792434692e-02 2.298836708068847656e-01 7.261177990585565567e-03 4.518185183405876160e-02 1.003008633852005005e-01 1.927636414766311646e-01 7.879614830017089844e-02 2.163510769605636597e-01 -5.953198298811912537e-02 2.621760070323944092e-01
5.268569663166999817e-02 4.187852516770362854e-02 4.094831049442291260e-01 -2.232405394315719604e-01 2.815232574939727783e-01 -7.041404396295547485e-02 1.522741764783859253e-01 -1.388240605592727661e-01 1.492604911327362061e-01 -6.953057646751403809e-02 1.717176288366317749e-01 1.508378088474273682e-01 -2.141174226999282837e-01 2.778540598228573799e-03 -5.268117412924766541e-02 -3.005031868815422058e-02 -5.298542976379394531e-02 -2.145661562681198120e-01 3.569982945919036865e-01 -2.332533337175846100e-02 -1.357551570981740952e-02 -2.763948738574981689e-01 -1.472473889589309692e-01 -1.486036553978919983e-02 -7.386886328458786011e-02 9.994129836559295654e-02 3.035959303379058838e-01 -5.949670821428298950e-02 8.514571934938430786e-02 -9.222420630976557732e-04 -5.147572234272956848e-02 3.550007641315460205e-01
-4.206459596753120422e-02 2.177103012800216675e-01 3.080761060118675232e-02 -1.643484234809875488e-01 2.015396207571029663e-01 -1.472599357366561890e-01 2.704970836639404297e-01 -1.556274741888046265e-01 -4.491804540157318115e-02 -8.078332245349884033e-02 3.791912645101547241e-02 2.233811318874359131e-01 3.781519085168838501e-02 -8.240406960248947144e-02 -1.845564693212509155e-01 1.748552173376083374e-01 1.765784062445163727e-02 -3.853386938571929932e-01 4.801318943500518799e-01 1.545709222555160522e-01 1.296599507331848145e-01 -2.745351195335388184e-02 4.197886213660240173e-02 2.107650786638259888e-01 6.126297637820243835e-03 -2.461486607789993286e-01 2.181272953748703003e-01 -7.183529436588287354e-02 9.640157222747802734e-02 9.705550223588943481e-02 6.146585196256637573e-02 1.661958545446395874e-01
2.446391247212886810e-02 1.006423030048608780e-03 -5.180279165506362915e-02 -7.701906561851501465e-02 -8.072359859943389893e-02 -1.655920296907424927e-01 1.270863711833953857e-01 1.513529568910598755e-01 -9.622013568878173828e-02 -1.015889719128608704e-01 -2.377361990511417389e-02 1.037371754646301270e-01 -3.604523539543151855e-01 1.490051895380020142e-01 -8.840506523847579956e-02 -6.608308851718902588e-02 -8.880979567766189575e-02 -3.097648620605468750e-01 4.004138410091400146e-01 3.240562975406646729e-01 -7.009821385145187378e-02 1.989918649196624756e-01 -5.393015220761299133e-02 1.089043244719505310e-01 1.117451861500740051e-02 3.403516411781311035e-01 1.711492836475372314e-01 1.072782054543495178e-01 -2.051317244768142700e-01 -1.071429103612899780e-01 5.698715522885322571e-02 2.837902605533599854e-01
-1.036539897322654724e-01 1.962924152612686157e-01 2.230670899152755737e-01 -7.697224617004394531e-02 3.110419400036334991e-02 -1.182393208146095276e-01 1.183250397443771362e-01 7.511223107576370239e-02 -3.299993649125099182e-02 -1.095337048172950745e-01 3.844936192035675049e-02 4.309409260749816895e-01 -3.312683105468750000e-01 -2.889757752418518066e-01 -1.016244813799858093e-01 2.014580816030502319e-01 6.525454111397266388e-03 -2.154018580913543701e-01 2.907840311527252197e-01 9.090951830148696899e-02 2.479220032691955566e-01 6.403249502182006836e-02 -2.955373749136924744e-02 2.392680346965789795e-01 -1.020642556250095367e-02 -6.746497750282287598e-02 1.384536363184452057e-02 1.839219927787780762e-01 -5.662858486175537109e-02 5.855821073055267334e-02 -2.156152576208114624e-01 2.475239187479019165e-01
-8.403415977954864502e-02 -1.562014967203140259e-01 -2.870574593544006348e-02 -2.662903666496276855e-01 1.557442098855972290e-01 1.222412958741188049e-01 2.640758752822875977e-01 -2.177440524101257324e-01 1.047699004411697388e-01 -2.012404650449752808e-01 8.380182087421417236e-02 8.246512711048126221e-02 -2.692464552819728851e-02 2.359775453805923462e-01 -9.870094060897827148e-02 -2.088396698236465454e-01 -3.342429101467132568e-01 -2.694792449474334717e-01 3.440987467765808105e-01 1.479242891073226929e-01 -4.843269288539886475e-02 2.004661560058593750e-01 -2.260606288909912109e-01 1.321312934160232544e-01 -1.759305000305175781e-01 7.629139721393585205e-02 1.072167903184890747e-01 -1.131333187222480774e-01 1.944401264190673828e-01 7.664424180984497070e-02 -8.347193896770477295e-02 1.340161710977554321e-01
6.596940010786056519e-02 7.795315980911254883e-02 5.853493884205818176e-02 -4.343840479850769043e-02 -1.059367358684539795e-01 1.428883373737335205e-01 2.934040427207946777e-01 -4.065168276429176331e-02 -1.182446535676717758e-02 -2.159012258052825928e-01 -2.238208949565887451e-01 1.324898153543472290e-01 1.458606123924255371e-01 -2.275581210851669312e-01 -6.526315212249755859e-02 5.471081286668777466e-02 -3.921251595020294189e-01 -1.919255405664443970e-01 2.606186866760253906e-01 1.127851754426956177e-01 -3.242516145110130310e-02 2.676809728145599365e-01 -1.933102905750274658e-01 1.008167192339897156e-01 -2.131402939558029175e-01 -8.251680433750152588e-02 9.973960369825363159e-02 1.830504983663558960e-01 2.546364665031433105e-01 1.611808314919471741e-03 1.157068312168121338e-01 3.236754536628723145e-01
2.676658928394317627e-01 -8.765073120594024658e-02 9.767195582389831543e-02 -1.460640281438827515e-01 2.966782152652740479e-01 -1.354626566171646118e-01 1.276173591613769531e-01 -1.558186411857604980e-01 1.442725211381912231e-01 -1.500645875930786133e-01 2.264133188873529434e-03 -3.445726260542869568e-02 -4.006698429584503174e-01 2.861205302178859711e-02 -1.913034170866012573e-01 1.357960850000381470e-01 1.126292571425437927e-01 -4.812178388237953186e-02 3.617720305919647217e-01 3.736841678619384766e-02 -1.505094300955533981e-02 1.403015106916427612e-01 1.496610343456268311e-01 1.249838396906852722e-01 3.869457170367240906e-02 1.284927278757095337e-01 -5.491847172379493713e-02 -2.843264639377593994e-01 2.081435173749923706e-02 -3.061682283878326416e-01 2.728626132011413574e-01 7.903713732957839966e-02
6.475564837455749512e-02 9.723203629255294800e-02 -4.007457173429429531e-04 2.078248560428619385e-01 1.741766631603240967e-01 1.555155962705612183e-01 -1.314409892074763775e-03 -3.065057098865509033e-01 -3.408643305301666260e-01 -3.464142084121704102e-01 -1.395282447338104248e-01 1.200539991259574890e-01 8.887998759746551514e-02 -1.005374938249588013e-01 1.305405199527740479e-01 1.314104069024324417e-02 -3.707524016499519348e-02 -4.583436250686645508e-01 3.298522830009460449e-01 -7.600954920053482056e-02 -2.512667477130889893e-01 -6.009068805724382401e-03 7.377098500728607178e-02 -3.340440243482589722e-02 -1.032764613628387451e-01 3.208258002996444702e-02 -9.932378679513931274e-02 5.759652331471443176e-02 4.691530764102935791e-02 -2.062185853719711304e-01 1.521421670913696289e-01 -2.972019463777542114e-02
1.679029762744903564e-01 1.649544239044189453e-01 1.391200125217437744e-01 -1.785243153572082520e-01 2.913437187671661377e-01 1.372329592704772949e-01 -6.546910386532545090e-03 -2.266030758619308472e-01 -2.037971466779708862e-02 -1.380675733089447021e-01 1.132356002926826477e-02 3.361556679010391235e-02 -2.105515003204345703e-01 4.248711839318275452e-02 8.123105764389038086e-02 1.216555610299110413e-01 -4.341824352741241455e-01 -3.986295759677886963e-01 1.458828002214431763e-01 1.303473580628633499e-02 -1.416289359331130981e-01 1.486483514308929443e-01 -7.643219083547592163e-03 -2.196536809206008911e-01 7.523603737354278564e-02 1.749025732278823853e-01 2.186810374259948730e-01 -9.811981022357940674e-02 -1.226795166730880737e-01 -1.881901025772094727e-01 -1.776717752218246460e-01 1.221859902143478394e-01
-4.015338122844696045e-01 -2.340351464226841927e-03 1.334822475910186768e-01 1.566371694207191467e-02 1.253734529018402100e-01 2.033254355192184448e-01 1.485082060098648071e-01 -2.865654528141021729e-01 1.140784993767738342e-01 5.720210447907447815e-02 -2.221949957311153412e-02 1.572299897670745850e-01 -2.340589910745620728e-01 -1.400403976440429688e-01 1.103172823786735535e-01 -1.394328474998474121e-01 6.784571707248687744e-02 -2.886604368686676025e-01 1.745364069938659668e-01 2.209153771400451660e-01 7.320117950439453125e-02 1.550321560353040695e-02 5.186697840690612793e-02 1.529645523987710476e-04 -2.762241959571838379e-01 1.519548594951629639e-01 3.737353160977363586e-02 -2.000978291034698486e-01 1.207245141267776489e-01 -1.333480477333068848e-01 1.160725578665733337e-01 3.870690464973449707e-01
6.947884708642959595e-02 1.655386686325073242e-01 3.169026970863342285e-01 -2.440720349550247192e-01 2.432860247790813446e-02 -1.296535283327102661e-01 -3.227397054433822632e-02 -2.876394987106323242e-01 -3.557369709014892578e-01 -2.889031469821929932e-01 1.759904623031616211e-01 2.278292626142501831e-01 7.065889239311218262e-02 -4.963727667927742004e-02 1.205679550766944885e-01 -5.979234352707862854e-02 3.164386376738548279e-02 -2.892689406871795654e-01 2.816535830497741699e-01 2.605774402618408203e-01 -4.660757258534431458e-02 1.165055260062217712e-01 -5.115050822496414185e-02 1.744806766510009766e-01 -2.150698304176330566e-01 -2.480101585388183594e-02 1.069981828331947327e-01 -5.374391749501228333e-02 -5.917108058929443359e-02 -5.370280519127845764e-02 -1.124227717518806458e-01 1.648820787668228149e-01
-1.745436936616897583e-01 1.068186610937118530e-01 7.823038101196289062e-02 -7.387284189462661743e-02 4.080681875348091125e-02 -7.081098854541778564e-02 8.662229031324386597e-02 -1.550496369600296021e-01 -1.792816817760467529e-01 -4.116618335247039795e-01 1.260618865489959717e-01 3.004515469074249268e-01 -2.428151518106460571e-01 2.715809345245361328e-01 1.589242368936538696e-01 -5.242075771093368530e-02 -1.925637722015380859e-01 4.872374236583709717e-02 4.320946633815765381e-01 1.551706641912460327e-01 2.539317309856414795e-01 1.532365102320909500e-02 6.471619755029678345e-02 4.689584299921989441e-02 1.235903874039649963e-01 1.608734428882598877e-01 1.415300816297531128e-01 1.713407486677169800e-01 1.586460322141647339e-01 -3.608940541744232178e-02 -5.570851266384124756e-03 -3.802711889147758484e-02
-1.431200355291366577e-01 1.867042668163776398e-02 1.172071099281311035e-01 1.134038120508193970e-01 1.222503632307052612e-01 -2.345907874405384064e-02 2.325642108917236328e-01 2.577490918338298798e-02 -4.150053486227989197e-02 -3.632319569587707520e-01 -2.845696508884429932e-01 1.182922795414924622e-01 -6.237815320491790771e-02 1.773889958858489990e-01 5.086432211101055145e-03 -2.700866758823394775e-01 -1.010420396924018860e-01 -1.542043983936309814e-01 3.080725073814392090e-01 -6.284656375646591187e-02 -1.982513815164566040e-03 -1.160020828247070312e-01 -2.305277436971664429e-01 8.877254091203212738e-03 2.246860861778259277e-01 -1.949726939201354980e-01 1.420104056596755981e-01 -1.942665725946426392e-01 -1.740086008794605732e-03 1.425303705036640167e-02 3.627258837223052979e-01 2.600977718830108643e-01
2.512478455901145935e-02 -8.436604589223861694e-02 1.818213313817977905e-01 -2.236655652523040771e-01 4.995300248265266418e-02 -1.698091179132461548e-01 8.639766834676265717e-03 -3.879276216030120850e-01 1.445677131414413452e-01 -1.495424211025238037e-01 1.260909885168075562e-01 1.998721659183502197e-01 -3.171849846839904785e-01 -2.633392997086048126e-02 -4.934079572558403015e-02 1.051617413759231567e-01 -1.892549172043800354e-02 -1.064005494117736816e-01 4.863600432872772217e-01 5.627865344285964966e-02 2.440938204526901245e-01 1.899517178535461426e-01 -9.278979152441024780e-02 1.454102694988250732e-01 7.581576704978942871e-02 -5.852213501930236816e-02 5.448862910270690918e-02 -1.316512674093246460e-01 6.346552073955535889e-02 -2.316698282957077026e-01 2.009523063898086548e-01 -9.489170461893081665e-02
1.096847578883171082e-01 -3.464441513642668724e-03 2.102945297956466675e-01 -3.015194833278656006e-02 -7.914530485868453979e-02 1.194323077797889709e-01 1.098067015409469604e-01 1.392957717180252075e-01 -1.189411655068397522e-01 -2.212657034397125244e-01 -2.130318135023117065e-01 3.185644447803497314e-01 -2.285689711570739746e-01 -3.789285942912101746e-02 1.824266463518142700e-01 7.629106938838958740e-02 2.818381600081920624e-02 -3.020514547824859619e-01 2.248636186122894287e-01 1.543501168489456177e-01 4.241374433040618896e-01 -9.697225689888000488e-02 1.384019851684570312e-01 5.323923751711845398e-02 -5.173700302839279175e-02 -2.146186493337154388e-02 -1.344660967588424683e-01 -1.041760668158531189e-01 -8.061734586954116821e-02 1.409648209810256958e-01 2.917313575744628906e-01 2.585216760635375977e-01
1.931463032960891724e-01 -1.183587312698364258e-01 3.404530882835388184e-01 -3.012807108461856842e-02 1.497270464897155762e-01 1.066794171929359436e-01 1.378080993890762329e-01 2.519549243152141571e-02 -4.826299101114273071e-02 -2.943317890167236328e-01 -2.071251869201660156e-01 2.288076132535934448e-01 1.229894161224365234e-01 -2.098968476057052612e-01 2.358120679855346680e-01 -7.370322197675704956e-02 -1.238994300365447998e-01 -1.152139157056808472e-01 3.001352846622467041e-01 -1.579679697751998901e-01 -1.852082312107086182e-01 -1.107780821621417999e-02 -1.329984515905380249e-01 9.447777271270751953e-02 -2.225329913198947906e-02 1.489946693181991577e-01 -2.668730020523071289e-01 -2.522324621677398682e-01 -1.888984069228172302e-02 3.850404545664787292e-02 2.909930646419525146e-01 1.589182019233703613e-01
9.718590229749679565e-02 2.326606959104537964e-01 -8.268741518259048462e-02 -5.350823700428009033e-02 2.853472530841827393e-01 -6.698410212993621826e-02 1.388031989336013794e-01 -2.001719027757644653e-01 -3.019981980323791504e-01 -8.236829936504364014e-02 -1.446463763713836670e-01 2.983102202415466309e-01 -1.483710259199142456e-01 1.215105354785919189e-01 8.746710605919361115e-03 2.578462660312652588e-01 -2.554424703121185303e-01 -1.617841571569442749e-01 1.265878379344940186e-01 -1.724478229880332947e-02 1.067076101899147034e-01 1.147076487541198730e-01 1.795285940170288086e-01 1.528359502553939819e-01 -6.851442158222198486e-02 -7.724545150995254517e-02 1.587066799402236938e-01 7.223900407552719116e-02 -2.530327141284942627e-01 -3.451921939849853516e-01 -2.808831632137298584e-04 2.410567551851272583e-01
1.084439530968666077e-01 1.135491356253623962e-01 -1.469873040914535522e-01 -1.508568674325942993e-01 4.226594790816307068e-02 2.613388001918792725e-01 4.728546366095542908e-02 -2.441635355353355408e-02 1.225242912769317627e-01 -2.819284796714782715e-01 8.226384222507476807e-02 3.845942318439483643e-01 -1.075127720832824707e-01 1.678917706012725830e-01 -2.625929117202758789e-01 4.238435067236423492e-03 -1.467819809913635254e-01 -4.548520445823669434e-01 1.380485296249389648e-01 -8.480557054281234741e-02 -2.348673939704895020e-01 -7.114439457654953003e-02 -2.488322556018829346e-01 1.518661230802536011e-01 6.141785532236099243e-02 8.079566806554794312e-02 -3.173989802598953247e-02 -1.667690873146057129e-01 -1.853348016738891602e-01 -1.136267632246017456e-01 4.346298426389694214e-02 1.096046268939971924e-01
1.643863171339035034e-01 2.308700084686279297e-01 1.279019117355346680e-01 -5.360068008303642273e-02 6.082931533455848694e-02 -7.264871895313262939e-02 -5.701674148440361023e-03 -1.994717717170715332e-01 -2.460262775421142578e-01 -4.878667593002319336e-01 2.775777280330657959e-01 9.884423017501831055e-02 -1.649642288684844971e-01 -5.718104541301727295e-03 4.017698019742965698e-02 -6.980445235967636108e-02 4.457407444715499878e-02 -2.513997852802276611e-01 2.960057854652404785e-01 2.628920078277587891e-01 1.136019732803106308e-02 4.773229360580444336e-02 -1.006063148379325867e-01 3.443405926227569580e-01 -1.687780208885669708e-02 2.920682169497013092e-02 9.810395538806915283e-02 -1.965789496898651123e-01 -2.573515474796295166e-02 -1.197622567415237427e-01 -1.059121415019035339e-01 6.246210262179374695e-02
4.936786368489265442e-02 3.391585350036621094e-01 6.403287500143051147e-02 1.206465531140565872e-02 4.188949242234230042e-02 3.185305744409561157e-02 3.502106964588165283e-01 -8.955977112054824829e-02 4.767202585935592651e-02 -1.328081786632537842e-01 1.012824755162000656e-02 9.680110216140747070e-02 -2.239282429218292236e-01 -1.094436459243297577e-02 -2.033279538154602051e-01 -1.123636513948440552e-01 -6.126039102673530579e-02 -3.684296086430549622e-02 3.211774826049804688e-01 2.782632410526275635e-02 -1.551298201084136963e-01 9.129334241151809692e-02 -7.403336465358734131e-02 9.383986890316009521e-02 8.745343238115310669e-02 -3.338402807712554932e-01 1.694365441799163818e-01 -1.928512454032897949e-01 9.523802250623703003e-02 2.318686395883560181e-01 4.544103145599365234e-01 3.449021279811859131e-02
5.170657765120267868e-03 1.475371420383453369e-01 -2.726020989939570427e-03 4.037886857986450195e-02 -1.850929670035839081e-02 -1.579177230596542358e-01 3.169697523117065430e-01 -5.193392559885978699e-02 -4.846052080392837524e-02 -1.387983839958906174e-02 4.758257884532213211e-03 1.386561095714569092e-01 -1.380387693643569946e-01 3.039257228374481201e-01 -6.819625943899154663e-02 2.011367529630661011e-01 -1.675793230533599854e-01 -3.373330235481262207e-01 4.204532504081726074e-01 8.762653917074203491e-02 2.909761965274810791e-01 6.302575767040252686e-02 -3.907519392669200897e-03 1.317678838968276978e-01 5.167329311370849609e-02 -1.235362514853477478e-01 -1.250258237123489380e-01 -3.743993118405342102e-02 -1.952666938304901123e-01 2.059174887835979462e-02 4.355705529451370239e-02 4.025306999683380127e-01
-1.753542274236679077e-01 3.491046652197837830e-02 1.310705691576004028e-01 6.698980182409286499e-02 1.426367816748097539e-04 2.084022760391235352e-02 4.603317677974700928e-01 -7.482133805751800537e-02 -6.861831247806549072e-02 -4.030704498291015625e-01 -2.609014213085174561e-01 1.981672793626785278e-01 -7.843485474586486816e-02 8.339819312095642090e-02 -1.674184054136276245e-01 -1.242495849728584290e-01 -1.110773459076881409e-01 1.106233149766921997e-01 2.196219563484191895e-01 1.784055083990097046e-01 4.178707301616668701e-02 9.703631699085235596e-02 -2.178153693675994873e-01 -1.219201833009719849e-01 1.761605292558670044e-01 -2.035425510257482529e-03 1.354568451642990112e-01 -2.018084563314914703e-02 -1.477218270301818848e-01 1.564254462718963623e-01 2.421394586563110352e-01 2.539998888969421387e-01
-5.120052397251129150e-02 1.447742879390716553e-01 1.851198673248291016e-01 -8.208150416612625122e-02 -9.256374090909957886e-02 2.044450342655181885e-01 3.579238057136535645e-01 -2.436426468193531036e-02 -6.749591231346130371e-02 -5.131003260612487793e-02 -1.279798448085784912e-01 1.997837871313095093e-01 -1.338686943054199219e-01 -7.982143014669418335e-02 8.559129387140274048e-02 -1.464479118585586548e-01 -2.785656154155731201e-01 7.398471236228942871e-03 1.905808001756668091e-01 -2.151088714599609375e-01 -2.554419934749603271e-01 2.990314662456512451e-01 -6.630462408065795898e-02 2.160587161779403687e-01 -7.951764762401580811e-02 -8.304812759160995483e-02 -2.869115173816680908e-01 -4.794642701745033264e-02 -5.049208924174308777e-02 1.550350338220596313e-01 2.927799224853515625e-01 2.523099780082702637e-01
-1.822218447923660278e-01 2.569893002510070801e-01 3.234438598155975342e-01 -5.429089535027742386e-03 -3.754716599360108376e-03 1.254863590002059937e-01 -6.133626401424407959e-02 -3.078207969665527344e-01 -1.971892267465591431e-01 -3.541590571403503418e-01 -1.030900999903678894e-01 1.996919512748718262e-01 -1.544180959463119507e-01 -1.814052164554595947e-01 -9.437885135412216187e-02 -2.641015052795410156e-01 -1.319271475076675415e-01 -1.140452623367309570e-01 1.694282144308090210e-01 2.536090314388275146e-01 9.443369507789611816e-02 -3.825404448434710503e-03 4.955397918820381165e-03 4.731340706348419189e-02 -2.169247418642044067e-01 1.409829407930374146e-01 2.516004145145416260e-01 -5.338156223297119141e-02 6.546490639448165894e-02 4.634858109056949615e-03 -7.005776464939117432e-02 2.338228821754455566e-01
5.284582823514938354e-02 1.131796389818191528e-01 5.399593710899353027e-01 9.342294931411743164e-02 1.640153080224990845e-01 -1.004736721515655518e-01 1.285966634750366211e-01 -2.865385077893733978e-02 3.406524658203125000e-02 -3.545631170272827148e-01 1.279868483543395996e-01 1.126765608787536621e-01 -2.388666272163391113e-01 -6.401404738426208496e-02 8.876305073499679565e-02 -7.697793841361999512e-02 6.835199147462844849e-02 -1.299914568662643433e-01 2.384070456027984619e-01 -1.191856935620307922e-01 -9.773393720388412476e-02 -1.405473053455352783e-01 -5.242013838142156601e-03 7.784612476825714111e-03 7.865675725042819977e-03 -8.080932497978210449e-02 3.015827834606170654e-01 1.381389517337083817e-02 -3.759295865893363953e-02 -8.552879095077514648e-02 -1.398932188749313354e-01 3.883399069309234619e-01
-5.827184394001960754e-02 -8.759047091007232666e-02 1.370417922735214233e-01 -8.656048774719238281e-02 2.093517482280731201e-01 6.873433291912078857e-02 2.528996169567108154e-01 -2.279515005648136139e-02 -3.010186553001403809e-01 -5.847443267703056335e-02 2.396281994879245758e-02 -1.080995351076126099e-01 -2.958821058273315430e-01 -1.944831460714340210e-01 -6.467968970537185669e-02 1.014044210314750671e-01 -1.061070859432220459e-01 -1.852227151393890381e-01 3.197905421257019043e-01 5.069807544350624084e-02 -2.083834856748580933e-01 1.382090598344802856e-01 -1.711969226598739624e-01 -4.991685599088668823e-02 -1.665848791599273682e-01 -9.818204492330551147e-02 -2.327134460210800171e-01 -1.330612450838088989e-01 -3.634397089481353760e-01 -2.241611778736114502e-01 -1.501143574714660645e-01 2.113087475299835205e-01
8.492360264062881470e-02 -1.551263034343719482e-01 1.408447027206420898e-01 -9.500579535961151123e-02 3.882158175110816956e-02 7.158624380826950073e-02 1.444187909364700317e-01 -9.693396277725696564e-03 -4.786201566457748413e-02 1.306233257055282593e-01 -2.038606852293014526e-01 3.467352390289306641e-01 -2.693699896335601807e-01 1.253496576100587845e-02 1.294908672571182251e-01 -2.474077492952346802e-01 -3.255853801965713501e-02 -2.004029005765914917e-01 2.251177728176116943e-01 3.874409571290016174e-02 1.640833467245101929e-01 -2.012807317078113556e-02 5.238468572497367859e-02 2.562969326972961426e-01 -1.180530413985252380e-01 -2.923741750419139862e-02 3.583040833473205566e-02 -3.582912683486938477e-01 4.677644465118646622e-03 -3.755842149257659912e-01 1.647996008396148682e-01 2.803415954113006592e-01
-2.591984868049621582e-01 2.227529883384704590e-01 7.578088343143463135e-02 -2.380185574293136597e-01 1.180445030331611633e-01 -1.174070164561271667e-01 1.912795901298522949e-01 -2.474385686218738556e-02 -1.754550635814666748e-01 -4.164409339427947998e-01 8.985501527786254883e-02 3.053819835186004639e-01 1.512403935194015503e-01 -2.078289389610290527e-01 -2.677453160285949707e-01 1.273001283407211304e-01 6.868994981050491333e-02 -1.654938459396362305e-01 5.069316178560256958e-02 1.833482682704925537e-01 -2.510072477161884308e-02 2.204186618328094482e-01 -2.204486727714538574e-01 -5.708237364888191223e-02 -7.331874966621398926e-02 -1.081630680710077286e-02 -8.181415498256683350e-02 -1.430923193693161011e-01 -3.031664155423641205e-02 -1.372828707098960876e-02 -1.913095563650131226e-01 2.380161732435226440e-01
-4.156770929694175720e-02 3.559307456016540527e-01 2.607208788394927979e-01 1.170954331755638123e-01 1.439716666936874390e-01 1.089284196496009827e-01 3.264002203941345215e-01 1.844618916511535645e-01 -8.355665206909179688e-02 7.971055060625076294e-02 1.184747815132141113e-01 1.629844307899475098e-01 4.799699410796165466e-02 1.832288652658462524e-01 6.433526426553726196e-02 3.589049279689788818e-01 -5.077903345227241516e-02 -8.431167155504226685e-02 3.484289944171905518e-01 2.945032319985330105e-04 -1.029659211635589600e-01 1.666450351476669312e-01 -2.959702722728252411e-02 3.671165928244590759e-02 1.582885086536407471e-01 -2.940396033227443695e-02 -1.786166103556752205e-03 -3.216396272182464600e-02 -1.885468661785125732e-01 -1.700935363769531250e-01 5.727817118167877197e-02 3.571720421314239502e-01
1.557620465755462646e-01 3.953019082546234131e-01 8.973993360996246338e-02 -1.983894594013690948e-02 1.376370042562484741e-01 1.348354965448379517e-01 3.107653856277465820e-01 8.831801265478134155e-02 -1.227425932884216309e-01 6.913509219884872437e-03 6.009915471076965332e-02 1.119958162307739258e-01 -2.417393028736114502e-01 3.237580880522727966e-02 -6.631713360548019409e-02 -2.738264575600624084e-02 5.075432360172271729e-02 -3.213181495666503906e-01 1.094699352979660034e-01 1.089356914162635803e-01 -1.790808588266372681e-01 2.180130407214164734e-02 4.197439253330230713e-01 -4.758020117878913879e-02 4.746987298130989075e-02 -1.499727517366409302e-01 1.184803619980812073e-02 -6.502685695886611938e-02 -2.070500701665878296e-01 -2.287929654121398926e-01 2.380840666592121124e-02 3.287292122840881348e-01
-1.364406645298004150e-01 1.204256638884544373e-01 -9.616331756114959717e-02 -2.991874516010284424e-01 8.248908072710037231e-02 -1.198016777634620667e-01 -1.160829421132802963e-02 8.280938863754272461e-02 7.387862354516983032e-02 -5.608745291829109192e-02 -1.607190072536468506e-01 8.334983140230178833e-02 -4.182115495204925537e-01 8.938790298998355865e-03 -8.001795411109924316e-02 -1.051664873957633972e-01 -2.253359854221343994e-01 -2.693214714527130127e-01 3.965681195259094238e-01 6.572089623659849167e-04 2.187483161687850952e-01 1.883098781108856201e-01 1.857526004314422607e-01 2.540390491485595703e-01 7.765807211399078369e-02 -9.424460679292678833e-02 -2.275833673775196075e-02 -1.898670494556427002e-01 1.385089755058288574e-01 6.752051413059234619e-02 8.897943422198295593e-03 2.606053650379180908e-01
3.563352674245834351e-02 -1.843339651823043823e-01 2.141463309526443481e-01 -2.895369008183479309e-02 2.551813125610351562e-01 -1.257034987211227417e-01 2.476120553910732269e-02 3.104283101856708527e-02 -1.063383221626281738e-01 -2.441145181655883789e-01 -1.680862857028841972e-03 1.050914824008941650e-01 -2.377496957778930664e-01 -8.083608001470565796e-02 -1.331219673156738281e-01 6.679440382868051529e-03 1.781921274960041046e-02 -4.551368951797485352e-01 2.698205113410949707e-01 6.827822420746088028e-03 3.939353227615356445e-01 -3.497668355703353882e-02 -3.618817776441574097e-02 1.263388693332672119e-01 -4.807198047637939453e-02 -2.717915736138820648e-02 2.077833749353885651e-02 1.242950442247092724e-03 6.725210696458816528e-04 -4.215037915855646133e-05 -1.053363457322120667e-02 4.638919234275817871e-01
1.650101691484451294e-01 2.184278070926666260e-01 -8.599168621003627777e-03 -2.117830663919448853e-01 2.998074293136596680e-01 3.039391040802001953e-01 2.876950800418853760e-01 1.723085045814514160e-01 6.765762716531753540e-02 -2.656046450138092041e-01 2.198568433523178101e-01 2.985498905181884766e-01 -6.888146698474884033e-02 3.630114197731018066e-01 -1.947676837444305420e-01 -1.473759207874536514e-02 -2.111513912677764893e-02 -2.859714627265930176e-01 7.888545095920562744e-02 -2.329210191965103149e-02 -2.254531159996986389e-02 -3.642240911722183228e-02 -1.651365607976913452e-01 -1.280344277620315552e-02 -5.612409859895706177e-02 1.237677261233329773e-01 -3.902904689311981201e-02 -1.323977559804916382e-01 8.893825858831405640e-02 -5.875233933329582214e-02 8.182728290557861328e-02 1.559121757745742798e-01
-8.543406426906585693e-02 7.277732342481613159e-02 1.797054857015609741e-01 -1.059347670525312424e-02 4.954995587468147278e-02 1.417709439992904663e-01 2.111044824123382568e-01 1.022478565573692322e-01 -4.309292882680892944e-02 -2.019637450575828552e-02 6.567886471748352051e-02 4.629089832305908203e-01 -5.781164392828941345e-02 1.733275651931762695e-01 -3.152123987674713135e-01 1.336399465799331665e-01 -5.187826231122016907e-02 -3.033449649810791016e-01 2.778671085834503174e-01 2.080752104520797729e-01 -1.078477278351783752e-01 6.387129891663789749e-03 -2.809597551822662354e-01 -1.564546972513198853e-01 1.975585967302322388e-01 -5.183438211679458618e-02 1.822908371686935425e-01 2.754892781376838684e-02 -2.673527784645557404e-02 -5.205116048455238342e-02 1.065541654825210571e-01 2.918415367603302002e-01
2.588118426501750946e-02 1.079891249537467957e-01 3.639650642871856689e-01 -6.230608746409416199e-02 2.296456098556518555e-01 -1.307433005422353745e-02 3.258844092488288879e-02 2.307740785181522369e-02 -1.308857798576354980e-01 -2.499206513166427612e-01 2.785642258822917938e-02 3.432115614414215088e-01 -2.237819135189056396e-01 -1.777748316526412964e-01 1.456151306629180908e-01 -2.909570038318634033e-01 -7.586267590522766113e-02 -2.326971441507339478e-01 2.035321891307830811e-01 -2.584346234798431396e-01 3.442076966166496277e-02 -1.448559612035751343e-01 -1.580927819013595581e-01 -3.508775308728218079e-02 3.338974714279174805e-02 -9.410246461629867554e-02 7.873905450105667114e-02 -9.955643862485885620e-02 -9.021649509668350220e-02 1.087909787893295288e-01 -2.499335855245590210e-01 2.933896481990814209e-01
1.840965077280998230e-02 1.436787545680999756e-01 -6.998742371797561646e-02 -9.597716480493545532e-02 6.552200019359588623e-02 -1.473256852477788925e-03 7.568766176700592041e-02 5.902796238660812378e-02 8.381752669811248779e-02 -3.789177238941192627e-01 -2.121735177934169769e-02 9.714065492153167725e-02 -5.641957744956016541e-02 5.139946937561035156e-02 -1.597069352865219116e-01 2.867669463157653809e-01 -4.216768313199281693e-03 -2.269106507301330566e-01 3.475436270236968994e-01 2.233258634805679321e-01 -2.440011054277420044e-01 1.618368476629257202e-01 4.389270395040512085e-02 1.072914898395538330e-01 8.362285047769546509e-02 1.408923715353012085e-01 -2.645312249660491943e-01 -3.332928419113159180e-01 4.883578419685363770e-02 1.090451925992965698e-01 -2.045488804578781128e-01 3.032967150211334229e-01
-6.684296578168869019e-02 2.682312391698360443e-02 3.425126895308494568e-02 -2.471826076507568359e-01 -6.550460308790206909e-02 1.754219830036163330e-01 2.294845134019851685e-01 5.558023601770401001e-02 3.684541210532188416e-02 -2.117918431758880615e-01 -7.640405744314193726e-02 -1.937848632223904133e-03 -1.676865518093109131e-01 2.051107026636600494e-02 1.703240573406219482e-01 -1.533209830522537231e-01 9.386783838272094727e-02 -4.520168304443359375e-01 3.442553579807281494e-01 1.267351359128952026e-01 2.817509174346923828e-01 1.641612499952316284e-01 2.969939708709716797e-01 8.987431228160858154e-02 -6.069550290703773499e-02 -6.296164542436599731e-02 3.457198292016983032e-02 1.931875199079513550e-01 -2.063450217247009277e-01 -2.354877740144729614e-01 9.472088515758514404e-02 7.157840579748153687e-02
-1.615502685308456421e-02 9.116084128618240356e-02 6.206288561224937439e-02 2.537598907947540283e-01 2.856123745441436768e-01 1.770950481295585632e-02 2.291705161333084106e-01 1.311043500900268555e-01 -5.902988463640213013e-02 -1.710219494998455048e-02 4.064473509788513184e-02 2.403011471033096313e-01 -9.330876171588897705e-02 2.539293169975280762e-01 -6.131011620163917542e-02 -2.823416888713836670e-01 -8.452601730823516846e-02 -1.757426261901855469e-01 4.500739872455596924e-01 2.644125521183013916e-01 2.414991706609725952e-02 2.122568339109420776e-01 -1.494491547346115112e-01 8.118295669555664062e-02 8.246206492185592651e-02 -8.826350420713424683e-02 7.493442296981811523e-02 -1.856199651956558228e-01 -8.707562834024429321e-02 -9.588842093944549561e-02 -2.170813232660293579e-01 2.193567603826522827e-01
4.656350985169410706e-02 -1.209613457322120667e-01 2.048298120498657227e-01 -1.371867805719375610e-01 -8.071008138358592987e-03 4.238444566726684570e-02 2.728462219238281250e-01 5.095964297652244568e-02 1.509694755077362061e-02 -4.546968936920166016e-01 -1.875003427267074585e-02 2.541628777980804443e-01 1.826584190130233765e-01 -2.610563300549983978e-02 2.432167679071426392e-01 -3.035600669682025909e-02 -4.247415438294410706e-02 -1.411824226379394531e-01 4.593374431133270264e-01 -7.073489576578140259e-02 -2.538478970527648926e-01 -1.175327897071838379e-01 -1.465922594070434570e-01 1.119349966756999493e-03 -1.609198749065399170e-02 2.736117541790008545e-01 -8.588907867670059204e-02 -1.318083256483078003e-01 6.741131842136383057e-02 -3.324564173817634583e-02 1.433086544275283813e-01 1.180612444877624512e-01
-3.599456325173377991e-02 3.225564360618591309e-01 7.059089094400405884e-02 -6.257023662328720093e-02 5.108491703867912292e-02 -7.676514983177185059e-02 2.759545147418975830e-01 3.219474479556083679e-02 -1.901543885469436646e-01 5.449786409735679626e-02 -3.299049735069274902e-01 2.850454747676849365e-01 6.881096959114074707e-02 -1.196851357817649841e-01 -1.495931744575500488e-01 6.283174455165863037e-02 2.955741807818412781e-02 -1.958190947771072388e-01 3.081268370151519775e-01 -5.326991155743598938e-02 -2.538242340087890625e-01 1.141166687011718750e-01 -1.840846389532089233e-01 -1.851638108491897583e-01 -4.589134454727172852e-02 -2.827155403792858124e-02 2.611679732799530029e-01 1.937508434057235718e-01 -1.377164572477340698e-01 -1.120989695191383362e-01 1.485051065683364868e-01 2.839214503765106201e-01
-6.309693679213523865e-03 1.891153752803802490e-01 -5.649375915527343750e-02 -7.300472259521484375e-02 -1.639052927494049072e-01 1.966145820915699005e-02 4.960313439369201660e-02 2.733963541686534882e-02 -2.066351771354675293e-01 2.423119544982910156e-02 -3.209091722965240479e-02 2.528195381164550781e-01 -3.958384990692138672e-01 3.691231086850166321e-02 -1.041188277304172516e-02 -8.699673227965831757e-03 -6.387294828891754150e-02 -3.599080741405487061e-01 3.794744908809661865e-01 1.033995673060417175e-01 1.637622117996215820e-01 1.277420856058597565e-02 -9.019683301448822021e-02 6.906890869140625000e-02 -2.822487801313400269e-02 1.141512468457221985e-01 1.771680563688278198e-01 2.149822004139423370e-02 -4.565162658691406250e-01 -2.134968340396881104e-02 1.035707816481590271e-01 2.555123865604400635e-01
-1.559798419475555420e-01 -1.866632886230945587e-02 1.709932833909988403e-01 1.316219419240951538e-01 -3.027942590415477753e-02 -3.239900767803192139e-01 1.927937120199203491e-01 -1.943835020065307617e-01 1.477143168449401855e-01 -7.312742620706558228e-02 -3.390225768089294434e-01 1.815212219953536987e-01 -2.269193977117538452e-01 2.209040969610214233e-01 -7.975225895643234253e-02 -5.947178602218627930e-02 -2.473284006118774414e-01 -8.385547250509262085e-02 2.986847162246704102e-01 7.626544684171676636e-02 9.833113104104995728e-02 1.904492229223251343e-01 -1.645285077393054962e-02 1.040490195155143738e-01 9.711667895317077637e-02 1.980179548263549805e-02 1.734250634908676147e-01 -1.783245652914047241e-01 -6.514266878366470337e-02 -3.636656403541564941e-01 1.811292469501495361e-01 -3.746448084712028503e-02
-1.770798116922378540e-01 1.411672979593276978e-01 2.309754043817520142e-01 4.322009533643722534e-02 7.106117159128189087e-02 -7.198172807693481445e-02 1.525849550962448120e-01 8.001594990491867065e-02 8.535431697964668274e-03 -4.501623809337615967e-01 -1.692279726266860962e-01 2.040652036666870117e-01 -5.925837159156799316e-02 1.785033941268920898e-01 -1.728604882955551147e-01 -2.239606529474258423e-01 -6.627836078405380249e-02 -3.229538351297378540e-02 2.327035069465637207e-01 8.834558725357055664e-02 -4.502060636878013611e-02 7.673694938421249390e-02 -2.350159287452697754e-01 1.380571424961090088e-01 1.904052793979644775e-01 -8.129572123289108276e-02 2.020160257816314697e-01 -1.045178696513175964e-01 7.765491306781768799e-02 5.958992987871170044e-02 3.783470690250396729e-01 2.612329125404357910e-01
4.910315200686454773e-02 1.790775358676910400e-01 9.780880808830261230e-02 2.884993888437747955e-02 -2.133771404623985291e-02 2.479367554187774658e-01 3.314648270606994629e-01 8.589166402816772461e-02 -2.783625125885009766e-01 5.575780943036079407e-02 1.913427114486694336e-01 1.329323053359985352e-01 -2.274013608694076538e-01 1.662632524967193604e-01 -1.732999458909034729e-02 1.490302383899688721e-01 -2.145336270332336426e-01 -6.074775755405426025e-02 3.455688357353210449e-01 1.606051176786422729e-01 -1.976514011621475220e-01 1.009808927774429321e-01 2.309824675321578979e-01 3.354265540838241577e-02 7.787396758794784546e-02 -3.478293120861053467e-02 -1.505697667598724365e-01 -2.675525844097137451e-01 -9.281864762306213379e-02 -3.839637339115142822e-02 1.533776372671127319e-01 3.246414661407470703e-01
4.652789607644081116e-02 2.971830591559410095e-02 -1.967333815991878510e-02 2.301957905292510986e-01 1.711150705814361572e-01 1.431795060634613037e-01 1.819028258323669434e-01 1.217882856726646423e-01 -9.810734540224075317e-02 -1.604554653167724609e-01 -1.577978134155273438e-01 1.415029317140579224e-01 -2.096004411578178406e-02 1.289973407983779907e-01 -1.584624797105789185e-01 -1.816720515489578247e-01 7.454775273799896240e-02 9.718060493469238281e-02 5.376045703887939453e-01 2.976217865943908691e-02 -1.765959113836288452e-01 1.647707223892211914e-01 -3.119559772312641144e-02 3.379830718040466309e-02 2.026850283145904541e-01 9.821856394410133362e-03 4.189478233456611633e-02 1.002071872353553772e-01 -2.214282900094985962e-01 -1.704690456390380859e-01 3.838226795196533203e-01 2.159695923328399658e-01
1.818868331611156464e-02 1.437927968800067902e-02 1.830510050058364868e-01 -4.192152246832847595e-02 4.300887882709503174e-01 1.003047823905944824e-01 2.648812532424926758e-01 1.142200157046318054e-01 -9.937483072280883789e-02 -1.864640861749649048e-01 5.901423096656799316e-02 4.902528226375579834e-02 -3.037138283252716064e-01 -2.145880460739135742e-02 1.749893873929977417e-01 1.044218093156814575e-01 4.998621344566345215e-02 -8.428742736577987671e-02 2.388359457254409790e-01 2.857700586318969727e-01 -5.453509464859962463e-02 1.716410368680953979e-01 -2.180557399988174438e-01 6.960682570934295654e-02 -9.184027463197708130e-02 -1.744152754545211792e-01 3.483070731163024902e-01 -3.040789812803268433e-02 2.021960467100143433e-01 -9.726716578006744385e-02 5.622546747326850891e-02 2.311966419219970703e-01
4.747152701020240784e-02 1.538652628660202026e-01 1.839561909437179565e-01 -5.744262412190437317e-02 -9.729951620101928711e-02 1.424826681613922119e-01 4.068965315818786621e-01 -7.065082341432571411e-02 -1.417927592992782593e-01 7.285572588443756104e-02 -9.358040988445281982e-02 -1.651993542909622192e-01 -1.887062489986419678e-01 3.748885691165924072e-01 -4.691459983587265015e-02 -5.436740815639495850e-03 -1.679975888691842556e-03 -3.247720301151275635e-01 2.686161100864410400e-01 2.466695606708526611e-01 -2.456347942352294922e-01 2.072309255599975586e-01 8.112731575965881348e-02 1.749002486467361450e-01 -3.569906577467918396e-02 -3.137707710266113281e-02 -1.176206916570663452e-01 -2.221463434398174286e-02 -7.528802752494812012e-02 6.853739172220230103e-02 2.832139376550912857e-03 3.014472723007202148e-01
-7.817557454109191895e-02 5.071040615439414978e-02 9.390031546354293823e-02 1.791471242904663086e-01 1.863210201263427734e-01 8.654008060693740845e-02 1.488932222127914429e-01 -1.376148164272308350e-01 -1.433887779712677002e-01 -9.631481766700744629e-02 -7.164590805768966675e-02 2.387394905090332031e-01 7.427585124969482422e-02 -4.113810136914253235e-02 1.721105277538299561e-01 -6.465025991201400757e-02 -2.881954237818717957e-02 -2.144392877817153931e-01 2.709407806396484375e-01 2.092720717191696167e-01 -2.086200863122940063e-01 -4.504294320940971375e-02 3.270880579948425293e-01 -5.387109890580177307e-02 -3.914339840412139893e-01 2.614556252956390381e-01 9.646999835968017578e-02 8.716914057731628418e-02 -1.812916249036788940e-02 -3.324209153652191162e-01 1.135165989398956299e-01 2.290320843458175659e-01
-2.387211322784423828e-01 2.667265534400939941e-01 1.950821131467819214e-01 -3.856097906827926636e-02 1.648818552494049072e-01 -5.669841170310974121e-02 2.062288969755172729e-01 -2.217048779129981995e-02 -1.703816205263137817e-01 -7.284754887223243713e-03 -4.409138858318328857e-02 2.847940102219581604e-02 -5.754654854536056519e-02 1.373494416475296021e-01 -2.433900684118270874e-01 2.067438215017318726e-01 -7.919166237115859985e-02 -2.458848357200622559e-01 4.403770864009857178e-01 8.565233647823333740e-02 1.398029923439025879e-01 -1.633182168006896973e-01 2.606942653656005859e-01 2.075915783643722534e-01 6.567615270614624023e-02 -1.738067269325256348e-01 -6.866588443517684937e-02 -1.103228405117988586e-01 -1.981437951326370239e-02 1.417663395404815674e-01 -1.447090506553649902e-01 2.911950051784515381e-01
-5.868111178278923035e-02 1.735021471977233887e-01 1.279455330222845078e-02 -2.794280834496021271e-02 6.812302162870764732e-04 2.068252712488174438e-01 -9.394066408276557922e-03 -2.004401385784149170e-02 -2.043604999780654907e-01 -1.645118147134780884e-01 -2.049504816532135010e-01 1.406828761100769043e-01 -1.245089173316955566e-01 -2.998088300228118896e-01 -1.637601852416992188e-01 9.287589043378829956e-02 -1.972185671329498291e-01 -2.812153995037078857e-01 2.445803135633468628e-01 3.413192033767700195e-01 -2.275727838277816772e-01 3.461178839206695557e-01 -6.683504581451416016e-02 -1.140628531575202942e-01 -4.807202890515327454e-02 -1.578123718500137329e-01 2.824084646999835968e-02 -1.442458182573318481e-01 -2.371777035295963287e-02 -2.500226795673370361e-01 2.162128537893295288e-01 -9.372978657484054565e-02
1.167972683906555176e-01 1.542384922504425049e-01 -4.278355836868286133e-02 -1.082416027784347534e-01 2.049129307270050049e-01 1.998750716447830200e-01 9.039834141731262207e-02 1.251881271600723267e-01 2.027956843376159668e-01 -3.902721703052520752e-01 -1.450297236442565918e-02 1.361703276634216309e-01 -2.227017581462860107e-01 2.607344649732112885e-02 -2.318944782018661499e-02 -2.017882168292999268e-01 -9.276224672794342041e-02 -5.135718360543251038e-02 2.800132930278778076e-01 2.124229222536087036e-01 -3.909454941749572754e-01 1.051456704735755920e-01 -7.950897328555583954e-03 6.005997955799102783e-02 -3.492753207683563232e-02 1.015792787075042725e-01 -1.367681622505187988e-01 3.273941203951835632e-02 -4.944023489952087402e-02 1.165293082594871521e-01 4.083361327648162842e-01 1.519887447357177734e-01
-2.817156612873077393e-01 2.474789023399353027e-01 1.009842380881309509e-01 -1.392995566129684448e-01 4.624411463737487793e-03 -7.228544354438781738e-02 2.750781364738941193e-02 -7.180947810411453247e-02 -1.760866343975067139e-01 -6.074272096157073975e-02 -2.322285175323486328e-01 2.054452896118164062e-01 2.918280959129333496e-01 1.628015190362930298e-02 -1.361220609396696091e-02 1.013298928737640381e-01 -3.026975095272064209e-01 -2.390908002853393555e-01 2.317424416542053223e-01 -1.235895324498414993e-02 -3.154755234718322754e-01 2.405382394790649414e-01 1.670303642749786377e-01 3.194679319858551025e-01 -4.616087302565574646e-02 -6.280436366796493530e-02 -1.738704144954681396e-01 -2.448704279959201813e-02 9.277792274951934814e-02 -2.027771025896072388e-01 6.542338430881500244e-02 1.049305498600006104e-01
6.993588060140609741e-02 1.247738748788833618e-01 4.239121973514556885e-01 -1.271004676818847656e-01 2.333814352750778198e-01 1.213136240839958191e-01 7.004147768020629883e-02 -1.242021769285202026e-01 2.370330095291137695e-01 -1.789370328187942505e-01 -3.171800076961517334e-01 2.606000751256942749e-02 4.326618090271949768e-02 2.520419657230377197e-01 1.251778304576873779e-01 7.688206434249877930e-02 -3.418038366362452507e-03 -9.165348857641220093e-02 3.151567876338958740e-01 7.889731228351593018e-02 2.392121404409408569e-01 1.505873799324035645e-01 -1.392379030585289001e-02 -5.880555883049964905e-02 -2.407065629959106445e-01 1.404210478067398071e-01 -2.405745908617973328e-02 8.793360739946365356e-02 -1.348702460527420044e-01 -3.077410757541656494e-01 1.440885476768016815e-02 1.453380137681961060e-01
1.151447519659996033e-01 3.404523730278015137e-01 9.819258004426956177e-02 -1.063079163432121277e-01 1.742609739303588867e-01 -2.924092672765254974e-02 4.373790696263313293e-02 -1.876177787780761719e-01 -6.687889993190765381e-02 -2.330216318368911743e-01 3.480821102857589722e-02 6.681875884532928467e-02 -1.542497277259826660e-01 -1.502142399549484253e-01 -1.388784795999526978e-01 1.740625686943531036e-02 -1.229460090398788452e-01 -1.176041439175605774e-01 2.787308692932128906e-01 4.731298983097076416e-01 -2.209752500057220459e-01 -6.716439127922058105e-02 -6.983728380873799324e-04 1.242064833641052246e-01 3.956902325153350830e-01 -1.764114797115325928e-01 1.591156125068664551e-01 -1.164865270256996155e-01 5.273650586605072021e-02 -7.676183432340621948e-02 1.007331814616918564e-02 1.286379694938659668e-01
1.218127980828285217e-01 1.555405855178833008e-01 -8.406706154346466064e-02 -2.362955212593078613e-01 1.290910989046096802e-01 -3.014503745362162590e-03 -1.357696857303380966e-02 1.213494688272476196e-01 -3.915362805128097534e-02 -4.320843815803527832e-01 3.166598826646804810e-02 3.959928452968597412e-01 -1.332982070744037628e-02 5.912033841013908386e-02 -1.375281661748886108e-01 2.675899863243103027e-01 2.107316255569458008e-01 -9.274278581142425537e-02 3.256731629371643066e-01 -9.988291561603546143e-02 -1.836556494235992432e-01 1.022757664322853088e-01 -7.644032686948776245e-02 2.186933010816574097e-01 1.039341390132904053e-01 9.415943920612335205e-02 3.730365540832281113e-03 -1.983598172664642334e-01 1.975535005331039429e-01 -9.288813173770904541e-02 -1.310203522443771362e-01 1.883854568004608154e-01
-1.718035042285919189e-01 2.339099943637847900e-01 3.658681511878967285e-01 -9.199556708335876465e-02 1.849847882986068726e-01 7.039736956357955933e-02 1.059897169470787048e-01 -1.745096445083618164e-01 4.075399413704872131e-02 -1.412971317768096924e-01 1.194467693567276001e-01 1.704346239566802979e-01 -1.242535784840583801e-01 1.631310908123850822e-03 3.366535529494285583e-02 -3.973268568515777588e-01 5.054780840873718262e-02 -1.595346182584762573e-01 1.244973316788673401e-01 1.197249442338943481e-02 1.063010469079017639e-01 -8.918532729148864746e-02 -3.607342392206192017e-02 -5.426519736647605896e-02 1.397542469203472137e-02 -2.500307559967041016e-01 -5.619964376091957092e-02 1.414984464645385742e-01 -1.422654930502176285e-02 -4.914586618542671204e-02 -8.534993976354598999e-02 5.387552380561828613e-01
-1.401977986097335815e-02 -4.760484397411346436e-02 2.530087232589721680e-01 5.174878984689712524e-02 2.972152233123779297e-01 -7.647818326950073242e-02 2.340213656425476074e-01 -2.652066573500633240e-02 -8.168734610080718994e-02 -1.230272799730300903e-01 -1.423013508319854736e-01 2.215086370706558228e-01 -3.040755689144134521e-01 9.359208494424819946e-02 3.944311663508415222e-02 -1.062398105859756470e-01 -1.555920988321304321e-01 -2.562089860439300537e-01 3.944516777992248535e-01 2.466471046209335327e-01 6.186118815094232559e-03 7.841632515192031860e-02 -1.753556430339813232e-01 1.277748402208089828e-02 -1.936960071325302124e-01 8.836266398429870605e-02 1.482114791870117188e-01 5.392433330416679382e-02 3.655919134616851807e-01 -2.570399455726146698e-02 5.253848806023597717e-02 -1.591984778642654419e-01
1.470207870006561279e-01 -1.115419566631317139e-01 -6.003589835017919540e-03 -9.676381945610046387e-03 -1.228067427873611450e-01 1.063167210668325424e-02 1.197542548179626465e-01 -1.428007036447525024e-01 -1.372903585433959961e-01 -3.563378751277923584e-01 -1.269068568944931030e-01 2.633773088455200195e-01 -1.180141270160675049e-01 -1.092355512082576752e-02 3.393377363681793213e-01 4.428748041391372681e-02 -7.266415655612945557e-02 -2.238170653581619263e-01 2.727757394313812256e-01 -1.580851078033447266e-01 -2.328615337610244751e-01 1.527995765209197998e-01 -1.186677962541580200e-01 1.406408399343490601e-01 8.579262346029281616e-02 3.097755908966064453e-01 -3.549936693161725998e-03 -1.305685639381408691e-01 7.142430637031793594e-03 1.083394065499305725e-01 3.449636697769165039e-01 1.898773610591888428e-01
-1.869247108697891235e-01 2.460109144449234009e-01 1.513109952211380005e-01 -1.731861233711242676e-01 1.257644891738891602e-01 -2.721933834254741669e-02 2.233242243528366089e-01 2.567225135862827301e-02 1.212400421500205994e-01 -1.595043689012527466e-01 -1.266722530126571655e-01 2.759380340576171875e-01 -1.644117832183837891e-01 -9.127249941229820251e-03 -1.094547510147094727e-01 -5.816470831632614136e-02 2.370664477348327637e-01 7.530967891216278076e-02 2.128430306911468506e-01 1.133712306618690491e-01 -2.343153059482574463e-01 7.430090010166168213e-02 3.850954771041870117e-02 -1.862857192754745483e-01 8.952041715383529663e-02 1.408645231276750565e-02 2.552309930324554443e-01 1.105109322816133499e-02 -5.347399041056632996e-02 1.509423255920410156e-01 4.751942455768585205e-01 2.611237466335296631e-01
1.107855737209320068e-01 2.600523531436920166e-01 1.445230841636657715e-02 -6.651513278484344482e-02 2.316249459981918335e-01 -5.872764810919761658e-02 4.615909606218338013e-02 -2.768883481621742249e-02 -3.695570230484008789e-01 -3.370099067687988281e-01 -1.315582096576690674e-01 1.031106114387512207e-01 -2.661532461643218994e-01 -3.329359740018844604e-02 -2.958314120769500732e-01 1.148651167750358582e-01 1.759026348590850830e-01 -8.587644435465335846e-03 2.858000099658966064e-01 2.123265527188777924e-03 3.144006244838237762e-03 2.710573375225067139e-01 6.576445419341325760e-03 5.460095033049583435e-02 -3.147842586040496826e-01 1.100002378225326538e-01 1.356654018163681030e-01 -1.100664436817169189e-01 1.135705932974815369e-01 8.070074766874313354e-02 -1.158680096268653870e-01 2.024173140525817871e-01
-8.434259891510009766e-02 -2.673447430133819580e-01 1.311725974082946777e-01 -2.335738837718963623e-01 6.467132270336151123e-02 1.109346523880958557e-01 -4.900455847382545471e-02 -2.223701179027557373e-01 7.593576610088348389e-02 -1.897135376930236816e-01 -1.343165487051010132e-01 1.866789460182189941e-01 -1.391299813985824585e-01 2.162376940250396729e-01 -1.529242396354675293e-01 5.697092786431312561e-02 3.570238500833511353e-02 -1.779662221670150757e-01 2.734071314334869385e-01 1.698553413152694702e-01 -4.188701882958412170e-02 7.923766970634460449e-02 -4.186368547379970551e-03 1.785285919904708862e-01 -2.238928973674774170e-01 1.766796112060546875e-01 -4.959825426340103149e-02 -2.643994092941284180e-01 7.249563466757535934e-03 -4.775015115737915039e-01 1.817620396614074707e-01 5.133989453315734863e-02
4.249349609017372131e-02 2.576524615287780762e-01 2.002816200256347656e-01 -1.685537993907928467e-01 3.210180625319480896e-02 -4.642551764845848083e-02 1.891030669212341309e-01 2.825498348101973534e-03 -1.466478854417800903e-01 -5.179095268249511719e-02 9.853123687207698822e-03 2.934081852436065674e-01 -2.654998302459716797e-01 1.622966229915618896e-01 -2.891841530799865723e-01 4.072433337569236755e-02 -6.981565058231353760e-02 -2.602330744266510010e-01 4.971127957105636597e-02 6.748405098915100098e-02 1.065789908170700073e-01 2.450619190931320190e-01 -9.330583363771438599e-02 9.762081503868103027e-02 1.186061352491378784e-01 1.651490628719329834e-01 1.696450412273406982e-01 1.489973813295364380e-01 -2.199483811855316162e-01 -2.705981396138668060e-02 4.701777696609497070e-01 8.583516813814640045e-03
-1.024670004844665527e-01 1.672490537166595459e-01 9.490536898374557495e-02 -1.678182780742645264e-01 1.811376661062240601e-01 -4.110954701900482178e-02 1.400193423032760620e-01 -3.120709955692291260e-02 1.672813855111598969e-02 -1.373932957649230957e-01 4.809290543198585510e-02 2.153977155685424805e-01 -1.926815509796142578e-01 -3.171033263206481934e-01 -1.023615375161170959e-01 1.216665953397750854e-01 -6.117894127964973450e-02 -1.176859512925148010e-01 3.005551099777221680e-01 1.373159978538751602e-02 2.699541747570037842e-01 4.842418804764747620e-02 -1.705046743154525757e-01 4.009430408477783203e-01 -1.136493608355522156e-01 -3.276115655899047852e-02 2.669714093208312988e-01 -1.882485598325729370e-01 -1.614441573619842529e-01 1.180077623575925827e-02 -9.746051579713821411e-02 3.299789428710937500e-01
-4.124008864164352417e-02 3.221716582775115967e-01 2.995628118515014648e-01 -1.038601547479629517e-01 -6.877563893795013428e-02 1.200599782168865204e-02 2.389926835894584656e-02 -1.008092537522315979e-01 1.000193580985069275e-01 -2.728980779647827148e-01 -4.131218492984771729e-01 -7.699547708034515381e-02 6.076356396079063416e-02 5.129612982273101807e-02 2.309923768043518066e-01 -7.922972738742828369e-02 1.114183738827705383e-01 -2.716254293918609619e-01 4.315821230411529541e-01 2.606848441064357758e-02 3.609453886747360229e-02 1.821833252906799316e-01 1.091650202870368958e-01 -1.067163702100515366e-02 -1.488398760557174683e-01 -6.423114985227584839e-02 -2.892301417887210846e-02 -8.862717449665069580e-02 -1.967744231224060059e-01 -2.153448313474655151e-01 -7.848291844129562378e-02 7.384749501943588257e-02
-2.665527164936065674e-01 4.699721932411193848e-01 8.995714783668518066e-02 1.483801454305648804e-01 -1.087179407477378845e-01 -1.536514461040496826e-01 -6.743615120649337769e-02 -9.525627642869949341e-02 7.288919389247894287e-02 -3.248831331729888916e-01 -1.060767322778701782e-01 1.154788583517074585e-01 8.102956414222717285e-02 -3.231907263398170471e-02 -1.667661815881729126e-01 -7.570070773363113403e-02 -2.347489595413208008e-01 -1.271808892488479614e-01 3.430693447589874268e-01 1.351126432418823242e-01 -7.762434333562850952e-02 -3.327320516109466553e-02 -2.183460742235183716e-01 8.306400477886199951e-02 7.772468496114015579e-03 9.390011429786682129e-02 1.259087491780519485e-02 -5.020441114902496338e-02 8.765810728073120117e-02 -2.657573521137237549e-01 2.788743674755096436e-01 1.254430860280990601e-01
-6.522880494594573975e-02 3.659437894821166992e-01 7.516764104366302490e-02 9.482383728027343750e-03 2.347092330455780029e-01 -6.918008625507354736e-02 1.904695332050323486e-01 -1.276398897171020508e-01 -6.715150177478790283e-02 -3.027236759662628174e-01 -9.878324717283248901e-02 -5.130426585674285889e-02 -9.462404251098632812e-02 4.093141853809356689e-02 -2.112212479114532471e-01 -2.321229130029678345e-01 2.794201672077178955e-01 -2.070890665054321289e-01 3.176226615905761719e-01 5.131969694048166275e-03 -1.710109710693359375e-01 1.778895109891891479e-01 2.401977777481079102e-02 1.095156818628311157e-01 -1.052573975175619125e-02 1.740380972623825073e-01 -1.367680132389068604e-01 -3.590242192149162292e-02 1.652147471904754639e-01 8.408708870410919189e-02 -3.433072268962860107e-01 1.674116551876068115e-01
5.849230661988258362e-02 1.545587740838527679e-02 -6.771076470613479614e-02 -5.360483750700950623e-02 1.184303462505340576e-01 1.988627016544342041e-01 1.624126881361007690e-01 1.180258169770240784e-01 -5.047473311424255371e-02 -3.714214265346527100e-01 -1.468110829591751099e-01 2.295416593551635742e-01 -7.945667020976543427e-03 2.059783786535263062e-01 5.156068876385688782e-02 -1.703978925943374634e-01 -6.103772204369306564e-03 -2.695306837558746338e-01 1.592972427606582642e-01 -2.548401430249214172e-02 1.405030190944671631e-01 1.630291044712066650e-01 5.492752194404602051e-01 -6.626115739345550537e-02 2.161641120910644531e-01 1.156667526811361313e-02 -3.833140945062041283e-03 2.051402777433395386e-01 2.793730469420552254e-03 -1.352277845144271851e-01 4.160962998867034912e-02 2.143980711698532104e-01
3.500697612762451172e-01 2.266210168600082397e-01 1.200043186545372009e-01 9.560013189911842346e-03 3.991914913058280945e-02 1.825411021709442139e-01 1.769499480724334717e-01 -1.621515452861785889e-01 -2.549225687980651855e-01 -6.889950484037399292e-02 -6.660687178373336792e-02 3.854446113109588623e-01 -1.579156517982482910e-01 -1.566274166107177734e-01 -1.785521805286407471e-01 4.896967485547065735e-02 -2.065842151641845703e-01 4.855707660317420959e-02 4.040425419807434082e-01 7.351213693618774414e-02 2.575931847095489502e-01 -6.360144913196563721e-02 -3.973816335201263428e-02 -1.480592228472232819e-02 -1.265442520380020142e-01 8.355958759784698486e-02 7.588909566402435303e-02 1.756512969732284546e-01 3.580327704548835754e-02 -1.621403247117996216e-01 -1.528448313474655151e-01 -1.271582245826721191e-01
-9.829759597778320312e-02 1.249826252460479736e-01 1.639568060636520386e-01 -2.381923645734786987e-01 2.966826260089874268e-01 4.359902814030647278e-04 1.927478238940238953e-02 -2.695004045963287354e-01 -2.165428251028060913e-01 -2.764432132244110107e-01 6.274353712797164917e-02 5.545404553413391113e-02 -3.023617863655090332e-01 -9.037078917026519775e-02 3.765049204230308533e-02 -2.086268514394760132e-01 -1.342342942953109741e-01 -2.126316726207733154e-01 2.235849350690841675e-01 -5.557153746485710144e-02 -3.766563162207603455e-02 -1.583876609802246094e-01 -2.596915140748023987e-02 2.375666499137878418e-01 -1.085832118988037109e-01 -1.016894802451133728e-01 -1.073494181036949158e-02 1.530789583921432495e-01 -1.222103834152221680e-01 3.069374561309814453e-01 -8.795724809169769287e-02 3.045190274715423584e-01
-2.176409810781478882e-01 -4.361787065863609314e-02 1.524716466665267944e-01 1.706497967243194580e-01 1.146511659026145935e-01 2.623623609542846680e-01 8.908633142709732056e-02 1.294970884919166565e-02 -1.931189894676208496e-01 -3.477495610713958740e-01 2.772639505565166473e-02 2.986086606979370117e-01 1.184398680925369263e-01 -6.124706193804740906e-02 3.423722386360168457e-01 2.313014864921569824e-02 -1.393778026103973389e-01 -4.549024403095245361e-01 1.719695776700973511e-01 2.620896697044372559e-02 7.434643059968948364e-02 1.465549319982528687e-01 1.749620027840137482e-02 -3.489460796117782593e-02 -7.628958672285079956e-02 -9.259748458862304688e-02 5.808641016483306885e-02 -9.884800761938095093e-02 2.562014758586883545e-01 -2.119399011135101318e-01 2.527408301830291748e-02 -2.638494595885276794e-02
-1.249098256230354309e-01 1.680671572685241699e-01 8.490009605884552002e-02 1.684779971837997437e-01 1.269546151161193848e-01 -1.887458711862564087e-01 9.478338807821273804e-02 -3.661052286624908447e-01 -1.178480461239814758e-01 -2.033448219299316406e-01 -2.070292457938194275e-02 9.137199819087982178e-02 -7.434654980897903442e-02 -9.100518375635147095e-02 -2.125858813524246216e-01 -3.231616318225860596e-02 -1.809495128691196442e-02 -3.570646420121192932e-02 3.174173831939697266e-01 2.735357880592346191e-01 -1.725546270608901978e-01 -4.600243270397186279e-02 -2.728731036186218262e-01 1.537621617317199707e-01 2.086404711008071899e-01 -5.865199118852615356e-02 2.142337709665298462e-02 -1.082615107297897339e-01 1.872569695115089417e-02 2.372858673334121704e-02 4.109608530998229980e-01 2.561500966548919678e-01
-1.073624193668365479e-01 -1.237357482314109802e-01 4.181548580527305603e-02 7.181844860315322876e-02 -7.050370424985885620e-02 1.645850986242294312e-01 1.842420399188995361e-01 -1.654908359050750732e-01 6.243946403264999390e-02 -3.682794570922851562e-01 4.044154658913612366e-03 -2.754910476505756378e-02 1.116061583161354065e-01 -3.158716112375259399e-02 -4.864145442843437195e-02 1.228969767689704895e-01 -1.531329751014709473e-01 -2.799190580844879150e-01 2.555100619792938232e-01 1.338280290365219116e-01 -8.751913905143737793e-02 2.826594710350036621e-01 -2.435046732425689697e-01 3.847848176956176758e-01 2.546048462390899658e-01 -3.057960234582424164e-02 -1.908237189054489136e-01 2.313910126686096191e-01 -1.033618822693824768e-01 -3.867026884108781815e-03 1.469037085771560669e-01 1.836702972650527954e-01
-2.552646398544311523e-01 2.192876338958740234e-01 1.189448460936546326e-01 -2.402058690786361694e-01 1.408714503049850464e-01 -4.107617586851119995e-02 6.388366222381591797e-02 -2.268404699862003326e-02 -1.441161185503005981e-01 -1.804924160242080688e-01 8.604822680354118347e-03 1.480695754289627075e-01 -2.225274443626403809e-01 2.467694133520126343e-01 7.141217589378356934e-02 -2.334207482635974884e-02 -3.562754392623901367e-01 -2.780207991600036621e-01 3.966732765547931194e-04 -1.808715984225273132e-02 -2.362804859876632690e-01 5.451501160860061646e-02 -1.646217331290245056e-02 4.845232516527175903e-02 1.900706253945827484e-02 4.121299684047698975e-01 -9.565356187522411346e-03 -1.651846021413803101e-01 -1.648219861090183258e-02 4.868797585368156433e-02 6.560537032783031464e-03 3.621127903461456299e-01
1.023355647921562195e-01 8.884745836257934570e-02 -1.172750741243362427e-01 -4.144171997904777527e-02 2.331841289997100830e-01 -1.859847307205200195e-01 -2.215663529932498932e-02 -8.897778391838073730e-02 -3.494777977466583252e-01 -1.790661513805389404e-01 -1.341401487588882446e-01 2.453810721635818481e-01 -1.941290646791458130e-01 -2.527050673961639404e-01 -3.605874255299568176e-02 -9.792049229145050049e-02 5.066373571753501892e-02 -2.345554716885089874e-02 3.374131321907043457e-01 2.969502210617065430e-01 -2.382086813449859619e-01 -3.001146391034126282e-02 -2.121625840663909912e-01 2.487042099237442017e-01 2.190489917993545532e-01 9.439370594918727875e-03 1.769190728664398193e-01 -7.093553990125656128e-02 -2.360459230840206146e-02 -1.893358081579208374e-01 9.221842139959335327e-02 1.580576300621032715e-01
-1.131582558155059814e-01 1.980150938034057617e-01 1.491823345422744751e-01 7.491379231214523315e-02 3.173295259475708008e-01 1.650487333536148071e-01 8.274669945240020752e-02 -5.131628364324569702e-03 -2.675602734088897705e-01 -3.409127593040466309e-01 1.634754426777362823e-02 8.334678411483764648e-02 -4.807927310466766357e-01 -6.544757634401321411e-02 -1.409544795751571655e-01 -5.805765837430953979e-02 -1.553594321012496948e-01 -1.645450443029403687e-01 1.781864464282989502e-01 3.514003753662109375e-01 -1.015706360340118408e-01 7.108996808528900146e-02 -9.395954757928848267e-02 -8.534064143896102905e-02 -1.728079915046691895e-01 -5.268674343824386597e-02 1.139822378754615784e-01 -1.630636900663375854e-01 5.320851877331733704e-02 3.156445920467376709e-02 3.157850354909896851e-02 -1.289445310831069946e-01
-2.621255815029144287e-01 1.261406391859054565e-01 -7.504362612962722778e-02 -3.045986890792846680e-01 8.655332773923873901e-02 -1.485861539840698242e-01 8.074659109115600586e-02 -2.407771795988082886e-01 -1.035553868860006332e-02 -3.606345951557159424e-01 7.777608931064605713e-02 3.865690827369689941e-01 -2.851125895977020264e-01 3.574480414390563965e-01 1.055138260126113892e-01 5.600957572460174561e-02 -1.595596820116043091e-01 -1.471079885959625244e-01 2.030603289604187012e-01 2.127484083175659180e-01 5.456209927797317505e-02 8.365949243307113647e-02 1.064192056655883789e-01 -5.067620053887367249e-02 6.861779838800430298e-02 7.616073638200759888e-02 1.441631913185119629e-01 1.228057742118835449e-01 -2.770171128213405609e-02 9.514769166707992554e-02 1.576664485037326813e-02 -4.406701307743787766e-03
3.599284961819648743e-02 2.534602582454681396e-01 2.275276035070419312e-01 -3.869176842272281647e-03 9.908433258533477783e-02 -4.510745871812105179e-03 1.566268801689147949e-01 -1.463443785905838013e-01 -1.360698640346527100e-01 -1.374561246484518051e-02 8.144959062337875366e-02 2.101640850305557251e-01 -1.340724825859069824e-01 2.063458561897277832e-01 -1.732009500265121460e-01 -1.875924691557884216e-02 1.457630842924118042e-01 -3.472282886505126953e-01 1.311430633068084717e-01 3.074640929698944092e-01 1.114455610513687134e-01 9.568773210048675537e-02 -1.694467216730117798e-01 -9.555415064096450806e-02 -8.523324877023696899e-02 3.213680684566497803e-01 1.212895885109901428e-01 1.365039963275194168e-03 -2.017544955015182495e-01 3.449864313006401062e-02 4.173046052455902100e-01 1.105494275689125061e-01
8.760078996419906616e-02 1.794554293155670166e-01 2.339514791965484619e-01 -1.015672534704208374e-01 -1.346354484558105469e-01 -6.075702980160713196e-02 1.755154132843017578e-02 2.178665250539779663e-01 4.310605302453041077e-02 4.471004381775856018e-02 8.883212576620280743e-04 3.538092374801635742e-01 -1.448242813348770142e-01 1.020551100373268127e-01 -2.667143382132053375e-02 -9.840773046016693115e-02 2.488900423049926758e-01 -3.796965479850769043e-01 3.104051649570465088e-01 4.230561107397079468e-02 -3.644234314560890198e-02 5.407637450844049454e-03 1.940833479166030884e-01 3.805901110172271729e-02 -1.766160279512405396e-01 5.070833489298820496e-02 2.250254452228546143e-01 -2.880687415599822998e-01 -3.157094120979309082e-02 1.945100426673889160e-01 2.247359305620193481e-01 2.306600958108901978e-01
-2.539494633674621582e-01 -4.462762922048568726e-02 1.308506578207015991e-01 2.933638393878936768e-01 8.030448108911514282e-02 1.019108369946479797e-01 1.832472383975982666e-01 -3.232310712337493896e-01 -1.904534362256526947e-02 -1.418023705482482910e-01 -7.468307763338088989e-02 4.784734547138214111e-01 5.446335300803184509e-02 -1.282780617475509644e-01 1.289819087833166122e-02 -1.667155325412750244e-02 -1.839986592531204224e-01 -2.210276424884796143e-01 2.989465892314910889e-01 3.655983880162239075e-02 -4.300676658749580383e-02 -1.973649859428405762e-01 4.142893850803375244e-02 -1.006840355694293976e-02 -2.535582333803176880e-02 1.952836215496063232e-01 -2.464005649089813232e-01 -2.610873878002166748e-01 8.910675346851348877e-02 7.848228514194488525e-02 -4.889411851763725281e-02 2.017642371356487274e-02
-9.631843119859695435e-02 1.941439807415008545e-01 2.216590344905853271e-01 1.147534623742103577e-01 -1.921637170016765594e-02 2.218085080385208130e-01 1.379328519105911255e-01 -9.173885732889175415e-02 2.462378442287445068e-01 -4.183862805366516113e-01 -8.087574690580368042e-02 1.017803922295570374e-01 -2.993165850639343262e-01 2.030099742114543915e-02 -1.674319966696202755e-03 -2.426652163267135620e-01 -1.661910326220095158e-03 -8.321739733219146729e-02 2.118179947137832642e-01 2.381776869297027588e-01 -2.551991939544677734e-01 2.090005129575729370e-01 -5.104360729455947876e-02 5.454530008137226105e-03 7.966727018356323242e-02 -1.831082627177238464e-02 -2.601431012153625488e-01 2.828885568305850029e-03 -3.058202564716339111e-02 -3.560873493552207947e-02 3.278727531433105469e-01 9.062586724758148193e-02
-2.716090679168701172e-01 -1.021421030163764954e-01 1.790888309478759766e-01 -1.735298484563827515e-01 3.329278230667114258e-01 -1.263569667935371399e-02 1.889825463294982910e-01 -1.591988094151020050e-02 -2.198501974344253540e-01 -2.750941812992095947e-01 1.718207150697708130e-01 1.183979511260986328e-01 -1.814527362585067749e-01 -2.297285199165344238e-01 1.916460506618022919e-02 -2.239245325326919556e-01 -7.400320470333099365e-02 -1.326766312122344971e-01 2.013955563306808472e-01 1.793332695960998535e-01 -3.241863846778869629e-02 1.571405678987503052e-01 4.347760230302810669e-02 -1.159112080931663513e-01 -2.839857637882232666e-01 -8.661741763353347778e-02 2.341049611568450928e-01 -1.148308143019676208e-01 -5.253893509507179260e-02 1.179228276014328003e-01 5.627325922250747681e-02 3.000596761703491211e-01
-7.334265857934951782e-03 4.655855149030685425e-02 9.086202830076217651e-02 -1.074135676026344299e-01 2.899410426616668701e-01 -4.978951439261436462e-02 1.777838356792926788e-02 -2.604499459266662598e-01 1.343755871057510376e-01 -3.348714113235473633e-01 -2.149141877889633179e-01 2.344156205654144287e-01 -2.799471020698547363e-01 -9.118758887052536011e-02 1.805315911769866943e-01 -1.392649263143539429e-01 -3.367673978209495544e-02 -2.671704292297363281e-01 1.377901434898376465e-01 3.405958116054534912e-01 3.559870123863220215e-01 -5.885962769389152527e-02 -2.159127593040466309e-02 1.516353785991668701e-01 -1.582611352205276489e-01 2.150041460990905762e-01 -8.454388380050659180e-02 1.518273260444402695e-02 4.870640113949775696e-02 -4.850612580776214600e-02 9.153099358081817627e-02 -1.929542236030101776e-02
5.475910007953643799e-02 1.357521861791610718e-02 2.670108675956726074e-01 -3.282152861356735229e-02 -3.804624825716018677e-02 7.118432968854904175e-02 4.221012890338897705e-01 -1.128915771842002869e-01 -2.900649607181549072e-01 2.516058832406997681e-02 -9.875499457120895386e-02 1.192890703678131104e-01 -2.316247820854187012e-01 1.450904905796051025e-01 -1.662268638610839844e-01 -7.274127565324306488e-04 1.324322968721389771e-01 -1.080079004168510437e-01 3.738318383693695068e-01 9.856326133012771606e-02 -2.087451517581939697e-01 2.987041473388671875e-01 -1.170094609260559082e-01 -1.654036790132522583e-01 -3.060614764690399170e-01 -1.872157156467437744e-01 -2.210529148578643799e-02 -8.518598624505102634e-04 1.031814664602279663e-01 -1.052825972437858582e-01 -2.903399989008903503e-02 1.078242212533950806e-01
-7.963559776544570923e-02 1.431720703840255737e-01 8.111260086297988892e-02 -1.965267024934291840e-02 1.194333508610725403e-01 1.251227110624313354e-01 3.364987969398498535e-01 2.025386095046997070e-01 -1.700094789266586304e-01 -4.619446098804473877e-01 1.080344617366790771e-01 5.611616745591163635e-02 -3.453454971313476562e-01 8.517974615097045898e-02 3.890157863497734070e-02 1.970756202936172485e-01 -2.798016369342803955e-01 -3.485198318958282471e-01 -7.198803126811981201e-02 2.999821305274963379e-02 1.254311501979827881e-01 1.392771396785974503e-02 -1.027883365750312805e-01 -6.190233863890171051e-03 3.858019039034843445e-02 -1.303992867469787598e-01 5.921119078993797302e-02 -1.866471022367477417e-02 -6.842657178640365601e-02 -2.561672031879425049e-01 -1.463043242692947388e-01 1.077493131160736084e-01
5.131331831216812134e-02 -5.866185575723648071e-02 2.844325602054595947e-01 -1.710071712732315063e-01 8.258034288883209229e-02 -2.416475862264633179e-01 3.801703453063964844e-02 -3.573331534862518311e-01 -6.577318906784057617e-02 -2.659097611904144287e-01 -1.255717575550079346e-01 1.567478030920028687e-01 -2.909192144870758057e-01 9.168221056461334229e-02 4.234514199197292328e-03 -5.674017965793609619e-02 -2.165704369544982910e-01 2.292671427130699158e-02 4.251010119915008545e-01 5.080398544669151306e-02 3.295886516571044922e-01 1.131879836320877075e-01 -4.594204947352409363e-02 1.646533906459808350e-01 -1.427575200796127319e-01 -8.569516241550445557e-02 5.879297107458114624e-02 -1.655267030000686646e-01 1.533315982669591904e-02 -1.575180888175964355e-01 8.900447934865951538e-02 6.968515366315841675e-02
-2.528868913650512695e-01 6.240563839673995972e-02 7.228681445121765137e-02 -1.390352249145507812e-01 2.188703119754791260e-01 -2.747260630130767822e-01 1.618882417678833008e-01 -4.924236238002777100e-02 2.403521686792373657e-01 -1.548863500356674194e-01 -8.840683102607727051e-02 1.646047383546829224e-01 -2.424823865294456482e-02 2.202688753604888916e-01 -8.130887150764465332e-02 -3.548963665962219238e-01 -7.786721736192703247e-02 -2.993542328476905823e-02 2.124343961477279663e-01 5.239355564117431641e-02 1.696027666330337524e-01 2.614699304103851318e-01 -1.132263895124197006e-02 3.787007927894592285e-01 1.608374118804931641e-01 3.465117886662483215e-02 -7.370963692665100098e-02 -1.551106721162796021e-01 -1.451336294412612915e-01 -2.216875255107879639e-01 6.093351542949676514e-02 1.767969280481338501e-01
-2.674731016159057617e-01 1.747741550207138062e-01 1.593453586101531982e-01 1.139607429504394531e-01 6.473380327224731445e-02 -5.032349377870559692e-02 1.210481673479080200e-01 9.059997648000717163e-02 -8.033949136734008789e-02 -4.059772789478302002e-01 -3.213680386543273926e-01 1.009448394179344177e-01 -1.285057067871093750e-01 1.603706181049346924e-01 -2.520375885069370270e-02 2.602011337876319885e-02 -1.482716202735900879e-01 -3.261957317590713501e-02 2.126823961734771729e-01 7.225377019494771957e-03 -1.332528889179229736e-01 -7.282453775405883789e-02 -2.144508957862854004e-01 5.832061916589736938e-02 1.911833435297012329e-01 -9.457093663513660431e-03 1.331424713134765625e-01 -1.119064316153526306e-01 -1.884915083646774292e-01 1.491944342851638794e-01 3.741624057292938232e-01 3.101701140403747559e-01
-2.140484750270843506e-01 -3.670798242092132568e-02 4.268609583377838135e-01 -5.399626493453979492e-02 2.821488678455352783e-01 -5.997131764888763428e-02 5.221863090991973877e-02 -1.270554959774017334e-01 -2.297080457210540771e-01 -3.782297968864440918e-01 3.604679927229881287e-02 1.642936021089553833e-01 -1.297281384468078613e-01 -2.136120945215225220e-01 -8.195178583264350891e-03 -2.382151037454605103e-01 -7.998292148113250732e-02 -1.654412448406219482e-01 1.385123580694198608e-01 -1.405371278524398804e-01 4.250166565179824829e-02 7.132863625884056091e-03 -5.585796386003494263e-02 -8.843510597944259644e-02 1.162828803062438965e-01 1.996842026710510254e-01 9.009556472301483154e-02 1.912112534046173096e-02 -1.601286605000495911e-02 1.292793005704879761e-01 -2.256752736866474152e-02 3.967206776142120361e-01
-3.715443015098571777e-01 2.261447459459304810e-01 1.927198469638824463e-01 -1.019224449992179871e-01 2.752222120761871338e-01 2.124662846326828003e-01 -1.397864371538162231e-01 -5.230915546417236328e-02 -1.678397506475448608e-01 -2.455723285675048828e-01 -3.356701508164405823e-02 3.069219589233398438e-01 -2.175304591655731201e-01 2.769338786602020264e-01 -8.345153182744979858e-03 1.006301268935203552e-01 -1.192149594426155090e-01 -1.262253820896148682e-01 2.212343364953994751e-01 1.626171022653579712e-01 -6.577415019273757935e-02 -4.950514412485063076e-04 -1.278830617666244507e-01 6.668672710657119751e-02 1.776352226734161377e-01 5.507784336805343628e-02 2.985492944717407227e-01 1.900373995304107666e-01 5.013101547956466675e-02 -6.065842695534229279e-03 -9.519053250551223755e-02 -6.425554747693240643e-04
9.676755964756011963e-02 1.043817959725856781e-03 3.765652179718017578e-01 -3.247324749827384949e-02 2.027135714888572693e-02 6.602139025926589966e-02 1.193833276629447937e-01 -2.360806912183761597e-01 -1.859688758850097656e-01 3.553405404090881348e-02 -1.811959445476531982e-01 2.718814909458160400e-01 -1.376598328351974487e-01 2.253141105175018311e-01 -3.959656953811645508e-01 4.502925276756286621e-02 -1.920651793479919434e-01 -2.354891747236251831e-01 1.874351501464843750e-01 1.883451789617538452e-01 6.531279534101486206e-02 7.521894574165344238e-02 4.077903181314468384e-02 9.657391160726547241e-02 1.591613441705703735e-01 8.681750856339931488e-03 1.144010573625564575e-01 3.962298855185508728e-02 -2.097610533237457275e-01 -1.259783748537302017e-03 3.473210632801055908e-01 1.154545024037361145e-01
1.316595673561096191e-01 3.203231990337371826e-01 1.215782240033149719e-01 1.020300015807151794e-01 3.622921705245971680e-01 -1.279305368661880493e-01 8.445217274129390717e-03 -2.451068460941314697e-01 -4.269211739301681519e-02 6.501933932304382324e-02 -1.332513391971588135e-01 3.881225287914276123e-01 1.084181852638721466e-02 7.255891710519790649e-02 -1.483957767486572266e-01 1.837824732065200806e-01 2.001408021897077560e-03 -1.745204180479049683e-01 1.379549801349639893e-01 2.102494835853576660e-01 -8.625878952443599701e-03 2.754579186439514160e-01 -6.057514995336532593e-02 2.418668419122695923e-01 -4.809185490012168884e-02 -1.864651739597320557e-01 -9.569000452756881714e-02 7.534268498420715332e-02 5.090719833970069885e-02 -2.216479331254959106e-01 8.419552445411682129e-02 2.625462114810943604e-01
-1.931138932704925537e-01 1.097343415021896362e-01 2.160240560770034790e-01 4.688373208045959473e-02 1.403782069683074951e-01 -4.720970988273620605e-02 1.934376657009124756e-01 6.186569854617118835e-02 -6.614760309457778931e-02 -3.467992544174194336e-01 3.090887796133756638e-03 2.387903481721878052e-01 8.204970508813858032e-02 -6.718540936708450317e-02 1.263739308342337608e-03 1.627800017595291138e-01 6.095742434263229370e-02 1.097137946635484695e-02 3.660171329975128174e-01 2.449260950088500977e-01 -2.201717719435691833e-02 1.224566847085952759e-01 -3.496862053871154785e-01 3.109229505062103271e-01 1.424010843038558960e-01 -1.400606781244277954e-01 1.148639544844627380e-01 1.304933130741119385e-01 1.449554460123181343e-03 5.041798204183578491e-02 3.213520944118499756e-01 1.050919443368911743e-01
-2.025802880525588989e-01 1.231390237808227539e-01 1.413653045892715454e-01 1.172434259206056595e-02 1.163374409079551697e-01 8.491597324609756470e-02 8.355633169412612915e-02 -1.417113393545150757e-01 4.343403503298759460e-02 -8.978455513715744019e-02 1.306612044572830200e-01 2.766174674034118652e-01 -9.322589635848999023e-02 5.310216173529624939e-02 -2.980065047740936279e-01 9.791187196969985962e-02 -2.921889126300811768e-01 -2.404672503471374512e-01 2.529928386211395264e-01 3.792279958724975586e-01 -4.172455519437789917e-03 -1.712316423654556274e-01 -2.280492484569549561e-01 1.119937598705291748e-01 1.035921573638916016e-01 -1.625806391239166260e-01 1.231913641095161438e-01 -1.085618138313293457e-01 9.037019917741417885e-04 -7.292853295803070068e-02 4.058986902236938477e-02 3.826582431793212891e-01
-8.328399807214736938e-02 2.601610720157623291e-01 1.899548619985580444e-01 -2.100059986114501953e-01 -1.285052672028541565e-02 1.191903054714202881e-01 1.032233983278274536e-01 -5.473437905311584473e-02 9.438958019018173218e-02 -1.167234629392623901e-01 -7.070118188858032227e-02 1.637688577175140381e-01 -2.701340913772583008e-01 -1.452025026082992554e-01 -1.153554860502481461e-02 1.809508204460144043e-01 -9.549925476312637329e-02 -3.254469335079193115e-01 -1.619688421487808228e-01 -9.586797654628753662e-02 1.438631713390350342e-01 1.446556746959686279e-01 4.615461919456720352e-03 2.793447673320770264e-01 6.481157243251800537e-02 1.704546660184860229e-01 1.525574177503585815e-01 -1.283698827028274536e-01 -2.130163162946701050e-01 -4.377437829971313477e-01 2.232084572315216064e-01 7.697157561779022217e-02
-8.356182277202606201e-02 1.149811148643493652e-01 1.014330536127090454e-01 -1.982668787240982056e-02 9.265375882387161255e-02 2.930368781089782715e-01 4.060310721397399902e-01 2.123922407627105713e-01 -4.043499827384948730e-01 -1.347596570849418640e-02 -8.287306129932403564e-02 -1.000551804900169373e-01 -1.257809996604919434e-01 2.027742266654968262e-01 -4.783719033002853394e-02 7.939529418945312500e-02 -1.781884729862213135e-01 -1.158942431211471558e-01 3.723339736461639404e-01 -1.619694679975509644e-01 -1.025236491113901138e-02 1.164200827479362488e-01 -1.484244465827941895e-01 1.382520645856857300e-01 -1.131056994199752808e-01 1.618543863296508789e-01 -7.138325273990631104e-02 -9.999463334679603577e-03 -1.431782245635986328e-01 5.346903949975967407e-02 1.328546255826950073e-01 2.618245482444763184e-01
1.274507641792297363e-01 6.931468844413757324e-02 1.485536992549896240e-01 1.110701560974121094e-01 -7.907419651746749878e-02 2.491456456482410431e-02 1.786799132823944092e-01 -1.530970335006713867e-01 -2.151257693767547607e-01 -3.884661197662353516e-01 8.572514355182647705e-02 1.995073705911636353e-01 8.006821386516094208e-03 -2.120194397866725922e-02 1.582100689411163330e-01 -6.348504126071929932e-02 -1.207178831100463867e-01 -5.764493346214294434e-02 3.307335078716278076e-01 -3.325318992137908936e-01 -2.889332920312881470e-02 2.222232818603515625e-01 -1.239986866712570190e-01 -7.945248484611511230e-02 5.530843883752822876e-02 2.914176285266876221e-01 -1.323389858007431030e-01 -2.242829352617263794e-01 -7.426017522811889648e-02 1.468075662851333618e-01 3.164541721343994141e-01 1.249914988875389099e-01
-1.630704104900360107e-01 -1.015140265226364136e-01 1.743274182081222534e-01 1.611044853925704956e-01 1.032220646739006042e-01 -1.191362291574478149e-01 7.083673775196075439e-02 -1.928446888923645020e-01 8.984107524156570435e-02 -4.950301051139831543e-01 7.831642776727676392e-02 9.726587682962417603e-02 3.517870232462882996e-02 1.023886948823928833e-01 -6.379744410514831543e-02 1.753730475902557373e-01 -4.858428612351417542e-02 -3.588029742240905762e-01 2.506147623062133789e-01 3.196218609809875488e-01 -4.375497624278068542e-02 1.787505894899368286e-01 2.434617467224597931e-02 1.344639360904693604e-01 1.728208512067794800e-01 -6.363613530993461609e-03 9.653173387050628662e-02 1.562799066305160522e-01 -2.408919185400009155e-01 -3.015152551233768463e-02 -1.961735486984252930e-01 1.214872375130653381e-01
-3.081566393375396729e-01 1.490498632192611694e-01 1.592564135789871216e-01 -1.323226243257522583e-01 2.126898467540740967e-01 -6.550646573305130005e-02 2.800976037979125977e-01 9.880308806896209717e-02 -2.391224205493927002e-01 -1.575868427753448486e-01 -1.291712969541549683e-01 1.244006231427192688e-01 1.013703942298889160e-01 -2.454742193222045898e-01 -1.935222893953323364e-01 9.922939538955688477e-02 8.874637074768543243e-03 -2.774623334407806396e-01 2.912014126777648926e-01 1.713848710060119629e-01 9.104330837726593018e-02 -2.345669120550155640e-01 -4.125649109482765198e-03 -1.700558513402938843e-02 1.218825392425060272e-02 -1.865691244602203369e-01 1.299847066402435303e-01 -9.379835426807403564e-02 1.217074841260910034e-01 8.651396632194519043e-02 2.673309743404388428e-01 2.468531280755996704e-01
-1.961089670658111572e-01 7.684072852134704590e-02 -3.333312645554542542e-02 9.210576117038726807e-02 4.064259678125381470e-02 7.351397071033716202e-03 1.668628007173538208e-01 -1.234846413135528564e-01 -1.116423830389976501e-01 -1.200881600379943848e-01 -1.351913660764694214e-01 4.269841015338897705e-01 2.595703303813934326e-02 4.058792069554328918e-02 -1.838675737380981445e-01 1.944733224809169769e-02 -1.244722753763198853e-01 -3.025314211845397949e-01 2.474887371063232422e-01 4.390607401728630066e-02 -2.068399935960769653e-01 1.418970972299575806e-01 -3.324342072010040283e-01 1.087422482669353485e-02 1.234522610902786255e-01 -3.192999213933944702e-02 1.580729186534881592e-01 2.084143757820129395e-01 -2.095224410295486450e-01 8.451295644044876099e-02 3.799683749675750732e-01 1.158186122775077820e-01
-2.231121361255645752e-01 2.089199125766754150e-01 2.049142420291900635e-01 1.268338710069656372e-01 1.798312216997146606e-01 -1.167208999395370483e-01 4.213115572929382324e-01 -7.935661822557449341e-02 -2.021622657775878906e-01 -1.360779702663421631e-01 -1.299053132534027100e-01 2.151991128921508789e-01 -2.372781932353973389e-02 -2.224613130092620850e-01 -3.937525153160095215e-01 -4.812511801719665527e-02 -3.846044093370437622e-02 -2.676510512828826904e-01 -3.969309106469154358e-02 2.444374561309814453e-01 1.283915434032678604e-02 2.383180893957614899e-02 -2.192848175764083862e-01 1.717074215412139893e-01 1.536983251571655273e-01 2.137122303247451782e-02 -6.646019220352172852e-02 3.654150292277336121e-02 1.117973327636718750e-01 -2.144706249237060547e-02 1.023553386330604553e-01 1.507974863052368164e-01
-5.316818505525588989e-02 -1.038288027048110962e-01 2.523230910301208496e-01 3.545618951320648193e-01 6.484019756317138672e-02 2.236753255128860474e-01 2.259249240159988403e-01 -1.377735286951065063e-01 1.097414791584014893e-01 -2.932359576225280762e-01 -2.670725286006927490e-01 2.577494978904724121e-01 9.050790220499038696e-02 2.082109637558460236e-02 2.026407718658447266e-01 -1.245370507240295410e-01 -2.510706186294555664e-01 -3.711033463478088379e-01 1.306938976049423218e-01 -2.261281944811344147e-02 -1.167877390980720520e-01 1.506137847900390625e-01 4.512580111622810364e-02 1.470761597156524658e-01 -2.319853007793426514e-02 -5.895622447133064270e-02 1.614261269569396973e-01 7.420986890792846680e-02 7.126931101083755493e-02 5.052307993173599243e-02 -1.897728443145751953e-01 1.191591396927833557e-01
9.841939806938171387e-02 2.097452878952026367e-01 3.398190438747406006e-01 -5.387402325868606567e-02 -1.420870572328567505e-01 -2.075852267444133759e-02 3.866782486438751221e-01 -8.859303593635559082e-02 -1.430146396160125732e-01 -2.028213292360305786e-01 -1.539430022239685059e-01 1.223981454968452454e-01 -1.089046075940132141e-01 -3.217757046222686768e-01 1.539306193590164185e-01 -7.672397047281265259e-02 -5.154053121805191040e-02 -8.772318065166473389e-02 9.536524862051010132e-02 3.618676364421844482e-01 -1.893398016691207886e-01 3.007027804851531982e-01 -2.072605192661285400e-01 -9.455978125333786011e-02 -4.394001886248588562e-02 4.149844869971275330e-02 1.846120804548263550e-01 1.726814918220043182e-02 -1.254416257143020630e-01 6.379624828696250916e-03 8.398862183094024658e-02 -1.235900372266769409e-01
1.197057031095027924e-02 2.031733989715576172e-01 1.318130344152450562e-01 -1.792251914739608765e-01 2.774766981601715088e-01 -1.486745476722717285e-01 2.745606601238250732e-01 -3.047512471675872803e-02 -1.604464054107666016e-01 -3.577296137809753418e-01 -8.591295778751373291e-02 8.248861879110336304e-03 -3.534699678421020508e-01 9.048724174499511719e-02 -1.695479601621627808e-01 -5.662145465612411499e-02 2.109195142984390259e-01 -3.577062860131263733e-02 1.326988786458969116e-01 1.032812297344207764e-01 -3.122942335903644562e-02 -1.247708871960639954e-01 -2.477678954601287842e-01 8.616505563259124756e-02 -3.681786656379699707e-01 1.645268648862838745e-01 -1.307922899723052979e-01 -1.845539063215255737e-01 2.805271744728088379e-02 8.590745856054127216e-04 -3.369843959808349609e-02 1.797598302364349365e-01
1.839686185121536255e-01 2.936781346797943115e-01 5.780405178666114807e-02 -8.375965803861618042e-02 1.366079300642013550e-01 7.911177724599838257e-02 2.324223071336746216e-01 -3.047571480274200439e-01 -2.498143911361694336e-01 -1.221696883440017700e-01 -2.608958184719085693e-01 2.519610226154327393e-01 -2.377424985170364380e-01 -1.459739655256271362e-01 -1.239985879510641098e-02 2.595157921314239502e-01 -2.354386150836944580e-01 -1.850497722625732422e-01 -4.828809201717376709e-02 1.803933531045913696e-01 1.449885815382003784e-01 4.588756710290908813e-02 2.071133852005004883e-01 -7.005771994590759277e-02 -1.341297626495361328e-01 -9.741867333650588989e-02 -2.237316779792308807e-02 -1.209957078099250793e-01 -1.471569836139678955e-01 -1.826780885457992554e-01 2.190797477960586548e-01 4.893696680665016174e-02
1.406304985284805298e-01 2.758086323738098145e-01 9.228494018316268921e-02 -1.166834235191345215e-01 6.696259230375289917e-02 1.652084141969680786e-01 1.888900063931941986e-02 -1.790751665830612183e-01 9.617958217859268188e-02 -1.389069259166717529e-01 -4.480186700820922852e-01 6.945668160915374756e-02 -1.301092803478240967e-01 1.196925267577171326e-01 -2.529856376349925995e-02 -1.699678748846054077e-01 -1.044393926858901978e-01 -1.613781005144119263e-01 2.931772470474243164e-01 3.851734846830368042e-02 2.456669211387634277e-01 1.050390303134918213e-01 -6.041149143129587173e-03 2.671310305595397949e-01 -1.257915347814559937e-01 5.773673579096794128e-02 -1.337438374757766724e-01 -4.890659824013710022e-02 -2.572632431983947754e-01 -3.215990960597991943e-02 -1.900810897350311279e-01 3.361407220363616943e-01
-1.108572706580162048e-01 -4.033322259783744812e-02 1.208309456706047058e-01 -6.234988942742347717e-02 3.232705295085906982e-01 7.703779637813568115e-02 9.396394342184066772e-02 -6.187789887189865112e-02 -6.651853770017623901e-02 -4.068927466869354248e-01 2.068671882152557373e-01 2.007004618644714355e-01 1.217829287052154541e-01 2.032551318407058716e-01 -1.584061980247497559e-01 1.053453013300895691e-01 -7.847318798303604126e-02 -1.760929524898529053e-01 2.912510931491851807e-01 2.543343603610992432e-01 1.513061970472335815e-01 2.681286633014678955e-02 -1.015525497496128082e-02 2.760873734951019287e-01 1.457185745239257812e-01 -1.415184438228607178e-01 -1.494334358721971512e-02 3.081516921520233154e-01 -2.329103350639343262e-01 5.917362496256828308e-02 2.829173952341079712e-02 1.322626620531082153e-01
-1.834204196929931641e-01 -7.599536329507827759e-04 1.853518486022949219e-01 -2.747929394245147705e-01 -2.672374946996569633e-03 3.896985203027725220e-02 3.734880313277244568e-02 -1.585473567247390747e-01 -2.292024791240692139e-01 -2.921976447105407715e-01 -2.168107032775878906e-01 8.657620102167129517e-02 -4.449948966503143311e-01 1.115951314568519592e-01 -4.009691625833511353e-02 2.776688197627663612e-03 1.708269566297531128e-01 1.306091994047164917e-01 2.185991406440734863e-01 1.168526429682970047e-02 -3.878975287079811096e-02 1.144255846738815308e-01 -1.839884072542190552e-01 -1.752215623855590820e-01 -2.827444672584533691e-01 1.223284155130386353e-01 -6.713055074214935303e-02 -1.334518045186996460e-01 8.786906301975250244e-02 -1.914321482181549072e-01 8.274535834789276123e-02 2.866590917110443115e-01
-1.157009741291403770e-03 4.818192869424819946e-02 -1.045805588364601135e-02 5.277148913592100143e-03 3.199567198753356934e-01 5.061984807252883911e-02 1.941822618246078491e-01 3.100217133760452271e-02 -1.027533635497093201e-01 -5.148153752088546753e-03 -1.129859909415245056e-01 2.200865447521209717e-01 -1.083995476365089417e-01 5.246750265359878540e-02 2.542501874268054962e-02 -2.111189067363739014e-01 4.601911455392837524e-02 -2.979019880294799805e-01 3.510876595973968506e-01 3.218808770179748535e-01 3.816646933555603027e-01 1.493613421916961670e-01 -2.474960833787918091e-01 8.887122571468353271e-02 -1.222444921731948853e-01 4.224857687950134277e-02 2.481067925691604614e-02 7.138671725988388062e-02 -2.011333703994750977e-01 9.331849217414855957e-02 -6.937213987112045288e-02 3.019100129604339600e-01
-2.108764275908470154e-02 2.232012897729873657e-01 -9.505106136202812195e-03 -1.933288872241973877e-01 9.595033526420593262e-02 -7.701689004898071289e-02 1.051970645785331726e-01 -2.183150798082351685e-01 -3.350483477115631104e-01 -3.462698161602020264e-01 -1.895135641098022461e-01 1.427443474531173706e-01 -4.451862871646881104e-01 7.139981538057327271e-02 1.684247404336929321e-01 -9.380704164505004883e-02 1.779952831566333771e-02 -2.250908166170120239e-01 4.341234639286994934e-02 1.129617691040039062e-01 1.701685190200805664e-01 2.392799258232116699e-01 9.506741911172866821e-02 6.221145740710198879e-04 -1.572582423686981201e-01 -8.241657167673110962e-02 1.606454849243164062e-01 2.100801318883895874e-01 1.850428581237792969e-01 -4.485068470239639282e-02 8.666912093758583069e-03 1.040587350726127625e-01
-9.566515684127807617e-02 2.599972784519195557e-01 -2.385210543870925903e-01 -1.441982090473175049e-01 2.653005123138427734e-01 2.248627543449401855e-01 2.189925312995910645e-01 5.736611410975456238e-02 -3.735577762126922607e-01 -1.086341962218284607e-01 -3.130479902029037476e-02 1.311452984809875488e-01 1.394060812890529633e-02 2.022917717695236206e-01 -1.361658424139022827e-01 -8.502487838268280029e-02 1.244709119200706482e-01 -2.541448473930358887e-01 4.026553630828857422e-01 -9.626097232103347778e-02 5.825130641460418701e-02 -4.704920202493667603e-02 3.606129810214042664e-02 1.739727333188056946e-02 6.853276863694190979e-03 -1.961747109889984131e-01 -1.311488151550292969e-01 -6.728371232748031616e-02 -1.821955740451812744e-01 -2.674784362316131592e-01 7.624404877424240112e-02 8.633518964052200317e-02
-1.888989061117172241e-01 9.759751707315444946e-02 -2.142250351607799530e-02 3.868306055665016174e-02 -6.483034230768680573e-03 -7.214287668466567993e-02 3.402539193630218506e-01 1.444103419780731201e-01 -1.633590161800384521e-01 1.220366638153791428e-02 -1.948447665199637413e-03 1.327185630798339844e-01 -3.808389306068420410e-01 1.187056005001068115e-01 4.565120860934257507e-02 2.671836912631988525e-01 -2.126768976449966431e-02 -2.428959608078002930e-01 4.387499094009399414e-01 2.451355755329132080e-01 -2.178276516497135162e-02 1.004958003759384155e-01 -6.201814487576484680e-02 -3.897686302661895752e-02 -1.761580444872379303e-02 2.016946971416473389e-01 -1.037751510739326477e-01 -9.850715100765228271e-02 -2.903719544410705566e-01 -1.198257207870483398e-01 5.536834523081779480e-02 2.066942006349563599e-01
-2.762034162878990173e-02 3.898055255413055420e-01 5.447750166058540344e-02 3.981851413846015930e-02 1.700124740600585938e-01 5.314956605434417725e-02 9.371783584356307983e-02 -1.519736051559448242e-01 -2.204373925924301147e-01 1.424933820962905884e-01 -2.974955439567565918e-01 2.661386728286743164e-01 -6.553816795349121094e-02 -6.479558348655700684e-02 -1.398131698369979858e-01 1.008542180061340332e-01 1.073111817240715027e-01 -2.754932045936584473e-01 2.691548466682434082e-01 5.022076144814491272e-02 -2.359429299831390381e-01 2.566324472427368164e-01 -2.063934355974197388e-01 -2.468114048242568970e-01 1.726927310228347778e-01 6.491126865148544312e-02 9.330616146326065063e-02 1.966548413038253784e-01 -1.494308263063430786e-01 -7.305481284856796265e-02 8.536693453788757324e-02 9.429932385683059692e-02
8.911011740565299988e-03 9.951166063547134399e-02 9.603498131036758423e-02 2.337538450956344604e-02 -9.880069643259048462e-02 2.105859965085983276e-01 1.293193101882934570e-01 -2.435627207159996033e-02 9.106197208166122437e-02 -1.147237941622734070e-01 -2.622062340378761292e-02 4.821675121784210205e-01 -1.763175940141081810e-03 1.898288726806640625e-02 2.117471545934677124e-01 -7.722944766283035278e-02 -9.296499192714691162e-02 1.131926253437995911e-01 4.465812444686889648e-01 -4.612822458148002625e-02 -2.481761761009693146e-02 1.242473796010017395e-01 -9.912721067667007446e-02 1.669830828905105591e-01 6.677639484405517578e-02 2.637193500995635986e-01 -2.026258856058120728e-01 -2.210890203714370728e-01 5.388331785798072815e-02 -7.912974804639816284e-02 3.757916390895843506e-01 1.091929599642753601e-01
-1.953319758176803589e-01 2.263976931571960449e-01 3.306251168251037598e-01 1.562118995934724808e-02 2.367519736289978027e-01 9.637489914894104004e-02 5.030721053481101990e-02 -3.271701633930206299e-01 -7.112956792116165161e-02 -4.970104098320007324e-01 2.592712044715881348e-01 2.000765204429626465e-01 -1.194107085466384888e-01 -9.929599612951278687e-02 2.419223077595233917e-02 -2.667669355869293213e-01 -4.120871424674987793e-03 -2.161074243485927582e-02 7.235206663608551025e-02 4.351603984832763672e-02 1.068414524197578430e-01 1.473799231462180614e-03 -1.312591433525085449e-01 5.033257231116294861e-02 -3.730599582195281982e-02 1.085439994931221008e-01 -7.297977805137634277e-02 -4.423655197024345398e-02 -3.867902979254722595e-02 1.907394826412200928e-01 3.083844296634197235e-02 2.698987424373626709e-01
-1.119203269481658936e-01 4.568528532981872559e-01 8.604391664266586304e-02 5.796575546264648438e-02 -6.690779328346252441e-02 -7.907065749168395996e-02 1.645374894142150879e-01 -2.956074178218841553e-01 -2.421196736395359039e-02 -2.913820445537567139e-01 -9.188241511583328247e-02 2.049121856689453125e-01 -7.664521783590316772e-02 -1.882234513759613037e-01 -4.382506906986236572e-01 2.655409090220928192e-02 -2.697662711143493652e-01 -8.027435839176177979e-02 7.374577224254608154e-02 2.416828572750091553e-01 1.833903491497039795e-01 9.787015616893768311e-02 -1.212996244430541992e-01 2.299225144088268280e-02 1.167671158909797668e-01 1.566242873668670654e-01 -1.857458986341953278e-02 -7.998657226562500000e-02 1.296268552541732788e-01 -6.293711066246032715e-02 7.361522316932678223e-02 -1.437611039727926254e-02
1.292539983987808228e-01 1.943619847297668457e-01 1.564763933420181274e-01 -1.578616052865982056e-01 1.335564702749252319e-01 1.286222785711288452e-01 1.741657704114913940e-01 -1.993974670767784119e-02 2.394371479749679565e-01 -3.478824794292449951e-01 4.186839237809181213e-02 7.923225313425064087e-02 -2.194196432828903198e-01 -4.038340598344802856e-02 2.196826413273811340e-02 -4.550563916563987732e-02 -1.135197952389717102e-01 -3.942980617284774780e-02 4.091082811355590820e-01 8.515697845723479986e-05 -2.714164257049560547e-01 2.323567420244216919e-01 -9.472786635160446167e-02 9.955094009637832642e-02 1.120304167270660400e-01 -2.360578067600727081e-02 -3.545972704887390137e-01 -5.129918828606605530e-02 -5.555438250303268433e-02 6.546392291784286499e-02 3.286330997943878174e-01 -8.417406678199768066e-02
-6.935506314039230347e-02 1.256705522537231445e-01 6.406697034835815430e-01 -1.517215967178344727e-01 2.257616519927978516e-01 2.202112972736358643e-01 -6.071231886744499207e-02 -1.366737633943557739e-01 -1.334936022758483887e-01 -1.974342316389083862e-01 1.147797778248786926e-01 2.260552346706390381e-01 -1.448525041341781616e-01 -4.569793865084648132e-02 9.376030415296554565e-02 2.612479217350482941e-02 2.260552532970905304e-02 -2.984717302024364471e-02 3.176813423633575439e-01 2.395177260041236877e-02 6.212540715932846069e-02 -4.533767327666282654e-02 -1.381063014268875122e-01 -1.124165132641792297e-01 -1.119442582130432129e-01 -1.792545914649963379e-01 7.682517170906066895e-02 2.018142491579055786e-02 -4.259789362549781799e-02 1.852084649726748466e-03 -1.422226279973983765e-01 2.386024296283721924e-01
-1.504144519567489624e-01 1.455509960651397705e-01 1.802010089159011841e-01 -1.151886582374572754e-01 2.061747312545776367e-01 6.639084964990615845e-02 -1.175221279263496399e-01 -1.511169075965881348e-01 1.078414022922515869e-01 -3.522046282887458801e-02 -4.379741847515106201e-02 2.337942719459533691e-01 -3.153128921985626221e-01 -2.559255957603454590e-01 2.155053168535232544e-01 -1.464779376983642578e-01 -1.907004788517951965e-02 -2.322199791669845581e-01 2.976280450820922852e-01 -1.968327462673187256e-01 -2.909676171839237213e-02 -5.481816455721855164e-02 6.771614402532577515e-02 1.060091778635978699e-01 5.740572884678840637e-02 1.526412069797515869e-01 1.895283013582229614e-01 2.768677473068237305e-01 -1.361596882343292236e-01 -9.257487952709197998e-02 -6.556970626115798950e-02 3.908305168151855469e-01
-9.557241201400756836e-02 1.430278569459915161e-01 2.505714595317840576e-01 -9.015038609504699707e-02 1.627586781978607178e-01 3.263644278049468994e-01 -1.036413982510566711e-01 -2.721424698829650879e-01 -1.434011608362197876e-01 -4.114392995834350586e-01 2.478473037481307983e-01 1.606947779655456543e-01 -1.106409430503845215e-01 -1.784285306930541992e-01 -1.262907683849334717e-01 -6.714406423270702362e-03 -6.151478365063667297e-02 -1.191294863820075989e-01 1.005060449242591858e-01 1.977031081914901733e-01 1.547363400459289551e-02 2.370117157697677612e-01 -5.409463495016098022e-02 1.401643604040145874e-01 -1.794726103544235229e-01 2.394623160362243652e-01 1.620708107948303223e-01 3.131260350346565247e-02 7.922599092125892639e-03 -1.003218665719032288e-01 7.756932079792022705e-02 2.557817101478576660e-01
-6.417854875326156616e-02 2.719229161739349365e-01 1.376801282167434692e-01 -3.935317043215036392e-03 1.631938368082046509e-01 3.483612835407257080e-02 -1.920674555003643036e-02 -3.139364719390869141e-01 5.097956955432891846e-02 -2.164521664381027222e-01 2.034595310688018799e-01 2.654265463352203369e-01 -1.720541156828403473e-02 -1.701438575983047485e-01 -6.027546897530555725e-02 -3.589805960655212402e-01 2.036819458007812500e-01 -2.787345051765441895e-01 2.730228602886199951e-01 1.412723064422607422e-01 1.117565669119358063e-02 1.041491925716400146e-01 -1.107189729809761047e-01 1.729595214128494263e-01 -1.316196173429489136e-01 -5.396998301148414612e-02 2.261853963136672974e-01 -3.783124312758445740e-02 8.797803521156311035e-02 8.115183562040328979e-02 1.380277574062347412e-01 2.830636799335479736e-01
-1.912585645914077759e-01 -1.794489920139312744e-01 -4.227793216705322266e-02 1.223983168601989746e-01 7.269278168678283691e-02 -1.465820819139480591e-01 -2.643348462879657745e-02 1.577530056238174438e-01 -1.461564600467681885e-01 -8.744692802429199219e-02 -1.049951836466789246e-01 3.498344421386718750e-01 -3.796036541461944580e-01 1.549176424741744995e-01 -1.355296652764081955e-02 -1.879339963197708130e-01 -1.325259953737258911e-01 -2.516954839229583740e-01 4.024749398231506348e-01 1.501963436603546143e-01 1.662433147430419922e-02 1.915633827447891235e-01 -9.188670665025711060e-02 1.371161490678787231e-01 -2.488579005002975464e-01 -7.670751959085464478e-02 1.104088723659515381e-01 -6.367656588554382324e-02 -6.032586097717285156e-03 2.501757256686687469e-02 2.103826105594635010e-01 1.934375464916229248e-01
-9.694223850965499878e-02 -5.265504866838455200e-02 1.858886703848838806e-02 -7.568196207284927368e-02 2.166158109903335571e-01 -7.429470121860504150e-02 3.174892067909240723e-01 -8.532975614070892334e-02 1.132075488567352295e-02 -2.207131236791610718e-01 -2.280113846063613892e-02 -1.277992278337478638e-01 2.975913323462009430e-02 -2.142483741044998169e-01 4.546792060136795044e-02 2.065662592649459839e-01 2.827297747135162354e-01 -3.383730351924896240e-01 2.738753259181976318e-01 -1.369875967502593994e-01 6.736616045236587524e-02 2.146017998456954956e-01 -2.998684048652648926e-01 4.089846741408109665e-03 -8.960407227277755737e-02 3.577767685055732727e-02 -2.225872725248336792e-01 -9.888515621423721313e-02 -2.484726607799530029e-01 -2.032248079776763916e-01 1.095471158623695374e-01 2.271702438592910767e-01
6.858073174953460693e-02 2.895722389221191406e-01 1.571543514728546143e-01 -3.879107534885406494e-02 3.744905069470405579e-02 -1.446079611778259277e-01 3.762666136026382446e-02 -1.120448559522628784e-01 2.349748313426971436e-01 -2.821028232574462891e-01 -2.358661592006683350e-01 2.709945142269134521e-01 1.956717073917388916e-01 3.241036832332611084e-01 -3.863929584622383118e-02 4.355613514780998230e-02 1.387707889080047607e-02 -8.731676638126373291e-02 2.345460951328277588e-01 3.269635513424873352e-02 9.615656733512878418e-02 9.016956388950347900e-02 -5.502358824014663696e-02 9.767504036426544189e-02 -2.092210650444030762e-01 4.308383539319038391e-02 -9.020182490348815918e-02 1.096437275409698486e-01 -2.009564340114593506e-01 -3.569327592849731445e-01 -1.088452991098165512e-03 3.331006467342376709e-01
1.325488686561584473e-01 6.630047410726547241e-02 -6.294137239456176758e-02 -2.951481342315673828e-01 -5.276893824338912964e-02 6.613411754369735718e-02 2.071622312068939209e-01 -5.148091539740562439e-02 -3.860882669687271118e-02 -3.419808149337768555e-01 -2.944409847259521484e-01 5.720405653119087219e-02 -2.690675258636474609e-01 -2.031470239162445068e-01 -2.231587022542953491e-01 -2.352060526609420776e-01 6.394207477569580078e-02 -4.467011392116546631e-01 7.154929637908935547e-02 3.751794248819351196e-02 8.958206325769424438e-02 1.129356175661087036e-01 3.459921479225158691e-01 3.230953589081764221e-02 -7.136162021197378635e-04 2.333946526050567627e-02 1.028141230344772339e-01 -4.908997565507888794e-02 -9.983061999082565308e-02 -1.317958384752273560e-01 1.141174808144569397e-01 3.825137019157409668e-02
-2.475913763046264648e-01 -7.889996469020843506e-02 1.925764232873916626e-01 1.069455146789550781e-01 2.889078296720981598e-02 2.558878995478153229e-02 1.172433346509933472e-01 -1.023070737719535828e-01 -9.884239174425601959e-03 -3.298377990722656250e-01 -1.276253461837768555e-01 1.901330053806304932e-01 -9.192325919866561890e-02 7.572964578866958618e-02 -6.682658195495605469e-02 1.630718559026718140e-01 2.316092997789382935e-01 -3.052405714988708496e-01 4.127622544765472412e-01 -3.415160775184631348e-01 2.078476399183273315e-01 1.912531405687332153e-01 -7.573726028203964233e-02 -8.046913892030715942e-02 7.209274172782897949e-02 -1.123090088367462158e-01 -2.323777973651885986e-01 7.931863516569137573e-02 7.541037350893020630e-02 -1.979615539312362671e-01 1.086435187608003616e-02 5.263155698776245117e-02
1.113063916563987732e-01 2.317082136869430542e-01 1.531411558389663696e-01 -3.985391557216644287e-02 7.197383791208267212e-02 5.541677772998809814e-02 -2.050180286169052124e-01 1.074203476309776306e-01 9.693486243486404419e-02 -3.013282418251037598e-01 -1.998924911022186279e-01 -2.080978453159332275e-02 -2.288690656423568726e-01 1.184798777103424072e-02 2.594024315476417542e-02 -4.368872642517089844e-01 2.523593837395310402e-03 -2.310319542884826660e-01 3.310833871364593506e-01 6.500866264104843140e-03 2.939971089363098145e-01 2.258242964744567871e-01 2.686139196157455444e-02 1.206569746136665344e-01 -4.804330412298440933e-03 1.467120200395584106e-01 -1.198087856173515320e-01 -1.506082564592361450e-01 -1.646502688527107239e-02 -9.482512250542640686e-03 1.192857697606086731e-01 2.710777819156646729e-01
-2.241722643375396729e-01 -6.878531724214553833e-02 1.039417758584022522e-01 -7.458607852458953857e-02 3.132018148899078369e-01 1.089555770158767700e-01 9.687115252017974854e-02 -1.488638576120138168e-02 -2.434555292129516602e-01 -3.650168478488922119e-01 -8.017503470182418823e-02 -5.605382844805717468e-02 -4.363355934619903564e-01 1.458505094051361084e-01 2.019514739513397217e-01 -1.098288968205451965e-01 1.592542394064366817e-03 -2.462480515241622925e-01 -9.272517636418342590e-03 9.140687435865402222e-02 2.763693034648895264e-01 4.502752423286437988e-02 7.565426826477050781e-02 1.401416063308715820e-01 8.308664709329605103e-02 -1.345523893833160400e-01 -1.044288724660873413e-01 -6.613072473555803299e-03 1.317896246910095215e-01 -8.669297397136688232e-02 5.882550403475761414e-02 3.245552778244018555e-01
1.921171694993972778e-01 1.230786070227622986e-01 2.783614695072174072e-01 -2.109040766954421997e-01 -1.134921684861183167e-01 1.168157756328582764e-01 2.026653587818145752e-01 7.881943136453628540e-02 7.431669533252716064e-02 -1.473950892686843872e-01 -2.609435319900512695e-01 4.024947285652160645e-01 -1.848375238478183746e-02 -2.324889302253723145e-01 -1.072026714682579041e-01 -2.347867935895919800e-01 -1.466454416513442993e-01 -1.077868714928627014e-01 3.639603555202484131e-01 -7.426150143146514893e-02 -2.121829688549041748e-01 5.802450701594352722e-03 -3.608485683798789978e-02 1.194186359643936157e-01 2.722288854420185089e-02 1.268623322248458862e-01 -1.588471084833145142e-01 -1.104648709297180176e-01 1.594113931059837341e-02 4.505008459091186523e-02 2.916368842124938965e-01 2.200460247695446014e-02
-1.643796563148498535e-01 1.295551359653472900e-01 8.760345727205276489e-02 4.639976844191551208e-02 1.891025900840759277e-02 8.419718593358993530e-02 1.529214829206466675e-01 -2.638088762760162354e-01 -1.702753305435180664e-01 -3.352376222610473633e-01 -8.378305286169052124e-02 2.048808038234710693e-01 -8.540202863514423370e-03 -1.569044888019561768e-01 -1.866191923618316650e-01 -6.582678854465484619e-02 1.518525183200836182e-02 -2.429451793432235718e-01 9.042055159807205200e-02 9.352005273103713989e-02 -3.437610566616058350e-01 2.814914882183074951e-01 -2.447954863309860229e-01 -1.428309381008148193e-01 -2.303369343280792236e-01 2.937315031886100769e-02 -8.595709502696990967e-02 -1.679299632087349892e-03 -3.010252118110656738e-01 -1.328112483024597168e-01 2.503129839897155762e-01 -7.473130524158477783e-02
-7.549082487821578979e-02 -1.303802579641342163e-01 2.304700016975402832e-02 4.613818135112524033e-03 1.641459763050079346e-01 1.114182919263839722e-01 4.051093459129333496e-01 -1.944824308156967163e-01 -3.705255314707756042e-02 -2.065352350473403931e-01 -9.383457154035568237e-02 2.947951853275299072e-01 -8.070640265941619873e-02 -4.457231611013412476e-02 -5.352777242660522461e-02 -7.658853381872177124e-02 -2.010587602853775024e-01 -4.083234071731567383e-01 2.475522607564926147e-01 2.276672609150409698e-02 -1.597563922405242920e-01 -2.345404587686061859e-02 6.675589829683303833e-02 -1.599613726139068604e-01 -3.834398388862609863e-01 -1.431961357593536377e-01 7.340545207262039185e-02 -1.513418182730674744e-02 2.207612544298171997e-01 9.934414923191070557e-02 -1.920153573155403137e-02 1.459220647811889648e-01
5.109622329473495483e-02 7.707633823156356812e-02 4.864615574479103088e-02 1.482452750205993652e-01 -1.111916974186897278e-01 7.382852584123611450e-02 -8.139021694660186768e-03 -1.942108571529388428e-01 -2.474276870489120483e-01 -2.588539719581604004e-01 -1.916552782058715820e-01 2.835756838321685791e-01 -8.907831460237503052e-02 -9.153007715940475464e-02 1.521357744932174683e-01 -1.749516576528549194e-01 -2.479972504079341888e-02 -2.500964105129241943e-01 4.451158642768859863e-01 -1.227607652544975281e-01 -3.082892596721649170e-01 -1.467738021165132523e-02 -1.622086763381958008e-01 -1.697352975606918335e-01 -8.044074475765228271e-02 3.088400065898895264e-01 -1.248183026909828186e-01 -1.072676777839660645e-01 6.543976813554763794e-02 -3.025749465450644493e-03 1.498512923717498779e-01 1.167955920100212097e-01
-4.103217124938964844e-01 2.212635427713394165e-01 8.653803169727325439e-02 1.933391205966472626e-02 3.269877731800079346e-01 3.168291971087455750e-02 2.058696150779724121e-01 -2.846613526344299316e-01 8.957093954086303711e-02 1.584229245781898499e-02 -2.003652602434158325e-01 2.108636498451232910e-01 1.670211702585220337e-01 -1.247975602746009827e-01 1.487062126398086548e-01 -3.491559252142906189e-02 -8.077184110879898071e-02 -1.528713554143905640e-01 1.033438295125961304e-01 2.231364846229553223e-01 -1.904220134019851685e-02 5.805738270282745361e-02 -4.050986841320991516e-02 1.615166515111923218e-01 2.338805794715881348e-01 1.156619787216186523e-01 -1.100136116147041321e-01 -5.051711946725845337e-02 -5.567173007875680923e-03 -4.187210202217102051e-01 1.285493746399879456e-02 6.089440733194351196e-02
8.305256068706512451e-02 2.851248681545257568e-01 7.539404183626174927e-02 -2.561495602130889893e-01 3.826826065778732300e-02 1.036816686391830444e-01 1.307274997234344482e-01 -3.642601892352104187e-02 -6.077002733945846558e-02 -1.259871125221252441e-01 -5.772333964705467224e-02 6.894060969352722168e-02 1.455561220645904541e-01 -1.139482706785202026e-01 -1.817470192909240723e-01 -8.645108342170715332e-02 -1.739840507507324219e-01 -1.825417876243591309e-01 2.921527922153472900e-01 2.101944386959075928e-01 -1.097332462668418884e-01 1.756025999784469604e-01 -2.052901871502399445e-02 3.427101373672485352e-01 2.376436591148376465e-01 -7.412476837635040283e-02 -7.396952249109745026e-03 -1.686118543148040771e-01 -1.619911193847656250e-01 -3.533292710781097412e-01 3.048944473266601562e-01 -1.384843289852142334e-01
6.974666565656661987e-02 2.663060426712036133e-01 1.707960218191146851e-01 -1.987176686525344849e-01 1.154447197914123535e-01 -1.196345388889312744e-01 1.132553070783615112e-01 3.473016247153282166e-02 -5.616497248411178589e-02 -4.875368624925613403e-02 -1.208210065960884094e-01 3.596619963645935059e-01 -1.504985988140106201e-01 1.688840687274932861e-01 2.561060488224029541e-01 -1.145376414060592651e-01 -4.148057103157043457e-01 -2.058127075433731079e-01 1.033327057957649231e-01 2.389086512266658247e-05 -2.245397865772247314e-01 2.604376077651977539e-01 -1.567360013723373413e-02 1.034924238920211792e-01 1.411917954683303833e-01 2.392129600048065186e-01 1.150756254792213440e-01 -5.737525597214698792e-02 3.185792267322540283e-02 -1.789751276373863220e-02 -2.201413065195083618e-01 1.916368305683135986e-01
-1.295764893293380737e-01 -7.320022583007812500e-02 2.115804702043533325e-01 -2.571678459644317627e-01 7.134269922971725464e-02 1.098394319415092468e-01 1.154522746801376343e-01 -1.236526966094970703e-01 1.536737233400344849e-01 -2.212149947881698608e-01 -3.761341869831085205e-01 4.362317919731140137e-02 -1.592708230018615723e-01 2.123993076384067535e-02 -3.035745322704315186e-01 7.577762752771377563e-02 -3.614702820777893066e-01 -1.259677857160568237e-01 1.872817575931549072e-01 7.267772406339645386e-02 -1.257258951663970947e-01 1.514913290739059448e-01 -8.190642297267913818e-02 8.889757096767425537e-02 -1.425822526216506958e-01 1.507416069507598877e-01 -1.376411169767379761e-01 -2.019963413476943970e-01 -9.744457900524139404e-02 -3.395062386989593506e-01 -3.579035168513655663e-03 -1.170487552881240845e-01
-9.625831991434097290e-02 3.075741603970527649e-02 -1.094234213232994080e-01 -1.153677031397819519e-01 3.135969638824462891e-01 -5.743408575654029846e-02 2.014710009098052979e-01 -2.238839678466320038e-02 -1.128577664494514465e-01 -4.297203421592712402e-01 -1.272843778133392334e-01 2.450911998748779297e-01 1.053220182657241821e-01 -5.885670334100723267e-02 8.228710852563381195e-03 9.718827903270721436e-02 1.183849647641181946e-01 -4.317168891429901123e-01 3.434932231903076172e-01 6.160207465291023254e-02 3.446769714355468750e-02 -3.544697165489196777e-02 4.700999334454536438e-02 -9.647490829229354858e-02 -2.793163359165191650e-01 2.860542945563793182e-02 -1.137465089559555054e-01 1.150496304035186768e-01 5.514376796782016754e-03 -1.383982300758361816e-01 -2.519981265068054199e-01 1.404892746359109879e-02
-1.372380107641220093e-01 -1.063955351710319519e-01 2.800806164741516113e-01 7.376966066658496857e-03 2.682309150695800781e-01 -3.589188680052757263e-02 -5.239012837409973145e-02 -7.371227443218231201e-02 1.877586692571640015e-01 -8.013129234313964844e-03 -3.007621765136718750e-01 1.223131641745567322e-02 9.001749567687511444e-03 1.914843171834945679e-01 -2.490984946489334106e-01 -4.311201162636280060e-03 8.247300051152706146e-03 -3.309385478496551514e-01 2.483148723840713501e-01 6.376986950635910034e-02 1.056492328643798828e-03 1.701494753360748291e-01 -7.134627550840377808e-03 1.299297809600830078e-01 7.083396613597869873e-02 1.646066643297672272e-02 -3.157540857791900635e-01 -4.186251014471054077e-02 -2.505411803722381592e-01 -2.784269452095031738e-01 -1.706171780824661255e-02 3.415640294551849365e-01
-1.096595749258995056e-01 1.031004860997200012e-01 -4.790265113115310669e-03 1.393049806356430054e-01 4.198116362094879150e-01 -1.760884225368499756e-01 -1.520731598138809204e-01 -9.107679873704910278e-02 -1.812293082475662231e-01 -4.100416004657745361e-01 -3.852568939328193665e-02 3.384062349796295166e-01 -2.551616355776786804e-02 -1.798122823238372803e-01 -1.292594987899065018e-02 1.500356644392013550e-01 6.396771222352981567e-02 -1.432835012674331665e-01 4.005652964115142822e-01 9.284577518701553345e-02 -8.162119984626770020e-02 1.696551591157913208e-01 4.785036668181419373e-02 1.982529908418655396e-01 -1.448823958635330200e-01 -7.539696991443634033e-02 -3.998170793056488037e-02 -1.206082552671432495e-01 1.140206381678581238e-01 5.207567662000656128e-02 -8.305750042200088501e-02 1.021670103073120117e-01
-1.203221008181571960e-01 2.900345027446746826e-01 3.019831478595733643e-01 -1.065913811326026917e-01 2.708580791950225830e-01 3.739108517765998840e-02 9.543218463659286499e-02 -2.693100571632385254e-01 -7.381533086299896240e-02 -2.128453850746154785e-01 1.901845633983612061e-01 1.212542131543159485e-01 -1.461290419101715088e-01 -3.010784387588500977e-01 -2.972157672047615051e-02 -2.689073383808135986e-01 -3.029096312820911407e-02 -1.908575147390365601e-01 3.188381791114807129e-01 -1.012584567070007324e-01 3.041072934865951538e-02 -1.130322366952896118e-01 2.553822845220565796e-02 5.117858760058879852e-03 -1.554905176162719727e-01 -8.118074387311935425e-02 1.997575312852859497e-01 -1.639711409807205200e-01 -1.961341872811317444e-02 1.558945477008819580e-01 -5.672755837440490723e-02 2.579356729984283447e-01
1.245397850871086121e-01 3.493879437446594238e-01 2.447617007419466972e-03 -1.776200830936431885e-01 -3.434260562062263489e-02 1.248001586645841599e-02 -3.031848743557929993e-02 -1.257110089063644409e-01 1.321957558393478394e-01 -2.648923695087432861e-01 -2.172144651412963867e-01 1.092333123087882996e-01 4.575920477509498596e-02 2.893073558807373047e-01 9.623905271291732788e-02 2.206621617078781128e-01 -1.719114482402801514e-01 -2.499549984931945801e-01 3.473475575447082520e-01 2.581498771905899048e-02 2.114454060792922974e-01 2.846246063709259033e-01 9.536263346672058105e-02 -8.194348774850368500e-03 -9.396159648895263672e-02 1.818977743387222290e-01 -8.079225197434425354e-03 4.268116876482963562e-02 -9.405051916837692261e-02 -3.400304019451141357e-01 5.500648543238639832e-02 5.270278453826904297e-02
8.129885047674179077e-02 -2.760086059570312500e-01 2.003443986177444458e-01 -3.112316131591796875e-01 3.989574313163757324e-02 1.426408067345619202e-02 1.043921709060668945e-01 4.365016892552375793e-02 -6.608627736568450928e-02 -2.986471056938171387e-01 -4.240921437740325928e-01 1.109273955225944519e-01 -2.068281024694442749e-01 3.853943571448326111e-02 -5.116520076990127563e-02 5.985798314213752747e-02 -1.235975325107574463e-01 -1.007835343480110168e-01 3.339531123638153076e-01 1.302389204502105713e-01 -1.552764922380447388e-01 1.747715324163436890e-01 -4.137335345149040222e-02 2.876714058220386505e-02 -9.913283586502075195e-02 6.281792372465133667e-02 -1.176361516118049622e-01 -1.299379672855138779e-02 5.846226587891578674e-03 -4.237979054450988770e-01 9.019264578819274902e-02 -5.252038314938545227e-02
7.902922481298446655e-02 4.479296877980232239e-02 2.115410417318344116e-01 -2.624904923141002655e-02 1.496697776019573212e-02 6.765221059322357178e-02 -1.107640936970710754e-01 -1.723041385412216187e-01 -6.356019526720046997e-02 -3.075061440467834473e-01 -4.060926437377929688e-01 -6.125346198678016663e-02 -3.003804087638854980e-01 -7.798460870981216431e-02 4.820327088236808777e-02 -1.823865622282028198e-01 -2.818228863179683685e-02 -2.790642380714416504e-01 2.778392434120178223e-01 -8.351188898086547852e-02 3.306781351566314697e-01 6.054439768195152283e-02 5.158110335469245911e-02 1.098676770925521851e-01 4.978131502866744995e-02 4.325123876333236694e-02 3.465436771512031555e-02 -1.626438945531845093e-01 1.471604313701391220e-02 -7.395614683628082275e-02 -2.814767882227897644e-02 4.139121174812316895e-01
4.714376758784055710e-03 1.537898480892181396e-01 -9.934064745903015137e-02 -9.198441170156002045e-03 2.448946684598922729e-01 -4.402119666337966919e-02 9.722236543893814087e-02 -1.859240531921386719e-01 -1.281288862228393555e-01 -1.292004138231277466e-01 -2.383696287870407104e-01 4.566533863544464111e-01 -6.115259975194931030e-02 1.102567985653877258e-01 1.657036393880844116e-01 8.686462417244911194e-03 -3.830051794648170471e-02 -4.352923035621643066e-01 -2.272953838109970093e-02 3.157468438148498535e-01 9.822180122137069702e-02 1.104769632220268250e-01 3.420264124870300293e-01 -1.368814706802368164e-01 -3.721660375595092773e-02 1.560868024826049805e-01 -9.484284371137619019e-02 -2.547911368310451508e-03 4.044531285762786865e-02 -1.086518689990043640e-01 1.377818584442138672e-01 5.143313109874725342e-02
9.061728417873382568e-02 1.134775057435035706e-01 1.629629284143447876e-01 -1.348669230937957764e-01 1.474249362945556641e-01 5.288669466972351074e-02 -1.078771278262138367e-01 1.279245764017105103e-01 -7.678784430027008057e-02 -1.764443963766098022e-01 -6.920675188302993774e-02 1.660888493061065674e-01 -2.398210316896438599e-01 -1.004338040947914124e-01 -1.757177412509918213e-01 -2.785358428955078125e-01 -1.952623724937438965e-01 -2.448999434709548950e-01 3.080925047397613525e-01 7.674214988946914673e-02 4.090433716773986816e-01 2.608748078346252441e-01 1.172644421458244324e-01 1.322564333677291870e-01 6.140090152621269226e-02 1.058056801557540894e-01 -2.923111617565155029e-01 -5.499924346804618835e-02 -1.202031597495079041e-01 -8.576850593090057373e-02 -3.887699544429779053e-02 2.094934433698654175e-01
-1.627681851387023926e-01 9.131919592618942261e-02 -1.439859569072723389e-01 -3.183762729167938232e-01 1.852572113275527954e-01 -2.129652164876461029e-02 -6.026398390531539917e-02 1.124099195003509521e-01 -2.990976572036743164e-01 -2.334177345037460327e-01 -3.381573781371116638e-02 -1.089711040258407593e-01 -9.238732047379016876e-03 1.127899587154388428e-01 1.440384387969970703e-01 4.504571482539176941e-02 -1.043004691600799561e-01 -3.536091744899749756e-01 2.927461564540863037e-01 -3.604264557361602783e-01 1.419320888817310333e-02 2.380080819129943848e-01 -3.246900811791419983e-02 4.630432650446891785e-02 9.436042606830596924e-02 5.698163062334060669e-02 -1.440168619155883789e-01 3.229604661464691162e-02 5.590141937136650085e-02 -2.146841138601303101e-01 1.259129941463470459e-01 2.981770038604736328e-01
-1.752399653196334839e-01 1.914309412240982056e-01 6.657152622938156128e-02 1.082108020782470703e-01 6.182651966810226440e-02 1.199432387948036194e-01 1.816809549927711487e-02 -2.965189814567565918e-01 -9.186970442533493042e-02 -3.329634964466094971e-01 -2.227308303117752075e-01 2.829305231571197510e-01 7.835540920495986938e-02 -2.290859669446945190e-01 1.148949004709720612e-02 1.527770906686782837e-01 -1.616351008415222168e-01 -2.697897553443908691e-01 3.407348692417144775e-01 2.720976769924163818e-01 1.380982398986816406e-01 -6.899292021989822388e-02 4.572059586644172668e-02 -8.445789664983749390e-02 -2.488472759723663330e-01 1.601433753967285156e-01 5.243754386901855469e-02 -9.274338185787200928e-02 4.966982826590538025e-02 2.127268463373184204e-01 9.617538005113601685e-02 -3.145135939121246338e-02
-2.123623527586460114e-02 1.772207617759704590e-01 -2.427622675895690918e-02 1.262053102254867554e-01 2.421163022518157959e-02 1.970653831958770752e-01 1.477286219596862793e-01 -1.165488734841346741e-01 3.465868160128593445e-02 -1.330228298902511597e-01 -1.815211921930313110e-01 3.498367369174957275e-01 1.984282732009887695e-01 -1.192104741930961609e-01 -2.296903729438781738e-01 4.867842793464660645e-02 -3.112894892692565918e-01 -3.080355823040008545e-01 1.255622953176498413e-01 2.052069753408432007e-01 -1.375986933708190918e-01 3.570603430271148682e-01 -1.723095029592514038e-01 1.505914181470870972e-01 -6.943754851818084717e-02 3.336815163493156433e-02 -1.863959245383739471e-02 -2.224307507276535034e-02 2.883859872817993164e-01 -7.361497730016708374e-02 2.033331431448459625e-02 2.227540165185928345e-01
-2.908532321453094482e-02 3.386336565017700195e-01 1.741953790187835693e-01 -1.556274443864822388e-01 3.259502351284027100e-01 -1.908426731824874878e-01 1.005462110042572021e-01 2.728233672678470612e-02 -9.901449084281921387e-02 2.639270387589931488e-02 -2.115157097578048706e-01 4.196644127368927002e-01 -2.814015746116638184e-01 8.000160008668899536e-02 -3.106418810784816742e-02 -1.616550385951995850e-01 -3.818008303642272949e-01 -9.319411963224411011e-02 1.116478666663169861e-01 4.736167564988136292e-02 -4.207381978631019592e-02 9.033732861280441284e-02 -3.721882775425910950e-02 -3.452045843005180359e-02 1.025139242410659790e-01 2.336048334836959839e-01 -5.705982912331819534e-04 -1.752715706825256348e-01 9.797897189855575562e-02 -1.143840998411178589e-01 -1.679123342037200928e-01 6.328377872705459595e-02
-4.462848417460918427e-03 1.665494218468666077e-02 1.650999188423156738e-01 -1.517676115036010742e-01 -2.652485482394695282e-02 5.457976460456848145e-02 -4.581556096673011780e-02 2.713592946529388428e-01 -9.035254269838333130e-02 -2.054698467254638672e-01 -3.265829682350158691e-01 5.440294370055198669e-02 -2.219986617565155029e-01 -8.450885862112045288e-02 -1.651448756456375122e-02 -1.033451408147811890e-01 -1.481132954359054565e-01 -2.770073115825653076e-01 3.358550965785980225e-01 1.482267379760742188e-01 3.500885069370269775e-01 3.283169567584991455e-01 1.680393964052200317e-01 1.461655348539352417e-01 -6.677684187889099121e-02 5.404305458068847656e-02 -1.565595865249633789e-01 -3.232858702540397644e-02 -5.282098427414894104e-02 -3.105360642075538635e-02 1.556073725223541260e-01 2.613778114318847656e-01
-1.763995140790939331e-01 8.286174386739730835e-02 5.362034961581230164e-02 -3.553396165370941162e-01 -1.090996190905570984e-01 -1.102777756750583649e-02 7.798212021589279175e-02 4.966735094785690308e-02 -1.353042870759963989e-01 -4.314054176211357117e-02 -1.455339193344116211e-01 1.403131633996963501e-01 -1.227974742650985718e-01 -7.349296659231185913e-02 1.351337581872940063e-01 5.187860503792762756e-02 -2.806677818298339844e-01 -3.722209036350250244e-01 3.667592108249664307e-01 5.646584182977676392e-02 2.214645892381668091e-01 -2.078260630369186401e-01 -1.800632029771804810e-01 -1.568174064159393311e-01 6.113049574196338654e-03 2.060151994228363037e-01 -1.256469190120697021e-01 -9.837072342634201050e-02 -9.464996308088302612e-02 2.162103354930877686e-02 6.564735621213912964e-02 3.519640862941741943e-01
-8.551157265901565552e-02 -3.367086127400398254e-02 1.753236055374145508e-01 -3.461595997214317322e-02 7.634802907705307007e-02 -1.174608841538429260e-01 4.343371093273162842e-02 1.120289042592048645e-01 -2.432501129806041718e-02 -2.233098596334457397e-01 -2.709051072597503662e-01 2.089154720306396484e-01 -1.501933634281158447e-01 6.433142721652984619e-02 -8.901377022266387939e-02 -9.573591500520706177e-02 -2.784206569194793701e-01 -1.882403939962387085e-01 3.420067131519317627e-01 5.394594278186559677e-03 3.865917921066284180e-01 3.618812859058380127e-01 1.634339392185211182e-01 -1.002480238676071167e-01 -1.077392175793647766e-01 6.670799851417541504e-02 -9.795046411454677582e-03 -2.574324607849121094e-01 -1.114952489733695984e-01 -2.472512722015380859e-01 7.921347767114639282e-02 -6.991895288228988647e-02
1.462113410234451294e-01 6.620869785547256470e-02 -9.357699751853942871e-02 -2.471510469913482666e-01 1.581134498119354248e-01 1.211714968085289001e-01 1.809109449386596680e-01 8.626491576433181763e-02 -1.872555613517761230e-01 -2.518958449363708496e-01 -1.392656117677688599e-01 -5.884693562984466553e-02 -3.162021338939666748e-01 1.097439825534820557e-01 2.899228595197200775e-02 -2.097554057836532593e-01 -5.046586319804191589e-02 -3.961367011070251465e-01 1.213121712207794189e-01 1.289080232381820679e-01 1.224031820893287659e-01 7.671052217483520508e-02 1.946329623460769653e-01 2.414609193801879883e-01 1.368965208530426025e-01 3.424591198563575745e-02 1.666561663150787354e-01 -9.465207159519195557e-02 -2.057448327541351318e-01 -1.265572309494018555e-01 -8.881709724664688110e-02 3.399499058723449707e-01
-2.577882446348667145e-02 1.770452857017517090e-01 -2.857330143451690674e-01 -3.099319636821746826e-01 2.291824817657470703e-01 3.185095489025115967e-01 1.949351727962493896e-01 1.108179315924644470e-01 -2.622028887271881104e-01 -2.419551610946655273e-01 6.346533447504043579e-02 6.144993379712104797e-02 -1.308198869228363037e-01 1.193290203809738159e-01 -3.564950451254844666e-02 8.991820365190505981e-02 1.275887619704008102e-02 -1.598991304636001587e-01 2.804597914218902588e-01 -1.512487977743148804e-01 -1.069249771535396576e-02 3.506884723901748657e-02 3.020886890590190887e-02 -2.341008558869361877e-02 7.371580600738525391e-02 -5.694143474102020264e-02 -6.199632305651903152e-03 -1.186336278915405273e-01 -2.206346243619918823e-01 -3.333143889904022217e-01 6.288557499647140503e-02 3.060056865215301514e-01
-2.114756554365158081e-01 9.388743340969085693e-02 1.180723588913679123e-02 3.460702002048492432e-01 3.940270245075225830e-01 1.448201388120651245e-01 3.028673529624938965e-01 -1.189067736268043518e-01 1.535065919160842896e-01 -1.240270957350730896e-01 -7.050726562738418579e-02 2.584947645664215088e-01 -1.435244921594858170e-02 9.206715226173400879e-02 -5.414564907550811768e-02 -1.687550842761993408e-01 -3.088061213493347168e-01 -2.170419096946716309e-01 2.565987110137939453e-01 -9.607343375682830811e-02 -7.344309985637664795e-02 -5.674659088253974915e-02 1.925806887447834015e-02 1.680563241243362427e-01 -2.437561899423599243e-01 -1.441118568181991577e-01 -2.054750453680753708e-03 -7.735998183488845825e-02 5.330802872776985168e-02 1.888791024684906006e-01 7.335548289120197296e-04 1.190393790602684021e-01
-3.378961980342864990e-02 -7.651794701814651489e-02 2.002517879009246826e-01 5.470028892159461975e-02 2.937611341476440430e-01 2.465376555919647217e-01 3.480822145938873291e-01 -2.654588222503662109e-01 1.702677607536315918e-01 -1.620349884033203125e-01 -8.576428890228271484e-02 3.933449387550354004e-01 1.756985932588577271e-01 2.307327836751937866e-02 -7.774768769741058350e-02 5.700488574802875519e-03 -1.974994242191314697e-01 -2.654787711799144745e-02 1.799644827842712402e-01 -3.242975100874900818e-02 -2.493023313581943512e-02 -6.834978610277175903e-02 1.901538670063018799e-01 1.744848936796188354e-01 -2.821453809738159180e-01 6.271005421876907349e-02 6.361068040132522583e-02 -2.393075376749038696e-01 4.799789562821388245e-02 1.671426296234130859e-01 1.817056387662887573e-01 5.697244033217430115e-02
3.047480434179306030e-02 3.631581664085388184e-01 1.807498931884765625e-01 4.250472038984298706e-02 1.526117771863937378e-01 3.306052982807159424e-01 1.509211808443069458e-01 -5.827786400914192200e-02 -8.386956900358200073e-02 -1.162464991211891174e-01 -1.205744445323944092e-01 2.658349871635437012e-01 -2.209684103727340698e-01 -1.181632429361343384e-01 5.128240585327148438e-02 2.416373044252395630e-02 -4.227858968079090118e-03 -4.123158156871795654e-01 4.900351911783218384e-02 -7.037056237459182739e-02 -1.534265875816345215e-01 3.269154429435729980e-01 -6.963507086038589478e-02 -4.486474022269248962e-02 -7.369763404130935669e-02 2.241620235145092010e-02 2.880980670452117920e-01 1.213065832853317261e-01 2.709404528141021729e-01 -6.397158652544021606e-02 7.546775043010711670e-02 -2.631474100053310394e-02
1.211834698915481567e-01 2.354693710803985596e-01 2.948775514960289001e-02 -2.446603775024414062e-02 -4.462664481252431870e-03 2.130153179168701172e-01 -5.061098840087652206e-03 7.469660788774490356e-02 1.396182328462600708e-01 -3.360019922256469727e-01 1.099869702011346817e-02 1.203039735555648804e-01 -1.403969675302505493e-01 -9.684112668037414551e-02 -6.482632830739021301e-03 -2.068350464105606079e-01 5.427957046777009964e-03 -2.261211276054382324e-01 4.141795933246612549e-01 6.117068231105804443e-02 -1.336006224155426025e-01 1.658275276422500610e-01 1.165159121155738831e-01 -3.021069616079330444e-02 5.227635428309440613e-02 -4.455081000924110413e-02 -2.936518490314483643e-01 1.383152883499860764e-02 -3.859750926494598389e-02 5.004331842064857483e-02 5.237916111946105957e-01 5.222877860069274902e-02
-1.651447266340255737e-01 6.568659842014312744e-02 1.575765162706375122e-01 7.451544702053070068e-02 1.716148853302001953e-01 -5.376328248530626297e-03 1.232626736164093018e-01 -1.233537644147872925e-01 -2.387955337762832642e-01 -1.853238642215728760e-01 -5.758829787373542786e-02 -6.469979137182235718e-02 -2.573437988758087158e-01 -9.608948230743408203e-02 3.873790800571441650e-02 -1.667690724134445190e-01 -8.376681059598922729e-02 -4.691777229309082031e-01 3.622024059295654297e-01 2.828714251518249512e-01 -2.022411972284317017e-01 1.633712500333786011e-01 -1.540995538234710693e-01 -2.429380314424633980e-03 -2.701427340507507324e-01 -9.663186967372894287e-03 -7.852791249752044678e-02 3.788954345509409904e-03 2.178510576486587524e-01 -2.613204903900623322e-02 -1.196362301707267761e-01 5.563301593065261841e-02
-1.624417155981063843e-01 1.935163587331771851e-01 1.571169197559356689e-01 -2.521777898073196411e-02 -2.080176025629043579e-01 -1.866993494331836700e-02 3.473291397094726562e-01 9.114396572113037109e-02 -1.854237318038940430e-01 -4.623488336801528931e-02 9.470285475254058838e-02 1.947651654481887817e-01 -3.831287026405334473e-01 2.078931629657745361e-01 4.840546101331710815e-02 1.170041784644126892e-01 -1.885378658771514893e-01 -1.934892535209655762e-01 3.184300363063812256e-01 3.793663680553436279e-01 -3.777132928371429443e-02 1.293466687202453613e-01 -3.540420159697532654e-02 -2.080149203538894653e-02 3.533900901675224304e-02 1.504917144775390625e-01 -1.731431484222412109e-01 5.214566364884376526e-02 -9.126973152160644531e-02 -6.182887777686119080e-02 -3.479928895831108093e-02 2.017744034528732300e-01
-2.659500390291213989e-02 -4.185182973742485046e-02 2.359514236450195312e-01 -1.328523606061935425e-01 2.550554573535919189e-01 1.689922064542770386e-01 -1.436151750385761261e-02 -2.141993641853332520e-01 1.206366568803787231e-01 -7.181279361248016357e-02 -4.011892676353454590e-01 1.181653607636690140e-02 -8.748468756675720215e-02 3.003043234348297119e-01 3.947558626532554626e-02 1.450143903493881226e-01 2.667686156928539276e-02 -3.446265757083892822e-01 2.872770428657531738e-01 4.140010848641395569e-02 7.532546669244766235e-02 3.681983426213264465e-02 3.633306175470352173e-02 1.417271047830581665e-01 -2.257717773318290710e-03 -8.824824541807174683e-02 -2.620277404785156250e-01 1.021192688494920731e-02 -3.363900482654571533e-01 -2.195869684219360352e-01 -2.402012050151824951e-02 1.123641133308410645e-01
-2.197627909481525421e-03 -3.166438639163970947e-01 9.462951868772506714e-02 8.612331002950668335e-02 2.651598677039146423e-02 2.054089307785034180e-01 2.469340413808822632e-01 -8.465291559696197510e-02 -1.855077594518661499e-02 -4.994900226593017578e-01 -1.005513817071914673e-01 2.677792906761169434e-01 4.495760798454284668e-02 3.982040099799633026e-03 4.083856567740440369e-02 9.367178380489349365e-02 1.011458709836006165e-01 -1.273159682750701904e-01 2.775583565235137939e-01 9.805641323328018188e-02 -2.470384389162063599e-01 9.106603264808654785e-02 -8.655203878879547119e-02 -1.632035076618194580e-01 3.863808512687683105e-02 -1.330388486385345459e-01 -1.092882528901100159e-01 5.648862197995185852e-02 -2.227629274129867554e-01 -1.647351533174514771e-01 3.075319230556488037e-01 7.736992835998535156e-02
-1.124263480305671692e-01 2.328111976385116577e-01 1.352341622114181519e-01 1.275496184825897217e-01 1.873134225606918335e-01 4.270473495125770569e-02 7.090964913368225098e-02 -1.070230007171630859e-01 -4.390368238091468811e-02 -1.149267032742500305e-01 -4.573685675859451294e-02 4.420015215873718262e-02 -3.014976382255554199e-01 2.001845389604568481e-01 -1.413993537425994873e-01 -1.421427130699157715e-01 -7.757726591080427170e-03 -3.008055686950683594e-02 3.901661336421966553e-01 8.670657128095626831e-02 -2.155112326145172119e-01 1.504490822553634644e-01 -1.053507849574089050e-01 1.229907348752021790e-01 2.664911150932312012e-01 -2.860496640205383301e-01 1.638101786375045776e-01 -9.383519180119037628e-03 2.786716446280479431e-02 3.056409582495689392e-02 3.157652318477630615e-01 3.430093228816986084e-01
-1.574251987040042877e-02 9.828054159879684448e-02 1.353207975625991821e-01 -7.074961066246032715e-02 2.328531742095947266e-01 -8.260481804609298706e-02 -1.122248992323875427e-01 -8.586730808019638062e-02 -8.377997204661369324e-03 -1.549457013607025146e-01 -2.471336573362350464e-01 1.743108332157135010e-01 4.918043687939643860e-02 1.956909447908401489e-01 6.665641069412231445e-02 1.982521265745162964e-01 -7.542302459478378296e-02 -3.645980060100555420e-01 3.829250931739807129e-01 1.300713866949081421e-01 2.155947089195251465e-01 1.002723649144172668e-01 1.318562179803848267e-01 3.430368378758430481e-02 -3.554430603981018066e-01 1.028480529785156250e-01 -1.785382628440856934e-02 -6.712786853313446045e-02 -1.420128643512725830e-01 -2.685784101486206055e-01 -7.336477190256118774e-02 2.628118693828582764e-01
3.013728372752666473e-02 1.038591340184211731e-01 -9.092852473258972168e-03 -1.063648387789726257e-01 1.231646463274955750e-01 1.312315762042999268e-01 4.558240771293640137e-01 -1.633811444044113159e-01 -1.359747648239135742e-01 -1.139908581972122192e-01 2.735787071287631989e-02 8.685650676488876343e-02 -1.106356270611286163e-02 9.982203692197799683e-02 -7.415341213345527649e-03 -7.701826840639114380e-02 -3.177936375141143799e-01 -4.150226116180419922e-01 1.496572941541671753e-01 1.993865817785263062e-01 -4.993079230189323425e-02 -1.054729744791984558e-01 2.286424636840820312e-01 8.621195331215858459e-03 5.935466662049293518e-02 -1.230594739317893982e-01 -2.917452249675989151e-03 -4.690472781658172607e-02 -3.611709177494049072e-01 -2.791175246238708496e-01 -1.080641523003578186e-01 -1.092566475272178650e-01
-1.652862727642059326e-01 2.728247456252574921e-02 6.604781746864318848e-02 3.718820586800575256e-02 6.151645258069038391e-02 2.088940739631652832e-01 8.801922202110290527e-02 -3.731358945369720459e-01 4.315511137247085571e-02 -3.857182571664452553e-03 3.485165163874626160e-02 2.332865595817565918e-01 -3.369596898555755615e-01 2.932478189468383789e-01 -1.280776560306549072e-01 -1.884011477231979370e-01 -3.435855209827423096e-01 -3.484549522399902344e-01 3.016677498817443848e-01 9.780350327491760254e-02 -8.466925472021102905e-02 1.770582050085067749e-01 -6.633883714675903320e-02 5.220375582575798035e-02 -2.184476256370544434e-01 -5.666248127818107605e-02 -7.262405008077621460e-02 3.427102416753768921e-02 6.328994780778884888e-02 -8.584500104188919067e-02 -5.391567572951316833e-02 7.413809746503829956e-02
-3.199752569198608398e-01 3.712491691112518311e-01 9.631049633026123047e-02 -9.499056637287139893e-02 7.305976003408432007e-03 -2.109942585229873657e-01 4.507486242800951004e-03 6.518542300909757614e-03 1.381890028715133667e-01 -2.045771032571792603e-01 -1.604828834533691406e-01 2.068404704332351685e-01 -4.084436222910881042e-02 -6.839890033006668091e-02 2.660657837986946106e-02 -2.552836202085018158e-02 -1.261650621891021729e-01 -4.868507385253906250e-02 4.847487211227416992e-01 1.052931509912014008e-02 1.112113222479820251e-01 1.086258962750434875e-01 -1.230045631527900696e-01 -3.244156539440155029e-01 -1.339646871201694012e-03 -7.078547962009906769e-03 1.121640764176845551e-02 9.488270431756973267e-02 -1.474997699260711670e-01 -5.898287054151296616e-04 3.569071590900421143e-01 5.849224328994750977e-02
1.124228257685899734e-02 2.255408465862274170e-01 6.060663610696792603e-02 -5.763681256212294102e-04 -3.049698472023010254e-02 1.665422022342681885e-01 1.638037860393524170e-01 -3.981604799628257751e-02 2.728993892669677734e-01 -4.191105961799621582e-01 -2.026648633182048798e-02 1.675913631916046143e-01 -1.909220665693283081e-01 -2.391221001744270325e-02 -3.955745324492454529e-02 -2.134066820144653320e-01 4.441338032484054565e-02 -1.425863951444625854e-01 2.035351693630218506e-01 2.116316556930541992e-01 -2.741050720214843750e-01 3.956215679645538330e-01 -1.005012542009353638e-02 -1.036795377731323242e-01 1.072657704353332520e-01 7.235277444124221802e-02 -1.902796775102615356e-01 1.764226146042346954e-02 -1.002620384097099304e-01 -1.265444755554199219e-01 3.068309724330902100e-01 3.169051185250282288e-02
-9.844411909580230713e-02 1.988844722509384155e-01 2.046754807233810425e-01 -3.027602657675743103e-02 5.903996899724006653e-02 -1.428215112537145615e-02 2.573871016502380371e-01 -2.046587467193603516e-01 -1.718658506870269775e-01 -1.440745890140533447e-01 -2.271198779344558716e-01 2.199110388755798340e-01 -1.389852911233901978e-01 1.792717427015304565e-01 -2.003873586654663086e-01 1.656132936477661133e-01 3.790411353111267090e-02 -2.232386916875839233e-01 1.212339177727699280e-01 8.684203773736953735e-02 3.490935638546943665e-02 8.841747045516967773e-02 -7.946255803108215332e-02 2.384990453720092773e-01 5.636033043265342712e-02 3.025160729885101318e-01 6.766893714666366577e-02 2.084016352891921997e-01 -8.763613551855087280e-02 1.170410811901092529e-01 4.654958844184875488e-01 1.822968013584613800e-02
-1.350159347057342529e-01 5.277004837989807129e-02 -7.684157043695449829e-02 -5.990221351385116577e-02 1.706425845623016357e-01 -2.203776985406875610e-01 2.799365818500518799e-01 -1.965882331132888794e-01 -2.724187970161437988e-01 -2.332919538021087646e-01 -1.157732009887695312e-01 1.927550435066223145e-01 -3.659272789955139160e-01 -1.573749780654907227e-01 1.545353382825851440e-01 -1.363918632268905640e-01 -2.241128534078598022e-01 -1.869692504405975342e-01 -8.131682127714157104e-02 1.832146942615509033e-02 -5.458078905940055847e-02 6.745380163192749023e-02 9.135878831148147583e-02 1.568682640790939331e-01 -1.896654069423675537e-01 -9.089753776788711548e-02 -5.559968203306198120e-02 1.099200472235679626e-01 -1.055806130170822144e-01 -1.780528873205184937e-01 1.746168434619903564e-01 3.592802286148071289e-01
-2.908547641709446907e-03 1.131271198391914368e-01 1.400889456272125244e-01 1.886911340989172459e-04 8.077842742204666138e-02 -3.977407515048980713e-02 2.990768253803253174e-01 -3.196207582950592041e-01 -2.160716056823730469e-01 -2.404664605855941772e-01 -2.936756312847137451e-01 1.876519173383712769e-01 -3.497243821620941162e-01 1.389772864058613777e-03 1.180466189980506897e-01 1.658179014921188354e-01 -2.357479929924011230e-01 -2.031600922346115112e-01 -9.701873175799846649e-03 1.098255664110183716e-01 2.219697982072830200e-01 1.238425672054290771e-01 1.637894213199615479e-01 -5.055230855941772461e-02 -1.834994256496429443e-01 -1.333972811698913574e-01 7.619030028581619263e-02 -1.291987746953964233e-01 3.118804283440113068e-02 -2.068773955106735229e-01 2.394213229417800903e-01 -9.661564603447914124e-03
-6.476475298404693604e-02 2.031618058681488037e-01 -1.796308904886245728e-01 -2.364633083343505859e-01 3.488132953643798828e-01 1.172390952706336975e-01 2.704460918903350830e-01 -4.592733085155487061e-02 -2.911968529224395752e-01 -3.340857028961181641e-01 -9.037180244922637939e-02 7.159214001148939133e-03 -9.305950999259948730e-02 1.321446895599365234e-01 9.114859253168106079e-02 1.284941751509904861e-02 -2.127616608049720526e-04 -3.385767638683319092e-01 1.149237602949142456e-01 -8.207466453313827515e-02 -1.359602808952331543e-01 6.940617412328720093e-02 8.684346824884414673e-02 2.598589099943637848e-02 2.672625184059143066e-01 1.145225390791893005e-01 -2.817682921886444092e-02 -7.163883745670318604e-02 -1.685011088848114014e-01 -3.601202666759490967e-01 1.951592392288148403e-03 -4.252915829420089722e-02
4.281689599156379700e-02 3.054017722606658936e-01 9.537297487258911133e-02 -3.300220966339111328e-01 8.284122496843338013e-02 8.122526109218597412e-03 4.441826939582824707e-01 -1.650051474571228027e-01 -1.038307547569274902e-01 -7.153192162513732910e-02 -5.304958671331405640e-02 2.052586972713470459e-01 -8.773820847272872925e-02 1.483728289604187012e-01 3.320287168025970459e-02 9.220451861619949341e-02 -2.353651374578475952e-01 -3.905521333217620850e-01 -7.226116210222244263e-02 -1.106919348239898682e-01 -1.467324644327163696e-01 1.447872668504714966e-01 1.646962016820907593e-01 2.769245505332946777e-01 -1.319723427295684814e-01 8.057373017072677612e-02 -4.601187538355588913e-03 3.614496812224388123e-02 -5.357407033443450928e-02 -2.081969827413558960e-01 7.722752541303634644e-02 -7.840980589389801025e-02
-1.059470027685165405e-01 1.527423262596130371e-01 1.000955402851104736e-01 -1.033011004328727722e-01 3.462389707565307617e-01 -1.375630944967269897e-01 2.238277345895767212e-01 -1.858878880739212036e-01 -1.432892680168151855e-01 -1.015792563557624817e-01 -1.893548071384429932e-01 1.831064075231552124e-01 -2.470728009939193726e-01 8.030962198972702026e-02 2.341530174016952515e-01 3.092533722519874573e-02 -2.024590671062469482e-01 -4.433489143848419189e-01 -3.395106643438339233e-02 2.876481972634792328e-02 1.500167697668075562e-02 1.692990511655807495e-01 -7.324585318565368652e-02 -2.132535725831985474e-01 -6.585405208170413971e-05 2.570038139820098877e-01 5.048692598938941956e-02 -9.464670717716217041e-02 -8.586301654577255249e-02 -9.864682704210281372e-02 -2.240006923675537109e-01 1.835471838712692261e-01
-1.789200305938720703e-01 1.195437461137771606e-01 7.992441952228546143e-02 -6.643126159906387329e-02 4.171459674835205078e-01 -2.573176100850105286e-02 9.347976744174957275e-02 -1.090464442968368530e-01 -9.522572159767150879e-02 -3.750162199139595032e-02 1.028335765004158020e-01 3.463476300239562988e-01 -1.147225871682167053e-01 -5.655200406908988953e-02 -2.362334430217742920e-01 2.534730136394500732e-01 -6.979466974735260010e-02 -2.193424701690673828e-01 4.478350281715393066e-01 1.235375478863716125e-01 5.159569531679153442e-02 -5.493362247943878174e-02 1.021878942847251892e-01 1.542018800973892212e-01 1.927583813667297363e-01 -1.167578622698783875e-01 1.558833122253417969e-01 6.305252015590667725e-02 1.744292229413986206e-01 -1.186697408556938171e-01 -6.604430079460144043e-02 1.831379383802413940e-01
-7.452601939439773560e-02 -5.840215459465980530e-02 3.450348079204559326e-01 -1.434203684329986572e-01 8.643069118261337280e-02 -1.292044371366500854e-01 7.448427379131317139e-02 -3.632436990737915039e-01 1.683728545904159546e-01 -2.557663917541503906e-01 -1.842014789581298828e-01 2.734003961086273193e-01 -1.186171770095825195e-01 -1.151720136404037476e-01 -1.161446943879127502e-01 -5.836765095591545105e-02 -1.113686431199312210e-02 -4.459280893206596375e-02 3.511666357517242432e-01 7.240942865610122681e-02 3.097330331802368164e-01 1.355832070112228394e-01 -1.535076498985290527e-01 1.971033364534378052e-01 8.095894753932952881e-02 -8.711919933557510376e-02 -9.841807931661605835e-02 -7.812394201755523682e-02 2.524564266204833984e-01 -5.726774781942367554e-02 1.721720099449157715e-01 -9.533053636550903320e-02
4.903574287891387939e-02 3.606274724006652832e-01 9.140384197235107422e-02 -1.305320262908935547e-01 2.094052582979202271e-01 -2.984476387500762939e-01 3.480958938598632812e-01 -2.096474915742874146e-01 1.673018559813499451e-02 -7.562724500894546509e-02 -4.774196445941925049e-02 2.138682603836059570e-01 -1.191618666052818298e-01 4.508979618549346924e-02 3.511574491858482361e-02 -2.550145387649536133e-01 -3.656158447265625000e-01 -3.322830498218536377e-01 3.157468140125274658e-02 -1.715365052223205566e-01 3.747132793068885803e-02 7.315904647111892700e-02 -9.154696762561798096e-02 7.876094430685043335e-02 1.555761694908142090e-01 1.826116293668746948e-01 -6.423290073871612549e-02 1.563990563154220581e-01 1.273505091667175293e-01 8.518343418836593628e-02 2.407572977244853973e-02 3.935054317116737366e-02
1.055939123034477234e-01 -6.257371604442596436e-02 1.339246630668640137e-01 9.760309010744094849e-02 -2.259421907365322113e-02 -1.388701349496841431e-01 1.649446785449981689e-01 7.542185485363006592e-02 -4.169029369950294495e-02 -4.612298011779785156e-01 4.965688660740852356e-02 3.048179745674133301e-01 -3.331665880978107452e-03 3.379470109939575195e-02 2.564369738101959229e-01 -3.383013186976313591e-03 -1.334347873926162720e-01 -6.714188307523727417e-02 3.377762138843536377e-01 -1.747072935104370117e-01 -2.189500182867050171e-01 -6.193126738071441650e-02 2.231823280453681946e-02 2.770392037928104401e-02 -1.099371686577796936e-01 1.949948370456695557e-01 -1.319118142127990723e-01 -2.308436483144760132e-01 8.835379779338836670e-02 1.614292338490486145e-02 3.242431581020355225e-01 2.721004486083984375e-01
-1.805322021245956421e-01 1.560731828212738037e-01 -2.090499922633171082e-02 9.343628771603107452e-03 -1.917690336704254150e-01 -9.243239648640155792e-03 1.712774634361267090e-01 1.066875383257865906e-01 -1.884292066097259521e-01 -1.421360075473785400e-01 3.101805225014686584e-03 2.067722082138061523e-01 -2.469000518321990967e-01 9.105142205953598022e-02 1.752285659313201904e-01 2.732933759689331055e-01 -1.390288919210433960e-01 -2.062081098556518555e-01 4.869208335876464844e-01 2.486747056245803833e-01 8.534708619117736816e-02 8.396077901124954224e-03 -2.878331206738948822e-02 -3.304335288703441620e-03 9.712945669889450073e-02 2.073952853679656982e-01 -1.202829107642173767e-01 -8.700761198997497559e-02 -1.785918474197387695e-01 -2.458521723747253418e-01 -1.017124727368354797e-01 2.137389481067657471e-01
6.312557309865951538e-02 2.499997764825820923e-01 4.232923686504364014e-01 3.849971666932106018e-02 2.366704642772674561e-01 2.449197322130203247e-02 1.239833906292915344e-01 -1.733931005001068115e-01 -2.131717354059219360e-01 -2.256158590316772461e-01 9.404473006725311279e-02 1.956066638231277466e-01 -9.336032904684543610e-03 -7.774123549461364746e-02 -5.597500130534172058e-02 -1.584093421697616577e-01 7.597955316305160522e-02 -1.832801997661590576e-01 2.026030272245407104e-01 1.882627010345458984e-01 7.004170119762420654e-02 -2.701270282268524170e-01 -2.014778554439544678e-02 3.532079160213470459e-01 -7.554879039525985718e-02 1.305438429117202759e-01 2.156223729252815247e-02 -2.633199095726013184e-01 1.103519126772880554e-01 -1.268484145402908325e-01 -5.484961718320846558e-02 1.740068197250366211e-01
-2.033487856388092041e-01 2.602709531784057617e-01 2.666997313499450684e-01 1.036198288202285767e-01 2.181783318519592285e-01 6.200771406292915344e-02 1.762554645538330078e-01 -5.655217915773391724e-02 -1.811029911041259766e-01 -3.202447295188903809e-01 -2.370908707380294800e-01 1.693382710218429565e-01 -1.935320533812046051e-02 1.059646382927894592e-01 -1.033482626080513000e-01 -1.012384518980979919e-01 1.520545333623886108e-01 -6.215693894773721695e-03 2.439396530389785767e-01 -1.225792150944471359e-02 -1.557126045227050781e-01 4.883192852139472961e-02 -1.967415660619735718e-01 5.886721611022949219e-02 2.216123640537261963e-01 3.237121552228927612e-02 1.202080249786376953e-01 -2.275952370837330818e-03 -1.365322023630142212e-01 9.444984793663024902e-02 4.634336829185485840e-01 1.094918996095657349e-01
-1.562720537185668945e-01 1.656274795532226562e-01 3.121820688247680664e-01 -3.503965586423873901e-02 2.703372538089752197e-01 1.362784504890441895e-01 1.613477468490600586e-01 5.525445193052291870e-02 1.384435594081878662e-01 -2.357226759195327759e-01 -5.363849923014640808e-02 2.963504791259765625e-01 -1.189643070101737976e-01 -6.902936846017837524e-02 -1.436349004507064819e-02 -9.056209027767181396e-02 -9.314750880002975464e-02 -1.563495397567749023e-01 2.448230683803558350e-01 -2.792626321315765381e-01 1.465927809476852417e-01 -2.133728414773941040e-01 1.375247538089752197e-02 4.359627515077590942e-02 -9.516076743602752686e-02 1.318690031766891479e-01 7.565089315176010132e-02 2.793011963367462158e-01 2.827472425997257233e-02 -1.993151456117630005e-01 -2.402908951044082642e-01 2.955761849880218506e-01
2.299271970987319946e-01 4.416287243366241455e-01 -2.014229446649551392e-01 -1.259467452764511108e-01 1.636165678501129150e-01 9.358183294534683228e-02 1.470018178224563599e-01 -1.051906868815422058e-02 9.653802961111068726e-02 -1.353130489587783813e-01 -9.675091505050659180e-02 3.808788061141967773e-01 -1.502773016691207886e-01 1.453325003385543823e-01 -6.139858812093734741e-02 5.941387638449668884e-02 1.105073168873786926e-01 -4.531764984130859375e-01 1.056602895259857178e-01 -2.208488285541534424e-01 -1.750412583351135254e-01 3.920975700020790100e-02 -5.939854681491851807e-02 -1.739136576652526855e-01 -8.780363947153091431e-02 -1.080931816250085831e-02 6.796383857727050781e-02 -1.840704530477523804e-01 -6.003731489181518555e-02 5.564633756875991821e-02 -9.986914694309234619e-03 9.356396645307540894e-02
1.783391535282135010e-01 9.077299386262893677e-02 -7.153905928134918213e-02 -1.534322053194046021e-01 2.668016552925109863e-01 1.965413838624954224e-01 2.098782658576965332e-01 -2.379282563924789429e-01 -2.812341153621673584e-01 -1.211678981781005859e-01 -2.319665253162384033e-02 2.650394439697265625e-01 -2.017603665590286255e-01 8.990865899249911308e-04 -4.166400432586669922e-02 -1.365937143564224243e-01 -4.095687568187713623e-01 -2.131373137235641479e-01 -2.237195894122123718e-02 1.338397152721881866e-02 -2.003551647067070007e-02 1.242768764495849609e-01 1.243720576167106628e-01 1.658430844545364380e-01 -5.726323649287223816e-02 -1.655638962984085083e-01 9.324831515550613403e-02 1.855648756027221680e-01 -1.550370156764984131e-01 -3.046263158321380615e-01 4.920899122953414917e-02 1.715174019336700439e-01
-2.280548065900802612e-01 1.885843873023986816e-01 1.240268424153327942e-01 -3.516805544495582581e-02 3.010347485542297363e-01 2.021413892507553101e-01 -5.803961306810379028e-02 -2.684909701347351074e-01 -1.469584107398986816e-01 -1.763522028923034668e-01 -3.113424181938171387e-01 1.293019652366638184e-01 -1.443697214126586914e-01 -2.655939459800720215e-01 4.041155055165290833e-02 8.002258837223052979e-02 8.632745593786239624e-02 -2.854117155075073242e-01 3.870881497859954834e-01 -1.620886381715536118e-03 3.164437413215637207e-02 -1.613277643918991089e-01 2.348000556230545044e-01 1.283725649118423462e-01 -1.575616300106048584e-01 9.541386365890502930e-02 -1.103418916463851929e-01 4.132183641195297241e-02 -1.851393580436706543e-01 -3.855984285473823547e-02 -1.195885799825191498e-02 -4.460368677973747253e-02
2.387881129980087280e-01 2.776451408863067627e-01 4.732330515980720520e-02 -6.541192531585693359e-03 1.667504161596298218e-01 2.920349873602390289e-02 2.714521586894989014e-01 -2.108364552259445190e-01 -2.702144980430603027e-01 -3.117381930351257324e-01 -2.500173747539520264e-01 2.998667210340499878e-02 -2.745446264743804932e-01 -3.969104215502738953e-02 8.825656026601791382e-02 2.329720854759216309e-01 -3.209607601165771484e-01 -2.627344727516174316e-01 -1.000521630048751831e-01 2.024985663592815399e-02 -1.157465055584907532e-01 8.675837516784667969e-02 1.581993550062179565e-01 1.871832460165023804e-01 8.794042281806468964e-03 -8.606564253568649292e-02 -5.399169027805328369e-02 3.177924826741218567e-02 -9.414079040288925171e-02 -1.731964647769927979e-01 1.200198605656623840e-01 1.267519295215606689e-01
7.793342322111129761e-02 7.517373561859130859e-02 9.699658304452896118e-02 -6.236674636602401733e-02 5.387748777866363525e-02 1.222224310040473938e-01 -1.830329187214374542e-02 -2.932357490062713623e-01 -6.277815997600555420e-02 -1.463303864002227783e-01 -4.415694475173950195e-01 2.149872332811355591e-01 -4.570398107171058655e-02 5.185566470026969910e-02 -1.645324081182479858e-01 -7.340189069509506226e-02 -1.160910129547119141e-01 -2.394547164440155029e-01 3.854843378067016602e-01 -3.197271227836608887e-01 1.834661066532135010e-01 2.659197896718978882e-02 -3.386622294783592224e-02 -2.367950603365898132e-02 -3.076788485050201416e-01 -1.774536371231079102e-01 -2.286060713231563568e-03 -1.936453431844711304e-01 -6.670261919498443604e-02 -1.679005920886993408e-01 -6.959577091038227081e-03 1.138362362980842590e-01
9.326256811618804932e-02 -1.564438221976161003e-03 2.482846230268478394e-01 8.959130197763442993e-02 1.297885179519653320e-01 9.780462086200714111e-02 3.175490796566009521e-01 2.606564164161682129e-01 -2.370832860469818115e-01 -3.644900768995285034e-02 -4.112118855118751526e-02 2.133227139711380005e-01 -1.312531828880310059e-01 7.234045863151550293e-02 -1.493896096944808960e-01 1.801764070987701416e-01 5.286767706274986267e-02 -3.849024698138237000e-02 2.487643659114837646e-01 -1.481001637876033783e-02 -1.422245204448699951e-01 1.744668781757354736e-01 5.523910745978355408e-02 1.411848329007625580e-02 2.304427474737167358e-01 3.046229854226112366e-02 1.157699152827262878e-01 -2.315830141305923462e-01 -3.426001593470573425e-02 -3.476300090551376343e-02 2.737715840339660645e-02 5.476936101913452148e-01
3.031877242028713226e-02 2.158583253622055054e-01 1.150205209851264954e-01 -1.944508105516433716e-01 3.057638704776763916e-01 -1.007708534598350525e-01 4.537652432918548584e-02 -1.487505733966827393e-01 4.368384554982185364e-02 -5.528593063354492188e-02 -1.040426716208457947e-01 1.046220511198043823e-01 -2.366285175085067749e-01 2.922812998294830322e-01 -7.244954258203506470e-02 2.044613063335418701e-01 2.910598814487457275e-01 -1.449205577373504639e-01 3.220347166061401367e-01 4.832631349563598633e-02 -8.704209327697753906e-02 1.849229782819747925e-01 1.792991012334823608e-01 2.252513170242309570e-02 -1.572312861680984497e-01 -2.770349681377410889e-01 -1.791371703147888184e-01 -1.578061580657958984e-01 -1.711240271106362343e-03 -1.972648948431015015e-01 2.240537554025650024e-01 1.569567769765853882e-01
5.249229073524475098e-02 2.326308637857437134e-01 8.166469633579254150e-02 8.690372109413146973e-02 8.437736332416534424e-02 2.957549132406711578e-02 9.863823652267456055e-02 -3.729071095585823059e-02 -1.882954984903335571e-01 -2.507325634360313416e-02 -6.464757025241851807e-02 3.044937849044799805e-01 2.628436498343944550e-02 -1.960293948650360107e-01 -7.618456147611141205e-03 2.933700382709503174e-01 2.472640387713909149e-02 -3.644311800599098206e-02 4.001199007034301758e-01 2.715769410133361816e-01 -2.548436820507049561e-01 2.866619229316711426e-01 4.714363068342208862e-02 1.405292470008134842e-02 2.414519786834716797e-01 -1.340226680040359497e-01 1.852956116199493408e-01 1.493412721902132034e-02 -1.012844070792198181e-01 -2.293552011251449585e-01 2.535635530948638916e-01 1.681199818849563599e-01
-2.736563682556152344e-01 1.704013794660568237e-01 1.487000882625579834e-01 -2.500262558460235596e-01 1.987337470054626465e-01 -7.768252491950988770e-02 1.246986939804628491e-04 8.247204124927520752e-02 1.005950644612312317e-01 -1.121984943747520447e-01 -2.137594223022460938e-01 2.197656929492950439e-01 -7.948920130729675293e-02 -2.042673528194427490e-01 -8.330904692411422729e-02 -2.494679577648639679e-02 -5.158127844333648682e-02 -2.005072534084320068e-01 3.134243190288543701e-01 1.663558632135391235e-01 1.297484189271926880e-01 -5.936243012547492981e-02 -2.061548680067062378e-01 4.318709373474121094e-01 1.318101733922958374e-01 -1.079219132661819458e-01 2.702724635601043701e-01 -1.223354712128639221e-01 -9.124088287353515625e-02 -1.784064620733261108e-01 -2.885810658335685730e-02 1.032020226120948792e-01
-8.590693026781082153e-02 5.366542935371398926e-02 1.202926263213157654e-01 4.607434943318367004e-02 4.426187649369239807e-02 1.980357021093368530e-01 3.535488247871398926e-01 4.342902079224586487e-02 4.087005555629730225e-02 -3.996248356997966766e-03 -7.319790869951248169e-02 3.270126581192016602e-01 -3.289260864257812500e-01 -3.172784671187400818e-02 -3.861244320869445801e-01 2.194588780403137207e-01 4.556429758667945862e-02 -2.107219099998474121e-01 3.810366988182067871e-01 -2.294088900089263916e-01 -5.961383879184722900e-02 1.390427500009536743e-01 1.997480541467666626e-01 -1.298734173178672791e-02 -7.242680341005325317e-02 5.303168669342994690e-03 -1.195759549736976624e-01 -1.334857046604156494e-01 -5.469815805554389954e-02 -1.016377732157707214e-01 -1.622527539730072021e-01 1.900840736925601959e-02
2.561244182288646698e-02 5.945117771625518799e-02 5.434847623109817505e-02 -7.928690314292907715e-02 3.881320357322692871e-01 1.660134047269821167e-01 1.915224194526672363e-01 2.264857292175292969e-01 -1.280086189508438110e-01 -2.503664232790470123e-03 8.120831847190856934e-02 3.273210823535919189e-01 -3.387884199619293213e-01 -1.639979779720306396e-01 -1.659123785793781281e-02 2.328842319548130035e-02 -8.989351242780685425e-02 -9.527575969696044922e-02 3.877747654914855957e-01 2.999763190746307373e-01 1.065548285841941833e-01 1.463351100683212280e-01 -9.201639890670776367e-02 2.724209986627101898e-02 -3.138498216867446899e-02 -6.565915793180465698e-02 1.080616340041160583e-01 4.488174989819526672e-02 -3.017751313745975494e-02 1.360885500907897949e-01 -6.881397962570190430e-02 3.242291212081909180e-01
-1.677279025316238403e-01 4.249325096607208252e-01 3.178969621658325195e-01 7.512917742133140564e-03 2.380359023809432983e-01 -1.784707307815551758e-01 2.530270218849182129e-01 5.448762699961662292e-02 7.560998946428298950e-02 2.886968106031417847e-02 -1.041004806756973267e-01 2.498922049999237061e-01 1.142505481839179993e-01 2.988704107701778412e-02 7.458218187093734741e-02 -1.545905768871307373e-01 -1.318374127149581909e-01 -3.275478780269622803e-01 6.214600801467895508e-02 9.883677214384078979e-02 -1.381186544895172119e-01 -7.038924843072891235e-02 1.384416967630386353e-01 2.466443479061126709e-01 -1.369310021400451660e-01 9.401948191225528717e-03 -1.410793662071228027e-01 -4.072593897581100464e-02 -1.944477856159210205e-02 -2.437779307365417480e-01 2.605516612529754639e-01 3.187390789389610291e-02
4.143597558140754700e-02 1.395865380764007568e-01 1.874868571758270264e-01 -2.196543104946613312e-02 2.957985699176788330e-01 1.861252486705780029e-01 3.058794140815734863e-01 2.164127305150032043e-02 -1.366909593343734741e-01 -6.438917666673660278e-02 -1.216152012348175049e-01 1.801804006099700928e-01 9.552082978188991547e-03 3.663247684016823769e-03 6.845327466726303101e-02 -2.306496351957321167e-01 -8.657410740852355957e-02 -1.238475739955902100e-01 3.311515450477600098e-01 1.357782483100891113e-01 -2.738161683082580566e-01 -1.039179265499114990e-01 -1.686483174562454224e-01 -2.853270173072814941e-01 1.207919046282768250e-01 -1.182918250560760498e-01 -3.987820353358983994e-03 8.375996723771095276e-03 9.797527641057968140e-02 -4.186109453439712524e-02 4.607970118522644043e-01 -2.505813259631395340e-03
-6.062009930610656738e-02 -9.220768511295318604e-02 1.456643790006637573e-01 1.405763626098632812e-01 1.966929808259010315e-02 1.385468393564224243e-01 1.443686708807945251e-02 -4.667090624570846558e-02 -1.706503033638000488e-01 -3.439056277275085449e-01 -2.568756639957427979e-01 2.618923783302307129e-01 -1.728888303041458130e-01 -1.110082492232322693e-01 -6.924610584974288940e-03 -1.399256754666566849e-02 1.565645337104797363e-01 -2.618640959262847900e-01 2.995668053627014160e-01 -6.056858971714973450e-02 -3.691873252391815186e-01 5.719634145498275757e-02 3.815418109297752380e-02 -1.821750551462173462e-01 -7.187438756227493286e-02 2.330324947834014893e-01 -9.812902659177780151e-02 3.008628487586975098e-01 1.147884577512741089e-01 -1.501325517892837524e-01 2.062930762767791748e-01 4.304578155279159546e-02
1.572492271661758423e-01 -5.775278061628341675e-02 2.071022838354110718e-01 -3.723809868097305298e-02 1.802548766136169434e-01 8.964107930660247803e-02 5.101289972662925720e-02 -4.635872691869735718e-02 -6.997630745172500610e-02 -3.810774385929107666e-01 -6.482123583555221558e-02 3.376215994358062744e-01 2.657880075275897980e-02 -5.441426858305931091e-02 2.915044724941253662e-01 4.851519316434860229e-02 8.811543881893157959e-02 -9.421002119779586792e-02 4.585101306438446045e-01 -1.113504990935325623e-01 -2.542921304702758789e-01 -1.208998262882232666e-01 -1.134052649140357971e-01 -8.396399766206741333e-02 7.611312717199325562e-02 1.192168965935707092e-01 -9.136297553777694702e-02 -2.020574808120727539e-01 1.252658814191818237e-01 1.513761561363935471e-02 2.683534920215606689e-01 1.658335030078887939e-01
8.147065341472625732e-02 1.111399158835411072e-01 2.004624158143997192e-01 -8.414877206087112427e-02 2.554304897785186768e-01 -8.182532340288162231e-02 1.003219708800315857e-01 6.222305074334144592e-02 -1.418305337429046631e-01 -1.680791229009628296e-01 -1.649137437343597412e-01 4.425809979438781738e-01 -4.159522354602813721e-01 -1.459948718547821045e-01 1.938407421112060547e-01 -6.718054413795471191e-02 -3.003527522087097168e-01 -1.499255746603012085e-01 2.003757357597351074e-01 6.602986156940460205e-02 -1.742404401302337646e-01 1.205622255802154541e-01 -8.818361163139343262e-02 -2.937495149672031403e-02 3.876013308763504028e-02 1.027501896023750305e-01 1.951131373643875122e-01 -4.017222672700881958e-02 2.096288800239562988e-01 3.883709758520126343e-02 -1.237397417426109314e-01 1.294905096292495728e-01
1.603422462940216064e-01 2.248892784118652344e-01 3.610464334487915039e-01 -2.003232836723327637e-01 -1.376826763153076172e-01 2.275462895631790161e-01 9.681818634271621704e-02 5.191604793071746826e-02 1.631149202585220337e-01 -1.654461771249771118e-01 -1.320616900920867920e-01 4.033620953559875488e-01 1.521380431950092316e-02 -1.611672192811965942e-01 -8.195269852876663208e-02 -1.507610231637954712e-01 -1.941203698515892029e-02 -3.587615117430686951e-02 3.285102546215057373e-01 1.179400924593210220e-02 -1.967903226613998413e-01 5.943171679973602295e-02 7.417139410972595215e-02 1.654395014047622681e-01 3.206537291407585144e-02 2.507163584232330322e-01 -1.453481316566467285e-01 -1.985627114772796631e-01 5.170039832592010498e-02 2.496974542737007141e-02 2.554567754268646240e-01 5.300727114081382751e-02
-1.484348624944686890e-01 9.743594564497470856e-03 1.153231710195541382e-01 7.029005885124206543e-02 1.664469242095947266e-01 1.891337335109710693e-01 9.858807921409606934e-02 9.271201491355895996e-02 -6.553005427122116089e-02 -3.391745984554290771e-01 -2.672996819019317627e-01 1.361516565084457397e-01 -7.413886487483978271e-02 2.294196486473083496e-01 -1.020792173221707344e-03 -2.359615862369537354e-01 8.392466604709625244e-02 -1.634331643581390381e-01 2.983753681182861328e-01 1.059890836477279663e-01 -3.000570535659790039e-01 1.059364899992942810e-02 -1.672656536102294922e-01 -2.191171199083328247e-01 1.471957266330718994e-01 -2.348710969090461731e-02 6.001917645335197449e-02 4.565101116895675659e-02 3.354451060295104980e-02 -1.009922251105308533e-01 4.399054944515228271e-01 1.476956903934478760e-01
1.892096549272537231e-01 1.781185418367385864e-01 3.632267713546752930e-01 -1.643588989973068237e-01 -3.776503726840019226e-02 -1.046634390950202942e-01 2.043390423059463501e-01 -1.668560504913330078e-01 -1.873265951871871948e-01 -3.380957245826721191e-01 1.678811311721801758e-01 1.521979570388793945e-01 1.109012141823768616e-01 -1.093697324395179749e-01 -6.106073409318923950e-02 -1.342615783214569092e-01 1.636901684105396271e-02 -3.042271137237548828e-01 2.735164165496826172e-01 2.040087431669235229e-01 4.562520235776901245e-02 2.016109526157379150e-01 -7.785075157880783081e-02 1.806910187005996704e-01 -1.861543655395507812e-01 1.651515625417232513e-02 1.410221904516220093e-01 7.207256555557250977e-02 1.430341005325317383e-01 4.140606522560119629e-02 -6.307231634855270386e-02 2.606444358825683594e-01
1.700647473335266113e-01 2.053142189979553223e-01 1.983660757541656494e-01 -7.772663235664367676e-02 3.524695336818695068e-01 9.440223872661590576e-02 1.847144067287445068e-01 -2.167515829205513000e-02 -1.085722297430038452e-01 -3.108862042427062988e-01 -1.505801379680633545e-01 8.199145086109638214e-03 -2.623322606086730957e-01 1.523878127336502075e-01 8.825768530368804932e-02 6.039157882332801819e-02 -4.253391027450561523e-01 -2.805286645889282227e-01 -4.771073535084724426e-02 -1.078434959053993225e-01 2.187661826610565186e-02 1.643730849027633667e-01 -7.881818711757659912e-02 -2.291877418756484985e-01 1.002400368452072144e-01 2.805368304252624512e-01 5.993415787816047668e-02 1.251773163676261902e-02 -8.648165315389633179e-02 -4.568634927272796631e-02 1.849039271473884583e-02 1.377775222063064575e-01
1.066673621535301208e-01 1.010775044560432434e-01 1.941537111997604370e-01 -9.749726951122283936e-02 -3.355919616296887398e-03 6.720805075019598007e-03 1.493022739887237549e-01 -2.319581620395183563e-02 -1.602457910776138306e-01 -4.684435427188873291e-01 -2.934026531875133514e-02 1.334532499313354492e-01 -1.051914542913436890e-01 -9.643708169460296631e-02 2.184356600046157837e-01 5.793149769306182861e-02 -1.084824353456497192e-01 -3.994292393326759338e-02 5.191861391067504883e-01 -1.250172406435012817e-01 -2.064392417669296265e-01 1.015835721045732498e-02 1.398988161236047745e-02 -5.460640043020248413e-02 -9.510293602943420410e-03 1.893637180328369141e-01 -1.890233159065246582e-01 -5.006760731339454651e-02 -1.137881800532341003e-01 2.521570920944213867e-01 2.772955894470214844e-01 3.223939985036849976e-02
1.224607578478753567e-03 -1.346748769283294678e-01 3.818220198154449463e-01 8.112913928925991058e-03 1.309592425823211670e-01 9.551778435707092285e-02 7.931648194789886475e-02 -1.245477888733148575e-02 -1.566526442766189575e-01 -4.952359795570373535e-01 3.248973935842514038e-02 1.153226383030414581e-02 1.008250340819358826e-01 6.315621733665466309e-02 9.735561162233352661e-02 5.399809405207633972e-02 1.795806363224983215e-02 -3.566774427890777588e-01 2.686716318130493164e-01 2.491893023252487183e-01 1.213030517101287842e-01 -8.511777035892009735e-03 -2.169812098145484924e-02 3.179586827754974365e-01 -2.233122847974300385e-02 -1.725188791751861572e-01 1.436739414930343628e-01 -7.335139065980911255e-02 1.024031639099121094e-02 2.178942412137985229e-02 -1.590606421232223511e-01 2.130981236696243286e-01
-2.123992890119552612e-01 1.410584598779678345e-01 6.882216781377792358e-02 9.094850718975067139e-02 2.038499414920806885e-01 8.322184532880783081e-02 1.465494334697723389e-01 2.299260348081588745e-02 2.779428362846374512e-01 -2.569249272346496582e-01 -2.539679408073425293e-01 2.234124019742012024e-02 -1.914640665054321289e-01 2.266826927661895752e-01 1.684978902339935303e-01 -1.119107753038406372e-01 -8.622249960899353027e-02 -2.211155444383621216e-01 6.520102173089981079e-02 1.736700832843780518e-01 -2.908262610435485840e-01 -4.386470094323158264e-02 -8.097470551729202271e-02 -1.119668632745742798e-01 2.213802002370357513e-02 6.687186658382415771e-02 2.148637082427740097e-03 -6.889577955007553101e-02 -3.045663237571716309e-02 -2.739398181438446045e-01 4.423432946205139160e-01 1.912761479616165161e-01
-2.442314475774765015e-01 1.084665283560752869e-01 5.990143492817878723e-02 -2.928090989589691162e-01 2.710897028446197510e-01 -8.630383759737014771e-02 2.251765280961990356e-01 1.179233044385910034e-01 -5.980885028839111328e-02 8.386632427573204041e-03 1.603455096483230591e-01 1.521634012460708618e-01 2.065959572792053223e-02 8.143948018550872803e-02 -2.413580864667892456e-01 8.198808878660202026e-02 1.725887320935726166e-02 -2.736042141914367676e-01 2.588014006614685059e-01 4.774438962340354919e-02 2.085393071174621582e-01 1.224374845623970032e-01 2.633142173290252686e-01 5.457557737827301025e-02 -6.050650402903556824e-02 -1.247195228934288025e-01 -1.892648935317993164e-01 -5.519130453467369080e-02 -1.993726044893264771e-01 -1.314851045608520508e-01 -8.259082213044166565e-03 4.228107929229736328e-01
-3.899038210511207581e-02 5.704051256179809570e-02 1.393768489360809326e-01 2.281060628592967987e-02 -7.513067871332168579e-02 1.831580549478530884e-01 2.645388841629028320e-01 -5.395656079053878784e-02 1.150246243923902512e-02 -2.705062553286552429e-02 9.129579178988933563e-03 4.711847007274627686e-01 -3.421137854456901550e-02 2.528035044670104980e-01 -2.658780217170715332e-01 3.126861751079559326e-01 5.542474612593650818e-02 -2.287690937519073486e-01 1.364449113607406616e-01 2.360785156488418579e-01 -1.054497510194778442e-01 4.750723391771316528e-02 -1.453005373477935791e-01 -8.992522954940795898e-02 1.796013265848159790e-01 1.117773279547691345e-01 -2.867183834314346313e-02 2.187588997185230255e-02 -9.721324592828750610e-02 -1.149814724922180176e-01 9.895955771207809448e-02 3.947679698467254639e-01
1.936574280261993408e-02 2.507094740867614746e-01 6.705113500356674194e-02 -2.487986981868743896e-01 3.296847939491271973e-01 -4.611311480402946472e-02 1.540862470865249634e-01 -1.115183383226394653e-01 -1.234658733010292053e-01 -1.291415840387344360e-01 -1.538175344467163086e-01 1.963526308536529541e-01 5.576498340815305710e-03 1.700535714626312256e-01 -3.456833660602569580e-01 -4.395497217774391174e-02 -1.839753836393356323e-01 -1.763173639774322510e-01 1.803713440895080566e-01 -1.189422979950904846e-01 8.506190031766891479e-02 4.344975948333740234e-02 -1.597087532281875610e-01 5.700837075710296631e-02 2.390625327825546265e-01 7.923758029937744141e-02 7.444714754819869995e-02 1.453189700841903687e-01 -5.855157226324081421e-02 2.028521746397018433e-01 3.616373836994171143e-01 2.528190314769744873e-01
1.486958265304565430e-01 -2.718561887741088867e-02 -1.084976829588413239e-03 -2.717330455780029297e-01 1.287362873554229736e-01 -9.546252549625933170e-04 3.089669048786163330e-01 1.376657932996749878e-02 -1.840074658393859863e-01 -3.483865857124328613e-01 -1.912013590335845947e-01 1.406302750110626221e-01 -2.160745263099670410e-01 -1.885333098471164703e-02 9.279983490705490112e-02 -1.692109555006027222e-01 -1.144039705395698547e-01 -3.177011311054229736e-01 1.810668706893920898e-01 1.009983643889427185e-01 1.095844507217407227e-01 -1.202949211001396179e-01 2.493028044700622559e-01 1.161799207329750061e-01 2.507869601249694824e-01 -1.617370843887329102e-01 1.037867739796638489e-01 1.534187644720077515e-01 -4.065891355276107788e-02 -1.455045640468597412e-01 -1.926323473453521729e-01 2.297837883234024048e-01
-2.284251451492309570e-01 -1.990169882774353027e-01 2.589116990566253662e-01 -3.313218057155609131e-01 3.409467935562133789e-01 -8.860697597265243530e-02 1.117052063345909119e-01 -2.565423548221588135e-01 5.118608102202415466e-02 -1.853736639022827148e-01 -4.088860750198364258e-02 2.553368210792541504e-01 4.077989608049392700e-02 5.242304503917694092e-02 6.367938965559005737e-02 -1.893694698810577393e-02 -1.124962195754051208e-01 5.070570856332778931e-02 1.325594186782836914e-01 -6.234572734683752060e-03 -1.309040784835815430e-01 8.396483957767486572e-02 -1.653799116611480713e-01 2.752133458852767944e-02 1.714280694723129272e-01 -7.597357966005802155e-03 1.395859867334365845e-01 -7.837101817131042480e-02 -2.404263913631439209e-01 4.506318271160125732e-02 4.172089099884033203e-01 2.055191546678543091e-01
-3.021079003810882568e-01 -3.487356379628181458e-02 3.170367563143372536e-03 -1.224084105342626572e-02 1.185649633407592773e-01 5.884760990738868713e-02 2.608547210693359375e-01 -2.235685586929321289e-01 -1.065286248922348022e-02 -2.798630595207214355e-01 1.013779565691947937e-01 2.268202602863311768e-01 -1.580289751291275024e-01 1.558905839920043945e-01 1.366821210831403732e-02 1.396048069000244141e-01 6.867405772209167480e-02 1.695367856882512569e-03 5.240944027900695801e-01 -3.487229943275451660e-01 -1.280934363603591919e-01 2.868787385523319244e-02 -2.466366812586784363e-02 -4.555450007319450378e-02 -1.902106404304504395e-02 1.404130458831787109e-01 -1.001572310924530029e-01 5.648897215723991394e-02 -2.208244353532791138e-01 -1.119261831045150757e-01 1.897084414958953857e-01 -1.058138608932495117e-01
-1.359613239765167236e-01 9.142415970563888550e-02 2.459185421466827393e-01 1.009560152888298035e-01 2.362113632261753082e-02 1.157870441675186157e-01 3.761273920536041260e-01 1.686629354953765869e-01 -2.070154696702957153e-01 2.087595872581005096e-02 1.965977847576141357e-01 1.664343476295471191e-01 -2.915105521678924561e-01 1.513862013816833496e-01 1.035117208957672119e-01 1.757600903511047363e-01 -8.131184615194797516e-03 -2.398541867733001709e-01 3.557183146476745605e-01 -9.417712688446044922e-02 -1.938719153404235840e-01 1.490133255720138550e-01 5.051825940608978271e-02 -6.655388511717319489e-03 -6.357600539922714233e-02 3.671978786587715149e-02 -1.486867666244506836e-01 -1.644441038370132446e-01 -1.123482435941696167e-01 -1.067276969552040100e-01 -1.267450898885726929e-01 3.308382332324981689e-01
-2.711555659770965576e-01 -7.748210430145263672e-02 2.548182010650634766e-01 6.395637989044189453e-02 3.560596704483032227e-01 -9.298921376466751099e-02 1.784375458955764771e-01 5.569586902856826782e-02 -5.990197509527206421e-02 -2.363989651203155518e-01 -2.764098942279815674e-01 2.104463241994380951e-02 1.076453030109405518e-01 -2.335519902408123016e-02 -2.955995500087738037e-01 -5.019624251872301102e-03 -2.510092854499816895e-01 -3.271099328994750977e-01 9.179835766553878784e-02 1.786740124225616455e-01 -1.936935782432556152e-01 1.718319803476333618e-01 1.629613786935806274e-01 -1.515767127275466919e-01 -3.340549021959304810e-02 -5.271708592772483826e-02 5.138458684086799622e-02 -2.007861584424972534e-01 1.199286952614784241e-01 -3.984809294342994690e-02 2.225683033466339111e-01 7.703630626201629639e-02
3.237440064549446106e-02 -4.392173141241073608e-02 2.868970632553100586e-01 -5.910012125968933105e-02 4.478852823376655579e-02 -6.263092160224914551e-02 7.957427203655242920e-02 -4.224734008312225342e-01 -2.080642618238925934e-02 -1.458821296691894531e-01 -2.290096729993820190e-01 2.138907164335250854e-01 -1.330819875001907349e-01 -2.123838961124420166e-01 -3.919247165322303772e-02 1.208183988928794861e-01 -9.578929096460342407e-02 -8.057189732789993286e-02 4.394935965538024902e-01 1.377854645252227783e-01 2.413816899061203003e-01 -9.746227413415908813e-02 -1.963541060686111450e-01 1.338837891817092896e-01 1.328143030405044556e-01 -1.271745413541793823e-01 -4.778831452131271362e-02 -1.381109468638896942e-02 2.583192884922027588e-01 -6.118648499250411987e-02 2.464759051799774170e-01 4.532459005713462830e-02
1.997920870780944824e-01 1.597249805927276611e-01 7.122424989938735962e-02 1.332095414400100708e-01 3.365478813648223877e-01 -4.609765484929084778e-02 3.127774894237518311e-01 9.670142084360122681e-02 -3.411833047866821289e-01 -3.076249659061431885e-01 -1.590701639652252197e-01 -3.810945153236389160e-02 -9.888011217117309570e-02 1.018641963601112366e-01 2.157487347722053528e-02 7.548547815531492233e-03 -1.860193163156509399e-01 -3.121496438980102539e-01 5.204793438315391541e-02 -1.667331904172897339e-01 2.695921435952186584e-02 6.163694709539413452e-02 -6.500221788883209229e-02 1.746875792741775513e-01 2.077312171459197998e-01 4.302542284131050110e-02 8.781286329030990601e-02 -1.308402270078659058e-01 -6.152612715959548950e-02 -3.516626358032226562e-01 -7.457914762198925018e-03 1.776353418827056885e-01
8.969645947217941284e-02 3.557676374912261963e-01 2.195559293031692505e-01 -1.274563223123550415e-01 2.875120043754577637e-01 4.471335932612419128e-02 3.844842314720153809e-01 -1.478547006845474243e-01 -3.512820601463317871e-02 -1.418658941984176636e-01 -1.092135012149810791e-01 2.831106185913085938e-01 -1.129538416862487793e-01 1.252350211143493652e-01 -9.777638316154479980e-02 3.686444833874702454e-02 -8.636625111103057861e-02 -2.453503310680389404e-01 -1.676423549652099609e-01 -1.908501535654067993e-01 2.134916931390762329e-01 3.139624297618865967e-01 6.411337107419967651e-02 2.917312830686569214e-02 2.040169537067413330e-01 -1.567616709508001804e-03 3.917690739035606384e-02 -1.586624383926391602e-01 1.620650589466094971e-01 4.212993010878562927e-02 1.005689427256584167e-01 7.744245231151580811e-02
-1.168688237667083740e-01 2.271976917982101440e-01 1.988122761249542236e-01 5.914761498570442200e-02 1.855281293392181396e-01 9.083703160285949707e-02 1.992509663105010986e-01 -1.759327203035354614e-01 -2.762463986873626709e-01 -1.294711679220199585e-01 -6.915497779846191406e-02 2.353679537773132324e-01 -1.461947709321975708e-01 5.930451676249504089e-03 -2.936544716358184814e-01 1.286270618438720703e-01 2.177987396717071533e-01 5.084861069917678833e-03 1.417433619499206543e-01 -2.939650788903236389e-02 2.357052862644195557e-01 -5.780737474560737610e-02 -1.960510313510894775e-01 -1.224085241556167603e-01 7.451310753822326660e-02 2.585987746715545654e-01 6.011517718434333801e-02 -4.039273783564567566e-02 -1.573159843683242798e-01 -1.630530953407287598e-01 4.296595454216003418e-01 8.113316446542739868e-02
-2.207248955965042114e-01 1.634067744016647339e-01 8.958894014358520508e-02 -1.582183092832565308e-01 4.283368587493896484e-02 1.463708728551864624e-01 6.710336357355117798e-02 -1.320347636938095093e-01 5.368532985448837280e-02 -3.825261294841766357e-01 1.737106442451477051e-01 6.282404065132141113e-02 -1.961852759122848511e-01 -1.951452791690826416e-01 -1.809070110321044922e-01 1.210468485951423645e-01 -2.512180805206298828e-01 -1.989374011754989624e-01 2.174939364194869995e-01 2.630509138107299805e-01 -2.212516069412231445e-01 2.766515314579010010e-01 1.618481576442718506e-01 -1.129567772150039673e-01 4.547182098031044006e-02 -5.911662429571151733e-02 2.299027889966964722e-01 1.551228854805231094e-02 -6.696414947509765625e-02 -1.877544224262237549e-01 2.071877419948577881e-01 -1.187186315655708313e-01
-2.429278790950775146e-01 -4.894253984093666077e-02 2.271724194288253784e-01 -9.903258085250854492e-02 2.411819249391555786e-01 1.238091811537742615e-01 1.470645815134048462e-01 -3.105926215648651123e-01 4.056450724601745605e-02 2.909353561699390411e-02 1.929982751607894897e-01 6.050970405340194702e-02 -3.337696492671966553e-01 -4.572144895792007446e-02 -1.512545347213745117e-02 -5.831049755215644836e-02 -8.977537602186203003e-02 -2.049871087074279785e-01 3.993794322013854980e-01 1.830651313066482544e-01 2.046719640493392944e-01 -3.637217357754707336e-02 9.739570319652557373e-03 -1.378594487905502319e-01 4.057831689715385437e-02 -1.893814355134963989e-01 -8.499009162187576294e-02 1.837276518344879150e-01 4.982176236808300018e-03 -1.393291056156158447e-01 1.444920301437377930e-01 3.175581097602844238e-01
9.235259145498275757e-02 1.125562489032745361e-01 3.221907615661621094e-01 -2.264993488788604736e-01 4.012327790260314941e-01 -1.062726601958274841e-01 3.241788595914840698e-02 -6.073366105556488037e-02 -3.171197772026062012e-01 -3.687505424022674561e-01 -4.193834960460662842e-02 2.327430546283721924e-01 -1.690784692764282227e-01 -8.830104023218154907e-02 1.027392670512199402e-01 2.001108787953853607e-02 8.194025605916976929e-02 -1.478561460971832275e-01 9.516064822673797607e-02 -6.191543769091367722e-03 1.874252967536449432e-02 2.017573080956935883e-02 2.027125805616378784e-01 1.340353041887283325e-01 -2.651356458663940430e-01 7.609870284795761108e-02 -4.245840013027191162e-02 2.158235013484954834e-01 7.903082668781280518e-02 -5.860580876469612122e-02 -1.263859272003173828e-01 2.434166818857192993e-01
-2.375076860189437866e-01 1.915989667177200317e-01 1.456826180219650269e-01 -9.243558347225189209e-02 7.392187416553497314e-02 2.742204256355762482e-02 9.484821557998657227e-02 -3.422371447086334229e-01 1.000737845897674561e-01 -9.448840469121932983e-02 -9.017783217132091522e-03 4.175269231200218201e-02 3.440262749791145325e-02 -1.493781954050064087e-01 -1.854964941740036011e-01 -1.921133995056152344e-01 -9.261522442102432251e-02 -2.728787660598754883e-01 2.819548845291137695e-01 1.801682561635971069e-01 5.688284337520599365e-02 1.402648389339447021e-01 1.245722472667694092e-01 1.701533645391464233e-01 4.807407036423683167e-03 -2.479589432477951050e-01 1.675176173448562622e-01 2.750041894614696503e-02 1.525317579507827759e-01 -1.293989270925521851e-01 1.414164155721664429e-01 4.652723968029022217e-01
9.622370451688766479e-02 -6.788145005702972412e-02 -1.293596476316452026e-01 -2.870948612689971924e-01 2.036224603652954102e-01 7.122938334941864014e-02 4.010705649852752686e-01 4.846651572734117508e-03 -1.372370123863220215e-01 -2.338718622922897339e-01 -2.574690282344818115e-01 1.819988340139389038e-01 -4.314604401588439941e-02 6.278088688850402832e-02 2.675079181790351868e-02 -3.601706326007843018e-01 -1.019465401768684387e-01 -2.677332758903503418e-01 1.558690667152404785e-01 1.900554150342941284e-01 1.481773108243942261e-01 2.180223353207111359e-02 2.854187786579132080e-01 -4.091212153434753418e-02 1.482964307069778442e-01 -5.361712351441383362e-02 6.347846239805221558e-02 -1.331054419279098511e-01 -8.803484588861465454e-02 -1.433557569980621338e-01 -8.877370506525039673e-02 1.987927705049514771e-01
-7.217641174793243408e-02 3.195934891700744629e-01 1.122458651661872864e-01 -2.620667219161987305e-04 2.681579589843750000e-01 1.446636170148849487e-01 -2.211574763059616089e-01 -1.842520833015441895e-01 2.039887942373752594e-02 -3.307189643383026123e-01 -3.281964361667633057e-01 1.034448742866516113e-01 -4.843381792306900024e-02 2.213396504521369934e-02 8.189875632524490356e-02 8.124474436044692993e-03 -2.033247426152229309e-02 -2.106212675571441650e-01 2.072710245847702026e-01 4.962785635143518448e-03 2.915265262126922607e-01 7.620751112699508667e-02 6.268992274999618530e-02 2.940901219844818115e-01 -2.469519674777984619e-01 1.322696805000305176e-01 3.116044029593467712e-02 -5.503955855965614319e-02 -1.087775975465774536e-01 -8.752003312110900879e-02 -6.328275799751281738e-02 3.026361763477325439e-01
7.307506632059812546e-03 1.398353427648544312e-01 1.695456951856613159e-01 1.008142996579408646e-02 2.906496524810791016e-01 7.827934622764587402e-02 1.851524598896503448e-02 -2.217250466346740723e-01 -1.127165406942367554e-01 -4.448922276496887207e-01 1.772917658090591431e-01 1.720410287380218506e-01 1.128576025366783142e-01 -2.179258167743682861e-01 6.729423254728317261e-02 -4.559553787112236023e-02 -2.863037772476673126e-02 -3.553771078586578369e-01 2.279074639081954956e-01 3.299557864665985107e-01 1.675109118223190308e-01 2.913324907422065735e-02 1.490444317460060120e-02 1.790858358144760132e-01 -4.886336624622344971e-02 1.938187181949615479e-01 1.845374554395675659e-01 -1.312810331583023071e-01 7.094368338584899902e-02 3.838810697197914124e-02 -2.152820676565170288e-02 1.599853187799453735e-01
1.269454210996627808e-01 -1.606752276420593262e-01 7.325059175491333008e-02 -3.798246085643768311e-01 8.215980976819992065e-02 5.243185535073280334e-02 9.405272454023361206e-02 -1.596289128065109253e-01 -5.858303606510162354e-02 -4.175193905830383301e-01 -2.494947016239166260e-01 1.064858287572860718e-01 -3.298970758914947510e-01 -4.066032543778419495e-02 -1.379603743553161621e-01 -2.891220152378082275e-01 1.340601146221160889e-01 -1.448946446180343628e-01 2.176240682601928711e-01 9.256598353385925293e-02 5.259159579873085022e-02 -5.582912638783454895e-02 -3.588823368772864342e-03 1.913347095251083374e-01 -2.366016358137130737e-01 1.103718280792236328e-01 -2.084552869200706482e-02 -1.377699077129364014e-01 4.428508132696151733e-02 -2.694503068923950195e-01 2.246995083987712860e-02 1.055587921291589737e-02
1.163871660828590393e-01 7.410783320665359497e-03 5.296014249324798584e-02 2.483844384551048279e-02 -3.652820363640785217e-02 2.330980747938156128e-01 -8.465232700109481812e-02 2.718013152480125427e-02 -3.566646575927734375e-01 -1.497808694839477539e-01 -5.282336845993995667e-02 2.951940335333347321e-02 -3.012277185916900635e-01 1.064858362078666687e-01 -2.732526659965515137e-01 1.662922352552413940e-01 -4.932606592774391174e-02 -2.104159146547317505e-01 3.915037810802459717e-01 1.363699287176132202e-01 -1.515833437442779541e-01 -5.446510016918182373e-02 -1.703128963708877563e-01 5.400458723306655884e-02 2.742992714047431946e-02 1.551168560981750488e-01 -5.091749504208564758e-02 -3.288695812225341797e-01 -1.814039647579193115e-01 -1.902890354394912720e-01 1.410839408636093140e-01 2.463132143020629883e-01
1.137208044528961182e-01 -1.029817461967468262e-01 -1.531222015619277954e-01 2.554968744516372681e-02 -2.600185573101043701e-02 -1.731649935245513916e-01 1.096612960100173950e-01 -3.011751733720302582e-02 -3.486102819442749023e-01 -3.216898813843727112e-02 -3.149914741516113281e-01 2.912551760673522949e-01 -2.894939482212066650e-01 6.983216106891632080e-02 -2.051521278917789459e-02 -1.539963483810424805e-01 1.480119377374649048e-01 -2.691323459148406982e-01 3.950370848178863525e-01 1.658749878406524658e-01 1.538647059351205826e-02 1.480021774768829346e-01 -1.671987473964691162e-01 2.204272896051406860e-01 -1.731284707784652710e-01 4.045829549431800842e-02 1.802231222391128540e-01 -5.581611022353172302e-02 -1.009930074214935303e-01 -5.824450775980949402e-02 -3.856217488646507263e-03 1.786887049674987793e-01
-1.475262194871902466e-01 -7.718709763139486313e-03 6.496574729681015015e-02 -2.269365638494491577e-01 1.785135418176651001e-01 -2.878313884139060974e-02 1.032949462532997131e-01 1.460846215486526489e-01 -1.918342113494873047e-01 -1.466292142868041992e-01 1.089822500944137573e-02 3.194972276687622070e-01 -1.590198129415512085e-01 9.301016479730606079e-02 -1.168730556964874268e-01 -1.114649325609207153e-01 -3.326169028878211975e-02 -2.504712641239166260e-01 3.196898847818374634e-02 1.974653154611587524e-01 4.407879710197448730e-01 1.632921695709228516e-01 3.901273384690284729e-02 2.310464680194854736e-01 -1.821334064006805420e-01 1.527848839759826660e-01 1.342581510543823242e-01 -1.265541166067123413e-01 -1.785172373056411743e-01 -8.723849803209304810e-02 1.756047606468200684e-01 3.108655810356140137e-01
1.846759952604770660e-02 7.668779045343399048e-02 6.325156241655349731e-02 1.762796938419342041e-01 3.352217674255371094e-01 2.657765746116638184e-01 1.834414750337600708e-01 -1.825131922960281372e-01 1.781237721443176270e-01 -2.003408968448638916e-01 -1.243919208645820618e-01 3.995642662048339844e-01 1.036757305264472961e-01 7.386294752359390259e-02 1.326869130134582520e-01 1.405479907989501953e-01 4.813503101468086243e-02 -1.555592566728591919e-01 -5.469787865877151489e-02 -1.932005956768989563e-02 -1.292873769998550415e-01 -6.183310598134994507e-02 -1.497989594936370850e-01 1.188015118241310120e-01 1.990618258714675903e-01 2.073475718498229980e-01 3.431471064686775208e-02 -7.013110071420669556e-02 -2.373543083667755127e-01 1.192006766796112061e-01 1.226850673556327820e-01 3.832645118236541748e-01
1.599283814430236816e-01 6.398413330316543579e-02 1.082660183310508728e-01 -2.723369896411895752e-01 2.803521156311035156e-01 -1.274550259113311768e-01 1.182839497923851013e-01 5.094259604811668396e-02 1.929912567138671875e-01 -2.396761775016784668e-01 -3.376427888870239258e-01 -7.581066340208053589e-03 3.295452892780303955e-02 2.320351451635360718e-01 -1.399839296936988831e-03 6.154887378215789795e-02 7.666907738894224167e-03 -1.313081085681915283e-01 3.434191942214965820e-01 3.885535895824432373e-02 5.433962866663932800e-02 3.088699281215667725e-01 -1.355748716741800308e-02 -5.623775720596313477e-02 -2.820146083831787109e-01 -2.024135291576385498e-01 -3.553123679012060165e-03 -1.766460835933685303e-01 -1.000802442431449890e-01 -1.534117907285690308e-01 8.776946365833282471e-02 2.722559571266174316e-01
7.978516817092895508e-02 -3.894055634737014771e-02 3.376709297299385071e-03 4.205656051635742188e-02 -4.790900740772485733e-03 1.520878728479146957e-02 4.710628092288970947e-02 -4.755899682641029358e-02 6.055926904082298279e-02 -2.382474392652511597e-01 -6.463185697793960571e-02 4.135179519653320312e-01 -3.633104562759399414e-01 1.214927956461906433e-01 1.623443216085433960e-01 -2.074528336524963379e-01 2.014932036399841309e-01 -2.666595578193664551e-01 2.550807036459445953e-02 1.397926956415176392e-01 1.752974987030029297e-01 8.214881271123886108e-02 7.256101071834564209e-02 5.964148044586181641e-02 -2.232470363378524780e-02 -7.683285325765609741e-02 -1.463792026042938232e-01 -2.039499580860137939e-01 5.889968201518058777e-02 -3.764942586421966553e-01 1.121567338705062866e-01 3.583739995956420898e-01
4.741128068417310715e-03 7.103914767503738403e-02 1.533171534538269043e-02 4.956714063882827759e-02 3.903841227293014526e-02 2.805718481540679932e-01 1.969372630119323730e-01 6.595409661531448364e-02 1.919388771057128906e-01 -3.764860033988952637e-01 -1.175310090184211731e-01 3.977909088134765625e-01 4.196781665086746216e-02 -7.992032170295715332e-02 1.489377208054065704e-02 4.602749366313219070e-03 -2.569588422775268555e-01 -1.451791077852249146e-01 1.592078357934951782e-01 2.108614891767501831e-01 1.323906928300857544e-01 4.043542742729187012e-01 -2.183842211961746216e-01 1.384656280279159546e-01 -1.497629433870315552e-01 -1.026484146714210510e-01 2.724278159439563751e-02 -8.204361796379089355e-02 2.012678235769271851e-01 -1.494455500505864620e-03 -1.148177608847618103e-01 1.043728142976760864e-01
-1.358014196157455444e-01 8.349238336086273193e-02 3.150277733802795410e-01 7.852248102426528931e-02 1.679087728261947632e-01 9.828135371208190918e-02 1.049126982688903809e-01 -5.052057281136512756e-02 -9.257403016090393066e-02 -1.561999022960662842e-01 -8.006607741117477417e-02 2.324634790420532227e-01 -3.388521075248718262e-02 2.524607442319393158e-02 -2.026595175266265869e-01 -8.253001421689987183e-02 2.768932282924652100e-01 -2.157166153192520142e-01 2.096781134605407715e-01 9.830206632614135742e-02 -4.373994842171669006e-02 -5.906797200441360474e-02 -2.059211283922195435e-01 -6.326801329851150513e-02 2.040491700172424316e-01 1.232755137607455254e-03 4.668012633919715881e-02 9.239177219569683075e-03 -3.684385716915130615e-01 1.059764251112937927e-01 4.401079416275024414e-01 2.479234635829925537e-01
-2.931695580482482910e-01 2.005368918180465698e-01 3.674612641334533691e-01 -3.265303745865821838e-02 1.254535913467407227e-01 3.342688381671905518e-01 -6.516822427511215210e-02 -1.226833537220954895e-01 -9.781352430582046509e-02 -2.636553645133972168e-01 -1.401053965091705322e-01 2.454861253499984741e-01 -1.561940163373947144e-01 -2.598520815372467041e-01 2.048539817333221436e-01 -1.926345005631446838e-02 -1.290265172719955444e-01 -1.275012642145156860e-01 4.563067108392715454e-02 7.281238678842782974e-03 2.904720418155193329e-02 1.112191937863826752e-03 5.018514767289161682e-02 1.762446016073226929e-01 -4.918114840984344482e-02 2.104217410087585449e-01 2.566069960594177246e-01 -7.178613543510437012e-02 7.059351354837417603e-02 -4.666020348668098450e-02 5.376103147864341736e-02 3.170600235462188721e-01
2.445075809955596924e-01 -8.042047172784805298e-02 9.160798974335193634e-03 8.254528045654296875e-03 1.295227557420730591e-01 4.145240038633346558e-02 1.309850662946701050e-01 -8.876527845859527588e-02 7.274723052978515625e-02 -4.160740077495574951e-01 -7.117971032857894897e-02 3.937206566333770752e-01 1.072167903184890747e-01 -1.336067914962768555e-01 7.954333722591400146e-02 -1.722815632820129395e-02 -1.204036697745323181e-01 1.560782827436923981e-02 4.576117396354675293e-01 -2.140955477952957153e-01 -2.386978268623352051e-01 -1.602242887020111084e-02 6.720655411481857300e-02 9.321241080760955811e-02 8.773129433393478394e-02 1.929093599319458008e-01 -1.045258343219757080e-01 -1.375921964645385742e-01 -2.205660752952098846e-02 3.835391625761985779e-02 2.293819934129714966e-01 2.140958458185195923e-01
-3.130257502198219299e-02 2.900549471378326416e-01 2.758832573890686035e-01 -1.372825950384140015e-01 2.143497206270694733e-02 1.682072132825851440e-01 1.431664973497390747e-01 6.144457682967185974e-02 6.420002132654190063e-02 -1.402657032012939453e-01 -4.808281734585762024e-02 2.847784459590911865e-01 -8.931145071983337402e-02 -3.010683357715606689e-01 4.194601252675056458e-02 -1.541952341794967651e-01 -5.513687804341316223e-02 8.499932289123535156e-02 3.900415003299713135e-01 7.601822912693023682e-02 -3.394932448863983154e-01 2.320858240127563477e-01 3.229371085762977600e-02 4.449449852108955383e-02 -1.943505182862281799e-02 1.555878520011901855e-01 -1.708258390426635742e-01 8.716289885342121124e-03 5.690513551235198975e-02 -4.951978102326393127e-02 2.676169276237487793e-01 2.531279027462005615e-01
1.025114804506301880e-01 1.908410638570785522e-01 1.631994098424911499e-01 -3.519695699214935303e-01 -4.038412496447563171e-02 -3.242246434092521667e-02 3.299897015094757080e-01 -2.802222967147827148e-01 -2.409890294075012207e-01 -5.224028825759887695e-01 3.590077906847000122e-02 -1.566079072654247284e-02 -8.389902859926223755e-02 5.228761956095695496e-02 3.224550560116767883e-02 -5.981374159455299377e-02 9.261327981948852539e-02 -1.249177977442741394e-01 1.615331768989562988e-01 1.799480468034744263e-01 9.948360919952392578e-02 -7.582506537437438965e-02 6.834163516759872437e-02 3.367524743080139160e-01 -1.217977702617645264e-01 -5.155224353075027466e-02 -1.329062040895223618e-02 8.326551876962184906e-03 -2.820242755115032196e-02 1.194365769624710083e-01 1.139501258730888367e-01 5.823288857936859131e-02
-1.006479784846305847e-01 -5.614114552736282349e-02 8.083911240100860596e-02 -1.219543963670730591e-01 1.774934935383498669e-04 -1.249732896685600281e-01 8.223182708024978638e-02 -1.373945474624633789e-01 2.503676526248455048e-02 1.604067976586520672e-03 -6.981915980577468872e-02 3.969624936580657959e-01 -1.973631232976913452e-01 2.628342807292938232e-01 1.098547689616680145e-02 -1.574209034442901611e-01 -1.246609687805175781e-01 -1.723131984472274780e-01 1.115249395370483398e-01 2.349608093500137329e-01 2.093971669673919678e-01 3.865177929401397705e-02 -2.896975353360176086e-02 -7.256833463907241821e-02 4.442169144749641418e-02 -1.139809638261795044e-01 -3.941963985562324524e-02 -2.379508167505264282e-01 -1.224978864192962646e-01 -3.647131621837615967e-01 1.543607711791992188e-01 4.676773250102996826e-01
-9.330275654792785645e-02 -5.222827196121215820e-02 2.421233355998992920e-01 7.679470628499984741e-02 2.034511715173721313e-01 7.361241430044174194e-02 2.625943422317504883e-01 -1.491100192070007324e-01 -1.995819211006164551e-01 -2.676079869270324707e-01 -3.466107547283172607e-01 6.887269765138626099e-02 -1.635049581527709961e-01 -3.258538618683815002e-02 1.211596205830574036e-01 3.075922727584838867e-01 -6.919876486063003540e-02 -1.945353597402572632e-01 3.702931106090545654e-02 -1.314152330160140991e-01 2.207838594913482666e-01 3.465402424335479736e-01 1.319253742694854736e-01 1.174981594085693359e-01 -1.598104834556579590e-01 -5.042419210076332092e-02 5.280138179659843445e-02 -1.278741955757141113e-01 -4.474890232086181641e-02 -2.557025551795959473e-01 1.911306828260421753e-01 1.299435179680585861e-02
6.020331755280494690e-02 1.653808802366256714e-01 1.134574487805366516e-01 -1.308682113885879517e-01 -3.434205055236816406e-02 1.114314123988151550e-01 -3.840133547782897949e-02 1.094681918621063232e-01 9.742431342601776123e-02 -2.257351130247116089e-01 -1.498763561248779297e-01 3.036088310182094574e-02 -8.553022146224975586e-02 -1.362566351890563965e-01 2.964542433619499207e-02 -2.013987302780151367e-01 -2.500604987144470215e-01 -3.103774785995483398e-01 3.601488471031188965e-01 1.203648969531059265e-01 3.529229462146759033e-01 2.896955311298370361e-01 1.694939434528350830e-01 2.012306004762649536e-01 -1.075698062777519226e-01 8.731298893690109253e-02 1.212634146213531494e-02 1.692456007003784180e-02 -3.564437478780746460e-02 -1.389643698930740356e-01 1.599334329366683960e-01 3.380373120307922363e-01
1.143465116620063782e-01 2.097371816635131836e-01 8.125187456607818604e-02 -1.277081221342086792e-01 -3.121508285403251648e-02 1.885774880647659302e-01 4.350504279136657715e-02 -6.596130877733230591e-02 -1.861868612468242645e-02 -3.410112261772155762e-01 -1.878074705600738525e-01 3.800453841686248779e-01 1.335340589284896851e-01 -1.135973334312438965e-01 8.908165991306304932e-02 -2.618440091609954834e-01 -2.530064992606639862e-02 -4.364117607474327087e-02 2.690192759037017822e-01 1.808823086321353912e-02 -2.686125636100769043e-01 -1.443487703800201416e-01 -9.156993031501770020e-02 1.026888415217399597e-01 1.745973527431488037e-01 4.398294538259506226e-02 -1.043337136507034302e-01 -3.047806918621063232e-01 -1.560647487640380859e-01 1.395870894193649292e-01 2.593591213226318359e-01 1.979994028806686401e-01
3.884248062968254089e-02 2.979550883173942566e-02 -8.788740634918212891e-02 -2.538297772407531738e-01 -6.262107938528060913e-02 7.909072190523147583e-02 2.363643199205398560e-01 -1.257032006978988647e-01 -9.410206228494644165e-02 -3.038994669914245605e-01 -2.561439871788024902e-01 3.085671961307525635e-01 -7.050488144159317017e-02 1.034967950545251369e-03 -2.552738487720489502e-01 -1.637983173131942749e-01 2.146038413047790527e-01 -2.649777233600616455e-01 2.765745818614959717e-01 -9.964641928672790527e-02 7.286823540925979614e-02 2.146899998188018799e-01 1.685154139995574951e-01 1.291836649179458618e-01 -2.533403635025024414e-01 4.755172505974769592e-02 -1.864561438560485840e-01 -2.327051572501659393e-02 1.262951642274856567e-03 -9.717412292957305908e-02 -1.220618784427642822e-01 2.435808628797531128e-01
-8.929003030061721802e-02 -2.870229445397853851e-02 -6.257792562246322632e-02 3.369409218430519104e-02 7.167792320251464844e-02 3.201983869075775146e-02 2.740913927555084229e-01 -2.127093374729156494e-01 2.146225236356258392e-02 -1.191834285855293274e-01 -2.711825668811798096e-01 2.110912948846817017e-01 -1.335819810628890991e-01 9.537532925605773926e-03 -3.646853566169738770e-01 5.485076829791069031e-02 1.334000676870346069e-01 -3.402895927429199219e-01 1.546523720026016235e-01 -4.793774709105491638e-02 6.963585317134857178e-02 8.024609833955764771e-02 2.162341624498367310e-01 -7.989411056041717529e-02 -1.516951769590377808e-01 -1.195496693253517151e-02 -2.926596999168395996e-01 6.448999047279357910e-02 -8.573780208826065063e-02 -2.464494705200195312e-01 1.598276346921920776e-01 3.769365549087524414e-01
-1.752181947231292725e-01 8.737833052873611450e-02 8.255208283662796021e-02 3.017982542514801025e-01 1.861662864685058594e-01 2.085345983505249023e-01 1.695425957441329956e-01 -3.168079555034637451e-01 2.139379829168319702e-01 -2.384918630123138428e-01 -1.750642359256744385e-01 1.317132860422134399e-01 -1.081409081816673279e-01 -1.148947142064571381e-02 6.187672168016433716e-02 1.043251678347587585e-01 -1.660329848527908325e-01 -1.129850074648857117e-01 2.820714712142944336e-01 1.514061689376831055e-01 -6.809496879577636719e-02 -7.612844556570053101e-02 2.061067968606948853e-01 -5.734499171376228333e-02 -2.697131335735321045e-01 1.779165565967559814e-01 -5.147849023342132568e-02 -8.903174847364425659e-02 3.631069511175155640e-02 1.171479523181915283e-01 -2.509132027626037598e-04 3.876692354679107666e-01
-3.182963728904724121e-01 3.447736799716949463e-01 -1.512844231911003590e-03 -1.704471558332443237e-01 2.561495639383792877e-02 -5.168276652693748474e-02 3.725302517414093018e-01 1.064835786819458008e-01 5.692999809980392456e-02 -1.752650588750839233e-01 -4.721434041857719421e-02 1.815165132284164429e-01 2.592491805553436279e-01 -1.137822419404983521e-01 -8.773922175168991089e-02 -1.269208192825317383e-01 -2.158590704202651978e-01 -2.038814574480056763e-01 1.534953415393829346e-01 4.653576388955116272e-02 -7.820068858563899994e-03 2.482727728784084320e-02 -1.062567904591560364e-01 2.196440845727920532e-01 -7.616657018661499023e-02 9.907224215567111969e-03 -1.397974342107772827e-01 -4.179222509264945984e-02 1.392390429973602295e-01 -2.971355617046356201e-01 2.381717115640640259e-01 2.419218868017196655e-01
-1.293457448482513428e-01 -7.258243858814239502e-02 2.108994424343109131e-01 1.099350601434707642e-01 1.903165131807327271e-01 7.062579691410064697e-02 1.807758510112762451e-01 -6.064492091536521912e-02 8.195566385984420776e-02 -3.563167452812194824e-01 -1.274629086256027222e-01 8.988945931196212769e-02 -9.064017981290817261e-02 1.076649725437164307e-01 -8.938305824995040894e-02 1.901500374078750610e-01 2.698350548744201660e-01 -4.137086868286132812e-01 2.737151384353637695e-01 -4.125242829322814941e-01 1.109165251255035400e-01 9.938963502645492554e-02 -1.097015105187892914e-02 9.810325503349304199e-02 6.983941048383712769e-02 -2.033326588571071625e-02 3.317933902144432068e-02 -1.413770169019699097e-01 -1.209515109658241272e-01 -1.710805445909500122e-01 1.289434432983398438e-01 -1.184111908078193665e-01
9.368015825748443604e-02 2.981097996234893799e-01 3.076014220714569092e-01 8.783969096839427948e-03 -6.396343559026718140e-02 1.266686618328094482e-01 1.722356379032135010e-01 -4.041675943881273270e-03 5.043697892688214779e-04 6.775075942277908325e-02 -1.107259541749954224e-01 4.520569145679473877e-01 -5.790774151682853699e-02 1.319623589515686035e-01 -3.519310653209686279e-01 1.268408447504043579e-01 2.249329537153244019e-02 -3.073282539844512939e-01 7.776554673910140991e-02 3.402165323495864868e-02 -2.411154098808765411e-03 1.551271975040435791e-01 -2.380966953933238983e-02 1.585613936185836792e-02 2.170702517032623291e-01 1.856855861842632294e-02 1.722372174263000488e-01 1.668510288000106812e-01 5.626569688320159912e-02 4.329707473516464233e-02 2.027131766080856323e-01 3.126835227012634277e-01
-1.109586730599403381e-01 2.210544347763061523e-01 9.211963415145874023e-02 -1.358058210462331772e-02 -3.122731484472751617e-02 -1.186242550611495972e-01 1.645928770303726196e-01 -5.865392833948135376e-02 -5.112697929143905640e-02 -1.184132769703865051e-01 -6.948956102132797241e-02 1.783919148147106171e-02 -6.491021811962127686e-02 -5.258523300290107727e-02 1.033580675721168518e-01 1.816239655017852783e-01 -9.010019153356552124e-02 -1.175681799650192261e-01 3.597372174263000488e-01 7.294161617755889893e-02 -4.030204117298126221e-01 -2.478751540184020996e-02 2.888622879981994629e-01 1.426902711391448975e-01 2.538741230964660645e-01 -9.497513622045516968e-02 1.110242959111928940e-02 -1.906695961952209473e-01 -2.564903497695922852e-01 -7.551518082618713379e-02 3.788815438747406006e-01 2.522661089897155762e-01
-3.711642920970916748e-01 2.153226733207702637e-01 1.432078778743743896e-01 -7.249418646097183228e-02 3.095690310001373291e-01 -1.169917639344930649e-02 3.892207890748977661e-02 -1.363362520933151245e-01 -2.109970748424530029e-01 -2.251680046319961548e-01 -1.351382117718458176e-02 2.696454226970672607e-01 -3.937518596649169922e-01 1.124075576663017273e-01 1.301161497831344604e-01 -3.802218660712242126e-02 -2.037428468465805054e-01 -3.461552858352661133e-01 1.062008589506149292e-01 1.165975630283355713e-01 -1.004144921898841858e-02 -4.811281710863113403e-02 -1.056637316942214966e-01 -5.826763436198234558e-02 -5.583049496635794640e-04 1.242464184761047363e-01 2.731061279773712158e-01 1.039475947618484497e-01 1.026794090867042542e-01 -7.058956474065780640e-02 -1.383648812770843506e-02 -1.194042898714542389e-02
8.754049241542816162e-02 6.265196949243545532e-02 4.863977804780006409e-02 -2.020564824342727661e-01 2.827029824256896973e-01 -1.825660467147827148e-01 2.105531841516494751e-01 1.635981351137161255e-02 -2.471145987510681152e-01 -3.894748091697692871e-01 -1.324446499347686768e-01 1.454684585332870483e-01 -1.130535751581192017e-01 -2.220788896083831787e-01 -2.317588776350021362e-01 1.355011314153671265e-01 5.603146180510520935e-02 -7.083974778652191162e-02 3.892534375190734863e-01 6.774925440549850464e-02 -3.580674156546592712e-02 -5.165031924843788147e-02 -2.797009050846099854e-01 2.922095060348510742e-01 -9.502155333757400513e-02 -9.125916659832000732e-02 1.147281378507614136e-01 -1.210668589919805527e-02 1.926658302545547485e-02 -7.454454153776168823e-02 -1.439867615699768066e-01 1.121326908469200134e-01
8.579248934984207153e-02 4.632691293954849243e-02 2.440716922283172607e-01 -8.120728284120559692e-02 5.374018847942352295e-02 -2.451458424329757690e-01 1.750017255544662476e-01 -5.013427734375000000e-01 -1.843585073947906494e-02 -1.622537225484848022e-01 -1.317787468433380127e-01 2.053603231906890869e-01 -1.269625872373580933e-01 -4.031267389655113220e-02 -1.591651886701583862e-01 1.231387481093406677e-01 -1.285293847322463989e-01 -2.638427019119262695e-01 3.652761280536651611e-01 4.050764814019203186e-02 1.110225021839141846e-01 2.947599627077579498e-02 -8.634208142757415771e-02 1.883502304553985596e-01 1.207803413271903992e-01 3.302160650491714478e-02 -1.450787205249071121e-02 9.819426387548446655e-02 2.481740862131118774e-01 -1.365801841020584106e-01 1.819296777248382568e-01 -1.368478387594223022e-01
-1.875891387462615967e-01 1.411514729261398315e-01 2.304976582527160645e-01 -2.560665309429168701e-01 6.135200336575508118e-02 -2.719810903072357178e-01 4.294851049780845642e-02 -1.156861186027526855e-01 2.941223792731761932e-02 -5.121111497282981873e-02 -1.609395444393157959e-01 1.775174438953399658e-01 -9.926073998212814331e-02 1.611475050449371338e-01 1.447455585002899170e-01 -2.496785484254360199e-03 -3.206719160079956055e-01 -2.065361738204956055e-01 1.551390886306762695e-01 1.577116250991821289e-01 2.787660956382751465e-01 2.893781065940856934e-01 1.537175625562667847e-01 1.123817935585975647e-01 -1.156643852591514587e-01 1.805369108915328979e-01 1.722196489572525024e-01 -1.559294015169143677e-01 -2.010292708873748779e-01 -2.154949903488159180e-01 1.699188351631164551e-01 8.794952929019927979e-02
-7.107081264257431030e-02 3.052151948213577271e-02 2.062576115131378174e-01 1.296980190090835094e-03 3.113805651664733887e-01 -1.543694585561752319e-01 3.507417440414428711e-01 -8.061051368713378906e-02 -6.541138887405395508e-02 -5.228966474533081055e-02 -1.625037342309951782e-01 4.141437709331512451e-01 -1.543053537607192993e-01 -1.265297681093215942e-01 -2.263166010379791260e-01 -3.736532060429453850e-03 -1.080284267663955688e-01 -1.739543676376342773e-01 -9.413781762123107910e-02 9.754484146833419800e-02 -1.305160373449325562e-01 2.978965938091278076e-01 -8.547946065664291382e-02 2.402220368385314941e-01 -2.474915683269500732e-01 -1.703344434499740601e-01 9.654786437749862671e-03 -2.849990129470825195e-02 1.943443268537521362e-01 -1.594124734401702881e-01 1.394989639520645142e-01 -1.639168709516525269e-02
9.450300037860870361e-02 8.300197124481201172e-02 1.785899400711059570e-01 -8.226673305034637451e-02 -1.044563725590705872e-01 1.705487519502639771e-01 2.159024327993392944e-01 -5.138667672872543335e-02 5.551290884613990784e-02 -2.440388649702072144e-01 -5.633854120969772339e-02 4.526171982288360596e-01 -8.023868501186370850e-02 -7.801888883113861084e-02 2.170817852020263672e-01 -1.655562072992324829e-01 5.672796070575714111e-02 4.668642953038215637e-02 4.437396526336669922e-01 5.810784548521041870e-02 -1.337053924798965454e-01 4.176836088299751282e-02 4.154175519943237305e-02 7.808746397495269775e-02 1.429596822708845139e-02 2.141555249691009521e-01 -1.092104837298393250e-01 -2.477746009826660156e-01 7.098082453012466431e-02 6.160604581236839294e-02 3.688713312149047852e-01 -3.352119773626327515e-02
-9.070589393377304077e-02 1.126155704259872437e-01 -1.814691275358200073e-01 1.734738647937774658e-01 2.593013346195220947e-01 -1.741803139448165894e-01 -4.838227853178977966e-02 -1.940949559211730957e-01 -1.463705301284790039e-01 -2.533218562602996826e-01 -4.541548714041709900e-02 2.835902571678161621e-01 2.265409333631396294e-03 9.676938503980636597e-02 1.848186999559402466e-01 2.539681456983089447e-02 3.461534902453422546e-02 -3.722422719001770020e-01 1.647019386291503906e-01 9.093005210161209106e-02 -1.151333004236221313e-01 -2.324047870934009552e-02 3.125845193862915039e-01 1.099240109324455261e-01 -1.104640290141105652e-01 1.327704489231109619e-01 -5.233661830425262451e-02 -1.728935241699218750e-01 9.609524905681610107e-02 -2.238591760396957397e-01 3.696657121181488037e-01 9.494349360466003418e-02
3.087708912789821625e-02 1.008671224117279053e-01 1.036050990223884583e-01 4.434713348746299744e-02 2.582090198993682861e-01 1.101346462965011597e-01 -1.616127490997314453e-01 1.598930060863494873e-01 -2.884166687726974487e-02 -2.320505231618881226e-01 -1.723678112030029297e-01 2.769126594066619873e-01 1.167156994342803955e-01 2.560489177703857422e-01 1.098402366042137146e-01 -1.405114233493804932e-01 -1.504066437482833862e-01 -1.149594690650701523e-02 3.405831158161163330e-01 -5.462952330708503723e-02 -4.278530478477478027e-01 2.302383482456207275e-01 -6.678760051727294922e-02 1.985636539757251740e-03 -2.720289491117000580e-02 -5.184224247932434082e-02 -2.082253694534301758e-01 2.063916623592376709e-01 -1.624291688203811646e-01 -2.583498507738113403e-02 1.474924236536026001e-01 2.305811345577239990e-01
-1.653854921460151672e-02 -1.681278347969055176e-01 2.614752352237701416e-01 2.195122539997100830e-01 5.997541919350624084e-02 2.224641889333724976e-01 2.217504829168319702e-01 -6.799050420522689819e-02 -2.392083257436752319e-01 -4.835335612297058105e-01 -9.762668982148170471e-03 2.385226041078567505e-01 3.273271024227142334e-02 -1.853119954466819763e-02 3.649005293846130371e-01 -7.596483826637268066e-02 -9.025637060403823853e-03 -2.575289011001586914e-01 1.713307797908782959e-01 1.921092569828033447e-01 -4.676999524235725403e-02 2.147628366947174072e-01 -6.675393879413604736e-02 -2.598549611866474152e-02 -9.048713743686676025e-02 -1.065625343471765518e-02 9.548031538724899292e-02 1.094563957303762436e-02 1.382452547550201416e-01 -1.317936182022094727e-01 -1.379626095294952393e-01 2.263688482344150543e-02
-1.498478502035140991e-01 3.998797833919525146e-01 -1.249626725912094116e-01 2.352568805217742920e-01 1.124104112386703491e-01 -1.835468783974647522e-02 1.470868475735187531e-02 -1.857876628637313843e-01 1.842147670686244965e-02 -2.180731296539306641e-01 1.783202402293682098e-02 2.104579061269760132e-01 -2.823697030544281006e-01 -1.204305663704872131e-01 -4.844108596444129944e-02 2.289282530546188354e-02 -1.155115514993667603e-01 6.716933846473693848e-02 4.204797446727752686e-01 2.735632359981536865e-01 5.280042812228202820e-02 2.352917939424514771e-01 1.266931593418121338e-01 4.651112481951713562e-02 -1.736932396888732910e-01 7.419420778751373291e-02 1.119940802454948425e-01 -7.966938614845275879e-02 1.926757842302322388e-01 -2.344581335783004761e-01 -4.220608621835708618e-02 1.227273717522621155e-01
-1.209154501557350159e-01 3.507913947105407715e-01 1.998728699982166290e-02 -5.744377523660659790e-02 1.304377466440200806e-01 2.389204688370227814e-02 1.547223329544067383e-01 -1.704517751932144165e-01 8.057980984449386597e-02 -1.758679375052452087e-02 -1.511120498180389404e-01 1.963696032762527466e-01 -5.259452853351831436e-03 -1.852784305810928345e-01 -1.471491754055023193e-01 -1.254168897867202759e-01 -4.044973105192184448e-02 -4.468723386526107788e-02 4.785329103469848633e-01 1.036657169461250305e-01 -1.698416844010353088e-02 1.012304201722145081e-01 -1.704856604337692261e-01 -3.834624588489532471e-01 1.118110716342926025e-01 2.714734710752964020e-02 1.826080381870269775e-01 -2.244226075708866119e-02 -1.113490313291549683e-01 2.365579307079315186e-01 2.632340490818023682e-01 1.826330870389938354e-01
-1.775720715522766113e-01 2.045622467994689941e-01 2.347248047590255737e-01 2.159018665552139282e-01 2.190552055835723877e-01 1.846240013837814331e-01 -3.037452930584549904e-03 -1.909838616847991943e-01 -5.904914811253547668e-02 -8.074408769607543945e-02 -7.484373450279235840e-02 1.657968610525131226e-01 -3.214920163154602051e-01 1.425055233994498849e-04 3.367759287357330322e-01 -1.044308096170425415e-01 -1.869487762451171875e-01 -3.538363575935363770e-01 1.330576688051223755e-01 -1.935220956802368164e-01 6.160039082169532776e-02 -1.158183999359607697e-02 -1.181563809514045715e-01 3.563162684440612793e-02 -1.053811535239219666e-01 1.326232552528381348e-01 6.781784445047378540e-02 2.189744710922241211e-01 1.126418933272361755e-01 -1.735110431909561157e-01 1.397224515676498413e-01 2.399078905582427979e-01
-1.341369301080703735e-01 -2.620299458503723145e-01 3.047809004783630371e-01 -2.817185819149017334e-01 2.426358163356781006e-01 2.744038701057434082e-01 2.491988688707351685e-01 -9.330309927463531494e-02 -9.391245990991592407e-02 -1.176279634237289429e-01 -2.683724164962768555e-01 2.211876213550567627e-02 -2.695208191871643066e-01 3.549928218126296997e-02 -7.906934618949890137e-02 7.926916703581809998e-03 -1.853302866220474243e-02 -9.277288615703582764e-02 3.082543909549713135e-01 -1.325652599334716797e-01 4.462606087327003479e-02 -1.166108027100563049e-01 2.032873928546905518e-01 -1.222504973411560059e-01 2.395660430192947388e-01 -7.541749626398086548e-02 1.930182278156280518e-01 -1.546269059181213379e-01 5.881339893676340580e-04 -1.315627843141555786e-01 -7.454987149685621262e-03 1.603599786758422852e-01
-2.817942500114440918e-01 2.836972475051879883e-01 1.802437752485275269e-01 -7.826635241508483887e-02 3.948231413960456848e-02 7.962938398122787476e-02 4.372553527355194092e-02 7.271566241979598999e-02 1.004526689648628235e-01 -2.912688255310058594e-01 -1.954567283391952515e-01 1.957487016916275024e-01 -8.034180104732513428e-02 -3.987918607890605927e-03 2.467348724603652954e-01 -1.462393701076507568e-01 -8.652352541685104370e-02 6.106325238943099976e-02 2.943085730075836182e-01 -1.137916818261146545e-01 -3.024917840957641602e-01 -6.953286938369274139e-04 -2.348840534687042236e-01 1.110600158572196960e-01 9.096962213516235352e-02 5.955633893609046936e-02 -2.852597832679748535e-01 4.156148433685302734e-02 2.107806503772735596e-02 -3.012066520750522614e-02 3.100710511207580566e-01 2.529926896095275879e-01
-1.941092908382415771e-01 1.766217499971389771e-01 -7.576373964548110962e-02 -2.646189332008361816e-01 1.846863627433776855e-01 -2.666002511978149414e-01 4.612822830677032471e-01 -7.488180696964263916e-02 -2.049847505986690521e-02 -2.357288748025894165e-01 1.013773679733276367e-01 3.865208327770233154e-01 -1.601792573928833008e-01 1.237950380891561508e-02 -5.010060593485832214e-02 7.054098695516586304e-02 -1.711551994085311890e-01 -2.415592521429061890e-01 4.326364025473594666e-02 -6.688096560537815094e-03 5.606733262538909912e-02 -1.157064884901046753e-01 -6.530008278787136078e-03 -1.326796412467956543e-01 1.284115463495254517e-01 -2.300170212984085083e-01 -1.313142776489257812e-01 1.164616793394088745e-01 -1.159887760877609253e-01 1.300687640905380249e-01 -4.180312529206275940e-02 1.636041998863220215e-01
1.342939306050539017e-02 1.503393501043319702e-01 8.174520730972290039e-02 -9.405127912759780884e-02 1.491246223449707031e-01 -3.363883821293711662e-03 2.433054596185684204e-01 -1.237554848194122314e-01 -2.206208556890487671e-01 8.654396235942840576e-02 -2.209513038396835327e-01 3.390820920467376709e-01 -6.486956775188446045e-02 1.205454617738723755e-01 -4.113768637180328369e-01 2.625177204608917236e-01 -2.101871743798255920e-02 -3.384703993797302246e-01 1.731246560811996460e-01 3.219475224614143372e-02 6.514398008584976196e-02 1.653120294213294983e-02 -6.558116525411605835e-02 -9.359239786863327026e-02 2.410870194435119629e-01 2.257033288478851318e-01 6.141178775578737259e-03 1.079920232295989990e-01 9.537956677377223969e-03 -2.549321018159389496e-02 1.976547092199325562e-01 2.528217732906341553e-01
-1.157394945621490479e-01 -6.939756125211715698e-02 5.277935042977333069e-02 2.365899533033370972e-01 2.729314565658569336e-01 3.046215772628784180e-01 2.727959752082824707e-01 -1.278144270181655884e-01 -8.660034090280532837e-02 -3.017594218254089355e-01 1.571630388498306274e-01 1.798554807901382446e-01 -2.352185733616352081e-02 1.009176075458526611e-01 -1.522354334592819214e-01 9.113240242004394531e-02 6.662657856941223145e-02 -1.812879592180252075e-01 2.196679562330245972e-01 -1.263958215713500977e-01 -2.121777385473251343e-01 1.409135758876800537e-01 3.620934113860130310e-02 1.785208880901336670e-01 3.787919878959655762e-02 -1.735583692789077759e-01 -1.576918512582778931e-01 3.107366338372230530e-02 -9.332698583602905273e-02 -4.350255727767944336e-01 5.100324749946594238e-02 9.809911996126174927e-02
1.204711850732564926e-02 -2.451582625508308411e-02 1.509131193161010742e-01 -2.398746609687805176e-01 2.767396569252014160e-01 6.977932900190353394e-02 -8.703934960067272186e-03 -1.670152992010116577e-01 1.524886935949325562e-01 -1.447980999946594238e-01 -2.021244615316390991e-01 2.508509755134582520e-01 2.704460918903350830e-01 1.054070740938186646e-01 4.312917962670326233e-02 5.435836967080831528e-03 -1.277006566524505615e-01 -2.085783332586288452e-01 1.446647047996520996e-01 7.760749012231826782e-02 -2.670132815837860107e-01 2.846374213695526123e-01 -8.191193640232086182e-02 5.041797831654548645e-02 3.006842434406280518e-01 -1.043176278471946716e-01 1.527427285909652710e-01 8.785116672515869141e-02 -1.680348813533782959e-01 8.014442026615142822e-02 2.556056082248687744e-01 3.077506422996520996e-01
8.193235099315643311e-02 2.922092080116271973e-01 7.473063468933105469e-02 -1.125347688794136047e-01 2.448235265910625458e-02 9.274858981370925903e-02 1.455838680267333984e-01 4.417238291352987289e-03 1.843090057373046875e-01 -2.631062567234039307e-01 -3.477051854133605957e-02 2.769721448421478271e-01 -1.954173743724822998e-01 -6.455726176500320435e-02 -6.400858052074909210e-03 -1.743464767932891846e-01 -6.389475613832473755e-02 4.818401113152503967e-02 2.222758680582046509e-01 -5.724435672163963318e-02 -4.456123709678649902e-01 2.893266975879669189e-01 -4.251021146774291992e-02 6.624135375022888184e-02 4.164950177073478699e-02 1.919317841529846191e-01 -2.474111467599868774e-01 -1.699047386646270752e-01 1.079836487770080566e-02 -1.845999062061309814e-02 3.176480531692504883e-01 1.665912568569183350e-01
1.815743185579776764e-02 3.232606053352355957e-01 1.371236145496368408e-01 -1.361190825700759888e-01 1.400735080242156982e-01 3.261886909604072571e-02 2.211401164531707764e-01 -3.206893205642700195e-01 -7.527874410152435303e-02 -7.101470977067947388e-02 -2.199805974960327148e-01 -4.101692512631416321e-02 -1.877393573522567749e-01 4.626579582691192627e-03 -1.493102610111236572e-01 7.687541842460632324e-02 -9.814993245527148247e-04 -1.327458769083023071e-01 8.867337554693222046e-02 3.115049004554748535e-01 6.041149795055389404e-02 2.646666206419467926e-02 -3.953580930829048157e-02 2.809782624244689941e-01 1.241563037037849426e-01 4.266905188560485840e-01 -1.164236664772033691e-01 1.105079129338264465e-01 -2.129641920328140259e-01 -2.608375549316406250e-01 1.115175262093544006e-01 -6.857699155807495117e-02
1.814806908369064331e-01 3.461362123489379883e-01 2.200751900672912598e-01 -1.394647359848022461e-01 1.054603233933448792e-01 -1.727301329374313354e-01 -7.940429262816905975e-03 -4.499853029847145081e-02 -1.141804158687591553e-01 -4.103155434131622314e-01 1.515447497367858887e-01 2.689649164676666260e-01 1.792367547750473022e-01 -7.333970814943313599e-02 -1.212557777762413025e-01 2.531552128493785858e-02 -1.435416489839553833e-01 -1.644439101219177246e-01 3.733740746974945068e-01 2.673405706882476807e-01 2.618793845176696777e-01 -5.096440762281417847e-02 5.545651074498891830e-03 -9.572807699441909790e-02 -3.785457089543342590e-02 -4.217150434851646423e-02 -3.930748254060745239e-02 -5.327691510319709778e-02 2.285695821046829224e-01 2.554525621235370636e-02 5.878828838467597961e-02 6.267109513282775879e-02
-2.665782272815704346e-01 2.203481346368789673e-01 3.192193806171417236e-01 -1.055272296071052551e-01 1.019550636410713196e-01 9.653849410824477673e-04 -1.375368237495422363e-01 -2.768692076206207275e-01 -2.435047179460525513e-03 -3.629245460033416748e-01 1.107458248734474182e-01 1.638288646936416626e-01 -1.201273500919342041e-01 -1.412798166275024414e-01 7.822698354721069336e-02 -3.190189301967620850e-01 -1.318847537040710449e-01 -2.557919323444366455e-01 1.199017018079757690e-01 4.461019486188888550e-02 3.159584477543830872e-02 -4.878396913409233093e-02 -3.303419100120663643e-03 -1.277478337287902832e-01 5.999402329325675964e-02 6.690584123134613037e-02 1.479984074831008911e-01 -1.826994866132736206e-01 -1.712505966424942017e-01 1.771383583545684814e-01 5.240282416343688965e-02 3.202532827854156494e-01
-7.628912478685379028e-02 4.716446250677108765e-02 4.738827645778656006e-01 -7.393135130405426025e-02 4.045981168746948242e-01 2.440203353762626648e-02 -5.640042945742607117e-02 -1.977577954530715942e-01 -1.390299797058105469e-01 -3.893122971057891846e-01 7.081142067909240723e-02 2.184910923242568970e-01 -7.788947969675064087e-02 3.217096999287605286e-02 -6.759778410196304321e-02 -1.341657191514968872e-01 -2.372248470783233643e-02 -2.447949051856994629e-01 9.666959941387176514e-02 -1.034656465053558350e-01 8.952879160642623901e-02 -1.580046862363815308e-01 -2.056683599948883057e-02 -7.720387727022171021e-02 2.246137941256165504e-03 -1.149005722254514694e-02 1.197995990514755249e-01 -4.517675191164016724e-02 -8.050597459077835083e-02 1.965680718421936035e-01 -2.538586221635341644e-02 3.461597263813018799e-01
-4.320339113473892212e-02 3.065366744995117188e-01 2.192604392766952515e-01 9.171485900878906250e-02 -6.558636575937271118e-02 2.072104960680007935e-01 -4.237325489521026611e-02 -1.888287663459777832e-01 3.991315662860870361e-01 -3.650660812854766846e-01 2.660433016717433929e-02 1.070178225636482239e-01 -1.972395628690719604e-01 1.511005777865648270e-02 8.568440377712249756e-02 1.032953485846519470e-01 -5.745816603302955627e-02 -1.536365151405334473e-01 3.226677179336547852e-01 8.884476125240325928e-02 -1.326933950185775757e-01 2.784513831138610840e-01 -1.266208440065383911e-01 -1.541635394096374512e-01 1.840940117835998535e-02 -1.298722438514232635e-02 -1.448861807584762573e-01 1.210098341107368469e-01 -1.962137371301651001e-01 -9.460152685642242432e-02 1.762628257274627686e-01 1.122177168726921082e-01
-1.156402975320816040e-01 -1.280753612518310547e-01 1.059150844812393188e-01 -1.276512295007705688e-01 -1.253468692302703857e-01 9.094379097223281860e-02 1.684462577104568481e-01 -8.440916985273361206e-02 -9.344106167554855347e-02 -3.118898272514343262e-01 -3.034873604774475098e-01 3.947179913520812988e-01 -2.528987824916839600e-01 1.304872781038284302e-01 -1.220874488353729248e-01 -2.073351442813873291e-01 2.833950519561767578e-02 -3.208936452865600586e-01 2.863909490406513214e-02 7.012043893337249756e-02 2.623248696327209473e-01 1.988987326622009277e-01 5.900338664650917053e-02 2.445430904626846313e-01 -3.405976807698607445e-03 -2.687982842326164246e-02 -2.419142574071884155e-01 -1.172839850187301636e-01 -1.346593201160430908e-01 -1.034479662775993347e-01 -1.223018486052751541e-02 -8.527051657438278198e-02
1.841807365417480469e-01 2.037746757268905640e-01 4.176015034317970276e-02 1.075221374630928040e-01 2.185677736997604370e-02 -1.396201178431510925e-02 3.295849859714508057e-01 -1.507204324007034302e-01 -3.432849422097206116e-02 1.715413480997085571e-01 1.862366683781147003e-02 1.337892711162567139e-01 -2.996619641780853271e-01 1.157214194536209106e-01 -9.366413950920104980e-02 -4.615115933120250702e-03 -2.106639444828033447e-01 -2.900268435478210449e-01 4.601753950119018555e-01 5.155973508954048157e-02 2.645879685878753662e-01 4.264828190207481384e-02 1.656866818666458130e-01 -3.020008094608783722e-02 7.920628786087036133e-02 -9.814555943012237549e-02 -3.070984482765197754e-01 -3.526651486754417419e-02 -2.139711380004882812e-02 -2.587191946804523468e-02 4.660205915570259094e-02 2.460406571626663208e-01
-1.219208985567092896e-01 6.084668263792991638e-02 1.553409695625305176e-01 -1.343699842691421509e-01 3.959488272666931152e-01 -2.258305810391902924e-02 4.841488897800445557e-01 -1.090565025806427002e-01 -2.364886999130249023e-01 -1.148239448666572571e-01 -4.587891697883605957e-02 3.293395787477493286e-02 5.461383238434791565e-02 -1.567422896623611450e-01 -3.125901520252227783e-01 4.879576712846755981e-02 -1.325443685054779053e-01 -3.719323277473449707e-01 1.464990228414535522e-01 1.119443587958812714e-02 1.784082353115081787e-01 -1.035092771053314209e-01 2.408455759286880493e-01 -2.087207511067390442e-02 5.936833471059799194e-02 5.558623373508453369e-02 1.059981733560562134e-01 -2.816380700096487999e-03 6.820161640644073486e-02 4.010943812318146229e-04 1.021858900785446167e-01 1.558726578950881958e-01
-5.648414790630340576e-02 6.931339949369430542e-02 3.150205016136169434e-01 8.160774409770965576e-02 3.924445807933807373e-02 1.666317731142044067e-01 2.465513944625854492e-01 -2.140404582023620605e-01 -1.720284819602966309e-01 -3.470639288425445557e-01 1.494929492473602295e-01 1.888152360916137695e-01 -2.023667395114898682e-01 4.840164259076118469e-02 8.177001774311065674e-02 -5.752034951001405716e-03 2.152676433324813843e-01 5.394066497683525085e-02 2.525223791599273682e-01 -3.447327017784118652e-01 -4.362551122903823853e-02 3.106189370155334473e-01 1.468348503112792969e-01 4.143959656357765198e-02 1.812659949064254761e-01 1.327591575682163239e-02 -1.499607134610414505e-02 -8.505243808031082153e-03 -2.505243420600891113e-01 -1.632010489702224731e-01 1.220832094550132751e-01 -3.137159720063209534e-02
-2.089401707053184509e-02 1.562581807374954224e-01 2.137925028800964355e-01 -1.191693881992250681e-04 1.493905782699584961e-01 -5.105911567807197571e-02 6.407798826694488525e-02 -2.102998197078704834e-01 -1.049207802861928940e-02 -2.522290945053100586e-01 1.296816915273666382e-01 2.998984158039093018e-01 1.842781156301498413e-02 -1.874445229768753052e-01 -3.389751538634300232e-02 -2.694373130798339844e-01 -6.126199383288621902e-03 -1.494124382734298706e-01 1.654144227504730225e-01 2.970734238624572754e-01 1.019037216901779175e-01 5.684326589107513428e-02 -1.144142076373100281e-01 9.661560505628585815e-02 -2.447176873683929443e-01 -6.667823344469070435e-02 3.276298940181732178e-01 -8.586581051349639893e-02 -9.757652878761291504e-03 -2.126996666193008423e-01 1.668310463428497314e-01 3.876124918460845947e-01
-1.296457350254058838e-01 -6.016944721341133118e-02 4.271293282508850098e-01 -1.278815716505050659e-01 3.124098777770996094e-01 2.020825892686843872e-01 4.680476337671279907e-02 -3.335364758968353271e-01 -2.509951032698154449e-02 -3.380229771137237549e-01 1.433310508728027344e-01 2.552634179592132568e-01 -1.577976047992706299e-01 -9.652183949947357178e-02 -7.271967083215713501e-02 -2.753510773181915283e-01 -5.947943404316902161e-02 -7.020159065723419189e-02 1.621885448694229126e-01 -3.928014263510704041e-02 -3.643531352281570435e-03 5.759181082248687744e-02 3.760297968983650208e-02 -1.305239051580429077e-01 -8.627237379550933838e-02 5.260188505053520203e-02 1.034121289849281311e-01 -1.010292246937751770e-01 -1.053608506917953491e-01 7.279025018215179443e-02 -1.207295358180999756e-01 3.046438097953796387e-01
1.501371860504150391e-01 3.577319979667663574e-01 -3.858282417058944702e-02 -2.230859845876693726e-01 1.569609194993972778e-01 1.823233962059020996e-01 2.246799618005752563e-01 4.397388920187950134e-02 6.212684884667396545e-02 -2.316979020833969116e-01 3.176739439368247986e-03 2.292411178350448608e-01 5.877947434782981873e-02 2.460006177425384521e-01 -2.800520360469818115e-01 9.641598165035247803e-02 -1.032457351684570312e-01 -2.705549299716949463e-01 2.124184072017669678e-01 -1.813171952962875366e-01 -1.984925940632820129e-03 -1.159098595380783081e-01 -3.060230910778045654e-01 1.169633269309997559e-01 -1.255905628204345703e-01 1.034077405929565430e-01 1.310013514012098312e-02 -6.972671300172805786e-02 -1.188410073518753052e-01 9.838650375604629517e-02 2.257159054279327393e-01 1.930245459079742432e-01
-1.384074985980987549e-02 1.788171008229255676e-02 2.430752813816070557e-01 2.943774759769439697e-01 1.003410443663597107e-01 7.516676932573318481e-02 8.910345286130905151e-02 -1.721822619438171387e-01 7.970240712165832520e-02 5.992413032799959183e-03 -8.330663293600082397e-02 1.594533622264862061e-01 -1.910632699728012085e-01 1.693330109119415283e-01 -4.658155143260955811e-03 2.286450564861297607e-01 1.072308644652366638e-01 -1.529749929904937744e-01 3.785746693611145020e-01 2.493419796228408813e-01 -4.400252550840377808e-02 -2.727327346801757812e-01 5.668699368834495544e-02 4.343516752123832703e-02 -1.078337952494621277e-01 1.042971760034561157e-01 -3.101437166333198547e-02 2.155457250773906708e-02 -9.077808260917663574e-02 -2.481170296669006348e-01 3.862967342138290405e-02 4.766242504119873047e-01
1.473658382892608643e-01 4.357432015240192413e-03 7.022491097450256348e-02 -3.650576621294021606e-02 3.037776648998260498e-01 2.326123975217342377e-02 4.450136721134185791e-01 -1.135862097144126892e-01 -1.619942188262939453e-01 1.052816137671470642e-01 -2.800230085849761963e-01 3.120122253894805908e-01 -3.248432651162147522e-02 -4.005104769021272659e-03 1.061321273446083069e-01 5.641966685652732849e-02 -9.698576480150222778e-02 -1.837866008281707764e-01 3.640088811516761780e-02 1.301486492156982422e-01 -2.572460658848285675e-02 1.582990437746047974e-01 1.919349133968353271e-01 7.959569990634918213e-02 -4.224260151386260986e-02 -2.572940587997436523e-01 -1.882719248533248901e-01 8.578076958656311035e-02 5.732603743672370911e-02 -3.095069229602813721e-01 2.283373773097991943e-01 2.174384742975234985e-01
4.310290515422821045e-02 1.911346167325973511e-01 1.818508803844451904e-01 3.312936425209045410e-02 1.445528566837310791e-01 1.516468971967697144e-01 -9.486544877290725708e-02 1.394474059343338013e-01 -8.812206238508224487e-02 -3.316636085510253906e-01 -3.739859461784362793e-01 3.526329994201660156e-01 1.733282953500747681e-02 -2.949373051524162292e-02 7.501978427171707153e-02 -1.003082394599914551e-01 -3.804686665534973145e-02 7.407010346651077271e-02 3.418094515800476074e-01 -9.460273431614041328e-04 -2.064228355884552002e-01 4.930450767278671265e-02 1.166709959506988525e-01 3.576996922492980957e-02 1.911836117506027222e-02 -7.645302265882492065e-02 -1.720231771469116211e-01 -1.908356696367263794e-01 -2.924425899982452393e-01 1.666376292705535889e-01 2.483379989862442017e-01 1.593064963817596436e-01
-7.023850083351135254e-02 1.062328219413757324e-01 8.504720777273178101e-02 6.770640145987272263e-03 2.541080117225646973e-01 1.034758612513542175e-01 2.635502256453037262e-02 -2.117084711790084839e-01 1.315317749977111816e-01 -3.606460988521575928e-01 3.757929056882858276e-02 2.284731268882751465e-01 2.002721838653087616e-02 -1.725395470857620239e-01 1.043539643287658691e-01 -3.829030096530914307e-01 -3.799383761361241341e-03 -8.401590585708618164e-02 3.359586596488952637e-01 2.562079727649688721e-01 1.002096384763717651e-01 -2.149385586380958557e-02 -2.064552307128906250e-01 6.645695120096206665e-02 -1.475628167390823364e-01 -1.064606979489326477e-01 1.932307481765747070e-01 4.727319255471229553e-02 -1.056413538753986359e-02 -4.633871838450431824e-02 6.334744393825531006e-03 3.859359323978424072e-01
2.889960445463657379e-02 2.320969402790069580e-01 -2.061486430466175079e-02 2.591367661952972412e-01 2.348215579986572266e-01 -2.663525007665157318e-02 1.067629680037498474e-01 -9.680470079183578491e-02 -6.129027530550956726e-02 -1.237880662083625793e-01 7.454388588666915894e-02 2.561012804508209229e-01 -2.330355942249298096e-01 -9.504709392786026001e-02 -9.973756223917007446e-02 2.631746046245098114e-02 1.537645142525434494e-02 -3.900595903396606445e-01 1.154709681868553162e-01 -2.440163940191268921e-01 -2.257722020149230957e-01 2.980909347534179688e-01 7.254128903150558472e-02 -2.015112489461898804e-01 -2.112494856119155884e-01 -2.389978617429733276e-01 1.960063129663467407e-01 -1.023171618580818176e-01 -1.490662544965744019e-01 -2.092877328395843506e-01 1.726856804452836514e-03 9.630740433931350708e-02
-1.208437308669090271e-01 2.588117122650146484e-01 2.628040909767150879e-01 -2.218549847602844238e-01 1.346325129270553589e-01 -1.462090611457824707e-01 5.735439434647560120e-02 -2.462298721075057983e-01 8.386142551898956299e-02 3.812708333134651184e-02 -1.580063551664352417e-01 1.134515926241874695e-01 -1.538811028003692627e-01 2.882501780986785889e-01 -8.916094154119491577e-02 2.536533474922180176e-01 2.272735983133316040e-01 -2.656951248645782471e-01 2.565826773643493652e-01 4.639508947730064392e-02 -2.001121342182159424e-01 2.194391638040542603e-01 -4.215885698795318604e-02 3.726391866803169250e-02 -1.118825227022171021e-01 -1.883174479007720947e-01 -1.773082315921783447e-01 -2.434733062982559204e-01 1.068397238850593567e-01 -9.486874938011169434e-02 1.679578870534896851e-01 4.902261123061180115e-02
6.490845978260040283e-02 1.731997430324554443e-01 1.752385497093200684e-01 -2.706114389002323151e-02 1.072955802083015442e-01 1.510923951864242554e-01 8.644616603851318359e-02 -1.826978772878646851e-01 -2.229906171560287476e-01 -9.555281698703765869e-02 1.606583595275878906e-01 1.725474596023559570e-01 -2.750673294067382812e-01 6.177376210689544678e-02 2.109791897237300873e-02 1.001591831445693970e-01 4.872050508856773376e-02 -2.168659865856170654e-01 2.862364351749420166e-01 4.518324136734008789e-01 -1.927169272676110268e-03 3.329968750476837158e-01 -1.729824347421526909e-03 2.379025369882583618e-01 -8.514671586453914642e-03 -2.312883734703063965e-01 1.963896304368972778e-01 -7.798790931701660156e-03 5.078332498669624329e-02 7.754510734230279922e-03 1.998917572200298309e-02 2.377951145172119141e-01
1.584748923778533936e-01 4.647342860698699951e-02 7.318611443042755127e-02 3.988789767026901245e-02 -1.053728833794593811e-01 1.091674864292144775e-01 -1.066823527216911316e-01 1.275716628879308701e-02 -3.223249912261962891e-01 -3.977246880531311035e-01 -9.305749088525772095e-02 1.250002831220626831e-01 -3.681911230087280273e-01 1.643957197666168213e-01 -1.436316072940826416e-01 1.786507815122604370e-01 1.167294606566429138e-01 -2.126679569482803345e-01 2.345805317163467407e-01 5.378816276788711548e-02 1.085715088993310928e-02 4.598059877753257751e-02 -2.867182195186614990e-01 1.088767964392900467e-02 -5.486312881112098694e-02 5.954412743449211121e-02 -2.218630909919738770e-01 -1.323154419660568237e-01 1.219434291124343872e-01 -1.357562541961669922e-01 7.047190517187118530e-02 3.418027460575103760e-01
-1.774216592311859131e-01 2.692013084888458252e-01 2.339302003383636475e-01 6.193806231021881104e-02 -3.099140338599681854e-02 6.443840265274047852e-02 4.865707084536552429e-02 2.775606326758861542e-02 6.720643490552902222e-02 -3.550156652927398682e-01 -1.476212739944458008e-01 3.007626831531524658e-01 1.412199288606643677e-01 -2.180585563182830811e-01 -5.316509306430816650e-02 1.758700013160705566e-01 -1.340581774711608887e-01 -1.257509589195251465e-01 2.557825446128845215e-01 3.345324099063873291e-01 9.113091975450515747e-02 4.658304899930953979e-02 -1.873547025024890900e-02 2.075060158967971802e-01 1.394895911216735840e-01 -7.460309565067291260e-02 8.803800679743289948e-03 7.467342168092727661e-02 -1.301521360874176025e-01 -3.859964311122894287e-01 1.433698087930679321e-01 -5.494455248117446899e-02
-1.549136042594909668e-01 4.727573990821838379e-01 -9.095123410224914551e-02 2.063932828605175018e-02 6.745814532041549683e-02 1.903755241073668003e-03 7.285181432962417603e-02 4.835569486021995544e-02 9.584158658981323242e-03 -2.866725623607635498e-01 -1.404154747724533081e-01 3.045519590377807617e-01 3.688522055745124817e-02 -1.475877910852432251e-01 4.221548140048980713e-02 -3.187417984008789062e-02 1.727964542806148529e-02 4.984442517161369324e-02 5.018633008003234863e-01 5.153696611523628235e-02 -5.196810513734817505e-02 6.651792675256729126e-02 -1.677364259958267212e-01 -1.246085986495018005e-01 2.752280235290527344e-01 -1.425723545253276825e-02 1.664741188287734985e-01 1.872845143079757690e-01 -8.218923956155776978e-02 -4.940725490450859070e-02 1.754031926393508911e-01 1.553153991699218750e-01
4.989443346858024597e-03 -2.022154070436954498e-02 -4.305113572627305984e-03 -1.309684514999389648e-01 -1.587885171175003052e-01 3.192907944321632385e-02 1.937653683125972748e-02 1.486488580703735352e-01 -6.307567656040191650e-02 -1.379667371511459351e-01 -1.625991016626358032e-01 1.869895905256271362e-01 -2.379847019910812378e-01 1.425555199384689331e-01 -4.502493888139724731e-02 7.468586415052413940e-02 1.728217899799346924e-01 -5.004813075065612793e-01 3.695344328880310059e-01 3.643314167857170105e-02 6.686589121818542480e-02 8.016804605722427368e-02 -1.274589151144027710e-01 8.486059494316577911e-03 6.732941418886184692e-02 -1.630274951457977295e-02 1.308309882879257202e-01 -2.716558575630187988e-01 -1.024303287267684937e-01 2.854092121124267578e-01 9.827773272991180420e-02 3.491981923580169678e-01
7.577904313802719116e-02 1.229078397154808044e-01 1.777040958404541016e-01 -1.120299473404884338e-01 1.137882173061370850e-01 1.888930052518844604e-01 -8.798090368509292603e-02 -1.144213452935218811e-01 1.831214129924774170e-01 -2.395955473184585571e-01 -2.895088493824005127e-01 -6.931173801422119141e-02 2.104127779603004456e-02 -5.644676461815834045e-02 3.715227544307708740e-02 1.985329240560531616e-01 3.027347922325134277e-01 -2.865543365478515625e-01 3.329811096191406250e-01 8.766768127679824829e-02 -9.788231551647186279e-02 2.055001109838485718e-01 1.846983134746551514e-01 -2.000117301940917969e-02 -2.760180458426475525e-02 3.368489816784858704e-02 -1.653972864151000977e-01 -1.459895074367523193e-01 -3.669854402542114258e-01 -1.406949758529663086e-01 -1.440879050642251968e-02 2.401701807975769043e-01
1.100172474980354309e-01 2.372495234012603760e-01 3.326138854026794434e-01 -1.704451143741607666e-01 4.580130428075790405e-02 -1.393909305334091187e-01 1.347623318433761597e-01 -2.648101747035980225e-01 -8.642003685235977173e-02 -2.900695502758026123e-01 9.076993167400360107e-02 1.703508794307708740e-01 4.114466160535812378e-02 -9.662800282239913940e-02 -4.325924441218376160e-02 -8.105039596557617188e-02 6.415794044733047485e-02 -2.895295023918151855e-01 1.851081699132919312e-01 3.456633090972900391e-01 -6.407932844012975693e-03 8.296019583940505981e-02 -1.301339566707611084e-01 3.407428562641143799e-01 -2.712946534156799316e-01 2.389538660645484924e-02 1.910124160349369049e-02 -5.730329453945159912e-02 -5.468536540865898132e-02 9.241874516010284424e-02 -2.082311781123280525e-03 2.505246698856353760e-01
-8.770401775836944580e-02 1.999537646770477295e-01 8.963882178068161011e-02 7.940819486975669861e-03 -1.042083948850631714e-01 1.677859872579574585e-01 4.196551442146301270e-01 3.750488907098770142e-02 -5.404534190893173218e-02 -3.100809268653392792e-02 8.363476023077964783e-03 8.980239927768707275e-02 -1.480788290500640869e-01 1.653155535459518433e-01 -1.714361086487770081e-02 7.980105280876159668e-02 -1.247486472129821777e-01 -3.367983102798461914e-01 4.569785296916961670e-01 -1.679698526859283447e-01 -1.852865964174270630e-01 -1.845404505729675293e-01 3.705203831195831299e-01 4.812492989003658295e-03 -1.504388172179460526e-02 -7.223775982856750488e-02 1.020850427448749542e-02 -5.414115265011787415e-02 -1.784487515687942505e-01 -4.662166535854339600e-02 -5.049758031964302063e-02 2.073240578174591064e-01
-1.505565922707319260e-02 2.107547819614410400e-01 -4.657851159572601318e-02 -1.708032339811325073e-01 3.116795718669891357e-01 -7.635007053613662720e-02 2.110730409622192383e-01 -2.396168261766433716e-01 -3.198729455471038818e-02 4.579477477818727493e-03 -1.767777204513549805e-01 1.818630397319793701e-01 -7.741877436637878418e-02 -8.956769853830337524e-02 -2.280292063951492310e-01 3.304882645606994629e-01 -2.685629203915596008e-02 -4.349635243415832520e-01 2.936377823352813721e-01 2.001947015523910522e-01 8.181801438331604004e-02 -2.436760580167174339e-03 1.087904945015907288e-01 1.882758587598800659e-01 2.020290195941925049e-01 -6.548695266246795654e-02 1.585321575403213501e-01 -9.095030836760997772e-03 1.602620035409927368e-01 -8.948948234319686890e-02 6.472434103488922119e-02 -8.155676536262035370e-03
1.769203096628189087e-01 3.486619293689727783e-01 2.897703051567077637e-01 -2.079133093357086182e-01 3.541470170021057129e-01 9.451998770236968994e-02 2.922571599483489990e-01 -1.880193054676055908e-01 3.805465996265411377e-02 -1.989348679780960083e-01 3.179015219211578369e-02 1.839436292648315430e-01 -8.879481814801692963e-03 1.200492829084396362e-01 -1.634946614503860474e-01 3.397521749138832092e-02 -6.654138118028640747e-02 -1.869794726371765137e-01 -4.784717410802841187e-02 -8.916341513395309448e-02 2.236922085285186768e-01 2.607567310333251953e-01 9.836961328983306885e-02 -1.362877935171127319e-01 2.836770117282867432e-01 8.537123352289199829e-02 -2.685367362573742867e-03 -2.016533911228179932e-02 2.152764797210693359e-01 9.080136567354202271e-02 7.497112452983856201e-02 -4.773972928524017334e-02
-1.313260793685913086e-01 9.457708895206451416e-02 1.905608475208282471e-01 2.712533064186573029e-02 2.708226442337036133e-01 2.427137792110443115e-01 1.137104406952857971e-01 -9.388038516044616699e-02 -1.642304956912994385e-01 -2.937348932027816772e-02 -2.419170290231704712e-01 4.429789260029792786e-02 -7.592003326863050461e-03 1.002007536590099335e-02 1.262778490781784058e-01 -2.301680147647857666e-01 -9.965223819017410278e-02 -1.213209778070449829e-01 4.411678910255432129e-01 1.067292392253875732e-01 -2.518800795078277588e-01 -1.054033711552619934e-01 -1.836882084608078003e-01 -2.690521776676177979e-01 1.364045590162277222e-01 -1.195130646228790283e-01 2.155953552573919296e-03 2.848758175969123840e-02 3.820738196372985840e-02 -3.072668425738811493e-02 4.084807336330413818e-01 1.050681173801422119e-01
1.740631908178329468e-01 9.597680717706680298e-02 2.372563034296035767e-01 -8.007545024156570435e-02 -4.872866719961166382e-02 1.698343306779861450e-01 2.432962954044342041e-01 5.860300734639167786e-02 1.070851981639862061e-01 -2.856329083442687988e-01 -1.936826705932617188e-01 4.577037394046783447e-01 -2.415873110294342041e-02 -1.129399910569190979e-01 -3.920193761587142944e-02 -1.730788499116897583e-01 -1.315358132123947144e-01 2.818223647773265839e-02 3.237068057060241699e-01 -8.370935171842575073e-02 -1.557065546512603760e-01 9.044761210680007935e-02 1.029268801212310791e-01 7.173486053943634033e-02 -1.297302693128585815e-01 1.685611903667449951e-01 -2.935869693756103516e-01 -2.033966928720474243e-01 3.270668536424636841e-02 6.557861715555191040e-02 2.484152317047119141e-01 3.331496939063072205e-02
6.938356906175613403e-02 1.170549094676971436e-01 2.923532724380493164e-01 -3.328638151288032532e-02 6.064564734697341919e-02 2.646721303462982178e-01 5.776486918330192566e-02 -3.386032581329345703e-02 -3.417571261525154114e-02 -2.439905703067779541e-01 -1.367813199758529663e-01 4.342274665832519531e-01 -1.869693100452423096e-01 -6.718076020479202271e-02 2.546882331371307373e-01 -1.100031509995460510e-01 -2.728002071380615234e-01 -3.856308758258819580e-01 3.377130255103111267e-02 6.290016230195760727e-03 -2.122312970459461212e-02 4.057060182094573975e-02 4.937782883644104004e-02 3.808175772428512573e-02 -1.263928562402725220e-01 2.218725085258483887e-01 -5.847098678350448608e-02 2.079278081655502319e-01 1.746953874826431274e-01 8.066410571336746216e-02 -4.148038849234580994e-02 2.267078906297683716e-01
5.483635235577821732e-03 3.678429126739501953e-01 1.094919443130493164e-01 -2.826980054378509521e-01 8.888609707355499268e-02 2.476376444101333618e-01 2.565092779695987701e-02 -2.060876786708831787e-01 4.494239389896392822e-02 -1.994917392730712891e-01 -3.179333508014678955e-01 1.500200033187866211e-01 -2.630077861249446869e-02 5.649011209607124329e-02 2.107394933700561523e-01 -1.200103238224983215e-01 1.204076185822486877e-01 2.220658212900161743e-02 2.717203199863433838e-01 -6.552816927433013916e-02 3.553422689437866211e-01 5.446137860417366028e-02 1.182239800691604614e-01 8.268532902002334595e-02 -2.196534872055053711e-01 -2.185734920203685760e-02 1.118936836719512939e-01 -1.575799137353897095e-01 -2.375680953264236450e-02 -2.177655100822448730e-01 -5.489455536007881165e-02 2.281606197357177734e-01
-5.725923925638198853e-02 7.620686292648315430e-02 -3.084228187799453735e-02 -1.927563101053237915e-01 -1.062198355793952942e-02 1.640948057174682617e-01 8.504309505224227905e-02 -5.083861574530601501e-02 1.231111306697130203e-02 -1.839508563280105591e-01 -2.146736830472946167e-01 1.907886117696762085e-01 -2.399217337369918823e-01 -5.347757041454315186e-02 -2.818321585655212402e-01 -1.331485211849212646e-01 3.466577529907226562e-01 -3.035810291767120361e-01 2.834150493144989014e-01 -1.435759812593460083e-01 1.194145809859037399e-02 4.436033964157104492e-01 2.121360450983047485e-01 3.662223368883132935e-02 -1.895438730716705322e-01 1.346253603696823120e-01 -2.250728942453861237e-02 -5.384492129087448120e-02 6.078550592064857483e-03 -3.364655002951622009e-02 6.962694972753524780e-02 1.479251831769943237e-01
4.505245015025138855e-03 1.530108600854873657e-01 -1.042009368538856506e-01 -1.873002499341964722e-01 3.820694237947463989e-02 9.836386144161224365e-02 9.389190375804901123e-02 1.118390485644340515e-01 -3.144896924495697021e-01 -2.708056867122650146e-01 1.889943610876798630e-03 1.026793867349624634e-01 -2.829112112522125244e-01 8.229503780603408813e-02 1.236714571714401245e-01 -1.841644644737243652e-01 2.350312620401382446e-01 -3.672845065593719482e-01 2.552453875541687012e-01 9.905403852462768555e-02 1.006009131669998169e-01 -1.434561610221862793e-02 6.672323215752840042e-03 -1.901235729455947876e-01 1.831494718790054321e-01 -1.565720289945602417e-01 6.827927660197019577e-03 -2.296517491340637207e-01 -2.877325713634490967e-01 -1.814205199480056763e-01 -5.720154568552970886e-02 1.947380155324935913e-01
1.745239086449146271e-02 3.842023611068725586e-01 -6.821113172918558121e-03 -1.680437773466110229e-01 8.935917168855667114e-02 -2.124316245317459106e-01 4.711334779858589172e-02 -1.051682382822036743e-01 1.431912742555141449e-02 -2.382501810789108276e-01 -1.476004421710968018e-01 1.300634741783142090e-01 -2.216652482748031616e-01 -2.138139754533767700e-01 1.323717832565307617e-02 1.890140324831008911e-01 -3.986968100070953369e-02 -1.113075092434883118e-01 2.966606616973876953e-01 1.655617654323577881e-01 3.469789400696754456e-02 6.709180772304534912e-02 -1.350852996110916138e-01 3.338867127895355225e-01 6.589622795581817627e-02 -3.244394361972808838e-01 9.330472350120544434e-02 -2.682774327695369720e-02 8.909004926681518555e-02 8.605476468801498413e-02 1.140113547444343567e-01 3.446476161479949951e-01
1.940996497869491577e-01 2.794823348522186279e-01 1.884879767894744873e-01 -1.280943602323532104e-01 6.621832726523280144e-04 2.899929583072662354e-01 3.251863270998001099e-02 -2.791606187820434570e-01 4.846414178609848022e-02 -3.019200563430786133e-01 -2.369261831045150757e-01 7.482203096151351929e-02 2.131357491016387939e-01 1.025407463312149048e-01 -1.736562550067901611e-01 -1.153735965490341187e-01 2.149083465337753296e-01 -3.276374042034149170e-01 2.562099099159240723e-01 1.054508984088897705e-02 1.995019912719726562e-01 4.017814248800277710e-02 7.804939150810241699e-02 -8.720139414072036743e-02 -1.109406501054763794e-01 9.244254231452941895e-02 -2.408184856176376343e-01 -1.059071570634841919e-01 -1.667961031198501587e-01 -5.406353622674942017e-02 -3.078941628336906433e-02 1.356314867734909058e-01
1.760452538728713989e-01 1.886332929134368896e-01 7.654095441102981567e-02 -1.348501890897750854e-01 1.750574633479118347e-02 1.615215539932250977e-01 5.147823691368103027e-02 -5.362336710095405579e-02 -3.004757463932037354e-01 -4.735867083072662354e-01 3.244179487228393555e-02 1.681061834096908569e-01 8.922711014747619629e-02 -1.113300491124391556e-02 -2.062271386384963989e-01 1.188386306166648865e-01 -1.122091710567474365e-01 -1.095798760652542114e-01 1.346248984336853027e-01 -1.737118661403656006e-01 -2.543749809265136719e-01 1.402845140546560287e-02 -2.444275021553039551e-01 5.241443403065204620e-03 -1.070602759718894958e-01 8.909438736736774445e-03 -2.723230123519897461e-01 -1.810377091169357300e-01 -2.091994285583496094e-01 -9.287364035844802856e-02 1.512120813131332397e-01 2.784539759159088135e-01
2.393210977315902710e-01 3.212849497795104980e-01 -5.624096468091011047e-02 1.091530099511146545e-01 2.103100717067718506e-01 -1.414968967437744141e-01 1.314462274312973022e-01 -1.993789374828338623e-01 -2.936813235282897949e-01 -1.402059346437454224e-01 -1.527660489082336426e-01 2.507399022579193115e-01 -2.027866840362548828e-01 1.482003331184387207e-01 -3.617091476917266846e-02 2.289648056030273438e-01 -2.778143584728240967e-01 -1.195427551865577698e-01 4.288944602012634277e-02 8.613690733909606934e-02 1.436908245086669922e-01 -2.070843055844306946e-02 8.647411316633224487e-02 1.023618225008249283e-02 -2.414373215287923813e-03 -4.289241880178451538e-02 -5.590515211224555969e-02 1.627213060855865479e-01 -1.254074722528457642e-01 -2.478355467319488525e-01 8.933149278163909912e-02 3.850212395191192627e-01
-7.604756951332092285e-02 2.382992058992385864e-01 2.528784275054931641e-01 -8.505760878324508667e-02 3.077159821987152100e-01 2.027236074209213257e-01 -7.837863638997077942e-03 -1.442312449216842651e-01 -1.579328626394271851e-01 -4.448937773704528809e-01 2.420449852943420410e-01 5.922384932637214661e-02 -1.605174690485000610e-01 -2.887796424329280853e-02 1.517500076442956924e-02 -2.683250010013580322e-01 -9.633108973503112793e-02 -1.442473679780960083e-01 1.078018248081207275e-01 -6.423279643058776855e-02 5.770805105566978455e-02 -9.743429720401763916e-02 -6.224421039223670959e-02 -1.073117256164550781e-01 -4.441130533814430237e-02 1.828774958848953247e-01 1.760778576135635376e-01 -9.010764956474304199e-02 -2.046316675841808319e-02 2.509307116270065308e-02 -1.427683979272842407e-03 4.197209179401397705e-01
4.180640354752540588e-02 -9.121872484683990479e-02 3.660181909799575806e-02 -4.950268659740686417e-03 3.557579219341278076e-01 1.277931183576583862e-01 -4.193853959441184998e-02 -2.690235376358032227e-01 3.721560165286064148e-02 -1.642066985368728638e-01 -2.103905230760574341e-01 3.985950946807861328e-01 5.116311833262443542e-02 -5.720966309309005737e-02 -3.132135048508644104e-02 6.382600218057632446e-02 1.050581708550453186e-01 -1.261023730039596558e-01 2.781691551208496094e-01 -2.636586725711822510e-01 -2.609837055206298828e-01 -5.729748308658599854e-02 1.251192986965179443e-01 1.736399233341217041e-01 -1.569461226463317871e-01 -3.187969326972961426e-02 7.631623744964599609e-02 -9.520830214023590088e-02 2.734769508242607117e-02 8.695006370544433594e-02 4.152654707431793213e-01 1.295316368341445923e-01
5.049108341336250305e-02 1.433496624231338501e-01 -7.774012535810470581e-02 -1.722062975168228149e-01 -1.457600481808185577e-02 -4.208130389451980591e-02 1.267770230770111084e-01 5.316266044974327087e-02 9.175164252519607544e-02 -2.325405925512313843e-01 -2.823484838008880615e-01 1.770642995834350586e-01 -2.327633053064346313e-01 -6.725672632455825806e-02 -1.203687209635972977e-02 -1.541422754526138306e-01 8.045813068747520447e-03 -4.105886220932006836e-01 5.621528625488281250e-02 1.249834671616554260e-01 8.774115890264511108e-02 1.997299641370773315e-01 3.665455281734466553e-01 3.038878738880157471e-01 -1.535019278526306152e-01 -4.358755424618721008e-02 1.040451973676681519e-01 -9.927962720394134521e-02 -9.525807201862335205e-02 -3.256276547908782959e-01 9.240733087062835693e-02 1.806497126817703247e-01
2.160606719553470612e-02 2.057435065507888794e-01 2.683853805065155029e-01 -4.233906418085098267e-02 -5.057742074131965637e-02 1.448379904031753540e-01 4.100269451737403870e-02 -8.431185036897659302e-02 3.281147181987762451e-01 -4.549976885318756104e-01 -8.116887509822845459e-02 1.163176149129867554e-01 -1.718312054872512817e-01 3.001685813069343567e-02 -7.062170654535293579e-02 -1.908709555864334106e-01 -1.148489788174629211e-01 -1.702855229377746582e-01 3.137946128845214844e-01 1.002080589532852173e-01 -3.170908391475677490e-01 1.526442468166351318e-01 -1.060098931193351746e-01 1.827801950275897980e-02 -2.322490140795707703e-02 -1.162238642573356628e-01 -2.425282150506973267e-01 -2.174420803785324097e-01 -1.067837923765182495e-01 -5.915664881467819214e-02 1.309902369976043701e-01 -7.799256592988967896e-02
-2.296302020549774170e-01 3.088476955890655518e-01 -4.164681211113929749e-02 5.248410161584615707e-03 1.084526479244232178e-01 -1.325196325778961182e-01 1.865980029106140137e-01 -3.503046333789825439e-01 -1.133626550436019897e-01 -2.560135722160339355e-01 1.150233745574951172e-01 1.466717272996902466e-01 -4.457321390509605408e-02 7.945870608091354370e-02 -1.063631325960159302e-01 -3.226597979664802551e-02 1.080715935677289963e-02 -1.511488109827041626e-01 3.287150561809539795e-01 -1.849595457315444946e-01 8.839074522256851196e-02 1.536525636911392212e-01 -1.531708091497421265e-01 -1.099383533000946045e-01 1.830720752477645874e-01 2.471194267272949219e-01 4.519527032971382141e-02 -2.541599571704864502e-01 -3.349565863609313965e-01 -4.232589155435562134e-02 9.602162986993789673e-02 -1.133441179990768433e-01
-3.162294030189514160e-01 -1.193597242236137390e-01 1.664719283580780029e-01 2.481844834983348846e-02 4.253125488758087158e-01 -6.921461317688226700e-03 1.522388458251953125e-01 -1.445032060146331787e-01 -7.535171508789062500e-02 -1.693859398365020752e-01 -3.697324544191360474e-02 2.328425943851470947e-01 -7.121760398149490356e-02 -6.099571287631988525e-02 6.020658183842897415e-04 -4.616788029670715332e-02 -6.664671003818511963e-02 -2.557983994483947754e-01 1.117563694715499878e-01 2.998627126216888428e-01 -2.187979221343994141e-02 3.414522111415863037e-01 -1.948999464511871338e-01 1.596506088972091675e-01 -2.014835625886917114e-01 -4.431105405092239380e-02 -1.456599775701761246e-02 -1.219848543405532837e-01 2.207521647214889526e-01 9.847807884216308594e-02 2.494047433137893677e-01 -2.103567868471145630e-02
5.943193286657333374e-02 4.209168553352355957e-01 1.209172680974006653e-01 -2.717931270599365234e-01 1.703248769044876099e-01 -1.523529440164566040e-01 2.172514609992504120e-02 -1.283444017171859741e-01 -6.994492840021848679e-03 8.650104515254497528e-03 -1.685314029455184937e-01 3.588679730892181396e-01 -2.401795536279678345e-01 1.847453415393829346e-02 1.165392249822616577e-01 -1.078791990876197815e-01 -2.717234492301940918e-01 -2.202139347791671753e-01 1.164096146821975708e-01 5.698754638433456421e-02 -7.526924461126327515e-02 1.471073031425476074e-01 -1.476272344589233398e-01 -1.212965622544288635e-01 2.459943741559982300e-01 1.734590530395507812e-01 -1.471646130084991455e-01 3.080995939671993256e-02 2.927075326442718506e-02 -7.740582525730133057e-02 -2.339620143175125122e-01 2.081937789916992188e-01
2.916022203862667084e-02 2.478887140750885010e-01 1.871685534715652466e-01 -2.058799713850021362e-01 -1.399578712880611420e-02 1.769570708274841309e-01 2.976797223091125488e-01 -7.476205378770828247e-02 -4.111477360129356384e-02 -1.272375434637069702e-01 -2.280884087085723877e-01 3.101772367954254150e-01 -1.237843036651611328e-01 -8.825740963220596313e-02 -1.080003231763839722e-01 -2.171508669853210449e-01 -1.855139285326004028e-01 1.865262389183044434e-01 3.051755726337432861e-01 -1.724376678466796875e-01 -2.329307645559310913e-01 9.101374447345733643e-02 -7.444696873426437378e-02 2.446024417877197266e-01 6.973034888505935669e-02 1.054438725113868713e-01 -1.633595675230026245e-01 1.002378482371568680e-02 1.390950828790664673e-01 5.370068922638893127e-02 2.326953709125518799e-01 2.176974266767501831e-01
-2.383225411176681519e-01 3.025820553302764893e-01 4.660966396331787109e-01 -2.551829069852828979e-02 1.738588884472846985e-02 1.300735324621200562e-01 -1.740209311246871948e-01 3.997116163372993469e-02 -1.125380024313926697e-01 -3.834352791309356689e-01 1.243275851011276245e-01 2.119734287261962891e-01 -2.002862095832824707e-01 2.051520347595214844e-02 7.576961815357208252e-02 -2.464749477803707123e-02 -1.458003465086221695e-02 -2.129928022623062134e-01 -8.151324465870857239e-03 1.609092801809310913e-01 -3.471172181889414787e-03 2.441385537385940552e-01 1.066819112747907639e-02 2.174769788980484009e-01 3.892289474606513977e-02 -7.138986885547637939e-02 1.485478430986404419e-01 1.294693648815155029e-01 1.244434565305709839e-01 -3.351343050599098206e-02 1.991477757692337036e-01 1.934259682893753052e-01
-1.230711787939071655e-01 -2.950703352689743042e-02 -3.172451630234718323e-03 -2.101312130689620972e-01 8.579733222723007202e-02 2.240027999505400658e-03 1.146976053714752197e-01 6.134777516126632690e-02 1.780161559581756592e-01 -1.722397208213806152e-01 2.279608994722366333e-01 2.625233232975006104e-01 -1.513003855943679810e-01 5.368391051888465881e-02 2.878795005381107330e-02 -4.318262264132499695e-02 1.811105757951736450e-02 -3.092910349369049072e-01 4.600490331649780273e-01 3.108382821083068848e-01 2.159659415483474731e-01 -2.033535987138748169e-01 2.461286261677742004e-02 -1.380483806133270264e-01 -6.865945458412170410e-02 6.865672301501035690e-03 3.841606155037879944e-02 -1.554925460368394852e-02 -1.260006576776504517e-01 6.429876200854778290e-03 1.885223388671875000e-02 4.125056564807891846e-01
-9.866957366466522217e-02 3.219574093818664551e-01 -9.352441877126693726e-02 1.060485765337944031e-01 -2.525077387690544128e-02 -9.050219506025314331e-02 2.095856517553329468e-01 -1.119938939809799194e-01 3.787367790937423706e-02 3.994164988398551941e-02 -1.355865597724914551e-01 4.026951789855957031e-01 -2.864570170640945435e-02 -5.479494482278823853e-02 -2.935956045985221863e-02 -1.483589410781860352e-01 2.156954854726791382e-01 -3.251182436943054199e-01 6.901490688323974609e-02 1.862596347928047180e-02 -2.525170445442199707e-01 2.596662938594818115e-01 -9.346964955329895020e-02 -1.059437841176986694e-01 1.120837926864624023e-01 1.243409514427185059e-01 -4.403771460056304932e-02 -7.895605266094207764e-02 -2.306724488735198975e-01 -3.568935096263885498e-01 -5.850482359528541565e-02 2.497085481882095337e-01
-1.813252419233322144e-01 7.010404765605926514e-02 5.430129170417785645e-02 -1.751304566860198975e-01 -1.145520135760307312e-01 7.296302169561386108e-02 2.781762182712554932e-01 9.680025279521942139e-03 -3.381520211696624756e-01 -1.435055285692214966e-01 -1.583791375160217285e-01 1.566618233919143677e-01 -3.043126463890075684e-01 -2.270245552062988281e-02 2.584213912487030029e-01 7.655846327543258667e-02 -7.539708167314529419e-02 -3.446470573544502258e-02 2.553009688854217529e-01 3.565617501735687256e-01 2.377663254737854004e-01 -1.116841379553079605e-02 -1.453801989555358887e-01 1.957833468914031982e-01 -3.866872936487197876e-02 2.303249537944793701e-01 -1.276328973472118378e-02 -5.283522233366966248e-02 -1.509040296077728271e-01 -2.261766344308853149e-01 -6.961524486541748047e-02 1.753542274236679077e-01
1.818222552537918091e-02 4.278524965047836304e-02 -4.575238097459077835e-03 -8.432304859161376953e-02 1.319614350795745850e-01 -5.346738919615745544e-02 2.217697054147720337e-01 -2.671288251876831055e-01 -2.228010296821594238e-01 -3.059825003147125244e-01 -2.492782473564147949e-01 1.165881603956222534e-01 -3.333747684955596924e-01 -1.198565736413002014e-01 8.903770148754119873e-02 -1.274093091487884521e-01 -1.955452859401702881e-01 -2.403903603553771973e-01 -1.404683589935302734e-01 7.203941233456134796e-03 -8.142732828855514526e-02 6.574045866727828979e-02 1.137188673019409180e-01 2.028971612453460693e-01 -1.524069607257843018e-01 -2.972593717277050018e-02 -6.457515060901641846e-02 2.654585838317871094e-01 -1.330525577068328857e-01 -1.414130628108978271e-01 1.083801835775375366e-01 3.900966048240661621e-01
8.866687864065170288e-02 1.949187964200973511e-01 4.981996715068817139e-01 -1.397574543952941895e-01 1.453975737094879150e-01 -1.789129376411437988e-01 7.330150902271270752e-02 -1.995729953050613403e-01 -1.260693669319152832e-01 -3.217906951904296875e-01 8.976107090711593628e-02 4.900850728154182434e-02 4.394317511469125748e-03 -7.700625807046890259e-02 -6.444796174764633179e-02 -9.624134749174118042e-02 8.016667515039443970e-02 -2.755869626998901367e-01 1.631828546524047852e-01 1.070399805903434753e-01 1.280381530523300171e-01 8.207636326551437378e-02 4.054114222526550293e-02 3.324774205684661865e-01 -2.090472914278507233e-02 -3.596790879964828491e-02 2.961923554539680481e-02 -2.837780117988586426e-01 8.434190601110458374e-02 2.088336646556854248e-01 -3.844470903277397156e-02 2.183415293693542480e-01
-1.133940070867538452e-01 1.095346957445144653e-01 1.154813319444656372e-01 -2.484418898820877075e-01 2.673781476914882660e-02 5.157849937677383423e-02 5.624522268772125244e-02 -2.852450907230377197e-01 -8.892998099327087402e-02 -2.079438269138336182e-01 -9.319919347763061523e-02 6.716864556074142456e-02 -2.314701527357101440e-01 -6.667573750019073486e-02 -2.701400220394134521e-01 -2.945429384708404541e-01 1.951518356800079346e-01 -1.895384192466735840e-01 3.634462058544158936e-01 -1.476422548294067383e-01 -2.592068016529083252e-01 3.103814721107482910e-01 1.087525859475135803e-01 -1.024602726101875305e-02 3.307162970304489136e-02 -1.001624297350645065e-02 -3.629855439066886902e-02 1.347850426100194454e-03 1.434362083673477173e-01 -6.372821331024169922e-02 -2.551569342613220215e-01 1.856552064418792725e-01
1.591439992189407349e-01 1.751278787851333618e-01 3.063580095767974854e-01 -1.782363206148147583e-01 1.168116778135299683e-01 8.637849241495132446e-02 4.421059787273406982e-01 -2.275892794132232666e-01 1.318692415952682495e-01 1.841813139617443085e-02 -1.167197152972221375e-01 2.747235894203186035e-01 -2.272485792636871338e-01 3.466941416263580322e-02 8.827582001686096191e-02 1.281950324773788452e-01 -7.032425142824649811e-03 -2.857262790203094482e-01 2.503621578216552734e-02 -1.428859531879425049e-01 1.625532060861587524e-01 1.401053369045257568e-01 -1.205080822110176086e-01 2.499762326478958130e-01 -2.803623676300048828e-02 -1.236690953373908997e-01 1.276101619005203247e-01 9.132589399814605713e-02 7.290967553853988647e-02 -2.596663236618041992e-01 1.329096406698226929e-01 -9.599868953227996826e-02
2.750121429562568665e-02 3.398581743240356445e-01 2.377448230981826782e-01 7.085751742124557495e-03 1.926842778921127319e-01 -2.398162782192230225e-01 1.681928932666778564e-01 1.412489563226699829e-01 1.180755160748958588e-02 -9.225807338953018188e-02 -2.574692070484161377e-01 4.741079807281494141e-01 -3.127855062484741211e-01 2.131820097565650940e-02 1.586618423461914062e-01 -9.241204708814620972e-02 -1.674697548151016235e-01 -2.482995390892028809e-02 6.543913483619689941e-02 -4.426520690321922302e-02 -1.455240398645401001e-01 1.417345106601715088e-01 -2.286774516105651855e-01 -2.169960353057831526e-04 9.401706606149673462e-02 3.582824021577835083e-02 -9.981089830398559570e-02 -1.770036965608596802e-01 1.750903576612472534e-01 -1.072085201740264893e-01 -1.252961754798889160e-01 1.218066364526748657e-01
-1.480880081653594971e-01 1.851573139429092407e-01 1.662558764219284058e-01 -2.546563446521759033e-01 -1.557560712099075317e-01 2.863259315490722656e-01 2.074856311082839966e-01 6.222859397530555725e-02 1.601541228592395782e-02 4.092438891530036926e-02 -1.007081940770149231e-01 2.784965634346008301e-01 -1.225126162171363831e-01 -1.551083326339721680e-01 1.376889646053314209e-01 -1.882409751415252686e-01 -6.754943728446960449e-02 -5.468022078275680542e-02 2.887460589408874512e-01 -1.318552047014236450e-01 -2.523877024650573730e-01 2.898903191089630127e-01 -5.301797017455101013e-02 -5.819780007004737854e-02 -5.551400035619735718e-02 -1.307145208120346069e-01 -2.537987232208251953e-01 1.138835772871971130e-01 2.878192812204360962e-02 1.080271601676940918e-01 1.879842579364776611e-01 3.277218043804168701e-01
-8.510382473468780518e-02 1.788944900035858154e-01 8.068723604083061218e-03 9.953661262989044189e-02 2.498852312564849854e-01 1.260300427675247192e-01 3.235356211662292480e-01 -7.822470366954803467e-02 -1.372916810214519501e-02 3.844664618372917175e-02 -8.445632457733154297e-02 4.761232733726501465e-01 -8.065034449100494385e-02 1.178871989250183105e-01 -9.025245904922485352e-02 -4.760151728987693787e-03 -1.377329044044017792e-02 -2.014977782964706421e-01 8.475361019372940063e-02 1.856844574213027954e-01 -1.478680819272994995e-01 -5.969057232141494751e-02 -2.189813405275344849e-01 -1.315950006246566772e-01 3.869819045066833496e-01 -8.054525405168533325e-02 1.316085010766983032e-01 -1.445260345935821533e-01 -7.107757776975631714e-02 9.477061033248901367e-02 1.356952637434005737e-01 3.123287856578826904e-01
1.002972200512886047e-01 1.149871796369552612e-01 1.379540711641311646e-01 -2.192859500646591187e-01 2.239495515823364258e-01 4.030873253941535950e-02 -2.250891923904418945e-02 -1.393369138240814209e-01 3.796042129397392273e-02 -1.326158791780471802e-01 -7.800611201673746109e-04 2.541618943214416504e-01 1.932427138090133667e-01 1.708997189998626709e-01 7.359261065721511841e-02 -4.358807951211929321e-02 -1.816334724426269531e-01 -9.629724174737930298e-02 3.083481490612030029e-01 2.450869046151638031e-02 -3.196332156658172607e-01 2.681021392345428467e-01 -9.363979101181030273e-02 -8.489800244569778442e-02 2.657798826694488525e-01 -4.147962108254432678e-02 8.769012056291103363e-03 1.483889520168304443e-01 -2.185967117547988892e-01 1.834424436092376709e-01 3.358287811279296875e-01 2.525339126586914062e-01
1.549438089132308960e-01 1.416844427585601807e-01 1.165882274508476257e-01 -3.059093058109283447e-01 8.558452129364013672e-02 -1.997122466564178467e-01 1.437654942274093628e-01 -7.228071987628936768e-02 -2.481357455253601074e-01 -3.890548646450042725e-01 2.050640620291233063e-02 2.253374159336090088e-01 -1.745269596576690674e-01 1.309100091457366943e-01 1.740890145301818848e-01 -1.582807898521423340e-01 9.788192808628082275e-02 -2.256955951452255249e-01 1.538878530263900757e-01 1.670278012752532959e-01 1.785084456205368042e-01 7.542987912893295288e-02 -1.206407975405454636e-02 4.449221193790435791e-01 -1.001451388001441956e-01 -4.321432858705520630e-02 1.464031189680099487e-01 7.620947062969207764e-02 3.119534067809581757e-02 1.249611005187034607e-02 8.347350358963012695e-02 1.164549961686134338e-01
-1.210779249668121338e-01 2.097566574811935425e-01 2.584600746631622314e-01 -3.284738063812255859e-01 9.083528071641921997e-02 -4.490669444203376770e-02 6.702596694231033325e-02 -2.332557141780853271e-01 -6.954771280288696289e-02 -1.597232520580291748e-01 -2.035260796546936035e-01 3.588432073593139648e-02 -2.069183737039566040e-01 2.751090228557586670e-01 -1.956647261977195740e-02 1.413853615522384644e-01 2.316939085721969604e-01 -1.859032660722732544e-01 1.439452916383743286e-01 2.509658634662628174e-01 -1.058767810463905334e-01 3.858635202050209045e-02 -1.798123717308044434e-01 -1.418321728706359863e-01 -2.798313796520233154e-01 -8.368572592735290527e-02 -1.984648108482360840e-01 -2.029064595699310303e-01 2.779575996100902557e-02 -6.116281449794769287e-02 1.812237948179244995e-01 2.126682698726654053e-01
-8.611769974231719971e-02 9.778431057929992676e-02 2.723703384399414062e-01 -5.228022485971450806e-02 -3.131936118006706238e-02 1.683317422866821289e-01 1.268227118998765945e-02 -3.136013448238372803e-01 -1.232421919703483582e-01 -3.031324446201324463e-01 1.205955520272254944e-01 3.812396526336669922e-01 -1.158473268151283264e-01 -2.709586918354034424e-01 -1.230684071779251099e-01 -2.071642577648162842e-01 1.028402522206306458e-02 -2.920023202896118164e-01 3.269177302718162537e-02 2.715059220790863037e-01 -3.113075159490108490e-02 2.266082726418972015e-02 -9.514169394969940186e-02 2.347076535224914551e-01 -4.979078099131584167e-02 1.820207983255386353e-01 1.227288246154785156e-01 2.682499028742313385e-02 -1.613156497478485107e-02 -4.709895327687263489e-02 -3.667872399091720581e-02 2.922655045986175537e-01
-1.363549679517745972e-01 1.566425114870071411e-01 -3.684295341372489929e-02 -2.954076528549194336e-01 -2.086303569376468658e-02 -7.000205665826797485e-02 6.758449226617813110e-02 3.563693317119032145e-04 -1.110799536108970642e-01 -3.954282104969024658e-01 -2.804140560328960419e-02 2.465167939662933350e-01 2.450794540345668793e-02 -3.186691179871559143e-02 -9.578081220388412476e-02 2.106432765722274780e-01 8.538199216127395630e-02 -1.990891844034194946e-01 2.884081900119781494e-01 -7.428532093763351440e-02 -1.811449080705642700e-01 8.846886456012725830e-02 -1.804976761341094971e-01 1.376332938671112061e-01 1.560360342264175415e-01 1.926359832286834717e-01 4.614804685115814209e-02 -4.313765764236450195e-01 -6.787165254354476929e-02 1.169469952583312988e-02 -2.216498702764511108e-01 2.039466202259063721e-01
9.723378717899322510e-02 1.408039629459381104e-01 1.070031672716140747e-01 5.410432443022727966e-02 -8.960640430450439453e-02 8.724579960107803345e-02 4.322893321514129639e-01 1.604792177677154541e-01 -2.060665339231491089e-01 5.974491313099861145e-02 -6.523279845714569092e-02 1.684635579586029053e-01 -2.996059358119964600e-01 -1.255670636892318726e-01 -3.940286114811897278e-02 1.414474993944168091e-01 -1.336658746004104614e-01 -1.546758562326431274e-01 3.887886404991149902e-01 -1.723441295325756073e-02 -6.336084008216857910e-02 1.216563507914543152e-01 -6.835790700279176235e-04 -4.136286303400993347e-02 1.175784766674041748e-01 -3.071087226271629333e-02 -8.494733832776546478e-03 -4.276716113090515137e-01 -7.395762205123901367e-02 -3.543986380100250244e-02 -9.918914735317230225e-02 3.069804310798645020e-01
-4.848644137382507324e-02 2.017664164304733276e-01 9.789561480283737183e-02 -3.484652638435363770e-01 1.377069950103759766e-01 1.340011358261108398e-01 1.845404505729675293e-01 -5.833439901471138000e-02 -2.120079547166824341e-01 -6.780810654163360596e-02 2.634353041648864746e-01 9.850351139903068542e-03 -1.535821408033370972e-01 -2.287915050983428955e-01 -1.261069476604461670e-01 1.859486103057861328e-01 -1.359392702579498291e-01 -2.339515835046768188e-01 4.591028094291687012e-01 1.379223465919494629e-01 1.655959188938140869e-01 -1.378313452005386353e-01 -1.972278580069541931e-02 1.985119730234146118e-01 3.325650840997695923e-02 7.958089932799339294e-03 -2.162099629640579224e-02 -2.232149243354797363e-01 -5.702894926071166992e-02 -9.471669793128967285e-02 7.670913357287645340e-03 2.304915487766265869e-01
1.447286158800125122e-01 1.071544140577316284e-01 2.312404103577136993e-02 -1.394954472780227661e-01 1.984013468027114868e-01 1.200683340430259705e-01 2.860910892486572266e-01 -1.065478026866912842e-01 -1.623866856098175049e-01 1.413601636886596680e-01 1.594621874392032623e-02 2.115303277969360352e-01 -1.151502206921577454e-01 1.110313832759857178e-01 -7.889956980943679810e-02 1.019086465239524841e-01 -1.884802430868148804e-01 -3.938330113887786865e-01 4.286738336086273193e-01 1.041503101587295532e-01 2.893563807010650635e-01 5.753838643431663513e-02 1.991420090198516846e-01 1.434998959302902222e-01 -4.596498981118202209e-02 -1.449990570545196533e-01 -7.879818975925445557e-02 -1.132147461175918579e-01 -1.543836444616317749e-01 -4.869793355464935303e-02 7.333852350711822510e-02 2.465247362852096558e-01
6.567957997322082520e-02 2.143854089081287384e-02 1.607099324464797974e-01 -1.060210540890693665e-01 3.072879314422607422e-01 -1.113400161266326904e-01 3.511546552181243896e-01 3.602117672562599182e-02 -3.491286337375640869e-01 -2.505036294460296631e-01 -1.528566181659698486e-01 -1.087116729468107224e-02 1.308576315641403198e-01 9.147337079048156738e-02 6.196346879005432129e-02 6.934037059545516968e-02 -1.267545670270919800e-01 -3.324742615222930908e-01 2.802746742963790894e-02 -1.355017721652984619e-01 5.668010190129280090e-02 2.033075690269470215e-01 -1.866200864315032959e-01 1.148618236184120178e-01 3.455689251422882080e-01 1.263474673032760620e-01 1.260210424661636353e-01 -5.400147661566734314e-02 -9.731048345565795898e-02 -1.927156299352645874e-01 1.395410671830177307e-02 2.125152051448822021e-01
-2.861977741122245789e-02 -9.304843097925186157e-02 2.663801424205303192e-02 1.211429247632622719e-03 2.832174897193908691e-01 2.521306835114955902e-02 1.159926727414131165e-01 -2.812236361205577850e-02 -3.057447969913482666e-01 -1.901724189519882202e-01 -1.161328852176666260e-01 1.131768971681594849e-01 -1.748133748769760132e-01 -2.023696452379226685e-01 8.663323521614074707e-02 -2.405784726142883301e-01 8.734168112277984619e-02 -3.373696208000183105e-01 4.443734288215637207e-01 -8.756885305047035217e-03 1.807960420846939087e-01 -1.531361043453216553e-01 -9.226771444082260132e-02 2.455342933535575867e-02 -5.691960826516151428e-02 2.688719034194946289e-01 -5.639179795980453491e-02 1.105785463005304337e-02 -7.348799705505371094e-02 3.008212335407733917e-02 -1.666783541440963745e-01 3.235961496829986572e-01
-3.313213214278221130e-02 1.784444600343704224e-01 3.363725543022155762e-01 -2.844758927822113037e-01 1.890496611595153809e-01 3.379905968904495239e-02 3.821044042706489563e-02 2.047059684991836548e-01 2.658715099096298218e-02 -1.944649666547775269e-01 -1.962363570928573608e-01 4.141808748245239258e-01 -3.162934482097625732e-01 -1.561074107885360718e-01 1.336281299591064453e-01 -3.867870941758155823e-02 -1.747141480445861816e-01 -2.158826440572738647e-01 1.498450934886932373e-01 2.468656981363892555e-03 -6.806021090596914291e-03 -2.799418754875659943e-02 1.132837962359189987e-02 1.406822800636291504e-01 6.973010301589965820e-02 1.218486577272415161e-01 1.098184138536453247e-01 -5.107987206429243088e-03 2.984648346900939941e-01 -5.290798470377922058e-02 -1.589593291282653809e-01 1.763927936553955078e-01
8.781978487968444824e-02 9.249785542488098145e-02 2.229201346635818481e-01 -1.239898242056369781e-02 -7.997871190309524536e-02 2.193414121866226196e-01 5.326760411262512207e-01 1.324433237314224243e-01 -1.264747232198715210e-01 -2.375943586230278015e-02 7.195802778005599976e-02 6.124343350529670715e-02 1.293787360191345215e-01 2.926324009895324707e-01 6.132688373327255249e-02 1.223556622862815857e-01 -2.116603404283523560e-02 -2.154913693666458130e-01 3.339410126209259033e-01 2.688740491867065430e-01 -2.194023877382278442e-02 1.885811090469360352e-01 -5.553645640611648560e-02 1.052469164133071899e-01 1.439779847860336304e-01 -7.944849878549575806e-02 -1.823634058237075806e-01 -1.312699019908905029e-01 -5.704502575099468231e-03 -1.056565567851066589e-01 2.018418014049530029e-01 1.453730463981628418e-01
4.383196309208869934e-02 1.776545345783233643e-01 2.517597973346710205e-01 4.533500969409942627e-02 3.940711170434951782e-02 7.680188864469528198e-02 2.549229562282562256e-01 -4.089006781578063965e-02 -1.504514962434768677e-01 -2.628105133771896362e-02 -1.017589643597602844e-01 4.049680829048156738e-01 -5.574734508991241455e-02 1.142153143882751465e-01 -3.840597867965698242e-01 4.782363027334213257e-02 3.814956918358802795e-02 -2.918085157871246338e-01 1.231652423739433289e-01 -7.863341271877288818e-02 1.611037850379943848e-01 7.608650624752044678e-02 -8.113538473844528198e-02 4.314851760864257812e-02 2.511754035949707031e-01 1.714834570884704590e-01 1.901194900274276733e-01 1.666750460863113403e-01 -1.145359687507152557e-02 1.041353866457939148e-01 2.692994773387908936e-01 2.743722200393676758e-01
-2.272627502679824829e-01 1.141927614808082581e-01 5.844493210315704346e-02 -1.287968307733535767e-01 -1.255856454372406006e-01 -3.447984158992767334e-02 1.125945448875427246e-01 7.884377986192703247e-02 -1.189153268933296204e-01 4.975846502929925919e-03 -3.806769102811813354e-02 1.434982270002365112e-01 -2.074248939752578735e-01 5.573022738099098206e-02 -7.744315080344676971e-03 5.856414139270782471e-02 -7.437809556722640991e-02 -3.199270367622375488e-01 2.493432164192199707e-01 2.769331037998199463e-01 9.371643513441085815e-02 6.248381733894348145e-02 -1.334194540977478027e-01 1.519947499036788940e-02 1.094916369765996933e-02 1.007619202136993408e-01 -2.794013917446136475e-02 9.352406114339828491e-02 -4.387901127338409424e-01 -2.459882795810699463e-01 3.350042104721069336e-01 3.620532155036926270e-01
-2.302659302949905396e-01 3.326849937438964844e-01 1.073357299901545048e-03 6.896189600229263306e-02 1.184006556868553162e-01 -1.134504452347755432e-01 2.279257327318191528e-01 6.031438335776329041e-02 1.227122824639081955e-02 3.950898349285125732e-02 -1.790205538272857666e-01 2.875766158103942871e-01 -2.690398693084716797e-01 2.580394782125949860e-02 -3.836280107498168945e-02 2.530605904757976532e-02 4.386218488216400146e-01 -3.649479448795318604e-01 2.014195621013641357e-01 -1.232305169105529785e-01 -9.922122210264205933e-02 2.742199003696441650e-01 3.221304714679718018e-02 -1.051515340805053711e-01 7.260398566722869873e-02 8.483707904815673828e-02 -4.218866117298603058e-03 -1.686182059347629547e-02 -2.105383947491645813e-02 -2.497667521238327026e-01 -2.094817347824573517e-02 5.421350896358489990e-02
-2.125613093376159668e-01 -3.248210996389389038e-02 7.169825583696365356e-02 -1.705335974693298340e-01 1.361910849809646606e-01 1.700386703014373779e-01 2.253291159868240356e-01 8.820471912622451782e-02 -1.885293275117874146e-01 -3.682855069637298584e-01 -2.408621646463871002e-02 8.020775020122528076e-02 -2.181580960750579834e-01 9.665568917989730835e-02 4.018598049879074097e-02 -2.172905802726745605e-01 -4.649449139833450317e-03 -2.283478081226348877e-01 1.818308383226394653e-01 7.256351411342620850e-02 3.854352235794067383e-01 5.560801550745964050e-02 2.426875233650207520e-01 1.179838031530380249e-01 1.865812577307224274e-02 2.708888649940490723e-01 -2.595185935497283936e-01 1.832145899534225464e-01 -3.372067585587501526e-03 -1.446222513914108276e-01 1.149304807186126709e-01 7.632062584161758423e-02
1.983075588941574097e-01 2.474151784554123878e-03 1.889687925577163696e-01 6.779699027538299561e-02 2.092241775244474411e-03 -5.615934357047080994e-02 8.818707615137100220e-02 -4.643432796001434326e-02 1.310647428035736084e-01 -3.663717210292816162e-01 -4.469696581363677979e-01 2.383591085672378540e-01 3.438086807727813721e-02 2.738291621208190918e-01 -4.036008566617965698e-02 2.597052790224552155e-02 -3.688903525471687317e-02 -1.593068391084671021e-01 3.556624054908752441e-01 -1.446513179689645767e-02 1.166192218661308289e-01 2.692403495311737061e-01 1.793513149023056030e-01 -1.055836305022239685e-02 -1.455588489770889282e-01 1.409839391708374023e-01 -3.488055244088172913e-02 -2.046175599098205566e-01 -3.466728376224637032e-04 -2.385126352310180664e-01 -7.885529845952987671e-02 -4.160860925912857056e-02
4.515320360660552979e-01 1.547024846076965332e-01 2.365784049034118652e-01 -5.136392265558242798e-02 1.922369450330734253e-01 9.928918629884719849e-02 7.786410301923751831e-02 -3.035874366760253906e-01 8.216201514005661011e-02 -1.554709970951080322e-01 -3.785366415977478027e-01 -4.210441373288631439e-03 -1.412080973386764526e-01 1.545054614543914795e-01 9.392969310283660889e-03 -1.226806566119194031e-01 9.608720988035202026e-02 -3.871668875217437744e-02 2.723506987094879150e-01 2.107146009802818298e-02 1.246666759252548218e-01 2.317945510149002075e-01 6.436146050691604614e-02 1.237415820360183716e-01 -2.182917296886444092e-02 1.218364164233207703e-01 -1.135729104280471802e-01 -5.017142370343208313e-02 -2.226326018571853638e-01 -1.362905353307723999e-01 -4.205831512808799744e-02 2.462426275014877319e-01
4.548100754618644714e-03 2.673926651477813721e-01 4.751104488968849182e-02 -5.301902070641517639e-02 -1.779718548059463501e-01 1.408437937498092651e-01 4.537257552146911621e-01 8.715020120143890381e-02 -5.321413651108741760e-02 7.209376245737075806e-02 -1.958717964589595795e-02 1.791586577892303467e-01 -3.178601562976837158e-01 2.106232941150665283e-02 1.016290262341499329e-01 3.292503356933593750e-01 3.028524341061711311e-03 -2.325311899185180664e-01 4.241350293159484863e-01 1.789756268262863159e-01 -1.523410379886627197e-01 2.067797258496284485e-02 7.697308063507080078e-02 3.685831278562545776e-02 3.527509421110153198e-02 1.361412256956100464e-01 -2.952924184501171112e-02 -7.339793443679809570e-02 -6.739336252212524414e-02 -2.178081572055816650e-01 6.052024289965629578e-02 1.382419466972351074e-01
-2.260502986609935760e-02 1.878616958856582642e-01 1.315754204988479614e-01 -1.892871260643005371e-01 9.223539382219314575e-02 -1.295401602983474731e-01 1.860927492380142212e-01 -5.396848917007446289e-02 -1.061652004718780518e-01 -2.754584252834320068e-01 -2.653523720800876617e-02 1.303545385599136353e-01 -2.795365154743194580e-01 7.009460777044296265e-02 -2.294913083314895630e-01 1.760757416486740112e-01 1.337591409683227539e-01 -9.678446501493453979e-02 4.696583151817321777e-01 8.923085778951644897e-02 -2.861148118972778320e-01 1.075755432248115540e-01 7.628232985734939575e-02 4.582113400101661682e-02 -1.191201433539390564e-01 -1.785643696784973145e-01 -1.874475777149200439e-01 -2.110539227724075317e-01 -1.237544789910316467e-01 1.698169559240341187e-01 -2.224671989679336548e-01 1.020732987672090530e-02
1.177456006407737732e-01 -5.620294436812400818e-02 1.001527011394500732e-01 7.542060315608978271e-02 1.528713405132293701e-01 1.495944894850254059e-02 -1.828492879867553711e-01 1.719636917114257812e-01 1.173464059829711914e-01 -2.034184932708740234e-01 7.709477096796035767e-02 4.296425282955169678e-01 -2.555038928985595703e-01 1.487700194120407104e-01 3.530689328908920288e-02 1.102865412831306458e-01 -2.622170150279998779e-01 -2.380311340093612671e-01 3.598528206348419189e-01 -1.689642667770385742e-01 -6.458818167448043823e-02 3.272067010402679443e-01 -1.646372675895690918e-01 1.324109286069869995e-01 7.490224391222000122e-02 2.785021252930164337e-02 9.934233874082565308e-02 -9.972035139799118042e-02 3.272285219281911850e-03 -2.325064269825816154e-03 3.668025508522987366e-02 2.593363225460052490e-01
-3.626515269279479980e-01 2.102034352719783783e-02 2.232263237237930298e-01 -7.342176884412765503e-02 1.525294631719589233e-01 2.533269822597503662e-01 4.237055405974388123e-02 -2.260456830263137817e-01 1.095501482486724854e-01 -2.753888964653015137e-01 -1.308850497007369995e-01 -6.672151386737823486e-02 -2.432049959897994995e-01 4.751579544972628355e-04 9.009707719087600708e-02 -1.301123946905136108e-01 -1.290420908480882645e-02 -3.331648111343383789e-01 1.579278409481048584e-01 3.681414127349853516e-01 3.320977836847305298e-02 -6.234927847981452942e-02 1.663218289613723755e-01 -4.179129749536514282e-02 -3.554987162351608276e-02 1.055951192975044250e-01 8.198515512049198151e-03 1.661135554313659668e-01 3.290810063481330872e-02 -9.622886776924133301e-02 -1.211923137307167053e-01 3.282238245010375977e-01
-2.475650906562805176e-01 -1.333028823137283325e-01 3.969529643654823303e-02 9.446410089731216431e-02 2.127449363470077515e-01 3.065784573554992676e-01 1.339914202690124512e-01 -2.546399533748626709e-01 2.869415469467639923e-02 -9.013867378234863281e-02 -9.510558843612670898e-02 5.081828683614730835e-02 -1.464769840240478516e-01 -6.035426259040832520e-02 1.809603124856948853e-01 -7.271927595138549805e-02 -1.481495797634124756e-01 -2.999100983142852783e-01 3.316470384597778320e-01 2.097194045782089233e-01 2.713016234338283539e-02 6.317257415503263474e-03 2.185198515653610229e-01 7.832057029008865356e-02 -1.402456760406494141e-01 1.405203491449356079e-01 -1.514206677675247192e-01 1.686060428619384766e-01 -1.134964525699615479e-01 -7.508801668882369995e-02 -6.503140926361083984e-02 4.130868911743164062e-01
-1.956350505352020264e-01 -9.210757166147232056e-02 8.882614970207214355e-02 -1.404100358486175537e-01 1.717687547206878662e-01 -2.096715569496154785e-01 2.739968895912170410e-02 -5.341251567006111145e-02 -1.288864016532897949e-01 -2.998525798320770264e-01 -2.146792113780975342e-01 1.946844011545181274e-01 -1.123039703816175461e-02 -1.199965775012969971e-01 5.356440320611000061e-02 1.854640990495681763e-01 2.278763800859451294e-02 -2.548072934150695801e-01 5.076548457145690918e-01 1.140841990709304810e-01 2.070736587047576904e-01 -9.496012702584266663e-03 -3.438157588243484497e-02 2.103361934423446655e-01 1.281301230192184448e-01 -2.187611758708953857e-01 2.242289036512374878e-01 3.076046239584684372e-03 3.307653591036796570e-02 -2.200429141521453857e-01 1.226009950041770935e-01 -5.089453235268592834e-02
-1.274655312299728394e-01 -3.351967409253120422e-02 4.520731046795845032e-02 -3.487355709075927734e-01 2.555776238441467285e-01 1.189366057515144348e-01 -1.700359769165515900e-02 6.306079775094985962e-02 -1.747891455888748169e-01 -4.035954475402832031e-01 4.267280176281929016e-02 -3.244768083095550537e-02 -2.850005328655242920e-01 2.941374853253364563e-02 -1.392317470163106918e-02 5.418987944722175598e-02 -1.780796200037002563e-01 -1.028451174497604370e-01 2.328005284070968628e-01 -7.989863306283950806e-02 4.047070741653442383e-01 2.061046659946441650e-01 1.296159923076629639e-01 -7.693459838628768921e-02 -4.342330247163772583e-02 1.201657429337501526e-01 -1.463534981012344360e-01 -1.018697395920753479e-01 -4.963588900864124298e-03 -1.818816661834716797e-01 2.433260083198547363e-01 1.463256180286407471e-01
-1.161865666508674622e-01 2.619077861309051514e-01 2.086586654186248779e-01 1.498749703168869019e-01 3.444423675537109375e-01 6.489643454551696777e-02 2.272167652845382690e-01 -1.025263741612434387e-01 1.316210925579071045e-01 -3.151973709464073181e-02 -1.316025555133819580e-01 1.270960718393325806e-01 -5.750041827559471130e-02 5.162043496966362000e-02 -5.539132654666900635e-02 -2.306934148073196411e-01 -1.276758611202239990e-01 -1.280346661806106567e-01 2.957680225372314453e-01 8.477830886840820312e-02 -2.437967658042907715e-01 7.687297463417053223e-02 -1.169874221086502075e-01 -1.563258916139602661e-01 7.418739050626754761e-02 -9.554713964462280273e-02 2.458428591489791870e-01 -6.406072527170181274e-02 4.439515992999076843e-02 3.396076336503028870e-02 4.635865986347198486e-01 1.575481444597244263e-01
-1.004380658268928528e-01 -1.253641694784164429e-01 1.287115961313247681e-01 -9.469570219516754150e-02 2.301466912031173706e-01 3.706325590610504150e-02 -2.293660640716552734e-01 8.876137435436248779e-02 2.672134637832641602e-01 -1.624735146760940552e-01 1.589817851781845093e-01 3.248481452465057373e-01 -2.740001976490020752e-01 5.368322506546974182e-02 4.115484654903411865e-02 7.904027402400970459e-02 -8.483031392097473145e-02 -3.512694537639617920e-01 2.212623655796051025e-01 -1.059059351682662964e-01 -1.794742792844772339e-01 2.344907522201538086e-01 1.229687780141830444e-02 2.003571391105651855e-01 1.432613432407379150e-01 3.233529925346374512e-01 4.473391920328140259e-02 -1.128050461411476135e-01 -7.783315330743789673e-02 -4.947046190500259399e-02 5.074775218963623047e-02 2.240401357412338257e-01
4.289004951715469360e-02 1.644791513681411743e-01 1.608770154416561127e-02 -8.856802433729171753e-02 4.359677731990814209e-01 -2.890216000378131866e-02 2.185035347938537598e-01 -4.190747067332267761e-02 -3.171118795871734619e-01 -3.789809942245483398e-01 -1.085069850087165833e-01 8.458206057548522949e-02 -1.653461605310440063e-01 9.511358104646205902e-03 1.670566052198410034e-01 2.614763006567955017e-02 -1.615451425313949585e-01 -2.795382142066955566e-01 -7.392961066216230392e-03 -1.066396385431289673e-01 1.389252096414566040e-01 1.214306522160768509e-02 -3.740276396274566650e-02 2.172945737838745117e-01 4.803595319390296936e-02 2.118248045444488525e-01 8.243552595376968384e-02 1.788010634481906891e-02 2.674575895071029663e-03 -3.513289690017700195e-01 -1.200163587927818298e-01 1.661350280046463013e-01
-3.081993460655212402e-01 1.695132553577423096e-01 2.380529046058654785e-02 -9.447089582681655884e-02 -7.719088345766067505e-02 -3.744145482778549194e-02 1.103122904896736145e-01 -1.130347251892089844e-01 -8.935060352087020874e-03 -2.875415682792663574e-01 -1.798659563064575195e-02 2.315063476562500000e-01 -2.742308676242828369e-01 5.882626771926879883e-02 -8.610741794109344482e-02 -1.701998412609100342e-01 -2.503497898578643799e-01 -1.960577815771102905e-01 3.161031305789947510e-01 2.071297615766525269e-01 -5.376946181058883667e-02 1.479723602533340454e-01 -1.188194677233695984e-01 2.559414505958557129e-02 1.308273226022720337e-01 9.552474319934844971e-02 1.721753180027008057e-01 2.782329618930816650e-01 2.546993792057037354e-01 -1.502713412046432495e-01 2.657579481601715088e-01 -8.876903355121612549e-02
-2.855096459388732910e-01 3.678199648857116699e-01 -1.139216423034667969e-01 1.600673235952854156e-02 6.363217532634735107e-02 4.505825415253639221e-02 1.771220713853836060e-01 -2.509089410305023193e-01 -1.112731993198394775e-01 -2.654463052749633789e-01 -4.319256171584129333e-02 1.563499420881271362e-01 -2.831129916012287140e-02 2.089959569275379181e-02 -1.655791550874710083e-01 -8.170391619205474854e-02 9.626070410013198853e-02 -2.042019665241241455e-01 3.524715602397918701e-01 -1.773788034915924072e-01 5.480587482452392578e-02 8.798384666442871094e-02 -9.602131694555282593e-02 -5.076678469777107239e-02 3.569679707288742065e-02 2.211010754108428955e-01 3.963726386427879333e-02 -3.072524964809417725e-01 -3.224444389343261719e-01 -8.843816071748733521e-02 1.305880099534988403e-01 -1.445015221834182739e-01
3.393471240997314453e-02 1.828090697526931763e-01 1.793764531612396240e-01 -3.286019265651702881e-01 1.027786508202552795e-01 -2.248672991991043091e-01 2.758400738239288330e-01 -1.191678792238235474e-01 -7.470322400331497192e-02 1.377787142992019653e-01 -9.066827595233917236e-02 2.665707170963287354e-01 -9.141193330287933350e-02 1.837525814771652222e-01 9.441191330552101135e-03 1.826834976673126221e-01 -9.820106625556945801e-02 -1.989669501781463623e-01 1.929526627063751221e-01 1.692544370889663696e-01 1.821653693914413452e-01 2.024933993816375732e-01 -1.932637691497802734e-01 2.250799210742115974e-03 -3.609769791364669800e-02 -1.469530463218688965e-01 -2.367559671401977539e-01 -1.483507901430130005e-01 -7.414579391479492188e-02 -3.048352003097534180e-01 2.611359655857086182e-01 1.423276402056217194e-02
1.511867493391036987e-01 -6.582619249820709229e-02 2.824632525444030762e-01 -6.448156200349330902e-03 6.295485049486160278e-02 -2.310692816972732544e-01 -8.235980570316314697e-02 -3.077449500560760498e-01 -4.653226956725120544e-02 -3.594765365123748779e-01 -1.289825737476348877e-01 1.143898069858551025e-01 -2.825062870979309082e-01 6.234840303659439087e-02 -1.461867690086364746e-01 1.910426020622253418e-01 -3.856007754802703857e-02 -1.801445633172988892e-01 4.662621617317199707e-01 4.728091880679130554e-02 9.436450153589248657e-02 1.317018568515777588e-01 -3.432850539684295654e-02 2.552908062934875488e-01 -1.251075882464647293e-02 -1.863027065992355347e-01 -7.266608625650405884e-02 -9.862799942493438721e-02 9.546019881963729858e-02 -1.083439216017723083e-01 1.097818687558174133e-01 -5.008114874362945557e-02
-1.986712962388992310e-01 6.187922134995460510e-02 2.018408179283142090e-01 -3.613384068012237549e-02 1.073224246501922607e-01 -6.885111331939697266e-02 3.742902576923370361e-01 -6.124287378042936325e-03 1.811039447784423828e-02 -8.572466671466827393e-02 -5.897352844476699829e-02 2.185826897621154785e-01 -1.807579770684242249e-03 -3.120329082012176514e-01 -2.125124037265777588e-01 2.058838158845901489e-01 -1.056645214557647705e-01 -3.501102030277252197e-01 2.377557456493377686e-01 3.298793137073516846e-01 2.347246743738651276e-02 1.272606849670410156e-01 -1.699737459421157837e-01 1.725187301635742188e-01 1.488618999719619751e-01 -1.506683379411697388e-01 1.099315807223320007e-01 7.298756390810012817e-03 7.393186539411544800e-02 1.555003970861434937e-01 2.089226245880126953e-01 9.813866019248962402e-02
-5.956461280584335327e-02 4.442752599716186523e-01 1.940236426889896393e-02 -1.092905402183532715e-01 1.339654326438903809e-01 7.157201319932937622e-02 1.495243012905120850e-01 -2.616345584392547607e-01 -2.243523895740509033e-01 7.043614983558654785e-02 -3.221218287944793701e-01 1.593939065933227539e-01 -5.756951123476028442e-02 -6.520619243383407593e-02 -8.075160533189773560e-02 6.245487369596958160e-03 1.676880717277526855e-01 -4.450574517250061035e-01 1.831420958042144775e-01 -8.433911949396133423e-02 -7.499901950359344482e-02 1.924021393060684204e-01 -2.139661014080047607e-01 -2.312063425779342651e-01 1.078079268336296082e-01 -1.978095062077045441e-02 1.087698712944984436e-01 -6.995118223130702972e-03 1.082434058189392090e-01 -8.838964253664016724e-02 7.516249269247055054e-02 -1.283663213253021240e-01
[truncated: 3,268,492 more chars]
