# Supplementary material for: The Language of Innovation
Source: PLoS One. 2020 Apr 30;15(4):e0230107. doi: 10.1371/journal.pone.0230107 (PMC7194493; doi:10.1371/journal.pone.0230107)
Supplement: S4 File — (GZ) [file pone.0230107.s004.tar.gz › 1982-1986/V2Run_12_VS_4500_embeddings1982-1986ED32.txt]

2.600506122689694166e-04 -1.014906018972396851e-01 4.180004820227622986e-02 3.049147501587867737e-02 -1.004178076982498169e-01 7.187624461948871613e-03 3.118824660778045654e-01 1.901888549327850342e-01 3.253976702690124512e-01 -1.659000515937805176e-01 -2.380740940570831299e-01 -2.932982742786407471e-01 1.484539508819580078e-01 -6.447799503803253174e-02 -1.948000639677047729e-01 -2.041537314653396606e-01 1.264943182468414307e-01 2.723974287509918213e-01 -2.354182600975036621e-01 -2.144675403833389282e-01 9.794356673955917358e-02 2.804307043552398682e-01 -5.410182848572731018e-02 -2.904817461967468262e-02 -1.807827651500701904e-01 -2.254234999418258667e-02 2.991093993186950684e-01 1.155040785670280457e-01 1.511809080839157104e-01 2.706835418939590454e-02 -4.669637605547904968e-02 1.269722282886505127e-01
-3.197641670703887939e-01 3.676828742027282715e-02 9.578453749418258667e-02 4.822847619652748108e-02 1.454185396432876587e-01 -1.991177052259445190e-01 1.114300191402435303e-01 1.827478408813476562e-01 2.900841832160949707e-01 -4.801432788372039795e-01 -2.404533475637435913e-01 -1.435774713754653931e-01 3.126432374119758606e-02 1.305217593908309937e-01 -4.682627692818641663e-02 -1.821302771568298340e-01 -9.667920880019664764e-03 6.468997802585363388e-03 2.535046935081481934e-01 7.003992050886154175e-02 2.519327104091644287e-01 -5.085000884719192982e-04 -3.154751658439636230e-02 -3.665467351675033569e-02 -1.596036851406097412e-01 1.956358179450035095e-02 6.512494385242462158e-02 2.048472911119461060e-01 2.658115029335021973e-01 -3.075253963470458984e-02 -1.826848089694976807e-01 1.401586532592773438e-01
6.434568762779235840e-02 -9.344123303890228271e-02 -3.374852612614631653e-02 3.172539174556732178e-01 5.249777063727378845e-02 8.329850435256958008e-02 1.849192529916763306e-01 2.137235701084136963e-01 1.098658144474029541e-02 -4.123105108737945557e-01 -2.885911166667938232e-01 7.760906964540481567e-02 2.184781730175018311e-01 2.328877002000808716e-01 -7.270132750272750854e-02 4.959166422486305237e-02 2.089183777570724487e-02 1.662770956754684448e-01 2.725279629230499268e-01 7.913092523813247681e-02 -1.263958513736724854e-01 -1.240398585796356201e-01 9.923141449689865112e-02 -2.486087232828140259e-01 1.878815516829490662e-02 6.552323698997497559e-02 2.653256654739379883e-01 -1.300921738147735596e-01 5.338783189654350281e-02 2.292341142892837524e-01 -2.513198256492614746e-01 6.684407591819763184e-02
-6.932579725980758667e-02 -1.867049783468246460e-01 -1.151999086141586304e-01 -2.293580025434494019e-02 -9.782267361879348755e-02 -1.101636514067649841e-01 2.388312071561813354e-01 2.447207421064376831e-01 1.821411550045013428e-01 1.243893429636955261e-02 -3.753955960273742676e-01 -3.873729333281517029e-02 5.914348294027149677e-04 3.184120357036590576e-01 2.137716710567474365e-01 -2.434810847043991089e-01 -4.378297924995422363e-02 3.438729345798492432e-01 2.192497998476028442e-01 -1.057570874691009521e-01 2.210347540676593781e-02 -9.923087805509567261e-02 -6.008193269371986389e-02 -3.114423900842666626e-02 -7.629507035017013550e-02 1.954564899206161499e-01 2.398047447204589844e-01 2.432885952293872833e-02 1.447649151086807251e-01 1.354773491621017456e-01 -3.000124096870422363e-01 -2.697093179449439049e-03
-1.466768532991409302e-01 -2.531405985355377197e-01 -2.049646526575088501e-01 2.077216655015945435e-01 -8.909194916486740112e-02 -1.667426377534866333e-01 7.203800231218338013e-02 4.655002653598785400e-01 2.064007520675659180e-01 -1.315855681896209717e-01 -3.063646852970123291e-01 -1.286833137273788452e-01 2.701082229614257812e-01 1.095394790172576904e-01 -6.482356041669845581e-02 -2.190201133489608765e-01 -8.929979056119918823e-02 -9.115678258240222931e-03 -6.525125354528427124e-03 -6.272634118795394897e-02 3.324975445866584778e-02 -2.087525576353073120e-01 -1.015089228749275208e-01 -2.029984146356582642e-01 -2.460585236549377441e-01 -1.611164808273315430e-01 9.377498924732208252e-02 1.018187329173088074e-01 -1.555846482515335083e-01 1.397963762283325195e-01 -6.434357166290283203e-02 -4.876907914876937866e-02
1.409061253070831299e-02 1.600309088826179504e-02 -1.297824364155530930e-02 2.741136588156223297e-02 6.060570478439331055e-02 -4.438441693782806396e-01 9.048785269260406494e-02 3.249327242374420166e-01 3.559525907039642334e-01 -8.456088602542877197e-02 -2.026747316122055054e-01 -1.133287511765956879e-02 -4.614398628473281860e-02 -7.249013334512710571e-02 -1.164608821272850037e-01 -2.222009897232055664e-01 5.884786695241928101e-02 1.017523556947708130e-01 2.659876048564910889e-01 -1.296419203281402588e-01 -2.021353319287300110e-02 1.893767528235912323e-02 -1.763083338737487793e-01 -2.526425719261169434e-01 -5.606315657496452332e-02 -2.637825533747673035e-02 4.174870997667312622e-02 -1.448326706886291504e-01 3.747247159481048584e-01 -1.250132918357849121e-01 -2.219216078519821167e-01 9.949514269828796387e-02
-1.317404359579086304e-01 -1.409744471311569214e-01 -6.997073441743850708e-02 -9.854014962911605835e-02 -3.027833998203277588e-01 -1.658704131841659546e-01 -8.967931382358074188e-03 5.451815202832221985e-02 2.500952780246734619e-01 -1.354402303695678711e-01 1.406741738319396973e-01 -6.111305952072143555e-02 1.641004383563995361e-01 2.683218419551849365e-01 -2.116049826145172119e-02 3.768149390816688538e-02 -3.532757163047790527e-01 1.103843599557876587e-01 1.917761564254760742e-01 1.309977918863296509e-01 1.885429620742797852e-01 -8.873626589775085449e-02 -1.234347969293594360e-01 -1.581367403268814087e-01 -2.180129587650299072e-01 6.786096841096878052e-02 1.366567015647888184e-01 -1.289602667093276978e-01 2.601529657840728760e-01 1.162349060177803040e-01 -3.091087639331817627e-01 2.862520515918731689e-01
-1.194251254200935364e-01 -4.276654496788978577e-02 2.290390282869338989e-01 -2.040682286024093628e-01 -3.044297993183135986e-01 -5.585448443889617920e-02 5.685223639011383057e-02 5.008270740509033203e-01 1.768934726715087891e-01 -2.718115746974945068e-01 -7.016376405954360962e-02 -2.505811452865600586e-01 9.303171187639236450e-02 -1.288664340972900391e-01 2.508694827556610107e-01 4.066429287195205688e-02 -8.227410912513732910e-02 -1.252884604036808014e-02 -1.011115014553070068e-01 -8.422208577394485474e-02 -2.312429100275039673e-01 8.365118503570556641e-02 -1.719737797975540161e-01 1.000647619366645813e-01 -7.078612595796585083e-02 3.273426368832588196e-02 7.491455227136611938e-02 -4.527337476611137390e-02 2.884813845157623291e-01 2.290294468402862549e-01 2.946160174906253815e-02 5.120334401726722717e-02
-1.496333032846450806e-01 -2.517497166991233826e-02 2.348442467337008566e-05 1.126286014914512634e-02 1.212021037936210632e-01 -3.781310319900512695e-01 1.712964326143264771e-01 3.967619836330413818e-01 1.318681091070175171e-01 1.160424202680587769e-01 -2.249565124511718750e-01 -2.136683166027069092e-01 -2.845516428351402283e-02 5.321899894624948502e-03 -1.017119139432907104e-01 4.120112955570220947e-02 1.666279137134552002e-01 -2.082025445997714996e-02 1.923223435878753662e-01 9.850811958312988281e-02 1.437714993953704834e-01 -3.437432646751403809e-02 -9.914773702621459961e-02 -2.627926468849182129e-01 -2.356376945972442627e-01 -3.778015961870551109e-03 8.226910233497619629e-02 -2.124112248420715332e-01 3.488619923591613770e-01 8.408381044864654541e-02 -2.471361756324768066e-01 1.396734416484832764e-01
-2.814323455095291138e-02 2.634271979331970215e-01 8.473063260316848755e-02 1.491391509771347046e-01 4.305933415889739990e-02 -1.604426354169845581e-01 -1.096600592136383057e-01 9.464837610721588135e-02 4.885117411613464355e-01 3.402612358331680298e-02 -1.961927711963653564e-01 -1.957610249519348145e-01 1.940155625343322754e-01 6.529664248228073120e-02 -8.758550882339477539e-02 -2.928266525268554688e-01 8.654557168483734131e-02 9.429159015417098999e-02 -5.571063957177102566e-04 8.513756096363067627e-02 3.746397420763969421e-02 -1.458615213632583618e-01 1.132634952664375305e-01 -2.013247460126876831e-01 -3.319178521633148193e-01 -2.998383482918143272e-03 -5.442085862159729004e-02 -8.116012811660766602e-02 1.102370470762252808e-01 -9.313243441283702850e-03 -2.336962521076202393e-01 3.370815515518188477e-01
-4.985121637582778931e-02 -1.832474619150161743e-01 1.065524015575647354e-02 4.693569988012313843e-02 -1.095070913434028625e-01 -3.182069212198257446e-02 5.665259063243865967e-02 5.216207504272460938e-01 8.361721038818359375e-02 -8.483228832483291626e-02 -1.424015909433364868e-01 -1.423042826354503632e-02 1.965963542461395264e-01 2.324164509773254395e-01 -4.278688877820968628e-02 -2.068431675434112549e-01 -4.389467835426330566e-02 2.435953617095947266e-01 2.785801589488983154e-01 2.192286849021911621e-01 -2.338988184928894043e-01 1.252506971359252930e-01 1.535966694355010986e-01 -3.793524578213691711e-02 -2.706896960735321045e-01 3.989085182547569275e-02 2.305312454700469971e-01 -6.433048285543918610e-03 8.360276371240615845e-02 -1.637747138738632202e-02 -1.059997677803039551e-01 2.691846489906311035e-01
-6.203072518110275269e-02 6.835879385471343994e-02 -6.015137955546379089e-02 1.976949721574783325e-02 -2.334254831075668335e-01 1.487055569887161255e-01 1.322906911373138428e-01 3.380254805088043213e-01 1.430958509445190430e-01 -1.319889277219772339e-01 -9.325423836708068848e-02 -2.269984930753707886e-01 4.098345339298248291e-01 -3.193995952606201172e-01 8.884301781654357910e-02 -2.062107473611831665e-01 2.132599353790283203e-01 -1.047249436378479004e-01 1.142214685678482056e-01 -7.947946339845657349e-02 9.587679058313369751e-02 -2.939080446958541870e-02 2.083342336118221283e-02 6.393940001726150513e-02 3.912734985351562500e-02 8.799415826797485352e-02 2.778682298958301544e-02 4.121176153421401978e-02 3.203930258750915527e-01 3.423885703086853027e-01 -1.960327625274658203e-01 -1.203769166022539139e-02
-4.916881024837493896e-02 1.467971354722976685e-01 -2.062544971704483032e-01 5.490618199110031128e-02 -1.712237447500228882e-01 -1.901225894689559937e-01 -4.097782541066408157e-03 1.786746680736541748e-01 3.050725758075714111e-01 -3.598963320255279541e-01 -1.035076975822448730e-01 -1.004414409399032593e-01 1.028701514005661011e-01 1.367920935153961182e-01 5.039944872260093689e-02 -1.098890453577041626e-01 1.773259937763214111e-01 6.933453679084777832e-02 2.547295391559600830e-01 2.677378356456756592e-01 5.088375136256217957e-02 -1.030608788132667542e-01 1.844501495361328125e-01 -1.708065867424011230e-01 -6.152379885315895081e-02 -1.388217359781265259e-01 -2.227319926023483276e-01 4.563787952065467834e-02 -1.599822938442230225e-02 -5.839999765157699585e-02 -4.010632932186126709e-01 2.393061518669128418e-01
2.643108554184436798e-02 -1.579869985580444336e-01 -5.550378933548927307e-02 2.494289912283420563e-02 -9.110445529222488403e-02 -9.455653280019760132e-02 2.052813470363616943e-01 5.178554058074951172e-01 2.521205544471740723e-01 -3.194311633706092834e-02 6.458925455808639526e-02 -3.344231983646750450e-03 8.919465541839599609e-02 -1.895145475864410400e-01 -6.330024451017379761e-02 1.261492632329463959e-02 1.293472200632095337e-01 1.876019686460494995e-01 3.170302808284759521e-01 -1.779872328042984009e-01 -1.755431145429611206e-01 -1.064879372715950012e-01 -1.067005917429924011e-01 -2.493410408496856689e-01 -2.767107486724853516e-01 1.435811817646026611e-01 1.109347194433212280e-01 1.362564563751220703e-01 2.484425008296966553e-01 -1.064244657754898071e-01 -1.590166985988616943e-01 -7.785612251609563828e-03
1.068789791315793991e-02 -3.308663144707679749e-02 1.649817228317260742e-01 1.396905779838562012e-01 4.882428050041198730e-02 -1.494797319173812866e-01 9.849514067173004150e-02 2.098174542188644409e-01 3.349772095680236816e-01 -2.459744662046432495e-01 -1.586821973323822021e-01 -8.288455754518508911e-02 6.191299483180046082e-02 1.397284716367721558e-01 8.630497753620147705e-02 -9.964726865291595459e-02 -2.200077325105667114e-01 2.799083888530731201e-01 2.460955232381820679e-01 2.108597159385681152e-01 -3.147033154964447021e-01 -2.027418315410614014e-01 -1.707575619220733643e-01 2.470595017075538635e-02 -1.134535670280456543e-02 -1.599965095520019531e-01 1.477937847375869751e-01 1.580567359924316406e-01 2.386438399553298950e-01 1.635944843292236328e-01 -2.173017710447311401e-01 1.514364182949066162e-01
1.291004866361618042e-01 8.564394712448120117e-02 -2.048958837985992432e-02 -6.174295768141746521e-02 -1.690032333135604858e-02 -3.465242311358451843e-02 9.498903900384902954e-02 4.278643727302551270e-01 2.713668644428253174e-01 -1.344352811574935913e-01 -4.369616135954856873e-02 -2.168963849544525146e-01 1.276180893182754517e-01 1.855815527960658073e-03 2.264875471591949463e-01 5.897054821252822876e-02 -5.975135788321495056e-02 -3.561512231826782227e-01 9.345474094152450562e-02 6.302876025438308716e-02 4.139420688152313232e-01 -1.508498378098011017e-02 1.464589685201644897e-01 -1.906489878892898560e-01 1.484940201044082642e-02 1.481345742940902710e-01 2.284027189016342163e-01 -8.143039047718048096e-02 -8.559705317020416260e-02 -1.053955107927322388e-01 -2.783565819263458252e-01 1.307096183300018311e-01
-1.307754963636398315e-01 -7.898796349763870239e-02 4.036881029605865479e-02 2.811732292175292969e-01 -5.064662545919418335e-02 -1.746970713138580322e-01 3.325585126876831055e-01 2.860437333583831787e-01 4.317936673760414124e-02 -1.819026470184326172e-01 3.250938281416893005e-02 6.391610950231552124e-02 3.403621912002563477e-01 8.166524022817611694e-02 2.829108946025371552e-02 -1.048665195703506470e-01 3.550224602222442627e-01 1.021011918783187866e-01 1.981635019183158875e-02 1.285935491323471069e-01 1.197509095072746277e-01 2.050997167825698853e-01 -2.442883700132369995e-01 -7.412804663181304932e-02 1.174701452255249023e-01 2.046814560890197754e-01 6.510898470878601074e-02 2.108797281980514526e-01 1.136574745178222656e-01 -6.785688549280166626e-02 -2.584887146949768066e-01 1.798544079065322876e-01
-7.010366022586822510e-02 2.320171147584915161e-02 2.888750843703746796e-02 2.045682817697525024e-01 -1.157044693827629089e-01 -1.634138971567153931e-01 1.101117804646492004e-01 2.559110894799232483e-02 3.344823718070983887e-01 -5.111632868647575378e-02 1.502811312675476074e-01 -3.546274006366729736e-01 9.311398118734359741e-02 5.900525674223899841e-02 5.330200865864753723e-02 -1.953380256891250610e-01 1.761287599802017212e-01 2.844895720481872559e-01 2.104258537292480469e-01 8.926909649744629860e-04 1.377446204423904419e-01 1.344837099313735962e-01 1.516872271895408630e-02 -3.059944212436676025e-01 -3.018782436847686768e-01 -2.596715837717056274e-02 1.397452056407928467e-01 -5.093996599316596985e-02 1.206758320331573486e-01 -3.054209612309932709e-02 -3.385795950889587402e-01 2.275728583335876465e-01
-8.524569869041442871e-02 -4.024426266551017761e-02 -1.688632965087890625e-01 3.550528585910797119e-01 -1.175816953182220459e-01 -1.479185074567794800e-01 1.571371406316757202e-01 2.370712310075759888e-01 4.731387495994567871e-01 -8.080657571554183960e-02 4.082515835762023926e-02 -7.549099624156951904e-02 9.057203680276870728e-02 1.209775209426879883e-01 2.706330120563507080e-01 -4.221889749169349670e-02 -6.703188270330429077e-02 6.623148918151855469e-02 7.271743565797805786e-02 -2.043482288718223572e-02 -1.986121386289596558e-01 -5.037193372845649719e-02 -1.169276162981987000e-01 -6.515979766845703125e-02 -1.559153497219085693e-01 8.026281744241714478e-02 -7.296068966388702393e-02 1.636781729757785797e-02 4.755476415157318115e-01 -3.813620656728744507e-02 -2.141117453575134277e-01 6.562492344528436661e-03
1.147961616516113281e-01 -8.760079741477966309e-02 7.361242920160293579e-02 -2.158026546239852905e-01 -1.034942418336868286e-01 -2.253598421812057495e-01 3.760554641485214233e-02 4.977717697620391846e-01 -1.418261229991912842e-01 -2.568069696426391602e-01 -1.982037574052810669e-01 -8.215215057134628296e-02 2.272568792104721069e-01 -1.179391983896493912e-02 2.149823866784572601e-02 1.254115253686904907e-01 2.233297228813171387e-01 3.418544530868530273e-01 1.266928166151046753e-01 1.771422475576400757e-01 2.153892666101455688e-01 6.326883286237716675e-02 -2.387105114758014679e-02 1.119072660803794861e-01 5.801168456673622131e-02 -5.510287731885910034e-02 7.123921997845172882e-03 -1.677921563386917114e-01 1.200467050075531006e-01 1.196534559130668640e-01 1.094136945903301239e-02 2.743756771087646484e-01
-2.560302317142486572e-01 -2.232537791132926941e-02 -6.710276752710342407e-02 1.450269371271133423e-01 -1.531905084848403931e-01 -1.308133751153945923e-01 -5.829311162233352661e-02 1.653293520212173462e-01 2.403430044651031494e-01 -1.062101423740386963e-01 -2.296182066202163696e-01 1.310929059982299805e-01 2.468839585781097412e-01 -9.425435960292816162e-02 -8.139463514089584351e-02 5.807469412684440613e-02 -1.884567439556121826e-01 1.202923879027366638e-01 1.605559438467025757e-01 -1.305556893348693848e-01 -2.539016492664813995e-02 -1.192199215292930603e-01 -2.911180257797241211e-01 -1.395107619464397430e-02 -3.108266294002532959e-01 4.207422211766242981e-02 1.186861246824264526e-01 1.349718123674392700e-01 2.262166142463684082e-01 9.230612218379974365e-02 -2.419554740190505981e-01 4.204507768154144287e-01
-7.041331380605697632e-02 -1.359091550111770630e-01 1.342092007398605347e-01 1.456777304410934448e-01 -2.323447912931442261e-02 -3.278231620788574219e-01 2.825264446437358856e-02 3.136489093303680420e-01 4.166925847530364990e-01 -1.101535111665725708e-01 1.934687979519367218e-02 -2.530170381069183350e-01 -2.239815443754196167e-01 1.822445839643478394e-01 3.946966305375099182e-02 -2.199402898550033569e-01 1.986130475997924805e-01 1.496483385562896729e-02 -6.517030298709869385e-02 -5.735727027058601379e-03 -4.149008914828300476e-02 -2.360056936740875244e-01 -1.102028414607048035e-01 -2.730414867401123047e-01 5.444080382585525513e-02 7.830230146646499634e-02 3.256109058856964111e-01 2.929159253835678101e-02 -5.386818572878837585e-02 4.163933545351028442e-02 -1.728073358535766602e-01 9.023771435022354126e-02
3.147079842165112495e-04 -4.722667485475540161e-02 -1.977586746215820312e-02 2.283430546522140503e-01 -5.027758702635765076e-02 -4.011587500572204590e-01 8.740312419831752777e-03 2.794263660907745361e-01 3.609910607337951660e-02 -8.271835744380950928e-02 -2.277429252862930298e-01 -3.478757143020629883e-01 1.399996429681777954e-01 1.512663513422012329e-01 -1.662343889474868774e-01 -9.231609851121902466e-02 4.831376373767852783e-01 2.076596319675445557e-01 2.083505243062973022e-01 -5.816295370459556580e-02 1.099713370203971863e-01 -1.798473000526428223e-01 1.782396435737609863e-02 -9.326440840959548950e-02 -4.752074833959341049e-03 1.367178708314895630e-01 3.337761759757995605e-02 -8.311136811971664429e-02 8.264543861150741577e-02 7.097801566123962402e-02 -1.329805254936218262e-01 1.043021529912948608e-01
1.098240986466407776e-01 -1.775217354297637939e-01 -1.565213203430175781e-01 2.236749231815338135e-01 5.868186429142951965e-02 -1.565701216459274292e-01 5.015671625733375549e-02 2.703043520450592041e-01 1.688602715730667114e-01 -1.589230746030807495e-01 -3.491244316101074219e-01 -7.392320036888122559e-02 2.853626906871795654e-01 1.993274837732315063e-01 -9.598452597856521606e-02 -8.974829316139221191e-02 -1.151975840330123901e-01 -2.896938659250736237e-02 3.756050169467926025e-01 6.261637806892395020e-02 -5.452958494424819946e-02 2.034960687160491943e-01 -6.981585174798965454e-02 -1.173695698380470276e-01 4.514268413186073303e-02 2.623338103294372559e-01 1.516102701425552368e-01 2.018370777368545532e-01 2.102969288825988770e-01 1.006262972950935364e-01 -1.670260131359100342e-01 1.408220976591110229e-01
-4.602824803441762924e-03 -2.412735819816589355e-01 -1.561616212129592896e-01 2.270204573869705200e-01 -2.187404632568359375e-01 2.859182655811309814e-02 2.186848968267440796e-02 3.317028880119323730e-01 2.016091048717498779e-01 3.945627436041831970e-02 -1.439556032419204712e-01 -4.712711274623870850e-01 -9.345890022814273834e-03 1.428165882825851440e-01 6.889253854751586914e-02 -1.933912783861160278e-01 -8.066175132989883423e-02 2.567558884620666504e-01 2.504942119121551514e-01 -4.861073195934295654e-02 2.012799084186553955e-01 -5.061292648315429688e-02 4.880673065781593323e-02 1.048415005207061768e-01 -1.401830762624740601e-01 -8.223254978656768799e-02 9.530191123485565186e-02 -7.138475030660629272e-02 2.970381379127502441e-01 -5.577586591243743896e-03 -1.472263783216476440e-01 1.204105839133262634e-01
-2.215340360999107361e-02 4.061214253306388855e-02 -5.872733518481254578e-02 -1.477864235639572144e-01 -9.654603898525238037e-02 -2.661867439746856689e-01 7.962396740913391113e-02 2.299140542745590210e-01 2.858190238475799561e-01 -2.412703037261962891e-01 -2.357676774263381958e-01 -1.284247487783432007e-01 -3.059288263320922852e-01 1.099233776330947876e-01 -2.794940471649169922e-01 6.986193358898162842e-02 3.502666577696800232e-02 5.141020566225051880e-02 1.789620965719223022e-01 3.161176666617393494e-02 5.664611235260963440e-02 -1.927967555820941925e-02 4.399041533470153809e-01 -1.755138486623764038e-01 5.970830097794532776e-02 1.160375624895095825e-01 2.242312580347061157e-02 4.760993644595146179e-02 1.377416551113128662e-01 1.787043064832687378e-01 6.816411763429641724e-02 3.039495944976806641e-01
9.849796444177627563e-02 -1.191532686352729797e-01 3.553042113780975342e-01 1.781604886054992676e-01 -5.313384160399436951e-02 -1.789896488189697266e-01 -4.649529978632926941e-02 5.656539201736450195e-01 1.376047283411026001e-01 5.080717615783214569e-03 6.788042932748794556e-02 -1.405457854270935059e-01 5.689511448144912720e-02 3.226114064455032349e-02 -2.759606242179870605e-01 -4.149825870990753174e-02 1.484475582838058472e-01 2.758291065692901611e-01 1.494761258363723755e-01 -1.205680966377258301e-01 1.607262790203094482e-01 1.427608430385589600e-01 3.786485269665718079e-02 -5.115677416324615479e-02 -1.819827966392040253e-02 -1.739549934864044189e-01 -1.681976392865180969e-02 1.422088891267776489e-01 1.360566616058349609e-01 1.432183831930160522e-01 -5.113027989864349365e-02 2.401213198900222778e-01
2.438862435519695282e-02 -2.523036003112792969e-01 5.573391169309616089e-02 1.575319170951843262e-01 1.288940608501434326e-01 1.295104324817657471e-01 2.721123397350311279e-01 3.581475913524627686e-01 2.444129139184951782e-01 -2.193020433187484741e-01 -4.199413210153579712e-02 -1.121997907757759094e-01 1.559604108333587646e-01 1.996477544307708740e-01 -1.456744410097599030e-02 -1.142649948596954346e-01 -6.289244443178176880e-02 3.213118612766265869e-01 1.929863244295120239e-01 1.356915086507797241e-01 -7.903642952442169189e-02 -1.225992962718009949e-01 1.390709076076745987e-02 -9.549394249916076660e-02 5.485040694475173950e-02 1.854371875524520874e-01 4.374348819255828857e-01 1.334724277257919312e-01 4.251299053430557251e-02 1.452638804912567139e-01 -9.315585345029830933e-02 2.999905869364738464e-02
1.640791147947311401e-01 -3.511763513088226318e-01 -2.069810926914215088e-01 -1.212206631898880005e-01 -8.028719574213027954e-02 -1.091938838362693787e-01 1.686578840017318726e-01 4.672818183898925781e-01 1.173344254493713379e-01 -1.472145318984985352e-01 -2.255413830280303955e-01 -2.196812778711318970e-01 -1.297641545534133911e-02 2.449626773595809937e-01 -2.931235730648040771e-02 -2.333519794046878815e-02 -1.252749264240264893e-01 2.232105284929275513e-01 9.881185740232467651e-02 -7.851698994636535645e-02 -1.128132566809654236e-01 -1.213076189160346985e-01 -9.943616576492786407e-03 -3.426810726523399353e-02 -2.875069677829742432e-01 -1.400180459022521973e-01 3.512960299849510193e-02 -8.974404633045196533e-02 2.697003781795501709e-01 -1.346994638442993164e-01 -1.313460618257522583e-01 3.247772529721260071e-02
-1.693004816770553589e-01 -2.433779537677764893e-01 -3.151055797934532166e-02 6.485178321599960327e-02 -9.450555592775344849e-02 -2.493030391633510590e-03 -5.049529951065778732e-03 3.219672143459320068e-01 1.778309345245361328e-01 -3.327618166804313660e-02 -9.069423377513885498e-02 -3.653883934020996094e-01 7.575970143079757690e-02 2.398377507925033569e-01 -8.530396036803722382e-03 -2.747091948986053467e-01 8.238549530506134033e-02 2.192074656486511230e-01 3.797022253274917603e-02 -1.298442780971527100e-01 -1.419216245412826538e-01 -1.806375086307525635e-01 1.714338362216949463e-01 5.642081424593925476e-02 -2.156492695212364197e-02 -1.014447733759880066e-01 2.136014103889465332e-01 -4.841654002666473389e-02 4.028538763523101807e-01 3.836897015571594238e-02 -2.824886739253997803e-01 1.422706395387649536e-01
-5.296524986624717712e-02 -5.000001564621925354e-02 -2.318462729454040527e-01 6.851831823587417603e-02 -4.316854178905487061e-01 -1.370199173688888550e-01 -9.359692037105560303e-02 1.394796371459960938e-01 -1.157830208539962769e-01 -1.733415573835372925e-01 -1.336248219013214111e-01 -2.420007288455963135e-01 -2.373298257589340210e-02 2.168407291173934937e-01 -1.115453615784645081e-02 2.468777075409889221e-02 -2.641174383461475372e-02 5.603674799203872681e-02 1.857186257839202881e-01 -2.392904013395309448e-01 2.900649234652519226e-02 -6.378312408924102783e-02 -9.559278190135955811e-02 -3.593182563781738281e-01 -1.951909959316253662e-01 1.114718616008758545e-01 3.630971014499664307e-01 1.385666429996490479e-01 1.122468784451484680e-01 2.024208009243011475e-01 -1.867823153734207153e-01 7.708616554737091064e-02
-2.832007594406604767e-03 -4.028008843306452036e-04 -1.243503112345933914e-02 -2.907257080078125000e-01 -1.050821915268898010e-01 -1.818272285163402557e-02 1.522929221391677856e-01 2.353053241968154907e-01 3.788453042507171631e-01 -2.716319262981414795e-01 -2.638219855725765228e-02 -1.656823009252548218e-01 4.414690136909484863e-01 2.463764697313308716e-02 2.076625078916549683e-01 -9.787684679031372070e-02 9.808539599180221558e-02 2.250238358974456787e-01 1.285975724458694458e-01 5.471120029687881470e-02 3.718051314353942871e-02 2.334698587656021118e-01 -4.642817005515098572e-02 -3.633855655789375305e-02 -6.844801455736160278e-02 -8.872309327125549316e-02 -7.759089022874832153e-02 -1.847908496856689453e-01 -2.186542935669422150e-02 2.105020135641098022e-01 -3.012609481811523438e-01 6.553681194782257080e-02
-5.939960852265357971e-02 1.091306284070014954e-01 -3.229033350944519043e-01 4.741752892732620239e-02 -1.192970201373100281e-01 -2.737686634063720703e-01 1.371257603168487549e-01 7.090488076210021973e-02 3.525899052619934082e-01 -1.645730733871459961e-01 -2.251736521720886230e-01 3.883456066250801086e-02 1.034433022141456604e-01 -1.735700815916061401e-01 -3.432720601558685303e-01 2.519621253013610840e-01 -1.163319349288940430e-01 8.705967664718627930e-02 2.923114597797393799e-02 -1.956046931445598602e-02 4.794160649180412292e-02 8.711083978414535522e-02 -1.860404759645462036e-01 -3.240569829940795898e-01 7.106138020753860474e-02 5.328489467501640320e-02 3.474148362874984741e-02 -1.747099310159683228e-01 -4.701415821909904480e-02 3.940052166581153870e-02 -2.026493847370147705e-01 2.880328893661499023e-01
-3.438926860690116882e-02 -2.198089659214019775e-01 -1.810629069805145264e-01 -2.373512089252471924e-01 -4.538125991821289062e-01 -2.096295952796936035e-01 -1.801458597183227539e-01 2.873022556304931641e-01 5.337823531590402126e-04 -1.097619906067848206e-01 -1.001971736550331116e-01 -1.806623637676239014e-01 2.130396366119384766e-01 1.461744904518127441e-01 1.880953088402748108e-02 -1.546055525541305542e-01 4.110163450241088867e-02 -4.854900389909744263e-02 2.005077302455902100e-01 -1.372295171022415161e-01 -7.899658381938934326e-02 -1.631468832492828369e-01 -5.482706800103187561e-02 -2.742419540882110596e-01 -2.819515950977802277e-02 -1.092592477798461914e-01 4.818961769342422485e-02 -7.016310840845108032e-02 2.314973771572113037e-01 7.186699658632278442e-02 -2.752702236175537109e-01 1.486599594354629517e-01
-6.486446410417556763e-02 -1.470496505498886108e-01 -1.810836978256702423e-02 5.720893666148185730e-02 -2.666418552398681641e-01 -3.093023896217346191e-01 1.485927551984786987e-01 5.930888056755065918e-01 8.008433133363723755e-02 -1.161656901240348816e-01 -1.024738699197769165e-01 8.752983063459396362e-02 2.284695953130722046e-01 3.534075990319252014e-02 -1.495736092329025269e-01 2.356526814401149750e-02 -2.026948928833007812e-01 7.204565405845642090e-02 7.260087877511978149e-02 1.095705782063305378e-03 -4.868652671575546265e-02 1.539717763662338257e-01 -9.686172008514404297e-02 -3.208768367767333984e-01 1.270954459905624390e-01 6.857436150312423706e-02 3.525348007678985596e-02 1.334169358015060425e-01 3.171536326408386230e-02 -1.901116967201232910e-01 -1.512623280286788940e-01 1.600814461708068848e-01
-6.251927465200424194e-02 -2.689388692378997803e-01 -2.016087621450424194e-01 -1.316954940557479858e-01 -2.845169231295585632e-02 -1.190083101391792297e-01 8.859074860811233521e-02 2.120190560817718506e-01 1.645924597978591919e-01 -1.771973446011543274e-02 -2.604638338088989258e-01 -2.195072919130325317e-01 -4.813176393508911133e-02 2.012531459331512451e-01 -2.406149953603744507e-01 -1.936567872762680054e-01 1.178759410977363586e-01 4.352810978889465332e-02 2.418677955865859985e-01 -5.648705735802650452e-02 7.580832578241825104e-03 -1.614917665719985962e-01 -1.097030043601989746e-01 1.880970895290374756e-01 -1.253086626529693604e-01 5.708008073270320892e-03 3.681764006614685059e-01 -1.237248703837394714e-01 2.639834880828857422e-01 1.135222055017948151e-02 -3.181452751159667969e-01 1.664071977138519287e-01
-4.677026718854904175e-02 -3.157128393650054932e-01 -3.746273219585418701e-01 -2.186057623475790024e-03 -1.331897675991058350e-01 -1.798589527606964111e-01 -1.088804006576538086e-01 3.119345605373382568e-01 1.592514365911483765e-01 -1.394171714782714844e-01 1.031174808740615845e-01 -1.466337591409683228e-01 1.350275725126266479e-01 2.166334390640258789e-01 2.284129522740840912e-02 -2.962549328804016113e-01 1.754587590694427490e-01 -1.350803487002849579e-02 -1.370025426149368286e-01 -1.856742203235626221e-01 8.258266746997833252e-02 8.623925596475601196e-02 -9.108755737543106079e-02 -3.452726602554321289e-01 -2.752068452537059784e-02 -1.234095543622970581e-01 2.453851401805877686e-01 5.237548425793647766e-02 1.953479349613189697e-01 9.024494886398315430e-02 -1.294207125902175903e-01 1.332693267613649368e-02
-2.767103314399719238e-01 -2.117593735456466675e-01 -2.795359790325164795e-01 -1.191827729344367981e-01 -8.115940541028976440e-02 -5.732871964573860168e-02 5.863368511199951172e-02 2.226578295230865479e-01 3.989026546478271484e-01 -9.756502509117126465e-02 -4.259884357452392578e-02 -2.316578477621078491e-01 1.170190870761871338e-01 1.779925525188446045e-01 -6.299418956041336060e-02 -2.871735394001007080e-02 1.967560946941375732e-01 2.646936476230621338e-01 9.880769997835159302e-02 -3.913174942135810852e-02 2.963863871991634369e-02 -2.595635950565338135e-01 9.168276190757751465e-02 5.793289095163345337e-02 2.442349679768085480e-02 1.392574794590473175e-02 2.392519116401672363e-01 2.870283462107181549e-02 4.240192174911499023e-01 -7.362461090087890625e-02 -4.549770057201385498e-02 -5.332963541150093079e-02
9.439674019813537598e-02 -8.231250941753387451e-02 1.471557915210723877e-01 9.667043341323733330e-04 1.123972013592720032e-01 -2.860092520713806152e-01 7.567582279443740845e-02 4.197161793708801270e-01 3.183978199958801270e-01 -2.017168514430522919e-02 1.150797083973884583e-01 -1.295331120491027832e-01 2.594852149486541748e-01 -8.319322019815444946e-02 -1.674492508172988892e-01 -1.193419191986322403e-02 9.881672263145446777e-02 5.460551381111145020e-01 8.282058686017990112e-02 -8.709408342838287354e-02 1.666721999645233154e-01 -9.000004827976226807e-02 6.625552475452423096e-02 9.279295057058334351e-02 -3.429106902331113815e-03 -7.443904131650924683e-02 3.346013650298118591e-02 3.285990795120596886e-03 7.522965967655181885e-02 2.675811573863029480e-02 8.860709518194198608e-02 2.447820156812667847e-01
1.862815618515014648e-01 -1.382600814104080200e-01 -1.436855643987655640e-01 9.701094031333923340e-02 -3.016925752162933350e-01 1.942878589034080505e-02 7.212560623884201050e-02 5.122868418693542480e-01 1.306753754615783691e-01 -2.851125299930572510e-01 -1.090416684746742249e-01 -1.013224944472312927e-01 -7.928471267223358154e-02 1.208159103989601135e-01 1.015478074550628662e-01 -1.973558962345123291e-01 6.353509426116943359e-02 1.211079284548759460e-01 2.750905752182006836e-01 -1.276532262563705444e-01 -1.096115410327911377e-01 -2.675278484821319580e-01 -4.947407543659210205e-02 1.437988970428705215e-02 -2.282641530036926270e-01 -4.213039297610521317e-03 1.703918874263763428e-01 -1.498998403549194336e-01 2.142734676599502563e-01 3.841051831841468811e-02 -1.020392775535583496e-01 8.991733193397521973e-02
1.067216973751783371e-03 -2.195539027452468872e-01 1.350454688072204590e-01 2.267010658979415894e-01 1.395309865474700928e-01 -1.555526405572891235e-01 1.775658130645751953e-01 4.587914049625396729e-01 2.906372845172882080e-01 -1.168701704591512680e-02 -3.539724508300423622e-03 -1.656604558229446411e-01 1.232648938894271851e-01 1.596390083432197571e-02 -2.128894776105880737e-01 -1.113498657941818237e-01 -2.379316650331020355e-02 1.207493618130683899e-01 -1.834652200341224670e-02 4.648075625300407410e-02 1.110019385814666748e-01 -1.835437119007110596e-01 -6.056718900799751282e-02 -2.761566638946533203e-01 -1.150966882705688477e-01 1.371585428714752197e-01 -1.723140850663185120e-02 -1.316764652729034424e-01 2.610121369361877441e-01 -2.297872751951217651e-01 -3.105437457561492920e-01 2.451286464929580688e-02
-1.170407682657241821e-01 -6.422523409128189087e-02 -1.481191534548997879e-02 4.767406359314918518e-02 -5.333378165960311890e-02 1.436681672930717468e-02 -3.218379616737365723e-02 2.189083993434906006e-01 2.620881199836730957e-01 -2.685808837413787842e-01 -1.115572974085807800e-01 -7.101052254438400269e-02 2.336135804653167725e-01 -1.247169822454452515e-01 -4.488068222999572754e-01 -7.772732060402631760e-03 7.240968197584152222e-02 1.484759300947189331e-01 1.261698752641677856e-01 1.986808516085147858e-02 -2.530642747879028320e-01 1.752395629882812500e-01 8.742549270391464233e-02 -1.302204579114913940e-01 -1.635870337486267090e-01 -1.561119705438613892e-01 -1.213059872388839722e-01 -2.050249651074409485e-02 2.999792397022247314e-01 -1.250070631504058838e-01 -3.161073923110961914e-01 2.509731948375701904e-01
-3.199001252651214600e-01 -3.968154080212116241e-03 -1.900546103715896606e-01 2.150955609977245331e-02 -2.835132181644439697e-01 -2.342135608196258545e-01 2.333717644214630127e-01 2.473958134651184082e-01 2.551354467868804932e-01 -1.506258398294448853e-01 -1.210840567946434021e-01 -3.393751382827758789e-02 -1.895488351583480835e-01 3.726522326469421387e-01 -8.978265523910522461e-02 -1.058297902345657349e-01 -6.472155451774597168e-02 1.818531602621078491e-01 1.627872884273529053e-01 4.075894877314567566e-02 -1.065517738461494446e-01 -6.856530159711837769e-02 7.980524562299251556e-03 1.260442137718200684e-01 2.641381621360778809e-01 5.350096523761749268e-02 1.684615761041641235e-01 1.688265125267207623e-03 2.445409148931503296e-01 -2.266824617981910706e-02 -1.163824945688247681e-01 2.005221694707870483e-01
-1.201983094215393066e-01 -1.236729249358177185e-01 -2.823997735977172852e-01 -2.993657439947128296e-02 -1.472712159156799316e-01 -1.298357695341110229e-01 4.417331516742706299e-02 3.297586739063262939e-01 3.230338990688323975e-01 7.129202038049697876e-02 -2.617991864681243896e-01 -2.061582505702972412e-01 7.580947130918502808e-02 2.492308765649795532e-01 5.274340510368347168e-02 -7.192559540271759033e-02 1.858059614896774292e-01 1.328053772449493408e-01 1.810904294252395630e-01 1.635208167135715485e-02 -4.790499433875083923e-02 -1.524673849344253540e-01 2.235269546508789062e-01 1.074256226420402527e-01 -5.068313330411911011e-02 -1.894882619380950928e-01 2.798151075839996338e-01 -3.005073033273220062e-02 1.587184518575668335e-01 -4.081105440855026245e-02 -3.528981804847717285e-01 -5.239390581846237183e-02
1.916517317295074463e-01 2.117660492658615112e-01 -1.519395709037780762e-01 -1.456339191645383835e-02 2.527777254581451416e-01 -1.461918801069259644e-01 -7.578170299530029297e-02 3.650093376636505127e-01 -4.416842386126518250e-02 -1.612328737974166870e-01 -1.985123604536056519e-01 -7.332421094179153442e-02 3.345744311809539795e-01 6.206810008734464645e-03 1.912748627364635468e-02 3.065349010284990072e-04 2.342377752065658569e-01 -4.010655730962753296e-02 -2.399342060089111328e-01 -1.665707528591156006e-01 -3.652708139270544052e-03 8.420804888010025024e-02 1.087742894887924194e-01 -4.616129677742719650e-03 -1.465898752212524414e-01 9.434317797422409058e-02 -1.492154300212860107e-01 -7.348605990409851074e-02 2.047167718410491943e-01 2.088255584239959717e-01 -1.917282938957214355e-01 3.804332017898559570e-01
-7.619930058717727661e-02 -3.215107917785644531e-01 -3.096697032451629639e-01 -1.258178427815437317e-02 4.704120010137557983e-02 -1.605871915817260742e-01 -2.026257663965225220e-01 3.960096538066864014e-01 2.045105695724487305e-01 -3.951004706323146820e-03 -2.039310783147811890e-01 -2.079812735319137573e-01 -1.645054668188095093e-01 -6.364860385656356812e-02 3.696863725781440735e-02 -2.112063765525817871e-02 2.435300797224044800e-01 1.838550716638565063e-01 -1.850106865167617798e-01 -1.268822513520717621e-02 2.405982762575149536e-01 1.264072060585021973e-01 1.547402329742908478e-02 -1.950466334819793701e-01 3.974578157067298889e-02 7.964139431715011597e-02 4.433656483888626099e-02 1.183497160673141479e-01 -5.809952691197395325e-02 2.440292686223983765e-01 -2.142420858144760132e-01 1.921190172433853149e-01
-1.817831695079803467e-01 -2.238472998142242432e-01 -2.210348844528198242e-01 -1.253193318843841553e-01 -1.070083677768707275e-01 -1.939397491514682770e-02 1.078952103853225708e-01 2.129824459552764893e-01 2.398267835378646851e-01 -3.557254001498222351e-02 -3.928579688072204590e-01 -2.603757381439208984e-01 7.467480003833770752e-02 2.310780342668294907e-03 4.962845519185066223e-02 -2.289025485515594482e-01 2.019690871238708496e-01 2.493109554052352905e-01 1.948809921741485596e-01 -1.667380779981613159e-01 -6.023558974266052246e-02 -1.652679443359375000e-01 1.121873408555984497e-01 3.702429309487342834e-02 2.516357041895389557e-02 -7.660278677940368652e-02 1.842481344938278198e-01 -1.960260421037673950e-01 2.225602120161056519e-01 -1.375897526741027832e-01 -1.801192611455917358e-01 2.206621915102005005e-01
2.529228329658508301e-01 1.327974200248718262e-01 -1.851067543029785156e-01 1.299052834510803223e-01 9.936870634555816650e-02 -1.813497096300125122e-01 3.151260912418365479e-01 3.858284652233123779e-01 -6.801138818264007568e-02 -1.471460517495870590e-02 -4.547988250851631165e-02 -1.013706400990486145e-01 2.687287516891956329e-02 -2.447358369827270508e-01 -2.714271657168865204e-02 9.571650624275207520e-02 5.288618057966232300e-02 4.081118479371070862e-02 -1.070019900798797607e-01 -1.713999360799789429e-01 4.752718284726142883e-02 2.490354627370834351e-01 -1.623131483793258667e-01 1.363835632801055908e-01 6.155254319310188293e-02 1.843909174203872681e-01 -7.372546941041946411e-03 -1.794485300779342651e-01 1.841721385717391968e-01 -1.439144928008317947e-02 -3.600639700889587402e-01 3.166883289813995361e-01
3.172410279512405396e-02 -6.624905765056610107e-02 -3.041577339172363281e-01 -4.371820390224456787e-01 -1.330403145402669907e-02 -2.236928977072238922e-02 1.750881522893905640e-01 1.002395674586296082e-01 4.598488509654998779e-01 -1.327823251485824585e-01 -5.261738598346710205e-02 -8.426024019718170166e-02 3.370210230350494385e-01 -3.544637560844421387e-02 8.400052785873413086e-02 -1.416802778840065002e-02 8.052029460668563843e-02 2.707874178886413574e-01 -1.005164012312889099e-01 2.486100792884826660e-02 1.617404446005821228e-02 2.642004191875457764e-01 -3.227933496236801147e-02 -1.034960821270942688e-01 -1.681263446807861328e-01 -1.159095391631126404e-01 1.021610349416732788e-01 -1.764668151736259460e-02 8.320230245590209961e-02 2.804422006011009216e-02 -2.690216004848480225e-01 6.039223074913024902e-02
1.684698611497879028e-01 9.693740308284759521e-02 -5.547126755118370056e-02 -2.887427210807800293e-01 -3.400800377130508423e-02 -1.464555412530899048e-01 2.071507275104522705e-01 1.416498869657516479e-01 5.603678822517395020e-01 -2.166528254747390747e-01 -6.278550624847412109e-02 -1.556556113064289093e-02 4.539038836956024170e-01 -7.646148651838302612e-02 1.854587346315383911e-01 -3.949569538235664368e-03 -2.145578525960445404e-02 9.465360641479492188e-02 1.346220541745424271e-02 8.042910695075988770e-02 5.580027401447296143e-02 5.968612805008888245e-02 -8.072015643119812012e-02 -6.790743768215179443e-02 -1.387053914368152618e-02 -1.865331828594207764e-01 -2.404061704874038696e-02 1.640844717621803284e-02 4.087468981742858887e-02 1.049852818250656128e-01 -2.774818241596221924e-01 1.391872465610504150e-01
-4.307031258940696716e-02 -5.399316921830177307e-02 -1.193278804421424866e-01 2.340642064809799194e-01 -1.542480140924453735e-01 -9.600902348756790161e-02 1.349858939647674561e-02 5.625476837158203125e-01 2.173113524913787842e-01 -5.932663567364215851e-03 -2.498268522322177887e-02 9.706215932965278625e-04 1.437257677316665649e-01 -3.411748632788658142e-02 -2.374823838472366333e-01 -8.155881613492965698e-02 -5.754866451025009155e-02 1.448573619127273560e-01 2.393353730440139771e-01 -1.004941686987876892e-01 2.800951004028320312e-01 -1.645167469978332520e-01 -3.727473691105842590e-02 -1.330410838127136230e-01 2.043405175209045410e-01 8.096434175968170166e-02 -1.686189323663711548e-02 2.442260533571243286e-01 1.051433384418487549e-01 -1.039002761244773865e-01 -1.060193330049514771e-01 2.935664653778076172e-01
7.841636985540390015e-02 1.523048728704452515e-01 -1.841623894870281219e-02 -2.699484825134277344e-01 -1.924115121364593506e-01 -3.464003279805183411e-02 6.223088875412940979e-02 1.666864007711410522e-01 1.012304723262786865e-01 -3.540011495351791382e-02 -1.597485095262527466e-01 -1.088249776512384415e-02 2.219845950603485107e-01 2.726830169558525085e-02 -6.081137061119079590e-02 -4.131251946091651917e-02 2.050309777259826660e-01 1.427542865276336670e-01 -4.828373342752456665e-02 1.857527345418930054e-02 -1.119848061352968216e-02 -1.119656935334205627e-01 -1.101748570799827576e-01 -2.069045454263687134e-01 -2.913310527801513672e-01 2.594965100288391113e-01 -6.089061498641967773e-03 -1.771777123212814331e-01 -1.050361096858978271e-01 2.081925123929977417e-01 -5.426116585731506348e-01 2.642947137355804443e-01
4.776272922754287720e-02 -1.195165812969207764e-01 -4.703123494982719421e-02 -1.772858574986457825e-02 6.469173729419708252e-02 -8.073292672634124756e-02 1.587572880089282990e-02 2.332620173692703247e-01 6.017476916313171387e-01 -1.602154970169067383e-01 -1.652600318193435669e-01 -7.268196344375610352e-02 1.278911083936691284e-01 -1.432927697896957397e-01 1.183944195508956909e-01 8.314780145883560181e-02 1.007253155112266541e-01 1.635473668575286865e-01 -2.158787250518798828e-01 -5.677444115281105042e-02 1.517594903707504272e-01 1.941061019897460938e-02 -4.495014250278472900e-02 -2.123988121747970581e-01 -1.820002496242523193e-01 2.646655440330505371e-01 1.007127687335014343e-01 5.152490362524986267e-02 -1.816625893115997314e-01 1.618175208568572998e-01 -3.226407170295715332e-01 -2.906494587659835815e-02
1.277074664831161499e-01 -7.807295769453048706e-02 3.445922955870628357e-02 -1.812426559627056122e-02 2.596489712595939636e-02 -4.368337616324424744e-02 2.587142884731292725e-01 -2.957556629553437233e-03 2.926789782941341400e-02 -2.900983393192291260e-01 -2.089401036500930786e-01 -1.654148548841476440e-01 1.603804677724838257e-01 2.720502316951751709e-01 -2.308110939338803291e-03 1.625116318464279175e-01 2.601152062416076660e-01 5.827859975397586823e-03 4.040277376770973206e-02 -8.575791120529174805e-02 -6.136993318796157837e-02 -4.297017753124237061e-01 -1.106713414192199707e-01 -1.042387038469314575e-01 1.952520757913589478e-01 -8.425130695104598999e-02 6.975721102207899094e-03 -4.435591772198677063e-02 3.937852680683135986e-01 1.832639425992965698e-01 -2.515992820262908936e-01 1.922972351312637329e-01
-5.266257748007774353e-02 -2.342777997255325317e-01 1.074700034223496914e-03 2.702550888061523438e-01 3.368473798036575317e-02 -2.361291497945785522e-01 1.647944450378417969e-01 5.337833762168884277e-01 2.124592661857604980e-01 -1.490862518548965454e-01 -1.042734384536743164e-01 -3.191504627466201782e-02 2.514458596706390381e-01 1.224648579955101013e-01 6.399731617420911789e-03 2.670019865036010742e-01 -1.081592738628387451e-01 -4.129955172538757324e-02 7.785183191299438477e-02 -2.842973172664642334e-02 -1.285298317670822144e-01 -3.609772399067878723e-02 -1.531508192420005798e-02 -2.150907367467880249e-01 -2.089351415634155273e-01 2.870818972587585449e-02 -1.473338156938552856e-01 1.429386287927627563e-01 1.519334223121404648e-02 4.094929620623588562e-02 -3.108962476253509521e-01 4.172974824905395508e-02
1.165506765246391296e-01 -1.974951326847076416e-01 7.698464905843138695e-04 -1.048819273710250854e-01 -6.395651400089263916e-02 -1.007403619587421417e-02 -1.675260215997695923e-01 3.835103809833526611e-01 1.851795464754104614e-01 -1.120065078139305115e-01 -1.286450475454330444e-01 -1.162835434079170227e-01 9.138967096805572510e-02 -9.777334332466125488e-02 1.540373414754867554e-01 1.051574796438217163e-01 -3.689660131931304932e-02 3.036208748817443848e-01 2.109937220811843872e-01 5.690027400851249695e-02 -1.113635450601577759e-01 2.144923992455005646e-02 -1.419397741556167603e-01 -6.396503001451492310e-02 5.667163059115409851e-02 3.731816634535789490e-02 5.132481083273887634e-02 -1.324140653014183044e-02 1.917084753513336182e-01 -9.301526099443435669e-02 -6.282953619956970215e-01 -3.862242773175239563e-02
9.631434828042984009e-02 3.305091261863708496e-01 -5.899840965867042542e-02 -3.256866335868835449e-02 -3.280129432678222656e-01 -1.021007299423217773e-01 -1.249274984002113342e-01 1.435387581586837769e-01 2.171771675348281860e-01 -4.895578697323799133e-02 -2.473666518926620483e-01 -7.079055905342102051e-02 -7.976505905389785767e-02 -4.957042261958122253e-02 2.225699573755264282e-01 5.394341796636581421e-02 1.689817160367965698e-01 1.854073852300643921e-01 -1.531517356634140015e-01 1.791365891695022583e-01 4.986474663019180298e-02 1.531152874231338501e-01 8.752705901861190796e-02 1.352419555187225342e-01 -1.037219688296318054e-01 3.408209234476089478e-02 8.558127284049987793e-02 2.572126984596252441e-01 2.822235524654388428e-01 3.754951953887939453e-01 -1.157387420535087585e-01 2.363987565040588379e-01
8.429136127233505249e-02 2.792298793792724609e-03 -7.086331397294998169e-02 4.436508752405643463e-04 5.159074440598487854e-02 -3.655590862035751343e-02 3.571919724345207214e-02 2.011807262897491455e-01 6.338192820549011230e-01 -1.490003615617752075e-01 -2.672550827264785767e-02 -3.067916333675384521e-01 -7.331031560897827148e-02 -3.910156711935997009e-02 -1.304578632116317749e-01 1.625652797520160675e-02 7.294902950525283813e-02 6.952757388353347778e-02 -1.435455530881881714e-01 4.985027387738227844e-02 1.085989996790885925e-01 -6.749760359525680542e-02 -1.604758352041244507e-01 -2.846838533878326416e-01 -2.864952087402343750e-01 2.023609429597854614e-01 1.423052400350570679e-01 2.954085916280746460e-02 -1.289203464984893799e-01 6.481259316205978394e-02 -2.642513215541839600e-01 -8.928518742322921753e-02
2.691625244915485382e-02 9.010855108499526978e-02 1.167630497366189957e-02 -1.487676147371530533e-02 -1.519054472446441650e-01 -7.910706847906112671e-02 -1.381668448448181152e-01 2.072548866271972656e-01 3.925574719905853271e-01 9.990582615137100220e-02 -9.079208970069885254e-02 -2.981144189834594727e-01 1.786918938159942627e-01 2.707635462284088135e-01 1.455880403518676758e-01 2.217163443565368652e-01 -1.501538157463073730e-01 2.304155677556991577e-01 -1.184970438480377197e-01 -1.118272617459297180e-01 -7.092945277690887451e-02 -8.620066568255424500e-03 -6.545805837959051132e-03 -3.123088777065277100e-01 2.514000833034515381e-01 8.452574908733367920e-02 2.114466279745101929e-01 -1.260385033674538136e-03 4.726848006248474121e-02 -1.919690817594528198e-01 -3.148992657661437988e-01 6.670590490102767944e-02
8.755449950695037842e-02 1.349452584981918335e-01 8.310590684413909912e-02 4.167941957712173462e-02 -1.350439339876174927e-01 -3.513096868991851807e-01 2.533094882965087891e-01 -1.097358763217926025e-01 2.177960574626922607e-01 -1.344661265611648560e-01 -2.210210263729095459e-01 -3.034209012985229492e-01 1.292924880981445312e-01 7.896434515714645386e-02 7.393476087599992752e-03 2.190511673688888550e-01 8.681556582450866699e-02 7.596441358327865601e-02 3.002201952040195465e-02 -3.678453266620635986e-01 -1.425454169511795044e-01 9.476468712091445923e-02 -4.094557464122772217e-02 -1.012976765632629395e-01 4.027735069394111633e-02 -1.379712074995040894e-01 9.911670535802841187e-02 2.226002067327499390e-01 3.670007586479187012e-01 5.568279884755611420e-03 3.686835616827011108e-02 2.516484260559082031e-01
3.831095248460769653e-02 8.929527364671230316e-03 -1.273661851882934570e-01 2.983335554599761963e-01 -1.339165270328521729e-01 -3.143086135387420654e-01 1.238408759236335754e-01 2.468231767416000366e-01 1.699956953525543213e-01 1.526416242122650146e-01 -3.453147411346435547e-01 -4.119655117392539978e-02 9.624405950307846069e-02 1.148641929030418396e-01 -2.864671684801578522e-02 -2.143888920545578003e-01 2.198554128408432007e-01 1.644973158836364746e-01 -4.303168877959251404e-02 -1.215801686048507690e-01 3.940325230360031128e-02 -1.893314421176910400e-01 -3.690331801772117615e-02 -2.593745887279510498e-01 -1.830082088708877563e-01 -8.471978828310966492e-03 3.425196409225463867e-01 -8.895877748727798462e-03 3.195442557334899902e-01 -5.959434900432825089e-03 -8.182853460311889648e-02 -6.149807595647871494e-04
-1.760361641645431519e-01 6.061937659978866577e-02 -1.165494248270988464e-01 -9.531907737255096436e-02 2.114009410142898560e-01 3.939518705010414124e-02 2.153920531272888184e-01 1.649609953165054321e-01 3.199720084667205811e-01 -1.270697861909866333e-01 2.062966674566268921e-01 -3.033681809902191162e-01 1.549233049154281616e-01 2.393253743648529053e-01 2.334917895495891571e-02 2.069871276617050171e-01 -1.450918614864349365e-01 6.315889209508895874e-02 -4.374149069190025330e-02 -2.222626060247421265e-01 1.466696560382843018e-01 1.051121205091476440e-01 -3.261173367500305176e-01 -1.783008575439453125e-01 -6.120492145419120789e-02 1.116491407155990601e-01 3.501548469066619873e-01 -2.494900673627853394e-02 7.583649456501007080e-02 6.995102018117904663e-02 -7.449125498533248901e-02 2.057622522115707397e-01
4.003107547760009766e-02 -2.575885355472564697e-01 -2.500593960285186768e-01 2.959305606782436371e-02 -2.800655066967010498e-01 -2.444623559713363647e-01 5.824245512485504150e-02 6.375187635421752930e-01 1.257157176733016968e-01 -5.282260105013847351e-02 -7.112164050340652466e-03 1.053408756852149963e-01 -3.918283153325319290e-03 3.102256059646606445e-01 -1.942943334579467773e-01 -1.857122331857681274e-01 -1.222748681902885437e-01 -1.814114302396774292e-02 8.222079277038574219e-02 -2.951776981353759766e-02 2.066635899245738983e-02 2.215561270713806152e-02 1.076890528202056885e-01 -5.808916315436363220e-02 -1.837954972870647907e-03 -8.264387957751750946e-03 9.548787772655487061e-02 -1.047314777970314026e-01 1.398163884878158569e-01 1.111453026533126831e-01 -1.775062531232833862e-01 -3.648472717031836510e-03
-3.867262229323387146e-02 -1.839155405759811401e-01 -4.861984029412269592e-02 4.034343659877777100e-01 -1.642223149538040161e-01 -2.359502464532852173e-01 -9.089118987321853638e-02 1.909449845552444458e-01 2.263468205928802490e-01 -1.989209204912185669e-01 -1.039204001426696777e-01 -3.868139684200286865e-01 -6.374347954988479614e-02 1.347936093807220459e-01 1.798603832721710205e-01 -1.773474067449569702e-01 1.472417414188385010e-01 1.079462170600891113e-01 -2.561621554195880890e-02 -1.560712158679962158e-01 8.618324249982833862e-02 -7.364681363105773926e-02 1.600372046232223511e-02 -2.348369956016540527e-01 -8.890523761510848999e-02 1.134432256221771240e-01 2.429112792015075684e-01 -1.924920380115509033e-01 -8.712048083543777466e-02 8.048153668642044067e-02 -2.340418696403503418e-01 1.505124121904373169e-01
1.648171097040176392e-01 3.880225121974945068e-01 -1.414440274238586426e-01 2.264212518930435181e-01 -1.710487157106399536e-02 -1.105643510818481445e-01 1.287423521280288696e-01 1.071143671870231628e-01 2.788020372390747070e-01 -2.061571776866912842e-01 -1.246224343776702881e-01 -8.189673721790313721e-02 1.355149894952774048e-01 2.424330562353134155e-01 1.534728258848190308e-01 2.770170867443084717e-01 1.422176882624626160e-02 -1.268269214779138565e-02 -1.537666618824005127e-01 -4.546386748552322388e-02 -1.904811114072799683e-01 -2.317320555448532104e-01 -1.892913430929183960e-01 8.359879255294799805e-03 1.233116388320922852e-01 -1.666203588247299194e-01 1.179784536361694336e-01 1.898979581892490387e-02 3.450497388839721680e-01 5.825147405266761780e-02 -6.393481791019439697e-02 2.340723425149917603e-01
-8.468256145715713501e-02 1.601606011390686035e-01 5.189534276723861694e-02 -1.531821191310882568e-01 -1.411140412092208862e-01 6.101894378662109375e-02 2.648263573646545410e-01 3.525413870811462402e-01 1.054355204105377197e-01 -1.368616968393325806e-01 -3.651771694421768188e-02 -3.740196526050567627e-01 1.942622959613800049e-01 -9.505479782819747925e-02 2.017858475446701050e-01 -4.982751607894897461e-02 1.339419186115264893e-01 -3.383645415306091309e-02 1.471397280693054199e-01 -2.567804157733917236e-01 -9.764897823333740234e-02 -4.478679597377777100e-02 1.825539581477642059e-02 1.622614860534667969e-01 -6.568815559148788452e-02 2.229469865560531616e-01 -8.077780157327651978e-02 -1.152276322245597839e-01 3.891976773738861084e-01 1.543221324682235718e-01 -2.242196649312973022e-01 1.328787505626678467e-01
1.031074896454811096e-01 1.188879609107971191e-01 -6.492096930742263794e-02 -2.738629579544067383e-01 -1.530454866588115692e-02 -1.345554441213607788e-01 1.609610021114349365e-01 1.661376655101776123e-01 5.453687906265258789e-01 -1.306128650903701782e-01 -1.875551789999008179e-02 -2.919647656381130219e-02 3.835841715335845947e-01 7.223194092512130737e-02 8.652645349502563477e-02 -1.198175922036170959e-01 -1.323456875979900360e-02 2.485699355602264404e-01 -6.609330326318740845e-02 -4.514090716838836670e-02 -8.476470597088336945e-03 1.033896803855895996e-01 -9.906194359064102173e-02 -2.605174779891967773e-01 -1.991565525531768799e-01 4.411736130714416504e-02 -1.091962158679962158e-01 -9.125178307294845581e-02 4.649590700864791870e-02 1.805770248174667358e-01 -2.775494158267974854e-01 6.168611347675323486e-02
1.903270184993743896e-01 -1.238788943737745285e-02 -1.821013987064361572e-01 -2.408139407634735107e-01 -7.120528817176818848e-02 1.306452974677085876e-02 2.822865545749664307e-01 8.507914096117019653e-02 5.435756444931030273e-01 -1.430451720952987671e-01 -9.275389462709426880e-02 -1.828201115131378174e-01 4.194803833961486816e-01 -1.288160085678100586e-01 3.252533450722694397e-02 -1.064903140068054199e-01 -2.506777085363864899e-02 2.020775079727172852e-01 -5.979173257946968079e-02 1.410324778407812119e-02 8.507691323757171631e-02 8.349432609975337982e-03 1.363336574286222458e-02 -2.138603627681732178e-01 -1.815650165081024170e-01 -8.207738399505615234e-02 2.123836614191532135e-02 -1.728324890136718750e-01 4.662052169442176819e-02 7.732997089624404907e-02 -1.746347844600677490e-01 1.012102067470550537e-01
8.640029281377792358e-02 1.410481631755828857e-01 -7.290121167898178101e-02 -2.380706369876861572e-01 -1.844388395547866821e-01 1.845350563526153564e-01 1.510883029550313950e-02 2.573545277118682861e-01 2.411356270313262939e-01 -3.384561836719512939e-01 -3.939952552318572998e-01 8.880222588777542114e-02 1.207873001694679260e-01 7.475478202104568481e-02 2.430752068758010864e-01 8.383610844612121582e-02 3.804033994674682617e-02 -1.153582260012626648e-01 -2.206579409539699554e-02 -7.104050368070602417e-03 6.399112194776535034e-02 -1.936331018805503845e-02 -2.491792738437652588e-01 1.832771003246307373e-01 -1.982189565896987915e-01 1.274913549423217773e-01 5.998698249459266663e-02 1.132543087005615234e-01 2.490751892328262329e-01 2.505624890327453613e-01 -1.337880343198776245e-01 1.545222252607345581e-01
1.940414011478424072e-01 2.906417287886142731e-02 -6.123920157551765442e-02 -1.431468576192855835e-01 -2.946546487510204315e-02 -2.107691615819931030e-01 3.595561161637306213e-02 6.834712624549865723e-02 5.258375406265258789e-01 -3.480285108089447021e-01 1.600361168384552002e-01 -1.034102439880371094e-01 1.788687258958816528e-01 -1.264231204986572266e-01 2.633433416485786438e-02 1.258797794580459595e-01 6.139817833900451660e-02 1.806341670453548431e-02 -1.790184341371059418e-02 -8.219108730554580688e-02 -3.323472663760185242e-02 1.542357653379440308e-01 -9.803161770105361938e-02 -3.229863047599792480e-01 -5.023170262575149536e-03 1.376081407070159912e-01 -9.445667266845703125e-02 -3.157376870512962341e-02 1.340434104204177856e-01 3.257473707199096680e-01 -2.833409011363983154e-01 6.571964174509048462e-02
2.332769483327865601e-01 4.015444219112396240e-01 1.140227466821670532e-01 -2.890427410602569580e-01 4.346111416816711426e-02 -3.970461487770080566e-01 1.758779436349868774e-01 1.651744246482849121e-01 1.205536350607872009e-01 -1.623175144195556641e-01 -1.409816741943359375e-01 -7.412554323673248291e-02 5.233868211507797241e-02 4.611733183264732361e-02 -1.463784724473953247e-01 1.257939543575048447e-02 8.368141949176788330e-02 2.362198829650878906e-01 -8.040885441005229950e-03 9.038496762514114380e-02 -4.264822602272033691e-02 9.546349197626113892e-02 -2.028296291828155518e-01 -2.599242329597473145e-01 -6.404671072959899902e-02 2.325576394796371460e-01 5.009225383400917053e-02 9.012582898139953613e-02 2.016440033912658691e-01 7.612332701683044434e-02 -2.627995908260345459e-01 -4.838017001748085022e-02
-6.857158243656158447e-02 -3.929040953516960144e-02 5.880253016948699951e-02 -9.018521755933761597e-02 -2.516479790210723877e-01 -1.564670950174331665e-01 1.052742004394531250e-01 1.503248065710067749e-01 1.252368241548538208e-01 -2.388253360986709595e-01 -2.195708304643630981e-01 2.915065921843051910e-02 1.477462500333786011e-01 -1.829157620668411255e-01 2.143169790506362915e-01 -2.022241987287998199e-02 1.282661706209182739e-01 1.269319355487823486e-01 -2.145490348339080811e-01 5.064713302999734879e-03 1.893021464347839355e-01 7.866585999727249146e-02 -2.670890465378761292e-02 -1.048633083701133728e-01 3.169968351721763611e-02 1.350152492523193359e-01 2.066909968852996826e-01 -2.005810290575027466e-01 5.425716638565063477e-01 2.562149763107299805e-01 1.588494628667831421e-01 1.321290284395217896e-01
8.894972503185272217e-02 -1.160147637128829956e-01 -8.636959642171859741e-02 9.677701443433761597e-02 -6.853088736534118652e-02 -2.949785812234040350e-05 7.174651324748992920e-02 1.439250707626342773e-01 6.184111833572387695e-01 -2.751281559467315674e-01 1.903485390357673168e-03 -1.049016565084457397e-01 -8.169928565621376038e-03 -3.699397668242454529e-02 -1.385017335414886475e-01 7.800054550170898438e-02 -9.580633789300918579e-02 1.854407936334609985e-01 -7.360512018203735352e-02 6.435720622539520264e-02 1.162703335285186768e-01 1.039062812924385071e-01 -1.058581173419952393e-01 -3.209846913814544678e-01 1.928832978010177612e-01 2.565696835517883301e-03 2.102586179971694946e-01 -1.440329700708389282e-01 -1.911711543798446655e-01 2.794385552406311035e-01 -1.337933838367462158e-01 9.502502530813217163e-02
-6.333173811435699463e-02 -1.388338953256607056e-01 -2.470493465662002563e-01 -1.054322253912687302e-02 -1.099819317460060120e-01 -1.157316640019416809e-01 1.118119712918996811e-02 1.454811692237854004e-01 2.162665575742721558e-01 -1.026086211204528809e-01 -2.425697296857833862e-01 -2.708125412464141846e-01 3.218729281798005104e-03 3.801779150962829590e-01 4.248725622892379761e-02 -2.788609564304351807e-01 2.595441937446594238e-01 7.210259325802326202e-03 1.476057022809982300e-01 9.449379146099090576e-02 -1.090821698307991028e-01 -1.200467571616172791e-01 7.987833768129348755e-02 -1.486589312553405762e-01 -1.558231264352798462e-01 -9.598973393440246582e-02 2.526339292526245117e-01 -2.150543034076690674e-01 2.901192009449005127e-01 -7.742339372634887695e-02 -1.848238855600357056e-01 1.854300200939178467e-01
1.418877989053726196e-01 1.049645990133285522e-01 -2.575889825820922852e-01 -2.733097374439239502e-01 -1.701039820909500122e-01 -6.718700379133224487e-02 5.693600699305534363e-02 6.308185309171676636e-02 4.931746721267700195e-01 -1.288849264383316040e-01 -2.429782971739768982e-02 -6.238079071044921875e-02 4.738118946552276611e-01 7.018917053937911987e-02 1.534639894962310791e-01 7.530937902629375458e-03 -3.589552827179431915e-03 6.503071635961532593e-02 5.369222490116953850e-04 -2.320527285337448120e-02 -1.147926691919565201e-02 1.963900178670883179e-01 7.676921784877777100e-02 -8.237708359956741333e-02 -1.612908989191055298e-01 -6.005007773637771606e-02 -7.350511848926544189e-02 -9.703124314546585083e-02 1.090095415711402893e-01 1.852826476097106934e-01 -2.631425857543945312e-01 2.317897975444793701e-01
3.376587480306625366e-02 -1.006582155823707581e-01 -2.735373564064502716e-02 -2.796017527580261230e-01 7.532909512519836426e-02 -1.234898418188095093e-01 1.160892695188522339e-01 2.128410488367080688e-01 3.620197474956512451e-01 -1.647599637508392334e-01 -1.309498697519302368e-01 -1.224332228302955627e-01 5.125174522399902344e-01 -3.670736029744148254e-02 2.002023309469223022e-01 -2.157037146389484406e-02 -5.602063611149787903e-02 1.090896502137184143e-01 -1.603942811489105225e-01 3.990855813026428223e-02 -4.015770554542541504e-02 9.115491062402725220e-02 -2.542008645832538605e-02 -2.277418971061706543e-01 -1.826137006282806396e-01 -4.162138700485229492e-02 -1.251171808689832687e-03 -1.023657992482185364e-01 6.047900021076202393e-02 1.206065788865089417e-01 -3.997544646263122559e-01 8.264581114053726196e-02
-8.468149602413177490e-02 -7.731984555721282959e-02 8.413734287023544312e-02 1.829206049442291260e-01 4.538904875516891479e-02 -4.436769708991050720e-02 4.386810064315795898e-01 1.878537386655807495e-01 1.023176163434982300e-01 -7.212377339601516724e-02 -5.101384222507476807e-02 -1.769362241029739380e-01 -2.242055907845497131e-02 1.328062713146209717e-01 7.415771018713712692e-03 -1.050280407071113586e-01 -9.129402460530400276e-04 -7.734528928995132446e-02 -2.610223293304443359e-01 -6.569088995456695557e-02 2.962488830089569092e-01 1.847351491451263428e-01 1.635821349918842316e-02 -1.639377474784851074e-01 8.808654546737670898e-02 -1.941004544496536255e-01 2.767056822776794434e-01 -1.955245584249496460e-01 1.094133555889129639e-01 -6.617069244384765625e-02 -3.115350604057312012e-01 3.669447600841522217e-01
8.057483471930027008e-03 5.141940712928771973e-02 -4.206128790974617004e-02 1.896310946904122829e-03 -1.187428161501884460e-01 -1.698007583618164062e-01 1.693634986877441406e-01 5.599415674805641174e-02 4.833728373050689697e-01 1.562293898314237595e-02 -6.159388646483421326e-02 -2.802216447889804840e-03 6.631223857402801514e-02 2.648614048957824707e-01 1.976644545793533325e-01 2.745670080184936523e-01 -7.751187682151794434e-02 -7.391402125358581543e-02 2.591082453727722168e-02 -2.664078176021575928e-01 -1.647689752280712128e-02 -3.627133788540959358e-03 1.400192826986312866e-01 -1.607550233602523804e-01 2.178143113851547241e-01 1.169479489326477051e-01 1.087782159447669983e-01 -2.545491158962249756e-01 -1.420098263770341873e-02 4.507363215088844299e-02 -2.558875083923339844e-01 3.996962904930114746e-01
1.365965604782104492e-01 2.973137423396110535e-02 -1.613800227642059326e-01 1.364814341068267822e-01 -2.009971141815185547e-01 -1.067084521055221558e-01 1.992958635091781616e-01 -5.336493998765945435e-02 4.181454777717590332e-01 -3.819776773452758789e-01 -1.420754939317703247e-01 -1.320300400257110596e-01 2.813685238361358643e-01 -2.319607734680175781e-01 -2.042951583862304688e-01 1.912966817617416382e-01 1.703027039766311646e-01 5.740596726536750793e-02 4.463267698884010315e-02 -4.925946518778800964e-02 1.056318506598472595e-01 1.578633636236190796e-01 -1.006343513727188110e-01 -2.586740255355834961e-01 5.940231308341026306e-02 1.846124529838562012e-01 1.247957125306129456e-01 -1.000255271792411804e-01 -7.771528512239456177e-02 1.176436543464660645e-01 -1.624578237533569336e-01 1.116307303309440613e-01
-1.669984608888626099e-01 -9.269688278436660767e-02 6.871870160102844238e-02 -1.834344305098056793e-02 -4.634446501731872559e-01 -1.238110288977622986e-01 1.911779120564460754e-02 2.077489346265792847e-01 -4.535371437668800354e-02 -1.176613271236419678e-01 -3.167206048965454102e-01 -2.205299288034439087e-01 6.314218044281005859e-02 1.127200126647949219e-01 -1.613299846649169922e-01 7.582106441259384155e-02 -1.019433364272117615e-01 1.310417950153350830e-01 2.167673707008361816e-01 -1.867479830980300903e-01 -1.633177325129508972e-02 -1.342277973890304565e-01 -1.684045940637588501e-01 -2.098860740661621094e-01 -9.479621797800064087e-02 -5.086497403681278229e-03 3.067939579486846924e-01 6.518280599266290665e-03 -4.737209156155586243e-02 -8.200850337743759155e-02 -3.387575149536132812e-01 2.109092324972152710e-01
1.391498893499374390e-01 2.941299080848693848e-01 -1.803398728370666504e-01 -1.578579843044281006e-01 1.264398247003555298e-01 -3.807784914970397949e-01 2.610951066017150879e-01 3.906227052211761475e-01 1.523255854845046997e-01 -1.984108388423919678e-01 -1.541798412799835205e-01 1.343938559293746948e-01 -1.803086549043655396e-01 -1.264084037393331528e-02 -2.502491883933544159e-02 1.369422972202301025e-01 7.187282294034957886e-02 8.256826549768447876e-02 -2.268381714820861816e-01 -1.260913629084825516e-02 -1.513569802045822144e-01 -7.905346900224685669e-02 4.472920671105384827e-02 -1.129179224371910095e-01 4.657370224595069885e-02 -6.862777471542358398e-02 1.444099098443984985e-01 -2.043714076280593872e-01 1.409417688846588135e-01 -7.403752952814102173e-02 -6.700308620929718018e-02 3.027377128601074219e-01
-7.198514789342880249e-02 -1.049846857786178589e-01 -1.257132291793823242e-01 1.247159987688064575e-01 -9.642174839973449707e-02 -1.567655354738235474e-01 1.500418223440647125e-02 -3.849493712186813354e-02 3.747564554214477539e-01 -3.060133755207061768e-01 -2.204823940992355347e-01 -2.504091262817382812e-01 3.654737770557403564e-02 2.078840285539627075e-01 -2.808912396430969238e-01 -2.727424912154674530e-02 1.744167804718017578e-01 5.093413591384887695e-02 1.400260776281356812e-01 6.284784525632858276e-02 1.310163289308547974e-01 -1.481914967298507690e-01 1.380674540996551514e-01 -2.509597241878509521e-01 -1.350939720869064331e-01 -1.423643827438354492e-01 -1.234609708189964294e-01 1.559417992830276489e-01 -2.090062387287616730e-02 2.236666679382324219e-01 -1.311564352363348007e-02 3.752380311489105225e-01
-1.333175897598266602e-01 1.008177250623703003e-01 -1.787947118282318115e-02 2.287767529487609863e-01 -1.595362722873687744e-01 -3.421025723218917847e-02 2.569316029548645020e-01 2.963085770606994629e-01 3.126381933689117432e-01 -1.392405480146408081e-01 -2.246972620487213135e-01 -1.920324563980102539e-01 1.428809314966201782e-01 1.662982255220413208e-01 2.110132426023483276e-01 1.612997204065322876e-01 8.537992089986801147e-02 -2.361613512039184570e-01 7.456063292920589447e-03 1.338082253932952881e-01 -1.763280160957947373e-04 2.190704792737960815e-01 2.001760601997375488e-01 3.082732483744621277e-02 -5.593926087021827698e-02 -6.186954304575920105e-02 8.740475028753280640e-02 -2.200590372085571289e-01 -1.165070682764053345e-01 -1.312103308737277985e-02 -4.014622867107391357e-01 8.878859132528305054e-02
-1.103518251329660416e-02 1.476014256477355957e-01 1.117271631956100464e-01 1.024477407336235046e-01 -8.595072478055953979e-02 -2.315811663866043091e-01 4.418144524097442627e-01 1.879530251026153564e-01 3.420752659440040588e-02 -1.260703504085540771e-01 4.323821049183607101e-03 -8.416911214590072632e-02 1.074011623859405518e-01 1.927118599414825439e-01 2.743118107318878174e-01 3.087570667266845703e-01 1.513387262821197510e-01 5.176404118537902832e-02 -2.590752542018890381e-01 -2.928935922682285309e-02 -1.729259341955184937e-01 -2.023929953575134277e-01 -3.236955404281616211e-02 -1.902179718017578125e-01 5.661933869123458862e-02 1.516285240650177002e-01 2.613442242145538330e-01 -1.122486218810081482e-01 1.880475580692291260e-01 -1.041658669710159302e-01 -1.940490901470184326e-01 1.659197509288787842e-01
-1.436476260423660278e-01 -1.571286320686340332e-01 -2.148564457893371582e-01 1.134567484259605408e-01 -2.689391970634460449e-01 -8.140796422958374023e-02 1.450744420289993286e-01 4.273203015327453613e-01 1.864801160991191864e-02 -2.639208734035491943e-01 -1.575142890214920044e-01 5.455618351697921753e-02 7.926779985427856445e-02 1.118097454309463501e-01 -1.822857111692428589e-01 -1.985765993595123291e-01 -1.017099767923355103e-01 1.037406176328659058e-01 -8.264252101071178913e-04 4.140440374612808228e-02 2.619998715817928314e-02 1.417824253439903259e-02 -2.504322230815887451e-01 -2.430470883846282959e-01 -3.671330213546752930e-01 -9.098181501030921936e-03 2.681590616703033447e-01 2.914908714592456818e-02 1.746354699134826660e-01 3.233287855982780457e-02 -1.927610933780670166e-01 -4.443895444273948669e-02
1.188194304704666138e-01 6.033053621649742126e-02 -8.286682888865470886e-03 -1.730041392147541046e-02 -1.040122509002685547e-01 -9.259090572595596313e-02 9.250593930482864380e-02 2.462035268545150757e-01 5.616863369941711426e-01 -2.745400965213775635e-01 -1.502124033868312836e-02 -5.170392990112304688e-02 -4.384062066674232483e-02 -2.467569336295127869e-02 3.735148534178733826e-02 3.183006048202514648e-01 7.710050046443939209e-02 8.011206984519958496e-02 -1.513752192258834839e-01 -1.487427353858947754e-01 8.002358675003051758e-02 1.438211500644683838e-01 1.526537090539932251e-01 -2.751469612121582031e-01 -2.016031593084335327e-01 2.414623051881790161e-01 1.298298388719558716e-01 2.358970232307910919e-02 -7.166696339845657349e-02 1.749258488416671753e-01 -2.421555817127227783e-01 -8.467011153697967529e-03
9.572633355855941772e-02 2.129048481583595276e-02 7.522322237491607666e-02 -2.907616645097732544e-02 -4.934024531394243240e-03 -8.627089858055114746e-02 8.228952437639236450e-02 1.205506771802902222e-01 1.549270749092102051e-01 -1.840538233518600464e-01 -2.545049786567687988e-01 -2.696996033191680908e-01 1.962694823741912842e-01 5.836105346679687500e-02 -1.271864324808120728e-01 2.436906248331069946e-01 -1.180097013711929321e-01 6.891316175460815430e-02 -5.444482341408729553e-02 -4.346473515033721924e-01 -2.143223881721496582e-01 1.086257696151733398e-01 1.037544608116149902e-01 -3.166151344776153564e-01 1.303384453058242798e-01 2.016108930110931396e-01 1.925869137048721313e-01 -1.410881578922271729e-01 3.242061138153076172e-01 -5.184795591048896313e-04 1.201031953096389771e-01 1.695968657732009888e-01
-2.650385722517967224e-03 -2.387945950031280518e-01 -5.231254175305366516e-02 6.105181202292442322e-02 -1.988227963447570801e-01 -1.273718625307083130e-01 8.758161962032318115e-02 4.234090745449066162e-01 3.087684810161590576e-01 -2.007575035095214844e-01 -2.569266259670257568e-01 3.906638175249099731e-02 -1.052211225032806396e-01 1.550095826387405396e-01 -1.733991056680679321e-01 -1.568385660648345947e-01 -1.528069227933883667e-01 2.340229898691177368e-01 3.177855312824249268e-01 -1.151004061102867126e-01 1.828825324773788452e-01 8.260339498519897461e-02 4.472599923610687256e-02 -6.084229424595832825e-02 -3.192169964313507080e-02 -1.975956410169601440e-01 1.386156678199768066e-01 -5.427105724811553955e-02 2.613791227340698242e-01 9.407872706651687622e-02 -1.090287193655967712e-01 1.061063855886459351e-01
2.314712107181549072e-01 -5.518958345055580139e-02 6.274309754371643066e-02 2.337555214762687683e-02 -1.524634212255477905e-01 -1.620364375412464142e-02 6.828421354293823242e-02 3.368351459503173828e-01 3.019328713417053223e-01 -2.187912166118621826e-01 -1.272921413183212280e-01 8.037908375263214111e-02 2.411708980798721313e-02 3.024797439575195312e-01 -7.040033489465713501e-02 1.110326498746871948e-02 2.277177870273590088e-01 1.773620843887329102e-01 1.488994807004928589e-01 6.106579676270484924e-03 3.034669458866119385e-01 7.413353025913238525e-02 -2.619381844997406006e-01 1.152254045009613037e-01 -1.426044553518295288e-01 -1.620774865150451660e-01 3.288604319095611572e-01 -8.834191411733627319e-02 2.851461470127105713e-01 4.892411455512046814e-02 4.966376721858978271e-02 -6.846259534358978271e-02
1.206957995891571045e-01 -8.170974254608154297e-02 -1.055530011653900146e-01 -3.545781224966049194e-02 5.949521064758300781e-02 1.820682897232472897e-03 -1.049931943416595459e-01 2.910430729389190674e-01 4.094065427780151367e-01 -1.675224602222442627e-01 -3.813592195510864258e-01 -4.820165410637855530e-02 -4.514854028820991516e-02 1.141820251941680908e-01 -1.678147166967391968e-01 -8.800023049116134644e-02 -2.424393147230148315e-01 1.508381366729736328e-01 1.854739487171173096e-01 -1.860693395137786865e-01 -1.499777883291244507e-01 7.248033583164215088e-02 1.687219142913818359e-01 -2.111650705337524414e-01 5.932871997356414795e-02 2.256019115447998047e-01 1.217402219772338867e-01 2.002418488264083862e-01 1.911415159702301025e-01 1.981244981288909912e-01 -1.721713459119200706e-03 1.902274787425994873e-01
3.447509557008743286e-02 1.290992051362991333e-01 -6.991537660360336304e-02 -1.434716731309890747e-01 -1.952284388244152069e-02 -1.755210757255554199e-01 2.230050712823867798e-01 4.032399058341979980e-01 2.213789708912372589e-02 1.365830898284912109e-01 -1.671921014785766602e-01 -4.237147420644760132e-02 2.103120088577270508e-01 4.147561490535736084e-01 -7.298138737678527832e-02 1.664217412471771240e-01 4.430219903588294983e-02 1.377460509538650513e-01 3.193119764328002930e-01 -1.544965356588363647e-01 2.307767607271671295e-02 -1.819213479757308960e-01 -1.966798007488250732e-01 -2.222368717193603516e-01 -5.158198997378349304e-02 -1.409399062395095825e-01 8.558420091867446899e-02 1.514339894056320190e-01 2.096720337867736816e-01 1.056110039353370667e-01 -7.414448261260986328e-02 1.819862723350524902e-01
-7.605421543121337891e-02 1.520390063524246216e-01 -1.706922310404479504e-03 1.093109250068664551e-01 -1.003498211503028870e-01 -3.589106202125549316e-01 1.129880920052528381e-01 2.619130015373229980e-01 2.334035784006118774e-01 -1.144379600882530212e-01 -1.844515204429626465e-01 -1.419273614883422852e-01 1.731857210397720337e-01 -3.885016590356826782e-02 -3.864933848381042480e-01 1.271978765726089478e-01 5.600267276167869568e-02 2.114048153162002563e-01 5.619506537914276123e-02 9.225434809923171997e-02 1.411541402339935303e-01 -1.079057157039642334e-01 -1.250417679548263550e-01 -7.312455028295516968e-02 -1.216092482209205627e-01 1.368697881698608398e-01 3.794907033443450928e-02 1.703833229839801788e-02 -5.712126381695270538e-03 4.749001190066337585e-02 -5.130321979522705078e-01 -8.548659831285476685e-02
1.395356953144073486e-01 -1.549899280071258545e-01 -3.177500963211059570e-01 1.515172570943832397e-01 -3.340715542435646057e-02 4.676064103841781616e-02 2.782393246889114380e-02 2.878452837467193604e-01 2.268498837947845459e-01 -8.820124715566635132e-02 -2.671493887901306152e-01 -1.115625947713851929e-01 8.701767772436141968e-02 1.363989859819412231e-01 5.993033200502395630e-02 -1.526379287242889404e-01 -1.924700438976287842e-01 2.752421200275421143e-01 2.056014984846115112e-01 6.116651743650436401e-02 -2.084877490997314453e-01 -1.992741078138351440e-01 -6.373263150453567505e-02 4.964793100953102112e-02 -8.227749168872833252e-02 -1.389475353062152863e-02 2.307106703519821167e-01 -9.250976145267486572e-02 2.602157890796661377e-01 -4.919633269309997559e-02 -2.499415725469589233e-01 3.156894445419311523e-01
2.921409346163272858e-02 -1.706756651401519775e-01 -1.481564491987228394e-01 9.920024126768112183e-02 1.101304143667221069e-01 -2.972734570503234863e-01 -4.922709614038467407e-02 1.895215511322021484e-01 2.574183940887451172e-01 -2.077916860580444336e-01 -3.440286517143249512e-01 -1.159671694040298462e-01 -6.402744352817535400e-02 -1.004668548703193665e-01 7.784999161958694458e-02 2.544219791889190674e-01 8.008873462677001953e-02 -5.661309882998466492e-02 -3.066272139549255371e-01 4.822248965501785278e-02 2.307036221027374268e-01 1.550467461347579956e-01 1.278004348278045654e-01 -1.868504583835601807e-01 -1.671640425920486450e-01 -1.447373926639556885e-01 1.028588786721229553e-01 5.028746649622917175e-02 1.545338630676269531e-01 2.690562903881072998e-01 -2.802661955356597900e-01 4.308462142944335938e-02
1.467619389295578003e-01 -2.699050009250640869e-01 -2.809781953692436218e-02 -6.295009981840848923e-03 -1.577996164560317993e-01 -1.583937108516693115e-01 1.497179865837097168e-01 3.566151857376098633e-01 1.230038702487945557e-01 2.231782302260398865e-02 -1.913935691118240356e-01 3.955659270286560059e-02 -1.353132277727127075e-01 1.351614147424697876e-01 -2.692279815673828125e-01 -3.243048787117004395e-01 -6.903102993965148926e-02 1.927636861801147461e-01 1.779776662588119507e-01 -2.676768600940704346e-01 4.994770139455795288e-02 -3.077886439859867096e-02 -1.009926944971084595e-02 8.389469236135482788e-02 5.944250896573066711e-02 3.401163732632994652e-03 1.863272637128829956e-01 1.783211380243301392e-01 2.098103761672973633e-01 -3.510953858494758606e-02 -2.167744040489196777e-01 3.449727594852447510e-01
-1.825488917529582977e-02 5.998071655631065369e-02 2.391712740063667297e-02 2.025413066148757935e-01 2.327866554260253906e-01 -2.321208715438842773e-01 4.021219015121459961e-01 2.227248847484588623e-01 2.952899336814880371e-01 -2.051881104707717896e-01 8.811688423156738281e-02 -2.484459280967712402e-01 -1.681209169328212738e-02 -4.291210323572158813e-02 1.470533609390258789e-01 6.293403357267379761e-02 1.760690361261367798e-01 3.131140172481536865e-01 -7.691013813018798828e-02 1.354300379753112793e-01 -1.726297438144683838e-01 2.426694184541702271e-01 -5.400713533163070679e-02 -6.393683608621358871e-03 -3.021397069096565247e-02 -7.776973396539688110e-02 3.169734477996826172e-01 1.547258943319320679e-01 8.289133757352828979e-02 -1.052892059087753296e-01 -1.088409572839736938e-01 4.977549612522125244e-02
-2.267641276121139526e-01 -1.727439910173416138e-01 -6.392327602952718735e-03 -6.565341353416442871e-02 -1.112520024180412292e-01 -2.177711874246597290e-01 1.976970955729484558e-02 3.564215898513793945e-01 3.164193332195281982e-01 9.310016781091690063e-02 -3.297131657600402832e-01 -2.667210996150970459e-01 4.886220395565032959e-02 8.711135387420654297e-02 -1.674304008483886719e-01 -1.079264655709266663e-01 8.340752869844436646e-02 -4.638623073697090149e-02 2.158526778221130371e-01 1.593613475561141968e-01 1.684873737394809723e-02 -1.590024530887603760e-01 -7.184619456529617310e-02 -1.555725336074829102e-01 -3.215102851390838623e-02 8.349315077066421509e-02 1.863657683134078979e-01 -1.085729449987411499e-01 4.298171401023864746e-01 -4.798064753413200378e-02 -9.709125757217407227e-02 -4.286048561334609985e-02
-4.675573110580444336e-02 -2.530295848846435547e-01 -1.202806979417800903e-01 -2.394335418939590454e-01 9.898441284894943237e-02 -5.121779162436723709e-03 2.614897787570953369e-01 1.161446049809455872e-01 3.434361219406127930e-01 -1.791511178016662598e-01 -1.196859404444694519e-01 5.196254700422286987e-02 2.056791931390762329e-01 -1.762925535440444946e-01 -7.786986976861953735e-02 -1.051345095038414001e-01 -2.921014837920665741e-02 5.656767264008522034e-02 1.009104177355766296e-01 -9.067125211004167795e-05 2.090314626693725586e-01 3.548125177621841431e-02 -1.406452506780624390e-01 5.027185380458831787e-02 -1.375310420989990234e-01 2.227845638990402222e-01 -3.983590006828308105e-02 -8.122174441814422607e-02 3.133443295955657959e-01 1.067836433649063110e-01 -4.028796255588531494e-01 2.874135076999664307e-01
-2.214137017726898193e-01 1.925481706857681274e-01 -2.705993652343750000e-01 1.068632751703262329e-01 -2.058655321598052979e-01 1.339987851679325104e-02 2.806613147258758545e-01 4.956544190645217896e-02 4.858923703432083130e-02 -7.525648176670074463e-02 -4.102999567985534668e-01 -1.938817650079727173e-01 4.430980235338211060e-02 3.650801181793212891e-01 -2.443363964557647705e-01 -1.107084825634956360e-01 1.246198937296867371e-01 1.983793526887893677e-01 -5.919706821441650391e-02 -1.401365399360656738e-01 2.389842420816421509e-01 5.086670070886611938e-02 8.412893861532211304e-02 -9.791736304759979248e-02 -1.773477345705032349e-02 7.857617735862731934e-02 8.938519656658172607e-02 1.149329319596290588e-01 8.288685977458953857e-02 -3.152867779135704041e-02 -1.232728064060211182e-01 2.813603281974792480e-01
-7.406674325466156006e-03 -1.805442273616790771e-01 -2.587605267763137817e-02 1.121861711144447327e-01 -3.438722714781761169e-02 -2.198966890573501587e-01 3.158200383186340332e-01 1.307986211031675339e-02 4.913739860057830811e-01 1.567441970109939575e-02 1.547838933765888214e-02 -8.968544006347656250e-02 1.598473638296127319e-01 6.032676994800567627e-02 3.380801528692245483e-02 2.005868256092071533e-01 -4.344611614942550659e-02 -1.488980650901794434e-01 4.342151433229446411e-02 -1.325669288635253906e-01 1.371052414178848267e-01 2.180511951446533203e-01 -5.943406745791435242e-02 -1.553633660078048706e-01 1.298035085201263428e-01 1.816879510879516602e-01 3.245461881160736084e-01 -1.660967245697975159e-02 -3.979753702878952026e-02 3.307579457759857178e-02 -3.673024773597717285e-01 2.313248217105865479e-01
-2.898030355572700500e-02 -5.623744800686836243e-02 9.840194880962371826e-02 2.756178975105285645e-01 -2.493018954992294312e-01 -2.662988007068634033e-01 5.731580778956413269e-02 1.968278884887695312e-01 3.484381735324859619e-01 -1.662725061178207397e-01 1.013043746352195740e-01 -2.554276883602142334e-01 5.327975377440452576e-02 2.654774188995361328e-01 -2.933035232126712799e-02 -1.852770298719406128e-01 4.266998469829559326e-01 -1.428791438229382038e-03 1.102690352126955986e-03 3.113701241090893745e-03 -1.370229572057723999e-01 -1.666780114173889160e-01 -1.765675842761993408e-02 -1.701316982507705688e-01 -1.145638674497604370e-01 1.771959103643894196e-02 2.012577503919601440e-01 1.001356765627861023e-01 3.451477363705635071e-02 1.222154125571250916e-01 -1.108289062976837158e-01 2.278359830379486084e-01
4.321721848100423813e-03 -1.638506501913070679e-01 -1.728377640247344971e-01 1.616689004004001617e-02 -1.959200352430343628e-01 -2.518611252307891846e-01 -1.835935413837432861e-01 2.082512527704238892e-01 2.358147054910659790e-01 -4.919546842575073242e-02 -2.945191562175750732e-01 -2.085268497467041016e-01 1.888704299926757812e-01 2.598785758018493652e-01 9.220921248197555542e-02 -8.691813051700592041e-02 -5.626614019274711609e-02 -3.740314021706581116e-02 1.132487356662750244e-01 -1.959026157855987549e-01 2.909609489142894745e-02 -1.981793940067291260e-01 5.250967573374509811e-03 -3.051519691944122314e-01 -1.031931340694427490e-01 -5.989571288228034973e-02 1.745051145553588867e-01 9.285769425332546234e-03 -2.580730915069580078e-01 7.483073323965072632e-02 -3.264336884021759033e-01 2.098007202148437500e-01
-6.431247293949127197e-02 -3.255434036254882812e-01 -2.749074697494506836e-01 -1.033465340733528137e-01 -3.756111860275268555e-01 -2.275159806013107300e-01 -6.939647346735000610e-02 2.394114583730697632e-01 9.197698533535003662e-02 -2.013858407735824585e-01 -2.596451044082641602e-01 -9.383765608072280884e-02 2.571101784706115723e-01 3.039121925830841064e-01 5.122646316885948181e-02 -1.586378738284111023e-02 -4.943444952368736267e-02 1.718940138816833496e-01 6.018261238932609558e-02 -1.172547638416290283e-01 -2.644514478743076324e-02 -1.755923777818679810e-01 -2.106005251407623291e-01 -1.283196508884429932e-01 6.679294747300446033e-04 -4.021305590867996216e-02 6.767849624156951904e-02 2.230584248900413513e-02 1.453960835933685303e-01 -2.283237874507904053e-02 -2.978234589099884033e-01 5.745083466172218323e-02
-2.290786989033222198e-02 2.378081232309341431e-01 -5.636519938707351685e-02 1.792595535516738892e-01 -1.538836807012557983e-01 -1.665967106819152832e-01 7.855346798896789551e-02 8.879803121089935303e-02 3.718368113040924072e-01 -1.543467193841934204e-01 -3.067910671234130859e-01 -1.102999225258827209e-01 1.319592446088790894e-01 -1.896663308143615723e-01 -8.163964003324508667e-02 2.453966811299324036e-02 -8.134639263153076172e-02 2.457930296659469604e-01 1.298004835844039917e-01 -4.111072048544883728e-02 1.352345645427703857e-01 2.667784094810485840e-01 -2.377918809652328491e-01 -1.833935081958770752e-01 1.647101491689682007e-01 1.483379751443862915e-01 1.104644984006881714e-01 -1.713227927684783936e-01 -1.143669113516807556e-01 1.879009157419204712e-01 -2.352519929409027100e-01 2.312369942665100098e-01
-1.327930241823196411e-01 -9.235609322786331177e-02 2.658843249082565308e-02 -2.556237392127513885e-03 -1.067991927266120911e-01 -3.129279613494873047e-02 -1.032528206706047058e-01 3.769094944000244141e-01 2.682450711727142334e-01 -9.494813531637191772e-02 -1.846888512372970581e-01 -6.879670172929763794e-02 2.704855203628540039e-01 -2.434720396995544434e-01 -1.016256436705589294e-01 -2.904631793498992920e-01 -4.755020141601562500e-02 1.060604229569435120e-01 1.865288242697715759e-02 -9.554842859506607056e-02 -2.292806208133697510e-01 1.660117208957672119e-01 6.365595012903213501e-02 -1.149590313434600830e-01 -3.682421892881393433e-02 1.988558173179626465e-01 -1.003381311893463135e-01 1.000549346208572388e-01 6.428194046020507812e-02 8.659911900758743286e-02 -4.709347784519195557e-01 2.151521146297454834e-01
7.329912483692169189e-02 1.190097182989120483e-01 -1.770489364862442017e-01 -1.154279559850692749e-01 -1.654264330863952637e-01 7.362726330757141113e-02 2.744266092777252197e-01 3.227756321430206299e-01 7.719615846872329712e-02 -7.849569618701934814e-02 1.634843945503234863e-01 -3.582494556903839111e-01 7.301593571901321411e-02 -2.516100406646728516e-01 -1.202746331691741943e-01 3.838456422090530396e-02 4.282856732606887817e-02 1.743264645338058472e-01 2.935755811631679535e-02 -2.169930636882781982e-01 9.823772311210632324e-02 -1.582491695880889893e-01 5.012698099017143250e-02 1.109238341450691223e-01 -1.792646199464797974e-01 2.683346271514892578e-01 1.412049978971481323e-01 -7.269938290119171143e-02 3.275584280490875244e-01 1.667116582393646240e-01 -2.782271206378936768e-01 1.417804136872291565e-02
-1.235521882772445679e-01 -3.320542871952056885e-01 3.652028739452362061e-02 -6.747989356517791748e-02 -2.776656448841094971e-01 -1.249209195375442505e-01 -3.202650845050811768e-01 1.426661461591720581e-01 2.964065372943878174e-01 -2.141953110694885254e-01 -3.281623423099517822e-01 -3.007172942161560059e-01 2.158137857913970947e-01 1.933264136314392090e-01 -1.201083417981863022e-02 7.097340375185012817e-02 -8.260549604892730713e-02 3.337783366441726685e-02 8.874173462390899658e-02 1.040609553456306458e-01 -5.002572759985923767e-02 1.652748137712478638e-02 -1.538226008415222168e-01 -2.012972533702850342e-01 -1.071537658572196960e-01 -7.190921157598495483e-02 1.602595150470733643e-01 1.437976658344268799e-01 -4.750109836459159851e-02 1.201009303331375122e-01 -2.162888050079345703e-01 1.090696156024932861e-01
9.311110526323318481e-02 1.785553246736526489e-01 1.268122196197509766e-01 -5.961563438177108765e-02 -7.561822235584259033e-02 -9.156057983636856079e-02 2.588579654693603516e-01 1.595141142606735229e-01 3.958007991313934326e-01 2.835289807990193367e-03 -1.770935505628585815e-01 -9.049702435731887817e-02 -3.394230455160140991e-02 5.225189402699470520e-02 1.390047669410705566e-01 -2.093353122472763062e-02 7.378815114498138428e-02 -8.606801927089691162e-02 -3.336475789546966553e-02 7.420568168163299561e-02 3.050164878368377686e-01 2.608529627323150635e-01 1.783812344074249268e-01 -2.011002153158187866e-01 1.493297610431909561e-02 1.019947454333305359e-01 2.544591426849365234e-01 -1.758554205298423767e-02 -5.448455363512039185e-02 -9.429544210433959961e-02 -4.798104166984558105e-01 2.069369852542877197e-01
6.995344161987304688e-02 5.427124351263046265e-02 -1.417448967695236206e-01 2.354805916547775269e-01 -1.482713371515274048e-01 -3.254449367523193359e-01 5.861679837107658386e-02 2.589973211288452148e-01 2.671345174312591553e-01 -1.117563769221305847e-01 -1.659605056047439575e-01 -3.176375031471252441e-01 1.973520517349243164e-01 8.175823092460632324e-02 -2.355549037456512451e-01 9.468959271907806396e-02 -2.442136406898498535e-01 1.562410779297351837e-02 1.762936562299728394e-01 -1.399672403931617737e-02 2.089210003614425659e-01 -1.019353196024894714e-01 1.425858885049819946e-01 8.376685529947280884e-02 -2.217029631137847900e-01 -1.853836700320243835e-02 -2.419068515300750732e-01 1.101000234484672546e-02 2.690499126911163330e-01 -1.023837402462959290e-01 -1.547386497259140015e-01 9.130357205867767334e-02
-1.427912265062332153e-01 2.116922140121459961e-01 -2.700655758380889893e-01 -6.198251154273748398e-03 -1.234862357378005981e-01 -2.338692918419837952e-02 3.056984841823577881e-01 4.301643371582031250e-01 -5.565949901938438416e-02 -6.509745866060256958e-02 8.958458155393600464e-02 -3.403586149215698242e-01 -1.246315091848373413e-01 9.860251843929290771e-02 -1.644431501626968384e-01 9.239548444747924805e-02 -8.244886994361877441e-02 1.301467716693878174e-01 -3.973755240440368652e-02 1.298999190330505371e-01 -5.160648748278617859e-02 -1.803549379110336304e-01 -3.840927407145500183e-02 -2.711674571037292480e-01 -1.237756758928298950e-02 1.780292540788650513e-01 1.638061702251434326e-01 2.372771054506301880e-01 9.790718555450439453e-02 2.382428795099258423e-01 -2.039198279380798340e-01 -1.410776562988758087e-02
1.368956416845321655e-01 9.436894953250885010e-02 7.423710078001022339e-03 1.512772291898727417e-01 -2.008951455354690552e-01 -1.646801978349685669e-01 2.200109511613845825e-01 3.788494169712066650e-01 -2.745620533823966980e-02 -1.528206616640090942e-01 1.428141742944717407e-01 -2.726220190525054932e-01 -2.345616742968559265e-02 1.381473392248153687e-01 3.121246099472045898e-01 -1.345478836447000504e-02 -9.118629246950149536e-02 -1.194899827241897583e-01 -3.565183579921722412e-01 5.287915840744972229e-02 1.361090987920761108e-01 -5.552906915545463562e-02 2.461212500929832458e-02 -1.365658789873123169e-01 6.903535872697830200e-02 -1.760855913162231445e-01 1.787863969802856445e-01 -1.149460598826408386e-01 7.171475887298583984e-02 1.050504967570304871e-01 -2.738973200321197510e-01 2.973760962486267090e-01
6.630513817071914673e-02 -2.514931559562683105e-01 1.552282646298408508e-02 2.405382245779037476e-01 -1.681607365608215332e-01 -1.053152158856391907e-01 1.152410581707954407e-01 6.508893370628356934e-01 2.322525978088378906e-01 -4.373671859502792358e-02 -7.712288200855255127e-02 1.045103073120117188e-01 1.687403023242950439e-01 1.314110457897186279e-01 -8.064412325620651245e-02 3.057782351970672607e-02 -1.053851842880249023e-01 1.284687519073486328e-01 1.101685315370559692e-01 9.990564733743667603e-02 -5.461226403713226318e-02 4.358000680804252625e-02 -1.481385380029678345e-01 -2.758429646492004395e-01 2.795598842203617096e-02 -2.410642243921756744e-02 -9.725566208362579346e-02 1.176324859261512756e-01 1.297352910041809082e-01 -2.765205129981040955e-02 -2.650386393070220947e-01 8.305835723876953125e-02
-2.141251415014266968e-02 1.111697331070899963e-01 -3.841590508818626404e-02 3.865579143166542053e-02 -8.961728215217590332e-02 -2.462822943925857544e-01 5.289037898182868958e-02 4.300017654895782471e-01 1.865326315164566040e-01 -9.322532266378402710e-02 -1.691395491361618042e-01 -1.618480533361434937e-01 -6.314644962549209595e-02 2.282159626483917236e-01 1.751987449824810028e-02 1.138741523027420044e-01 -2.943714335560798645e-02 1.968476921319961548e-01 3.364984989166259766e-01 -2.221169620752334595e-01 9.023642539978027344e-02 -3.253916501998901367e-01 -1.815132349729537964e-01 -1.950841695070266724e-01 1.990595906972885132e-01 -6.139416992664337158e-02 7.826399058103561401e-02 2.436469495296478271e-01 1.578069478273391724e-01 1.343384981155395508e-01 3.303819894790649414e-02 1.416358649730682373e-01
-3.768198937177658081e-02 2.186773121356964111e-01 -1.986688002943992615e-02 -2.287165969610214233e-01 -2.388405203819274902e-01 -2.125562876462936401e-01 1.043332442641258240e-01 3.719444572925567627e-01 2.393406927585601807e-01 -9.571913629770278931e-02 2.518439851701259613e-02 -4.109800159931182861e-01 1.029567271471023560e-01 1.577080488204956055e-01 -4.547828435897827148e-02 2.778443694114685059e-01 -1.648403853178024292e-01 2.215579450130462646e-01 -5.836298316717147827e-02 2.278240770101547241e-01 -1.743606775999069214e-01 -2.237104624509811401e-01 -2.580060437321662903e-02 -7.155890762805938721e-02 -1.011047959327697754e-01 1.132483109831809998e-01 6.217948719859123230e-02 7.321306318044662476e-02 -3.886079415678977966e-02 1.250214725732803345e-01 -1.281545609235763550e-01 -1.106167808175086975e-01
8.725519478321075439e-02 1.142871156334877014e-01 -1.968533545732498169e-01 9.102377295494079590e-02 -1.711271554231643677e-01 -4.111835360527038574e-01 5.973234400153160095e-02 2.709991335868835449e-01 1.810515522956848145e-01 -2.883936464786529541e-01 6.109242886304855347e-02 -1.277702301740646362e-01 2.584213018417358398e-01 -6.136950850486755371e-02 -1.222030669450759888e-01 -5.966980382800102234e-02 1.744517087936401367e-01 1.676756143569946289e-01 -3.969598188996315002e-02 2.305777072906494141e-01 4.866720363497734070e-02 -2.640017569065093994e-01 -5.153039097785949707e-02 -2.901469767093658447e-01 -6.752222031354904175e-02 2.875207737088203430e-02 2.662033140659332275e-01 -2.265514731407165527e-01 -6.192309036850929260e-02 -6.028651073575019836e-02 -6.089364364743232727e-02 1.446524560451507568e-01
2.054838389158248901e-01 1.974175274372100830e-01 -9.714352339506149292e-02 -1.346862874925136566e-03 1.902563422918319702e-01 -3.615331649780273438e-01 2.159379422664642334e-01 2.629115879535675049e-01 2.709710299968719482e-01 -1.811279356479644775e-01 -9.890529513359069824e-02 -4.852358996868133545e-02 1.250981092453002930e-01 2.156562916934490204e-02 -7.303347438573837280e-02 -4.050850495696067810e-02 7.267978787422180176e-02 -3.992768004536628723e-03 -2.850796282291412354e-01 -1.286507099866867065e-01 -5.028611421585083008e-02 -6.464188545942306519e-02 3.285348787903785706e-02 1.212983429431915283e-01 -7.184727489948272705e-02 -2.724789679050445557e-01 3.598081469535827637e-01 1.100666895508766174e-01 1.562119578011333942e-03 -1.841288357973098755e-01 -1.300674825906753540e-01 2.963499724864959717e-01
-6.743483245372772217e-02 3.421980142593383789e-01 -1.430199146270751953e-01 -1.415074057877063751e-02 -2.484980523586273193e-01 -1.933102309703826904e-02 3.102907240390777588e-01 2.240235656499862671e-01 2.403686344623565674e-01 -2.010632157325744629e-01 -1.642976328730583191e-02 -3.023406267166137695e-01 -1.104680821299552917e-02 3.579904437065124512e-01 -1.335906088352203369e-01 -9.813849627971649170e-02 2.140241563320159912e-01 2.104057967662811279e-01 -8.323720842599868774e-02 1.313116997480392456e-01 -4.979569092392921448e-02 1.054775863885879517e-01 -2.905922010540962219e-02 -2.027705907821655273e-01 5.158207938075065613e-02 -5.753021314740180969e-02 1.231386736035346985e-01 2.396074384450912476e-01 1.265703290700912476e-01 -1.926373839378356934e-01 -7.124472409486770630e-03 4.390256106853485107e-02
2.089746296405792236e-01 -2.935394644737243652e-01 -1.126082688570022583e-01 -1.341365426778793335e-01 -2.928015589714050293e-01 -2.500484287738800049e-01 -7.247732486575841904e-03 2.173355221748352051e-01 2.849850952625274658e-01 -1.926779747009277344e-01 9.457456879317760468e-03 -1.050107777118682861e-01 4.220617562532424927e-02 4.217309653759002686e-01 3.101697377860546112e-02 -9.677570313215255737e-02 1.571496427059173584e-01 6.607808917760848999e-02 -3.598486781120300293e-01 -1.116827130317687988e-01 3.568970412015914917e-02 -1.379636228084564209e-01 -2.677548304200172424e-02 -1.917036920785903931e-01 -1.146715581417083740e-01 1.995285749435424805e-01 6.251553446054458618e-02 9.677869826555252075e-02 -1.140965595841407776e-01 -3.475656360387802124e-02 -8.214842528104782104e-02 9.225663542747497559e-02
-9.289743751287460327e-02 -1.891755014657974243e-01 -3.245291411876678467e-01 2.938899956643581390e-02 -9.859000146389007568e-02 -1.565602542541455477e-05 1.658893674612045288e-01 2.028330266475677490e-01 1.444607973098754883e-01 1.925297081470489502e-02 -1.882387548685073853e-01 -5.167801678180694580e-02 3.645026385784149170e-01 2.211892306804656982e-01 -1.691425591707229614e-01 -2.053069025278091431e-01 2.131971903145313263e-02 1.648297607898712158e-01 3.306713700294494629e-02 -1.862768083810806274e-01 -9.004780091345310211e-03 6.466313730925321579e-03 2.122760415077209473e-01 -4.593885317444801331e-02 3.596781566739082336e-02 -1.516121178865432739e-01 3.457426130771636963e-01 -1.182857900857925415e-01 3.456913232803344727e-01 1.158775538206100464e-01 -2.396548986434936523e-01 1.562703959643840790e-02
1.892876774072647095e-01 -1.917389184236526489e-01 -1.499414741992950439e-01 -3.270056098699569702e-02 1.823052763938903809e-01 -1.762409806251525879e-01 -2.170296162366867065e-01 1.717071533203125000e-01 3.877792060375213623e-01 1.549969613552093506e-01 -1.868828535079956055e-01 -2.461495250463485718e-01 -2.150279656052589417e-02 2.043383717536926270e-01 1.344879716634750366e-02 2.244824469089508057e-01 1.060248240828514099e-01 6.641774624586105347e-02 -1.813649982213973999e-01 1.459250003099441528e-01 1.045144647359848022e-01 2.917556464672088623e-02 -1.601478457450866699e-01 -1.002645790576934814e-01 5.631129071116447449e-02 4.217264801263809204e-02 1.961473822593688965e-01 5.047177523374557495e-02 4.117861017584800720e-02 2.078164219856262207e-01 -2.460344433784484863e-01 3.627260625362396240e-01
1.006419584155082703e-01 -7.242119312286376953e-02 -6.841437518596649170e-02 -5.319140106439590454e-02 -1.558784246444702148e-01 7.327847182750701904e-02 6.121604144573211670e-02 4.322773516178131104e-01 2.995659112930297852e-01 -2.358208745718002319e-01 -2.955070137977600098e-01 4.912158101797103882e-02 1.685777008533477783e-01 -1.778387427330017090e-01 1.299233436584472656e-01 1.573800593614578247e-01 -1.542168762534856796e-02 2.505502700805664062e-01 -3.531973361968994141e-01 1.354288905858993530e-01 -6.260079331696033478e-03 -6.756830960512161255e-02 -1.876357793807983398e-01 1.914446055889129639e-01 -7.384188473224639893e-02 -1.053759548813104630e-02 4.061568900942802429e-02 2.616106159985065460e-02 1.801765859127044678e-01 2.701039612293243408e-01 -1.009528115391731262e-01 -1.182413697242736816e-01
4.320625960826873779e-02 -4.808172211050987244e-02 -1.086552888154983521e-01 -3.175099790096282959e-01 -6.384083628654479980e-02 -5.756972357630729675e-02 9.703346341848373413e-02 2.465100586414337158e-02 3.686999976634979248e-01 -3.080059885978698730e-01 -1.588218659162521362e-01 -9.132137894630432129e-02 3.944017887115478516e-01 -1.136927753686904907e-01 -6.038176827132701874e-03 4.438556358218193054e-02 1.564344465732574463e-01 3.171877861022949219e-01 -2.042369171977043152e-02 -7.539740949869155884e-02 1.584614813327789307e-01 5.238189478404819965e-04 -1.972470879554748535e-01 -2.642041742801666260e-01 -2.348626852035522461e-01 -1.002077758312225342e-01 -3.413903340697288513e-02 3.426438570022583008e-02 1.051813457161188126e-02 1.866180002689361572e-01 -2.116837203502655029e-01 1.365365535020828247e-01
-7.581274956464767456e-02 4.153503477573394775e-02 -2.946119010448455811e-01 1.054917052388191223e-01 -4.323412850499153137e-02 -2.726358175277709961e-01 1.307282745838165283e-01 1.052847951650619507e-01 4.888168871402740479e-01 -1.368427574634552002e-01 -2.332475483417510986e-01 -1.361338049173355103e-01 5.904975533485412598e-02 -1.702511757612228394e-01 -7.150295376777648926e-02 1.647915244102478027e-01 1.474390327930450439e-01 1.224486082792282104e-01 1.760695576667785645e-01 -1.151148229837417603e-01 2.425632998347282410e-02 2.465417236089706421e-01 -1.302828341722488403e-01 -2.055905312299728394e-01 2.293160744011402130e-02 2.964150607585906982e-01 9.048502147197723389e-02 -1.700354665517807007e-01 -1.151576340198516846e-01 1.861748248338699341e-01 -1.361416280269622803e-01 3.663574531674385071e-02
-6.365969777107238770e-02 -3.120978176593780518e-01 -2.343562431633472443e-02 7.829008251428604126e-02 -2.246267050504684448e-01 -1.007131710648536682e-01 -1.192372664809226990e-01 2.889612503349781036e-02 2.736865878105163574e-01 -7.343874871730804443e-02 -2.843287587165832520e-01 -4.235668107867240906e-03 1.917485445737838745e-01 8.579637855291366577e-03 6.772524118423461914e-02 -3.734376654028892517e-02 2.115011066198348999e-01 1.020771339535713196e-01 1.075357049703598022e-01 1.402820944786071777e-01 8.719192445278167725e-02 -4.236865043640136719e-02 6.853142380714416504e-02 -1.067450195550918579e-01 1.241208612918853760e-01 -1.379360556602478027e-01 1.868718117475509644e-01 2.798423469066619873e-01 2.675213515758514404e-01 6.867629289627075195e-02 -5.236915349960327148e-01 4.630544409155845642e-02
1.348307728767395020e-01 1.397050023078918457e-01 -2.012638300657272339e-01 1.409379392862319946e-01 -4.825956001877784729e-02 -2.959083318710327148e-01 2.650932669639587402e-01 2.686440348625183105e-01 -8.959779888391494751e-02 -2.899923324584960938e-01 -2.313283234834671021e-01 -8.277015388011932373e-02 -2.111779451370239258e-01 8.327661454677581787e-02 2.631272971630096436e-01 -1.447433233261108398e-01 1.216190382838249207e-01 4.273901507258415222e-02 9.645839780569076538e-02 -1.026259884238243103e-01 5.057113990187644958e-02 -2.083446364849805832e-03 -9.575255960226058960e-02 -3.160116448998451233e-02 -6.146052852272987366e-02 -2.036931067705154419e-01 3.040909171104431152e-01 1.337808668613433838e-01 -1.010760068893432617e-01 2.454085797071456909e-01 -2.924755811691284180e-01 1.207867190241813660e-01
2.212790399789810181e-02 5.869632214307785034e-02 -1.692029535770416260e-01 1.666051000356674194e-01 -1.125053912401199341e-01 -4.518501460552215576e-01 2.019125521183013916e-01 2.496324628591537476e-01 5.317139253020286560e-02 -1.160591468214988708e-01 -1.752243638038635254e-01 -3.623766601085662842e-01 1.912446618080139160e-01 -3.535543009638786316e-02 9.135291725397109985e-02 -2.993049025535583496e-01 6.137863732874393463e-03 -4.692922532558441162e-02 5.200254544615745544e-02 2.572548091411590576e-01 -1.473731361329555511e-02 1.912382990121841431e-02 -3.021369630005210638e-04 -2.864547073841094971e-01 3.384668752551078796e-02 -1.582749485969543457e-01 1.806386858224868774e-01 -1.888214647769927979e-01 2.143191099166870117e-01 -1.065767854452133179e-01 1.736024045385420322e-03 -1.257964968681335449e-02
3.639899194240570068e-02 8.796546608209609985e-02 -1.178157180547714233e-01 1.190163344144821167e-01 -2.232786267995834351e-01 -9.848484396934509277e-02 3.334357440471649170e-01 1.503100842237472534e-01 4.577774703502655029e-01 -2.169439345598220825e-01 6.954039633274078369e-02 9.563446044921875000e-02 9.755572676658630371e-02 -1.272313445806503296e-01 -1.971049755811691284e-01 1.002599224448204041e-01 2.910607121884822845e-02 1.765810251235961914e-01 1.251447387039661407e-02 3.051078505814075470e-02 1.290835291147232056e-01 1.866019666194915771e-01 -1.204531192779541016e-01 -1.104242801666259766e-01 5.437904223799705505e-02 7.143069058656692505e-02 1.194676086306571960e-01 -1.062911078333854675e-01 -2.209125757217407227e-01 3.435822427272796631e-01 -1.557535976171493530e-01 2.971730828285217285e-01
1.227841079235076904e-01 4.724810272455215454e-02 -6.440906971693038940e-02 -4.474966228008270264e-02 -1.211044564843177795e-01 -2.410337924957275391e-01 3.078035116195678711e-01 1.311055123805999756e-01 1.225572749972343445e-01 7.020562142133712769e-02 -2.586832642555236816e-01 -3.311037719249725342e-01 2.289108335971832275e-01 1.736991852521896362e-01 1.556770652532577515e-01 2.807762622833251953e-01 -3.912296891212463379e-02 4.737778007984161377e-02 4.768972843885421753e-02 -2.929393947124481201e-01 -2.685470879077911377e-01 2.173070013523101807e-01 -1.589923501014709473e-01 -5.528606474399566650e-02 7.191625237464904785e-02 -9.886634349822998047e-02 1.191193982958793640e-01 -1.645360724069178104e-03 2.877008616924285889e-01 -1.386249959468841553e-01 -6.268876045942306519e-02 1.873822063207626343e-01
1.634966433048248291e-01 -1.451979726552963257e-01 -6.296527385711669922e-02 -1.525528077036142349e-02 4.388142749667167664e-02 -6.957667320966720581e-02 -2.639742754399776459e-02 2.367596775293350220e-01 2.713460624217987061e-01 -2.049136608839035034e-01 -2.891758382320404053e-01 -2.634874284267425537e-01 -6.407042592763900757e-02 1.376529484987258911e-01 -3.253402411937713623e-01 -8.402746170759201050e-02 -1.527169793844223022e-01 2.097275406122207642e-01 2.339421659708023071e-01 5.854037031531333923e-02 -1.928743124008178711e-01 -2.034794166684150696e-02 2.040935009717941284e-01 -3.046390712261199951e-01 9.422187507152557373e-02 5.667431652545928955e-02 2.339796721935272217e-01 2.280691415071487427e-01 1.511435061693191528e-01 1.496603339910507202e-01 -5.230811238288879395e-02 1.244015991687774658e-01
-9.200971573591232300e-02 -4.722645971924066544e-03 2.601930499076843262e-02 5.681678652763366699e-02 -1.789664775133132935e-01 -8.727708458900451660e-02 8.205955475568771362e-02 4.655027389526367188e-01 1.924753487110137939e-01 -2.417315915226936340e-02 -1.853751540184020996e-01 -3.097084760665893555e-01 3.836892172694206238e-02 2.449802309274673462e-01 -6.909122318029403687e-02 1.672429740428924561e-01 -3.386590629816055298e-02 2.988686263561248779e-01 2.465669214725494385e-01 -1.831183582544326782e-01 1.825352460145950317e-01 -1.330034285783767700e-01 -2.393913269042968750e-02 -1.814884692430496216e-01 1.409414559602737427e-01 -6.847967207431793213e-02 -4.777528718113899231e-02 3.465104103088378906e-01 1.443111002445220947e-01 7.859919965267181396e-02 -3.394168335944414139e-03 1.383847147226333618e-01
1.547695696353912354e-01 -1.371642202138900757e-01 -1.770322620868682861e-01 1.235359460115432739e-01 2.435636706650257111e-02 -8.187641948461532593e-02 -2.358572557568550110e-02 2.953870594501495361e-01 1.488710343837738037e-01 -1.135358735918998718e-01 -4.167325496673583984e-01 -2.163005620241165161e-01 1.545690745115280151e-01 1.692401319742202759e-01 1.170171797275543213e-01 -6.095106154680252075e-02 4.029756039381027222e-02 2.894369065761566162e-01 2.449922114610671997e-01 1.190222874283790588e-01 -3.488218486309051514e-01 -1.594738215208053589e-01 4.781785979866981506e-02 -3.673441708087921143e-02 -5.695525556802749634e-02 -9.604324400424957275e-02 2.126733660697937012e-01 8.864966803230345249e-04 -2.653240039944648743e-02 8.021229505538940430e-02 -2.131681591272354126e-01 2.635712921619415283e-01
6.012057512998580933e-02 -2.591276466846466064e-01 -1.177077069878578186e-01 -2.727158833295106888e-03 7.075877487659454346e-02 1.180265694856643677e-01 -1.960046775639057159e-02 2.363844960927963257e-01 2.857329845428466797e-01 -1.771079450845718384e-01 -1.995342969894409180e-01 -1.792992651462554932e-01 -1.866345060989260674e-03 -6.724316626787185669e-02 -9.984354674816131592e-02 -1.658006608486175537e-01 -2.001221626996994019e-01 1.673137694597244263e-01 3.038110136985778809e-01 5.321520939469337463e-02 2.438885346055030823e-02 1.047816313803195953e-02 1.975594013929367065e-01 -2.883458137512207031e-01 1.354262679815292358e-01 2.517805695533752441e-01 1.906099617481231689e-01 3.197925165295600891e-02 2.970845103263854980e-01 2.523456811904907227e-01 -1.231451425701379776e-02 2.366204410791397095e-01
-2.713411673903465271e-02 -1.160354614257812500e-01 -2.140604704618453979e-01 2.554265260696411133e-01 -1.885052174329757690e-01 -2.153546065092086792e-01 1.509984880685806274e-01 4.495987892150878906e-01 2.775616049766540527e-01 -2.731431648135185242e-02 -9.269576519727706909e-02 -9.669350087642669678e-02 -4.773398116230964661e-02 1.862618774175643921e-01 2.682789266109466553e-01 -7.199284434318542480e-02 6.905959546566009521e-02 -2.067541144788265228e-02 2.560794353485107422e-01 2.136012911796569824e-02 -2.883872389793395996e-01 -6.054912228137254715e-03 -1.325363665819168091e-01 -1.055179461836814880e-01 -9.488673508167266846e-02 -5.375924333930015564e-02 -1.106179133057594299e-02 -7.823316752910614014e-02 3.608192205429077148e-01 1.428838074207305908e-01 -7.760734856128692627e-02 1.128389500081539154e-02
9.055477380752563477e-02 -4.169278144836425781e-01 -7.488907128572463989e-02 1.086383312940597534e-01 -1.946753114461898804e-01 -5.810048431158065796e-02 1.371449083089828491e-01 1.689769029617309570e-01 1.338299065828323364e-01 -2.298565022647380829e-02 -8.133421838283538818e-02 -1.166710332036018372e-01 2.629559636116027832e-01 2.647063434123992920e-01 1.388353556394577026e-01 -3.426533043384552002e-01 2.196548730134963989e-01 1.927317976951599121e-01 -7.190762460231781006e-02 3.795493859797716141e-03 -1.008445676416158676e-02 4.949756711721420288e-02 -3.742744773626327515e-02 -2.120845019817352295e-01 4.902322962880134583e-02 -1.703689098358154297e-01 2.628675103187561035e-01 -1.529038697481155396e-01 -2.410706505179405212e-02 2.054600864648818970e-01 -2.917695045471191406e-01 7.754314690828323364e-02
1.550736427307128906e-01 5.960346013307571411e-02 1.174227893352508545e-01 1.526468247175216675e-01 -1.600729078054428101e-01 -2.505760788917541504e-01 -9.322445839643478394e-04 2.562527060508728027e-01 5.033587813377380371e-01 -8.751482702791690826e-03 1.165287569165229797e-01 -3.071384131908416748e-01 1.940657049417495728e-01 1.205672696232795715e-01 -6.214100401848554611e-03 -2.410729825496673584e-01 3.252427875995635986e-01 4.097965359687805176e-02 9.352816641330718994e-02 -2.939799800515174866e-02 -6.997609883546829224e-02 -4.489503428339958191e-02 -1.321304738521575928e-01 -1.628365218639373779e-01 8.445137739181518555e-02 -8.521796017885208130e-02 2.348696738481521606e-01 6.121782213449478149e-02 -1.416064351797103882e-01 3.866879642009735107e-02 -1.734779775142669678e-01 1.288867741823196411e-01
-1.449764519929885864e-01 9.513844549655914307e-02 1.509749442338943481e-01 2.212546020746231079e-01 -3.462806046009063721e-01 -2.438520193099975586e-01 3.299644887447357178e-01 1.704721450805664062e-01 2.968285679817199707e-01 5.880673974752426147e-02 -2.275511324405670166e-01 4.426018893718719482e-02 8.574977517127990723e-02 5.514092743396759033e-02 5.580816045403480530e-02 1.652745604515075684e-01 -4.992959275841712952e-02 2.967189624905586243e-02 -3.377446159720420837e-02 -5.380606278777122498e-02 -2.041731029748916626e-01 -3.632851643487811089e-03 4.153146967291831970e-02 -2.289179414510726929e-01 8.499462157487869263e-02 7.064662873744964600e-02 2.065299898386001587e-01 -1.358839273452758789e-01 -2.050486505031585693e-01 1.035759598016738892e-01 -3.051617443561553955e-01 2.688426673412322998e-01
3.682309295982122421e-03 -1.798324882984161377e-01 -3.765878379344940186e-01 1.530541926622390747e-01 -1.323255598545074463e-01 -3.426982760429382324e-01 1.706401258707046509e-01 2.444025501608848572e-02 4.276163280010223389e-01 -3.068633610382676125e-03 -5.101715773344039917e-02 -1.709599345922470093e-01 -8.650197088718414307e-02 1.829716563224792480e-01 1.518550813198089600e-01 2.639145031571388245e-02 9.532717615365982056e-02 9.789173491299152374e-03 4.930026084184646606e-02 -4.235154017806053162e-02 -2.260998934507369995e-01 -2.098869383335113525e-01 -1.535284891724586487e-02 -2.154184281826019287e-01 -9.885393083095550537e-02 -8.167533576488494873e-02 1.802525669336318970e-01 1.887299865484237671e-01 1.998566836118698120e-01 1.569872647523880005e-01 -1.057759076356887817e-01 2.068120241165161133e-01
3.499057842418551445e-03 -2.887884378433227539e-01 -2.345132529735565186e-01 2.328808903694152832e-01 -8.768983930349349976e-02 -6.344062089920043945e-02 -5.166923254728317261e-02 3.881145417690277100e-01 -8.117956109344959259e-03 -3.744840919971466064e-01 -2.787606418132781982e-01 -1.541204154491424561e-01 2.177800536155700684e-01 2.124721407890319824e-01 -1.544924527406692505e-01 6.340233981609344482e-02 1.413745880126953125e-01 -1.872632354497909546e-01 5.501950904726982117e-02 -6.268983334302902222e-02 -8.198835700750350952e-02 2.862554602324962616e-02 -2.729724347591400146e-01 -2.900343239307403564e-01 -1.400673855096101761e-02 -9.172701090574264526e-02 1.266462951898574829e-01 -4.555460065603256226e-02 6.491191685199737549e-02 -9.314005821943283081e-02 -1.100161820650100708e-01 1.462019700556993484e-02
1.436197906732559204e-01 7.967613637447357178e-02 2.006759643554687500e-01 2.510160505771636963e-01 -2.336563616991043091e-01 -1.122613474726676941e-01 3.670154511928558350e-02 4.114055931568145752e-01 3.098015189170837402e-01 -1.204751804471015930e-01 8.654626458883285522e-02 -2.223999500274658203e-01 1.851254403591156006e-01 9.935726970434188843e-02 -1.135989651083946228e-01 -1.781435459852218628e-01 -1.994560509920120239e-01 -1.458799839019775391e-01 2.342308163642883301e-01 -8.645010739564895630e-02 -1.167073324322700500e-01 -1.544918715953826904e-01 -1.540988236665725708e-01 -7.302346825599670410e-02 -2.358764559030532837e-01 3.799972310662269592e-02 4.999433457851409912e-02 -3.024535067379474640e-02 1.180620118975639343e-01 1.614428609609603882e-01 -2.910051345825195312e-01 -2.383992634713649750e-02
-8.483707159757614136e-02 -9.018015116453170776e-02 1.234020665287971497e-01 7.964309304952621460e-02 2.332032285630702972e-02 -3.845896571874618530e-02 1.058476418256759644e-01 1.435041725635528564e-01 1.315952837467193604e-01 -1.906269490718841553e-01 1.095829606056213379e-01 -3.496741652488708496e-01 7.700014859437942505e-02 -4.883109033107757568e-02 -2.269838899374008179e-01 -1.482844445854425430e-02 -2.549212276935577393e-01 -2.157250046730041504e-01 -1.598338782787322998e-01 -1.460174620151519775e-01 -6.794800050556659698e-03 -2.564701810479164124e-02 4.716353863477706909e-02 -1.853231489658355713e-01 7.163706421852111816e-02 -2.957278788089752197e-01 4.100090861320495605e-01 -3.503578528761863708e-02 1.279047429561614990e-01 1.673086918890476227e-02 -3.873006105422973633e-01 2.388751059770584106e-01
1.157373413443565369e-01 -5.845375731587409973e-02 2.043323367834091187e-01 6.538163125514984131e-02 -2.747251465916633606e-02 -3.043826222419738770e-01 -1.981638185679912567e-02 3.553310334682464600e-01 6.946165859699249268e-02 -2.879890501499176025e-01 -1.007336080074310303e-01 -2.979023754596710205e-01 1.244540214538574219e-01 1.222089082002639771e-01 -2.058962285518646240e-01 -5.887096282094717026e-03 7.676645368337631226e-02 1.023040860891342163e-01 -3.238620981574058533e-02 6.316960602998733521e-02 3.888030946254730225e-01 8.903403766453266144e-03 -1.475912332534790039e-01 2.392086982727050781e-01 1.729257404804229736e-01 -1.088040918111801147e-01 2.787677757441997528e-02 1.726911514997482300e-01 2.316686660051345825e-01 2.118110507726669312e-01 -6.138480082154273987e-02 1.769311726093292236e-01
1.042275577783584595e-01 -2.890114486217498779e-01 -4.011694341897964478e-02 -1.265914291143417358e-01 1.145693883299827576e-01 1.530207507312297821e-02 -9.872077405452728271e-02 3.573938608169555664e-01 2.051470428705215454e-01 -1.228320673108100891e-01 -4.018157720565795898e-01 -1.988110244274139404e-01 -8.455669879913330078e-02 1.886258721351623535e-01 -1.818630993366241455e-01 -1.492987386882305145e-02 -4.849329125136137009e-03 1.502540260553359985e-01 1.304212510585784912e-01 1.781921982765197754e-01 -1.423411369323730469e-01 7.016087323427200317e-02 6.822267919778823853e-02 -2.685452997684478760e-01 1.130050718784332275e-01 2.714483141899108887e-01 1.493038982152938843e-01 5.640947818756103516e-02 2.595089077949523926e-01 5.138426646590232849e-02 2.835038676857948303e-02 2.166173905134201050e-01
1.395938098430633545e-01 6.633602082729339600e-02 -1.789130717515945435e-01 -3.483799472451210022e-02 -3.079500198364257812e-01 -1.691625267267227173e-01 1.901600658893585205e-01 4.334685504436492920e-01 1.792767494916915894e-01 -1.040739268064498901e-01 -1.852367520332336426e-01 2.866688370704650879e-01 1.637850552797317505e-01 3.660897910594940186e-01 1.231627017259597778e-01 -2.106468677520751953e-01 -1.131481491029262543e-02 9.904425591230392456e-02 -1.131148263812065125e-01 -5.518205091357231140e-02 1.913299560546875000e-01 -8.148040622472763062e-02 2.668693847954273224e-02 -2.591116428375244141e-01 -6.677415221929550171e-02 8.649772405624389648e-02 7.323005050420761108e-02 1.617539227008819580e-01 1.664561480283737183e-01 7.948247343301773071e-02 1.202582195401191711e-02 3.194568678736686707e-02
-5.984953790903091431e-02 -9.799806028604507446e-02 -1.501894891262054443e-01 9.032005816698074341e-02 8.670733869075775146e-02 -3.661199510097503662e-01 3.077307045459747314e-01 2.017866522073745728e-01 1.360157132148742676e-01 -1.163669228553771973e-01 -2.529511749744415283e-01 -2.520410418510437012e-01 1.884407103061676025e-01 1.765696108341217041e-01 -6.505917757749557495e-02 -2.115850746631622314e-01 1.190204992890357971e-01 2.102158069610595703e-01 -2.653713524341583252e-02 1.347024738788604736e-01 -7.471899688243865967e-02 -7.311277557164430618e-03 -1.574750989675521851e-01 -1.927661746740341187e-01 -3.945411369204521179e-02 6.471473723649978638e-02 3.230143785476684570e-01 -2.955674529075622559e-01 2.032795101404190063e-01 -1.345090419054031372e-01 1.716046221554279327e-02 -4.395142197608947754e-02
-1.716209650039672852e-01 -1.961856782436370850e-01 -3.347799554467201233e-02 3.898283466696739197e-02 -5.151217579841613770e-01 -2.174812406301498413e-01 -8.104614168405532837e-02 1.153049245476722717e-01 1.265393793582916260e-01 -7.693884521722793579e-02 -7.621956616640090942e-02 -1.324973404407501221e-01 3.737514466047286987e-02 -3.969213739037513733e-02 -1.759141832590103149e-01 -2.668227255344390869e-02 -1.920708268880844116e-01 3.989708423614501953e-02 1.148568168282508850e-01 -1.930406540632247925e-01 6.905775982886552811e-03 -2.793282866477966309e-01 -8.614233136177062988e-02 -2.656231224536895752e-01 1.878833957016468048e-02 -8.517349511384963989e-02 2.899526357650756836e-01 1.712981015443801880e-01 2.006469070911407471e-01 6.475871801376342773e-02 -2.440297752618789673e-01 2.167108505964279175e-01
9.057407826185226440e-02 -1.312715858221054077e-01 -1.279109120368957520e-01 -2.372152060270309448e-01 -1.283259242773056030e-01 -1.176023483276367188e-01 3.281164765357971191e-01 1.234815642237663269e-02 4.500954747200012207e-01 -7.477153837680816650e-02 -9.167681634426116943e-02 -1.269177645444869995e-01 3.811816871166229248e-01 1.537102926522493362e-02 1.900333464145660400e-01 1.618455164134502411e-02 -7.087424397468566895e-02 3.213611841201782227e-01 -7.958476990461349487e-02 -1.683469861745834351e-02 1.133183538913726807e-01 9.655393660068511963e-02 -4.599568992853164673e-02 -3.103575296700000763e-02 -1.580163240432739258e-01 -5.709679424762725830e-02 -1.111272200942039490e-01 -5.854624882340431213e-02 1.003983095288276672e-01 1.679131090641021729e-01 -2.896951436996459961e-01 2.070301026105880737e-01
-1.069058924913406372e-01 9.452290832996368408e-02 3.488548798486590385e-03 -3.193448111414909363e-02 -7.357617840170860291e-03 -3.685780167579650879e-01 -1.761197447776794434e-01 1.039050817489624023e-01 1.614471524953842163e-01 1.750974915921688080e-02 1.501288414001464844e-01 -2.661052644252777100e-01 2.385626286268234253e-01 1.429184526205062866e-01 -9.933821111917495728e-02 4.131200909614562988e-02 -6.795945018529891968e-02 -2.261210381984710693e-01 2.683898061513900757e-02 -3.489084169268608093e-02 -1.067595407366752625e-01 -1.191437169909477234e-01 -8.350747078657150269e-02 -1.382321268320083618e-01 1.324699670076370239e-01 6.153091043233871460e-02 3.850018084049224854e-01 1.664091348648071289e-01 2.664850354194641113e-01 6.743719428777694702e-02 -2.923684716224670410e-01 3.529813289642333984e-01
-3.824560437351465225e-03 -1.273869127035140991e-01 -1.859962046146392822e-01 4.384397715330123901e-02 -3.234200179576873779e-01 -1.427418887615203857e-01 2.518479824066162109e-01 1.227293908596038818e-01 2.657653689384460449e-01 -1.862177252769470215e-01 -3.032743036746978760e-01 -1.704633831977844238e-01 1.522099822759628296e-01 1.295054852962493896e-01 1.311141103506088257e-01 2.675912380218505859e-01 8.681568503379821777e-02 1.423023492097854614e-01 -9.220455586910247803e-02 -2.319368273019790649e-01 -1.177421137690544128e-01 -5.007739644497632980e-03 3.752800822257995605e-02 -3.168173506855964661e-02 2.131137624382972717e-02 2.206578254699707031e-01 2.005087882280349731e-01 -2.071824669837951660e-01 -1.474234014749526978e-01 -2.758584320545196533e-01 2.498478069901466370e-02 2.271272540092468262e-01
6.048348173499107361e-02 -5.669150501489639282e-02 -5.298846215009689331e-02 -9.889955073595046997e-02 -1.518817692995071411e-01 -2.765716016292572021e-01 5.538666620850563049e-02 3.748881220817565918e-01 2.583867311477661133e-01 -3.034005463123321533e-01 -1.880438476800918579e-01 -1.744035482406616211e-01 2.117836773395538330e-01 -1.372543871402740479e-01 2.839627563953399658e-01 -2.070933729410171509e-01 8.440312743186950684e-02 2.145980857312679291e-02 -1.191304624080657959e-01 1.192582324147224426e-01 -2.364921383559703827e-02 3.141671419143676758e-01 -7.075681537389755249e-02 1.625718325376510620e-01 5.347190797328948975e-02 -3.961209207773208618e-02 -1.891978643834590912e-02 -1.752020209096372128e-03 3.738357126712799072e-01 4.734728112816810608e-02 3.465406130999326706e-03 1.098734587430953979e-01
-3.298884630203247070e-01 9.909217059612274170e-02 2.968310937285423279e-02 8.173177391290664673e-02 -5.755068734288215637e-02 -3.042077459394931793e-02 -3.342315182089805603e-02 2.304614186286926270e-01 3.074484169483184814e-01 -1.942834407091140747e-01 -2.902435958385467529e-01 -2.530459165573120117e-01 -1.490856409072875977e-01 9.139076620340347290e-02 -2.372410297393798828e-01 -1.256758123636245728e-01 2.293837219476699829e-01 8.277424424886703491e-02 -6.159562990069389343e-02 -1.634719073772430420e-01 9.637798368930816650e-02 -1.277444809675216675e-01 5.893307179212570190e-02 -2.946733236312866211e-01 2.809864878654479980e-01 1.672408282756805420e-01 5.436443164944648743e-02 1.829809844493865967e-01 1.280498458072543144e-03 1.826571971178054810e-01 -4.505841434001922607e-02 2.178784012794494629e-01
2.091949135065078735e-01 -1.413128972053527832e-01 -1.926180273294448853e-01 -8.634562836959958076e-04 4.222565330564975739e-03 -1.754686385393142700e-01 -3.139500916004180908e-01 2.007539123296737671e-01 2.409187406301498413e-01 -1.937508881092071533e-01 -3.147521018981933594e-01 -1.591605395078659058e-01 -2.501610107719898224e-02 -6.447599083185195923e-02 2.786273835226893425e-03 1.886751949787139893e-01 5.987554043531417847e-02 -4.751567915081977844e-02 -3.566809892654418945e-01 -7.982742041349411011e-03 1.984732598066329956e-01 -4.062247648835182190e-02 3.912228345870971680e-02 -7.710584253072738647e-02 -5.552773177623748779e-02 1.271026954054832458e-02 2.287869304418563843e-01 5.531830340623855591e-02 7.243213057518005371e-02 3.317510783672332764e-01 -3.194024860858917236e-01 1.072537004947662354e-01
-1.557254940271377563e-01 2.149042859673500061e-02 -3.710761666297912598e-02 1.753690242767333984e-01 -9.733496606349945068e-02 -2.934429943561553955e-01 2.804800868034362793e-01 1.606699228286743164e-01 2.312171012163162231e-01 7.483995053917169571e-03 -5.886469408869743347e-02 -2.981163561344146729e-01 2.812979817390441895e-01 7.961904257535934448e-02 -1.387561112642288208e-02 -5.088797956705093384e-02 1.938627511262893677e-01 1.642707884311676025e-01 -9.086003154516220093e-02 1.624209433794021606e-01 -3.581203520298004150e-02 -2.211525887250900269e-01 2.704706788063049316e-02 -3.217188715934753418e-01 -2.446352504193782806e-02 7.447749376296997070e-02 2.239396274089813232e-01 -1.173740997910499573e-01 4.171049594879150391e-01 -8.287050575017929077e-02 6.608658283948898315e-02 -8.495897054672241211e-03
-2.500149309635162354e-01 4.718035459518432617e-02 1.668436229228973389e-01 -3.024559915065765381e-01 -1.123269647359848022e-01 -2.291213870048522949e-01 6.429196149110794067e-02 3.103704564273357391e-02 4.375371634960174561e-01 -2.969833910465240479e-01 -4.998332355171442032e-03 -1.660709530115127563e-01 1.798452138900756836e-01 -4.244052991271018982e-02 1.367481350898742676e-01 -2.753509581089019775e-02 2.555393576622009277e-01 9.513042122125625610e-02 2.419389784336090088e-02 -6.768941879272460938e-02 5.123385414481163025e-02 7.084538787603378296e-02 -8.507230132818222046e-02 -8.973453193902969360e-02 -1.828677654266357422e-01 1.649115793406963348e-02 -8.600125461816787720e-02 7.795114535838365555e-03 2.740656137466430664e-01 4.037657007575035095e-02 -3.711014389991760254e-01 1.637506335973739624e-01
5.243037268519401550e-02 6.616542581468820572e-03 -5.498722940683364868e-02 9.516765177249908447e-02 1.120048761367797852e-01 -1.055098921060562134e-01 2.344527244567871094e-01 2.346910685300827026e-01 4.646204113960266113e-01 -6.864437460899353027e-02 -1.201723143458366394e-01 -2.161459922790527344e-01 1.444807741791009903e-02 2.589743137359619141e-01 2.607307732105255127e-01 -1.499936822801828384e-02 -3.256414458155632019e-02 -2.167739719152450562e-01 -8.728493750095367432e-02 -6.086526811122894287e-02 -8.410952240228652954e-02 3.891912847757339478e-02 -1.032318770885467529e-01 -4.103781282901763916e-01 -1.619403250515460968e-02 2.393411099910736084e-01 1.374826729297637939e-01 -9.818468242883682251e-02 -1.410125046968460083e-01 6.708841025829315186e-02 -1.466547697782516479e-01 2.348678410053253174e-01
9.317891299724578857e-02 3.200982883572578430e-02 -3.298049792647361755e-02 -3.576394319534301758e-01 1.536601455882191658e-03 -1.198415011167526245e-01 2.183883786201477051e-01 1.572057753801345825e-01 4.298193752765655518e-01 -1.167399585247039795e-01 -9.431909024715423584e-02 2.209993824362754822e-02 4.428419470787048340e-01 -5.262387543916702271e-02 -5.295291170477867126e-02 1.557609997689723969e-03 6.368747353553771973e-02 1.736593842506408691e-01 -1.003915593028068542e-01 -2.253886684775352478e-02 6.162508949637413025e-02 2.378050386905670166e-01 -1.306944638490676880e-01 -2.387415766716003418e-01 -1.927633881568908691e-01 -1.580878794193267822e-01 1.157420724630355835e-01 2.659473801031708717e-03 -2.671778947114944458e-02 1.676813066005706787e-01 -2.293038070201873779e-01 1.699833571910858154e-01
-4.774646461009979248e-02 1.540158540010452271e-01 1.028999239206314087e-01 -2.353121191263198853e-01 -2.823432981967926025e-01 1.309740543365478516e-01 1.684382110834121704e-01 5.672748684883117676e-01 -4.963849484920501709e-02 -2.289315909147262573e-01 -1.045273989439010620e-01 -3.371001780033111572e-02 4.485147818922996521e-02 -1.001273319125175476e-01 2.058219313621520996e-01 -1.051537245512008667e-01 2.707850933074951172e-01 4.537920281291007996e-02 -2.341341227293014526e-02 6.934548169374465942e-02 -1.123381555080413818e-01 -9.382575005292892456e-02 -1.121335998177528381e-01 -1.606814377009868622e-02 -1.025977451354265213e-02 2.167684026062488556e-02 1.309151947498321533e-01 -2.749225497245788574e-01 2.712287381291389465e-02 1.851882487535476685e-01 -1.953632533550262451e-01 2.170537859201431274e-01
-4.629010334610939026e-02 -2.801083326339721680e-01 -2.282923460006713867e-01 5.052535608410835266e-02 1.198652898892760277e-03 -3.209987282752990723e-01 -4.989868775010108948e-02 3.239787518978118896e-01 1.539875403977930546e-03 -1.417333185672760010e-01 -2.954151928424835205e-01 -1.524300277233123779e-01 1.939463317394256592e-01 1.329080574214458466e-02 -6.343872845172882080e-02 -2.242946624755859375e-01 1.319308429956436157e-01 1.991548202931880951e-02 5.110446363687515259e-02 -1.479107588529586792e-01 1.947086155414581299e-01 -3.006142079830169678e-01 -6.773744523525238037e-02 -2.035216689109802246e-01 3.035487234592437744e-02 7.058962434530258179e-02 1.318967342376708984e-01 -2.320880815386772156e-02 4.284568130970001221e-01 2.507097274065017700e-02 -8.186538517475128174e-02 1.362789608538150787e-02
-2.297402024269104004e-01 -4.268258213996887207e-01 -3.289156779646873474e-02 1.577330194413661957e-02 -2.231041193008422852e-01 -1.567395925521850586e-01 3.156773447990417480e-01 2.213760912418365479e-01 1.653048247098922729e-01 -1.303326636552810669e-01 4.414914548397064209e-02 -1.636303812265396118e-01 1.969882547855377197e-01 1.841272264719009399e-01 -1.006146445870399475e-01 -1.946051716804504395e-01 1.689495295286178589e-01 9.319904446601867676e-02 7.749647647142410278e-02 8.075793087482452393e-02 -4.755349084734916687e-02 1.482941955327987671e-01 1.292203813791275024e-01 -4.966642707586288452e-02 -1.848040707409381866e-02 -2.909136414527893066e-01 2.428728491067886353e-01 -1.292370259761810303e-01 1.662326455116271973e-01 2.032060474157333374e-01 -1.287609636783599854e-01 8.732929825782775879e-02
7.976917922496795654e-02 2.362368861213326454e-03 -1.000049710273742676e-01 2.615141272544860840e-01 -1.875405609607696533e-01 -7.671337574720382690e-02 3.753997087478637695e-01 3.741708695888519287e-01 1.447206288576126099e-01 1.199139803647994995e-01 -1.071601547300815582e-02 -6.520955264568328857e-02 -8.901962637901306152e-02 5.868498608469963074e-02 -3.448448702692985535e-02 -1.269856244325637817e-01 -1.677179634571075439e-01 -2.653301926329731941e-03 -3.303550779819488525e-01 1.133895441889762878e-01 2.637192904949188232e-01 9.418006986379623413e-02 2.350054532289505005e-01 -6.333723664283752441e-02 9.226072579622268677e-02 2.727266028523445129e-02 1.977962106466293335e-01 -1.482556611299514771e-01 3.062455356121063232e-02 -5.970242619514465332e-02 -2.663439512252807617e-01 3.021537363529205322e-01
1.035456880927085876e-01 1.525006145238876343e-01 -7.431948184967041016e-02 7.567787170410156250e-02 4.058095067739486694e-02 1.373139172792434692e-01 -4.476808756589889526e-02 2.659014165401458740e-01 3.153394758701324463e-01 -1.228093653917312622e-01 -3.074228763580322266e-01 -2.234035134315490723e-01 8.493009954690933228e-02 1.643786877393722534e-01 -2.404157631099224091e-02 3.038556277751922607e-01 -1.944473013281822205e-02 -6.913065165281295776e-02 1.148359701037406921e-01 -4.378794729709625244e-01 -7.783240638673305511e-03 -2.457383424043655396e-01 -5.168091133236885071e-02 -3.373520374298095703e-01 -1.145785301923751831e-01 4.680940136313438416e-02 2.273569703102111816e-01 -7.303941249847412109e-02 -4.822535812854766846e-02 4.320326447486877441e-02 -9.445402771234512329e-02 5.491618439555168152e-02
3.981584683060646057e-02 6.851565837860107422e-02 -2.007742971181869507e-01 2.552840411663055420e-01 -3.617832064628601074e-02 -3.113094270229339600e-01 3.221505284309387207e-01 2.458447515964508057e-01 1.111485883593559265e-01 -2.478989809751510620e-01 -2.789741754531860352e-02 -2.909715771675109863e-01 -4.224465787410736084e-02 -5.133521184325218201e-02 1.449283957481384277e-02 -2.632652521133422852e-01 1.303403079509735107e-01 2.671273350715637207e-01 -1.705237478017807007e-01 1.043401211500167847e-01 1.465937644243240356e-01 1.453507989645004272e-01 -4.858294129371643066e-02 3.573357313871383667e-02 -1.149411126971244812e-01 1.888048090040683746e-02 3.288088738918304443e-01 2.956168651580810547e-01 5.893084034323692322e-02 4.667512699961662292e-02 -4.787190631031990051e-02 -3.205517679452896118e-02
5.514852330088615417e-02 6.101772934198379517e-02 7.409789413213729858e-02 -2.208565175533294678e-02 -5.538375675678253174e-02 2.443482726812362671e-01 2.643689513206481934e-01 2.871955633163452148e-01 4.770963788032531738e-01 -2.061656117439270020e-01 -1.212467253208160400e-01 -6.084178015589714050e-02 -2.033071964979171753e-01 1.430779099464416504e-01 8.279729634523391724e-02 -1.377416998147964478e-01 -5.450132489204406738e-02 -1.096336469054222107e-01 -1.723247952759265900e-02 3.038697503507137299e-02 2.440315783023834229e-01 1.313786357641220093e-01 3.620330244302749634e-02 -1.489198952913284302e-01 -1.274728681892156601e-02 1.722082793712615967e-01 1.542613059282302856e-01 -1.390292197465896606e-01 -1.375491824001073837e-02 -7.455617934465408325e-02 -4.358407557010650635e-01 1.038838997483253479e-01
1.140186935663223267e-01 1.435462385416030884e-01 5.623287707567214966e-02 1.781650036573410034e-01 -1.629183590412139893e-01 2.883254587650299072e-01 2.571541070938110352e-01 1.714523285627365112e-01 1.911233812570571899e-01 -1.861602962017059326e-01 -1.945184022188186646e-01 -3.319832384586334229e-01 1.650369726121425629e-02 2.019766122102737427e-01 2.453419566154479980e-02 1.086698248982429504e-01 1.411834508180618286e-01 -6.670679897069931030e-02 -1.163755133748054504e-01 6.378096342086791992e-02 3.083180785179138184e-01 1.608353555202484131e-01 2.680957615375518799e-01 -9.190320968627929688e-02 -1.441855076700448990e-02 1.291771829128265381e-01 2.175775766372680664e-01 2.446601986885070801e-01 7.719944417476654053e-02 -1.215740516781806946e-01 -2.165330946445465088e-01 1.364403665065765381e-01
-1.157592087984085083e-01 -5.468805879354476929e-02 -2.499821633100509644e-01 1.643712669610977173e-01 1.166814789175987244e-01 -1.608348041772842407e-01 2.449978291988372803e-01 2.238054387271404266e-02 1.801033765077590942e-01 -9.137146174907684326e-02 -3.061486780643463135e-01 -2.039000540971755981e-01 2.772099673748016357e-01 2.971540987491607666e-01 2.094242721796035767e-01 4.636904224753379822e-02 2.050377614796161652e-02 1.540646404027938843e-01 -1.451686024665832520e-01 -4.096157252788543701e-01 -1.209853962063789368e-01 7.997759431600570679e-02 -1.579190045595169067e-01 -2.708267569541931152e-01 -3.051523678004741669e-02 -5.698957666754722595e-02 1.716684401035308838e-01 7.188580930233001709e-02 1.233898848295211792e-02 8.193306624889373779e-02 -1.442624926567077637e-01 8.956368267536163330e-02
-9.345962107181549072e-02 -1.861458122730255127e-01 1.269300375133752823e-02 2.166150957345962524e-01 -7.276777178049087524e-02 -2.206150293350219727e-01 3.876972198486328125e-01 8.460616320371627808e-02 3.162612318992614746e-01 1.910521276295185089e-02 1.116330102086067200e-01 -2.617866992950439453e-01 9.731619805097579956e-02 3.381325602531433105e-01 1.190938353538513184e-01 1.929326355457305908e-02 2.936136722564697266e-01 8.124205470085144043e-02 6.177437957376241684e-03 -3.178591430187225342e-01 6.418415904045104980e-02 -7.666338235139846802e-02 2.985344268381595612e-02 -1.480693966150283813e-01 8.560162968933582306e-04 1.679552197456359863e-01 2.451807409524917603e-01 -2.614327240735292435e-03 1.784792989492416382e-01 -2.426042780280113220e-02 -1.172860935330390930e-01 1.308981478214263916e-01
1.742770075798034668e-01 -1.239767819643020630e-01 -1.210265234112739563e-01 4.421409964561462402e-02 -1.208163648843765259e-01 -2.466436242684721947e-03 -1.092023625969886780e-01 2.068537324666976929e-01 3.735440075397491455e-01 -6.758352369070053101e-02 -4.716477990150451660e-01 -2.064801454544067383e-01 -1.185156404972076416e-01 -2.917424775660037994e-02 -6.923573464155197144e-02 2.342810034751892090e-01 2.597137093544006348e-01 9.097821265459060669e-02 -1.308539807796478271e-01 5.349228158593177795e-02 2.676667869091033936e-01 5.431390553712844849e-02 1.422642846591770649e-03 -7.995618134737014771e-02 -1.967148631811141968e-01 -7.315678149461746216e-02 2.253351360559463501e-01 8.589167892932891846e-02 -9.126608073711395264e-02 2.045587897300720215e-01 -1.530787944793701172e-01 1.790533065795898438e-01
5.046544969081878662e-02 -1.248119026422500610e-01 -1.193588599562644958e-02 1.483319252729415894e-01 -3.494890406727790833e-02 -9.615230560302734375e-02 7.304688915610313416e-03 2.994758188724517822e-01 5.325796008110046387e-01 -9.910400956869125366e-02 5.304754897952079773e-02 -1.437522917985916138e-01 1.052305996417999268e-01 -9.213790297508239746e-02 9.198428690433502197e-02 1.549680680036544800e-01 1.501978188753128052e-01 1.730073541402816772e-01 -1.203914284706115723e-01 2.475651726126670837e-02 8.184442669153213501e-02 1.525284945964813232e-01 -2.868726849555969238e-02 -3.485645055770874023e-01 -2.065689265727996826e-01 5.432521924376487732e-02 1.508261412382125854e-01 1.137523278594017029e-01 -6.133743003010749817e-02 1.301155239343643188e-01 -4.098533987998962402e-01 -2.608306892216205597e-02
-4.896325990557670593e-02 -4.150148332118988037e-01 -2.431436777114868164e-01 1.264715343713760376e-01 -2.762873470783233643e-01 -1.953952908515930176e-01 1.779167801141738892e-01 2.731785476207733154e-01 1.940817385911941528e-01 -9.189044684171676636e-02 2.717485092580318451e-02 -4.290017858147621155e-02 2.664717137813568115e-01 2.291412837803363800e-02 -1.018707305192947388e-01 -1.546458452939987183e-01 2.458707988262176514e-02 1.625098437070846558e-01 -1.177348475903272629e-02 -1.206230595707893372e-01 -9.105212986469268799e-02 -1.243354901671409607e-01 1.968415379524230957e-01 1.537209004163742065e-01 9.874682873487472534e-02 -8.999232947826385498e-02 3.765733242034912109e-01 2.375507727265357971e-02 1.246416047215461731e-01 2.471401840448379517e-01 -1.006511971354484558e-01 1.208435650914907455e-02
-1.142513379454612732e-01 1.059954762458801270e-01 -4.837992042303085327e-02 -1.204766798764467239e-02 -4.632950574159622192e-02 -3.055501580238342285e-01 4.078609049320220947e-01 2.168336212635040283e-01 7.815492153167724609e-02 -2.922399640083312988e-01 -1.041750237345695496e-01 6.893289834260940552e-02 -2.399196773767471313e-01 2.646368555724620819e-02 1.328306198120117188e-01 5.707316100597381592e-02 4.139637947082519531e-02 -8.814369142055511475e-02 -9.734798967838287354e-02 -9.512823820114135742e-02 1.373150646686553955e-01 2.053367439657449722e-03 -1.088977884501218796e-02 -2.979935519397258759e-02 -2.718273364007472992e-02 -1.128777042031288147e-01 5.017223358154296875e-01 2.008223384618759155e-01 8.087999373674392700e-02 2.573024630546569824e-01 -2.262529730796813965e-01 2.691924013197422028e-02
-1.253435015678405762e-01 -1.147539690136909485e-01 -1.636882126331329346e-01 -9.054457396268844604e-02 1.949174851179122925e-01 3.668022900819778442e-02 3.348019123077392578e-01 1.621162742376327515e-01 2.580344676971435547e-01 4.614323552232235670e-04 -1.370108574628829956e-01 -2.761237323284149170e-01 1.208455264568328857e-01 1.875037550926208496e-01 -1.518251467496156693e-02 3.181212246417999268e-01 -1.364383194595575333e-02 -1.048970520496368408e-01 1.776033453643321991e-02 -2.191059440374374390e-01 4.507261142134666443e-02 -2.180649526417255402e-02 8.683676272630691528e-02 -2.980067431926727295e-01 2.029976807534694672e-03 -1.245684176683425903e-01 2.392215579748153687e-01 1.857806891202926636e-01 2.957148551940917969e-01 -1.126456335186958313e-01 -3.102809889242053032e-03 2.825737893581390381e-01
1.666250079870223999e-01 -2.161975055932998657e-01 1.016359180212020874e-01 1.438062191009521484e-01 -1.165567934513092041e-01 -1.690242290496826172e-01 4.309641420841217041e-01 2.204119116067886353e-01 2.366675436496734619e-01 -2.830190956592559814e-01 -1.344105005264282227e-01 1.037503592669963837e-02 8.528677374124526978e-02 -9.821367263793945312e-02 9.816615283489227295e-02 -1.329779922962188721e-01 1.720678759738802910e-03 -3.779246211051940918e-01 1.429704427719116211e-01 -1.263200938701629639e-01 -1.308707594871520996e-01 -1.443397253751754761e-01 -1.266399119049310684e-02 -2.675767242908477783e-01 2.163250595331192017e-01 7.460533082485198975e-02 -3.417278453707695007e-02 3.979764133691787720e-02 4.753800481557846069e-02 1.173142939805984497e-01 -1.572262197732925415e-01 1.862556636333465576e-01
-3.639754280447959900e-02 -1.577896624803543091e-01 5.823421292006969452e-03 -1.579989641904830933e-01 -1.580508798360824585e-01 -1.071888133883476257e-01 -5.771327018737792969e-02 4.184414446353912354e-01 2.060026377439498901e-01 -1.975658535957336426e-01 -6.026691943407058716e-02 -5.134322866797447205e-02 2.492748200893402100e-01 -1.144600659608840942e-01 4.250220209360122681e-02 -9.052351862192153931e-02 2.064979374408721924e-01 1.183748915791511536e-01 -1.774903237819671631e-01 1.341176480054855347e-01 -4.299464076757431030e-02 2.541856765747070312e-01 2.383330836892127991e-02 3.845221549272537231e-02 -8.330916613340377808e-02 -7.910918444395065308e-02 1.276159137487411499e-01 1.276585459709167480e-02 5.515756011009216309e-01 1.016708984971046448e-01 1.556256115436553955e-01 1.334897577762603760e-01
-1.516888737678527832e-01 1.660444438457489014e-01 -8.817632496356964111e-02 2.669844962656497955e-02 -4.070917144417762756e-02 4.808028787374496460e-02 3.749670460820198059e-02 2.511911392211914062e-01 4.069974720478057861e-01 -1.502203345298767090e-01 7.837432622909545898e-02 4.244954884052276611e-02 7.948677241802215576e-02 -2.808299101889133453e-02 -1.977706253528594971e-01 5.715474858880043030e-02 -3.517843037843704224e-02 -4.111887142062187195e-02 -1.269181668758392334e-01 6.882064789533615112e-02 5.199010297656059265e-02 -4.877151921391487122e-02 7.991087622940540314e-03 -2.632175385951995850e-01 -7.872322946786880493e-02 2.244559973478317261e-01 1.218053400516510010e-01 6.853029131889343262e-03 1.477233320474624634e-02 2.617610394954681396e-01 -6.071112155914306641e-01 1.408243328332901001e-01
-1.105563789606094360e-01 -6.820798665285110474e-02 -8.423284441232681274e-02 1.810708045959472656e-01 -2.652249336242675781e-01 -1.931202560663223267e-01 2.588178813457489014e-01 2.172993421554565430e-01 2.910304367542266846e-01 1.670370846986770630e-01 -8.694294840097427368e-02 -8.169708400964736938e-02 3.780449181795120239e-02 8.697538822889328003e-02 1.873820871114730835e-01 1.913812309503555298e-01 8.850988000631332397e-02 -1.473788637667894363e-03 9.350608102977275848e-03 -1.805571913719177246e-01 -8.105362951755523682e-02 1.678710877895355225e-01 9.167782217264175415e-02 -1.026551350951194763e-01 1.056750342249870300e-01 1.809326112270355225e-01 2.582525908946990967e-01 -2.366589605808258057e-01 -1.954758465290069580e-01 2.238570898771286011e-01 -2.599983811378479004e-01 3.115862309932708740e-01
-1.494647264480590820e-01 2.679603993892669678e-01 7.398594170808792114e-02 -5.960978567600250244e-02 -1.342921555042266846e-01 7.029659301042556763e-02 1.141977123916149139e-02 8.554405719041824341e-02 2.319641262292861938e-01 -1.135820895433425903e-01 6.039918214082717896e-02 -3.667152225971221924e-01 3.339836597442626953e-01 3.094220161437988281e-01 -1.261041611433029175e-01 5.080642923712730408e-02 -2.565035820007324219e-01 8.324468880891799927e-02 5.121429567225277424e-04 -2.421808093786239624e-01 -1.561493147164583206e-02 -8.199259638786315918e-03 -1.030531227588653564e-01 -1.898680925369262695e-01 -9.600628167390823364e-02 2.807706594467163086e-02 1.523739397525787354e-01 8.692538738250732422e-02 -2.622963115572929382e-02 2.156233340501785278e-01 -2.920494377613067627e-01 2.901532053947448730e-01
1.373450607061386108e-01 5.353146791458129883e-02 -5.221615359187126160e-02 -3.563989698886871338e-01 -1.382170766592025757e-01 -1.821399480104446411e-01 3.823078051209449768e-02 1.166750937700271606e-01 4.917165338993072510e-01 -2.210122197866439819e-01 -1.808921247720718384e-01 -1.587878465652465820e-01 4.130203723907470703e-01 1.402503252029418945e-02 1.056977957487106323e-01 7.727716118097305298e-03 4.128770902752876282e-02 3.022917807102203369e-01 -1.612967252731323242e-02 -8.761609345674514771e-02 -7.987877726554870605e-02 3.600280359387397766e-02 2.713610976934432983e-02 -9.033341705799102783e-02 -2.150528132915496826e-01 -5.118065327405929565e-02 -6.962840259075164795e-02 5.963942501693964005e-03 -1.604704558849334717e-02 1.636042594909667969e-01 -2.053624093532562256e-01 1.002272218465805054e-01
-1.941866800189018250e-02 1.985857188701629639e-01 7.969933003187179565e-02 1.001577228307723999e-01 -2.622835636138916016e-01 -6.803680676966905594e-03 7.996599376201629639e-02 3.490092456340789795e-01 3.428018391132354736e-01 -7.158555090427398682e-02 -1.630931496620178223e-01 -1.906550973653793335e-01 -1.383541971445083618e-01 1.631235517561435699e-02 2.026377022266387939e-01 -3.742877766489982605e-02 -6.997179239988327026e-02 -2.774065732955932617e-01 -7.660568505525588989e-02 1.308495402336120605e-01 1.726824194192886353e-01 2.298274636268615723e-01 6.947389245033264160e-02 -7.725944370031356812e-02 -8.732262253761291504e-02 1.275105625391006470e-01 3.284710347652435303e-01 -7.815440744161605835e-02 1.754599809646606445e-01 -2.234561741352081299e-01 -2.330166846513748169e-01 1.677132248878479004e-01
5.409693717956542969e-02 1.565483063459396362e-01 2.682402133941650391e-01 6.305146031081676483e-03 6.847138702869415283e-02 1.454332321882247925e-01 1.762506961822509766e-01 1.506906002759933472e-01 3.463296294212341309e-01 -1.913384795188903809e-01 -3.727112710475921631e-02 -2.385015338659286499e-01 3.520770072937011719e-01 -7.172846049070358276e-02 -2.450520731508731842e-02 -3.191367536783218384e-02 -4.583017155528068542e-02 -5.082258954644203186e-02 -1.756278723478317261e-01 -3.006138280034065247e-02 1.714005172252655029e-01 2.189843356609344482e-01 -1.591125130653381348e-01 -1.102330833673477173e-01 -2.952401041984558105e-01 -7.933458685874938965e-02 1.507300585508346558e-01 1.486083143390715122e-03 1.528347879648208618e-01 2.460891753435134888e-01 -3.449000716209411621e-01 7.158260047435760498e-02
2.048998326063156128e-01 -9.363558888435363770e-02 -4.092860966920852661e-02 1.771759092807769775e-01 2.439433783292770386e-01 -2.932567298412322998e-01 1.697243005037307739e-01 3.652127683162689209e-01 1.831866949796676636e-01 1.713012531399726868e-02 -1.921445727348327637e-01 -1.901775598526000977e-01 3.013796918094158173e-02 6.733353435993194580e-02 -3.525773063302040100e-03 -1.413061916828155518e-01 1.614760309457778931e-01 -7.084660232067108154e-02 8.142818510532379150e-02 -1.235939189791679382e-02 -1.780259907245635986e-01 -1.069925054907798767e-01 -8.212716132402420044e-02 -3.416907787322998047e-01 -1.199525073170661926e-01 1.598123311996459961e-01 -1.370523273944854736e-01 2.639259696006774902e-01 1.765781044960021973e-01 -4.457209259271621704e-02 -2.976171672344207764e-01 1.466325968503952026e-01
-7.439073920249938965e-02 1.637837886810302734e-01 1.070686355233192444e-01 9.999502450227737427e-02 1.440720707178115845e-01 -7.504455000162124634e-02 5.309161916375160217e-02 6.161338686943054199e-01 2.582910954952239990e-01 -4.609948769211769104e-02 8.214320056140422821e-03 -6.613826751708984375e-02 -1.079609468579292297e-01 -8.078066632151603699e-03 1.323380619287490845e-01 1.007185950875282288e-01 -7.073668763041496277e-03 -1.150139644742012024e-01 8.795092254877090454e-02 -2.175571173429489136e-01 2.120592296123504639e-01 1.524444967508316040e-01 1.260689347982406616e-01 -2.524906098842620850e-01 -2.930934727191925049e-02 -9.794511646032333374e-02 2.187777012586593628e-01 -3.462918847799301147e-02 -4.709424078464508057e-02 -9.134060703217983246e-03 -3.047131299972534180e-01 2.320041954517364502e-01
2.549921274185180664e-01 4.964680410921573639e-03 4.515191540122032166e-02 6.769681931473314762e-04 -3.528400659561157227e-01 -1.316393911838531494e-01 -8.424073457717895508e-03 2.375884354114532471e-01 2.030134052038192749e-01 -2.182850390672683716e-01 2.976783178746700287e-02 3.617803333327174187e-03 1.569983512163162231e-01 5.082411170005798340e-01 -8.321568369865417480e-02 -1.172985043376684189e-02 5.666656419634819031e-02 9.161056019365787506e-03 -2.724347077310085297e-02 1.488505210727453232e-02 4.159378409385681152e-01 -1.372017245739698410e-02 2.157728932797908783e-02 -1.152025014162063599e-01 2.340741902589797974e-01 -1.191247105598449707e-01 -9.047495201230049133e-03 5.667221918702125549e-02 2.211977690458297729e-01 1.747283190488815308e-01 -8.193413168191909790e-02 7.178904861211776733e-02
1.391497105360031128e-01 -2.767919935286045074e-02 -4.880608245730400085e-02 9.651047736406326294e-02 1.497245486825704575e-02 6.298068165779113770e-02 1.251242458820343018e-01 3.166781365871429443e-01 2.966938912868499756e-01 -1.405378729104995728e-01 1.015530973672866821e-01 -7.362847030162811279e-02 1.291644424200057983e-01 7.650398463010787964e-02 5.752966180443763733e-02 -2.043521553277969360e-01 4.042173027992248535e-01 -2.564083784818649292e-02 9.674326516687870026e-03 -7.725305389612913132e-03 6.627661734819412231e-02 -1.253873556852340698e-01 6.036293134093284607e-02 -2.082938402891159058e-01 5.545894056558609009e-02 2.144792079925537109e-01 3.421006798744201660e-01 -1.940061151981353760e-01 -2.362941354513168335e-01 -7.407225668430328369e-02 -1.209386065602302551e-01 3.819450438022613525e-01
-1.509942859411239624e-01 1.990011632442474365e-01 4.899639636278152466e-02 -3.169066086411476135e-02 5.445783957839012146e-02 -1.999878138303756714e-01 2.817446887493133545e-01 2.571661770343780518e-01 2.114363014698028564e-01 -3.484204062260687351e-04 -2.525201439857482910e-01 -1.625136584043502808e-01 2.478933036327362061e-01 4.910297691822052002e-02 -3.404550254344940186e-01 6.166512146592140198e-02 1.480311006307601929e-01 1.797437816858291626e-01 3.672971948981285095e-02 1.824273616075515747e-01 9.839218109846115112e-02 -6.597571074962615967e-02 -1.535863429307937622e-02 1.215241551399230957e-01 -2.843261323869228363e-02 1.937818527221679688e-01 3.336486965417861938e-02 -3.590725362300872803e-02 6.288108974695205688e-02 -1.896728873252868652e-01 -4.781866371631622314e-01 -4.443169571459293365e-03
-2.187544293701648712e-02 1.615059971809387207e-01 -1.467925310134887695e-01 -6.240189447999000549e-02 -9.581608325242996216e-02 6.792706996202468872e-02 1.290791332721710205e-01 3.836937844753265381e-01 1.717398315668106079e-01 -1.825957149267196655e-01 -1.835207045078277588e-01 -4.125197604298591614e-02 3.379114270210266113e-01 -2.048386186361312866e-01 1.417683213949203491e-01 5.260808020830154419e-02 1.253769099712371826e-01 5.952178314328193665e-02 1.077375784516334534e-01 -9.544917196035385132e-02 -6.872867699712514877e-03 -8.634122461080551147e-02 -2.437424063682556152e-01 4.159775003790855408e-02 -2.636529505252838135e-01 -1.453820150345563889e-02 8.530580252408981323e-02 -2.013482004404067993e-01 3.941153287887573242e-01 2.617291808128356934e-01 -2.064629644155502319e-01 -2.169327996671199799e-02
-1.306315511465072632e-01 3.118098676204681396e-01 1.536030787974596024e-02 -4.706475138664245605e-02 -1.233536228537559509e-01 -1.630179435014724731e-01 3.187190592288970947e-01 4.020206928253173828e-01 1.350113898515701294e-01 -1.179597750306129456e-01 -1.225778739899396896e-02 -1.427721977233886719e-01 4.113427549600601196e-02 1.068596094846725464e-01 -1.856648772954940796e-01 9.723745286464691162e-02 -1.539346724748611450e-01 1.679923683404922485e-01 -6.603898853063583374e-02 2.105255126953125000e-01 -2.073076665401458740e-01 -1.453543454408645630e-01 1.210562363266944885e-01 -1.544698327779769897e-01 1.191371381282806396e-01 -1.078072264790534973e-01 4.127632454037666321e-02 2.267306745052337646e-01 4.226293042302131653e-02 3.675138056278228760e-01 -2.183532565832138062e-01 -4.329782724380493164e-02
2.029471695423126221e-01 -1.909785121679306030e-01 -7.939604111015796661e-03 -3.514810279011726379e-02 -1.872722990810871124e-02 6.316351890563964844e-02 1.973836272954940796e-01 9.102764725685119629e-02 1.199178770184516907e-01 -1.406768113374710083e-01 -2.450362145900726318e-01 -5.680738091468811035e-01 1.391246169805526733e-01 -1.832502707839012146e-02 -1.351101696491241455e-01 -5.261901021003723145e-02 -8.149899542331695557e-02 1.838119029998779297e-01 -1.040358319878578186e-01 -2.731399536132812500e-01 -3.394451737403869629e-02 -2.503972947597503662e-01 -1.955687850713729858e-01 -1.180079802870750427e-01 1.526927053928375244e-01 9.539429843425750732e-02 2.830270491540431976e-02 -1.657010018825531006e-01 6.418342888355255127e-02 5.546937882900238037e-02 -3.075682818889617920e-01 8.642479777336120605e-02
5.257049575448036194e-02 2.570304572582244873e-01 8.235088735818862915e-02 -4.304980486631393433e-02 9.617881476879119873e-02 -1.627122759819030762e-01 3.386734053492546082e-02 2.297433614730834961e-01 2.989242970943450928e-01 -2.180034518241882324e-01 9.519585222005844116e-02 -2.083129286766052246e-01 1.462942957878112793e-01 5.859334394335746765e-02 -1.269856691360473633e-01 -5.158906802535057068e-02 1.736378371715545654e-01 1.313560009002685547e-01 2.772764265537261963e-01 1.705483049154281616e-01 -2.491238154470920563e-02 -1.684590242803096771e-03 4.390238225460052490e-02 -4.399294853210449219e-01 -2.905254960060119629e-01 -1.663042008876800537e-01 2.713144719600677490e-01 -1.450429707765579224e-01 9.759759902954101562e-02 2.050501108169555664e-02 -1.550860255956649780e-01 9.874953329563140869e-02
7.936281710863113403e-02 2.926904708147048950e-04 -2.140487134456634521e-01 9.103123843669891357e-02 1.733457744121551514e-01 -3.533002138137817383e-01 2.468446195125579834e-01 1.828361898660659790e-01 4.469893872737884521e-02 -2.495213896036148071e-01 -2.327841818332672119e-01 -2.551933936774730682e-02 -2.211934477090835571e-01 5.749028176069259644e-02 1.195984514197334647e-04 -1.992489024996757507e-02 -3.281699866056442261e-02 9.192507714033126831e-02 -2.148314863443374634e-01 -5.601727962493896484e-02 -2.496371045708656311e-02 1.228219345211982727e-01 -2.156469076871871948e-01 -2.034707367420196533e-01 -1.833332031965255737e-01 -1.781447231769561768e-01 3.097258806228637695e-01 1.041064336895942688e-01 8.540897816419601440e-02 3.600335419178009033e-01 -1.955900788307189941e-01 9.444585442543029785e-02
-9.206655621528625488e-02 -2.485402822494506836e-01 -2.507755756378173828e-01 -2.726057730615139008e-02 -1.615192145109176636e-01 -1.731159687042236328e-01 1.566406339406967163e-01 3.275759816169738770e-01 2.683008015155792236e-01 -1.514180004596710205e-01 1.480374783277511597e-01 1.028992831707000732e-01 6.679165363311767578e-02 1.702482998371124268e-01 -1.909269392490386963e-02 -3.317799568176269531e-01 2.478962391614913940e-02 1.300843507051467896e-01 -1.605542004108428955e-01 -2.661018669605255127e-01 -3.855495154857635498e-02 1.744884699583053589e-01 1.626786887645721436e-01 -1.895442008972167969e-01 3.062644600868225098e-02 6.809584051370620728e-02 2.747817039489746094e-01 -1.745740771293640137e-01 2.375470399856567383e-01 1.466736644506454468e-01 3.746386989951133728e-02 8.698269724845886230e-02
2.311973124742507935e-01 -1.512791365385055542e-01 8.044676482677459717e-02 3.078216910362243652e-01 -1.776018589735031128e-01 -1.091619729995727539e-01 1.290046274662017822e-01 4.150298237800598145e-01 1.103742346167564392e-01 6.204401701688766479e-02 -1.777253895998001099e-01 4.229157790541648865e-02 2.620176970958709717e-01 1.625561267137527466e-01 -1.659968495368957520e-01 5.699605122208595276e-02 -9.108839929103851318e-02 1.969002634286880493e-01 1.051296517252922058e-01 5.057351663708686829e-02 -8.806148916482925415e-02 -6.086973845958709717e-02 -2.530455291271209717e-01 -2.536519169807434082e-01 1.347451359033584595e-01 5.694024637341499329e-02 1.331600099802017212e-01 1.274257153272628784e-01 1.756164282560348511e-01 2.993194945156574249e-02 -3.565394580364227295e-01 8.052098564803600311e-03
-5.298756435513496399e-02 -1.237007156014442444e-01 9.607284516096115112e-02 -2.477112561464309692e-01 -2.027197927236557007e-01 -2.298759073019027710e-01 -8.978281915187835693e-02 2.386860698461532593e-01 9.463726729154586792e-02 -2.872194945812225342e-01 -1.992527693510055542e-01 -3.203563392162322998e-02 1.583421081304550171e-01 -8.772467076778411865e-02 1.975920796394348145e-01 -1.757507175207138062e-01 1.032557561993598938e-01 2.583483792841434479e-02 -9.622602723538875580e-03 -2.247525192797183990e-02 2.221512198448181152e-01 1.339981257915496826e-01 -1.339569687843322754e-01 -2.130554243922233582e-02 7.220297306776046753e-02 2.990844659507274628e-02 1.225090473890304565e-01 -4.507630690932273865e-02 4.565229713916778564e-01 2.186423093080520630e-01 9.580417722463607788e-02 3.623191714286804199e-01
-2.231829166412353516e-01 3.202842921018600464e-02 1.458013802766799927e-01 -3.604069352149963379e-01 -2.118605189025402069e-02 7.473360747098922729e-02 8.979164808988571167e-02 2.042188048362731934e-01 2.625416219234466553e-01 -3.807660043239593506e-01 -2.113626152276992798e-01 1.095048896968364716e-02 2.546856999397277832e-01 -3.382149711251258850e-02 -2.354115620255470276e-02 2.008782625198364258e-01 2.078281641006469727e-01 1.251997193321585655e-03 2.160551398992538452e-01 -1.282148957252502441e-01 1.004425436258316040e-01 1.145506277680397034e-01 -8.259721100330352783e-03 -1.690871119499206543e-01 -2.340909689664840698e-01 1.257336586713790894e-01 5.297108367085456848e-02 -1.507825255393981934e-01 8.449649065732955933e-02 2.417766451835632324e-01 -2.292809337377548218e-01 6.398663669824600220e-02
3.636337118223309517e-03 -5.463564023375511169e-02 -1.653620600700378418e-01 2.168125659227371216e-01 2.248102426528930664e-01 -3.276005983352661133e-01 3.047951161861419678e-01 1.996445804834365845e-01 2.324626296758651733e-01 -2.267097085714340210e-01 -3.955096472054719925e-03 -1.712449789047241211e-01 -7.085020095109939575e-02 8.273312449455261230e-02 2.939342148602008820e-02 1.418921910226345062e-02 -8.539838343858718872e-02 3.527177274227142334e-01 -1.682590991258621216e-01 1.432840973138809204e-01 1.202414464205503464e-02 1.096383929252624512e-01 -4.203322343528270721e-03 -1.456764936447143555e-01 3.716955706477165222e-02 -2.518931627273559570e-01 2.032684981822967529e-01 -3.327458351850509644e-02 2.922314703464508057e-01 -1.790128201246261597e-01 -4.039516299962997437e-02 2.098596990108489990e-01
8.155766874551773071e-02 1.721209883689880371e-01 8.392100036144256592e-02 4.756735637784004211e-02 -3.009200282394886017e-02 3.654675185680389404e-02 2.956967055797576904e-02 2.685820162296295166e-01 1.088906358927488327e-02 -1.891266368329524994e-02 3.262853994965553284e-02 -3.660441935062408447e-01 -1.653610318899154663e-01 3.130693733692169189e-01 -7.302782684564590454e-02 4.253248497843742371e-02 9.723712503910064697e-02 2.636513486504554749e-02 -3.415467441082000732e-01 -2.271429151296615601e-01 2.382912300527095795e-02 -2.824455201625823975e-01 -1.222977638244628906e-01 -1.870454549789428711e-01 -1.309446692466735840e-01 1.575079709291458130e-01 3.589977324008941650e-01 -1.243531983345746994e-02 2.258940339088439941e-01 1.825342625379562378e-01 -1.687255352735519409e-01 1.365607231855392456e-01
4.192871227860450745e-02 7.328796386718750000e-02 -9.479369968175888062e-02 -3.798203915357589722e-02 -2.332500964403152466e-01 -1.119625344872474670e-01 2.283911257982254028e-01 1.231674775481224060e-01 4.677101373672485352e-01 -1.422979682683944702e-01 -1.684254407882690430e-01 -1.091685071587562561e-01 4.878016933798789978e-02 -1.625820845365524292e-01 -2.191766798496246338e-01 1.671471595764160156e-01 -9.443903714418411255e-02 1.479455679655075073e-01 2.299758493900299072e-01 -5.827990546822547913e-02 -1.833048090338706970e-02 2.764433026313781738e-01 -1.640859693288803101e-01 -3.322283625602722168e-01 3.570970520377159119e-02 5.483739450573921204e-02 9.897122532129287720e-02 -4.650308936834335327e-02 -1.530145704746246338e-01 2.048254013061523438e-01 -2.740979492664337158e-01 7.878802716732025146e-02
7.491581141948699951e-02 5.971474573016166687e-03 -2.714305818080902100e-01 2.260332852602005005e-01 -7.842270284891128540e-02 -3.935628235340118408e-01 1.227187216281890869e-01 5.257394537329673767e-02 2.865475416183471680e-01 5.551227927207946777e-02 -1.169586256146430969e-01 -1.431309133768081665e-01 1.282147616147994995e-01 2.491541951894760132e-01 1.543923616409301758e-01 -1.363898813724517822e-01 2.913916409015655518e-01 2.316037565469741821e-02 -2.989134192466735840e-02 -4.748279228806495667e-02 -1.358476728200912476e-01 -2.680290043354034424e-01 -4.858184233307838440e-02 -2.428934425115585327e-01 5.012576654553413391e-02 1.742175519466400146e-01 2.341146171092987061e-01 1.014504432678222656e-01 1.921610236167907715e-01 1.755945831537246704e-01 -1.492743343114852905e-01 1.488436460494995117e-01
1.382435858249664307e-01 2.954030409455299377e-02 2.513370290398597717e-02 -5.016911774873733521e-02 6.995066255331039429e-02 9.174722433090209961e-02 5.167446136474609375e-01 5.550552532076835632e-02 8.045769482851028442e-02 -6.841053813695907593e-02 -1.193973720073699951e-01 -3.126342594623565674e-01 1.752597391605377197e-01 -7.179925590753555298e-02 -1.630616337060928345e-01 -7.229912281036376953e-02 2.384002059698104858e-01 1.771186739206314087e-01 -1.379038691520690918e-01 -2.127787619829177856e-01 -9.224842651747167110e-04 -2.653039693832397461e-01 -2.343935519456863403e-01 -2.845694497227668762e-02 1.612146198749542236e-01 -1.336061395704746246e-02 2.046263068914413452e-01 -5.313272587954998016e-03 2.085788100957870483e-01 1.647760421037673950e-01 -2.119442671537399292e-01 2.008327692747116089e-01
1.046727448701858521e-01 1.675059646368026733e-01 -2.149421274662017822e-01 -1.075705513358116150e-01 -1.907164156436920166e-01 -6.629640609025955200e-02 1.990681290626525879e-01 2.321459800004959106e-01 1.075114160776138306e-01 2.723174728453159332e-02 5.271860398352146149e-03 -1.792613416910171509e-01 3.867294788360595703e-01 1.024299114942550659e-01 -1.435158699750900269e-01 2.959047630429267883e-02 -5.871365219354629517e-02 8.448950201272964478e-02 1.063639223575592041e-01 3.603413701057434082e-01 1.808808594942092896e-01 -4.096429049968719482e-02 -2.016042023897171021e-01 -1.427221745252609253e-01 -3.402367234230041504e-01 -2.570708980783820152e-03 2.689860463142395020e-01 -4.349409416317939758e-02 1.137876650318503380e-03 2.879700660705566406e-01 -1.505629718303680420e-01 -1.321191992610692978e-02
6.938606500625610352e-02 5.007575079798698425e-02 -1.510810106992721558e-02 -9.057039022445678711e-02 7.818032801151275635e-02 -2.703677117824554443e-01 3.862572312355041504e-01 3.154962956905364990e-01 2.059136331081390381e-01 -9.712649881839752197e-02 3.243996575474739075e-02 1.463039517402648926e-01 -8.185659535229206085e-03 1.464107781648635864e-01 -1.942670792341232300e-01 2.281345054507255554e-02 -2.490687370300292969e-02 1.728079169988632202e-01 -1.799782514572143555e-01 -1.009176447987556458e-01 -1.770648173987865448e-02 -7.515971362590789795e-02 7.430603355169296265e-02 -3.288928419351577759e-02 8.972208946943283081e-02 -4.447162449359893799e-01 3.495370149612426758e-01 5.364996567368507385e-02 2.159272581338882446e-01 1.781503856182098389e-01 -1.652038097381591797e-01 9.612771682441234589e-03
9.882029145956039429e-02 3.138463944196701050e-02 -5.315369367599487305e-02 1.239581033587455750e-02 1.014548353850841522e-02 1.947376877069473267e-01 2.719739079475402832e-01 2.536819577217102051e-01 5.990979447960853577e-02 -1.046160310506820679e-01 -3.872480988502502441e-01 -2.213333249092102051e-01 1.615284085273742676e-01 6.398750096559524536e-02 -1.566627025604248047e-01 1.377966552972793579e-01 4.773096647113561630e-03 -2.816813588142395020e-01 -8.838596940040588379e-02 -3.682809174060821533e-01 1.418258398771286011e-01 -1.156977750360965729e-02 1.714981794357299805e-01 -1.559152156114578247e-01 6.826436519622802734e-02 -1.056302636861801147e-01 2.690955251455307007e-02 3.162258863449096680e-01 9.597872942686080933e-02 1.491612792015075684e-01 2.564681228250265121e-03 2.791638076305389404e-01
1.720693260431289673e-01 3.938658535480499268e-02 -1.277343481779098511e-01 8.964028209447860718e-02 -1.170785631984472275e-02 -3.009526729583740234e-01 -6.845902651548385620e-02 1.851795762777328491e-01 3.947323262691497803e-01 9.334912151098251343e-02 -2.856865525245666504e-01 -6.532069295644760132e-02 2.731741666793823242e-01 1.810278147459030151e-01 -2.371763586997985840e-01 1.044783964753150940e-01 -6.574047729372978210e-03 2.616097629070281982e-01 3.536548092961311340e-02 1.836528480052947998e-01 -9.411060065031051636e-02 -1.152075156569480896e-01 -1.953598260879516602e-01 7.473649829626083374e-02 -5.008270964026451111e-03 4.733784124255180359e-02 3.252001106739044189e-01 -2.081566452980041504e-01 -4.346984624862670898e-02 -1.648786514997482300e-01 4.010079056024551392e-02 1.960906386375427246e-01
-7.830020785331726074e-02 -1.178148314356803894e-01 -3.004949986934661865e-01 6.364466249942779541e-02 -1.952076703310012817e-01 -2.827620506286621094e-01 1.564324945211410522e-01 4.402065873146057129e-01 5.368501693010330200e-02 9.485432505607604980e-02 -5.574652180075645447e-02 -8.508452773094177246e-02 1.256458461284637451e-01 4.724152088165283203e-01 8.946768939495086670e-02 -6.892994791269302368e-02 1.063844412565231323e-01 2.548447549343109131e-01 -1.243592575192451477e-01 -1.535536199808120728e-01 -1.594455093145370483e-01 2.833124250173568726e-02 1.160213649272918701e-01 -1.077985614538192749e-01 7.482117414474487305e-02 4.510110989212989807e-02 1.747303009033203125e-01 -1.128692850470542908e-01 1.664968878030776978e-01 -3.415584936738014221e-02 -1.567449122667312622e-01 6.639560312032699585e-02
1.659249067306518555e-01 5.647220090031623840e-02 1.312305480241775513e-01 1.088529825210571289e-01 -1.292607039213180542e-01 -9.590774029493331909e-02 -6.694780290126800537e-02 4.981150031089782715e-01 2.914208471775054932e-01 -2.548100054264068604e-01 -2.250380665063858032e-01 -5.220878124237060547e-02 2.045636922121047974e-01 1.815999299287796021e-01 -2.938518226146697998e-01 -9.174851328134536743e-02 -1.351038366556167603e-01 1.208309158682823181e-01 2.510898709297180176e-01 -2.155627459287643433e-01 1.933788061141967773e-01 -1.649132817983627319e-01 9.757217019796371460e-02 1.364478617906570435e-01 -1.791890710592269897e-02 -2.872931957244873047e-02 5.188982933759689331e-03 -1.677951514720916748e-01 9.618101269006729126e-02 -6.886903941631317139e-02 -9.246557950973510742e-02 4.381297528743743896e-02
1.409712731838226318e-01 6.115269660949707031e-02 1.204051524400711060e-01 -1.013824623078107834e-02 -1.221913695335388184e-01 -2.305054515600204468e-01 2.039448618888854980e-01 1.226769313216209412e-01 2.241486757993698120e-01 -1.368045657873153687e-01 1.823938190937042236e-01 -1.565062552690505981e-01 3.130533099174499512e-01 -1.463406383991241455e-01 -1.126631572842597961e-01 -9.248842298984527588e-02 2.302000075578689575e-01 2.669892609119415283e-01 -6.702986359596252441e-02 1.732221543788909912e-01 1.472285091876983643e-01 1.363037377595901489e-01 -2.268111407756805420e-01 -3.358101248741149902e-01 -3.590181469917297363e-01 -4.182057082653045654e-02 5.266371741890907288e-02 -1.693242788314819336e-02 8.056651055812835693e-02 7.990624755620956421e-02 -1.397051811218261719e-01 2.008937597274780273e-01
2.193771153688430786e-01 1.094016432762145996e-01 -1.657743006944656372e-01 -1.879426836967468262e-01 7.814776152372360229e-02 -1.183559298515319824e-01 3.797638416290283203e-01 2.374892532825469971e-01 1.719187796115875244e-01 -3.088837563991546631e-01 -5.283782258629798889e-02 -3.164197206497192383e-01 1.628409773111343384e-01 1.358989328145980835e-01 -1.495501846075057983e-01 -1.270957477390766144e-02 1.641208529472351074e-01 1.073581203818321228e-01 1.805975586175918579e-01 -1.144154518842697144e-01 -1.081283539533615112e-01 -1.473373025655746460e-01 1.426176130771636963e-01 6.746238470077514648e-02 -2.257921546697616577e-01 1.932818591594696045e-01 -8.410639315843582153e-02 -1.658273786306381226e-01 -8.838968724012374878e-02 -1.120824646204710007e-02 -2.868157625198364258e-01 -7.348786294460296631e-02
1.820422410964965820e-01 -2.023281902074813843e-01 -1.568762511014938354e-01 -4.830177873373031616e-02 -2.772234380245208740e-01 1.057859789580106735e-02 -1.438162624835968018e-01 1.612879186868667603e-01 1.315779387950897217e-01 -1.005883738398551941e-01 -3.932015597820281982e-01 5.863981693983078003e-02 4.511364549398422241e-02 1.795269697904586792e-01 -9.775912016630172729e-02 1.278600543737411499e-01 1.436490863561630249e-01 -2.227321080863475800e-02 2.280453741550445557e-01 1.363085862249135971e-02 -1.269867271184921265e-01 -3.011822998523712158e-01 2.499933838844299316e-01 -3.546262532472610474e-02 9.510697424411773682e-02 2.546026706695556641e-01 1.557042747735977173e-01 4.986286163330078125e-02 2.528155148029327393e-01 2.559612095355987549e-01 -1.564997583627700806e-01 1.767413169145584106e-01
2.592979967594146729e-01 8.220576494932174683e-02 7.087342441082000732e-02 1.515482813119888306e-01 1.072535216808319092e-01 -2.110093683004379272e-01 1.830482780933380127e-01 1.721775233745574951e-01 1.705911755561828613e-01 -2.122085243463516235e-01 -4.586696624755859375e-02 -2.421236336231231689e-01 1.718177050352096558e-01 -3.010683879256248474e-02 -1.425047777593135834e-02 9.045254439115524292e-02 2.099691331386566162e-01 2.478050142526626587e-01 1.908563077449798584e-01 1.500623226165771484e-01 -3.034822456538677216e-02 -5.156611651182174683e-02 1.361772119998931885e-01 -3.043892681598663330e-01 -4.207299351692199707e-01 -2.698045372962951660e-01 1.539243012666702271e-01 -7.410639524459838867e-02 8.496170490980148315e-02 1.472315341234207153e-01 -1.336197108030319214e-01 -1.429345924407243729e-02
-7.207020372152328491e-02 -2.112636864185333252e-01 1.316677927970886230e-01 5.921523272991180420e-02 -3.820341080427169800e-02 -3.059307336807250977e-01 2.015262991189956665e-01 4.744333922863006592e-01 1.534098982810974121e-01 7.132127881050109863e-02 -2.322351485490798950e-01 3.234456479549407959e-02 1.634489893913269043e-01 -2.219072915613651276e-02 -3.313969075679779053e-02 -1.024005264043807983e-01 1.164132356643676758e-01 3.278026878833770752e-01 4.960504919290542603e-02 1.070388033986091614e-01 -1.050209105014801025e-01 3.482283791527152061e-03 2.134509384632110596e-02 -2.934154272079467773e-01 6.018574908375740051e-02 2.822715342044830322e-01 -7.981009036302566528e-02 6.114559993147850037e-02 2.389930486679077148e-01 -1.014343798160552979e-01 -2.037679553031921387e-01 1.064640358090400696e-01
-1.144534870982170105e-01 -2.409096658229827881e-01 -3.443632647395133972e-02 -1.396458316594362259e-02 -2.878421843051910400e-01 1.336391549557447433e-02 -1.821813434362411499e-01 1.716375201940536499e-01 9.280981868505477905e-02 -1.393038481473922729e-01 -2.930140197277069092e-01 -7.064851373434066772e-02 1.848924905061721802e-02 1.601452827453613281e-01 -2.851216681301593781e-02 -6.456960737705230713e-02 -9.578049182891845703e-02 1.026972606778144836e-01 2.214930765330791473e-02 -2.010636031627655029e-01 4.703682288527488708e-02 -1.426685601472854614e-01 -2.522850632667541504e-01 -3.693970739841461182e-01 6.702488660812377930e-02 -4.294871166348457336e-02 2.199495732784271240e-01 -1.933414721861481667e-03 6.496263667941093445e-03 3.018434047698974609e-01 -3.003285825252532959e-01 3.355426490306854248e-01
-1.457813978195190430e-01 2.347307801246643066e-01 -1.366085857152938843e-01 4.857126623392105103e-02 -2.394857704639434814e-01 -1.785454601049423218e-01 2.025131136178970337e-01 1.969455927610397339e-01 4.336039125919342041e-01 -1.839985549449920654e-01 -2.889582514762878418e-01 1.371458172798156738e-01 1.950518190860748291e-01 -1.191465631127357483e-01 -5.220394581556320190e-02 2.257283031940460205e-01 7.825007289648056030e-02 2.130022794008255005e-01 1.202859804034233093e-01 -3.969368059188127518e-03 7.525434345006942749e-02 1.773821860551834106e-01 -9.521376341581344604e-04 -1.386336684226989746e-01 9.958438575267791748e-02 1.327994316816329956e-01 1.361944675445556641e-01 -1.672580242156982422e-01 -2.017619162797927856e-01 1.305801887065172195e-02 -2.428969144821166992e-01 8.499480783939361572e-02
-8.922037668526172638e-03 -9.802563488483428955e-02 9.299205243587493896e-02 -2.945374138653278351e-02 -1.192741170525550842e-01 3.154251724481582642e-02 2.053041607141494751e-01 2.363045141100883484e-02 1.971763968467712402e-01 -4.684231877326965332e-01 -3.001676499843597412e-01 8.801317960023880005e-02 1.124891191720962524e-01 2.394831180572509766e-01 2.363848537206649780e-01 1.498244553804397583e-01 6.816536933183670044e-02 2.241723686456680298e-01 -7.327817380428314209e-02 -1.155676692724227905e-01 3.063147887587547302e-02 1.338349934667348862e-02 1.985632069408893585e-02 -2.543861567974090576e-01 -1.185474246740341187e-01 6.384342163801193237e-02 4.188805818557739258e-01 -1.068219318985939026e-01 -1.882409155368804932e-01 8.137068897485733032e-02 -2.329559251666069031e-02 1.759002506732940674e-01
2.639412879943847656e-01 4.812904819846153259e-02 -6.240240111947059631e-02 1.663849204778671265e-01 -2.687160372734069824e-01 1.191157475113868713e-02 -1.475609745830297470e-02 3.228249549865722656e-01 3.063381612300872803e-01 -8.191165328025817871e-02 -1.219850629568099976e-01 -7.910489290952682495e-02 2.158341705799102783e-01 2.574386000633239746e-01 6.345453113317489624e-02 -5.559693649411201477e-02 -2.163738571107387543e-02 2.131479978561401367e-01 -2.615493908524513245e-02 1.081182584166526794e-01 4.425253272056579590e-01 8.785288780927658081e-02 -6.591109931468963623e-02 1.413800865411758423e-01 -2.845908999443054199e-01 -9.234355390071868896e-02 1.670953035354614258e-01 -1.494432240724563599e-01 2.057797759771347046e-01 3.036337904632091522e-02 7.444374263286590576e-02 5.704203248023986816e-02
-7.260602898895740509e-03 4.749804362654685974e-02 -8.627022802829742432e-02 -2.125722914934158325e-01 -1.290863752365112305e-01 1.047323420643806458e-01 2.492247074842453003e-01 3.915100097656250000e-01 1.272127330303192139e-01 -1.920769661664962769e-01 1.278481781482696533e-01 -3.057119250297546387e-01 2.468407750129699707e-01 -2.442732900381088257e-01 -6.673205643892288208e-02 3.155496343970298767e-02 1.269891262054443359e-01 -1.734840497374534607e-02 1.467497497797012329e-01 -3.430575132369995117e-02 -3.507067915052175522e-03 7.142814993858337402e-02 -2.537406608462333679e-02 3.005679696798324585e-02 -5.644414201378822327e-02 1.269990801811218262e-01 1.130131110548973083e-01 -1.367847919464111328e-01 4.963396191596984863e-01 1.044373959302902222e-01 -2.433714717626571655e-01 -4.283882211893796921e-03
-2.673686146736145020e-01 -5.530685558915138245e-02 -3.874989226460456848e-02 1.524127423763275146e-01 -3.101241961121559143e-02 -1.416586935520172119e-01 1.213451921939849854e-01 5.486019253730773926e-01 1.556066870689392090e-01 1.537439525127410889e-01 5.433409940451383591e-03 1.363124996423721313e-01 3.285446465015411377e-01 1.766522079706192017e-01 -5.158175155520439148e-02 -2.586971223354339600e-01 2.398303300142288208e-01 5.183222144842147827e-02 -4.133096337318420410e-02 -2.076188176870346069e-01 -1.315979063510894775e-01 -1.509296596050262451e-01 -1.681365817785263062e-02 -8.743993937969207764e-02 4.938728362321853638e-02 1.690743714570999146e-01 4.257715493440628052e-02 -3.408904373645782471e-02 1.702229976654052734e-01 1.269598603248596191e-01 -5.411760136485099792e-02 2.318272590637207031e-01
6.999747455120086670e-02 -1.524036377668380737e-01 -4.721548780798912048e-02 1.804056167602539062e-01 -2.069832980632781982e-01 -1.951187998056411743e-01 1.358566582202911377e-01 3.812783956527709961e-01 3.266067942604422569e-03 4.463574662804603577e-02 -2.214941680431365967e-01 -2.703621983528137207e-01 2.744921147823333740e-01 7.413707673549652100e-02 -8.858352899551391602e-02 1.046067252755165100e-01 7.694315630942583084e-03 1.347898542881011963e-01 1.520809084177017212e-01 -1.460184752941131592e-01 1.065115109086036682e-01 -2.471965998411178589e-01 -3.527902364730834961e-01 -2.791539728641510010e-01 7.904066145420074463e-02 -4.340087994933128357e-02 1.682524681091308594e-01 8.582215756177902222e-02 2.105408906936645508e-01 1.427426934242248535e-01 1.207590699195861816e-01 8.920165896415710449e-02
1.591082476079463959e-02 2.260117679834365845e-01 7.364365272223949432e-03 4.176662489771842957e-02 1.813616752624511719e-01 -1.008950099349021912e-01 2.177345156669616699e-01 5.692992806434631348e-01 2.407773286104202271e-01 -1.800026148557662964e-01 -4.226326197385787964e-02 1.685566753149032593e-01 -5.226454231888055801e-03 3.059398755431175232e-02 -1.594474725425243378e-02 -8.163458108901977539e-02 -5.868627503514289856e-02 -9.012249857187271118e-02 -2.509864568710327148e-01 -1.065111905336380005e-01 -1.280343160033226013e-02 2.197953872382640839e-02 -1.473166346549987793e-01 -2.493391633033752441e-01 -7.872911542654037476e-02 -1.294231116771697998e-01 1.447063535451889038e-01 6.869179010391235352e-02 1.122858300805091858e-01 -2.637522518634796143e-01 -2.519984245300292969e-01 1.977954804897308350e-01
-2.243632376194000244e-01 -1.003590151667594910e-01 -2.139391005039215088e-01 7.022671401500701904e-02 -1.535414606332778931e-01 -1.258376985788345337e-01 4.757268354296684265e-02 4.029863774776458740e-01 3.119083344936370850e-01 4.389042407274246216e-02 -4.520232975482940674e-01 -1.338466554880142212e-01 -5.386513844132423401e-02 1.562239974737167358e-01 -1.838628649711608887e-01 7.138945162296295166e-02 -4.236937314271926880e-02 -3.452528268098831177e-02 1.006888598203659058e-01 7.717721164226531982e-02 7.371196895837783813e-02 -1.261032074689865112e-01 3.704086244106292725e-01 -1.005599834024906158e-02 -6.770913302898406982e-02 8.307847380638122559e-02 1.546231210231781006e-01 1.896465718746185303e-01 -1.082660183310508728e-01 1.431056112051010132e-01 -8.948606997728347778e-02 8.867603540420532227e-02
4.478191211819648743e-02 3.861095383763313293e-02 1.242646351456642151e-01 1.050266176462173462e-01 -1.077653318643569946e-01 -1.584242284297943115e-01 -3.191953292116522789e-04 9.208123385906219482e-02 6.924462318420410156e-02 1.105552837252616882e-01 -1.091060563921928406e-01 -3.245453834533691406e-01 4.302028417587280273e-01 2.272082120180130005e-01 -2.294466197490692139e-01 2.070196717977523804e-02 -1.819832772016525269e-01 -1.258701644837856293e-02 3.382183238863945007e-02 -7.296118140220642090e-02 -1.676738113164901733e-01 -7.251019030809402466e-02 -8.658434450626373291e-02 -2.141344994306564331e-01 -4.019178450107574463e-02 -6.285571306943893433e-02 4.524722099304199219e-01 2.043070644140243530e-02 1.424490660429000854e-01 6.586538511328399181e-04 -2.096458822488784790e-01 3.152663409709930420e-01
1.446889042854309082e-01 2.169892787933349609e-01 -4.575425758957862854e-02 5.251769721508026123e-02 -3.515253365039825439e-01 -8.809936791658401489e-02 1.766095608472824097e-01 5.254590511322021484e-02 2.952353060245513916e-01 2.830921299755573273e-02 -1.609733700752258301e-01 -3.634076416492462158e-01 3.358459472656250000e-01 1.487129926681518555e-01 -1.384760737419128418e-01 1.116578802466392517e-01 -1.755397915840148926e-01 -2.075406312942504883e-01 -1.474271863698959351e-01 -1.580530554056167603e-01 1.404364854097366333e-01 -2.046898752450942993e-02 -2.503849267959594727e-01 -2.037103623151779175e-01 -1.075112372636795044e-01 -9.041512385010719299e-03 -9.871004149317741394e-03 -1.967443712055683136e-02 1.679877489805221558e-01 2.333468347787857056e-01 9.249395877122879028e-02 3.264950588345527649e-02
1.811796575784683228e-01 5.677036941051483154e-02 -1.329938173294067383e-01 -4.624010324478149414e-01 -7.778638601303100586e-02 -3.384752571582794189e-02 1.397186070680618286e-01 2.119814455509185791e-01 3.933011591434478760e-01 -3.094740509986877441e-01 -9.011685103178024292e-02 -5.158837512135505676e-02 2.872654795646667480e-01 -3.687342628836631775e-02 1.482061594724655151e-01 -5.722859874367713928e-02 -7.533244788646697998e-02 1.918827295303344727e-01 -4.440809786319732666e-02 -2.325099892914295197e-02 3.424996510148048401e-02 1.260116100311279297e-01 -4.131124913692474365e-02 -8.087824285030364990e-02 -1.186252087354660034e-01 -8.255784958600997925e-02 -4.575296863913536072e-02 -7.752824574708938599e-02 -1.369101107120513916e-01 7.291623950004577637e-02 -3.163236081600189209e-01 2.588655352592468262e-01
-8.656347543001174927e-02 -3.055272698402404785e-01 -2.674155533313751221e-01 -8.394839614629745483e-02 -1.573379784822463989e-01 -1.469778418540954590e-01 1.301539987325668335e-01 3.457292020320892334e-01 1.691713333129882812e-01 -4.945653304457664490e-02 -2.525218576192855835e-02 -1.501055210828781128e-01 1.579550951719284058e-01 1.175277903676033020e-01 -1.270805001258850098e-01 -1.539749354124069214e-01 -6.077179312705993652e-02 2.300960421562194824e-01 2.096597850322723389e-01 -2.553515136241912842e-01 -1.317235678434371948e-01 -4.098481498658657074e-03 2.268069088459014893e-01 4.883124679327011108e-02 -4.610197618603706360e-03 4.288893938064575195e-02 1.951173990964889526e-01 -2.526908814907073975e-01 3.077643513679504395e-01 2.425308674573898315e-01 -7.543352246284484863e-02 7.009425759315490723e-02
-8.715017139911651611e-02 -4.368066787719726562e-01 1.080266907811164856e-01 -5.075424909591674805e-02 -2.494912892580032349e-01 -1.850463747978210449e-01 -8.179264515638351440e-02 1.945086270570755005e-01 4.540863037109375000e-01 5.349003151059150696e-02 -2.264794260263442993e-01 -1.158426105976104736e-01 7.907820981927216053e-04 -1.883856356143951416e-01 -8.543725311756134033e-02 -7.013492286205291748e-02 1.152426451444625854e-01 1.861263364553451538e-01 7.806002348661422729e-02 -3.692464902997016907e-02 9.198775514960289001e-03 -3.209103345870971680e-01 3.998053818941116333e-02 -1.220208108425140381e-01 -5.834346637129783630e-02 -4.595153778791427612e-02 1.378223001956939697e-01 7.884725928306579590e-02 9.545236825942993164e-02 1.612355709075927734e-01 -2.636163532733917236e-01 1.208547130227088928e-01
-1.026956271380186081e-02 5.995703116059303284e-02 -9.081085771322250366e-02 -1.488615479320287704e-02 -6.727673858404159546e-02 -1.455793902277946472e-02 1.131999492645263672e-01 1.866316348314285278e-01 4.176607131958007812e-01 -3.738262951374053955e-01 -3.485082834959030151e-02 -2.467056363821029663e-01 1.573296189308166504e-01 -1.194707006216049194e-01 -1.197217777371406555e-01 2.229720652103424072e-01 8.682759851217269897e-02 1.524156630039215088e-01 1.138950139284133911e-01 -1.148716807365417480e-01 1.526111662387847900e-01 2.676488459110260010e-01 -1.771821267902851105e-02 -2.519353032112121582e-01 1.582368910312652588e-01 1.778058856725692749e-01 2.504449188709259033e-01 -1.591267585754394531e-01 -1.958852857351303101e-01 1.367211490869522095e-01 -1.883943825960159302e-01 -5.660964921116828918e-02
-3.146144095808267593e-03 1.972305327653884888e-01 -1.206697821617126465e-01 5.619850382208824158e-02 1.868449896574020386e-02 -1.350667327642440796e-01 1.250290274620056152e-01 1.503076553344726562e-01 4.197492599487304688e-01 -1.730547845363616943e-01 2.645416259765625000e-01 -3.322157263755798340e-01 -2.268268764019012451e-01 1.843362003564834595e-01 -2.028359323740005493e-01 -1.077877208590507507e-01 1.004258841276168823e-01 5.031986162066459656e-02 -6.268045306205749512e-02 8.087497949600219727e-02 -5.140187963843345642e-02 1.359708234667778015e-02 -1.239152774214744568e-01 -2.683036327362060547e-01 -3.698810189962387085e-02 -4.024090990424156189e-02 -8.105648681521415710e-03 2.276744991540908813e-01 2.535486519336700439e-01 4.527720063924789429e-02 -2.407287657260894775e-01 2.635225057601928711e-01
7.319845259189605713e-02 -2.399224555119872093e-03 -4.425657168030738831e-02 -1.030882596969604492e-01 9.664954990148544312e-02 -2.563851475715637207e-01 2.073559761047363281e-01 4.690892249345779419e-02 5.329068899154663086e-01 -1.233480051159858704e-01 1.032968014478683472e-01 -2.740480899810791016e-01 2.277914434671401978e-01 -2.138886786997318268e-02 5.008030682802200317e-02 -1.683933883905410767e-01 1.570568680763244629e-01 1.532338410615921021e-01 8.001019060611724854e-02 3.236230090260505676e-02 -1.069904565811157227e-01 -3.559685125946998596e-02 -1.839463114738464355e-01 -1.280699763447046280e-02 -3.558093607425689697e-01 1.755881309509277344e-01 9.756090492010116577e-02 2.235141349956393242e-03 3.345494624227285385e-03 2.001296728849411011e-01 -2.892884910106658936e-01 -2.397708408534526825e-02
-1.597469486296176910e-02 2.494082041084766388e-02 -1.485440135002136230e-01 2.158730924129486084e-01 4.147248715162277222e-02 -2.177340090274810791e-01 3.292444162070751190e-03 2.371958941221237183e-01 5.013893246650695801e-01 -2.245960086584091187e-01 1.215620040893554688e-01 -7.745056599378585815e-02 1.301482468843460083e-01 2.555387616157531738e-01 1.104197949171066284e-01 -1.728611290454864502e-01 5.154526978731155396e-02 1.708402931690216064e-01 -1.054631453007459641e-02 -3.145442157983779907e-02 2.008165419101715088e-01 -6.390096154063940048e-03 -4.182846285402774811e-03 -1.784961223602294922e-01 -3.286800384521484375e-01 1.061459854245185852e-01 2.300126999616622925e-01 -1.840642839670181274e-02 -1.247088834643363953e-01 1.333349943161010742e-01 -2.553420364856719971e-01 4.324551671743392944e-02
1.505017727613449097e-01 1.639425158500671387e-01 -3.258826136589050293e-01 1.037951558828353882e-01 -1.609188169240951538e-01 9.851501137018203735e-02 1.426647305488586426e-01 2.644294686615467072e-02 2.417920976877212524e-01 -4.494703188538551331e-02 -3.390372395515441895e-01 -4.126268923282623291e-01 4.800899699330329895e-02 5.886686965823173523e-02 -1.499586552381515503e-01 -3.168825060129165649e-03 -1.909367293119430542e-01 1.303427219390869141e-01 1.580981761217117310e-01 1.111480146646499634e-01 1.770169883966445923e-01 1.105503439903259277e-01 -1.933392137289047241e-01 -1.300893276929855347e-01 -2.567900903522968292e-02 2.019603401422500610e-01 5.818866565823554993e-02 -1.766115427017211914e-01 1.117196232080459595e-01 1.094435155391693115e-01 1.298985630273818970e-01 3.112482428550720215e-01
2.184699522331357002e-03 6.042429432272911072e-02 8.137920498847961426e-02 3.331818804144859314e-02 1.611714251339435577e-02 -8.054650574922561646e-02 7.366592064499855042e-03 3.696732521057128906e-01 3.195885121822357178e-01 -1.569296866655349731e-01 -2.610821127891540527e-01 7.501581311225891113e-02 2.567699551582336426e-01 -2.262886911630630493e-01 1.135217174887657166e-01 -1.443652659654617310e-01 -1.108083352446556091e-01 -5.529930070042610168e-02 -1.891205161809921265e-01 -3.909724205732345581e-02 1.527520418167114258e-01 1.702043414115905762e-01 2.028994709253311157e-01 -2.108930498361587524e-01 6.620212644338607788e-02 -1.038862094283103943e-01 1.216651350259780884e-01 -3.322423249483108521e-02 -2.317157834768295288e-01 -1.454737335443496704e-01 -1.141766458749771118e-01 4.291615784168243408e-01
4.457174614071846008e-02 -7.254976034164428711e-02 9.932008385658264160e-02 -1.224675551056861877e-01 -1.595417857170104980e-01 -1.630069911479949951e-01 -1.155837923288345337e-01 3.565899431705474854e-01 -1.450273412046954036e-04 -2.106851935386657715e-01 -3.087924718856811523e-01 3.939855471253395081e-02 8.340507000684738159e-02 -1.688439399003982544e-01 1.321816593408584595e-01 -6.349251419305801392e-02 2.687223553657531738e-01 8.771289885044097900e-02 -1.892517954111099243e-01 -7.829418033361434937e-02 7.897982001304626465e-02 1.736885905265808105e-01 3.547285124659538269e-02 -1.567486673593521118e-01 3.032586537301540375e-02 3.040929436683654785e-01 9.603206813335418701e-02 -1.708535663783550262e-02 3.299272954463958740e-01 3.474541008472442627e-01 6.845253705978393555e-02 2.362860143184661865e-01
2.257561087608337402e-01 -4.948165640234947205e-02 -2.483443170785903931e-01 -1.606699079275131226e-01 6.422583758831024170e-02 -3.528706133365631104e-01 3.567691147327423096e-01 1.913213133811950684e-01 2.152805179357528687e-01 -2.978336215019226074e-01 1.541584432125091553e-01 -2.628448307514190674e-01 2.922218851745128632e-02 4.670695587992668152e-02 -1.642927229404449463e-01 -1.128326728940010071e-01 1.411252170801162720e-01 -9.485822916030883789e-02 3.054598271846771240e-01 -2.219427078962326050e-01 -2.041363157331943512e-02 -1.279830839484930038e-02 7.701015472412109375e-02 -7.331657409667968750e-02 -1.692968886345624924e-03 1.308256834745407104e-01 6.002505868673324585e-02 -1.717950850725173950e-01 1.427632272243499756e-01 -1.783559322357177734e-01 -9.943646937608718872e-02 -1.497104484587907791e-02
1.923658996820449829e-01 1.976794749498367310e-01 -7.684714347124099731e-02 -4.014008119702339172e-02 -1.597329527139663696e-01 -4.297574982047080994e-02 1.665404289960861206e-01 2.335650026798248291e-01 4.625054597854614258e-01 -1.023752167820930481e-01 2.636856734752655029e-01 1.005034223198890686e-01 1.976793408393859863e-01 2.754600048065185547e-01 -9.768287092447280884e-02 3.852645400911569595e-03 3.807539343833923340e-01 1.482104808092117310e-01 1.386796087026596069e-01 1.497197747230529785e-01 -8.890975266695022583e-03 2.123482059687376022e-03 -1.484315842390060425e-01 -1.959139853715896606e-01 -6.647900491952896118e-02 7.432346045970916748e-02 1.699175834655761719e-01 -1.853016950190067291e-02 -3.408407419919967651e-02 -1.472357660531997681e-02 -9.394749999046325684e-02 2.444735318422317505e-01
5.970310047268867493e-02 -5.159476399421691895e-02 -1.564206480979919434e-01 -1.684818714857101440e-01 -7.617596536874771118e-02 -1.478135436773300171e-01 7.846675813198089600e-02 2.816550731658935547e-01 4.260412752628326416e-01 -2.564599514007568359e-01 6.787357479333877563e-02 2.399817667901515961e-02 1.517328172922134399e-01 -9.113232046365737915e-02 -1.567930728197097778e-01 2.195256352424621582e-01 7.607326656579971313e-02 1.507050246000289917e-01 8.931432664394378662e-02 1.223668679594993591e-01 6.832825392484664917e-02 1.227922216057777405e-01 -1.411626487970352173e-01 -4.152869805693626404e-02 -1.557946950197219849e-01 1.104994118213653564e-02 2.297130413353443146e-02 -2.908993139863014221e-02 3.479116410017013550e-02 1.070167943835258484e-01 -5.709141492843627930e-01 1.182816028594970703e-01
-9.324669092893600464e-02 2.943397164344787598e-01 -3.675542175769805908e-01 9.085352718830108643e-02 -1.207134649157524109e-01 -1.600399166345596313e-01 4.141504317522048950e-02 2.454520761966705322e-01 3.895043730735778809e-01 -1.416329890489578247e-01 1.365706175565719604e-01 3.090583346784114838e-02 2.438227832317352295e-01 -7.332665380090475082e-03 2.091492526233196259e-02 8.513340353965759277e-02 2.770783007144927979e-01 1.356826573610305786e-01 1.226827874779701233e-01 1.564701348543167114e-01 1.519372221082448959e-02 -3.022590652108192444e-02 -9.277766197919845581e-02 -8.690938353538513184e-02 -3.893942758440971375e-02 1.480426192283630371e-01 -2.322009764611721039e-02 3.903250992298126221e-01 8.339391648769378662e-02 5.726056545972824097e-02 -2.050883919000625610e-01 1.412868648767471313e-01
3.016137778759002686e-01 -2.008370459079742432e-01 6.837446242570877075e-02 1.690104156732559204e-01 -2.648171186447143555e-01 -2.179180532693862915e-01 2.557509206235408783e-02 4.083994626998901367e-01 5.552869662642478943e-02 -2.779083251953125000e-01 -3.515392839908599854e-01 -1.887207329273223877e-01 6.786188483238220215e-02 3.341877758502960205e-01 -1.602186560630798340e-01 -7.185060530900955200e-02 -1.797109693288803101e-01 2.837892062962055206e-02 1.221230253577232361e-01 -6.240287795662879944e-02 8.608978241682052612e-02 5.105985328555107117e-02 -6.261989474296569824e-02 2.046329826116561890e-01 -9.633776545524597168e-02 1.286367177963256836e-01 7.046772539615631104e-02 -3.815704956650733948e-02 1.333440989255905151e-01 -5.797342211008071899e-02 -5.096071213483810425e-02 -7.074441760778427124e-03
-7.233140617609024048e-02 1.275796145200729370e-01 -1.799297630786895752e-01 -2.093186229467391968e-01 3.488517701625823975e-01 -9.041879326105117798e-02 -2.994175069034099579e-02 4.902035593986511230e-01 2.675910890102386475e-01 -1.182350516319274902e-01 -1.666133552789688110e-01 6.623037159442901611e-02 1.428340226411819458e-01 -1.066931560635566711e-01 -1.840955168008804321e-01 -8.141912519931793213e-02 -1.136312559247016907e-01 -3.232815116643905640e-02 1.998644024133682251e-01 1.568594127893447876e-01 -2.657128572463989258e-01 -8.339276164770126343e-02 -7.118008285760879517e-02 -8.624173700809478760e-02 -2.899265475571155548e-02 1.467410661280155182e-02 1.749528646469116211e-01 5.171564221382141113e-02 2.054262161254882812e-01 -2.657057531177997589e-02 -3.046584129333496094e-01 -5.065692961215972900e-02
-4.483520239591598511e-02 -2.314099855720996857e-02 -3.792868927121162415e-02 2.067399024963378906e-01 5.153883248567581177e-02 -1.870662719011306763e-01 2.582486867904663086e-01 3.436159491539001465e-01 -6.052330508828163147e-02 -2.321080490946769714e-02 -3.267049416899681091e-02 -1.799692064523696899e-01 -1.405798550695180893e-02 6.534336507320404053e-02 1.500512957572937012e-01 -1.435034573078155518e-01 1.552745420485734940e-02 2.518287897109985352e-01 -2.724295556545257568e-01 -5.324400216341018677e-02 2.211129814386367798e-01 -1.258155554533004761e-01 5.909122526645660400e-03 -2.113571465015411377e-01 2.023074962198734283e-02 -1.486811339855194092e-01 4.003108143806457520e-01 -2.822053432464599609e-01 1.536615639925003052e-01 5.965778976678848267e-02 -2.195637375116348267e-01 2.402162402868270874e-01
-1.226134523749351501e-01 8.522869646549224854e-02 -1.139108315110206604e-01 -1.602663844823837280e-01 -9.625524282455444336e-02 -6.354855746030807495e-02 3.346959501504898071e-02 2.773856818675994873e-01 2.879517674446105957e-01 -3.353596478700637817e-02 -4.325076639652252197e-01 -3.396637737751007080e-01 -1.712001115083694458e-01 3.587775826454162598e-01 -2.104625999927520752e-01 8.388958126306533813e-02 2.099520899355411530e-02 2.309737727046012878e-02 1.167808696627616882e-01 3.381161019206047058e-02 1.981782354414463043e-02 1.296039968729019165e-01 -1.204429492354393005e-01 -2.629173696041107178e-01 2.183657586574554443e-01 -9.414295107126235962e-02 -9.522648900747299194e-02 -4.341237619519233704e-02 7.277699559926986694e-02 1.442310363054275513e-01 -1.741000115871429443e-01 1.065362691879272461e-01
-2.818859368562698364e-02 -1.204830855131149292e-01 -4.452804103493690491e-02 6.568492949008941650e-02 -1.677457690238952637e-01 -4.112820699810981750e-02 2.698906958103179932e-01 -2.174276858568191528e-02 2.510660886764526367e-01 -2.648572027683258057e-01 -1.465241909027099609e-01 -1.935833096504211426e-01 2.045573592185974121e-01 1.516017317771911621e-01 9.832067042589187622e-02 2.454556822776794434e-01 1.541236042976379395e-01 9.871120005846023560e-02 -1.637680679559707642e-01 -1.739646196365356445e-01 4.250938817858695984e-02 -2.124051302671432495e-01 -2.820290625095367432e-01 -6.564817577600479126e-02 3.761565685272216797e-01 -6.608164310455322266e-02 1.100258305668830872e-01 5.924638244323432446e-04 2.986624836921691895e-01 4.430043697357177734e-02 -2.556456327438354492e-01 1.119856685400009155e-01
2.931408584117889404e-01 -7.571778446435928345e-02 -1.765877157449722290e-01 -8.087506890296936035e-02 3.515388816595077515e-02 -3.906512558460235596e-01 2.216409705579280853e-02 3.900572285056114197e-02 3.165022134780883789e-01 -8.250796049833297729e-02 -4.933148622512817383e-02 -2.583182752132415771e-01 -9.993885643780231476e-03 2.287610620260238647e-01 -1.460293233394622803e-01 -1.354041993618011475e-01 2.168460488319396973e-01 5.671803653240203857e-02 1.170445755124092102e-01 -3.126634061336517334e-01 -2.372819036245346069e-01 1.901016198098659515e-02 1.105921790003776550e-01 -4.651483148336410522e-02 -1.242360845208168030e-01 2.285520881414413452e-01 1.122580096125602722e-01 -8.411377668380737305e-02 -2.865611203014850616e-02 -1.600688546895980835e-01 -2.219050675630569458e-01 2.252395749092102051e-01
-1.924171149730682373e-01 8.783093094825744629e-02 -6.696156412363052368e-02 -1.077417284250259399e-01 -3.320435434579849243e-02 -2.814822494983673096e-01 6.347456574440002441e-02 3.033628165721893311e-01 1.173842549324035645e-01 1.225172728300094604e-01 9.895634651184082031e-02 -8.189573884010314941e-02 -1.371503323316574097e-01 -1.224160380661487579e-02 1.296904981136322021e-01 1.211024746298789978e-01 4.896820336580276489e-02 4.812457039952278137e-02 -2.607524096965789795e-01 -7.185176014900207520e-02 -4.084428027272224426e-02 -1.745713055133819580e-01 6.578336935490369797e-03 -9.263090044260025024e-02 4.561244323849678040e-02 -1.320935934782028198e-01 2.937577664852142334e-01 6.835825741291046143e-02 3.728639483451843262e-01 -6.036456301808357239e-02 -2.911920249462127686e-01 4.587449729442596436e-01
1.698603928089141846e-01 -1.319126486778259277e-01 -9.886226058006286621e-02 1.306899935007095337e-01 -1.181905716657638550e-01 -2.176473587751388550e-01 4.566185474395751953e-01 1.017799898982048035e-01 2.013271301984786987e-01 8.634930104017257690e-02 -3.835925832390785217e-02 -9.918752126395702362e-03 1.252716481685638428e-01 2.148410677909851074e-01 1.034469008445739746e-01 1.322142481803894043e-01 4.169990122318267822e-02 -1.376559436321258545e-01 8.646550029516220093e-02 -1.747851520776748657e-01 -9.941440075635910034e-02 1.503864536061882973e-03 -1.134864985942840576e-02 -4.451799094676971436e-01 -8.820678293704986572e-02 2.015665769577026367e-01 -7.078296691179275513e-02 -4.091926664113998413e-02 1.805604100227355957e-01 9.989657253026962280e-02 -9.600653499364852905e-02 3.650988936424255371e-01
-2.320401221513748169e-01 1.433889269828796387e-01 -1.853905618190765381e-01 1.164718866348266602e-01 -1.653374731540679932e-01 -2.377250045537948608e-01 9.386698901653289795e-02 3.116121888160705566e-01 6.841038167476654053e-02 1.157225202769041061e-02 -4.562470316886901855e-01 -6.885249167680740356e-02 1.244516298174858093e-01 7.615689188241958618e-02 -1.501118689775466919e-01 7.469956763088703156e-03 -1.664208471775054932e-01 2.955964505672454834e-01 6.241028755903244019e-02 -1.159408539533615112e-01 -7.686679717153310776e-03 -1.808164119720458984e-01 6.411249190568923950e-02 -3.427269458770751953e-01 1.739668995141983032e-01 -1.184585019946098328e-01 4.588776826858520508e-02 1.521535664796829224e-01 5.312680080533027649e-02 -1.116605401039123535e-01 -1.766234934329986572e-01 1.533928215503692627e-01
2.022822797298431396e-01 1.287130415439605713e-01 -7.128881663084030151e-02 -3.808462992310523987e-02 1.369008570909500122e-01 -1.199311092495918274e-01 1.730037033557891846e-01 2.416869699954986572e-01 3.275089859962463379e-01 3.951832652091979980e-03 -1.383681297302246094e-01 -3.160145878791809082e-01 5.695946887135505676e-02 7.811330258846282959e-02 -2.365746162831783295e-02 2.952253520488739014e-01 1.298918128013610840e-01 -1.664819568395614624e-02 -2.243336737155914307e-01 1.707244217395782471e-01 3.260597586631774902e-01 5.640628561377525330e-02 2.741043269634246826e-01 -2.532133087515830994e-02 1.605940163135528564e-01 4.057130590081214905e-02 2.278071492910385132e-01 -1.561909019947052002e-01 1.076148748397827148e-01 2.267816513776779175e-01 -2.376916259527206421e-02 2.048546969890594482e-01
-6.700003892183303833e-02 7.795559614896774292e-02 4.334449023008346558e-02 1.487676203250885010e-01 -1.222921982407569885e-01 -1.177673041820526123e-01 3.511927723884582520e-01 3.028669357299804688e-01 3.415165543556213379e-01 -2.140138670802116394e-02 -2.841459214687347412e-01 -2.443191036581993103e-02 1.523024439811706543e-01 7.980912923812866211e-02 1.254020035266876221e-01 6.503554433584213257e-02 1.108279824256896973e-02 -2.957859933376312256e-01 -2.432118505239486694e-01 -9.664776176214218140e-02 6.052920594811439514e-02 -9.809482842683792114e-02 1.148023828864097595e-01 -6.920407712459564209e-02 -1.648278981447219849e-01 6.801825482398271561e-03 1.569276154041290283e-01 -2.448196411132812500e-01 -2.344048619270324707e-01 8.804076164960861206e-02 -3.075754046440124512e-01 1.309539824724197388e-01
-2.029568403959274292e-01 -4.339936375617980957e-02 -1.904018670320510864e-01 1.009691506624221802e-02 3.905544430017471313e-02 1.530070900917053223e-01 8.562413603067398071e-02 2.977479100227355957e-01 2.347160279750823975e-01 -1.986652761697769165e-01 -1.354434341192245483e-01 -1.051951795816421509e-01 1.090409792959690094e-02 -1.111804246902465820e-01 -2.210717648267745972e-01 1.080264449119567871e-01 6.212527304887771606e-02 1.814495772123336792e-01 -1.278712451457977295e-01 9.806003421545028687e-02 1.359709650278091431e-01 -4.416794329881668091e-02 -1.354639884084463120e-02 -1.795230954885482788e-01 -1.734200417995452881e-01 3.930713534355163574e-01 6.249380111694335938e-02 2.970639988780021667e-02 -3.504537045955657959e-02 9.971100091934204102e-02 -5.092124938964843750e-01 1.649817079305648804e-01
-1.317505538463592529e-01 1.370532531291246414e-02 -1.830599308013916016e-01 -3.082005381584167480e-01 -4.432903230190277100e-01 -4.113177303224802017e-03 5.515290424227714539e-02 3.463832736015319824e-01 1.289929747581481934e-01 -2.788170278072357178e-01 -1.331441700458526611e-01 3.733244165778160095e-02 -6.343371421098709106e-02 -3.085193336009979248e-01 1.767271459102630615e-01 -1.779333129525184631e-02 1.492121815681457520e-01 7.389628887176513672e-02 -1.435276120901107788e-01 -6.349484622478485107e-02 -7.024047523736953735e-02 3.870157524943351746e-02 -1.176749095320701599e-01 2.211320213973522186e-02 8.347623795270919800e-02 8.013805001974105835e-02 5.434763804078102112e-02 -7.389170676469802856e-02 2.907725572586059570e-01 8.130124956369400024e-02 -1.511600166559219360e-01 2.849842011928558350e-01
-1.753912568092346191e-01 -2.067956626415252686e-01 -2.107573002576828003e-01 -1.275452077388763428e-01 1.901419647037982941e-02 -1.365288347005844116e-01 -1.880821958184242249e-02 5.472772121429443359e-01 -8.765341341495513916e-02 -4.623487964272499084e-02 -7.497698068618774414e-02 -6.140584498643875122e-02 2.280306965112686157e-01 1.503703147172927856e-01 -1.499567478895187378e-01 -7.576576620340347290e-02 2.294021695852279663e-01 2.240132391452789307e-01 -6.995081156492233276e-02 -1.424509584903717041e-01 -1.102716699242591858e-01 -1.866349130868911743e-01 5.126673728227615356e-02 -1.944727301597595215e-01 -1.049452647566795349e-01 7.620393484830856323e-02 2.842090129852294922e-01 -1.333550512790679932e-01 2.827816903591156006e-01 8.223465830087661743e-02 -3.874276950955390930e-02 7.634536176919937134e-02
4.763480648398399353e-02 2.936427891254425049e-01 -1.867415755987167358e-01 -8.157169073820114136e-02 -2.325104027986526489e-01 -2.441667765378952026e-01 -9.850167483091354370e-02 1.970883607864379883e-01 2.841952145099639893e-01 -1.916220784187316895e-01 -2.887524664402008057e-02 -1.652917265892028809e-01 1.682867407798767090e-01 3.066015988588333130e-02 -9.686855971813201904e-02 2.152961678802967072e-02 -3.286100924015045166e-02 6.266237050294876099e-02 3.394922316074371338e-01 2.992682456970214844e-01 1.061545461416244507e-01 -6.603743880987167358e-02 -2.171261012554168701e-01 -9.127439558506011963e-02 -1.048183962702751160e-01 -2.750672772526741028e-02 3.496227860450744629e-01 2.817786037921905518e-01 8.260694146156311035e-02 8.835007995367050171e-02 -1.092600673437118530e-01 4.616796225309371948e-02
-2.277918718755245209e-02 2.937186956405639648e-01 -4.966297745704650879e-02 1.844917051494121552e-02 -2.579113841056823730e-01 1.646814793348312378e-01 2.247437685728073120e-01 4.338101744651794434e-01 1.247195526957511902e-01 -5.967668443918228149e-02 -8.148571848869323730e-02 -2.898101508617401123e-01 1.697649210691452026e-01 -1.294008940458297729e-01 1.498550027608871460e-01 2.893939672503620386e-04 1.562999486923217773e-01 -4.528155177831649780e-02 -6.789118796586990356e-02 2.736226283013820648e-02 8.411675225943326950e-04 6.545576453208923340e-02 -1.179231926798820496e-01 2.422587387263774872e-02 -1.931619197130203247e-01 1.499270796775817871e-01 2.509812638163566589e-02 -1.241437345743179321e-01 4.758381545543670654e-01 9.151365607976913452e-02 -1.956184655427932739e-01 -2.804042771458625793e-02
-2.059072554111480713e-01 -3.980151414871215820e-01 3.004196099936962128e-02 1.021983698010444641e-01 -1.006190627813339233e-01 -2.166283130645751953e-01 5.149427428841590881e-02 2.624924778938293457e-01 1.247780025005340576e-01 -7.467465940862894058e-03 -1.304846554994583130e-01 -2.037135958671569824e-01 1.828448623418807983e-01 2.939831912517547607e-01 -3.961622714996337891e-02 -1.318914294242858887e-01 3.044473230838775635e-01 1.655945479869842529e-01 -4.707313701510429382e-02 5.099101364612579346e-02 -1.082697436213493347e-01 2.277468442916870117e-01 -3.653648495674133301e-02 -3.800052683800458908e-03 6.090470403432846069e-02 1.722214859910309315e-03 2.650711834430694580e-01 -1.744544804096221924e-01 2.632945179939270020e-01 2.513622939586639404e-01 -7.006289437413215637e-03 1.393838524818420410e-01
1.647123321890830994e-02 -4.068155586719512939e-01 -1.434975862503051758e-01 -1.790173053741455078e-01 -3.546886444091796875e-01 -2.059559524059295654e-01 2.276567071676254272e-01 3.529557287693023682e-01 1.126855146139860153e-02 2.083051577210426331e-02 -1.499540358781814575e-01 -1.776523292064666748e-01 -5.310320481657981873e-02 1.720717996358871460e-01 4.230736568570137024e-02 -1.644413620233535767e-01 1.969437450170516968e-01 1.646680682897567749e-01 1.763368397951126099e-02 -4.201887547969818115e-02 -1.878002658486366272e-02 1.013991013169288635e-01 -9.959745407104492188e-02 -6.250494718551635742e-02 2.537775970995426178e-02 -2.348769903182983398e-01 3.549070358276367188e-01 8.403234928846359253e-02 7.193057984113693237e-02 -2.194164507091045380e-02 -8.662657812237739563e-03 1.846477240324020386e-01
-1.931885331869125366e-01 -5.370251089334487915e-02 -2.153097242116928101e-01 -1.792730242013931274e-01 -2.299767918884754181e-03 -3.031187355518341064e-01 1.462393254041671753e-01 3.621113300323486328e-01 1.867348998785018921e-01 1.253432333469390869e-01 -1.825465708971023560e-01 -1.926675885915756226e-01 -2.194589376449584961e-02 1.252444535493850708e-01 -1.129483655095100403e-01 -2.420884817838668823e-01 2.622810900211334229e-01 -3.270985931158065796e-02 1.188700944185256958e-01 7.921447046101093292e-03 3.994690626859664917e-02 -2.049823999404907227e-01 3.436918184161186218e-02 -1.137402802705764771e-01 -2.255636900663375854e-01 1.187989488244056702e-01 7.415740936994552612e-02 9.081090101972222328e-04 4.277321398258209229e-01 -6.882669869810342789e-03 1.755861565470695496e-02 1.809837371110916138e-01
-9.255336225032806396e-02 -1.524438560009002686e-01 4.681802913546562195e-02 6.431939452886581421e-02 -1.804612129926681519e-01 -3.864689469337463379e-01 6.929806619882583618e-02 3.333725333213806152e-01 1.551521718502044678e-01 -1.403729617595672607e-02 -1.478460282087326050e-01 -1.601934134960174561e-01 1.415193229913711548e-01 1.322851032018661499e-01 -7.724150270223617554e-02 -4.450178146362304688e-01 1.401070654392242432e-01 1.603701338171958923e-02 -1.651808619499206543e-01 -8.479423820972442627e-03 2.302464693784713745e-01 -1.248160749673843384e-01 -1.106764078140258789e-01 -2.949983179569244385e-01 -8.743771910667419434e-02 6.177238002419471741e-02 6.401041895151138306e-02 -1.199948862195014954e-01 2.600810527801513672e-01 1.249776408076286316e-01 -1.494666337966918945e-01 3.060580929741263390e-03
-6.022181361913681030e-03 7.594659458845853806e-03 1.755854636430740356e-01 4.418174028396606445e-01 -2.545640170574188232e-01 -1.269060224294662476e-01 3.211191892623901367e-01 2.321178764104843140e-01 2.085803151130676270e-01 -1.827248930931091309e-01 -1.288005262613296509e-01 1.459665596485137939e-01 8.132473379373550415e-02 1.100671663880348206e-01 8.875058591365814209e-02 2.336412817239761353e-01 1.275225430727005005e-01 1.197505556046962738e-02 8.477041870355606079e-02 -1.973831504583358765e-01 -1.386099606752395630e-01 5.228859186172485352e-02 -1.317660957574844360e-01 -2.586631178855895996e-01 1.148014143109321594e-02 -2.183412574231624603e-02 2.201963216066360474e-01 -6.457945704460144043e-02 1.554862707853317261e-01 -6.904261559247970581e-02 -1.751312613487243652e-01 2.415345460176467896e-01
2.383634448051452637e-01 -7.046561688184738159e-02 4.531234875321388245e-02 3.229966461658477783e-01 1.009189784526824951e-01 -3.934412077069282532e-02 2.578348815441131592e-01 2.368593513965606689e-01 -4.133974201977252960e-03 -5.769714713096618652e-02 -1.292852610349655151e-01 -2.290359437465667725e-01 2.359737008810043335e-01 2.150827199220657349e-01 -1.312376409769058228e-01 -1.465226411819458008e-01 -1.044162064790725708e-01 1.070133447647094727e-01 -2.948284447193145752e-01 -7.608851790428161621e-02 2.320196628570556641e-01 6.694672256708145142e-02 2.137373201549053192e-02 1.629524827003479004e-01 5.721675977110862732e-02 1.098262444138526917e-01 7.961519062519073486e-02 -1.558331996202468872e-01 -7.567474246025085449e-02 1.807964891195297241e-01 -3.521614968776702881e-01 2.749292254447937012e-01
2.007799893617630005e-01 -1.197317019104957581e-01 1.665904968976974487e-01 -9.841255098581314087e-02 -3.286096267402172089e-03 4.410218913108110428e-03 3.206208348274230957e-01 1.811521798372268677e-01 1.625732779502868652e-01 -1.819736510515213013e-01 -7.298409193754196167e-02 -5.015689730644226074e-01 2.329007089138031006e-01 -1.614613831043243408e-02 -9.477472305297851562e-02 8.185581862926483154e-02 -4.626331850886344910e-02 1.528572291135787964e-01 -2.076073884963989258e-01 1.177146192640066147e-02 -1.803357899188995361e-02 -1.854998618364334106e-01 -2.493210732936859131e-01 -1.162448972463607788e-01 3.197003901004791260e-01 1.556516140699386597e-01 9.036821871995925903e-02 1.234095767140388489e-01 -1.070684343576431274e-01 1.331595703959465027e-02 -1.778781563043594360e-01 1.156440526247024536e-01
-9.516168385744094849e-02 1.224800199270248413e-01 -1.062327176332473755e-01 1.775261610746383667e-01 -5.683318525552749634e-02 9.138818830251693726e-03 2.106646448373794556e-01 1.842144280672073364e-01 3.319238722324371338e-01 2.001717500388622284e-02 -2.920388877391815186e-01 -1.804026067256927490e-01 1.774166524410247803e-02 1.051085591316223145e-01 -1.579560786485671997e-01 1.661091446876525879e-01 -1.700533628463745117e-01 -9.663090109825134277e-02 -7.104554027318954468e-02 -2.447692751884460449e-01 -6.158526614308357239e-02 4.308464750647544861e-02 -9.453716874122619629e-02 -2.224669978022575378e-02 2.255325317382812500e-01 -2.493365705013275146e-01 2.364965677261352539e-01 2.318321913480758667e-01 2.882579565048217773e-01 9.972437471151351929e-02 1.271069943904876709e-01 3.301552236080169678e-01
3.228353261947631836e-01 1.397530287504196167e-01 -4.350680857896804810e-02 -3.754495829343795776e-02 1.616533547639846802e-01 -1.155805140733718872e-01 1.097922623157501221e-01 2.453944534063339233e-01 2.602641880512237549e-01 -9.226979315280914307e-02 7.257377356290817261e-02 -2.005260623991489410e-02 1.997098326683044434e-01 2.597994208335876465e-01 -2.614242956042289734e-03 9.906368702650070190e-02 -1.246944740414619446e-01 8.183361589908599854e-02 -3.243893086910247803e-01 1.405983697623014450e-02 -1.128566414117813110e-01 -9.678602218627929688e-02 -3.648844780400395393e-03 1.118323504924774170e-01 -9.923152625560760498e-03 1.391963362693786621e-01 6.404845416545867920e-02 -6.071440503001213074e-02 2.312240302562713623e-01 2.930991351604461670e-01 2.503749914467334747e-02 4.821860790252685547e-01
3.817180544137954712e-02 -6.496434658765792847e-02 2.085034735500812531e-02 4.661700688302516937e-03 -1.187808811664581299e-01 -1.588518023490905762e-01 2.872123718261718750e-01 -8.926752954721450806e-02 1.340034306049346924e-01 -1.628613471984863281e-02 -3.205451071262359619e-01 -3.353038132190704346e-01 1.726654767990112305e-01 1.397395282983779907e-01 -2.076654508709907532e-02 1.856593042612075806e-01 1.481907963752746582e-01 1.637683436274528503e-02 4.274408519268035889e-02 -3.989042937755584717e-01 -5.686078593134880066e-02 1.190467774868011475e-01 -2.516501247882843018e-01 1.236785389482975006e-02 5.450903996825218201e-02 -4.845375195145606995e-02 1.192667782306671143e-01 -1.934044510126113892e-01 4.152992367744445801e-01 8.736217021942138672e-02 -6.511110812425613403e-02 2.026378810405731201e-01
-1.959634572267532349e-01 -2.177785634994506836e-01 -1.734037101268768311e-01 7.040203362703323364e-02 -2.003346085548400879e-01 -1.188299730420112610e-01 2.921639680862426758e-01 2.307045608758926392e-01 3.274929821491241455e-01 -3.195520862936973572e-02 -1.825814396142959595e-01 -3.393863514065742493e-02 6.683152914047241211e-02 2.121108472347259521e-01 -1.814842671155929565e-01 -7.505582273006439209e-02 -1.459834724664688110e-01 3.893689811229705811e-02 -8.472221344709396362e-02 -3.715038597583770752e-01 1.470213830471038818e-01 -1.002936959266662598e-01 2.751157879829406738e-01 -2.194188535213470459e-01 5.780495330691337585e-02 8.341465890407562256e-02 -2.110028080642223358e-02 8.233526349067687988e-02 2.621223330497741699e-01 3.829648345708847046e-02 1.457318812608718872e-01 1.518378108739852905e-01
-2.995034158229827881e-01 4.155027866363525391e-02 7.377590239048004150e-02 -2.010325491428375244e-01 -1.805745959281921387e-01 -6.251823902130126953e-02 1.142222806811332703e-01 4.518420398235321045e-01 1.519936174154281616e-01 -2.550363838672637939e-01 -2.916479110717773438e-01 -1.179933398962020874e-01 1.095434501767158508e-01 -3.372453153133392334e-01 4.305703192949295044e-02 -2.706589177250862122e-02 8.540171384811401367e-02 1.269763708114624023e-01 1.239817240275442600e-03 1.100765317678451538e-01 -6.103555858135223389e-02 6.134555861353874207e-02 -1.097587570548057556e-01 1.670273840427398682e-01 6.069175153970718384e-02 -1.024292930960655212e-01 1.665502190589904785e-01 -1.472381204366683960e-01 3.090841174125671387e-01 1.133194714784622192e-01 -9.151925891637802124e-02 1.738720387220382690e-01
4.830903187394142151e-02 1.760607957839965820e-01 3.280031308531761169e-02 2.023191899061203003e-01 3.994580730795860291e-02 -2.230155169963836670e-01 1.471592783927917480e-01 2.428535223007202148e-01 2.099183797836303711e-01 -1.423545032739639282e-01 3.223837586119771004e-03 -8.360449969768524170e-02 1.917344927787780762e-01 -3.202610611915588379e-01 -3.824940323829650879e-01 9.712339937686920166e-02 -3.134241560474038124e-03 9.751421958208084106e-02 -1.737313345074653625e-02 2.578704152256250381e-03 1.699043214321136475e-01 3.052132390439510345e-02 2.166906930506229401e-02 1.967518925666809082e-01 -1.187737286090850830e-01 9.559512138366699219e-02 1.044650897383689880e-01 9.890060871839523315e-03 3.302316963672637939e-01 1.044718772172927856e-01 -4.209676086902618408e-01 1.267099678516387939e-01
7.800003886222839355e-02 -1.753977090120315552e-01 -7.436367124319076538e-02 2.491046041250228882e-01 -1.496235877275466919e-01 -1.850983649492263794e-01 2.771482989192008972e-02 4.982722103595733643e-01 2.562835514545440674e-01 -2.508157491683959961e-01 -6.222471594810485840e-03 1.110895872116088867e-01 2.915468215942382812e-01 3.271123468875885010e-01 -1.706273406744003296e-01 6.403976120054721832e-03 1.073846709914505482e-03 -1.406535655260086060e-01 -1.234981119632720947e-01 -9.219558537006378174e-02 5.943761393427848816e-02 -6.015983875840902328e-03 -1.834497600793838501e-01 7.468278706073760986e-02 -1.010118145495653152e-02 5.548991635441780090e-02 -6.628717482089996338e-02 1.233875826001167297e-01 1.674779653549194336e-01 -9.072064608335494995e-02 -2.751110121607780457e-02 2.856191396713256836e-01
1.802540719509124756e-01 -2.998796999454498291e-01 7.066281139850616455e-02 -2.018158882856369019e-01 -8.065078407526016235e-02 -2.510867416858673096e-01 -3.254020959138870239e-02 3.716925978660583496e-01 1.111216619610786438e-01 -4.070072770118713379e-01 -8.061090111732482910e-02 -2.808105386793613434e-02 1.293610781431198120e-01 -1.634109020233154297e-01 4.787108302116394043e-02 -1.426178216934204102e-02 1.405978649854660034e-01 1.728495396673679352e-02 -7.204663939774036407e-03 -2.267130464315414429e-02 3.553730547428131104e-01 -6.279339082539081573e-03 -1.069472637027502060e-02 2.892944775521755219e-02 -6.470726430416107178e-02 -8.962352573871612549e-02 9.398479759693145752e-02 -7.926760590635240078e-04 4.340456724166870117e-01 1.595551818609237671e-01 4.703248664736747742e-02 8.270652592182159424e-02
-2.745229937136173248e-02 1.800150871276855469e-01 -1.596037447452545166e-01 -1.471005082130432129e-01 -1.381723210215568542e-03 -9.397188574075698853e-02 3.802653849124908447e-01 3.832274079322814941e-01 7.345791906118392944e-02 -4.070662260055541992e-01 5.344490986317396164e-03 -1.737969219684600830e-01 1.137647628784179688e-01 1.992388218641281128e-01 -5.415263399481773376e-02 8.829810470342636108e-02 -2.687757313251495361e-01 4.820499569177627563e-02 4.087039455771446228e-02 1.409522593021392822e-01 1.977330744266510010e-01 -6.889273226261138916e-02 -1.407170146703720093e-01 -1.184743717312812805e-01 -8.646405488252639771e-02 1.092230975627899170e-01 3.821804001927375793e-02 2.317242771387100220e-01 -1.072550639510154724e-01 2.230829596519470215e-01 1.259152591228485107e-01 1.710557788610458374e-01
2.409182675182819366e-02 8.303746581077575684e-02 -9.691323339939117432e-02 -2.896203994750976562e-01 6.136769428849220276e-02 -2.049378454685211182e-01 3.376416265964508057e-01 1.610573083162307739e-01 2.004399001598358154e-01 -6.010328233242034912e-02 1.071994472295045853e-02 -4.457947909832000732e-01 -5.106402561068534851e-02 1.107326820492744446e-01 -2.309459894895553589e-01 7.978373765945434570e-02 -3.484429121017456055e-01 1.493278294801712036e-01 1.546155810356140137e-01 1.788019388914108276e-01 -4.794203490018844604e-02 1.283067017793655396e-01 -4.401847720146179199e-02 -8.574461191892623901e-02 -1.548379361629486084e-01 2.519258111715316772e-02 1.879765391349792480e-01 -4.644025489687919617e-02 -1.537551824003458023e-02 2.096167057752609253e-01 -2.058176696300506592e-01 1.416408568620681763e-01
2.271650731563568115e-01 -1.594570726156234741e-01 -1.092585027217864990e-01 2.001907490193843842e-02 -1.612741202116012573e-01 1.296521257609128952e-02 -2.508355118334293365e-02 1.982454657554626465e-01 1.322931647300720215e-01 -2.212285548448562622e-01 -3.615124821662902832e-01 -1.469565033912658691e-01 1.009545773267745972e-01 5.476331338286399841e-02 -6.642823666334152222e-02 8.349288254976272583e-02 -2.091312408447265625e-01 3.027105033397674561e-01 2.976764142513275146e-01 1.428205706179141998e-02 -1.583097875118255615e-01 -1.443141102790832520e-01 1.692735552787780762e-01 2.380764298141002655e-02 1.667363755404949188e-02 1.815446019172668457e-01 4.107986390590667725e-01 1.356157511472702026e-01 1.586479395627975464e-01 4.577560350298881531e-02 -1.385394036769866943e-01 1.873040497303009033e-01
-1.472975462675094604e-01 1.117424014955759048e-02 -5.756324529647827148e-02 -1.684955656528472900e-01 -4.123532399535179138e-02 1.622573584318161011e-01 -1.041153967380523682e-01 2.389189451932907104e-01 2.505469024181365967e-01 -1.266033649444580078e-01 9.887965023517608643e-02 -2.873966991901397705e-01 -1.240493953227996826e-01 2.197536081075668335e-01 -1.788186728954315186e-01 -6.795874238014221191e-02 2.776390872895717621e-02 1.497644186019897461e-01 -3.109653890132904053e-01 -2.366920113563537598e-01 -2.249967604875564575e-01 -1.557824164628982544e-01 -2.817612700164318085e-02 -1.312731653451919556e-01 5.864323303103446960e-02 1.485236287117004395e-01 1.665519326925277710e-01 -1.588209718465805054e-02 3.740443587303161621e-01 4.080870002508163452e-02 -2.399831712245941162e-01 2.399502098560333252e-01
3.230961859226226807e-01 1.507405773736536503e-03 -1.086742877960205078e-01 1.140998005867004395e-01 2.420010417699813843e-01 -3.663976490497589111e-01 1.498378962278366089e-01 4.084866642951965332e-01 2.593581676483154297e-01 1.093503311276435852e-01 6.893077492713928223e-02 -1.903797984123229980e-01 7.566289603710174561e-02 2.063605934381484985e-01 2.686449885368347168e-02 1.384219378232955933e-01 -4.880434367805719376e-03 2.338773757219314575e-01 -6.433887034654617310e-02 -3.538544848561286926e-02 8.872844278812408447e-02 -5.926206707954406738e-02 -7.751322537660598755e-02 -4.574729502201080322e-02 6.800946593284606934e-02 -5.001285299658775330e-02 -6.906183063983917236e-02 1.473661214113235474e-01 1.559334695339202881e-01 1.985690146684646606e-01 1.073969304561614990e-01 3.342895507812500000e-01
1.798719465732574463e-01 -8.221756666898727417e-02 -1.610663235187530518e-01 -1.945915520191192627e-01 1.829428374767303467e-01 1.024290025234222412e-01 4.052497446537017822e-01 2.508344352245330811e-01 1.563528031110763550e-01 6.884011626243591309e-02 -4.108016565442085266e-02 -2.014840990304946899e-01 8.507915586233139038e-02 1.351215392351150513e-01 -1.088098213076591492e-01 7.552979886531829834e-02 8.122248947620391846e-02 -1.403980404138565063e-01 -6.826453655958175659e-02 -2.572896778583526611e-01 1.274127513170242310e-01 -5.593993142247200012e-02 -2.087882906198501587e-01 -1.218804642558097839e-01 2.616699635982513428e-01 8.792930096387863159e-02 2.435132414102554321e-01 -1.588624715805053711e-01 1.870214007794857025e-02 1.164181008934974670e-01 -3.993361294269561768e-01 4.874114319682121277e-02
9.464132040739059448e-02 1.462728828191757202e-01 8.416283875703811646e-02 8.569668978452682495e-02 4.878875985741615295e-02 -4.802831709384918213e-01 2.533289790153503418e-01 3.358625769615173340e-01 2.794725298881530762e-01 3.334708139300346375e-02 -8.837433904409408569e-02 -1.704152971506118774e-01 3.822578117251396179e-02 1.443665474653244019e-01 1.848489195108413696e-01 -1.083990857005119324e-01 -1.424821186810731888e-02 4.380939304828643799e-01 8.958771824836730957e-02 -9.990716725587844849e-02 1.005925089120864868e-01 4.320308938622474670e-02 -9.462176263332366943e-02 -4.042824730277061462e-02 5.022744834423065186e-02 -2.500054240226745605e-01 8.936607092618942261e-02 -9.312204271554946899e-02 -8.179537951946258545e-03 2.127171605825424194e-01 2.590775256976485252e-03 3.438401594758033752e-02
-1.446526348590850830e-01 -1.467126011848449707e-01 -1.382916718721389771e-01 4.483610019087791443e-02 -1.914960294961929321e-01 -2.474756985902786255e-01 7.358249276876449585e-02 4.568816423416137695e-01 5.489907413721084595e-02 -8.880133926868438721e-02 9.114322066307067871e-02 -1.432703882455825806e-01 2.850292325019836426e-01 3.028898537158966064e-01 2.174252457916736603e-02 -1.862290054559707642e-01 2.494909316301345825e-01 8.063599467277526855e-02 8.339143544435501099e-02 -1.377395838499069214e-01 1.035183593630790710e-01 5.780901014804840088e-02 1.000746786594390869e-01 -1.665469706058502197e-01 -1.132849007844924927e-01 1.063827127218246460e-01 3.361297845840454102e-01 -3.375066071748733521e-02 1.601983606815338135e-01 2.251546680927276611e-01 -4.287168383598327637e-02 -1.162792742252349854e-01
2.500633001327514648e-01 1.303187608718872070e-01 -1.231473982334136963e-01 1.783424057066440582e-02 -2.975710630416870117e-01 -1.331232953816652298e-02 2.990861237049102783e-01 -4.241488128900527954e-02 2.029674500226974487e-01 -1.710558086633682251e-01 -1.075924262404441833e-01 -4.034396708011627197e-01 1.721140444278717041e-01 1.610926836729049683e-01 -1.947213560342788696e-01 -1.586199738085269928e-02 -4.301189258694648743e-02 1.340067237615585327e-01 -1.080235242843627930e-01 -1.826904118061065674e-01 -2.046531438827514648e-01 -1.917919665575027466e-01 -1.334579288959503174e-01 -2.316738516092300415e-01 2.515641152858734131e-01 -4.161912202835083008e-02 -4.656788706779479980e-02 -5.214674398303031921e-02 -6.133541837334632874e-02 1.543288379907608032e-01 -1.694497913122177124e-01 2.128060311079025269e-01
2.083799242973327637e-02 4.444840550422668457e-02 -8.038628846406936646e-02 -1.256093829870223999e-01 -1.529052853584289551e-01 -5.570514500141143799e-02 -1.935372650623321533e-01 2.942532300949096680e-01 1.823078542947769165e-01 -9.127533435821533203e-02 1.345053222030401230e-02 -4.419462084770202637e-01 -1.131653636693954468e-01 8.155097812414169312e-02 -1.654366850852966309e-01 7.849824428558349609e-02 -3.298686444759368896e-02 9.641782939434051514e-02 -2.963529825210571289e-01 -2.512371838092803955e-01 -2.356762439012527466e-01 -1.929590553045272827e-01 -1.457274854183197021e-01 2.384504862129688263e-02 -1.249897927045822144e-01 1.775893755257129669e-02 2.034189552068710327e-01 -7.423067092895507812e-02 1.421681940555572510e-01 -2.908450178802013397e-02 -2.743748724460601807e-01 3.157449662685394287e-01
-7.685078680515289307e-02 -9.690799564123153687e-02 1.486289314925670624e-02 -4.281450062990188599e-02 -1.533213853836059570e-01 -1.188508495688438416e-01 2.768333256244659424e-01 3.729657083749771118e-02 1.944974213838577271e-01 3.400799259543418884e-02 -7.349016517400741577e-02 -2.860450446605682373e-01 1.963518708944320679e-01 9.019812196493148804e-02 -3.149749711155891418e-02 1.941799223423004150e-01 2.332782745361328125e-01 6.577440351247787476e-02 -7.607391476631164551e-02 -2.686236202716827393e-01 -1.353616863489151001e-01 -1.430836766958236694e-01 -1.373282670974731445e-01 -2.103464752435684204e-01 1.728536933660507202e-01 -2.564509212970733643e-01 1.225785315036773682e-01 -5.991199240088462830e-02 4.340771734714508057e-01 6.348477303981781006e-02 -1.313945353031158447e-01 3.046678602695465088e-01
1.170338839292526245e-01 1.412828713655471802e-01 5.306993797421455383e-02 -6.010426208376884460e-02 -1.070941165089607239e-01 -7.021298259496688843e-02 2.979612536728382111e-02 4.852025210857391357e-01 2.505558431148529053e-01 -1.148876398801803589e-01 -1.637412011623382568e-01 -2.462823987007141113e-01 8.476639539003372192e-02 3.535005748271942139e-01 4.194159060716629028e-02 1.876907646656036377e-01 -2.603682316839694977e-02 1.026806086301803589e-01 4.306269288063049316e-01 -9.085421264171600342e-02 1.266118735074996948e-01 1.124342456459999084e-01 -4.519734531641006470e-02 -6.076391786336898804e-02 2.406650036573410034e-01 -6.495022773742675781e-02 -7.225909829139709473e-02 2.103589177131652832e-01 6.514437031000852585e-03 -2.329806797206401825e-02 -6.499705463647842407e-02 1.374183744192123413e-01
3.997813165187835693e-02 -2.357853576540946960e-03 5.334454402327537537e-02 -4.810971021652221680e-02 -1.067313328385353088e-01 -2.955602705478668213e-01 2.531705796718597412e-01 1.355827897787094116e-01 1.768310815095901489e-01 1.735185533761978149e-01 -3.588352203369140625e-01 -2.432762533426284790e-01 1.845474094152450562e-01 -4.483901709318161011e-02 1.334743797779083252e-01 2.538497447967529297e-01 6.092049926519393921e-02 8.332365751266479492e-02 4.878736287355422974e-02 -4.877204596996307373e-01 -1.460262835025787354e-01 6.448745727539062500e-02 -5.781434103846549988e-02 -1.708949655294418335e-01 -4.989856854081153870e-02 -3.012822940945625305e-02 1.888031363487243652e-01 -2.242689765989780426e-02 2.126927077770233154e-01 4.164810478687286377e-02 7.207094132900238037e-02 2.090777307748794556e-01
1.580353267490863800e-02 -3.277843296527862549e-01 1.286414116621017456e-01 -1.611106544733047485e-01 1.024901270866394043e-01 -1.168584153056144714e-01 3.181219696998596191e-01 2.711046040058135986e-01 1.761544644832611084e-01 -3.810251504182815552e-02 -9.111069142818450928e-02 -2.706420421600341797e-01 1.181612759828567505e-01 7.049870491027832031e-02 -2.488877475261688232e-01 1.357952952384948730e-01 1.072899401187896729e-01 -2.100442796945571899e-01 1.112877726554870605e-01 3.615320846438407898e-02 -9.299633651971817017e-02 1.182588860392570496e-01 1.935801059007644653e-01 7.571362704038619995e-02 3.197018206119537354e-01 2.208314090967178345e-02 7.646388560533523560e-02 -1.376327723264694214e-01 -1.613970380276441574e-03 3.560627996921539307e-01 5.304888263344764709e-02 2.129553407430648804e-01
9.532199054956436157e-02 7.777389138936996460e-02 6.364811211824417114e-02 7.842212170362472534e-02 -4.063038825988769531e-01 -2.276555597782135010e-01 -5.675847083330154419e-02 3.462887406349182129e-01 2.195066809654235840e-01 -3.229916840791702271e-02 -1.709349900484085083e-01 -1.318045854568481445e-01 1.598923504352569580e-01 1.442245244979858398e-01 8.836618810892105103e-02 1.156029403209686279e-01 1.481979936361312866e-01 2.355904579162597656e-01 2.042549252510070801e-01 8.778776973485946655e-02 3.014368414878845215e-01 -3.024666607379913330e-01 -1.605255603790283203e-01 1.815711706876754761e-02 -2.186875343322753906e-01 8.357948064804077148e-02 1.040273904800415039e-01 -1.203099191188812256e-01 9.384933859109878540e-02 1.939247101545333862e-01 8.749288320541381836e-02 4.175966605544090271e-02
-1.295184642076492310e-01 5.136997252702713013e-02 -1.296477019786834717e-01 3.012119829654693604e-01 -2.137052118778228760e-01 6.097449804656207561e-04 2.564615905284881592e-01 2.267167568206787109e-01 2.692238986492156982e-01 -3.832358419895172119e-01 2.651687897741794586e-02 -1.866056472063064575e-01 1.308254450559616089e-01 2.834567725658416748e-01 -1.987606436014175415e-01 -1.135276705026626587e-01 -1.351980715990066528e-01 -1.633111201226711273e-02 1.905596256256103516e-01 1.073735859245061874e-02 4.649194702506065369e-02 -4.782347008585929871e-02 3.439147770404815674e-02 3.516195714473724365e-02 -2.971607148647308350e-01 1.462293416261672974e-01 -1.511305123567581177e-01 -1.854936592280864716e-02 7.434380054473876953e-02 3.157978355884552002e-01 -6.703322380781173706e-02 3.178437426686286926e-02
3.015059232711791992e-01 -2.031709253787994385e-02 -2.018078267574310303e-01 1.812197566032409668e-01 -6.334225088357925415e-02 -4.880829714238643646e-03 -4.523441940546035767e-02 1.033503413200378418e-01 5.294976755976676941e-02 -2.352697402238845825e-01 -4.339744746685028076e-01 -2.611984312534332275e-01 1.015644744038581848e-01 2.425658516585826874e-02 6.055673211812973022e-02 -1.371527612209320068e-01 -1.345774233341217041e-01 2.724512517452239990e-01 2.820161879062652588e-01 -3.912084270268678665e-03 -2.160404324531555176e-01 -3.818332031369209290e-02 6.114361435174942017e-02 -3.879018127918243408e-02 3.773730248212814331e-02 9.910197556018829346e-02 2.688430547714233398e-01 5.619494616985321045e-02 1.621153205633163452e-01 3.303183242678642273e-02 -1.780321300029754639e-01 3.150297701358795166e-01
-6.753410398960113525e-02 2.903402410447597504e-02 1.394839398562908173e-02 1.079614311456680298e-01 -3.931478038430213928e-02 -1.659649461507797241e-01 3.482461869716644287e-01 1.377110779285430908e-01 9.290973097085952759e-02 -9.167376160621643066e-02 -3.608172535896301270e-01 -2.311939448118209839e-01 1.634867340326309204e-01 7.644198089838027954e-02 1.193372905254364014e-01 3.066495954990386963e-01 9.417451173067092896e-02 -4.414330050349235535e-02 4.621930420398712158e-02 -4.066277146339416504e-01 -1.591562777757644653e-01 1.776960492134094238e-01 -6.497798860073089600e-02 -2.433169782161712646e-01 9.834849834442138672e-02 5.721128545701503754e-04 3.098172843456268311e-01 3.834530338644981384e-02 2.172586023807525635e-01 1.222170814871788025e-01 -5.445314943790435791e-02 3.206873685121536255e-02
1.012643575668334961e-01 -8.723373524844646454e-03 4.610932618379592896e-02 -4.238609224557876587e-02 -1.784633994102478027e-01 -3.413168489933013916e-01 9.752931445837020874e-02 2.009353935718536377e-01 1.285926848649978638e-01 1.264827102422714233e-01 -3.571296036243438721e-01 -1.265976727008819580e-01 4.158356413245201111e-02 2.842688560485839844e-01 1.637885868549346924e-01 1.660059094429016113e-01 2.462014555931091309e-01 -2.361339330673217773e-01 -2.384696342051029205e-02 -1.470018178224563599e-01 -7.487452775239944458e-02 -1.700475662946701050e-01 1.811792552471160889e-01 -3.719351440668106079e-02 -6.470134854316711426e-02 2.318053096532821655e-01 3.198885321617126465e-01 -6.345669925212860107e-02 -5.526179447770118713e-03 2.195097804069519043e-01 -2.058221548795700073e-01 1.111339032649993896e-01
-3.394638374447822571e-02 1.074736341834068298e-01 2.098448574542999268e-01 -1.104116663336753845e-01 -1.178688183426856995e-01 -2.194407284259796143e-01 3.260057792067527771e-02 1.155558601021766663e-01 1.597924083471298218e-01 5.990638583898544312e-02 -1.353584080934524536e-01 -4.216403961181640625e-01 1.096751764416694641e-01 1.874481886625289917e-01 -5.133736506104469299e-02 -2.251289039850234985e-02 -1.380455940961837769e-01 4.848541319370269775e-02 -8.931711316108703613e-02 -4.584128260612487793e-01 -1.430805772542953491e-01 1.676602214574813843e-01 3.022787719964981079e-02 -1.111075058579444885e-01 2.306976318359375000e-01 3.895035758614540100e-02 2.180319577455520630e-01 5.360344052314758301e-02 1.906364411115646362e-01 1.692693084478378296e-01 -4.277234524488449097e-02 3.251676261425018311e-01
-1.534832715988159180e-01 -2.079884856939315796e-01 -2.546336948871612549e-01 -4.105938225984573364e-02 -2.818443439900875092e-02 -6.314084678888320923e-02 2.553280293941497803e-01 1.497508138418197632e-01 3.197413682937622070e-01 1.110060364007949829e-01 -2.481321245431900024e-01 -2.649487555027008057e-01 9.047938138246536255e-02 1.650405675172805786e-01 -1.326891928911209106e-01 2.676640748977661133e-01 7.364775240421295166e-02 -4.791544377803802490e-02 1.238513924181461334e-02 -1.022379174828529358e-01 1.247358918190002441e-01 -6.321884691715240479e-02 1.740086227655410767e-01 -1.946311891078948975e-01 2.052340283989906311e-02 1.780126094818115234e-01 1.679227054119110107e-01 1.534178704023361206e-01 7.426441460847854614e-02 -6.892328709363937378e-02 1.734698116779327393e-01 4.159531295299530029e-01
1.233239248394966125e-01 -3.681112453341484070e-02 -7.819960266351699829e-02 1.616644859313964844e-01 1.339070051908493042e-01 -1.741153001785278320e-01 1.448637098073959351e-01 2.634398341178894043e-01 3.058671355247497559e-01 -1.804313249886035919e-02 -3.034713268280029297e-01 -3.060940504074096680e-01 4.467463120818138123e-02 -3.096744976937770844e-02 -3.402063995599746704e-02 1.602882146835327148e-01 7.623054087162017822e-02 -1.362425833940505981e-01 -3.013520836830139160e-01 1.724787354469299316e-01 2.619768083095550537e-01 1.357216984033584595e-01 3.377166092395782471e-01 -4.162831231951713562e-02 1.451312005519866943e-01 5.507887527346611023e-02 1.668608635663986206e-01 -6.485410034656524658e-02 1.526546627283096313e-01 2.078037261962890625e-01 3.219622746109962463e-02 1.778726875782012939e-01
2.620178759098052979e-01 -1.268114447593688965e-01 1.212724819779396057e-01 1.584478467702865601e-01 -1.063733324408531189e-01 -5.795445665717124939e-02 3.917002305388450623e-02 5.085276961326599121e-01 7.147418800741434097e-03 -3.169298470020294189e-01 -1.765443831682205200e-01 1.102649793028831482e-01 1.827709525823593140e-01 2.985178828239440918e-01 -5.891570076346397400e-02 -1.573096513748168945e-01 8.359801769256591797e-02 2.663188241422176361e-02 -5.284952744841575623e-02 -8.898393809795379639e-02 7.708358019590377808e-02 1.240848004817962646e-01 -3.149114549160003662e-01 -8.664910495281219482e-02 -2.504247426986694336e-01 1.028859466314315796e-01 1.616333872079849243e-01 -2.913959510624408722e-02 -3.951111063361167908e-02 1.088750809431076050e-01 -2.182878740131855011e-02 2.133010923862457275e-01
2.933974862098693848e-01 -3.448686748743057251e-02 6.014361977577209473e-02 1.432687193155288696e-01 -4.271762967109680176e-01 -1.259688287973403931e-01 4.236023873090744019e-02 2.819838821887969971e-01 2.650676071643829346e-01 -3.520006835460662842e-01 -2.927630841732025146e-01 5.142229422926902771e-02 1.357834339141845703e-01 1.269556879997253418e-01 -5.213188007473945618e-02 -1.026145964860916138e-01 9.067983925342559814e-02 1.056493222713470459e-01 -2.709047794342041016e-01 4.538961127400398254e-02 3.064863197505474091e-02 6.757884472608566284e-02 -1.674678623676300049e-01 -3.823773935437202454e-02 1.832683980464935303e-01 -1.176004558801651001e-01 -1.663472652435302734e-01 -2.086633443832397461e-01 -2.342274785041809082e-02 -1.150140073150396347e-02 -9.851661324501037598e-02 1.405088752508163452e-01
7.820817083120346069e-02 -1.877213567495346069e-01 -2.412414997816085815e-01 1.997318714857101440e-01 5.314353108406066895e-02 -2.780979871749877930e-02 1.089524850249290466e-01 2.123350650072097778e-01 2.592450976371765137e-01 -2.030433416366577148e-01 -2.872487008571624756e-01 -6.867329031229019165e-02 9.544942528009414673e-02 9.574262052774429321e-02 -3.333232700824737549e-01 -1.356840878725051880e-01 1.696649193763732910e-02 1.991466730833053589e-01 2.064955979585647583e-01 3.025618940591812134e-02 1.110425293445587158e-01 5.440526083111763000e-02 -6.382184475660324097e-02 5.256258323788642883e-02 -7.581651955842971802e-02 -2.128226496279239655e-02 -1.668983697891235352e-01 1.071581616997718811e-01 2.985691130161285400e-01 -6.646732985973358154e-02 -3.939313590526580811e-01 2.379775047302246094e-01
-2.811495028436183929e-02 1.379971653223037720e-01 -2.013346552848815918e-01 -1.277603656053543091e-01 -2.281885892152786255e-01 -1.419144682586193085e-02 3.107621669769287109e-01 2.994016408920288086e-01 -1.154303830116987228e-02 -3.618827462196350098e-01 -9.773559868335723877e-02 -2.235168814659118652e-01 2.266158759593963623e-01 -2.055787146091461182e-01 2.316755056381225586e-01 8.051440119743347168e-02 -7.073979079723358154e-02 1.633127033710479736e-01 1.044567376375198364e-01 -4.839622601866722107e-02 1.150678396224975586e-01 -8.007775060832500458e-03 1.335422042757272720e-02 7.838876545429229736e-02 -9.596534818410873413e-02 9.613134711980819702e-02 6.602771580219268799e-02 -1.528754979372024536e-01 3.963750302791595459e-01 1.709364503622055054e-01 -1.931633502244949341e-01 -7.785961776971817017e-02
6.768265366554260254e-02 -7.859670370817184448e-02 2.779949642717838287e-02 2.657829523086547852e-01 -1.605723798274993896e-02 -3.371609449386596680e-01 2.236997485160827637e-01 5.947180390357971191e-01 5.452127754688262939e-02 -1.012161299586296082e-01 -1.616009622812271118e-01 1.518801152706146240e-01 2.560792863368988037e-01 -7.563855499029159546e-02 -1.942336261272430420e-01 -9.747429750859737396e-03 1.067028492689132690e-01 1.066114678978919983e-01 4.696618020534515381e-02 -8.097109198570251465e-02 1.351789981126785278e-01 -2.354233562946319580e-01 1.338444650173187256e-02 -2.510333359241485596e-01 4.722912609577178955e-02 -6.550060957670211792e-02 3.526882454752922058e-02 -5.196136888116598129e-03 9.532048553228378296e-02 -9.380787611007690430e-02 -1.767525374889373779e-01 5.757933482527732849e-02
-1.218376159667968750e-01 -4.872962087392807007e-02 1.549753081053495407e-02 1.679536104202270508e-01 -1.938866823911666870e-01 -1.104142442345619202e-01 1.564105749130249023e-01 4.900827705860137939e-01 2.075031250715255737e-01 1.457705348730087280e-01 -1.141196191310882568e-01 -2.596069313585758209e-02 1.584277004003524780e-01 -4.805388301610946655e-02 7.982868701219558716e-02 1.318067461252212524e-01 1.387349963188171387e-01 -2.233365178108215332e-01 -1.977669261395931244e-02 3.919588774442672729e-02 -6.555219739675521851e-02 1.844295114278793335e-01 1.723790466785430908e-01 -2.596710920333862305e-01 -1.953629553318023682e-01 5.700079724192619324e-03 3.320124447345733643e-01 -1.311466842889785767e-01 -6.937159597873687744e-02 -1.256230175495147705e-01 -2.547825276851654053e-01 2.304298877716064453e-01
3.131183683872222900e-01 8.751102723181247711e-03 -3.764970600605010986e-02 -2.419094182550907135e-02 -1.456997171044349670e-02 1.056197062134742737e-01 3.893110156059265137e-01 6.244768947362899780e-02 2.152194380760192871e-01 4.469197988510131836e-02 -2.157538682222366333e-01 -1.376857757568359375e-01 9.452562779188156128e-02 1.845443695783615112e-01 -1.016642749309539795e-01 2.703234320506453514e-03 -1.013570930808782578e-03 -1.715201288461685181e-01 -1.521227657794952393e-01 -1.493028402328491211e-01 8.604501187801361084e-02 -4.710112512111663818e-02 -2.945991456508636475e-01 -5.035920813679695129e-02 4.049350619316101074e-01 5.432305112481117249e-02 1.389846503734588623e-01 -7.050246745347976685e-02 6.437204778194427490e-02 5.650814622640609741e-02 -3.178540766239166260e-01 3.041543364524841309e-01
1.720352917909622192e-01 -1.918282732367515564e-02 -3.833170235157012939e-02 -8.676581829786300659e-02 4.925566166639328003e-02 -7.270915806293487549e-02 1.830291450023651123e-01 2.588264048099517822e-01 1.041091233491897583e-01 -1.463000327348709106e-01 5.878115445375442505e-02 -3.181777894496917725e-01 2.178708761930465698e-01 -5.100088939070701599e-02 8.688523620367050171e-02 -3.315811604261398315e-02 3.351842164993286133e-01 1.761721223592758179e-01 -1.551171094179153442e-01 -4.432795569300651550e-02 1.664195805788040161e-01 2.368280291557312012e-01 -4.647537134587764740e-03 3.427148163318634033e-01 -2.647671699523925781e-01 2.690398097038269043e-01 7.505714148283004761e-02 -1.562558114528656006e-01 2.278514355421066284e-01 1.534979343414306641e-01 -1.311544030904769897e-01 1.459469646215438843e-01
-1.370342075824737549e-01 -3.266319632530212402e-02 1.698635518550872803e-01 -3.684412240982055664e-01 3.250033408403396606e-02 -1.400118172168731689e-01 4.483638331294059753e-02 1.180401816964149475e-01 4.415606856346130371e-01 -6.011963263154029846e-02 3.480308502912521362e-02 -3.141284584999084473e-01 1.695338338613510132e-01 -9.147931635379791260e-02 1.500782519578933716e-01 3.151979064568877220e-03 1.138135641813278198e-01 1.413315385580062866e-01 1.975144743919372559e-01 1.805705577135086060e-02 -3.524331003427505493e-02 9.094819426536560059e-02 -1.328282952308654785e-01 -2.405086606740951538e-01 -1.534154117107391357e-01 3.079076530411839485e-03 -6.484615057706832886e-02 -1.525311619043350220e-01 1.431633979082107544e-01 1.319026648998260498e-01 -2.767603695392608643e-01 3.131335377693176270e-01
2.403968274593353271e-01 -1.049287170171737671e-01 1.001320257782936096e-01 3.991170972585678101e-02 3.066229820251464844e-02 -8.482679724693298340e-02 2.863475084304809570e-01 2.032924741506576538e-01 1.830190718173980713e-01 3.225996345281600952e-02 -9.699998795986175537e-02 -4.452413618564605713e-01 6.910733878612518311e-02 2.236092537641525269e-01 -2.135396748781204224e-02 2.006067931652069092e-01 -9.553086711093783379e-04 1.436053663492202759e-01 1.713263057172298431e-02 -2.002179324626922607e-01 9.174332767724990845e-02 -3.437752723693847656e-01 -1.069627925753593445e-01 -2.683290541172027588e-01 1.440985053777694702e-01 -5.922035500407218933e-02 6.701715290546417236e-02 -4.249133169651031494e-02 -3.387171775102615356e-02 1.521185785531997681e-01 -3.023672103881835938e-01 1.820285767316818237e-01
5.083028227090835571e-02 2.047367244958877563e-01 -3.269519507884979248e-01 -1.260358542203903198e-01 1.228284910321235657e-01 -8.754456788301467896e-02 6.014240533113479614e-02 1.968854516744613647e-01 1.913038045167922974e-01 -1.162386089563369751e-01 -4.192227721214294434e-01 -2.567446827888488770e-01 1.056346222758293152e-01 2.763798236846923828e-01 -1.084496155381202698e-01 1.203305944800376892e-01 2.226829677820205688e-01 -8.031026273965835571e-02 -4.205766133964061737e-03 6.199904903769493103e-02 -9.965008124709129333e-03 9.522425942122936249e-03 2.540289163589477539e-01 -1.775754094123840332e-01 1.575644165277481079e-01 2.069964557886123657e-01 1.801936477422714233e-01 2.418833822011947632e-01 -4.378826543688774109e-02 -8.524674177169799805e-02 -2.284904196858406067e-02 1.936872899532318115e-01
-1.508021960034966469e-04 -6.026344746351242065e-02 -1.270017921924591064e-01 1.204029470682144165e-01 -2.308162897825241089e-01 -4.517972096800804138e-02 5.701334774494171143e-02 3.498798906803131104e-01 1.432924866676330566e-01 -1.142778322100639343e-01 -2.538152337074279785e-01 1.826867610216140747e-01 3.728463649749755859e-01 2.678259909152984619e-01 -1.369211971759796143e-01 8.995231986045837402e-02 -6.940289586782455444e-02 -6.859084963798522949e-02 1.828846633434295654e-01 -1.987070590257644653e-01 1.052533686161041260e-01 3.208373486995697021e-01 -1.295403838157653809e-01 -2.924467623233795166e-01 -1.155855879187583923e-01 5.624347925186157227e-02 1.821344345808029175e-01 -1.720047206617891788e-03 1.328486800193786621e-01 -3.090591914951801300e-02 -1.122697368264198303e-01 1.900107711553573608e-01
4.251688346266746521e-02 9.778769314289093018e-02 5.321652442216873169e-02 -4.087592661380767822e-01 -2.164660841226577759e-01 -2.673278376460075378e-02 2.555879652500152588e-01 9.336251765489578247e-02 -1.037992686033248901e-01 -2.439025193452835083e-01 -7.525397092103958130e-02 -1.203689873218536377e-01 2.490670382976531982e-01 5.331786349415779114e-02 5.723252147436141968e-02 -2.650823257863521576e-02 8.200579322874546051e-03 -8.881741762161254883e-02 2.454759329557418823e-01 -9.095691144466400146e-02 2.469614613801240921e-03 8.885055035352706909e-02 -2.295326739549636841e-01 -1.813863664865493774e-01 -9.858347475528717041e-02 -5.715622380375862122e-02 1.918098926544189453e-01 8.940411359071731567e-02 5.761092063039541245e-03 2.961113750934600830e-01 -4.546774625778198242e-01 1.250571012496948242e-01
1.289833895862102509e-02 1.877416968345642090e-01 -7.206574827432632446e-02 -1.407276391983032227e-01 -2.020161002874374390e-01 4.808706417679786682e-02 2.508815228939056396e-01 3.163188695907592773e-01 7.022523880004882812e-02 -1.209266036748886108e-01 6.719805300235748291e-02 -3.538412153720855713e-01 1.929315179586410522e-01 -3.045362234115600586e-01 -1.043140292167663574e-01 -2.524800784885883331e-02 7.879111915826797485e-02 8.474806696176528931e-02 1.068574190139770508e-01 -9.774656593799591064e-02 -3.974802419543266296e-02 -2.727144397795200348e-02 8.210419118404388428e-02 6.385189294815063477e-02 -7.388889044523239136e-02 2.108192145824432373e-01 1.793444305658340454e-01 -1.248497143387794495e-01 4.303619563579559326e-01 1.035229042172431946e-01 -3.178575038909912109e-01 2.421050146222114563e-02
-5.174220539629459381e-03 1.142757311463356018e-01 -2.008462995290756226e-01 3.967349231243133545e-02 -1.854729503393173218e-01 -1.315760612487792969e-01 1.627184450626373291e-01 3.154436871409416199e-02 3.758907020092010498e-01 -2.639675736427307129e-01 -1.878793537616729736e-01 -4.570267163217067719e-03 1.212744936347007751e-01 -8.973266929388046265e-02 -1.951467245817184448e-01 6.830185651779174805e-02 4.953622072935104370e-02 2.032650560140609741e-01 1.520240455865859985e-01 -2.521136403083801270e-02 -8.244438469409942627e-02 2.926818430423736572e-01 -1.980278491973876953e-01 -1.909327656030654907e-01 1.679947376251220703e-01 1.416129618883132935e-01 1.825546920299530029e-01 7.316997274756431580e-03 -1.046651601791381836e-01 3.028581142425537109e-01 -3.162322938442230225e-01 1.844794005155563354e-01
-1.397529393434524536e-01 1.393300443887710571e-01 -1.066034063696861267e-01 4.790934920310974121e-02 -2.375679761171340942e-01 -5.988035723567008972e-02 2.042109072208404541e-01 2.516170144081115723e-01 1.362297981977462769e-01 -1.417770385742187500e-01 -3.683462440967559814e-01 -6.505035609006881714e-02 5.258920788764953613e-02 3.863570094108581543e-01 -3.246198296546936035e-01 -1.188555434346199036e-01 1.607941836118698120e-01 1.878348588943481445e-01 -1.016268040984869003e-02 -1.982313096523284912e-01 1.930771768093109131e-01 -3.740518912672996521e-02 1.196613069623708725e-02 -1.731851696968078613e-01 1.432133018970489502e-01 4.348072409629821777e-02 2.366954535245895386e-01 1.834890544414520264e-01 -1.022977521643042564e-03 -1.141671091318130493e-01 -5.313021689653396606e-02 1.869390755891799927e-01
-2.602179050445556641e-01 5.066322907805442810e-02 2.248845808207988739e-02 -6.525148451328277588e-02 -2.390733957290649414e-01 9.590977802872657776e-03 2.021012082695960999e-02 3.776256740093231201e-01 1.574430912733078003e-01 2.250771224498748779e-02 -3.985111117362976074e-01 -2.509113550186157227e-01 -1.985876448452472687e-02 2.947942912578582764e-01 -3.198038935661315918e-01 4.566763713955879211e-02 -1.115069761872291565e-01 5.187603831291198730e-02 5.971854552626609802e-02 -5.859537050127983093e-02 1.337144523859024048e-01 7.722186297178268433e-02 -1.323155015707015991e-01 -1.508858352899551392e-01 3.483689129352569580e-01 7.924088835716247559e-02 3.672689199447631836e-02 -1.981936395168304443e-02 1.059933602809906006e-01 1.586239412426948547e-02 -2.190643548965454102e-01 1.043066158890724182e-01
-8.661416918039321899e-02 4.455586895346641541e-02 -8.027011901140213013e-02 -1.853542327880859375e-01 1.191864907741546631e-01 -1.088087335228919983e-01 1.476665437221527100e-01 1.833836883306503296e-01 3.551166653633117676e-01 -4.590939357876777649e-02 -1.978302747011184692e-01 -1.581453084945678711e-01 -4.689976572990417480e-02 1.066269874572753906e-01 -2.420900762081146240e-02 1.813718080520629883e-01 7.263264060020446777e-02 3.921099752187728882e-02 -4.023101925849914551e-02 1.734055280685424805e-01 7.268121838569641113e-02 6.163932010531425476e-02 3.322008252143859863e-01 6.922779977321624756e-02 2.468583881855010986e-01 1.273516565561294556e-01 8.727317303419113159e-02 3.154123127460479736e-01 3.179772198200225830e-01 3.590435087680816650e-01 -2.380595542490482330e-02 2.263628542423248291e-01
-8.664184808731079102e-02 1.147580817341804504e-01 -3.501780331134796143e-01 -6.189659237861633301e-02 -2.695025205612182617e-01 1.965346038341522217e-01 -1.298195272684097290e-01 2.637470364570617676e-01 2.803156077861785889e-01 -1.775594055652618408e-01 -1.922864317893981934e-01 -3.592224717140197754e-01 7.306753844022750854e-02 1.125564575195312500e-01 -3.157573044300079346e-01 -9.458180516958236694e-02 -1.877893209457397461e-01 6.641646474599838257e-02 1.913091689348220825e-01 1.096772998571395874e-01 1.800747774541378021e-02 5.105139221996068954e-03 7.754692435264587402e-02 6.044928729534149170e-02 9.272804856300354004e-02 -2.870655246078968048e-02 1.653586626052856445e-01 1.395042389631271362e-01 2.481417916715145111e-02 1.355878263711929321e-01 4.913616180419921875e-02 2.765062749385833740e-01
1.684557199478149414e-01 -2.396792471408843994e-01 4.442395642399787903e-03 -4.508982598781585693e-02 2.037009969353675842e-02 -2.197586372494697571e-02 4.592822492122650146e-02 2.516597509384155273e-01 2.385608851909637451e-01 -1.844736635684967041e-01 -2.897152900695800781e-01 -2.130923047661781311e-02 -1.907581835985183716e-02 2.441372126340866089e-01 -1.432249099016189575e-01 6.154267489910125732e-02 -1.265376508235931396e-01 2.678794562816619873e-01 1.681374460458755493e-01 7.999683916568756104e-02 5.159362778067588806e-02 -9.403748810291290283e-02 2.016034722328186035e-01 -2.322922199964523315e-01 2.614940106868743896e-01 2.027460187673568726e-01 1.890048235654830933e-01 2.805624306201934814e-01 2.953185141086578369e-01 1.994836516678333282e-02 -1.236425861716270447e-01 1.755393743515014648e-01
6.383464206010103226e-03 -3.561855480074882507e-02 -7.372072432190179825e-03 2.863482534885406494e-01 -2.522719502449035645e-01 -1.294450610876083374e-01 -5.375302862375974655e-03 3.713697567582130432e-02 4.629506170749664307e-01 -2.066529542207717896e-01 -5.924757942557334900e-02 -1.238139197230339050e-01 1.335691064596176147e-01 9.201035648584365845e-02 -1.428369432687759399e-01 -2.358795255422592163e-01 4.223001003265380859e-01 1.877377624623477459e-03 -1.384421996772289276e-02 2.592915296554565430e-02 -6.502940505743026733e-02 -2.610802650451660156e-01 -7.350842654705047607e-02 -1.444964706897735596e-01 -1.776114255189895630e-01 -6.804177165031433105e-02 1.685587316751480103e-01 6.543112546205520630e-02 -4.519765498116612434e-04 8.593854308128356934e-02 -1.621200591325759888e-01 2.760472297668457031e-01
-1.246982589364051819e-01 2.251499891281127930e-01 -1.243302673101425171e-01 1.356227844953536987e-01 -1.407356113195419312e-01 -2.712021470069885254e-01 -8.006841689348220825e-02 2.092873603105545044e-01 5.213129147887229919e-02 -5.198819935321807861e-02 6.581701338291168213e-02 -3.485668003559112549e-01 3.415648639202117920e-01 1.021978557109832764e-01 -8.233807235956192017e-02 9.099522233009338379e-02 -7.286155223846435547e-02 -7.908330112695693970e-02 4.230435937643051147e-02 4.559758678078651428e-02 -1.043216288089752197e-01 -7.377655804157257080e-02 -3.112056851387023926e-01 8.650061488151550293e-02 -6.817627698183059692e-02 -2.143582701683044434e-02 4.002115428447723389e-01 8.078230917453765869e-02 2.246175408363342285e-01 1.288180798292160034e-01 -5.239517986774444580e-02 3.243937194347381592e-01
1.418804973363876343e-01 -1.514212638139724731e-01 -1.186122223734855652e-01 1.607727855443954468e-01 -2.579129934310913086e-01 -1.084648594260215759e-01 -5.877343565225601196e-02 1.487925350666046143e-01 1.950912475585937500e-01 -4.009069800376892090e-01 -1.118270829319953918e-01 -2.478382140398025513e-01 1.961795836687088013e-01 8.584886789321899414e-02 -8.456355892121791840e-03 -1.043839827179908752e-01 -2.619387805461883545e-01 2.325476109981536865e-01 1.841703802347183228e-01 1.545032411813735962e-01 -7.827621698379516602e-02 -5.783792957663536072e-02 3.268332406878471375e-02 -2.298028469085693359e-01 1.641097515821456909e-01 3.291585016995668411e-03 6.341098248958587646e-02 2.293640077114105225e-01 1.672002486884593964e-02 2.349341958761215210e-01 3.192379325628280640e-02 3.157734274864196777e-01
7.124383747577667236e-02 -2.018319368362426758e-01 -6.928036361932754517e-02 -1.399184465408325195e-01 -1.394072175025939941e-01 -1.931401044130325317e-01 1.272345613688230515e-02 4.061692357063293457e-01 1.515041738748550415e-01 -2.599361836910247803e-01 -4.234283044934272766e-02 -1.631916165351867676e-01 1.253769844770431519e-01 -2.056328505277633667e-01 1.351165026426315308e-01 -1.676611304283142090e-01 1.637689173221588135e-01 1.280065923929214478e-01 -1.998056769371032715e-01 1.047014966607093811e-01 1.548600494861602783e-01 2.228181511163711548e-01 -1.624940186738967896e-01 -1.037045419216156006e-01 1.414528042078018188e-01 1.107002794742584229e-01 1.064608991146087646e-01 -1.743871904909610748e-02 3.989928066730499268e-01 1.453853547573089600e-01 1.583814769983291626e-01 1.744281649589538574e-01
-1.476700752973556519e-01 1.218063458800315857e-01 6.817179918289184570e-02 7.331642508506774902e-02 6.393696367740631104e-02 -7.187294960021972656e-02 2.646459639072418213e-01 3.480878472328186035e-01 3.579620718955993652e-01 9.584115445613861084e-02 -2.799165546894073486e-01 -1.057174354791641235e-01 2.179630100727081299e-01 1.910294294357299805e-01 9.318597614765167236e-02 1.039650589227676392e-01 1.484596431255340576e-01 -1.768922805786132812e-01 2.024558634730055928e-04 -6.256633996963500977e-02 -7.448982447385787964e-02 1.509956922382116318e-02 1.401941925287246704e-01 1.654985845088958740e-01 -1.599419116973876953e-01 1.357669830322265625e-01 4.050468802452087402e-01 -1.003836393356323242e-01 -1.791187077760696411e-01 2.762346342206001282e-02 -2.077821791172027588e-01 1.352508366107940674e-01
5.266192182898521423e-02 2.147524431347846985e-02 -2.459857314825057983e-01 9.457090497016906738e-02 -2.768927067518234253e-02 -4.812888205051422119e-01 2.180221378803253174e-01 1.106472313404083252e-01 1.985494494438171387e-01 -7.722576707601547241e-02 -1.758525073528289795e-01 -3.076715469360351562e-01 3.536241948604583740e-01 1.943023353815078735e-01 -7.572641130536794662e-03 -1.891452819108963013e-01 2.314109504222869873e-01 -9.313488379120826721e-03 1.027443632483482361e-01 2.647567167878150940e-02 1.251161098480224609e-01 -8.066456764936447144e-02 9.347230941057205200e-02 -1.570916036143898964e-03 2.261395007371902466e-02 -7.296627759933471680e-02 2.350004017353057861e-01 -1.245723292231559753e-01 2.449855506420135498e-01 1.294931471347808838e-01 1.056093946099281311e-01 -7.216866314411163330e-02
1.379949152469635010e-01 4.763870686292648315e-02 -2.132374607026576996e-02 -1.550197303295135498e-01 2.921728603541851044e-02 -2.700790949165821075e-02 1.134615167975425720e-01 9.362753480672836304e-02 4.534751474857330322e-01 -2.803585231304168701e-01 -4.854549840092658997e-02 -2.377635240554809570e-02 4.191510379314422607e-01 -1.835996508598327637e-01 -6.190307438373565674e-02 -3.952364437282085419e-03 -4.553891252726316452e-03 9.004214406013488770e-02 7.459824532270431519e-02 6.497548427432775497e-03 -9.613837301731109619e-02 2.615223526954650879e-01 -4.928891733288764954e-02 -5.456702411174774170e-02 -1.488025784492492676e-01 3.902206197381019592e-02 2.726520970463752747e-02 -1.142106503248214722e-01 1.000660583376884460e-01 3.025363981723785400e-01 -3.776864111423492432e-01 2.283701151609420776e-01
-3.011505492031574249e-02 -2.825763821601867676e-01 -1.335993558168411255e-01 -1.141072660684585571e-01 -3.173565864562988281e-01 -1.544693261384963989e-01 2.648081183433532715e-01 2.656814157962799072e-01 1.354739218950271606e-01 1.145507693290710449e-01 -2.333803661167621613e-02 3.585818049032241106e-04 8.631768822669982910e-02 8.673787117004394531e-02 1.879477500915527344e-01 -2.305667698383331299e-01 1.229964643716812134e-01 1.776123195886611938e-01 1.085775941610336304e-01 -6.974498927593231201e-02 1.216736882925033569e-01 2.474763244390487671e-02 5.008183419704437256e-02 3.734067827463150024e-02 5.532692652195692062e-03 -2.486243247985839844e-01 3.222751319408416748e-01 1.149902343750000000e-01 1.785372942686080933e-01 4.886669665575027466e-02 -1.777667850255966187e-01 4.002106189727783203e-01
1.482302546501159668e-01 -1.727646589279174805e-01 -1.087229996919631958e-01 8.134070038795471191e-02 1.495891511440277100e-01 1.087367236614227295e-01 -1.920161247253417969e-01 3.117126524448394775e-01 2.762806713581085205e-01 -9.941908717155456543e-02 -2.996125817298889160e-01 -1.318822801113128662e-01 -1.369832605123519897e-01 1.545694656670093536e-02 -1.420071907341480255e-02 3.247636258602142334e-01 -1.367860473692417145e-02 3.730187937617301941e-02 -5.530254542827606201e-02 1.117604151368141174e-01 2.354435250163078308e-02 1.985615491867065430e-01 -7.166550308465957642e-02 7.277669012546539307e-02 -2.220328710973262787e-02 -1.066659092903137207e-01 2.958922982215881348e-01 1.084440350532531738e-01 1.621076762676239014e-01 1.763056814670562744e-01 -2.683743536472320557e-01 3.678916990756988525e-01
-6.003895774483680725e-02 1.256177276372909546e-01 -1.012571230530738831e-01 -1.890068314969539642e-02 -3.942964971065521240e-02 -1.298779845237731934e-01 -1.129890885204076767e-02 1.438983231782913208e-01 2.244167625904083252e-01 -1.692498922348022461e-01 -4.260512292385101318e-01 -1.980687826871871948e-01 -6.989205628633499146e-02 2.799344062805175781e-01 -4.608782529830932617e-01 -8.129714429378509521e-02 7.455070316791534424e-02 1.122551709413528442e-01 9.503335505723953247e-02 -8.450412005186080933e-02 2.017837017774581909e-01 1.127835437655448914e-01 7.497541606426239014e-02 -8.595736324787139893e-02 1.972968727350234985e-01 8.969429880380630493e-02 2.181794494390487671e-01 9.710824489593505859e-02 -6.672852486371994019e-02 -5.045017972588539124e-02 -1.264795362949371338e-01 3.177199363708496094e-01
1.394989639520645142e-01 -1.405833065509796143e-01 4.757627472281455994e-02 4.693796485662460327e-02 6.795956939458847046e-02 -5.404687300324440002e-02 3.608370423316955566e-01 3.234253525733947754e-01 2.971716523170471191e-01 2.389025874435901642e-02 -1.529394984245300293e-01 -3.616236150264739990e-02 1.971332877874374390e-01 2.020898759365081787e-01 -1.585882157087326050e-02 1.151995882391929626e-01 3.949543088674545288e-02 3.307889699935913086e-01 -1.789034307003021240e-01 1.088209077715873718e-02 1.887843757867813110e-01 -3.169615566730499268e-01 -2.169408202171325684e-01 -4.654667153954505920e-02 8.867243677377700806e-02 -1.663449406623840332e-01 -7.701954804360866547e-03 -4.200422763824462891e-02 1.715286523103713989e-01 3.001362383365631104e-01 1.185713633894920349e-01 8.830717951059341431e-02
-2.528672218322753906e-01 2.143418639898300171e-01 -2.025412023067474365e-01 -1.482319980859756470e-01 -1.997575759887695312e-01 -1.374105662107467651e-01 8.402528241276741028e-03 2.098532766103744507e-01 2.667958438396453857e-01 -5.425933375954627991e-02 -4.401490986347198486e-01 -1.306583732366561890e-01 -1.275991797447204590e-01 2.144418805837631226e-01 -1.838368624448776245e-01 1.243214309215545654e-02 5.159835517406463623e-02 -1.696817018091678619e-02 1.568683236837387085e-01 6.014802306890487671e-02 5.986193194985389709e-02 1.959258504211902618e-02 4.230532795190811157e-02 -1.933798789978027344e-01 2.311027199029922485e-01 1.271699219942092896e-01 -4.329515248537063599e-02 7.731227576732635498e-02 1.513760983943939209e-01 2.372322678565979004e-01 -4.593157023191452026e-02 3.316887021064758301e-01
1.309969723224639893e-01 -7.852672785520553589e-02 5.093853175640106201e-02 -1.021755486726760864e-01 1.666251718997955322e-01 4.901146981865167618e-03 1.667615771293640137e-01 -2.109744027256965637e-02 2.280771136283874512e-01 -1.097482666373252869e-01 -1.578935533761978149e-01 -3.310607075691223145e-01 1.717611402273178101e-02 1.790380338206887245e-03 -8.900927752256393433e-02 1.163172051310539246e-01 -4.515250027179718018e-02 7.234721630811691284e-02 -4.119135439395904541e-03 -2.589847147464752197e-01 1.217456758022308350e-01 -1.748635470867156982e-01 -2.065746486186981201e-01 8.958102762699127197e-02 1.977916434407234192e-02 -2.138005644083023071e-01 2.004896104335784912e-01 -3.257151693105697632e-02 7.669840008020401001e-02 1.537741422653198242e-01 -1.712942123413085938e-01 6.087369918823242188e-01
1.238610148429870605e-01 1.947393268346786499e-01 1.643500626087188721e-01 2.072871848940849304e-02 -2.046938389539718628e-01 -2.517195791006088257e-02 1.203550994396209717e-01 1.188083961606025696e-01 5.116210579872131348e-01 -2.578588724136352539e-01 -5.221981089562177658e-03 5.912248045206069946e-03 -1.490686535835266113e-01 1.154120042920112610e-01 2.115147411823272705e-01 6.750234216451644897e-02 -3.858985379338264465e-02 -8.462312072515487671e-02 -9.326831996440887451e-02 6.021611765027046204e-02 2.503711283206939697e-01 4.663430154323577881e-02 2.552597224712371826e-01 -1.600141674280166626e-01 -1.257505714893341064e-01 1.321006715297698975e-01 2.124673128128051758e-01 -1.283332854509353638e-01 2.609718143939971924e-01 -1.402147114276885986e-01 -2.501184940338134766e-01 1.149589270353317261e-01
1.767542958259582520e-02 7.576399296522140503e-02 7.731237262487411499e-02 -4.415247589349746704e-02 1.529794782400131226e-01 -3.266782164573669434e-01 2.216497510671615601e-01 2.457954883575439453e-01 2.146261334419250488e-01 -3.642954230308532715e-01 8.291077613830566406e-02 -3.582622706890106201e-01 -9.497997909784317017e-02 1.053907871246337891e-01 -1.066881567239761353e-01 -2.175555005669593811e-02 6.537782400846481323e-02 -7.124727964401245117e-02 -2.104127705097198486e-01 -5.292081087827682495e-02 -5.448038503527641296e-02 -4.554029181599617004e-02 7.475795689970254898e-03 5.771692097187042236e-02 3.505266010761260986e-01 1.292488574981689453e-01 1.897043287754058838e-01 -8.342739194631576538e-02 5.086586251854896545e-02 -1.089014336466789246e-01 -2.294364124536514282e-01 2.930971980094909668e-01
1.747645437717437744e-01 1.108069941401481628e-01 9.175304323434829712e-02 -1.156735643744468689e-01 4.949801787734031677e-02 -6.764347106218338013e-02 2.106526494026184082e-01 2.608026564121246338e-01 2.345800548791885376e-01 -2.423944771289825439e-01 -6.351888924837112427e-02 -2.339235693216323853e-01 -1.141947582364082336e-01 1.049590557813644409e-01 -1.683228462934494019e-01 2.673508599400520325e-02 6.148006394505500793e-02 1.116661950945854187e-01 -5.939668789505958557e-02 2.137451469898223877e-01 7.543350756168365479e-02 1.231583282351493835e-01 -1.467736661434173584e-01 -3.261451125144958496e-01 -3.530143201351165771e-01 1.977776736021041870e-01 -5.089560151100158691e-02 -8.052044548094272614e-03 8.955314010381698608e-02 -6.687544286251068115e-02 -4.377561509609222412e-01 7.464461028575897217e-02
8.251060545444488525e-02 1.580464243888854980e-01 -3.270786106586456299e-01 1.645370572805404663e-02 2.868200093507766724e-02 -3.063706755638122559e-01 2.038830816745758057e-01 -2.570992149412631989e-02 3.818517327308654785e-01 7.466127723455429077e-02 -3.959913738071918488e-03 -1.249364018440246582e-01 2.222011387348175049e-01 1.911757886409759521e-01 -3.310682624578475952e-02 -1.032625660300254822e-01 1.509111821651458740e-01 4.744126275181770325e-02 6.362788379192352295e-02 -1.306511014699935913e-01 -1.151333004236221313e-01 -2.905724644660949707e-01 -3.965825214982032776e-02 -6.088175252079963684e-02 -2.108862698078155518e-01 1.398131400346755981e-01 1.926855146884918213e-01 2.170012444257736206e-01 4.644845053553581238e-02 3.278648257255554199e-01 -1.803839653730392456e-01 1.407728940248489380e-01
1.855521649122238159e-01 9.981408715248107910e-02 -2.470725327730178833e-01 1.161468774080276489e-01 1.956582218408584595e-01 1.073943451046943665e-02 1.425972282886505127e-01 2.053003162145614624e-01 3.792668879032135010e-01 -2.901936471462249756e-01 -1.670765280723571777e-01 9.792463853955268860e-03 -1.963984407484531403e-02 1.960457414388656616e-01 2.123167552053928375e-02 7.172732055187225342e-02 -9.338109195232391357e-02 -2.928893566131591797e-01 -1.864881515502929688e-01 1.731466650962829590e-01 5.796310305595397949e-02 3.577200695872306824e-02 -9.029237180948257446e-02 8.391784131526947021e-02 -3.431700542569160461e-02 -7.617039233446121216e-02 3.721864223480224609e-01 -7.660135626792907715e-02 1.935055553913116455e-01 -1.139361560344696045e-01 -1.154131963849067688e-01 2.924028635025024414e-01
2.687712572515010834e-02 -2.252848446369171143e-01 -1.360125243663787842e-01 3.031685948371887207e-01 -6.958545744419097900e-02 -1.333364993333816528e-01 2.952717244625091553e-01 3.150365948677062988e-01 4.194244742393493652e-01 -9.704816341400146484e-02 -1.116456389427185059e-01 4.775488004088401794e-02 -9.976602345705032349e-02 6.659891456365585327e-02 2.508426010608673096e-01 -9.174291044473648071e-02 2.346308231353759766e-01 -1.230730563402175903e-01 4.239675775170326233e-02 -1.291617453098297119e-01 -1.420139074325561523e-01 -9.290409088134765625e-02 -2.868918888270854950e-02 -1.665214598178863525e-01 -1.274034380912780762e-01 1.808132231235504150e-01 -1.437956988811492920e-01 -1.002050377428531647e-02 1.352863907814025879e-01 1.880555786192417145e-02 -2.493189424276351929e-01 2.161077558994293213e-01
-1.314716190099716187e-01 1.640649735927581787e-01 1.849945448338985443e-02 -1.354428380727767944e-02 -3.270162045955657959e-01 5.410951375961303711e-02 4.376571178436279297e-01 3.217844665050506592e-01 4.095585644245147705e-02 -1.032509058713912964e-01 1.105906516313552856e-01 -4.298519790172576904e-01 7.806076854467391968e-02 2.436640113592147827e-02 3.369944915175437927e-02 -1.892802268266677856e-01 -7.088491320610046387e-02 1.982806622982025146e-01 4.784429445862770081e-02 6.821525841951370239e-02 -4.322383180260658264e-02 -3.522951900959014893e-02 8.814946562051773071e-02 -2.197701334953308105e-01 -7.995603978633880615e-02 1.796835511922836304e-01 -6.882622092962265015e-02 9.015654027462005615e-02 -9.930653870105743408e-02 1.657162010669708252e-01 -5.113505199551582336e-02 3.088384270668029785e-01
-1.496853586286306381e-02 -2.584168314933776855e-01 9.757796674966812134e-02 -2.664089798927307129e-01 1.222702860832214355e-01 -2.271737158298492432e-02 1.503812521696090698e-01 3.691991865634918213e-01 3.110305964946746826e-01 -1.067104712128639221e-01 -3.824085742235183716e-02 2.034651301801204681e-02 3.937850594520568848e-01 -2.496691048145294189e-01 6.216200068593025208e-03 8.383120596408843994e-02 4.555624723434448242e-02 -2.809843979775905609e-02 5.862484872341156006e-02 -9.780928492546081543e-03 -3.550965338945388794e-02 -6.424998492002487183e-02 -1.215580850839614868e-01 -4.229339770972728729e-03 -1.316264271736145020e-01 2.314987331628799438e-01 -7.797690480947494507e-02 -8.451239019632339478e-02 2.062423229217529297e-01 1.634185612201690674e-01 -3.318159878253936768e-01 2.314688712358474731e-01
-4.678065597545355558e-04 -1.793597787618637085e-01 -3.113017790019512177e-02 6.616882048547267914e-03 1.379200518131256104e-01 -1.454295665025711060e-01 1.764739453792572021e-01 2.842590212821960449e-01 1.610447838902473450e-02 -3.716985881328582764e-01 -1.393233537673950195e-01 -1.201634779572486877e-01 2.058093994855880737e-01 -4.893936216831207275e-02 -2.019161917269229889e-02 1.288136541843414307e-01 5.274423211812973022e-02 1.707100123167037964e-01 -5.492892861366271973e-02 -1.634933799505233765e-01 3.833299875259399414e-01 -1.051501631736755371e-01 -1.501962393522262573e-01 1.954395473003387451e-01 -1.971572190523147583e-01 8.990410715341567993e-02 -1.027069017291069031e-01 -8.781386166810989380e-02 4.419929683208465576e-01 1.939523778855800629e-02 -4.600698500871658325e-02 1.928393840789794922e-01
1.702568531036376953e-01 -2.036406993865966797e-01 2.237641252577304840e-02 -1.107519567012786865e-01 -2.484523355960845947e-01 -1.852667927742004395e-01 3.850583359599113464e-02 2.383839786052703857e-01 3.637421131134033203e-01 -3.330841362476348877e-01 -1.125789880752563477e-01 -1.403826326131820679e-01 1.753435283899307251e-01 -1.738554090261459351e-01 7.118700444698333740e-02 -1.079989299178123474e-01 1.128960475325584412e-01 4.900232702493667603e-02 -5.722566694021224976e-02 1.524855792522430420e-01 1.281072497367858887e-01 1.371942311525344849e-01 -7.356639951467514038e-02 1.613034605979919434e-01 9.084486216306686401e-02 6.726723164319992065e-02 3.708337992429733276e-02 -1.783406548202037811e-02 4.621284604072570801e-01 1.459240317344665527e-01 1.772168874740600586e-01 1.414427161216735840e-01
1.982992142438888550e-01 -1.570479571819305420e-01 -1.967811137437820435e-01 1.967471092939376831e-01 1.486928854137659073e-02 -1.440611481666564941e-01 1.047993972897529602e-01 3.105319142341613770e-01 1.838930994272232056e-01 1.590434648096561432e-02 -3.486630618572235107e-01 -7.486934959888458252e-02 1.254221498966217041e-01 1.120531558990478516e-01 8.484034240245819092e-02 -1.424224227666854858e-01 -1.684019118547439575e-01 2.876087129116058350e-01 2.687506973743438721e-01 4.575916379690170288e-02 -2.140377759933471680e-01 -3.719794377684593201e-02 -1.552444510161876678e-02 2.420121058821678162e-02 -5.051407217979431152e-02 -5.675930157303810120e-02 1.285137832164764404e-01 1.123411580920219421e-01 1.632328629493713379e-01 8.463564515113830566e-02 -3.490821719169616699e-01 2.986406981945037842e-01
-3.116084933280944824e-01 1.082139462232589722e-01 -2.278505638241767883e-02 -1.334891766309738159e-01 -2.474279105663299561e-01 1.609032042324542999e-02 6.665172427892684937e-02 3.905269503593444824e-01 2.326718568801879883e-01 -2.754748165607452393e-01 -1.853528320789337158e-01 -2.652413249015808105e-01 1.026718392968177795e-01 -3.543310165405273438e-01 5.780940130352973938e-02 -2.982428297400474548e-02 8.046924322843551636e-02 2.204827219247817993e-01 -7.602873444557189941e-02 6.295000761747360229e-02 -1.031080335378646851e-01 -2.380066551268100739e-02 -2.575906179845333099e-02 1.832754760980606079e-01 -4.357583448290824890e-02 -4.739579185843467712e-02 1.657709330320358276e-01 -9.283439815044403076e-02 2.774184644222259521e-01 1.024418771266937256e-01 -4.264836013317108154e-02 1.989063471555709839e-01
1.162907481193542480e-01 -1.979063600301742554e-01 -1.328504979610443115e-01 -2.124958336353302002e-01 2.407122403383255005e-02 -1.246291697025299072e-01 1.534378826618194580e-01 1.507009416818618774e-01 3.328971266746520996e-01 -2.013237178325653076e-01 -8.965805172920227051e-02 2.217752858996391296e-02 2.921783328056335449e-01 -2.545748054981231689e-01 4.283194988965988159e-02 -2.153192311525344849e-01 1.162218078970909119e-01 4.273834452033042908e-02 1.285986304283142090e-01 -1.539830565452575684e-01 1.876831352710723877e-01 4.384173452854156494e-02 -5.370245128870010376e-02 1.211664229631423950e-01 -2.043137401342391968e-01 1.139087378978729248e-01 -6.448714435100555420e-02 -1.412131637334823608e-01 1.612619012594223022e-01 2.095107436180114746e-01 -3.698447942733764648e-01 2.609319388866424561e-01
1.115460470318794250e-01 -2.694368362426757812e-02 -8.829267323017120361e-02 8.155454695224761963e-02 -8.589854091405868530e-02 -4.236570000648498535e-01 2.048494368791580200e-01 2.576140165328979492e-01 1.365004479885101318e-01 -4.754135012626647949e-02 -2.731538712978363037e-01 -2.560816109180450439e-01 1.564884781837463379e-01 1.323888599872589111e-01 -1.365208625793457031e-01 -3.556690514087677002e-01 2.018125168979167938e-02 4.923772439360618591e-02 5.648657679557800293e-02 2.014319598674774170e-01 2.918935567140579224e-02 -1.589596122503280640e-01 1.790894567966461182e-02 -3.144316673278808594e-01 3.725468739867210388e-02 1.331971734762191772e-01 2.788282036781311035e-01 -1.217379346489906311e-01 2.058309316635131836e-01 -4.864450544118881226e-02 -2.120020240545272827e-02 1.315711904317140579e-02
2.818854451179504395e-01 -2.082188129425048828e-01 -1.160245239734649658e-01 -9.902338497340679169e-03 -4.284317418932914734e-02 1.096110269427299500e-01 5.903092771768569946e-02 2.322894185781478882e-01 3.665227890014648438e-01 -1.806020140647888184e-01 -1.797856092453002930e-01 -3.287949413061141968e-02 -1.616251766681671143e-01 5.763657018542289734e-02 -2.747429311275482178e-01 -1.382634639739990234e-01 -8.598699420690536499e-02 2.013790011405944824e-01 1.953227818012237549e-01 1.881536096334457397e-02 -6.226794421672821045e-02 4.108960554003715515e-02 2.125803381204605103e-01 -1.728358864784240723e-01 6.157199293375015259e-02 2.116849422454833984e-01 2.663164138793945312e-01 1.662771701812744141e-01 2.742143869400024414e-01 2.040258646011352539e-01 -3.939424641430377960e-03 1.919300109148025513e-01
1.508444920182228088e-02 -3.256652876734733582e-02 3.700398281216621399e-02 -9.992366284132003784e-02 -1.329710632562637329e-01 -1.047527417540550232e-01 -1.480532884597778320e-01 4.243313968181610107e-01 2.144062966108322144e-01 -2.315879762172698975e-01 -3.506707027554512024e-02 -3.873457387089729309e-02 1.104396879673004150e-01 -3.201273083686828613e-01 3.327896073460578918e-02 -2.874583192169666290e-02 2.461363524198532104e-01 2.613157406449317932e-02 -9.151112288236618042e-02 -4.025346413254737854e-02 8.133859932422637939e-02 3.035093843936920166e-01 -1.883594840764999390e-01 2.104490622878074646e-02 1.258679777383804321e-01 5.321618542075157166e-02 2.312667965888977051e-01 -1.084028184413909912e-01 4.340683519840240479e-01 1.510084420442581177e-01 9.120449423789978027e-03 1.914480626583099365e-01
1.330014914274215698e-01 -1.624534875154495239e-01 1.569450460374355316e-02 -3.201346099376678467e-02 3.248416259884834290e-02 -3.458301126956939697e-01 3.123091459274291992e-01 8.063742518424987793e-02 2.576902508735656738e-01 -1.762605272233486176e-02 -1.639787107706069946e-01 -2.498009949922561646e-01 3.076727390289306641e-01 2.369618415832519531e-01 -2.283424735069274902e-01 -1.802796572446823120e-01 1.730356216430664062e-01 -4.891179036349058151e-03 -6.180813070386648178e-03 -1.159795299172401428e-01 -1.458078920841217041e-01 -1.540195345878601074e-01 1.904594451189041138e-01 -1.059644371271133423e-01 -1.390777379274368286e-01 -4.055967926979064941e-02 2.451719492673873901e-01 -2.426632493734359741e-02 1.185175850987434387e-01 -3.169795274734497070e-01 -7.027175277471542358e-02 3.754996508359909058e-02
-1.670398116111755371e-01 -1.624606698751449585e-01 -1.241670474410057068e-01 -2.254130989313125610e-01 4.305614531040191650e-02 -1.467677950859069824e-01 3.524705469608306885e-01 1.769890487194061279e-01 3.474803566932678223e-01 -3.825251013040542603e-02 4.628048837184906006e-02 -1.017037108540534973e-01 2.379299849271774292e-01 -3.036685287952423096e-01 -4.567378014326095581e-02 -1.350824721157550812e-03 9.253156930208206177e-02 -3.973456844687461853e-02 4.034819453954696655e-02 -1.667590290307998657e-01 -1.577598787844181061e-02 -2.440522052347660065e-02 1.118939891457557678e-01 1.930934935808181763e-01 -2.243216335773468018e-01 7.688582688570022583e-02 1.682589575648307800e-02 -1.668673753738403320e-01 2.301777452230453491e-01 1.347798258066177368e-01 -2.802101075649261475e-01 3.011048436164855957e-01
8.688350766897201538e-02 1.752751916646957397e-01 -2.843799591064453125e-01 2.693301141262054443e-01 6.492738146334886551e-03 2.537490427494049072e-02 1.565355062484741211e-01 2.377715408802032471e-01 3.514131009578704834e-01 -1.193798035383224487e-01 -5.806841701269149780e-02 -2.328533977270126343e-01 1.964408606290817261e-01 1.725889742374420166e-01 9.191063046455383301e-02 -8.939906209707260132e-02 1.656899750232696533e-01 -9.339793771505355835e-02 -1.811999529600143433e-01 -1.661243140697479248e-01 2.061689049005508423e-01 -4.465557634830474854e-02 -3.711705282330513000e-02 -2.181543558835983276e-01 8.652736991643905640e-02 1.895128190517425537e-01 1.424385011196136475e-01 -1.059330403804779053e-01 -1.399316936731338501e-01 -1.398354470729827881e-01 4.888942837715148926e-02 3.740720748901367188e-01
2.201584279537200928e-01 -2.706592902541160583e-02 -1.871609129011631012e-02 5.635558441281318665e-02 -1.238050013780593872e-01 -1.257205158472061157e-01 4.793211817741394043e-02 2.677673399448394775e-01 5.649076700210571289e-01 -1.346354037523269653e-01 -9.068259596824645996e-02 -6.810511648654937744e-02 -4.877112805843353271e-03 -1.446658819913864136e-01 3.444261103868484497e-02 1.802182048559188843e-01 5.307057872414588928e-02 1.006824313662946224e-03 -2.771502435207366943e-01 3.827994689345359802e-02 6.631953269243240356e-02 4.125596955418586731e-02 2.031300216913223267e-01 -3.305236697196960449e-01 -8.619188517332077026e-02 1.639664173126220703e-01 1.908117085695266724e-01 2.119358256459236145e-02 -1.737221181392669678e-01 1.051224768161773682e-01 -2.897017002105712891e-01 -5.816343054175376892e-02
2.120351344347000122e-01 -3.718651086091995239e-02 -1.833469867706298828e-01 -1.540375649929046631e-01 -7.442249357700347900e-02 -1.163632795214653015e-01 -8.104677498340606689e-02 1.746313124895095825e-01 4.642404019832611084e-01 -3.421084880828857422e-01 4.967601969838142395e-02 -8.731760829687118530e-02 2.466105222702026367e-01 -2.131576687097549438e-01 -1.590458154678344727e-01 1.373803708702325821e-02 1.585793681442737579e-02 1.969520151615142822e-01 3.630850464105606079e-02 -7.113488763570785522e-02 -1.875579357147216797e-02 1.890277415513992310e-01 -3.357509151101112366e-02 -1.647536754608154297e-01 8.342091925442218781e-03 -2.514886856079101562e-02 2.235577404499053955e-01 1.479337066411972046e-01 -2.247542589902877808e-01 2.199313044548034668e-01 -1.446733027696609497e-01 2.522511184215545654e-01
-7.453767955303192139e-02 -1.360502541065216064e-01 -3.223673403263092041e-01 7.490607351064682007e-02 -1.051295269280672073e-02 -1.006292179226875305e-01 3.370941877365112305e-01 1.432047635316848755e-01 -1.280845515429973602e-02 -2.106657624244689941e-02 -2.722666859626770020e-01 -3.554636538028717041e-01 1.898853033781051636e-01 1.353527754545211792e-01 -1.134401410818099976e-01 4.636959731578826904e-02 8.637768775224685669e-02 -1.342857480049133301e-01 9.346383064985275269e-02 -1.951657533645629883e-01 1.635826379060745239e-01 2.132241241633892059e-02 2.036404907703399658e-01 -2.554900944232940674e-02 1.404270976781845093e-01 2.202726667746901512e-03 3.030165433883666992e-01 2.711008489131927490e-01 3.325180336833000183e-02 -5.768384784460067749e-02 -5.060055479407310486e-02 3.432944118976593018e-01
2.757739126682281494e-01 -7.130451500415802002e-02 8.884534984827041626e-02 -4.044092297554016113e-01 -1.642366796731948853e-01 -3.341437503695487976e-02 5.603018403053283691e-02 1.612944751977920532e-01 4.257694780826568604e-01 -4.397595524787902832e-01 7.367612421512603760e-02 3.660699352622032166e-02 1.956197321414947510e-01 7.577631622552871704e-02 -2.436022311449050903e-01 6.536804884672164917e-02 5.814104527235031128e-02 1.539459824562072754e-01 -3.514504805207252502e-02 -1.399566978216171265e-01 -6.816682964563369751e-02 1.236351355910301208e-01 -7.770528644323348999e-02 3.073092922568321228e-02 8.754607290029525757e-02 1.765610575675964355e-01 1.722724735736846924e-02 1.771809160709381104e-01 7.402897626161575317e-02 1.915162801742553711e-01 -3.974424302577972412e-02 1.096993088722229004e-01
1.546604931354522705e-01 1.972505077719688416e-02 -2.576073408126831055e-01 -4.242428019642829895e-02 5.089869350194931030e-02 -1.236781179904937744e-01 -1.243333891034126282e-02 2.900058925151824951e-01 7.312986254692077637e-02 -5.789685528725385666e-03 2.987267076969146729e-02 1.477231383323669434e-01 2.850699424743652344e-01 -1.534893661737442017e-01 -7.562283426523208618e-02 6.012429296970367432e-02 7.273605465888977051e-02 -5.457432940602302551e-02 -2.006963938474655151e-01 -4.645611345767974854e-02 1.025554984807968140e-01 7.189549505710601807e-02 2.071675360202789307e-01 6.221943721175193787e-02 5.687439441680908203e-02 5.666012689471244812e-02 2.709891200065612793e-01 -4.740253463387489319e-02 3.851894438266754150e-01 3.146189451217651367e-01 -1.529888659715652466e-01 4.439143836498260498e-01
4.407627508044242859e-02 8.072734624147415161e-02 -9.949210099875926971e-03 3.722853958606719971e-02 -1.345527619123458862e-01 -5.968011915683746338e-03 6.572040915489196777e-02 5.570643544197082520e-01 3.745724856853485107e-01 -5.869287997484207153e-02 -1.191524639725685120e-01 -3.521308675408363342e-02 -1.513056904077529907e-01 1.630879938602447510e-01 1.484044343233108521e-01 -6.847122311592102051e-02 4.068461805582046509e-02 -2.192130535840988159e-01 -2.059168070554733276e-01 -5.719094350934028625e-02 5.051115527749061584e-02 9.991146624088287354e-02 3.347154855728149414e-01 -3.630248364061117172e-03 -2.624709010124206543e-01 -2.955755591392517090e-02 1.692395508289337158e-01 -3.589587286114692688e-02 -3.760512545704841614e-02 -7.373495399951934814e-02 -1.276843398809432983e-01 2.811984419822692871e-01
1.794999837875366211e-01 8.106008172035217285e-02 1.688900291919708252e-01 -7.921170443296432495e-03 5.286230146884918213e-02 -5.947632715106010437e-02 1.202322170138359070e-01 4.618420600891113281e-01 8.915097266435623169e-02 -2.151921987533569336e-01 -1.079266071319580078e-01 -1.577043682336807251e-01 1.637517660856246948e-01 1.073937118053436279e-01 -2.404819428920745850e-01 3.290039300918579102e-01 2.777523100376129150e-01 -2.966831205412745476e-03 2.300258725881576538e-02 8.671958744525909424e-02 -1.144572198390960693e-01 1.674943231046199799e-02 -2.230671793222427368e-01 -1.291265338659286499e-01 -3.045011684298515320e-02 3.605050146579742432e-01 -1.230501011013984680e-01 2.395540922880172729e-01 1.156803965568542480e-01 1.052188649773597717e-01 -6.663456559181213379e-02 7.752079516649246216e-02
-7.330401241779327393e-02 9.466422349214553833e-02 1.097784657031297684e-02 1.602743268013000488e-01 -9.809197485446929932e-02 -2.111386209726333618e-01 -5.149170383810997009e-02 1.550654172897338867e-01 5.114084854722023010e-02 -9.850707650184631348e-02 1.473075002431869507e-01 -3.184109628200531006e-01 4.573255777359008789e-01 1.016319021582603455e-01 -7.999328523874282837e-02 1.074901223182678223e-01 1.609708517789840698e-01 7.348848879337310791e-02 5.098043754696846008e-02 2.295504361391067505e-01 -1.273617595434188843e-01 -6.195414438843727112e-02 -2.464086860418319702e-01 -1.101773902773857117e-01 -1.266441941261291504e-01 5.140999332070350647e-02 3.664672672748565674e-01 4.050079360604286194e-02 2.132063210010528564e-01 5.300939828157424927e-02 -5.806258320808410645e-02 3.469107151031494141e-01
-1.925526559352874756e-01 2.556088194251060486e-02 1.713184863328933716e-01 -4.612977430224418640e-02 6.533902138471603394e-02 -8.855653554201126099e-02 4.338696971535682678e-02 2.786944508552551270e-01 3.072729408740997314e-01 -1.549575626850128174e-01 -2.632379233837127686e-01 -3.207468390464782715e-01 -1.258906126022338867e-01 3.391204401850700378e-02 -1.434441059827804565e-01 -1.702792346477508545e-01 1.258173286914825439e-01 1.045002862811088562e-01 -4.413337446749210358e-03 7.209763675928115845e-02 -1.032380834221839905e-01 4.569536540657281876e-03 3.978638648986816406e-01 -1.238012909889221191e-01 1.605276367627084255e-03 1.322543993592262268e-02 1.722271144390106201e-01 1.334627270698547363e-01 -3.213256597518920898e-02 3.551852703094482422e-01 6.726766377687454224e-02 2.938053309917449951e-01
1.226500570774078369e-01 -1.446353197097778320e-01 -1.293050944805145264e-01 2.668353915214538574e-01 -3.939130604267120361e-01 1.352365463972091675e-01 5.211544781923294067e-02 1.834561228752136230e-01 2.252234816551208496e-01 -2.499057799577713013e-01 -2.278370112180709839e-01 -3.523501753807067871e-01 -1.308140307664871216e-01 -1.134071778506040573e-02 -1.535588949918746948e-01 2.314543910324573517e-02 3.031733632087707520e-02 2.427021116018295288e-01 1.281362622976303101e-01 2.476025819778442383e-01 7.308799540624022484e-04 1.631524413824081421e-01 5.837626010179519653e-02 -1.631655991077423096e-01 1.451746076345443726e-01 4.882605373859405518e-02 -3.655039519071578979e-02 -2.188832685351371765e-02 1.098687052726745605e-01 2.296308130025863647e-01 -5.568919703364372253e-02 2.198080122470855713e-01
6.313189119100570679e-02 2.314749658107757568e-01 -1.336162090301513672e-01 7.337787747383117676e-02 1.257975399494171143e-01 -1.123019680380821228e-01 2.917299270629882812e-01 -5.349177401512861252e-03 3.126995861530303955e-01 -2.499906122684478760e-01 -2.406352162361145020e-01 -4.320993646979331970e-02 2.099265158176422119e-01 -2.430621385574340820e-01 -1.426060944795608521e-01 3.305321633815765381e-01 1.569491326808929443e-01 7.665710896253585815e-02 4.096376523375511169e-02 5.407189205288887024e-02 -5.381773412227630615e-02 1.062319353222846985e-01 -1.106290891766548157e-01 -6.899133324623107910e-02 -2.542032487690448761e-02 1.944923549890518188e-01 1.606088280677795410e-01 -1.550404448062181473e-02 -6.066685914993286133e-02 3.064030110836029053e-01 -1.579465121030807495e-01 3.154815733432769775e-01
-2.051570117473602295e-01 1.879957020282745361e-01 -8.249281905591487885e-03 -9.288880974054336548e-02 4.493563435971736908e-03 -3.049668669700622559e-01 2.637566030025482178e-01 1.198728978633880615e-01 2.648507058620452881e-01 1.014267727732658386e-01 -2.001127600669860840e-01 -3.911329433321952820e-02 3.902143985033035278e-02 1.161083951592445374e-01 -1.895914226770401001e-01 -9.286555647850036621e-02 -1.237388700246810913e-02 2.796832919120788574e-01 -1.850038953125476837e-02 1.183621883392333984e-01 -1.033444423228502274e-02 1.518210172653198242e-01 -2.001251131296157837e-01 4.516678676009178162e-02 -2.039199024438858032e-01 2.900987863540649414e-01 4.144554212689399719e-02 7.746529579162597656e-02 4.003825187683105469e-01 1.176810543984174728e-02 -2.865015864372253418e-01 1.461766213178634644e-01
3.054911643266677856e-02 1.717271059751510620e-01 5.872618407011032104e-03 1.674755513668060303e-01 -2.187173962593078613e-01 -9.858506917953491211e-02 9.750897437334060669e-02 4.024702012538909912e-01 1.766383796930313110e-01 -1.717222183942794800e-01 -1.896161213517189026e-02 -2.253186516463756561e-02 9.112156182527542114e-02 2.796625196933746338e-01 2.255056351423263550e-01 -2.204443067312240601e-01 2.327453643083572388e-01 9.947203099727630615e-02 -7.085496932268142700e-02 -3.342316448688507080e-01 -9.844005852937698364e-02 1.899005323648452759e-01 1.888472139835357666e-01 -4.075611531734466553e-01 -7.413545250892639160e-02 -5.416237190365791321e-02 4.486082494258880615e-02 -1.645006239414215088e-02 7.197159808129072189e-03 1.275742501020431519e-01 -9.396686404943466187e-02 2.720180340111255646e-02
-1.172131523489952087e-01 -8.535805158317089081e-03 -2.160082459449768066e-01 2.422361522912979126e-01 -1.341142803430557251e-01 -1.486812233924865723e-01 3.217964470386505127e-01 2.704977393150329590e-01 2.050086259841918945e-01 -1.353302001953125000e-01 -2.344432175159454346e-01 -1.942794024944305420e-01 1.370971798896789551e-01 3.260669708251953125e-01 -9.501939639449119568e-03 -1.700057238340377808e-01 1.041795089840888977e-01 2.582840621471405029e-01 1.155355721712112427e-01 -1.083555519580841064e-01 -1.035253256559371948e-01 -2.455882430076599121e-01 1.759477555751800537e-01 8.597404509782791138e-02 1.568075716495513916e-01 -1.886655390262603760e-01 -1.762717776000499725e-02 -1.145531162619590759e-01 2.058069556951522827e-01 1.376976221799850464e-01 -1.326161064207553864e-02 9.866064041852951050e-02
-1.594318300485610962e-01 1.398729830980300903e-01 1.699618063867092133e-02 1.017747297883033752e-01 -1.903802156448364258e-02 -2.641774117946624756e-01 1.626325398683547974e-02 2.385512888431549072e-01 2.890495359897613525e-01 -2.039473205804824829e-01 7.069887965917587280e-02 3.990948200225830078e-02 1.811433769762516022e-02 6.407038867473602295e-02 3.535921871662139893e-02 -3.142769336700439453e-01 1.896229684352874756e-01 8.318144828081130981e-02 2.363477088510990143e-02 -2.449009120464324951e-01 5.043106526136398315e-02 -2.823607251048088074e-02 -3.155611827969551086e-02 -4.872093200683593750e-01 -2.863398753106594086e-02 -5.628834292292594910e-02 1.268855333328247070e-01 -1.395715773105621338e-01 1.639230549335479736e-01 3.569637835025787354e-01 -1.835933774709701538e-01 9.038221091032028198e-02
3.006196580827236176e-02 7.085496932268142700e-02 -2.925615012645721436e-01 -5.809688940644264221e-02 2.279175631701946259e-02 -2.502953447401523590e-02 2.997614741325378418e-01 3.262196779251098633e-01 2.406664788722991943e-01 1.357509642839431763e-01 -2.955554425716400146e-01 -3.293103277683258057e-01 2.067509740591049194e-01 2.113938927650451660e-01 -1.324315518140792847e-01 1.939824819564819336e-01 7.377796620130538940e-02 -1.828605979681015015e-01 3.275986015796661377e-02 -1.965927034616470337e-01 1.468393113464117050e-02 -2.892985753715038300e-02 2.624244987964630127e-01 -7.293772697448730469e-02 1.319511979818344116e-01 -1.309240702539682388e-03 1.668161451816558838e-01 2.703338563442230225e-01 -4.282366111874580383e-02 1.455740351229906082e-02 9.358430281281471252e-03 1.365358978509902954e-01
7.651539891958236694e-02 -1.468316465616226196e-01 -6.378905382007360458e-03 -6.604199856519699097e-02 -1.227850019931793213e-01 -7.736466825008392334e-02 3.434203565120697021e-01 1.772704571485519409e-01 9.402474761009216309e-02 -1.114158779382705688e-01 -4.346632957458496094e-02 -1.817766875028610229e-01 1.077549383044242859e-01 1.988428384065628052e-01 -6.673456728458404541e-02 1.590752899646759033e-01 3.473526537418365479e-01 2.125928252935409546e-01 1.290201097726821899e-01 -2.997891306877136230e-01 -7.617612183094024658e-02 -2.335068434476852417e-01 -1.644123345613479614e-01 -1.063056588172912598e-01 2.659944891929626465e-01 -1.459966152906417847e-01 1.980937272310256958e-01 1.342401001602411270e-02 3.250508606433868408e-01 1.142677590250968933e-01 -9.650003910064697266e-02 1.735478788614273071e-01
-5.028548091650009155e-02 -9.502194821834564209e-02 -1.084966138005256653e-01 -2.660471200942993164e-02 -1.279216706752777100e-01 -4.018006324768066406e-01 2.688849866390228271e-01 3.025617599487304688e-01 2.561746537685394287e-01 -6.341882050037384033e-02 -6.871730089187622070e-02 -1.730034202337265015e-01 2.483280748128890991e-01 1.524773091077804565e-01 -1.101523414254188538e-01 -1.482596546411514282e-01 2.443281114101409912e-01 1.159258782863616943e-01 2.438791245222091675e-01 -1.115157753229141235e-01 1.364472508430480957e-01 -2.811072170734405518e-01 -9.894619137048721313e-02 -7.442072033882141113e-02 -9.739708900451660156e-02 1.220694780349731445e-01 1.786826997995376587e-01 -1.825045794248580933e-01 2.203836739063262939e-01 8.726395666599273682e-02 8.000916987657546997e-02 -2.753997966647148132e-02
-6.565421819686889648e-02 8.507990092039108276e-02 5.048239231109619141e-02 1.869379431009292603e-01 7.733184099197387695e-02 2.957090735435485840e-02 2.914751172065734863e-01 3.713257610797882080e-01 6.897407025098800659e-02 1.237208396196365356e-01 -6.505319476127624512e-02 -2.481043934822082520e-01 1.215374190360307693e-02 1.266551613807678223e-01 -9.657767415046691895e-02 -5.099889356642961502e-03 -7.889047265052795410e-03 1.543186157941818237e-01 -1.427664607763290405e-01 -1.394767463207244873e-01 -1.969628930091857910e-01 -1.496545672416687012e-01 -1.277981251478195190e-01 1.196912303566932678e-02 -7.083230465650558472e-02 -2.363922074437141418e-02 3.384226262569427490e-01 -1.412314623594284058e-01 4.033377766609191895e-01 7.673531770706176758e-03 8.401711285114288330e-02 3.982918858528137207e-01
-2.663680911064147949e-01 -8.900936692953109741e-03 4.963882640004158020e-02 2.593125700950622559e-01 -1.517440229654312134e-01 -1.020451188087463379e-01 1.627733111381530762e-01 2.641638815402984619e-01 2.346999198198318481e-01 -5.164214968681335449e-02 -9.027161449193954468e-02 -2.561273574829101562e-01 -4.472583904862403870e-02 -1.363521963357925415e-01 3.847530782222747803e-01 1.163831427693367004e-01 8.027373254299163818e-02 8.004824630916118622e-03 -3.271099328994750977e-01 4.449888132512569427e-03 2.067963629961013794e-01 -5.348062142729759216e-02 3.892867639660835266e-02 -6.508817523717880249e-02 -5.460584536194801331e-02 -3.456593304872512817e-02 2.587500214576721191e-01 1.832099817693233490e-02 -5.721725896000862122e-02 2.735089659690856934e-01 -2.211692035198211670e-01 2.291398048400878906e-01
-1.896170713007450104e-02 -1.118414029479026794e-01 -4.615958034992218018e-02 3.087154924869537354e-01 4.766997694969177246e-02 -2.026106119155883789e-01 3.634891808032989502e-01 1.795268356800079346e-01 6.612274050712585449e-02 -2.255991250276565552e-01 -2.059130184352397919e-02 6.509348005056381226e-02 1.012531444430351257e-01 1.832010149955749512e-01 -1.147597506642341614e-01 3.681035041809082031e-01 -4.630579426884651184e-02 4.009861126542091370e-02 -4.889881983399391174e-02 -8.878528326749801636e-02 5.393366888165473938e-02 -1.239170432090759277e-01 4.463990218937397003e-03 -3.878399133682250977e-01 -3.198805451393127441e-02 4.494184255599975586e-02 1.696672588586807251e-01 -1.980677396059036255e-01 1.518967095762491226e-02 9.777171909809112549e-02 -1.598919332027435303e-01 3.747782409191131592e-01
-1.104117110371589661e-01 -5.131930857896804810e-02 -2.054127752780914307e-01 2.148592025041580200e-01 -2.799003124237060547e-01 -1.737160980701446533e-01 2.442470043897628784e-01 1.084131225943565369e-01 1.707415878772735596e-01 -5.842325463891029358e-02 4.455737769603729248e-02 -1.695295423269271851e-01 9.600994735956192017e-02 8.924283087253570557e-02 -9.620352834463119507e-02 2.621494829654693604e-01 1.298636049032211304e-01 2.874093353748321533e-01 -3.502425923943519592e-02 -3.973126709461212158e-01 7.794152200222015381e-02 4.613344371318817139e-02 1.493392437696456909e-01 -3.930815458297729492e-01 3.050487488508224487e-02 2.106584161520004272e-01 1.394073963165283203e-01 -1.284925919026136398e-02 -6.225796788930892944e-02 3.718528524041175842e-02 6.354179698973894119e-03 2.113208174705505371e-01
2.143805176019668579e-01 -2.700730264186859131e-01 1.450981050729751587e-01 -1.121541857719421387e-01 -2.286384850740432739e-01 2.033825963735580444e-03 1.868850141763687134e-01 3.008429706096649170e-01 4.029892981052398682e-01 -4.270143210887908936e-01 -2.086298018693923950e-01 9.741220623254776001e-02 -1.305534839630126953e-01 -1.139385476708412170e-01 9.977639466524124146e-02 1.668008267879486084e-01 1.218328997492790222e-01 1.456067413091659546e-01 -4.393325652927160263e-03 -1.778430677950382233e-02 1.052705571055412292e-01 1.064882650971412659e-01 6.708864122629165649e-02 4.758436232805252075e-02 -2.740496024489402771e-02 -9.271748363971710205e-02 -1.635688543319702148e-01 -2.774333348497748375e-03 -5.867866426706314087e-02 1.860827505588531494e-01 -1.585330665111541748e-01 1.982838958501815796e-01
2.979055047035217285e-01 1.114737838506698608e-01 -5.343235284090042114e-02 -1.208367794752120972e-01 -3.049545921385288239e-03 -3.391426801681518555e-02 3.121668100357055664e-01 -2.594575472176074982e-02 2.399489581584930420e-01 -7.476238906383514404e-02 -7.540937513113021851e-02 -4.052859246730804443e-01 2.100982330739498138e-02 3.321456536650657654e-02 1.840670220553874969e-02 -7.062580436468124390e-02 -1.894525885581970215e-01 1.921698153018951416e-01 -1.820662766695022583e-01 -1.095411404967308044e-01 1.099129840731620789e-01 -2.046850770711898804e-01 -2.729629538953304291e-02 -1.573248058557510376e-01 1.169437468051910400e-01 8.393692970275878906e-02 1.428217738866806030e-01 -1.496713012456893921e-01 1.845308393239974976e-01 -2.746338546276092529e-01 -2.299410402774810791e-01 3.446708917617797852e-01
-2.854475937783718109e-02 1.528412550687789917e-01 -2.090921849012374878e-01 2.424207925796508789e-01 -1.518535166978836060e-01 1.358648687601089478e-01 1.626341231167316437e-02 2.970511019229888916e-01 3.645240068435668945e-01 1.941562592983245850e-01 -1.194300428032875061e-01 -2.029628157615661621e-01 8.128738403320312500e-02 -2.578628808259963989e-02 1.041127443313598633e-01 2.703087925910949707e-01 -5.842733383178710938e-02 2.386697828769683838e-01 3.103633224964141846e-02 -3.075776696205139160e-01 1.277361512184143066e-01 -1.383744478225708008e-01 3.692898899316787720e-02 -2.306306660175323486e-01 -2.443104796111583710e-02 5.671259015798568726e-02 1.984639912843704224e-01 -2.153180539608001709e-02 2.682978808879852295e-01 8.756301552057266235e-02 1.001490950584411621e-01 2.163241207599639893e-01
1.513414382934570312e-01 -1.461255550384521484e-01 5.667091906070709229e-02 2.261214554309844971e-01 -3.183827102184295654e-01 -1.590788066387176514e-01 1.849946230649948120e-01 2.146867364645004272e-01 1.813181489706039429e-01 -2.608823478221893311e-01 -1.906018555164337158e-01 -1.321759968996047974e-01 6.211492791771888733e-02 2.195900678634643555e-01 -1.904159039258956909e-01 -1.038819104433059692e-01 -5.291121080517768860e-02 3.740751743316650391e-02 9.585481137037277222e-02 -9.228879213333129883e-02 -2.790874242782592773e-01 -1.018462777137756348e-01 -1.174553483724594116e-01 -7.543607056140899658e-02 -3.096780776977539062e-01 2.168102413415908813e-01 -6.975828856229782104e-02 -1.080358549952507019e-01 2.583026289939880371e-01 2.277649939060211182e-01 -1.774595826864242554e-01 -3.692144900560379028e-02
1.130606010556221008e-01 6.666664034128189087e-02 -2.869860269129276276e-03 -6.930016726255416870e-02 -2.151964232325553894e-02 -2.202990502119064331e-01 1.250363886356353760e-01 8.297130465507507324e-02 4.404849410057067871e-01 -4.555558860301971436e-01 -8.000639081001281738e-02 5.658962950110435486e-02 2.839719057083129883e-01 -1.367280036211013794e-01 4.004236683249473572e-02 8.911482244729995728e-02 -9.981125593185424805e-03 1.112112700939178467e-01 -1.120070070028305054e-01 7.721233851043507457e-05 9.799321740865707397e-02 1.174961775541305542e-01 2.648467384278774261e-02 -8.935798704624176025e-02 -4.408174753189086914e-02 2.895501255989074707e-01 4.273569956421852112e-02 -3.076326549053192139e-01 6.645072996616363525e-02 2.662619650363922119e-01 -2.649815380573272705e-01 3.908344358205795288e-02
-1.625476628541946411e-01 -1.864984482526779175e-01 -1.420849412679672241e-01 -3.179658949375152588e-02 4.106102511286735535e-02 1.464813831262290478e-03 -2.923083025962114334e-03 3.127286136150360107e-01 2.359005063772201538e-01 -2.274470925331115723e-01 -2.885000407695770264e-01 -1.390997916460037231e-01 2.930973470211029053e-02 3.589995801448822021e-01 6.088554486632347107e-02 -2.138019502162933350e-01 2.076126486063003540e-01 2.404966391623020172e-02 1.887248903512954712e-01 -2.205565273761749268e-01 8.492198586463928223e-02 -6.547094136476516724e-02 -5.310379713773727417e-02 6.493495404720306396e-02 -2.563866600394248962e-02 -2.046923786401748657e-01 2.271536290645599365e-01 -1.379245817661285400e-01 3.774712085723876953e-01 8.787897229194641113e-02 -1.272642612457275391e-01 5.404742434620857239e-02
2.751827472820878029e-03 -6.834010034799575806e-02 -1.298248171806335449e-01 -8.042553812265396118e-02 -2.280102372169494629e-01 -2.012049853801727295e-01 -1.080168336629867554e-01 4.636551439762115479e-01 3.517329394817352295e-01 -2.256567180156707764e-01 -1.074373051524162292e-01 5.202797800302505493e-02 7.160755991935729980e-02 -1.968976855278015137e-01 6.533107161521911621e-02 -4.856070131063461304e-02 -1.282764822244644165e-01 -3.562205703929066658e-03 -2.300323992967605591e-01 3.625337779521942139e-02 7.514665275812149048e-02 8.433901518583297729e-02 -2.136220782995223999e-01 5.123120918869972229e-02 -5.378868058323860168e-02 4.906647652387619019e-02 -2.820460125803947449e-02 -1.506752818822860718e-01 3.683347105979919434e-01 2.420193254947662354e-01 1.110980883240699768e-01 2.153424471616744995e-01
-1.163144037127494812e-01 1.271677110344171524e-02 1.861529983580112457e-02 -1.296661943197250366e-01 -2.507044374942779541e-01 3.337799385190010071e-02 2.296654731035232544e-01 5.204727053642272949e-01 2.690041363239288330e-01 -1.903837174177169800e-01 -5.861750990152359009e-02 -1.326816976070404053e-01 1.508409082889556885e-01 -4.350332021713256836e-01 7.133665494620800018e-03 -1.509189009666442871e-01 4.372822120785713196e-02 -1.978635042905807495e-02 -8.595716953277587891e-02 -9.667678922414779663e-02 -5.468991398811340332e-02 -1.041825041174888611e-01 -8.077963441610336304e-02 2.947803121060132980e-03 -1.425241529941558838e-01 -1.333716809749603271e-01 1.511832922697067261e-01 -8.092294633388519287e-02 2.400857359170913696e-01 1.392016261816024780e-01 -1.771219670772552490e-01 -4.179111495614051819e-02
-1.350588649511337280e-01 -4.429814219474792480e-02 2.309248410165309906e-02 9.774354100227355957e-02 -1.024084240198135376e-01 -1.410947889089584351e-01 3.869711160659790039e-01 1.489240676164627075e-01 3.796412795782089233e-02 -2.121634036302566528e-02 -2.147628962993621826e-01 -3.531136810779571533e-01 1.939927637577056885e-01 -8.343583345413208008e-02 3.461300209164619446e-02 -1.405761539936065674e-01 -1.779811456799507141e-02 5.949251353740692139e-02 -1.675145924091339111e-01 5.162740126252174377e-02 -1.853543370962142944e-01 -2.957574129104614258e-01 8.139644563198089600e-02 -1.458742320537567139e-01 -2.259546816349029541e-01 -3.203030303120613098e-02 3.376277387142181396e-01 -6.933350861072540283e-02 2.359803766012191772e-01 8.702723681926727295e-02 2.328348904848098755e-01 2.376164346933364868e-01
1.154772639274597168e-01 1.315882503986358643e-01 -2.198359817266464233e-01 1.152526214718818665e-01 -1.358251720666885376e-01 -4.588267765939235687e-03 -1.755785755813121796e-02 1.367103904485702515e-01 5.038774013519287109e-01 -6.403264403343200684e-02 -1.328502595424652100e-01 -3.661853075027465820e-01 9.484617412090301514e-02 1.067903265357017517e-01 -6.409203633666038513e-03 2.143274843692779541e-01 -2.062994390726089478e-01 4.144145548343658447e-02 -5.660331249237060547e-02 -2.685945630073547363e-01 -6.826363503932952881e-02 -1.853252798318862915e-01 3.967411816120147705e-02 -3.396928310394287109e-01 -1.170309558510780334e-01 1.041392609477043152e-01 2.605594992637634277e-01 3.426813986152410507e-03 -8.474998921155929565e-02 2.714970149099826813e-02 -1.347943693399429321e-01 -5.712193436920642853e-03
-6.819830089807510376e-02 1.883033365011215210e-01 -3.255702927708625793e-02 1.301220897585153580e-02 -1.730337440967559814e-01 8.265471085906028748e-03 -2.106981351971626282e-02 2.974328100681304932e-01 1.256745755672454834e-01 -9.161917120218276978e-02 -2.710457146167755127e-01 -3.001360297203063965e-01 1.790221594274044037e-02 4.811957478523254395e-01 -1.557432711124420166e-01 -1.204574927687644958e-01 -2.022311836481094360e-01 9.665806777775287628e-03 -1.760691255331039429e-01 1.524781286716461182e-01 1.774291135370731354e-02 1.475243084132671356e-02 -4.487517476081848145e-02 -9.468984603881835938e-02 2.114289104938507080e-01 -1.053127869963645935e-01 -9.711785614490509033e-02 -1.642998307943344116e-01 1.833114624023437500e-01 2.165233790874481201e-01 -6.761274486780166626e-02 3.119965791702270508e-01
4.565970227122306824e-02 -2.292921952903270721e-02 -8.637144416570663452e-02 6.993249058723449707e-03 -1.842102259397506714e-01 -1.733099669218063354e-01 3.043539226055145264e-01 5.155806243419647217e-02 9.684263914823532104e-02 -2.626720443367958069e-02 -1.868965327739715576e-01 -2.220878005027770996e-01 4.334147553890943527e-03 -1.667522639036178589e-02 9.884357452392578125e-02 2.761540710926055908e-01 6.336867809295654297e-02 1.088528633117675781e-01 1.036793515086174011e-01 -4.595002233982086182e-01 -1.615033596754074097e-01 1.861543208360671997e-01 -1.560129225254058838e-01 -2.586981356143951416e-01 -1.518704183399677277e-02 -1.302463263273239136e-01 2.084574550390243530e-01 -7.917976379394531250e-02 3.712131679058074951e-01 -5.223753675818443298e-02 -1.326741278171539307e-01 1.875270456075668335e-01
5.500566959381103516e-02 -3.304567188024520874e-02 -1.276867231354117393e-03 -1.828205585479736328e-01 -1.914752423763275146e-01 5.912452936172485352e-02 1.699039041996002197e-01 4.129638969898223877e-01 2.934078574180603027e-01 -3.111735880374908447e-01 -2.891991138458251953e-01 -5.134524032473564148e-02 2.247308790683746338e-01 -2.753339707851409912e-01 7.453303784132003784e-02 7.117719203233718872e-02 -1.036166027188301086e-01 1.707755476236343384e-01 -1.416520625352859497e-01 8.321733027696609497e-02 4.694290459156036377e-03 2.460347414016723633e-01 -1.279363334178924561e-01 1.118160784244537354e-01 -9.329342842102050781e-02 -2.938662469387054443e-02 -8.951603621244430542e-02 -2.251328667625784874e-03 2.400097250938415527e-01 1.824499666690826416e-01 2.010034956037998199e-02 2.270892709493637085e-01
1.255463361740112305e-01 1.929033100605010986e-01 -1.794657856225967407e-01 2.568262517452239990e-01 1.061988249421119690e-01 -8.509627729654312134e-02 9.103512763977050781e-02 2.353584319353103638e-01 3.749430179595947266e-01 -1.856365799903869629e-01 -1.333212107419967651e-01 -3.393495678901672363e-01 9.917059540748596191e-02 1.312340646982192993e-01 -3.476582467555999756e-02 2.527602910995483398e-01 -1.168488431721925735e-02 1.009205728769302368e-01 -2.258950471878051758e-01 -7.261373847723007202e-02 -4.668745398521423340e-02 -1.039269641041755676e-01 -8.292021602392196655e-02 2.168736234307289124e-02 1.870048344135284424e-01 -2.676205337047576904e-01 1.497168242931365967e-01 -1.607231199741363525e-01 2.730109691619873047e-01 -5.894154682755470276e-02 5.591839551925659180e-02 2.088177800178527832e-01
5.436184629797935486e-02 4.694103077054023743e-02 -1.744600087404251099e-01 1.941318362951278687e-01 1.271127015352249146e-01 1.407006233930587769e-01 -5.158063955605030060e-03 4.064112603664398193e-01 2.631016969680786133e-01 -2.661654651165008545e-01 1.483613699674606323e-01 -1.967544406652450562e-01 5.122005566954612732e-02 1.698975116014480591e-01 -1.637945920228958130e-01 2.219249308109283447e-01 1.422374844551086426e-01 3.461799351498484612e-03 -3.199646174907684326e-01 -1.095872595906257629e-01 2.682037949562072754e-01 3.451196476817131042e-02 -1.903037279844284058e-01 -1.295328736305236816e-01 2.494467943906784058e-01 2.983076125383377075e-02 1.569693982601165771e-01 7.333878427743911743e-02 1.579892635345458984e-01 5.356096476316452026e-02 -5.849297717213630676e-02 1.791023612022399902e-01
3.372025787830352783e-01 -1.245261952280998230e-01 3.698650375008583069e-02 -5.962475761771202087e-02 -2.901384830474853516e-01 -1.296486705541610718e-01 9.517258405685424805e-02 4.189144670963287354e-01 2.494696080684661865e-01 -1.173562407493591309e-01 -2.028053402900695801e-01 7.775095850229263306e-02 2.221960946917533875e-02 4.126028716564178467e-01 1.441036444157361984e-02 -2.111660093069076538e-01 -4.669134691357612610e-02 1.007410734891891479e-01 -1.802369058132171631e-01 4.365897271782159805e-03 2.769818902015686035e-01 -1.265696138143539429e-01 -6.539006531238555908e-02 -8.813130855560302734e-02 -1.801305264234542847e-01 3.598279878497123718e-02 7.056550681591033936e-02 -9.935493580996990204e-03 9.206426143646240234e-02 1.103435456752777100e-01 8.979833126068115234e-02 1.564018875360488892e-01
-1.671471297740936279e-01 2.597827017307281494e-01 -9.836696833372116089e-02 1.365707814693450928e-02 -2.581689953804016113e-01 -9.200952202081680298e-02 2.769614458084106445e-01 4.140157997608184814e-01 2.426795363426208496e-01 3.113523125648498535e-02 1.737358570098876953e-01 -2.525391578674316406e-01 7.482596486806869507e-02 -9.578969329595565796e-02 -1.232181116938591003e-01 -5.162584036588668823e-02 -2.370380759239196777e-01 1.534125059843063354e-01 -1.089709028601646423e-01 1.175203472375869751e-01 9.446386247873306274e-02 -3.310557901859283447e-01 -9.717809408903121948e-02 -1.246938556432723999e-01 -6.813929229974746704e-02 2.405025996267795563e-02 3.373120352625846863e-02 9.038624167442321777e-02 -7.461574859917163849e-03 3.240159749984741211e-01 -7.375231385231018066e-02 1.053630635142326355e-01
3.239298462867736816e-01 2.230516821146011353e-01 -1.431195735931396484e-01 -1.306156255304813385e-02 9.145267307758331299e-02 -5.105008929967880249e-02 -9.362812153995037079e-03 1.668930053710937500e-01 8.370345830917358398e-02 -6.789631396532058716e-02 -8.149300515651702881e-02 -9.518728405237197876e-02 8.946418762207031250e-02 2.739868462085723877e-01 -6.657630205154418945e-03 4.055437445640563965e-02 -8.205629140138626099e-02 1.238822340965270996e-01 -2.295020073652267456e-01 7.341979071497917175e-03 6.930644158273935318e-03 2.901206910610198975e-01 -4.260737448930740356e-02 1.943236566148698330e-03 1.491253376007080078e-01 9.420722723007202148e-02 -4.320391640067100525e-02 1.403085980564355850e-02 2.631338834762573242e-01 3.155640661716461182e-01 -1.921539008617401123e-01 5.233651399612426758e-01
7.555328309535980225e-02 6.585498806089162827e-03 -1.152399927377700806e-01 1.982658356428146362e-01 -1.209559217095375061e-01 4.492080211639404297e-02 3.885165974497795105e-02 9.943944215774536133e-02 4.896102249622344971e-01 -2.967801988124847412e-01 -6.375367939472198486e-02 -1.564633697271347046e-01 -1.770461327396333218e-03 -1.325607895851135254e-01 -8.951953053474426270e-02 2.110097557306289673e-01 1.119838654994964600e-01 1.244513988494873047e-01 4.635953530669212341e-02 9.618788957595825195e-02 5.352120101451873779e-02 1.064774096012115479e-01 5.231850966811180115e-02 -4.516116976737976074e-01 2.925747260451316833e-02 1.216355413198471069e-01 1.274105012416839600e-01 -1.255695074796676636e-01 1.535249687731266022e-02 7.181333750486373901e-02 -4.155979156494140625e-01 3.267432004213333130e-02
2.059370577335357666e-01 9.526372700929641724e-02 1.384153515100479126e-01 -1.603251248598098755e-01 1.409164667129516602e-01 3.990277275443077087e-02 2.749976813793182373e-01 2.196360975503921509e-01 4.889095947146415710e-02 -2.205301970243453979e-01 -1.430931389331817627e-01 -1.318564563989639282e-01 9.538971632719039917e-02 1.038544401526451111e-01 1.173576712608337402e-02 2.059198543429374695e-02 -9.507164359092712402e-03 -4.346136376261711121e-02 -3.950329124927520752e-02 1.582666039466857910e-01 5.208720266819000244e-02 2.923651039600372314e-01 1.149549111723899841e-01 -3.672791123390197754e-01 -1.600227653980255127e-01 3.135672509670257568e-01 1.499827802181243896e-01 -2.783161103725433350e-01 2.854109108448028564e-01 4.197782278060913086e-02 -2.742777168750762939e-01 4.222209006547927856e-02
-9.210694581270217896e-02 -3.359364569187164307e-01 6.957530975341796875e-02 1.123933717608451843e-01 -2.363818734884262085e-01 -1.041769459843635559e-01 -1.351440697908401489e-01 3.607299923896789551e-01 2.656860649585723877e-01 7.817045599222183228e-02 -3.147677779197692871e-01 9.305427223443984985e-02 1.164560467004776001e-01 9.492544829845428467e-02 -1.863024383783340454e-01 -1.308110654354095459e-01 1.102671846747398376e-01 1.407465338706970215e-01 1.730760186910629272e-01 5.158986896276473999e-03 2.902032807469367981e-02 -2.232691496610641479e-01 -7.455413788557052612e-02 -1.282937228679656982e-01 1.370339393615722656e-01 -9.032482653856277466e-02 1.693807393312454224e-01 1.217876076698303223e-01 1.541581749916076660e-01 1.776662021875381470e-01 -2.487514019012451172e-01 2.547836303710937500e-01
1.070944219827651978e-01 9.901484102010726929e-02 5.187088251113891602e-02 2.112467586994171143e-01 8.600631356239318848e-02 -3.162885904312133789e-01 3.590676188468933105e-01 -3.660597279667854309e-02 2.590941488742828369e-01 -8.352760225534439087e-02 -1.222504377365112305e-01 -1.470095664262771606e-01 2.030875384807586670e-01 8.002591133117675781e-02 1.811421513557434082e-01 -1.585924476385116577e-01 3.427438437938690186e-01 2.052896618843078613e-01 -9.619285911321640015e-02 1.194220632314682007e-01 3.781776875257492065e-02 -7.440494745969772339e-02 -3.620111569762229919e-02 -2.402609735727310181e-01 1.123177483677864075e-01 -1.477499306201934814e-01 3.309935927391052246e-01 7.291143387556076050e-02 1.503465026617050171e-01 1.600767821073532104e-01 -1.751065254211425781e-01 -9.300034493207931519e-03
-3.202129900455474854e-02 1.855963170528411865e-01 -1.229653581976890564e-01 7.426995038986206055e-02 -3.105318546295166016e-01 -2.179448902606964111e-01 -9.163727611303329468e-02 6.249389052391052246e-02 1.573739349842071533e-01 -5.406649783253669739e-02 -4.761804360896348953e-03 -3.895160853862762451e-01 3.631853163242340088e-01 8.619933575391769409e-02 -3.403176665306091309e-01 4.566921293735504150e-02 5.884568765759468079e-02 5.150571465492248535e-02 8.863405138254165649e-02 1.829185783863067627e-01 5.999871063977479935e-03 -2.262340672314167023e-02 -1.355246901512145996e-01 -7.905378192663192749e-02 -9.002739191055297852e-02 -1.144417449831962585e-01 2.889296114444732666e-01 8.290632814168930054e-02 6.768357008695602417e-02 7.533943746238946915e-03 -4.707769304513931274e-02 3.999792039394378662e-01
7.680039107799530029e-02 6.050758436322212219e-02 7.658875733613967896e-02 8.712196350097656250e-02 -2.016277313232421875e-01 -1.863457113504409790e-01 1.374079436063766479e-01 1.366413980722427368e-01 1.260807663202285767e-01 3.516563773155212402e-02 -8.833234012126922607e-02 -5.184733867645263672e-01 2.625450119376182556e-02 1.576089262962341309e-01 -1.663022339344024658e-01 6.956192199140787125e-03 -2.017441987991333008e-01 1.546861678361892700e-01 1.719821840524673462e-01 -2.398609519004821777e-01 -1.672661155462265015e-01 2.903423905372619629e-01 -3.092158585786819458e-02 -2.442083507776260376e-01 2.141649276018142700e-01 8.874905109405517578e-02 2.773703634738922119e-01 -3.338695317506790161e-02 -4.888641182333230972e-03 1.276542544364929199e-01 -1.814818531274795532e-01 1.068262159824371338e-01
3.535899799317121506e-03 1.515276432037353516e-01 5.158770456910133362e-02 1.691970825195312500e-01 -2.416356950998306274e-01 -7.058157026767730713e-02 2.051892727613449097e-01 3.381351530551910400e-01 3.017530143260955811e-01 -8.447560667991638184e-02 -2.360871434211730957e-01 -1.549210548400878906e-01 -4.301625117659568787e-02 1.270052045583724976e-01 -3.040213584899902344e-01 -2.385934069752693176e-02 7.849477976560592651e-02 2.791747748851776123e-01 -4.199130833148956299e-02 1.229125931859016418e-01 -1.691633760929107666e-01 -5.657376721501350403e-03 -1.806361973285675049e-01 -1.243650540709495544e-01 -1.396691352128982544e-01 -5.418821424245834351e-02 -1.430949419736862183e-01 3.350178599357604980e-01 -6.371091306209564209e-02 -1.916058063507080078e-01 -1.494230180978775024e-01 2.026115804910659790e-01
-9.553062915802001953e-02 -9.009970724582672119e-02 -1.064801737666130066e-01 -2.419786006212234497e-01 -3.122755885124206543e-01 6.388112157583236694e-02 -2.285624295473098755e-02 2.908284068107604980e-01 1.949643343687057495e-01 -2.276303768157958984e-01 -2.593899369239807129e-01 -1.628298610448837280e-01 8.785124868154525757e-02 -1.909117698669433594e-01 1.767089366912841797e-01 -5.025136098265647888e-02 2.098928242921829224e-01 2.235127538442611694e-01 -9.874036163091659546e-02 2.210234850645065308e-02 1.749520748853683472e-02 1.308340430259704590e-01 -2.193511873483657837e-01 1.038216128945350647e-01 -2.538913488388061523e-02 8.692434430122375488e-02 1.714980900287628174e-01 -1.397840827703475952e-01 4.279350340366363525e-01 7.369592040777206421e-02 -5.339940264821052551e-02 1.883953660726547241e-01
-9.492946788668632507e-03 3.495704382658004761e-02 7.329332828521728516e-02 3.597188740968704224e-02 -1.998723298311233521e-02 -1.251507177948951721e-02 4.589371010661125183e-02 3.326745927333831787e-01 2.421110868453979492e-01 -1.438090503215789795e-01 2.545844018459320068e-02 -3.367205858230590820e-01 2.100631743669509888e-01 2.305548936128616333e-01 -1.127631869167089462e-02 1.754374802112579346e-02 -1.467059366405010223e-02 2.378595173358917236e-01 1.159185469150543213e-01 -2.046479433774948120e-01 5.479090809822082520e-01 1.277395784854888916e-01 -7.125712931156158447e-02 6.985801458358764648e-02 1.284374147653579712e-01 -1.753132790327072144e-01 -8.461839519441127777e-03 2.363573461771011353e-01 5.521248653531074524e-02 1.114906147122383118e-01 -2.949636057019233704e-02 1.718629002571105957e-01
8.562094718217849731e-02 2.487217336893081665e-01 2.393811568617820740e-02 -3.126064315438270569e-02 -5.456113070249557495e-02 1.407760530710220337e-01 -9.026251733303070068e-03 3.174888789653778076e-01 1.978245377540588379e-01 -2.832213342189788818e-01 -4.602190479636192322e-02 1.357856988906860352e-01 3.637480735778808594e-01 2.171219885349273682e-02 2.673766314983367920e-01 -2.290525734424591064e-01 1.929888725280761719e-01 2.320273034274578094e-02 -4.453302174806594849e-02 -7.184666395187377930e-02 -3.358582407236099243e-02 1.346269398927688599e-01 -3.759534284472465515e-02 2.209006547927856445e-01 -6.642953306436538696e-02 2.212986201047897339e-01 2.046050727367401123e-01 1.276516914367675781e-01 1.630520075559616089e-01 1.380281001329421997e-01 -2.111644148826599121e-01 3.045873045921325684e-01
1.879687607288360596e-01 1.264454767806455493e-04 1.099331527948379517e-01 2.695611910894513130e-03 2.012792788445949554e-02 -2.733473479747772217e-01 1.634957268834114075e-03 5.833454728126525879e-01 2.295346707105636597e-01 -1.955170780420303345e-01 -2.504210770130157471e-01 2.542004361748695374e-02 2.248466163873672485e-01 2.380355149507522583e-01 -2.767862379550933838e-01 -1.756828725337982178e-01 5.441295728087425232e-02 -4.878426343202590942e-02 1.714220494031906128e-01 -1.817285269498825073e-01 5.511993169784545898e-02 -8.859638124704360962e-02 1.037999689579010010e-01 1.169402524828910828e-01 5.983766913414001465e-02 7.793074008077383041e-03 -7.283753901720046997e-02 -9.495625644922256470e-02 7.730028033256530762e-02 6.531272828578948975e-02 -1.566199213266372681e-01 -1.112295985221862793e-01
1.534533947706222534e-01 1.239432990550994873e-01 -2.965557947754859924e-02 -1.713693886995315552e-01 3.298845514655113220e-02 -9.380849450826644897e-02 1.599686890840530396e-01 1.749048531055450439e-01 2.133088409900665283e-01 -4.864587262272834778e-02 -1.202272772789001465e-01 5.360854044556617737e-02 2.150609046220779419e-01 3.240669369697570801e-01 -3.503958284854888916e-01 2.369852364063262939e-02 -3.866812214255332947e-02 2.952457070350646973e-01 8.503021299839019775e-02 7.375761866569519043e-02 8.245161175727844238e-02 -1.862226985394954681e-02 -1.986605674028396606e-01 -3.764524161815643311e-01 -2.910646200180053711e-01 -2.317512184381484985e-01 2.071141004562377930e-01 -3.604269772768020630e-02 1.409823726862668991e-02 -6.251182407140731812e-02 -9.240796416997909546e-02 2.000922262668609619e-01
-6.525059789419174194e-02 -3.832802921533584595e-02 2.150274068117141724e-01 -2.879330217838287354e-01 -3.916903138160705566e-01 -1.613058149814605713e-02 2.474047392606735229e-01 8.912926912307739258e-02 1.519716680049896240e-01 -2.066276669502258301e-01 -1.176659762859344482e-01 7.450000196695327759e-02 1.958428919315338135e-01 4.495354369282722473e-03 -1.181310638785362244e-01 1.553864628076553345e-01 1.918711960315704346e-01 4.293644055724143982e-02 -4.362801462411880493e-02 1.398864537477493286e-01 1.329374164342880249e-01 -1.366414874792098999e-01 -1.171912625432014465e-01 -1.709746122360229492e-01 -2.394018024206161499e-01 1.312694251537322998e-01 9.742470085620880127e-02 -3.164085373282432556e-02 3.380860015749931335e-02 3.366433680057525635e-01 -3.579915761947631836e-01 1.163164898753166199e-01
1.260813176631927490e-01 -3.408744931221008301e-01 -6.741482019424438477e-02 -1.515439804643392563e-02 -1.386637240648269653e-01 -2.478515170514583588e-02 7.342813163995742798e-02 3.685514330863952637e-01 2.180475145578384399e-01 1.893188990652561188e-02 -3.152109682559967041e-01 -1.038346886634826660e-01 8.164045959711074829e-02 1.871583461761474609e-01 -2.144122123718261719e-01 -2.405122667551040649e-01 2.390172705054283142e-02 1.351150721311569214e-01 3.250113725662231445e-01 -1.821509897708892822e-01 3.101406693458557129e-01 1.520619839429855347e-01 -4.733752086758613586e-02 -3.280039131641387939e-02 -5.889211595058441162e-02 -1.732175201177597046e-01 1.079254150390625000e-01 5.516950041055679321e-02 1.188743636012077332e-01 6.765038520097732544e-02 -1.070789694786071777e-01 1.997789442539215088e-01
2.455815076828002930e-01 -1.483370661735534668e-01 -2.717623710632324219e-01 -2.344464063644409180e-01 -4.848152771592140198e-02 -1.612896844744682312e-02 7.702662795782089233e-02 1.475800126791000366e-01 2.535551488399505615e-01 -3.097235858440399170e-01 -9.950730949640274048e-02 -3.009535074234008789e-01 2.727380394935607910e-01 -2.376969531178474426e-02 2.225325554609298706e-01 4.569790139794349670e-02 7.163531333208084106e-02 -1.592909693717956543e-01 -1.092747822403907776e-01 -1.550853550434112549e-01 5.519789643585681915e-03 -8.624278753995895386e-02 4.014382958412170410e-01 -9.938412904739379883e-02 2.442392706871032715e-01 -7.063946127891540527e-02 1.431175768375396729e-01 6.411397457122802734e-02 1.140383630990982056e-01 -6.474770605564117432e-03 3.353452682495117188e-02 1.512798368930816650e-01
1.062835529446601868e-01 3.611510246992111206e-02 -8.912879228591918945e-02 -2.073991149663925171e-01 -3.131938874721527100e-01 2.401079237461090088e-02 3.984073176980018616e-02 2.269949615001678467e-01 1.774404942989349365e-01 -3.395655751228332520e-01 -6.143056973814964294e-02 -2.724137008190155029e-01 3.102413117885589600e-01 -1.867611855268478394e-01 1.786173284053802490e-01 -3.187720775604248047e-01 1.003811359405517578e-01 2.792032901197671890e-03 -1.849392056465148926e-01 -1.068681292235851288e-02 5.142662301659584045e-02 1.114864125847816467e-01 -2.750032544136047363e-01 -1.968685304746031761e-03 -1.106087788939476013e-01 1.229260931722819805e-03 2.460526768118143082e-03 3.286651102825999260e-03 2.854102253913879395e-01 1.249954998493194580e-01 -2.251148223876953125e-01 1.097311172634363174e-02
6.214453279972076416e-02 -1.198537871241569519e-01 -3.458852469921112061e-01 1.342984884977340698e-01 -2.892157435417175293e-01 -1.444772481918334961e-01 -4.873340576887130737e-02 2.420606166124343872e-01 1.942907124757766724e-01 -1.743708401918411255e-01 4.980376735329627991e-02 -3.885789960622787476e-02 9.371180832386016846e-02 2.436647415161132812e-01 -1.751661673188209534e-02 1.498240381479263306e-01 1.708427816629409790e-01 3.981909528374671936e-02 -5.419589579105377197e-02 9.028173983097076416e-02 -1.513439137488603592e-02 1.068693622946739197e-01 3.527665883302688599e-02 -6.569945067167282104e-02 1.439726054668426514e-01 7.378516346216201782e-02 2.677738368511199951e-01 2.855045199394226074e-01 -6.309345364570617676e-02 -8.649946190416812897e-03 -4.929251968860626221e-02 5.202065110206604004e-01
5.370640754699707031e-02 -6.652611494064331055e-02 -1.990479677915573120e-01 7.146111875772476196e-02 4.151271656155586243e-03 3.542862832546234131e-02 9.887089580297470093e-02 2.660773098468780518e-01 5.303183197975158691e-01 -1.634555160999298096e-01 5.314736813306808472e-02 -1.422161757946014404e-01 7.330077886581420898e-02 -2.176082730293273926e-01 -1.473605930805206299e-01 2.145736664533615112e-01 2.093649059534072876e-01 4.191770404577255249e-02 3.856141492724418640e-02 1.512013822793960571e-01 7.171890884637832642e-02 7.779201120138168335e-02 -6.577727943658828735e-02 -3.575870096683502197e-01 2.111622691154479980e-01 1.010543033480644226e-01 2.211666405200958252e-01 -1.284484751522541046e-02 -8.676450699567794800e-02 1.512116491794586182e-01 -2.578314542770385742e-01 2.341854199767112732e-02
1.286450475454330444e-01 9.584053605794906616e-02 -2.272558808326721191e-01 -8.380741626024246216e-02 -4.523239284753799438e-02 -1.338972151279449463e-01 1.020673513412475586e-01 3.135186135768890381e-01 -9.203071892261505127e-02 -3.552545309066772461e-01 -5.277935042977333069e-02 -2.192841172218322754e-01 1.052158549427986145e-01 2.944230735301971436e-01 -3.085275888442993164e-01 9.752533584833145142e-02 5.143779888749122620e-02 -1.798381358385086060e-01 -8.072803914546966553e-02 1.472765356302261353e-01 2.078632563352584839e-01 9.290900826454162598e-02 1.723909825086593628e-01 1.688083857297897339e-01 -6.208311021327972412e-02 2.080208063125610352e-01 3.589998930692672729e-02 -2.490092962980270386e-01 1.762071698904037476e-01 1.599019318819046021e-01 -1.323681026697158813e-01 2.027272135019302368e-01
1.064320802688598633e-01 -2.018778212368488312e-02 2.191097289323806763e-01 -1.983959376811981201e-01 -1.237724646925926208e-01 2.485070750117301941e-02 8.335401862859725952e-02 3.021135330200195312e-01 4.048241972923278809e-01 -2.212575078010559082e-01 1.414643526077270508e-01 -1.116471812129020691e-01 2.838337421417236328e-01 1.145488955080509186e-02 -1.069859508424997330e-02 -4.613131284713745117e-03 2.555656433105468750e-01 2.464403212070465088e-01 1.658608578145503998e-02 -7.210680842399597168e-02 -9.745073318481445312e-02 1.585340797901153564e-01 1.042012125253677368e-01 1.633290946483612061e-01 9.831710904836654663e-02 2.301980704069137573e-01 2.093971520662307739e-01 9.737095981836318970e-02 -4.919643327593803406e-02 5.886608734726905823e-02 -3.669639825820922852e-01 1.936065219342708588e-02
-7.655493915081024170e-02 1.625360697507858276e-01 -1.376517489552497864e-02 -1.163992434740066528e-01 -2.396809160709381104e-01 2.666976675391197205e-02 2.781509608030319214e-02 3.734337389469146729e-01 2.552906274795532227e-01 -2.159536480903625488e-01 -1.857867538928985596e-01 -2.445559799671173096e-01 9.212585538625717163e-02 -3.053022623062133789e-01 5.426748096942901611e-02 -1.713490039110183716e-01 1.442539244890213013e-01 4.397358745336532593e-03 1.437042281031608582e-02 -9.315766394138336182e-02 -1.905019134283065796e-01 7.937372475862503052e-02 -2.913792803883552551e-02 5.271012708544731140e-02 -1.560145765542984009e-01 -1.975616440176963806e-02 9.179344028234481812e-02 -1.938657462596893311e-01 2.933989763259887695e-01 3.350974917411804199e-01 -2.608877718448638916e-01 -4.852078855037689209e-02
-1.986430138349533081e-01 2.907256782054901123e-01 -2.704963982105255127e-01 7.578882388770580292e-03 1.185568496584892273e-01 -1.238651275634765625e-01 2.556334435939788818e-01 1.407447159290313721e-01 1.023599132895469666e-01 -2.477019727230072021e-01 -3.186193108558654785e-01 -2.171384841203689575e-01 2.181331068277359009e-01 3.085967525839805603e-02 6.270975340157747269e-03 -8.563289418816566467e-03 -1.319518536329269409e-01 6.515644490718841553e-02 4.694776982069015503e-02 -1.056212410330772400e-01 5.690946057438850403e-02 1.731638610363006592e-01 -3.527500927448272705e-01 -1.534527982585132122e-03 1.617890298366546631e-01 -3.072475828230381012e-02 3.201493248343467712e-02 1.590843647718429565e-01 -1.815055757761001587e-01 1.533679664134979248e-01 -1.845183372497558594e-01 2.871380746364593506e-01
2.421499788761138916e-01 -2.477477304637432098e-02 -3.991376608610153198e-02 -2.189010567963123322e-02 -2.030923366546630859e-01 -1.819561123847961426e-01 2.936559729278087616e-02 2.420224547386169434e-01 1.190923750400543213e-01 -1.422080546617507935e-01 -1.194631382822990417e-01 -3.152973055839538574e-01 3.482303321361541748e-01 -1.048303246498107910e-01 -1.667913347482681274e-01 -3.199909627437591553e-01 1.507234126329421997e-01 1.907422393560409546e-01 2.006674259901046753e-01 1.155359018594026566e-02 5.457423999905586243e-02 -2.641812860965728760e-01 -1.967355012893676758e-01 -2.355587333440780640e-01 -3.584587201476097107e-02 9.613154083490371704e-02 2.946548461914062500e-01 -9.728158265352249146e-02 -1.303903311491012573e-01 2.366791106760501862e-02 4.107651114463806152e-02 4.247155040502548218e-02
-2.411894053220748901e-01 -1.793173402547836304e-01 -2.269268631935119629e-01 -1.065448150038719177e-01 -1.446741670370101929e-01 -1.376482695341110229e-01 8.487296104431152344e-02 4.293297529220581055e-01 -8.616805076599121094e-02 -2.188730984926223755e-01 -1.265825182199478149e-01 -5.882497504353523254e-02 1.457786113023757935e-01 9.223258495330810547e-02 -7.757269591093063354e-02 -2.036239653825759888e-01 5.408388376235961914e-02 -8.587444201111793518e-03 -3.063379088416695595e-03 -2.004447132349014282e-01 1.041564345359802246e-01 -5.855560675263404846e-02 2.669811844825744629e-01 -2.030180990695953369e-01 -3.358232229948043823e-02 -2.657147822901606560e-03 3.571461141109466553e-01 -1.312414258718490601e-01 2.668418884277343750e-01 1.230109557509422302e-01 -2.201122492551803589e-01 -1.127419844269752502e-01
-1.774440407752990723e-01 -3.964073657989501953e-01 -2.774235606193542480e-01 1.568724066019058228e-01 -1.725117266178131104e-01 -9.529890120029449463e-02 1.175765842199325562e-01 3.766334950923919678e-01 5.062710121273994446e-02 -3.456390276551246643e-02 -1.457418799400329590e-01 -1.057243794202804565e-01 1.874163150787353516e-01 1.028405576944351196e-01 -9.651692211627960205e-02 -1.407240033149719238e-01 1.920931637287139893e-01 2.142053395509719849e-01 -4.175826534628868103e-02 -1.751826852560043335e-01 -1.144096255302429199e-01 5.936678033322095871e-03 9.102711081504821777e-02 -4.816695675253868103e-02 8.206454664468765259e-02 6.042734906077384949e-02 1.815624684095382690e-01 -2.618781626224517822e-01 2.783531248569488525e-01 2.551682889461517334e-01 -1.033940240740776062e-01 1.126555819064378738e-02
2.223495393991470337e-03 3.006657361984252930e-01 -7.591201458126306534e-03 -4.658166784793138504e-03 -1.240685358643531799e-01 7.490675896406173706e-02 3.909181654453277588e-01 1.734764426946640015e-01 6.195062771439552307e-02 -8.886037766933441162e-02 -1.920717954635620117e-01 -2.316786199808120728e-01 2.875652015209197998e-01 -2.433073520660400391e-01 -9.818612039089202881e-02 1.652397215366363525e-02 3.827684000134468079e-02 8.062884956598281860e-02 1.354448199272155762e-01 -2.567277252674102783e-01 2.144331037998199463e-01 -4.917174950242042542e-02 -4.015026614069938660e-02 9.450079500675201416e-02 -1.760527491569519043e-01 1.488147228956222534e-01 9.831285476684570312e-02 -2.205404937267303467e-01 3.719896972179412842e-01 1.156658008694648743e-01 -1.044276878237724304e-01 1.619509011507034302e-01
-1.260587871074676514e-01 1.245097145438194275e-01 2.317400882020592690e-03 2.470324560999870300e-02 -5.064596980810165405e-02 -7.850854843854904175e-02 5.042626336216926575e-02 2.363876700401306152e-01 3.756387829780578613e-01 5.373623594641685486e-02 -1.749960184097290039e-01 -1.760786473751068115e-01 3.946272190660238266e-03 1.639187932014465332e-01 -3.466865718364715576e-01 2.182109355926513672e-01 1.741306036710739136e-01 4.039312526583671570e-02 -1.590194702148437500e-01 -3.241781890392303467e-01 -2.576299011707305908e-01 -3.072462975978851318e-02 5.252464115619659424e-02 -2.589808106422424316e-01 4.084837436676025391e-02 -5.720662325620651245e-02 2.765006124973297119e-01 -8.434163033962249756e-02 2.631002068519592285e-01 4.736771807074546814e-02 1.530038863420486450e-01 1.329163163900375366e-01
-8.445037156343460083e-02 5.301583092659711838e-03 -4.616579413414001465e-02 5.009120330214500427e-02 -1.030213832855224609e-01 1.564071923494338989e-01 2.291763275861740112e-01 3.011736869812011719e-01 2.119000703096389771e-01 -1.627743840217590332e-01 -1.837276518344879150e-01 -2.203762978315353394e-01 -2.503597177565097809e-02 1.991023123264312744e-01 2.121651768684387207e-01 -1.526133250445127487e-02 1.698773354291915894e-01 -2.140809446573257446e-01 -1.212076172232627869e-01 -1.981370598077774048e-01 1.252855826169252396e-02 1.934415251016616821e-01 -1.783842146396636963e-01 -4.487652182579040527e-01 -4.245223011821508408e-03 9.625308960676193237e-02 2.387852668762207031e-01 8.042895793914794922e-02 -8.251973986625671387e-02 -9.745156764984130859e-02 -6.704885512590408325e-02 2.786816954612731934e-01
9.033864736557006836e-02 1.627067774534225464e-01 -1.291441619396209717e-01 1.411488503217697144e-01 -1.335350573062896729e-01 4.077557846903800964e-02 -3.218199312686920166e-02 3.900565505027770996e-01 3.580621778964996338e-01 -2.107228338718414307e-01 7.062566280364990234e-02 -1.300726979970932007e-01 2.645360231399536133e-01 1.266658753156661987e-01 -1.243502721190452576e-01 1.183624416589736938e-01 4.696625173091888428e-01 -1.440273076295852661e-01 1.070928573608398438e-01 1.105476468801498413e-01 -5.567967519164085388e-02 -1.806606538593769073e-02 -1.687948592007160187e-02 -2.270180732011795044e-01 1.373160481452941895e-01 1.213446911424398422e-02 3.915568441152572632e-02 1.399001479148864746e-01 -6.480300333350896835e-03 2.433883585035800934e-02 2.192899435758590698e-01 1.922983229160308838e-01
1.930412650108337402e-01 -1.637969538569450378e-02 -1.102062240242958069e-01 -2.659893035888671875e-01 -5.972756072878837585e-02 -1.498626172542572021e-01 8.077602088451385498e-02 1.795144975185394287e-01 -1.815093904733657837e-01 -6.895919144153594971e-02 -9.607593715190887451e-02 -9.993065893650054932e-02 1.571589857339859009e-01 5.674216151237487793e-02 2.412063628435134888e-02 6.643689423799514771e-02 -4.195234552025794983e-02 1.746544539928436279e-01 -2.881017029285430908e-01 8.480772376060485840e-02 -8.486976474523544312e-02 2.735550403594970703e-01 2.928476035594940186e-01 -5.977842956781387329e-02 -2.967112511396408081e-02 2.162174731492996216e-01 2.719534635543823242e-01 1.733659021556377411e-02 2.805473804473876953e-01 2.527719438076019287e-01 -1.305372864007949829e-01 3.867880702018737793e-01
-8.437032252550125122e-02 2.029015868902206421e-02 7.656008750200271606e-02 5.378559231758117676e-02 -8.048500865697860718e-02 -4.623601436614990234e-01 -1.165684312582015991e-02 2.960852384567260742e-01 1.263329684734344482e-01 9.208086878061294556e-02 -2.104154676198959351e-01 -2.002960294485092163e-01 2.185508459806442261e-01 1.707184761762619019e-01 -7.898159325122833252e-03 -3.676506280899047852e-01 1.661049388349056244e-02 9.957568347454071045e-02 -1.450132392346858978e-02 -8.461888879537582397e-02 1.692965179681777954e-01 -1.153198722749948502e-02 3.499757731333374977e-03 -2.629037201404571533e-01 -2.318338602781295776e-01 2.062730491161346436e-01 1.953008323907852173e-01 3.747055307030677795e-02 1.973621398210525513e-01 2.404115796089172363e-01 2.532927878201007843e-02 7.725290954113006592e-02
-1.825715452432632446e-01 -2.190999537706375122e-01 -2.380252927541732788e-01 1.328610256314277649e-02 -1.954257190227508545e-01 -1.766657978296279907e-01 2.703800424933433533e-02 3.840971589088439941e-01 2.206095680594444275e-02 -1.159138157963752747e-01 -9.377171099185943604e-02 -1.406492143869400024e-01 4.232771694660186768e-01 7.840873301029205322e-02 -6.812299787998199463e-02 -2.787346839904785156e-01 1.041567623615264893e-01 1.468811035156250000e-01 -6.616549193859100342e-02 -2.119610756635665894e-01 -2.102973870933055878e-02 8.160374313592910767e-02 1.977008581161499023e-01 -2.359130419790744781e-02 -1.119891021517105401e-04 -1.743796765804290771e-01 2.341274172067642212e-01 -1.208598464727401733e-01 2.670009732246398926e-01 1.600632369518280029e-01 1.920342096127569675e-03 9.384628385305404663e-02
2.819933742284774780e-02 -1.485809236764907837e-01 -8.349996805191040039e-02 -1.879750192165374756e-01 -1.242945063859224319e-02 -2.302550822496414185e-01 -4.894805699586868286e-02 1.135895475745201111e-01 4.020065963268280029e-01 -7.748157531023025513e-02 -2.343295663595199585e-01 -2.686093151569366455e-01 -5.012410134077072144e-02 -5.143283307552337646e-02 -8.468367159366607666e-02 2.964386641979217529e-01 1.320447176694869995e-01 5.726106092333793640e-02 -2.968189679086208344e-02 9.339520335197448730e-02 2.424904853105545044e-01 1.106371134519577026e-01 -1.252112835645675659e-01 1.935485750436782837e-02 -2.043710052967071533e-01 -5.862232297658920288e-02 1.919620931148529053e-01 -1.458501666784286499e-01 -1.901749521493911743e-01 3.628044128417968750e-01 -1.200243830680847168e-01 2.617906332015991211e-01
2.956396043300628662e-01 -9.158737957477569580e-02 7.510793209075927734e-02 1.076856814324855804e-02 -2.529470622539520264e-01 1.359748095273971558e-02 9.156757593154907227e-02 2.992337346076965332e-01 2.502442598342895508e-01 -1.828180043958127499e-03 -5.337502807378768921e-02 -1.015545502305030823e-01 -2.390580438077449799e-02 3.448313474655151367e-01 6.543345749378204346e-02 -4.868300259113311768e-02 -2.900637686252593994e-02 1.378274708986282349e-01 -3.538176119327545166e-01 -1.698311716318130493e-01 3.069145083427429199e-01 1.434168033301830292e-02 -3.571933507919311523e-02 -3.648781776428222656e-01 -1.392347663640975952e-01 6.923924386501312256e-02 6.430943310260772705e-02 -2.005339264869689941e-01 -9.003338217735290527e-02 -4.854137077927589417e-03 -2.209016382694244385e-01 7.938124984502792358e-02
-4.869655519723892212e-02 4.896550998091697693e-02 -1.027838215231895447e-01 -2.517850603908300400e-03 -2.944020628929138184e-01 3.064754046499729156e-02 4.027085602283477783e-01 1.877280771732330322e-01 4.130246639251708984e-01 -7.626185566186904907e-02 6.903405766934156418e-03 -3.468355834484100342e-01 -3.116938658058643341e-02 2.445603758096694946e-01 -2.740696370601654053e-01 -7.611170411109924316e-02 8.018554002046585083e-02 -4.666895139962434769e-03 -7.260152697563171387e-02 1.895559430122375488e-01 2.175680547952651978e-01 1.610570698976516724e-01 3.467829897999763489e-02 -2.118882536888122559e-01 1.367895007133483887e-01 -1.455515921115875244e-01 3.987275436520576477e-02 2.881115302443504333e-02 1.522290171124041080e-03 -7.399077713489532471e-02 7.428526133298873901e-02 2.021282911300659180e-01
1.018789857625961304e-01 9.968012571334838867e-02 -5.556886270642280579e-02 -1.203950196504592896e-01 -2.134525179862976074e-01 2.388821691274642944e-01 1.730902940034866333e-01 3.942492604255676270e-01 2.872590124607086182e-01 -1.856293827295303345e-01 -1.616022884845733643e-01 1.578869074583053589e-01 1.919517219066619873e-01 -5.515953153371810913e-02 2.395882606506347656e-01 -6.852380931377410889e-02 -1.260407967492938042e-03 8.268622308969497681e-02 -9.034068137407302856e-02 -3.893804177641868591e-02 -9.310941398143768311e-02 3.066674172878265381e-01 -1.115036532282829285e-01 2.048502862453460693e-01 5.418357253074645996e-02 1.250264886766672134e-02 2.595657669007778168e-02 7.733301073312759399e-02 2.410127222537994385e-01 2.873314023017883301e-01 -1.237368434667587280e-01 2.544519603252410889e-01
-4.378001391887664795e-02 -2.351486682891845703e-01 -9.194832295179367065e-02 -1.260151863098144531e-01 -2.085160464048385620e-01 -5.079232454299926758e-01 3.598626237362623215e-03 3.505718410015106201e-01 9.969869256019592285e-02 3.484602645039558411e-02 -1.037563085556030273e-01 -1.251631528139114380e-01 1.880422532558441162e-01 1.891551613807678223e-01 -9.916126728057861328e-03 -2.323085516691207886e-01 1.132580116391181946e-01 5.017491430044174194e-02 -1.658715903759002686e-01 -1.867075860500335693e-01 1.040068566799163818e-01 -6.897151470184326172e-02 -4.901070892810821533e-02 -2.525406777858734131e-01 -2.648569047451019287e-01 1.539566516876220703e-01 7.018246501684188843e-02 6.862250715494155884e-02 2.142135053873062134e-01 9.961545467376708984e-02 -9.239479154348373413e-02 6.308529525995254517e-02
7.804143428802490234e-02 4.881922155618667603e-02 -1.012142375111579895e-01 2.388877123594284058e-01 9.021193534135818481e-02 -4.587252438068389893e-02 -6.257406622171401978e-02 3.361913263797760010e-01 1.040883511304855347e-01 -1.556445658206939697e-01 -1.285570263862609863e-01 -1.910939216613769531e-01 1.160140782594680786e-01 2.606043219566345215e-01 -4.336093664169311523e-01 -1.031052619218826294e-01 1.722536534070968628e-01 -9.741720557212829590e-02 -2.030462026596069336e-01 1.265542954206466675e-01 4.701621085405349731e-02 6.189370155334472656e-02 9.607540816068649292e-02 -5.920558422803878784e-02 -2.028574049472808838e-01 -5.026251077651977539e-02 -1.700222343206405640e-01 3.656728193163871765e-02 1.350948363542556763e-01 1.141951903700828552e-01 -2.284020632505416870e-01 3.954031467437744141e-01
-7.259808480739593506e-03 1.449015885591506958e-01 1.639158092439174652e-02 -1.464665234088897705e-01 -6.561665236949920654e-02 -3.240132331848144531e-01 2.102176100015640259e-01 2.538757026195526123e-01 1.914571225643157959e-01 -2.834914624691009521e-01 1.225543245673179626e-01 -3.088978230953216553e-01 -1.206696480512619019e-01 2.100317180156707764e-01 -1.921578682959079742e-02 -6.169104948639869690e-02 9.708213806152343750e-02 6.887128204107284546e-02 -2.893837690353393555e-01 5.937049910426139832e-02 2.057221345603466034e-02 1.637497218325734138e-03 -1.142895817756652832e-01 1.650629788637161255e-01 2.506258189678192139e-01 7.364204525947570801e-02 1.293674558401107788e-01 -3.017541952431201935e-02 -1.923531293869018555e-02 -9.064725041389465332e-02 -3.450707495212554932e-01 3.054040670394897461e-01
-9.011559188365936279e-03 -1.192253455519676208e-01 3.872764855623245239e-02 7.765393704175949097e-02 2.285591363906860352e-01 -3.288775980472564697e-01 2.517289221286773682e-01 2.406259477138519287e-01 2.589067518711090088e-01 -6.198960542678833008e-02 -2.140238881111145020e-01 -2.712500691413879395e-01 3.503062948584556580e-02 -9.289485402405261993e-03 -1.717400252819061279e-01 -3.203926384449005127e-01 2.499267905950546265e-01 7.959022372961044312e-02 -3.545824438333511353e-03 6.919017434120178223e-02 -1.868818141520023346e-02 -9.004095941781997681e-02 -1.156135126948356628e-01 -3.086570203304290771e-01 -1.572627127170562744e-01 7.453563064336776733e-02 1.391299366950988770e-01 -3.756105154752731323e-02 4.431655630469322205e-03 -1.933334469795227051e-01 -2.522817850112915039e-01 1.732037216424942017e-01
-7.458463311195373535e-03 -1.880253255367279053e-01 -1.247575059533119202e-01 1.304325163364410400e-01 -5.084325000643730164e-02 -2.360168695449829102e-01 1.372880637645721436e-01 2.396820187568664551e-01 1.959842443466186523e-02 -7.523445785045623779e-02 -2.070885747671127319e-01 -2.879475355148315430e-01 -1.116228327155113220e-01 -1.047452986240386963e-01 2.892894744873046875e-01 1.942712515592575073e-01 8.838088065385818481e-02 8.961462229490280151e-02 -3.207166492938995361e-01 2.312020659446716309e-01 4.139612987637519836e-02 -1.948589235544204712e-01 -7.216745615005493164e-02 -1.889185458421707153e-01 -1.998834125697612762e-02 1.537045240402221680e-01 1.507534831762313843e-01 -8.647255599498748779e-02 1.440906673669815063e-01 -1.720939762890338898e-02 -9.837451577186584473e-02 4.278111159801483154e-01
1.286718994379043579e-01 1.832201033830642700e-01 -7.319789379835128784e-02 -1.808730512857437134e-01 1.675239764153957367e-02 -4.054419100284576416e-01 2.682617902755737305e-01 1.910477578639984131e-01 2.198546081781387329e-01 1.039906498044729233e-02 -9.822747111320495605e-02 -3.788354694843292236e-01 2.533404529094696045e-01 1.829643361270427704e-02 -1.902508288621902466e-01 -6.862512975931167603e-02 -1.275046467781066895e-01 -7.197299506515264511e-03 9.056685492396354675e-03 2.451492697000503540e-01 -1.137035712599754333e-01 -7.343856245279312134e-02 -1.975657790899276733e-01 -4.896348714828491211e-02 -1.328097581863403320e-01 1.530589163303375244e-01 7.067637890577316284e-02 1.742237955331802368e-01 -1.081740260124206543e-01 1.595246493816375732e-01 -2.782404422760009766e-01 6.648658961057662964e-02
1.240884736180305481e-01 1.009990125894546509e-01 1.219440530985593796e-02 -3.703012764453887939e-01 -2.681326568126678467e-01 6.872881203889846802e-02 1.031422242522239685e-01 1.779785007238388062e-01 1.810691654682159424e-01 -1.204242631793022156e-01 -7.764846831560134888e-02 9.635414928197860718e-03 2.637164294719696045e-01 2.949714288115501404e-02 -1.018478162586688995e-02 -5.541154369711875916e-02 -1.275639235973358154e-02 7.247572392225265503e-02 2.663297951221466064e-02 1.378265023231506348e-01 1.424370259046554565e-01 -1.844479739665985107e-01 -1.125432252883911133e-01 -5.418378487229347229e-02 -3.214413225650787354e-01 1.368318796157836914e-01 2.388424724340438843e-01 1.860290616750717163e-01 9.351269155740737915e-02 2.719024717807769775e-01 -4.353505671024322510e-01 1.012788712978363037e-01
1.724430359899997711e-02 -2.559925019741058350e-01 7.831399142742156982e-02 -3.537865728139877319e-02 -1.487583369016647339e-01 -1.698961555957794189e-01 2.944669723510742188e-01 -1.054869499057531357e-02 3.849675059318542480e-01 -1.383069306612014771e-01 -9.168919920921325684e-02 -6.051223352551460266e-02 -1.280708312988281250e-01 1.048214882612228394e-01 3.833830356597900391e-01 2.927897870540618896e-01 4.568395204842090607e-03 1.414510607719421387e-01 -2.173092961311340332e-01 1.565581001341342926e-02 -5.309663712978363037e-02 -1.052022539079189301e-02 3.458990156650543213e-02 -1.095512285828590393e-01 -5.127133056521415710e-02 2.045046091079711914e-01 2.925519347190856934e-01 -5.169795826077461243e-02 8.494223654270172119e-02 1.680568009614944458e-01 -1.306614428758621216e-01 2.839155495166778564e-01
2.904880046844482422e-01 4.322889819741249084e-02 1.103455945849418640e-01 -2.901685610413551331e-02 -1.253985166549682617e-01 1.081956252455711365e-01 4.255213737487792969e-01 1.865138411521911621e-01 1.041674464941024780e-01 9.529534727334976196e-02 1.587897911667823792e-02 -2.922810614109039307e-01 8.520841598510742188e-02 -4.127597901970148087e-03 -1.128746494650840759e-01 1.886711269617080688e-01 1.250276714563369751e-01 9.920540452003479004e-02 -2.690387368202209473e-01 -1.619083136320114136e-01 1.613288819789886475e-01 -1.373249739408493042e-01 6.647756323218345642e-03 -1.760959811508655548e-02 1.471363604068756104e-01 -1.751448065042495728e-01 -8.020126074552536011e-02 -1.254873424768447876e-01 1.718172729015350342e-01 1.617722809314727783e-01 -4.331094920635223389e-01 9.553390741348266602e-02
7.302343100309371948e-02 5.549591965973377228e-03 -7.512449473142623901e-02 -1.352363452315330505e-02 -1.824524719268083572e-03 -4.142991602420806885e-01 2.728072702884674072e-01 1.987871676683425903e-01 1.030031293630599976e-01 -1.264821738004684448e-01 -2.495122253894805908e-01 -2.594760358333587646e-01 1.404948383569717407e-01 1.544034481048583984e-01 4.199721850454807281e-03 -2.885073721408843994e-01 8.020952343940734863e-02 1.115540564060211182e-01 -7.411479204893112183e-02 2.508194744586944580e-01 -4.993062093853950500e-02 -1.564004272222518921e-01 7.381614297628402710e-02 -2.872229814529418945e-01 -1.134859547019004822e-01 9.906547516584396362e-02 1.690593957901000977e-01 -1.455847024917602539e-01 2.890594899654388428e-01 -6.586039811372756958e-02 1.783505827188491821e-01 1.607664823532104492e-01
1.168553158640861511e-01 4.601069167256355286e-02 -5.999107286334037781e-02 -7.400552183389663696e-02 -1.214988529682159424e-02 1.010141819715499878e-01 -6.263866275548934937e-02 3.638290166854858398e-01 2.496615052223205566e-01 -1.467609405517578125e-01 -1.757585257291793823e-01 -1.529338061809539795e-01 6.761599332094192505e-02 5.130859836935997009e-02 8.917468041181564331e-02 1.639483310282230377e-02 4.096189141273498535e-02 -3.753024637699127197e-01 -9.727387130260467529e-02 -5.138724669814109802e-02 2.358032017946243286e-01 2.952608168125152588e-01 1.220366731286048889e-01 -5.328903347253799438e-02 8.245795220136642456e-02 1.377438157796859741e-01 4.809312224388122559e-01 -1.816587522625923157e-02 1.996103078126907349e-01 -1.249388083815574646e-01 -7.987967133522033691e-02 2.013726383447647095e-01
-1.127391159534454346e-01 1.167903989553451538e-01 -1.368708163499832153e-01 1.158006936311721802e-01 -2.189003080129623413e-01 -2.884097397327423096e-01 1.065797079354524612e-02 1.144893094897270203e-01 3.005831539630889893e-01 -2.233558595180511475e-01 1.197254806756973267e-01 -2.381674647331237793e-01 6.690941751003265381e-02 4.127820581197738647e-02 -2.390277981758117676e-01 -5.616464465856552124e-02 4.252133965492248535e-01 -1.333560794591903687e-01 2.515924572944641113e-01 4.328197985887527466e-02 -3.293218463659286499e-02 3.216976299881935120e-03 -5.125217512249946594e-02 -1.795466095209121704e-01 4.465601965785026550e-02 -1.470329314470291138e-01 9.097097069025039673e-02 8.488235622644424438e-02 -7.020363956689834595e-02 1.622503250837326050e-01 -1.173230782151222229e-01 3.682239651679992676e-01
1.475510746240615845e-01 -1.363860815763473511e-01 -1.008092761039733887e-01 3.254210352897644043e-01 -3.497166931629180908e-01 7.378090173006057739e-02 1.459518074989318848e-01 1.348464637994766235e-01 1.934692710638046265e-01 -2.381045073270797729e-01 -1.393225789070129395e-01 -2.895442247390747070e-01 -1.282702982425689697e-01 -1.349937468767166138e-01 -1.240788027644157410e-01 -1.825041323900222778e-02 -1.825872808694839478e-01 2.129014879465103149e-01 5.329055711627006531e-02 2.417383193969726562e-01 -5.800684448331594467e-03 1.533039659261703491e-01 2.177242562174797058e-02 -2.553142011165618896e-01 1.683527827262878418e-01 -3.757720068097114563e-02 -4.068129137158393860e-02 -7.363589107990264893e-02 2.330221682786941528e-01 2.024787217378616333e-01 -7.765154540538787842e-02 2.475137263536453247e-01
1.501483935862779617e-02 -3.366076052188873291e-01 2.043042518198490143e-02 -2.850906848907470703e-01 1.381514072418212891e-01 -2.821787074208259583e-02 2.813808023929595947e-01 2.751274108886718750e-01 3.205501437187194824e-01 -1.587459295988082886e-01 -1.145270317792892456e-01 1.430510133504867554e-01 2.874190211296081543e-01 -1.654329299926757812e-01 -4.613632708787918091e-02 3.096662461757659912e-02 3.775204718112945557e-02 -4.859527945518493652e-02 2.989805536344647408e-03 -4.129748325794935226e-03 1.377318426966667175e-02 -1.358821522444486618e-02 -2.496358305215835571e-01 3.038622811436653137e-02 -1.007932648062705994e-01 2.491549551486968994e-01 2.967186644673347473e-02 -9.139883518218994141e-02 1.575575619935989380e-01 1.327497065067291260e-01 -3.356793820858001709e-01 2.267112582921981812e-01
-2.326474785804748535e-01 4.374812915921211243e-02 -1.292301621288061142e-02 -1.802847832441329956e-01 -2.523308098316192627e-01 -8.644775301218032837e-02 7.349741458892822266e-02 5.448793768882751465e-01 2.559795677661895752e-01 -1.949174106121063232e-01 -2.256126552820205688e-01 -1.099243909120559692e-01 8.626832813024520874e-02 -2.684626579284667969e-01 9.906223416328430176e-02 -1.280064880847930908e-01 1.200182661414146423e-01 1.146355792880058289e-01 1.037292089313268661e-02 -4.829671699553728104e-03 -8.546508848667144775e-02 1.119973286986351013e-01 -1.494118869304656982e-01 1.879278421401977539e-01 -2.650970593094825745e-02 -3.244031965732574463e-02 1.713852286338806152e-01 -1.466266904026269913e-02 3.135522902011871338e-01 1.288514137268066406e-01 7.985485717654228210e-03 1.189386397600173950e-01
2.358365952968597412e-01 -2.050386816263198853e-01 -2.214539349079132080e-01 -8.916141092777252197e-02 -2.107275873422622681e-01 1.814343780279159546e-02 9.959740191698074341e-02 4.366156458854675293e-01 2.967468500137329102e-01 -1.772579550743103027e-01 -2.128749638795852661e-01 -4.939773306250572205e-02 -7.431509345769882202e-02 2.351499348878860474e-01 2.151950821280479431e-02 -2.689150273799896240e-01 -1.082634702324867249e-01 1.666484624147415161e-01 1.667816340923309326e-01 1.857036538422107697e-02 -3.592325607314705849e-03 -1.123199537396430969e-01 9.265541285276412964e-02 6.422106921672821045e-02 -1.278459727764129639e-01 -1.772857010364532471e-01 2.699058502912521362e-02 5.573807284235954285e-02 3.369922339916229248e-01 -8.274136483669281006e-02 -1.466678678989410400e-01 1.127203777432441711e-01
-5.994980409741401672e-02 -4.001009464263916016e-02 4.705810546875000000e-02 5.567370355129241943e-02 -1.807791590690612793e-01 5.947047099471092224e-02 1.685672253370285034e-01 -8.014193922281265259e-02 1.252197325229644775e-01 -1.751090288162231445e-01 -1.795530319213867188e-01 -2.898310422897338867e-01 2.248782515525817871e-01 -2.491167047992348671e-03 -1.222170814871788025e-01 2.671107053756713867e-01 2.793529629707336426e-01 2.146155238151550293e-01 -2.024737745523452759e-02 -1.000655516982078552e-01 8.098842948675155640e-02 -3.011229634284973145e-01 -2.027383446693420410e-01 -4.042818769812583923e-02 2.093135267496109009e-01 9.134067595005035400e-02 2.735360860824584961e-01 1.591080240905284882e-02 3.235781788825988770e-01 -3.073934838175773621e-02 -1.035567075014114380e-01 3.176399469375610352e-01
6.323157995939254761e-02 2.696742415428161621e-01 -2.883587032556533813e-02 1.823556870222091675e-01 1.746672391891479492e-01 -5.989427864551544189e-02 1.203141137957572937e-01 2.180890589952468872e-01 1.896167099475860596e-01 -2.450534254312515259e-01 -2.716763317584991455e-01 -1.663818955421447754e-01 1.423900425434112549e-01 2.045768201351165771e-01 -9.089181572198867798e-02 2.743927836418151855e-01 5.952301248908042908e-02 -6.274844706058502197e-02 -2.100428342819213867e-01 -2.114291675388813019e-02 -1.300071626901626587e-01 1.374199520796537399e-02 -9.637974947690963745e-02 -2.790337242186069489e-02 -1.370112970471382141e-02 -3.302842974662780762e-01 2.129507213830947876e-01 -9.525881707668304443e-02 3.314051330089569092e-01 -5.448355525732040405e-02 -6.928978115320205688e-02 2.989681661128997803e-01
-6.501506268978118896e-02 -3.010398149490356445e-02 -2.837285213172435760e-02 1.620238721370697021e-01 -1.607060283422470093e-01 -7.291512191295623779e-02 2.378246933221817017e-01 1.288269311189651489e-01 2.498985975980758667e-01 3.438004205236211419e-05 -2.309300899505615234e-01 -1.617401689291000366e-01 1.588115990161895752e-01 5.326055735349655151e-02 1.423285901546478271e-01 4.169081747531890869e-01 5.754014849662780762e-02 7.529501616954803467e-02 -3.320292234420776367e-01 6.993047893047332764e-02 1.877643913030624390e-01 -7.231056690216064453e-03 2.568792700767517090e-01 4.657932557165622711e-03 7.744695246219635010e-02 1.968834102153778076e-01 1.665355265140533447e-01 6.864307820796966553e-02 1.705667376518249512e-01 -6.274680793285369873e-02 1.572975143790245056e-02 4.043878316879272461e-01
-2.852601557970046997e-02 9.453400969505310059e-02 -8.147668093442916870e-02 -5.295995995402336121e-02 6.655065715312957764e-02 -3.016083240509033203e-01 5.230432003736495972e-02 3.262954705860465765e-04 2.397359162569046021e-01 -1.954148709774017334e-01 -2.363966964185237885e-02 -1.890551745891571045e-01 2.126214327290654182e-03 -3.748288378119468689e-02 9.217923879623413086e-02 4.081957973539829254e-03 2.607028186321258545e-01 3.469870984554290771e-01 1.017552390694618225e-01 -6.832630187273025513e-02 -1.213961690664291382e-01 -2.038740366697311401e-01 4.821114707738161087e-03 -4.572386741638183594e-01 -2.346698641777038574e-01 6.821943074464797974e-02 2.880640923976898193e-01 -1.351073011755943298e-02 1.008877307176589966e-01 -4.624882340431213379e-02 -1.637177765369415283e-01 3.000018000602722168e-01
2.203153818845748901e-01 3.647393360733985901e-02 -1.332880109548568726e-01 4.599117487668991089e-02 -1.284124851226806641e-01 4.280819743871688843e-02 1.957844197750091553e-01 4.809455201029777527e-02 3.924879059195518494e-02 -1.973501890897750854e-01 -2.307880818843841553e-01 -3.088482320308685303e-01 1.112213879823684692e-01 -2.014817297458648682e-02 -3.811121359467506409e-02 2.302226126194000244e-01 2.503880858421325684e-01 1.374836862087249756e-01 -2.457512766122817993e-01 -2.451866120100021362e-01 1.100164055824279785e-01 -1.916342675685882568e-01 -3.842699900269508362e-02 3.543835133314132690e-02 2.113784402608871460e-01 -1.883682906627655029e-01 -7.818708568811416626e-02 -2.394923865795135498e-01 1.085585802793502808e-01 1.241983845829963684e-01 -3.264182806015014648e-01 2.895783782005310059e-01
5.390163511037826538e-02 2.077420651912689209e-01 -6.985915452241897583e-02 1.835136860609054565e-02 -1.234960779547691345e-01 -2.972222864627838135e-01 5.833701789379119873e-02 3.383398950099945068e-01 1.607983410358428955e-01 -1.539003998041152954e-01 -1.821224391460418701e-01 -1.083445176482200623e-01 -1.613033860921859741e-01 -2.252076417207717896e-01 2.912396788597106934e-01 4.123521223664283752e-02 -3.135313466191291809e-02 -2.801099233329296112e-02 -1.924089342355728149e-01 4.468636121600866318e-03 2.096889615058898926e-01 -1.617902517318725586e-02 2.015928737819194794e-02 8.485864102840423584e-02 -2.817643284797668457e-01 1.700710132718086243e-02 1.985505037009716034e-02 8.179573342204093933e-04 4.934115335345268250e-02 4.415972828865051270e-01 -1.642968803644180298e-01 2.727374136447906494e-01
-2.776056826114654541e-01 1.528428047895431519e-01 -3.119230270385742188e-02 -1.167665272951126099e-01 -9.326041489839553833e-02 6.143774837255477905e-03 1.241269987076520920e-02 1.238951981067657471e-01 2.965499758720397949e-01 -1.369224041700363159e-01 -2.316283136606216431e-01 -3.145222365856170654e-01 -2.860188782215118408e-01 2.033004611730575562e-01 -1.511191129684448242e-01 -7.794322073459625244e-02 2.372694760560989380e-01 1.416865587234497070e-01 1.213688254356384277e-01 -2.025759965181350708e-01 1.729405373334884644e-01 -5.578837171196937561e-02 1.483371108770370483e-01 -2.978623807430267334e-01 1.515502035617828369e-01 1.389953345060348511e-01 1.892410218715667725e-01 -5.244516953825950623e-02 -2.478698082268238068e-02 1.606902629137039185e-01 -1.756686121225357056e-01 1.880981028079986572e-01
-2.203514575958251953e-01 -2.249664217233657837e-01 -2.906296253204345703e-01 -1.919792033731937408e-02 -1.351227313280105591e-01 -2.205304205417633057e-01 1.215023025870323181e-01 3.782083094120025635e-01 4.467871040105819702e-02 -4.679913073778152466e-02 -1.062438935041427612e-01 -1.764675825834274292e-01 2.808350920677185059e-01 1.357657313346862793e-01 -1.143569499254226685e-01 -2.180436551570892334e-01 6.458513438701629639e-02 1.618695259094238281e-01 -2.210051193833351135e-02 -3.076793551445007324e-01 -4.709584638476371765e-02 -2.231209911406040192e-02 1.659646034240722656e-01 1.301872776821255684e-03 -6.600836664438247681e-02 -2.598054893314838409e-02 1.476975530385971069e-01 -2.316045314073562622e-01 2.586736381053924561e-01 1.488267779350280762e-01 -2.400528490543365479e-01 -6.168406829237937927e-02
1.268702894449234009e-01 -3.837746754288673401e-02 -2.041627187281847000e-03 9.088321030139923096e-02 7.419024407863616943e-02 -9.945131093263626099e-02 9.401140362024307251e-02 1.771087795495986938e-01 2.337820231914520264e-01 -4.685507714748382568e-01 -2.351216971874237061e-01 4.289362952113151550e-02 1.018172279000282288e-01 3.781799226999282837e-02 -3.795864060521125793e-02 -1.458461768925189972e-02 4.994938522577285767e-02 3.564285933971405029e-01 -1.814019232988357544e-01 -1.764465570449829102e-01 2.129359543323516846e-01 1.656044274568557739e-01 -2.773230075836181641e-01 9.178292006254196167e-02 -3.347175940871238708e-02 1.142972707748413086e-01 -2.389999851584434509e-02 -2.747170329093933105e-01 1.520223021507263184e-01 4.360165819525718689e-02 1.045856066048145294e-02 3.267705440521240234e-01
-1.034122556447982788e-01 2.816243655979633331e-02 2.671152539551258087e-02 1.113417744636535645e-01 1.195134222507476807e-02 3.960499539971351624e-02 2.691024243831634521e-01 1.636200249195098877e-01 3.153056800365447998e-01 -2.041950263082981110e-02 -3.786366581916809082e-01 -3.174045681953430176e-01 3.584969788789749146e-02 2.261928170919418335e-01 -1.948192566633224487e-01 1.658893525600433350e-01 -1.025293990969657898e-01 3.172530606389045715e-02 -6.927061080932617188e-02 -2.197091281414031982e-01 1.345282644033432007e-01 -5.772703886032104492e-02 -3.114739060401916504e-01 -1.411819905042648315e-01 1.256613284349441528e-01 -9.372363984584808350e-02 2.841577231884002686e-01 2.538527548313140869e-01 7.779171317815780640e-02 7.386298477649688721e-02 1.147881969809532166e-01 1.233764737844467163e-01
9.116477519273757935e-02 3.502818942070007324e-01 -1.581626683473587036e-01 -1.030720695853233337e-01 -2.502157986164093018e-01 9.946975111961364746e-02 4.357834905385971069e-02 4.034811854362487793e-01 4.577671736478805542e-02 -2.328120619058609009e-01 -6.936185806989669800e-02 -1.663330197334289551e-01 2.024812102317810059e-01 -3.002078086137771606e-02 4.091626033186912537e-02 3.951704129576683044e-02 1.083757877349853516e-01 1.313528337050229311e-04 1.254058331251144409e-01 -1.523292958736419678e-01 1.772331595420837402e-01 1.658111363649368286e-01 -3.663771599531173706e-02 -1.837306283414363861e-02 -5.882979929447174072e-02 1.107115596532821655e-01 -7.738463580608367920e-02 -2.375352010130882263e-02 4.691514372825622559e-01 2.346855849027633667e-01 -2.288545072078704834e-01 3.401886299252510071e-02
9.735438972711563110e-02 7.411120831966400146e-02 -7.893516123294830322e-02 1.695646494626998901e-01 2.087933383882045746e-02 -1.441368013620376587e-01 2.329525351524353027e-01 3.150411881506443024e-03 1.270055025815963745e-01 -9.582906216382980347e-02 -9.060305356979370117e-02 -1.269107498228549957e-02 3.317970335483551025e-01 -1.723547875881195068e-01 -1.698383390903472900e-01 1.712315380573272705e-01 5.115626007318496704e-02 2.189479395747184753e-02 -4.653070122003555298e-02 2.352869063615798950e-01 5.336776375770568848e-02 1.875115931034088135e-01 1.028205528855323792e-01 -1.189489439129829407e-01 -8.748695999383926392e-02 -5.634905397891998291e-02 2.658317685127258301e-01 1.952180564403533936e-01 3.908075690269470215e-01 3.795562088489532471e-01 -1.374578028917312622e-01 2.902916073799133301e-01
4.900649189949035645e-02 7.247368246316909790e-02 5.386783741414546967e-03 3.141042590141296387e-01 -1.587284505367279053e-01 -1.293136775493621826e-01 2.181837409734725952e-01 3.427066504955291748e-01 4.719875380396842957e-02 -1.526271253824234009e-01 -2.003481388092041016e-01 4.349161684513092041e-02 1.761495023965835571e-01 1.397230178117752075e-01 -2.326281964778900146e-01 -1.102197095751762390e-01 1.433532834053039551e-01 1.476398408412933350e-01 -7.858052849769592285e-02 5.203342810273170471e-02 -1.210233196616172791e-01 -1.247710455209016800e-02 -3.183899819850921631e-01 -1.919256001710891724e-01 1.425515301525592804e-02 1.282276064157485962e-01 -1.006836518645286560e-01 1.940416544675827026e-01 4.184624254703521729e-01 -9.074015915393829346e-02 -2.242664843797683716e-01 1.583597972057759762e-03
3.590385317802429199e-01 -1.544689685106277466e-01 -2.617307379841804504e-02 8.980719000101089478e-02 -2.360267937183380127e-01 -6.070575676858425140e-03 -1.557316817343235016e-02 1.438591182231903076e-01 1.368090510368347168e-01 -2.364615797996520996e-01 -2.966241538524627686e-01 -1.748683750629425049e-01 4.846229776740074158e-02 4.836602881550788879e-02 1.367634832859039307e-01 -8.098626136779785156e-02 -1.364875584840774536e-01 3.635263144969940186e-01 1.885417103767395020e-01 -3.916031494736671448e-02 -2.665306329727172852e-01 -6.740773096680641174e-03 2.390055507421493530e-01 -1.848771870136260986e-01 1.271374225616455078e-01 8.765104413032531738e-02 1.653067469596862793e-01 3.509896574541926384e-03 5.152497068047523499e-02 1.083709672093391418e-01 -1.207435950636863708e-01 3.289952576160430908e-01
-2.247482091188430786e-01 1.298311501741409302e-01 3.789738053455948830e-03 -2.897899150848388672e-01 -2.589898705482482910e-01 -2.851415798068046570e-02 7.754478603601455688e-02 4.457194805145263672e-01 3.002561032772064209e-01 -1.567925363779067993e-01 -2.710679769515991211e-01 -1.591287851333618164e-01 1.680604666471481323e-01 -2.040034234523773193e-01 8.975399285554885864e-02 -2.235991954803466797e-01 1.058050617575645447e-01 7.498148083686828613e-02 -1.539303809404373169e-01 7.821605354547500610e-02 -2.792121469974517822e-01 -6.736122816801071167e-02 -7.669296115636825562e-02 8.331166952848434448e-02 -1.348519474267959595e-01 -3.835187479853630066e-02 4.798323288559913635e-02 -1.101330220699310303e-01 2.712268568575382233e-02 1.365380436182022095e-01 -1.492688208818435669e-01 1.300925314426422119e-01
-2.049104720354080200e-01 -1.658193767070770264e-01 2.289354354143142700e-01 -8.642905950546264648e-02 -6.266923248767852783e-02 -2.679891884326934814e-01 7.719634473323822021e-02 2.775815427303314209e-01 4.128915369510650635e-01 9.139155596494674683e-02 -2.732391953468322754e-01 -1.506173610687255859e-01 -4.766181483864784241e-02 2.318094857037067413e-02 -1.618221253156661987e-01 -9.267248958349227905e-02 1.761368364095687866e-01 9.246440976858139038e-02 1.731604039669036865e-01 6.228949874639511108e-02 -7.683224231004714966e-02 -1.946099549531936646e-01 1.197439879179000854e-01 -4.370909184217453003e-02 -9.427589178085327148e-02 2.230597659945487976e-02 1.838306337594985962e-01 1.267244480550289154e-02 4.325315952301025391e-01 -1.680393144488334656e-02 -1.840352863073348999e-01 -8.867566473782062531e-03
9.351656585931777954e-02 -2.442764490842819214e-01 -8.586359769105911255e-02 6.891767680644989014e-02 -2.404119968414306641e-01 -2.529359757900238037e-01 -1.316040661185979843e-02 1.905134916305541992e-01 3.591631948947906494e-01 -1.253638882189989090e-02 -5.012314394116401672e-02 -5.047150328755378723e-02 1.880939006805419922e-01 3.622260093688964844e-01 1.717288792133331299e-01 1.656518317759037018e-02 8.322847634553909302e-02 1.821275241672992706e-02 -2.677932083606719971e-01 -1.743507534265518188e-01 -4.559097066521644592e-02 -4.772246628999710083e-02 1.403472870588302612e-01 -4.012303948402404785e-01 -8.547513186931610107e-02 8.125065267086029053e-02 2.473530769348144531e-01 2.407143078744411469e-02 -1.159634962677955627e-01 1.574205420911312103e-02 -7.560103386640548706e-02 2.028803676366806030e-01
-1.562528908252716064e-01 2.095292508602142334e-01 -1.205285489559173584e-01 1.358758062124252319e-01 3.207454457879066467e-02 2.559330761432647705e-01 2.841802835464477539e-01 2.056472003459930420e-01 2.214521467685699463e-01 -3.248823583126068115e-01 -1.976870745420455933e-01 -3.812925517559051514e-02 3.819027170538902283e-02 7.045113295316696167e-02 -2.296950966119766235e-01 3.093604147434234619e-01 -1.831916533410549164e-02 1.605271250009536743e-01 -2.967023551464080811e-01 1.904865056276321411e-01 2.021544240415096283e-02 -3.186825662851333618e-02 1.662768423557281494e-01 -1.188601460307836533e-02 -1.088717877864837646e-01 9.196569025516510010e-02 1.125630587339401245e-01 1.221703141927719116e-01 1.709409207105636597e-01 6.670548021793365479e-02 -2.813920080661773682e-01 1.367851048707962036e-01
-2.225054353475570679e-01 9.516341984272003174e-02 -9.665569290518760681e-03 1.430802047252655029e-01 -1.388824582099914551e-01 -1.094330847263336182e-01 2.638302147388458252e-01 2.390273362398147583e-01 2.782054618000984192e-02 1.550452262163162231e-01 -2.908932268619537354e-01 7.732345722615718842e-03 2.506139576435089111e-01 2.408563792705535889e-01 5.638550035655498505e-03 1.417894512414932251e-01 1.662293970584869385e-01 -4.164930805563926697e-02 1.247117966413497925e-01 -9.870719164609909058e-02 4.878009855747222900e-02 8.049780875444412231e-02 1.752800196409225464e-01 -2.423434257507324219e-01 -6.304600089788436890e-02 -3.982294350862503052e-02 4.655525684356689453e-01 -1.803907752037048340e-01 -5.949195846915245056e-02 2.158924378454685211e-02 -2.171886265277862549e-01 2.311408221721649170e-01
-3.254579305648803711e-01 1.487862169742584229e-01 -2.701509296894073486e-01 -1.003516986966133118e-01 -2.112864106893539429e-01 -6.466343253850936890e-02 1.596849113702774048e-01 1.973680108785629272e-01 2.312974184751510620e-01 -1.000436916947364807e-01 -3.386631906032562256e-01 -1.139168813824653625e-01 -1.747369393706321716e-02 2.592941820621490479e-01 -1.793026328086853027e-01 -1.150166913866996765e-01 3.497399389743804932e-02 2.427911162376403809e-01 -2.811798639595508575e-02 -2.506676018238067627e-01 1.452289968729019165e-01 -2.305397205054759979e-02 9.387803077697753906e-02 -8.249592781066894531e-02 -2.748986892402172089e-02 -1.591255813837051392e-01 1.874597668647766113e-01 2.538002729415893555e-01 2.237789332866668701e-02 -1.029877588152885437e-01 1.311298832297325134e-02 2.712344527244567871e-01
1.280401349067687988e-01 8.042997866868972778e-02 -1.135916411876678467e-01 3.038168326020240784e-02 -1.040185466408729553e-01 -2.931381762027740479e-01 2.599890530109405518e-01 1.917858868837356567e-01 1.343972533941268921e-01 -5.451433360576629639e-02 -1.482967883348464966e-01 -2.649487853050231934e-01 3.272635340690612793e-01 5.707986652851104736e-02 -3.591196611523628235e-02 -2.909799814224243164e-01 6.610047072172164917e-02 1.184102594852447510e-01 -9.248880296945571899e-02 1.430826932191848755e-01 5.575323943048715591e-03 -3.053618371486663818e-01 2.331417053937911987e-01 -1.979442685842514038e-01 8.246321231126785278e-02 3.362935036420822144e-02 3.267688155174255371e-01 -1.013115793466567993e-01 2.311215549707412720e-01 -1.141026318073272705e-01 -4.937970638275146484e-02 -1.567257344722747803e-01
1.568445712327957153e-01 1.504259407520294189e-01 -2.873202860355377197e-01 5.464167520403862000e-02 1.313006784766912460e-02 -1.354942619800567627e-01 2.216233611106872559e-01 3.495534360408782959e-01 3.274571895599365234e-01 -1.281684041023254395e-01 -2.147289179265499115e-02 4.897798597812652588e-02 -2.540381252765655518e-02 -4.920819029211997986e-02 -1.722609847784042358e-01 1.773393750190734863e-01 -1.165036261081695557e-01 2.167139053344726562e-01 -2.548566162586212158e-01 -2.270968258380889893e-01 -5.159735679626464844e-02 -5.160479620099067688e-02 1.099492013454437256e-01 2.409205213189125061e-02 9.272456914186477661e-02 -3.898777365684509277e-01 1.184757500886917114e-01 1.716780290007591248e-02 2.852751910686492920e-01 6.669688969850540161e-02 -8.235183358192443848e-02 1.552067548036575317e-01
7.956407219171524048e-02 2.397348545491695404e-02 -4.035123288631439209e-01 6.307723373174667358e-02 -3.675925135612487793e-01 6.536456197500228882e-02 5.638609826564788818e-02 1.920346319675445557e-01 2.974748313426971436e-01 -1.222236528992652893e-01 -1.893016993999481201e-01 -4.207165837287902832e-01 -1.135207340121269226e-01 5.017791688442230225e-02 -2.335689514875411987e-01 -1.482268422842025757e-01 -3.641405701637268066e-02 1.109737604856491089e-01 9.586425125598907471e-02 4.143068194389343262e-02 1.657847501337528229e-02 -3.177069872617721558e-02 -1.783317625522613525e-01 -5.975618958473205566e-03 1.840717718005180359e-02 5.895277857780456543e-02 2.875323407351970673e-03 -8.800049126148223877e-02 -1.387569755315780640e-01 6.957391649484634399e-02 -7.863628864288330078e-02 3.729991316795349121e-01
2.684153318405151367e-01 4.552556574344635010e-02 -8.474227041006088257e-02 1.241601929068565369e-01 -7.797754555940628052e-02 -3.172206506133079529e-02 -4.592745006084442139e-02 3.111153542995452881e-01 9.222508221864700317e-02 -1.985430419445037842e-01 -3.822374641895294189e-01 -6.950504332780838013e-02 2.370510101318359375e-01 -1.091259121894836426e-01 2.365701347589492798e-01 4.311545193195343018e-02 -2.443051785230636597e-01 4.151522219181060791e-01 1.983403414487838745e-02 1.281801462173461914e-01 -7.719849050045013428e-02 -1.791507750749588013e-01 -1.176311448216438293e-02 -5.931155011057853699e-02 4.489020258188247681e-02 -7.155496627092361450e-02 1.101036295294761658e-01 1.243600547313690186e-01 1.539132595062255859e-01 -5.023154616355895996e-02 -2.343554943799972534e-01 2.570571303367614746e-01
1.273706853389739990e-01 1.585225760936737061e-01 2.451581805944442749e-01 -3.480404615402221680e-01 -2.171259671449661255e-01 1.145214140415191650e-01 1.734616607427597046e-01 5.868797898292541504e-01 1.080849692225456238e-01 -7.609658688306808472e-02 -1.327026635408401489e-02 -5.632190406322479248e-02 1.152808591723442078e-01 -4.704863950610160828e-02 3.661080077290534973e-02 -1.359118819236755371e-01 1.822507828474044800e-01 -6.896025687456130981e-02 -6.166677922010421753e-02 1.096131801605224609e-01 -1.218130812048912048e-01 -1.340698599815368652e-01 -3.493228927254676819e-02 6.976467557251453400e-03 -6.686200201511383057e-02 -1.086632609367370605e-01 2.468556463718414307e-01 -2.205688506364822388e-01 4.326042532920837402e-02 2.310230135917663574e-01 -1.314083486795425415e-01 1.584713160991668701e-02
5.371207371354103088e-02 -1.763823032379150391e-01 -6.056065112352371216e-02 6.700005382299423218e-02 -2.237359620630741119e-02 1.770538091659545898e-01 -2.605767548084259033e-02 2.515061795711517334e-01 6.646779775619506836e-01 -1.995625793933868408e-01 1.463033445179462433e-02 -1.231872737407684326e-01 7.469446212053298950e-02 -6.741990335285663605e-03 1.227738410234451294e-01 1.710729748010635376e-01 1.428338885307312012e-01 1.335007846355438232e-01 -3.434983780607581139e-03 5.418268218636512756e-02 6.295082718133926392e-02 -7.308543194085359573e-03 1.976001448929309845e-02 -1.833632290363311768e-01 -2.225189805030822754e-01 1.253961585462093353e-02 -1.463859975337982178e-01 -7.274587638676166534e-03 7.998052239418029785e-02 1.774141192436218262e-01 -3.407361805438995361e-01 1.037380695343017578e-01
1.474603563547134399e-01 -5.320751108229160309e-03 2.151378691196441650e-01 -1.909152716398239136e-01 -1.281697452068328857e-01 1.090191751718521118e-01 -1.380018889904022217e-02 2.759497761726379395e-01 4.040177762508392334e-01 -3.910626173019409180e-01 1.794725507497787476e-01 -1.099170818924903870e-01 2.691843211650848389e-01 6.861173361539840698e-02 1.013892292976379395e-01 3.597437636926770210e-03 1.312793791294097900e-01 7.701287418603897095e-02 -3.456649184226989746e-02 2.946761623024940491e-02 -1.624208986759185791e-01 2.191581130027770996e-01 4.856816306710243225e-02 8.144889771938323975e-02 1.555153131484985352e-01 1.526670753955841064e-01 1.098660230636596680e-01 8.270950615406036377e-02 2.216620147228240967e-01 6.943641602993011475e-02 -3.320605456829071045e-01 -6.061692535877227783e-02
-2.151724845170974731e-01 2.208406105637550354e-02 -5.700236186385154724e-02 2.254979908466339111e-01 -1.297271847724914551e-01 -2.483947426080703735e-01 3.174170851707458496e-01 1.423049122095108032e-01 9.003259241580963135e-02 -6.419564783573150635e-02 -2.766079604625701904e-01 -1.241522133350372314e-01 2.450356334447860718e-01 1.125408485531806946e-01 -1.859446913003921509e-01 2.293557161465287209e-03 -1.005254164338111877e-01 1.224036067724227905e-01 -9.751296602189540863e-03 1.483371388167142868e-02 -2.039627581834793091e-01 -2.327974140644073486e-01 2.562960237264633179e-02 -4.037570059299468994e-01 -4.884236678481101990e-02 -5.893158167600631714e-02 2.936392128467559814e-01 -7.688364386558532715e-02 1.368232518434524536e-01 1.034194007515907288e-01 1.277603507041931152e-01 2.439922690391540527e-01
-1.041471511125564575e-01 -6.059194356203079224e-02 -9.637001901865005493e-02 -1.745007783174514771e-01 4.303213208913803101e-02 -1.699580699205398560e-01 5.091292411088943481e-02 3.703554570674896240e-01 1.564035266637802124e-01 -1.882049143314361572e-01 1.257390342652797699e-02 -2.381063997745513916e-01 -5.778426304459571838e-02 -8.970103226602077484e-03 1.532626301050186157e-01 -1.425454616546630859e-01 -1.126127615571022034e-01 2.547658793628215790e-02 -4.068002104759216309e-01 -1.912165805697441101e-02 7.166447490453720093e-02 -2.780767381191253662e-01 5.415597930550575256e-02 -7.126773148775100708e-02 2.034817934036254883e-01 2.861325629055500031e-03 1.072878092527389526e-01 -3.115939721465110779e-02 -1.265319902449846268e-02 -9.641351550817489624e-02 -2.144328802824020386e-01 4.819736778736114502e-01
-5.837258324027061462e-02 -9.650110453367233276e-02 -2.383139170706272125e-02 -2.073756884783506393e-03 -6.448445469141006470e-02 -3.392919301986694336e-01 4.950908198952674866e-02 3.580596745014190674e-01 5.649112164974212646e-02 -1.719722151756286621e-01 -2.988721728324890137e-01 -7.729575783014297485e-02 1.402075984515249729e-03 1.271161139011383057e-01 -9.262491762638092041e-02 -2.587100267410278320e-01 2.684611380100250244e-01 1.728567108511924744e-02 4.117204248905181885e-02 -5.308242980390787125e-04 9.422107040882110596e-02 -3.040158748626708984e-01 -2.981909550726413727e-02 -2.600415050983428955e-01 -1.443575173616409302e-01 -5.101305618882179260e-02 2.285128235816955566e-01 -8.189396560192108154e-02 4.329483807086944580e-01 2.607741765677928925e-02 -2.317025698721408844e-02 4.615310207009315491e-02
1.244731619954109192e-01 7.166408747434616089e-02 -1.961675882339477539e-01 2.407782971858978271e-01 -8.059628307819366455e-02 -3.380935490131378174e-01 1.890513598918914795e-01 7.705479115247726440e-02 -3.797396272420883179e-02 -2.817404270172119141e-01 -3.283853232860565186e-01 -5.785710178315639496e-03 -3.231433629989624023e-01 -1.470809988677501678e-02 -1.132843792438507080e-01 -1.075890436768531799e-01 1.880601495504379272e-01 6.867554038763046265e-02 -1.657404154539108276e-01 -9.746107459068298340e-02 7.900478318333625793e-03 1.304807364940643311e-01 -1.844195649027824402e-02 -8.406633511185646057e-03 -9.893745183944702148e-02 6.713393377140164375e-04 3.308037519454956055e-01 1.658636331558227539e-01 1.547705978155136108e-01 2.098329067230224609e-01 -2.506740391254425049e-01 1.749144345521926880e-01
5.224755033850669861e-02 1.675291508436203003e-01 3.007159568369388580e-02 -6.546267122030258179e-02 -2.252042889595031738e-01 -1.132904440164566040e-01 1.869872361421585083e-01 3.143952190876007080e-01 3.996226191520690918e-01 -6.727048009634017944e-02 -1.321972906589508057e-01 -7.418786734342575073e-02 -2.143377363681793213e-01 1.976112723350524902e-01 2.393941730260848999e-01 3.288333117961883545e-02 -3.225220367312431335e-02 -3.520294129848480225e-01 -1.743289232254028320e-01 7.467646151781082153e-03 1.191507801413536072e-01 -6.479844916611909866e-03 7.422017306089401245e-02 3.006890416145324707e-02 -2.286659628152847290e-01 1.071193814277648926e-01 2.846698164939880371e-01 1.265268921852111816e-01 -4.761903360486030579e-02 -5.638876557350158691e-02 -1.884082406759262085e-01 2.413551360368728638e-01
-9.310470777563750744e-04 1.300835013389587402e-01 -1.912423819303512573e-01 3.294506669044494629e-01 -3.045299649238586426e-02 -2.906170189380645752e-01 -1.294695027172565460e-02 2.049457430839538574e-01 3.827869594097137451e-01 -1.098272800445556641e-01 -6.631017476320266724e-02 -2.867456972599029541e-01 2.818860113620758057e-01 4.954547807574272156e-02 2.676300406455993652e-01 -1.787981986999511719e-01 1.912847310304641724e-01 -1.530920863151550293e-01 -3.797195851802825928e-02 -1.066512912511825562e-01 8.016507327556610107e-02 -1.962735950946807861e-01 7.834964990615844727e-02 5.381450429558753967e-02 -1.401096116751432419e-02 1.465545445680618286e-01 3.228634893894195557e-01 -2.400843426585197449e-02 -6.271551549434661865e-02 3.800199925899505615e-02 -1.430807262659072876e-01 2.288460358977317810e-02
9.698218107223510742e-02 -3.328282758593559265e-02 -9.034764021635055542e-03 1.488787233829498291e-01 -1.804632693529129028e-02 -4.291511327028274536e-02 7.688144594430923462e-02 2.731026411056518555e-01 3.433976471424102783e-01 -1.368313282728195190e-01 -2.744853794574737549e-01 -2.806629836559295654e-01 5.817535519599914551e-02 3.310509026050567627e-01 9.903480112552642822e-02 -7.539158314466476440e-02 1.403294205665588379e-01 -7.132620364427566528e-02 -1.369134485721588135e-01 -8.745501190423965454e-02 -5.212726537138223648e-03 2.291603535413742065e-01 -2.258342206478118896e-01 -2.652090489864349365e-01 2.077377289533615112e-01 1.990070492029190063e-01 1.947859078645706177e-01 3.492860868573188782e-02 -1.925966292619705200e-01 -1.260286122560501099e-01 -3.993125632405281067e-02 2.525941133499145508e-01
5.918809026479721069e-02 -2.718395181000232697e-02 1.484629809856414795e-01 -1.306133121252059937e-01 -3.313274309039115906e-02 -8.970535546541213989e-02 2.663921378552913666e-02 2.450001984834671021e-01 2.477900087833404541e-01 -8.324030786752700806e-02 -1.740711331367492676e-01 -1.153641417622566223e-01 1.111665442585945129e-01 6.352200172841548920e-03 -1.818817257881164551e-01 -2.858192892745137215e-03 5.099055916070938110e-02 1.591866910457611084e-01 1.862891465425491333e-01 1.215561553835868835e-01 6.556796282529830933e-02 1.566582769155502319e-01 3.911410570144653320e-01 -2.625482380390167236e-01 2.767900824546813965e-01 2.151802182197570801e-02 2.442300617694854736e-01 2.447509020566940308e-01 -1.038549318909645081e-01 3.453814685344696045e-01 -8.934467285871505737e-02 2.578440606594085693e-01
1.090153306722640991e-01 -2.509995996952056885e-01 9.609233587980270386e-02 1.412954777479171753e-01 -8.709943294525146484e-02 -3.225232362747192383e-01 2.996202707290649414e-01 3.137900531291961670e-01 2.887409925460815430e-01 -1.957713253796100616e-02 5.367514491081237793e-02 -8.121883869171142578e-02 1.607379615306854248e-01 3.341591060161590576e-01 5.143710598349571228e-02 1.724816262722015381e-01 1.825121045112609863e-01 9.098864346742630005e-02 -3.772717341780662537e-02 -1.970341950654983521e-01 1.159796342253684998e-01 -2.005985975265502930e-01 2.360521554946899414e-01 -1.396113727241754532e-02 -2.709768712520599365e-02 -1.333468556404113770e-01 4.687945172190666199e-02 -1.348092406988143921e-01 2.408375740051269531e-01 1.462725847959518433e-01 1.796902157366275787e-03 1.523656398057937622e-01
2.378153353929519653e-01 -1.897244900465011597e-01 -3.043856620788574219e-01 3.623352199792861938e-02 -1.521287262439727783e-01 -9.357845038175582886e-02 1.314904987812042236e-01 1.277777701616287231e-01 9.709928929805755615e-02 -1.270029097795486450e-01 -3.601578474044799805e-01 -1.334912031888961792e-01 8.668748289346694946e-02 1.383581161499023438e-01 2.533242404460906982e-01 -1.537974178791046143e-01 3.507433459162712097e-02 3.163107335567474365e-01 1.745936423540115356e-01 4.592472314834594727e-02 -1.945073306560516357e-01 -1.925211697816848755e-01 -3.434995189309120178e-02 1.984476344659924507e-03 -8.160831034183502197e-02 -6.213427986949682236e-03 1.759268045425415039e-01 3.443739190697669983e-02 3.342737853527069092e-01 -1.927823410369455814e-03 -2.422548383474349976e-01 2.029066383838653564e-01
-2.434987202286720276e-02 1.637309342622756958e-01 2.037676125764846802e-01 -9.516837447881698608e-02 -9.536172449588775635e-02 -4.988700896501541138e-02 2.340964078903198242e-01 4.841085672378540039e-01 4.409870505332946777e-01 6.248058751225471497e-02 -2.096406519412994385e-01 -1.609385907649993896e-01 -1.585845276713371277e-02 -3.419535234570503235e-02 7.440736144781112671e-02 1.103971600532531738e-01 -1.833157390356063843e-01 -1.382712125778198242e-01 -6.262999773025512695e-02 1.134889721870422363e-01 3.205485641956329346e-01 1.639633812010288239e-02 2.337134815752506256e-02 -2.873994708061218262e-01 -7.317165285348892212e-02 7.810862362384796143e-02 9.610296040773391724e-02 -1.685679405927658081e-01 -5.493384599685668945e-02 -1.015362590551376343e-01 -1.102865710854530334e-01 6.017056852579116821e-02
1.464578956365585327e-01 1.156268641352653503e-02 -1.758283227682113647e-01 8.687563240528106689e-02 -4.794016480445861816e-02 -1.072309985756874084e-01 6.648014485836029053e-02 8.891545236110687256e-02 6.270352005958557129e-01 -2.969193756580352783e-01 -6.102203950285911560e-02 -1.179676279425621033e-01 -1.441032905131578445e-02 -2.202706336975097656e-01 -1.344527397304773331e-02 2.177055627107620239e-01 2.319555543363094330e-02 9.357510507106781006e-02 1.471997052431106567e-01 5.913065746426582336e-02 1.182546913623809814e-01 9.491842985153198242e-02 -7.970578223466873169e-02 -3.013452887535095215e-01 3.550448641180992126e-02 1.150552034378051758e-01 2.218222767114639282e-01 4.288564249873161316e-02 -5.145133659243583679e-02 2.164584696292877197e-01 -2.187564224004745483e-01 3.226222097873687744e-02
-1.579018831253051758e-01 -4.363439232110977173e-02 5.798549950122833252e-02 3.225006163120269775e-02 -4.584575444459915161e-02 -1.710996627807617188e-01 2.230083793401718140e-01 1.673627793788909912e-01 4.201066792011260986e-01 -1.729589998722076416e-01 -1.003220751881599426e-01 -2.244053781032562256e-02 1.781955808401107788e-01 2.201673984527587891e-01 -1.151425205171108246e-02 1.473078876733779907e-01 -1.197069510817527771e-02 -2.556384205818176270e-01 -6.294614821672439575e-02 -7.517272233963012695e-02 -1.483818888664245605e-01 3.097484707832336426e-01 1.155026555061340332e-01 -2.454853206872940063e-01 7.741288281977176666e-04 8.753345161676406860e-02 1.578641235828399658e-01 -3.132904171943664551e-01 -1.244291216135025024e-01 2.821305394172668457e-01 -1.579847335815429688e-01 1.521904170513153076e-01
-3.534339601173996925e-03 2.083609700202941895e-01 -1.933520734310150146e-01 1.976593881845474243e-01 8.713017404079437256e-02 1.270314306020736694e-01 2.381241172552108765e-01 3.984891772270202637e-01 9.463734924793243408e-02 -3.375647664070129395e-01 -3.047857619822025299e-02 -1.123493537306785583e-01 1.279835123568773270e-02 1.680844426155090332e-01 -4.919925704598426819e-02 3.817012906074523926e-01 6.210896745324134827e-02 2.682254277169704437e-02 -1.626402288675308228e-01 2.041331827640533447e-01 -1.724286526441574097e-01 -6.582109630107879639e-02 1.115721315145492554e-01 -8.161002397537231445e-02 -8.922440558671951294e-02 -4.932701587677001953e-03 4.323287308216094971e-02 6.581737659871578217e-03 5.438736453652381897e-02 1.089099347591400146e-01 -1.686490625143051147e-01 3.858394622802734375e-01
-1.436594277620315552e-01 6.965313106775283813e-02 -5.050700157880783081e-02 6.791768595576286316e-03 -6.154451402835547924e-04 7.488891482353210449e-02 5.498690009117126465e-01 1.543279737234115601e-01 1.520846039056777954e-01 -1.551718711853027344e-01 -1.968305110931396484e-01 -8.679221570491790771e-02 2.354845553636550903e-01 -9.837637655436992645e-03 3.152991458773612976e-02 1.907501816749572754e-01 -8.071283996105194092e-02 1.320619136095046997e-01 7.271192967891693115e-02 -3.800491988658905029e-01 2.982817962765693665e-02 -3.367778658866882324e-02 1.725072115659713745e-01 -2.370886951684951782e-01 9.144274145364761353e-02 -5.194266140460968018e-02 6.819809228181838989e-02 1.219622790813446045e-01 1.378516107797622681e-01 -8.377396315336227417e-02 3.229564428329467773e-02 3.666009008884429932e-01
2.087887674570083618e-01 1.573709398508071899e-01 -3.762089088559150696e-02 -1.639105677604675293e-01 -2.101055532693862915e-02 9.427712857723236084e-02 1.318352520465850830e-01 1.326733380556106567e-01 1.678931713104248047e-01 -2.291812747716903687e-01 2.726176939904689789e-02 -3.102446794509887695e-01 3.550846874713897705e-02 8.108404278755187988e-02 -4.520699754357337952e-02 6.255114078521728516e-02 -1.525823473930358887e-01 2.842897176742553711e-01 -8.932828158140182495e-02 -3.332134187221527100e-01 -1.875030100345611572e-01 -1.997356712818145752e-01 -1.278485357761383057e-01 -2.867213189601898193e-01 1.120416373014450073e-01 6.171881780028343201e-02 -2.447885926812887192e-03 -1.098743975162506104e-01 2.140148580074310303e-01 1.315899491310119629e-01 -7.175370585173368454e-03 4.233424961566925049e-01
2.512429654598236084e-01 5.410871654748916626e-02 -1.893423497676849365e-01 -1.039723828434944153e-01 -1.291143596172332764e-01 4.094530642032623291e-02 2.129665911197662354e-01 1.007693931460380554e-01 1.131997331976890564e-01 -1.040430143475532532e-01 9.665376506745815277e-03 -1.615818142890930176e-01 1.715957224369049072e-01 8.692050725221633911e-02 -2.503053843975067139e-01 2.795754671096801758e-01 1.226393729448318481e-01 3.968812152743339539e-02 -1.260251402854919434e-01 -2.372133135795593262e-01 -1.122377961874008179e-01 -1.840332597494125366e-01 -1.302393823862075806e-01 -2.338966876268386841e-01 2.385045289993286133e-01 -1.681679934263229370e-01 1.340304464101791382e-01 -1.051960289478302002e-01 2.519722282886505127e-01 -1.094537824392318726e-01 -4.054643809795379639e-01 1.574957519769668579e-01
-9.230379015207290649e-02 9.040864557027816772e-02 -3.249780833721160889e-02 -7.251892238855361938e-02 -1.590635776519775391e-01 2.410462358966469765e-03 2.385089397430419922e-01 3.931534588336944580e-01 3.635998070240020752e-01 8.015105128288269043e-02 -8.629325032234191895e-02 -1.242082640528678894e-01 1.049489751458168030e-01 -3.722443804144859314e-02 2.236577449366450310e-03 5.416683107614517212e-02 1.687112003564834595e-01 -3.081478774547576904e-01 -1.870087534189224243e-02 -2.751812897622585297e-02 5.336716026067733765e-02 2.173512428998947144e-01 1.631633043289184570e-01 5.259630456566810608e-02 -7.844311743974685669e-02 -4.673781245946884155e-02 2.950336039066314697e-01 -1.044508144259452820e-01 -2.186205089092254639e-01 -9.323772042989730835e-02 -3.522563576698303223e-01 2.692891061305999756e-01
1.020397618412971497e-01 5.874290317296981812e-02 -1.071130484342575073e-01 9.437259286642074585e-03 -8.195333182811737061e-02 -3.498874604701995850e-01 3.732541203498840332e-01 3.563875257968902588e-01 1.534703820943832397e-01 -3.338635861873626709e-01 4.045346751809120178e-02 2.472258359193801880e-02 -2.757007479667663574e-01 -9.848478436470031738e-02 4.977159202098846436e-02 -5.001434311270713806e-02 -8.717016130685806274e-02 1.099071744829416275e-02 -1.837034374475479126e-01 -1.201585456728935242e-01 5.093180108815431595e-03 -8.389528375118970871e-04 2.074604183435440063e-01 -5.961335822939872742e-02 5.088335275650024414e-02 -2.172359973192214966e-01 3.220215737819671631e-01 -7.830185443162918091e-02 3.461460024118423462e-02 -9.597577154636383057e-03 -1.133604124188423157e-01 2.736362516880035400e-01
2.200407385826110840e-01 -1.784073114395141602e-01 -1.133408471941947937e-01 -4.176553338766098022e-02 -1.241968050599098206e-01 -7.948143780231475830e-02 1.554108113050460815e-01 7.897764444351196289e-02 2.861055433750152588e-01 5.982275307178497314e-02 -3.585665524005889893e-01 -2.283831387758255005e-01 1.165489777922630310e-01 -3.914167173206806183e-03 6.500150263309478760e-02 -6.644342839717864990e-02 3.167318552732467651e-02 -1.025574728846549988e-01 -4.243139922618865967e-02 -7.970161736011505127e-02 -4.449025169014930725e-02 2.536221146583557129e-01 8.101513981819152832e-02 -1.067989971488714218e-02 -2.868019938468933105e-01 -2.271852642297744751e-01 2.635222375392913818e-01 3.539008796215057373e-01 1.496279984712600708e-01 -6.512482464313507080e-02 -3.237990140914916992e-01 1.092625334858894348e-01
2.074771970510482788e-01 -7.263449579477310181e-02 -1.926899701356887817e-01 -4.599058628082275391e-02 -2.505297958850860596e-01 -1.684423387050628662e-01 6.231749895960092545e-03 3.347346782684326172e-01 1.358238011598587036e-01 -2.253974229097366333e-02 -1.393899619579315186e-01 1.360936462879180908e-01 8.107186853885650635e-02 1.567431390285491943e-01 1.397635191679000854e-01 -1.327173113822937012e-01 5.381255224347114563e-02 6.866670399904251099e-02 1.048914641141891479e-01 -3.786499500274658203e-01 1.824821680784225464e-01 -1.404501795768737793e-01 2.297683805227279663e-01 -3.595933616161346436e-01 6.960768252611160278e-02 -1.458204817026853561e-03 -1.032581478357315063e-01 -5.925847962498664856e-02 2.750871777534484863e-01 2.342333495616912842e-01 -1.197360362857580185e-02 1.928582638502120972e-01
2.643156945705413818e-01 -1.351577490568161011e-01 -1.419918835163116455e-01 1.169360708445310593e-02 -2.226859778165817261e-01 -1.647233814001083374e-01 1.042399927973747253e-02 3.845432698726654053e-01 3.087376356124877930e-01 2.867778949439525604e-02 -1.191684231162071228e-01 1.030250415205955505e-01 1.214581653475761414e-01 4.013143777847290039e-01 6.942086666822433472e-02 3.686332330107688904e-02 -6.991812586784362793e-02 8.194340392947196960e-03 -8.600589632987976074e-02 -2.950786948204040527e-01 2.262298613786697388e-01 -1.709729433059692383e-01 1.289960294961929321e-01 -1.748448312282562256e-01 6.928639113903045654e-02 8.173143118619918823e-02 -1.069927215576171875e-01 9.425335563719272614e-03 2.047965675592422485e-01 1.976455599069595337e-01 7.144092768430709839e-02 1.665935367345809937e-01
-5.504813417792320251e-02 2.193771153688430786e-01 -1.919636279344558716e-01 4.277480766177177429e-02 -4.609262198209762573e-02 -3.376682996749877930e-01 1.120981425046920776e-01 9.251653403043746948e-02 1.838303357362747192e-01 5.407536402344703674e-02 -5.982056260108947754e-03 -3.684823513031005859e-01 3.274011909961700439e-01 6.824868172407150269e-02 -4.756853729486465454e-02 1.309649348258972168e-01 2.436295002698898315e-01 -2.923061884939670563e-02 9.743435680866241455e-02 -5.690838024020195007e-02 -2.436432242393493652e-01 -2.167690396308898926e-01 3.007753938436508179e-02 -1.147945746779441833e-01 -2.534832358360290527e-01 -7.678596675395965576e-02 1.220408380031585693e-01 7.232238352298736572e-02 -6.217218190431594849e-02 1.759727448225021362e-01 -8.446488529443740845e-02 3.787896931171417236e-01
-1.534036993980407715e-01 -1.371176391839981079e-01 3.151672706007957458e-02 -1.114396154880523682e-01 -8.372427523136138916e-02 -1.694266945123672485e-01 4.886515438556671143e-01 3.168763220310211182e-02 1.643721908330917358e-01 -4.429196938872337341e-02 -3.965078294277191162e-01 -2.656833529472351074e-01 1.711100190877914429e-01 6.208816543221473694e-02 -6.395760178565979004e-02 1.231587380170822144e-01 -2.995192408561706543e-01 -2.538494393229484558e-02 3.023930825293064117e-02 -1.783784031867980957e-01 -4.150423407554626465e-02 -1.700074970722198486e-02 1.675528883934020996e-01 -1.788042783737182617e-01 2.708403468132019043e-01 1.088806055486202240e-02 -6.835598964244127274e-03 -1.541151702404022217e-01 1.417296975851058960e-01 1.600789651274681091e-02 -1.603490710258483887e-01 1.763624995946884155e-01
-1.209280267357826233e-01 -2.253824323415756226e-01 1.400880068540573120e-01 -3.265853822231292725e-01 -1.410634070634841919e-01 -6.847283244132995605e-02 1.090134829282760620e-01 2.120682597160339355e-01 3.478103578090667725e-01 -2.117536365985870361e-01 -8.517934381961822510e-02 -2.211819775402545929e-02 2.640077173709869385e-01 -6.141880154609680176e-02 -8.060275018215179443e-02 1.406829804182052612e-01 6.688287109136581421e-02 1.682945489883422852e-01 1.389276832342147827e-01 2.632845006883144379e-02 5.313586071133613586e-02 -4.202791675925254822e-02 -7.621488720178604126e-02 -3.094718605279922485e-02 -2.288147807121276855e-01 2.884159684181213379e-01 -1.381296068429946899e-01 -1.610710769891738892e-01 1.846876442432403564e-01 1.145584806799888611e-01 -2.845356762409210205e-01 2.839558124542236328e-01
2.128788232803344727e-01 -1.370163857936859131e-01 -8.059266954660415649e-02 -2.400823682546615601e-01 -8.604929596185684204e-02 -1.827909350395202637e-01 1.317663639783859253e-01 8.207878470420837402e-02 2.718980908393859863e-01 8.098770678043365479e-02 -2.812725007534027100e-01 -1.468711905181407928e-02 -3.446848690509796143e-02 1.978137940168380737e-01 1.225986629724502563e-01 9.615978226065635681e-03 -2.729722112417221069e-02 -1.992536336183547974e-01 1.425381004810333252e-01 -2.490533292293548584e-01 -3.670573607087135315e-02 4.610095918178558350e-02 1.596096754074096680e-01 1.847852580249309540e-02 -3.001449406147003174e-01 -6.213980913162231445e-02 1.805554330348968506e-01 3.065541684627532959e-01 2.960591018199920654e-01 1.643718928098678589e-01 -2.922495007514953613e-01 1.375325620174407959e-01
-9.405741095542907715e-02 6.167238205671310425e-02 -5.043089017271995544e-02 5.659627169370651245e-02 -7.348915189504623413e-02 -1.378082484006881714e-01 1.465441137552261353e-01 2.151883542537689209e-01 2.609851062297821045e-01 -6.580193340778350830e-02 -3.522583842277526855e-01 -1.344397366046905518e-01 7.302728015929460526e-03 1.422567814588546753e-01 -1.709728837013244629e-01 -7.120481133460998535e-02 2.341467328369617462e-02 1.288142055273056030e-01 1.738484203815460205e-01 -2.184157492592930794e-03 3.709902986884117126e-02 -1.363727003335952759e-01 3.637910187244415283e-01 -2.594241201877593994e-01 1.406388431787490845e-01 -3.958233073353767395e-02 5.853066593408584595e-02 1.870275735855102539e-01 1.696333289146423340e-01 3.914374113082885742e-01 1.780842393636703491e-01 2.824591100215911865e-01
-1.902573555707931519e-01 -8.179199695587158203e-02 -5.960000306367874146e-02 -1.969044283032417297e-02 -2.759443521499633789e-01 -1.212422102689743042e-01 1.324626356363296509e-01 2.777957916259765625e-01 8.576644957065582275e-02 6.819746643304824829e-02 -1.788648068904876709e-01 -6.856626272201538086e-02 1.741905063390731812e-01 -4.243624582886695862e-02 -1.401595920324325562e-01 1.099603250622749329e-01 -2.212627083063125610e-01 1.862592250108718872e-01 1.788684278726577759e-01 1.639251708984375000e-01 7.942014187574386597e-02 -4.759331420063972473e-02 -3.958974778652191162e-01 -1.196109279990196228e-01 -1.401327550411224365e-01 1.176934093236923218e-01 3.040483295917510986e-01 9.104803949594497681e-02 1.495607793331146240e-01 6.679603457450866699e-02 -4.007531404495239258e-01 1.060383170843124390e-01
-1.112457085400819778e-02 1.658100336790084839e-01 1.025181487202644348e-01 2.601620554924011230e-01 3.457116708159446716e-02 -1.121921092271804810e-01 2.779698967933654785e-01 2.966276742517948151e-02 8.139169216156005859e-02 -1.620283126831054688e-01 -2.388914525508880615e-01 -2.773164585232734680e-02 2.691963315010070801e-01 -8.991983532905578613e-02 -1.680735647678375244e-01 2.319659292697906494e-01 1.568164527416229248e-01 1.007303819060325623e-01 -1.286280304193496704e-01 1.095031350851058960e-01 1.029415950179100037e-01 9.302930533885955811e-02 7.448672503232955933e-02 7.397489994764328003e-02 -7.106231898069381714e-02 -4.825211316347122192e-02 2.330518066883087158e-01 6.266292184591293335e-02 2.178738415241241455e-01 4.274282157421112061e-01 -1.813499480485916138e-01 3.559760153293609619e-01
-1.076341886073350906e-02 3.304188251495361328e-01 -1.681479960680007935e-01 4.116913676261901855e-02 -2.068860530853271484e-01 -2.026039361953735352e-01 1.626714617013931274e-01 1.863665878772735596e-01 3.794366419315338135e-01 -6.336165964603424072e-02 9.353485703468322754e-02 -4.895021021366119385e-01 -1.780191063880920410e-02 9.181514382362365723e-02 -1.923511363565921783e-02 -5.490668863058090210e-02 6.304623186588287354e-02 -1.517209224402904510e-02 -1.532673388719558716e-01 -9.593895077705383301e-02 -9.754657000303268433e-02 7.166507095098495483e-02 -1.839839853346347809e-02 1.737982966005802155e-03 1.663844287395477295e-01 1.743071824312210083e-01 -2.456734189763665199e-03 -7.571852952241897583e-02 -9.968480467796325684e-02 -1.164914220571517944e-01 -2.315341085195541382e-01 3.382309973239898682e-01
1.283242926001548767e-02 4.519934952259063721e-02 1.445990949869155884e-01 -1.935092546045780182e-02 -9.462568908929824829e-03 -3.305802047252655029e-01 -1.630208082497119904e-02 1.664760112762451172e-01 1.721864566206932068e-02 -1.278075873851776123e-01 2.376559190452098846e-02 -3.311030864715576172e-01 2.809387445449829102e-01 2.096461206674575806e-01 -2.136543095111846924e-01 1.059619486331939697e-01 1.944917999207973480e-02 -1.415679454803466797e-01 -2.283325046300888062e-01 2.914138697087764740e-02 -3.155298158526420593e-02 -2.450247704982757568e-01 -9.610895812511444092e-02 -1.888399124145507812e-01 -1.009628847241401672e-01 -6.178900972008705139e-02 3.731212615966796875e-01 1.172015592455863953e-01 1.654297858476638794e-01 9.055447578430175781e-02 -8.688849210739135742e-02 3.783622384071350098e-01
4.512873012572526932e-03 1.502601206302642822e-01 -1.196793466806411743e-01 1.541869044303894043e-01 -1.156772226095199585e-01 -2.699435651302337646e-01 1.644575297832489014e-01 3.169386684894561768e-01 4.531399309635162354e-01 -3.442349284887313843e-02 2.480157613754272461e-01 -9.358240664005279541e-02 1.544937342405319214e-01 -2.117965929210186005e-02 3.021020814776420593e-02 4.155998677015304565e-02 3.491655886173248291e-01 1.443092674016952515e-01 1.072708964347839355e-01 4.814992845058441162e-02 4.304898902773857117e-02 -4.814912099391222000e-03 -1.768844276666641235e-01 -2.435307204723358154e-02 -2.256931662559509277e-01 1.082630679011344910e-01 1.677496917545795441e-02 1.062868013978004456e-01 -3.831852599978446960e-02 1.026875823736190796e-01 -3.722522854804992676e-01 8.163630962371826172e-02
-9.402789175510406494e-02 -5.242722854018211365e-02 -2.910571694374084473e-01 9.347664564847946167e-02 2.451289445161819458e-01 1.479236632585525513e-01 1.179773211479187012e-01 3.777922391891479492e-01 1.512182652950286865e-01 -1.069618239998817444e-01 -2.002613544464111328e-01 -4.207399114966392517e-02 -7.267101109027862549e-02 -1.071470007300376892e-01 -2.607694566249847412e-01 -5.917196720838546753e-02 3.239615261554718018e-02 1.464203745126724243e-01 4.137101769447326660e-02 -5.608492344617843628e-02 4.512764513492584229e-02 1.966887502931058407e-04 -3.097476623952388763e-02 -9.839345514774322510e-02 -5.785356624983251095e-04 2.516367733478546143e-01 -6.732647120952606201e-02 1.032423675060272217e-01 -3.579031676054000854e-02 2.256342917680740356e-01 -4.359712302684783936e-01 3.620743453502655029e-01
[truncated: 3,268,400 more chars]
