# Supplementary material for: The Language of Innovation
Source: PLoS One. 2020 Apr 30;15(4):e0230107. doi: 10.1371/journal.pone.0230107 (PMC7194493; doi:10.1371/journal.pone.0230107)
Supplement: S4 File — (GZ) [file pone.0230107.s004.tar.gz › 1982-1986/V2Run_27_VS_4500_embeddings1982-1986ED32.txt]

1.365251988172531128e-01 2.010970562696456909e-01 -9.560358524322509766e-02 7.749551534652709961e-02 3.590461909770965576e-01 -2.091859430074691772e-01 2.376233935356140137e-01 -1.288166642189025879e-01 -1.733023971319198608e-01 7.989744655787944794e-03 2.245930135250091553e-01 1.757912635803222656e-01 2.650900185108184814e-01 2.568438835442066193e-02 -1.052633821964263916e-01 1.622965335845947266e-01 -1.323211789131164551e-01 -7.577201724052429199e-02 -2.479472309350967407e-01 3.308507800102233887e-01 2.188849300146102905e-01 -1.763906478881835938e-01 1.650806069374084473e-01 1.312885284423828125e-01 -1.294371038675308228e-01 1.559399254620075226e-02 -1.128162667155265808e-01 5.263159424066543579e-02 1.348695307970046997e-01 2.549768686294555664e-01 -1.346909403800964355e-01 -9.330698847770690918e-02
3.079218268394470215e-01 -3.097889721393585205e-01 -2.698436565697193146e-02 6.616272032260894775e-02 1.886200010776519775e-01 1.182731986045837402e-01 9.263122081756591797e-02 8.817483484745025635e-02 -1.909902319312095642e-02 -2.530007064342498779e-01 3.590166866779327393e-01 1.792552322149276733e-01 1.219746246933937073e-01 2.706866562366485596e-01 1.006224974989891052e-01 -1.147027984261512756e-01 -9.628947079181671143e-02 9.052219986915588379e-02 -8.431865274906158447e-02 1.053524091839790344e-01 2.499540448188781738e-01 -1.501647680997848511e-01 -7.038580626249313354e-02 7.852713018655776978e-02 1.449422538280487061e-01 -1.547299325466156006e-01 1.424958258867263794e-01 1.832679659128189087e-01 3.905625343322753906e-01 1.495159044861793518e-02 -8.656942844390869141e-02 -1.021610274910926819e-01
2.880921661853790283e-01 1.680390350520610809e-02 -2.772569358348846436e-01 -7.376239448785781860e-02 -5.537995323538780212e-02 -4.363963380455970764e-02 1.289578676223754883e-01 -1.750515997409820557e-01 -8.192261308431625366e-02 2.794699184596538544e-02 3.756406009197235107e-01 -2.790658548474311829e-02 -1.755928695201873779e-01 8.837011456489562988e-02 -1.693373620510101318e-01 -2.674679271876811981e-02 8.559667505323886871e-03 2.856893539428710938e-01 -4.394035637378692627e-01 1.933769881725311279e-01 1.612625718116760254e-01 -7.446413487195968628e-02 -1.456258702091872692e-03 3.255415335297584534e-02 6.047081667929887772e-03 -1.353339105844497681e-01 3.054822050034999847e-02 3.090815544128417969e-01 1.947201937437057495e-01 -1.246356666088104248e-01 -3.297577798366546631e-02 -2.250021249055862427e-01
2.264586389064788818e-01 8.531196415424346924e-02 -2.096494138240814209e-01 3.293221443891525269e-02 1.581879705190658569e-01 -1.228340193629264832e-01 -1.213729828596115112e-01 -1.265386492013931274e-01 -8.676324784755706787e-02 -4.697347432374954224e-02 1.018458381295204163e-01 -9.675608016550540924e-03 -3.975934535264968872e-02 -9.977815300226211548e-02 -3.853522613644599915e-02 -5.304459109902381897e-02 -7.148672360926866531e-03 4.981511831283569336e-02 -3.504973351955413818e-01 -9.053113870322704315e-03 2.943529188632965088e-01 -2.839576601982116699e-01 -2.210475504398345947e-01 -2.534199059009552002e-01 -1.531820278614759445e-02 -7.577529549598693848e-02 -9.058929979801177979e-02 -7.833276689052581787e-02 5.604207515716552734e-01 -1.077533140778541565e-02 1.116961091756820679e-01 -1.915870159864425659e-01
2.991172075271606445e-01 8.939956128597259521e-02 -1.338070482015609741e-01 -3.183936178684234619e-01 1.077685505151748657e-01 -9.213120490312576294e-02 5.039456114172935486e-02 1.062093582004308701e-02 -2.559527754783630371e-02 -1.041753515601158142e-01 2.703308165073394775e-01 -3.545762225985527039e-02 2.564732730388641357e-01 1.244011074304580688e-01 -4.648179933428764343e-02 1.344963070005178452e-02 -3.107118606567382812e-01 8.983080275356769562e-03 -1.839323192834854126e-01 1.173910964280366898e-02 3.617032170295715332e-01 -1.651192456483840942e-01 1.255905535072088242e-02 -9.546922892332077026e-02 7.805453985929489136e-02 3.239300101995468140e-02 8.966299891471862793e-02 1.797776818275451660e-01 3.308848142623901367e-01 -1.614025561138987541e-03 2.845686972141265869e-01 -2.348164767026901245e-01
4.235321581363677979e-01 -1.864626705646514893e-01 -1.376737467944622040e-02 -8.686987310647964478e-02 2.987648546695709229e-01 -1.532058864831924438e-01 -1.070509627461433411e-01 -2.021945118904113770e-01 -3.884936869144439697e-01 -2.700272202491760254e-01 2.252739518880844116e-01 5.403898283839225769e-02 -5.799972265958786011e-02 2.019096761941909790e-01 8.961581625044345856e-03 -1.151826307177543640e-01 -7.216351479291915894e-02 1.375165283679962158e-01 -1.059204041957855225e-01 1.674437150359153748e-02 2.956663966178894043e-01 -1.664601415395736694e-01 1.119668111205101013e-01 -4.442174360156059265e-02 -1.802831515669822693e-02 1.200564131140708923e-01 -4.342272505164146423e-02 -2.164863198995590210e-01 2.145168483257293701e-01 1.256741676479578018e-02 4.600702598690986633e-02 -3.184252977371215820e-02
5.889672040939331055e-01 -4.189837351441383362e-02 -1.457206755876541138e-01 1.764612048864364624e-01 4.353612065315246582e-01 1.358301341533660889e-01 -2.876969287171959877e-03 1.221317946910858154e-01 2.508754841983318329e-03 -8.164189755916595459e-02 -1.279965788125991821e-01 1.401912048459053040e-02 9.699447453022003174e-02 1.327530145645141602e-01 -1.065617427229881287e-01 7.859504222869873047e-02 1.871815696358680725e-02 -1.372812837362289429e-01 -9.040119498968124390e-02 -4.770857747644186020e-03 2.767687439918518066e-01 -3.672891557216644287e-01 -9.265445172786712646e-02 -7.089964579790830612e-03 -5.446446593850851059e-03 1.343660503625869751e-01 8.609398454427719116e-02 1.494437754154205322e-01 1.062560975551605225e-01 4.076682962477207184e-03 1.088901516050100327e-02 -3.842489421367645264e-02
1.505897846072912216e-02 1.084001213312149048e-01 -2.380330264568328857e-01 1.317872256040573120e-01 1.050716117024421692e-01 -3.810880184173583984e-01 6.011397391557693481e-02 1.270284652709960938e-01 -1.245673596858978271e-01 -1.520365625619888306e-01 -1.228316035121679306e-02 1.541169732809066772e-01 -3.758437931537628174e-02 3.179866969585418701e-01 -3.056982345879077911e-02 -1.378061622381210327e-01 8.628322929143905640e-02 2.546986341476440430e-01 -3.272465169429779053e-01 1.256722807884216309e-01 -1.596760936081409454e-02 -1.926482915878295898e-01 -4.617905244231224060e-03 -1.754269450902938843e-01 -4.235233068466186523e-01 -4.668867215514183044e-02 -1.044072583317756653e-01 -2.007280848920345306e-02 1.556999385356903076e-01 2.359218597412109375e-01 -2.773668617010116577e-02 1.268785297870635986e-01
3.357746601104736328e-01 6.975791603326797485e-02 1.370274573564529419e-01 1.495849192142486572e-01 1.730979084968566895e-01 -1.431500911712646484e-01 1.129654869437217712e-01 -9.510533511638641357e-02 -3.206323385238647461e-01 -4.022562801837921143e-01 6.141749769449234009e-02 1.057253703474998474e-01 1.206588931381702423e-02 4.506399109959602356e-02 3.531072661280632019e-02 -2.817716300487518311e-01 -2.883081734180450439e-01 2.430797368288040161e-01 8.661808818578720093e-02 -4.262004047632217407e-02 2.627694606781005859e-01 1.700331270694732666e-02 1.404592543840408325e-01 8.480458706617355347e-02 -6.825766712427139282e-02 1.425780653953552246e-01 -6.946964561939239502e-02 -4.851786792278289795e-02 3.087321221828460693e-01 9.393338114023208618e-03 1.300362348556518555e-01 -1.196901723742485046e-01
5.114898085594177246e-01 -5.931612104177474976e-02 -1.137139797210693359e-01 -1.035163849592208862e-01 2.076019644737243652e-01 -8.388500660657882690e-02 5.641514807939529419e-02 -8.352530002593994141e-02 -4.025843366980552673e-02 -3.205357789993286133e-01 4.366565868258476257e-02 1.579895466566085815e-01 4.811758548021316528e-02 2.853204011917114258e-01 3.775148466229438782e-02 2.976566553115844727e-02 -1.142163127660751343e-01 1.045315861701965332e-01 -1.280712187290191650e-01 -2.123991549015045166e-01 2.962476313114166260e-01 -1.367892324924468994e-01 1.808937340974807739e-01 3.253379762172698975e-01 6.147296517156064510e-04 1.594181507825851440e-01 -1.330377310514450073e-01 -1.751039922237396240e-02 5.906087905168533325e-02 -2.196668833494186401e-01 -8.689048886299133301e-02 -2.030514739453792572e-02
3.592729568481445312e-01 2.497787475585937500e-01 6.283713877201080322e-02 -1.434909701347351074e-01 2.046979516744613647e-01 -2.512680888175964355e-01 8.255628496408462524e-02 -1.159158125519752502e-01 6.988920271396636963e-02 -7.626330852508544922e-02 1.625148653984069824e-01 -3.538234159350395203e-02 -7.467100024223327637e-02 -1.128675937652587891e-01 -1.303413212299346924e-01 8.058964461088180542e-02 -3.618922084569931030e-02 1.467670798301696777e-01 -2.781769335269927979e-01 -4.985663667321205139e-02 2.757640182971954346e-01 -1.525183767080307007e-01 -4.367699474096298218e-02 5.529488995671272278e-02 -2.324717044830322266e-01 -3.915262967348098755e-02 3.110471069812774658e-01 1.815396845340728760e-01 4.248970150947570801e-01 7.255181670188903809e-02 -1.252191700041294098e-02 1.766660250723361969e-02
3.944411277770996094e-01 1.899226158857345581e-01 2.114927396178245544e-02 1.249384582042694092e-01 -6.335813552141189575e-03 -2.903229594230651855e-01 1.408548206090927124e-01 -3.889453411102294922e-02 7.674123346805572510e-02 -2.690691351890563965e-01 1.321060210466384888e-02 1.010853648185729980e-01 2.809489704668521881e-02 3.989871144294738770e-01 1.053613498806953430e-01 -1.566857695579528809e-01 1.744556576013565063e-01 1.450156718492507935e-01 -4.482886940240859985e-02 2.218903303146362305e-01 -4.054210707545280457e-02 -1.260776817798614502e-01 2.262661904096603394e-01 3.607831895351409912e-02 -2.569211423397064209e-01 -2.838087081909179688e-01 -7.658520340919494629e-02 -1.965583562850952148e-01 1.634676605463027954e-01 4.978957399725914001e-02 9.146448224782943726e-02 -3.045277297496795654e-02
3.243645727634429932e-01 -8.359323441982269287e-02 -1.826410740613937378e-01 1.800951212644577026e-01 2.278226613998413086e-01 8.525408804416656494e-02 1.133440881967544556e-01 -1.323360204696655273e-01 8.890507370233535767e-02 -2.781097590923309326e-01 3.222070038318634033e-01 8.384378254413604736e-02 9.387685358524322510e-02 -4.738714545965194702e-02 -1.807118356227874756e-01 -9.447451680898666382e-02 -1.508849412202835083e-01 6.201237812638282776e-02 -2.698137760162353516e-01 -9.702608734369277954e-02 2.665489017963409424e-01 -2.801923751831054688e-01 1.440470339730381966e-03 2.692782878875732422e-01 1.782357543706893921e-01 -1.836463958024978638e-01 -5.758422613143920898e-02 -1.549092382192611694e-01 1.881567537784576416e-01 -5.528871901333332062e-03 -1.028625145554542542e-01 -1.184249296784400940e-01
5.676610469818115234e-01 2.700228802859783173e-02 6.847499310970306396e-02 -7.260911166667938232e-02 5.874349549412727356e-02 -3.250067830085754395e-01 -3.208590298891067505e-02 -1.537863314151763916e-01 -3.547695279121398926e-02 -2.413632273674011230e-01 -1.055972725152969360e-01 -1.308604776859283447e-01 -4.418659582734107971e-02 4.368376731872558594e-01 3.367458283901214600e-02 8.702635765075683594e-02 -2.841587960720062256e-01 3.166306996718049049e-03 -2.693330943584442139e-01 3.884583711624145508e-02 7.578338682651519775e-02 -1.197017431259155273e-01 -4.806604236364364624e-02 1.311910920776426792e-03 -5.489603057503700256e-02 -4.308390244841575623e-02 -6.729094684123992920e-02 4.923674836754798889e-02 1.415579617023468018e-01 -3.279834240674972534e-02 -1.767816543579101562e-01 -5.153986066579818726e-02
5.459145307540893555e-01 4.785201698541641235e-02 -4.865997284650802612e-02 4.684737324714660645e-02 -2.744183130562305450e-02 -6.983516365289688110e-02 -1.796170622110366821e-01 -1.610374301671981812e-01 -1.827064007520675659e-01 -1.164519637823104858e-01 3.581771552562713623e-01 1.130985915660858154e-01 -2.370030581951141357e-01 -2.028739638626575470e-02 3.384249284863471985e-02 3.260217607021331787e-02 2.964323386549949646e-03 1.752923429012298584e-01 -3.770616054534912109e-01 -2.147458726540207863e-03 1.191909238696098328e-01 -2.686659097671508789e-01 -8.274789899587631226e-02 -6.552155315876007080e-02 -9.186368435621261597e-02 -1.010012701153755188e-01 2.023226320743560791e-01 -1.797701269388198853e-01 -2.722669020295143127e-02 4.071389138698577881e-02 1.060075461864471436e-01 -9.225929528474807739e-02
9.228302538394927979e-02 -1.423405557870864868e-01 3.000543918460607529e-03 9.810185432434082031e-02 4.162828996777534485e-02 -1.352291926741600037e-02 1.931915134191513062e-01 -1.016678661108016968e-01 -1.318427026271820068e-01 -5.902660265564918518e-02 -1.108227074146270752e-01 1.364251226186752319e-01 1.080000773072242737e-01 1.449723728001117706e-02 5.391781032085418701e-02 6.920233368873596191e-02 -2.151840776205062866e-01 4.574498236179351807e-01 -3.136387094855308533e-02 1.012842282652854919e-01 7.937970757484436035e-02 -1.736586689949035645e-01 -5.807766318321228027e-02 3.230987489223480225e-01 -1.127119734883308411e-01 2.676179409027099609e-01 -3.699679970741271973e-01 -1.657234579324722290e-01 2.357183247804641724e-01 3.017295300960540771e-01 6.097901612520217896e-02 -1.751210391521453857e-01
2.866305708885192871e-01 1.483312100172042847e-01 5.061661824584007263e-02 7.709649857133626938e-03 4.067455530166625977e-01 -8.206470310688018799e-02 2.242085933685302734e-01 -2.634597420692443848e-01 -4.264707863330841064e-02 -1.496341526508331299e-01 1.585692316293716431e-01 -6.770741194486618042e-02 3.222414851188659668e-02 2.030493319034576416e-01 -3.279551863670349121e-02 7.841305434703826904e-02 -9.973759762942790985e-03 6.753499060869216919e-02 -2.946731746196746826e-01 -1.172487363219261169e-01 -8.698699995875358582e-03 -1.991502493619918823e-01 7.023835182189941406e-02 -1.638559997081756592e-01 2.962958812713623047e-01 1.201398596167564392e-01 1.343614161014556885e-01 -4.415100440382957458e-03 4.225493073463439941e-01 1.828457787632942200e-02 -3.719692677259445190e-02 1.435657292604446411e-01
4.599966704845428467e-01 -4.000005125999450684e-02 -3.023323714733123779e-01 1.528935134410858154e-01 1.825905293226242065e-01 -6.290257722139358521e-02 1.275405436754226685e-01 -3.532383590936660767e-02 2.067130431532859802e-02 -1.329865306615829468e-01 2.136668860912322998e-01 1.424165368080139160e-01 1.094334200024604797e-01 4.346252977848052979e-02 -2.269703336060047150e-02 9.270112216472625732e-02 -6.480474770069122314e-02 1.622429192066192627e-01 1.434048824012279510e-02 -3.073271512985229492e-01 2.103958874940872192e-01 -2.492194473743438721e-01 -3.907712548971176147e-02 1.491116918623447418e-02 3.337017446756362915e-02 2.270190119743347168e-01 -8.642153441905975342e-02 -1.828234791755676270e-01 3.995401561260223389e-01 -2.393885143101215363e-02 -1.274573355913162231e-01 -8.300618827342987061e-02
5.452869534492492676e-01 6.124544888734817505e-02 -1.833478361368179321e-01 -1.519398689270019531e-01 -4.683912545442581177e-02 -3.559530675411224365e-01 -2.120475051924586296e-03 -1.118909642100334167e-01 -2.709229663014411926e-02 -3.825011551380157471e-01 2.137297391891479492e-01 1.527544111013412476e-02 8.986788988113403320e-02 7.177189737558364868e-02 6.707208603620529175e-02 6.469068676233291626e-02 -1.356779932975769043e-01 1.382524222135543823e-01 -2.426074743270874023e-01 5.086874961853027344e-02 -8.721926808357238770e-02 5.216511338949203491e-02 -6.993764638900756836e-02 -1.332851350307464600e-01 -8.912782371044158936e-02 1.869814693927764893e-01 -9.055541828274726868e-03 -1.530740559101104736e-01 2.851848602294921875e-01 3.738781064748764038e-02 1.857840642333030701e-02 6.690887361764907837e-02
8.669457584619522095e-02 7.035713642835617065e-02 -3.713098764419555664e-01 3.026214540004730225e-01 1.550742983818054199e-01 -1.496293097734451294e-01 6.471351534128189087e-02 1.793399155139923096e-01 -3.565693497657775879e-01 -8.580216020345687866e-02 2.508563697338104248e-01 -1.957775652408599854e-02 6.819103658199310303e-02 2.919738888740539551e-01 -1.230634823441505432e-01 1.220070198178291321e-02 1.181356161832809448e-01 2.301226602867245674e-03 -2.070406675338745117e-01 4.023718088865280151e-02 1.354105584323406219e-02 -2.353867441415786743e-01 1.892180442810058594e-01 1.617957353591918945e-01 -2.267644703388214111e-01 -1.190608814358711243e-01 1.364798992872238159e-01 2.492130547761917114e-02 2.378167957067489624e-01 -1.301157027482986450e-01 1.894901841878890991e-01 -4.506353288888931274e-02
3.505370020866394043e-01 1.485211104154586792e-01 -1.042535603046417236e-01 1.430498063564300537e-01 5.007055401802062988e-01 2.247057296335697174e-02 -1.792302429676055908e-01 -1.730989515781402588e-01 4.707225784659385681e-02 -2.426065802574157715e-01 1.775664836168289185e-01 3.903945535421371460e-02 -3.719844669103622437e-02 3.384506106376647949e-01 1.281896047294139862e-02 4.232156649231910706e-02 2.033185400068759918e-02 2.088209427893161774e-02 -1.406437158584594727e-01 7.395491003990173340e-02 8.177136629819869995e-02 -2.281758785247802734e-01 -9.693495184183120728e-02 -4.789432045072317123e-03 3.892721980810165405e-02 2.243329584598541260e-02 -5.351530387997627258e-02 3.603080213069915771e-01 1.461244225502014160e-01 4.541103169322013855e-02 1.613871902227401733e-01 -1.413702666759490967e-01
3.388432860374450684e-01 -4.987819492816925049e-02 -1.564896255731582642e-01 -2.601898908615112305e-01 -7.848688960075378418e-02 -1.188664510846138000e-01 -6.923082470893859863e-02 -2.879737913608551025e-01 -2.835943400859832764e-01 -1.793227791786193848e-01 1.190223395824432373e-01 2.516202032566070557e-01 2.461478561162948608e-01 6.363351643085479736e-02 -8.648580871522426605e-03 -2.309086024761199951e-01 -8.835509419441223145e-02 2.060764729976654053e-01 -7.956133037805557251e-02 -1.027464419603347778e-01 1.647225208580493927e-02 -2.571274042129516602e-01 -1.142647713422775269e-01 2.523614466190338135e-01 1.969137229025363922e-02 8.796485513448715210e-02 9.806082583963871002e-03 9.663146734237670898e-02 2.981522679328918457e-01 9.546880424022674561e-02 -1.753854751586914062e-01 -1.333692222833633423e-01
2.723539173603057861e-01 3.367409855127334595e-02 -1.176292449235916138e-01 -5.103603005409240723e-02 1.369798928499221802e-01 -1.621702462434768677e-01 1.484459079802036285e-02 -2.246564924716949463e-01 -3.748557269573211670e-01 -8.748842775821685791e-02 9.861890971660614014e-02 3.397202864289283752e-02 6.996191293001174927e-02 -1.627277210354804993e-02 1.179491262882947922e-02 -7.302466314285993576e-03 9.500379860401153564e-02 4.575333371758460999e-02 -2.298445701599121094e-01 -9.516077488660812378e-02 3.408067226409912109e-01 1.830143034458160400e-01 1.539222896099090576e-01 2.777800559997558594e-01 -5.760674178600311279e-02 -4.681278392672538757e-02 -1.016314104199409485e-01 7.424481213092803955e-02 4.698641300201416016e-01 4.785768315196037292e-02 -2.556636035442352295e-01 -1.217105388641357422e-01
2.413454651832580566e-01 8.393759280443191528e-02 -9.060867130756378174e-02 -5.205271765589714050e-02 2.878312766551971436e-02 -7.971471548080444336e-02 6.348735652863979340e-03 -3.656936343759298325e-03 -2.230835892260074615e-02 -2.769922912120819092e-01 3.916810750961303711e-01 -2.299075871706008911e-01 9.706752607598900795e-04 1.378409843891859055e-02 -3.542705997824668884e-02 1.891681402921676636e-01 -2.553194016218185425e-02 3.165600299835205078e-01 -2.689860761165618896e-01 2.222397178411483765e-01 4.293507039546966553e-01 -1.671808362007141113e-01 -1.700247824192047119e-01 3.841062635183334351e-02 -8.895507454872131348e-02 1.642664521932601929e-02 8.627252280712127686e-02 1.083380281925201416e-01 1.400313526391983032e-01 1.797703057527542114e-01 -1.770978122949600220e-01 1.410398781299591064e-01
2.198440432548522949e-01 -2.492697350680828094e-02 -6.374026834964752197e-02 -2.541768131777644157e-03 1.631381362676620483e-01 -2.842558920383453369e-01 2.366681024432182312e-02 5.902795866131782532e-02 -2.587768137454986572e-01 -2.272561788558959961e-01 2.660808265209197998e-01 1.542004197835922241e-01 -5.556810647249221802e-02 -3.386006504297256470e-02 7.560523599386215210e-02 1.081389039754867554e-01 -1.456758528947830200e-01 4.317940771579742432e-02 -2.610908746719360352e-01 -1.969106793403625488e-01 1.500819772481918335e-01 -1.106390133500099182e-01 -1.765972226858139038e-01 -1.723988205194473267e-01 -3.982898890972137451e-01 -7.785730808973312378e-02 3.243996202945709229e-02 2.604590030387043953e-03 3.653259873390197754e-01 -1.752889454364776611e-01 1.807468533515930176e-01 -1.112188473343849182e-01
2.033893465995788574e-01 -3.391626058146357536e-03 1.424240618944168091e-01 9.483801573514938354e-02 9.318552166223526001e-02 2.939113080501556396e-01 1.429810523986816406e-01 6.556148082017898560e-02 -1.846425682306289673e-01 -2.649762928485870361e-01 1.696761399507522583e-01 -2.695901319384574890e-02 2.899056971073150635e-01 -2.682979404926300049e-01 -9.655030444264411926e-03 -9.222982078790664673e-02 4.526597633957862854e-02 2.254934459924697876e-01 -8.304999023675918579e-02 -5.703089758753776550e-02 1.488250941038131714e-01 -4.013712704181671143e-01 2.521976269781589508e-02 3.550731018185615540e-02 -1.499899178743362427e-01 -1.981726139783859253e-01 -9.314419329166412354e-02 2.158990502357482910e-01 3.576999604701995850e-01 -6.129319593310356140e-02 -8.721887320280075073e-02 -8.075120300054550171e-02
1.693416088819503784e-01 5.004267394542694092e-02 -1.869297027587890625e-02 9.597408771514892578e-02 3.107245080173015594e-02 -1.659630686044692993e-01 1.636533811688423157e-02 -4.444517567753791809e-02 -3.975279629230499268e-01 -1.257096379995346069e-01 3.109168708324432373e-01 -2.100376933813095093e-01 3.338831884320825338e-04 1.759250015020370483e-01 -7.561451941728591919e-02 1.956453025341033936e-01 9.147820621728897095e-02 6.054919585585594177e-02 -2.013514488935470581e-01 -1.056521311402320862e-01 2.084513753652572632e-01 -1.396199017763137817e-01 1.468834429979324341e-01 -5.557360127568244934e-02 -2.269887179136276245e-02 -9.611099213361740112e-02 8.268608897924423218e-02 -6.805030256509780884e-02 5.397229790687561035e-01 -9.304512292146682739e-02 1.059248447418212891e-01 2.349434643983840942e-01
4.065808355808258057e-01 1.180971506983041763e-02 2.389003336429595947e-02 4.926579073071479797e-03 -1.325294375419616699e-01 -3.242748975753784180e-02 -1.049953699111938477e-01 -5.406596511602401733e-02 -1.944299042224884033e-01 9.721746295690536499e-02 2.248258292675018311e-01 1.767736673355102539e-02 -1.576648093760013580e-02 -9.177069365978240967e-02 1.071781888604164124e-01 -6.441474705934524536e-02 -1.237991452217102051e-01 1.062812432646751404e-01 -4.808532893657684326e-01 2.698133587837219238e-01 1.645697057247161865e-01 -2.701369225978851318e-01 -7.340101152658462524e-02 4.613814502954483032e-02 -3.462214395403862000e-02 -7.067872583866119385e-02 1.939709633588790894e-01 2.627184391021728516e-01 2.554797232151031494e-01 8.317866921424865723e-02 -1.764307618141174316e-01 -1.568555235862731934e-01
3.271731436252593994e-01 7.925610989332199097e-03 -9.923293441534042358e-02 -2.091168314218521118e-01 7.798121869564056396e-02 -2.904011607170104980e-01 -3.312131762504577637e-02 -5.549675598740577698e-02 -1.099702417850494385e-01 -8.306047320365905762e-02 5.160794407129287720e-02 1.892205178737640381e-01 1.432016640901565552e-01 8.217404037714004517e-02 -2.317682206630706787e-01 1.579237878322601318e-01 -2.369481623172760010e-01 1.224856525659561157e-01 -2.124475538730621338e-01 1.695977449417114258e-01 2.289393842220306396e-01 -1.199080571532249451e-01 -2.441200464963912964e-01 -6.428316980600357056e-02 -2.570213079452514648e-01 -2.699140906333923340e-01 1.126147657632827759e-01 -9.764830023050308228e-02 2.769694328308105469e-01 2.588191442191600800e-02 2.492879927158355713e-01 -7.163271307945251465e-02
3.333735167980194092e-01 -6.368967145681381226e-02 3.171363100409507751e-02 -1.549158692359924316e-01 1.538020372390747070e-01 -3.150463402271270752e-01 3.514606133103370667e-02 5.258848145604133606e-02 -2.179950624704360962e-01 -1.697435043752193451e-02 9.823469072580337524e-02 3.674047887325286865e-01 -1.027583028189837933e-03 -2.227243632078170776e-01 -4.160714149475097656e-02 1.361960917711257935e-01 5.095097003504633904e-04 1.453151702880859375e-01 -3.553260862827301025e-01 -5.620716139674186707e-02 1.011429876089096069e-01 -7.313691079616546631e-02 6.641485542058944702e-02 -1.088954433798789978e-01 -8.912523835897445679e-02 1.931403204798698425e-02 -1.005990207195281982e-01 9.542874246835708618e-02 4.003091156482696533e-01 2.558284904807806015e-03 1.286596357822418213e-01 -2.895270287990570068e-01
3.117383420467376709e-01 1.768046915531158447e-01 -2.391842454671859741e-01 -2.341909259557723999e-01 2.468786388635635376e-01 2.695108018815517426e-02 -3.802107274532318115e-02 -8.603572845458984375e-03 -2.951773405075073242e-01 -2.508664429187774658e-01 2.684566006064414978e-02 2.816912485286593437e-03 5.878745764493942261e-02 1.429844349622726440e-01 3.188151493668556213e-02 8.819749951362609863e-02 1.190674751996994019e-01 -3.611675277352333069e-02 -1.649109572172164917e-01 -2.764916718006134033e-01 1.854547113180160522e-01 -2.770338952541351318e-01 -7.806455343961715698e-02 -1.770585924386978149e-01 -3.041165769100189209e-01 1.352391988039016724e-01 6.935540586709976196e-02 2.780569195747375488e-01 9.088929742574691772e-02 1.620154529809951782e-01 3.424960002303123474e-02 -1.285564601421356201e-01
4.825185537338256836e-01 -1.535629481077194214e-01 -1.482595503330230713e-01 1.776376515626907349e-01 1.519944667816162109e-01 -1.945272237062454224e-01 1.536180227994918823e-01 -7.743288762867450714e-03 6.633418053388595581e-02 2.088886350393295288e-01 1.163408234715461731e-01 1.955629438161849976e-01 1.197800785303115845e-01 2.962642014026641846e-01 4.337512701749801636e-02 -1.504833102226257324e-01 -2.454803884029388428e-02 2.098559290170669556e-01 -2.488160133361816406e-01 -4.205232113599777222e-02 -5.328820645809173584e-02 -3.661757800728082657e-03 -6.929020397365093231e-03 2.967207459732890129e-03 -2.394886016845703125e-01 1.033871844410896301e-01 -1.783175766468048096e-01 1.735436469316482544e-01 2.921698987483978271e-01 2.121599614620208740e-01 -1.882531121373176575e-02 8.413164317607879639e-02
3.623808622360229492e-01 2.146173566579818726e-01 -7.144071161746978760e-02 -2.778449282050132751e-02 1.343640089035034180e-01 1.045069471001625061e-01 5.214983131736516953e-03 -1.918004453182220459e-01 -6.679474562406539917e-02 6.193673610687255859e-02 2.972910702228546143e-01 -2.986115962266921997e-02 1.916493624448776245e-01 9.682674705982208252e-02 -8.433779329061508179e-02 -8.424097672104835510e-03 -2.601319551467895508e-02 -1.539359390735626221e-01 -1.206036284565925598e-01 1.234076917171478271e-01 1.796848475933074951e-01 -1.210694387555122375e-01 -2.719404920935630798e-02 -4.967663809657096863e-02 1.488372497260570526e-02 1.144783794879913330e-01 -6.060192584991455078e-01 1.307159066200256348e-01 2.432338744401931763e-01 -1.142545044422149658e-02 -1.930209994316101074e-01 3.963642194867134094e-02
4.279664456844329834e-01 8.913514763116836548e-02 5.821991711854934692e-02 -1.569070667028427124e-01 3.226538598537445068e-01 -2.200674563646316528e-01 -1.785080581903457642e-01 -2.285486832261085510e-02 -3.249984681606292725e-01 -4.720645025372505188e-02 3.933785483241081238e-02 2.078827023506164551e-01 2.189120203256607056e-01 -1.405715644359588623e-01 -1.404115110635757446e-01 -1.770484074950218201e-02 -6.728405505418777466e-02 -5.923224613070487976e-02 -1.874719858169555664e-01 3.227056935429573059e-02 2.781323194503784180e-01 -2.254282385110855103e-01 2.259472012519836426e-02 -1.600353568792343140e-01 -3.599721193313598633e-02 3.142975270748138428e-02 1.093850098550319672e-02 2.037580460309982300e-01 5.157143995165824890e-02 2.378726601600646973e-01 2.159782946109771729e-01 8.550189435482025146e-02
4.662950634956359863e-01 1.104528233408927917e-01 1.674847751855850220e-01 -6.773982942104339600e-02 1.122386902570724487e-01 -2.212924063205718994e-01 4.821649566292762756e-02 -9.270838648080825806e-02 -2.395333200693130493e-01 -4.626541864126920700e-03 8.084752410650253296e-02 -3.711523413658142090e-01 2.041164040565490723e-01 2.173039913177490234e-01 1.103941444307565689e-02 2.038624323904514313e-02 9.989798069000244141e-03 9.408593177795410156e-02 -2.675707340240478516e-01 1.740231364965438843e-01 1.296962350606918335e-01 -2.452422827482223511e-01 -3.207967877388000488e-01 8.163937181234359741e-02 9.575705230236053467e-02 3.853669390082359314e-02 4.193716123700141907e-02 1.001085117459297180e-01 1.753544211387634277e-01 8.039044216275215149e-03 1.532196849584579468e-01 6.014505866914987564e-03
4.175882935523986816e-01 -1.524298191070556641e-01 7.925271987915039062e-02 -2.290675193071365356e-01 3.798928856849670410e-01 -2.023498713970184326e-01 7.649579644203186035e-02 1.506536267697811127e-02 -1.627062410116195679e-01 -7.875535637140274048e-02 3.205404803156852722e-02 2.367838770151138306e-01 -5.034712329506874084e-02 -2.801631763577461243e-02 1.067397817969322205e-01 8.119535446166992188e-02 3.844075649976730347e-02 -4.918532446026802063e-03 -1.946266144514083862e-01 -9.670533239841461182e-02 3.148652017116546631e-01 -2.033823728561401367e-01 -1.848458945751190186e-01 -1.157738864421844482e-01 2.484691143035888672e-02 -1.600235104560852051e-01 -1.258827596902847290e-01 -2.069220542907714844e-01 3.016729950904846191e-01 3.433518856763839722e-02 1.617748886346817017e-01 -3.405602276325225830e-02
4.140611290931701660e-01 1.269465684890747070e-01 -1.817914992570877075e-01 -3.349157571792602539e-01 2.119910418987274170e-01 -6.752763688564300537e-02 -4.701108485460281372e-02 -2.325706481933593750e-01 1.912870444357395172e-02 -2.799087204039096832e-02 -3.449499979615211487e-02 1.906514763832092285e-01 2.349746525287628174e-01 -5.357227101922035217e-02 5.463143065571784973e-02 7.316297292709350586e-02 9.285073727369308472e-02 -3.309085965156555176e-02 -8.072486519813537598e-02 1.775836944580078125e-01 2.964012920856475830e-01 -2.363277673721313477e-01 2.236805260181427002e-01 -3.123269975185394287e-02 -2.070107311010360718e-02 1.684683412313461304e-01 7.815591990947723389e-02 9.676470607519149780e-02 4.045709967613220215e-01 7.629794534295797348e-03 6.459343433380126953e-02 -4.052419215440750122e-02
3.367727398872375488e-01 2.916642837226390839e-02 7.101117074489593506e-02 2.042634971439838409e-02 2.890415787696838379e-01 -2.306769937276840210e-01 -1.702926158905029297e-01 1.568456143140792847e-01 -1.163306459784507751e-01 -1.092865988612174988e-01 1.390771009027957916e-03 4.221791923046112061e-01 1.159225925803184509e-01 5.987368058413267136e-03 -1.134371291846036911e-02 8.622311800718307495e-02 -3.154978156089782715e-02 1.261082738637924194e-01 -2.541995346546173096e-01 3.953906707465648651e-04 2.553626894950866699e-01 -5.677607282996177673e-02 -1.373585611581802368e-01 -2.918368019163608551e-02 -1.333533823490142822e-01 -4.721726477146148682e-02 -1.515187621116638184e-01 -6.322663277387619019e-02 3.698212504386901855e-01 -2.462335526943206787e-01 -1.276569068431854248e-01 -1.866383701562881470e-01
2.736143469810485840e-01 4.767657816410064697e-02 -1.729226857423782349e-01 2.057506293058395386e-01 8.052421733736991882e-03 -8.429385721683502197e-02 4.552971944212913513e-02 2.320347875356674194e-01 -4.744953513145446777e-01 1.345944106578826904e-01 1.808096915483474731e-01 -2.309708297252655029e-02 1.337828040122985840e-01 -3.618241474032402039e-02 -1.065242197364568710e-02 4.666261747479438782e-02 -1.894566416740417480e-02 1.878585107624530792e-02 -2.053039669990539551e-01 -2.408087626099586487e-02 9.287779033184051514e-02 -1.846385896205902100e-01 2.456094026565551758e-01 3.415498137474060059e-02 2.793030440807342529e-01 7.779100537300109863e-02 9.177043288946151733e-02 -1.036745756864547729e-01 4.857932627201080322e-01 -4.906760901212692261e-02 -1.149436272680759430e-02 1.191154774278402328e-02
2.414264082908630371e-01 2.278462648391723633e-01 -1.051172520965337753e-02 -1.298111528158187866e-01 1.795727461576461792e-01 -2.328000515699386597e-01 -7.440675050020217896e-02 -1.628235727548599243e-02 -2.291304171085357666e-01 -2.176445871591567993e-01 -1.035750284790992737e-01 -2.714548259973526001e-03 -1.063061952590942383e-01 -1.846529170870780945e-02 -5.078050866723060608e-02 3.822314366698265076e-02 -3.586772382259368896e-01 1.024828627705574036e-01 -1.290850341320037842e-01 1.384318619966506958e-01 2.868986129760742188e-01 -1.148018464446067810e-01 -1.248501688241958618e-01 -5.742796882987022400e-02 -2.269374430179595947e-01 -1.250433474779129028e-01 -2.667869813740253448e-02 -1.386185586452484131e-01 3.742327690124511719e-01 2.733795344829559326e-01 1.514542400836944580e-01 -2.004125267267227173e-01
5.315099954605102539e-01 -2.368202507495880127e-01 8.479283750057220459e-02 -5.345730856060981750e-02 9.936612099409103394e-02 -3.219317793846130371e-01 2.358890026807785034e-01 -1.809662431478500366e-01 -3.366275131702423096e-01 -2.484247535467147827e-01 1.648952718824148178e-03 -7.105284929275512695e-02 7.163678854703903198e-02 7.579743862152099609e-02 -6.549182534217834473e-02 9.620783478021621704e-02 -1.775882542133331299e-01 3.284785449504852295e-01 -6.721901893615722656e-02 1.564568281173706055e-01 9.869331866502761841e-02 -6.528295110911130905e-03 8.318151347339153290e-03 1.324055343866348267e-01 1.134191229939460754e-01 7.047090679407119751e-02 -1.864243857562541962e-02 1.078956648707389832e-01 1.335306614637374878e-01 -2.571019157767295837e-02 -1.750381849706172943e-02 -2.280346490442752838e-02
2.207291126251220703e-01 4.566909745335578918e-02 8.383453637361526489e-02 2.645019888877868652e-01 1.886962205171585083e-01 -1.554506719112396240e-01 -1.098278090357780457e-01 -9.064062684774398804e-02 -3.846271708607673645e-02 -1.125641837716102600e-01 3.182204365730285645e-01 -1.545018106698989868e-01 -1.058852821588516235e-01 3.659649789333343506e-01 -8.774721994996070862e-03 -4.864512011408805847e-02 -1.088385134935379028e-01 3.809428540989756584e-03 -1.853052824735641479e-01 -3.578750044107437134e-02 3.779033422470092773e-01 -1.939885765314102173e-01 1.423072814941406250e-01 2.465555518865585327e-01 -2.750037908554077148e-01 1.635112166404724121e-01 -8.101434260606765747e-02 2.097895741462707520e-01 1.588128358125686646e-01 1.069336477667093277e-02 -1.125288382172584534e-01 -7.337953150272369385e-02
2.163784205913543701e-01 1.489950269460678101e-01 2.216069102287292480e-01 -1.183536574244499207e-01 1.468122750520706177e-01 -4.356231912970542908e-02 -6.355097889900207520e-02 9.806289523839950562e-02 -2.304666936397552490e-01 -2.486754655838012695e-01 2.015544176101684570e-01 2.072487324476242065e-01 1.482172012329101562e-01 -8.868734538555145264e-02 1.864153146743774414e-01 -1.516873389482498169e-01 -1.796496063470840454e-01 -1.492261439561843872e-01 -3.239570260047912598e-01 4.756104946136474609e-02 2.927360534667968750e-01 -2.150289863348007202e-01 -3.057264387607574463e-01 6.612516939640045166e-02 4.074009507894515991e-02 -6.424163281917572021e-02 -9.564843773841857910e-02 -7.301920652389526367e-02 2.811252176761627197e-01 -1.594178676605224609e-01 -1.588674262166023254e-02 -1.677569299936294556e-01
4.113152623176574707e-01 9.346958831883966923e-04 -2.126755937933921814e-02 -7.109531015157699585e-02 1.320463865995407104e-01 -3.777638077735900879e-01 2.920821681618690491e-02 3.742315992712974548e-02 -1.665365993976593018e-01 -9.064767509698867798e-02 4.410954564809799194e-02 2.388039827346801758e-01 -1.630137208849191666e-03 -1.757290661334991455e-01 1.131896227598190308e-01 -1.822270900011062622e-01 -1.790699213743209839e-01 -1.213491708040237427e-01 -2.915497124195098877e-01 -3.552623093128204346e-02 2.957080602645874023e-01 -1.712518334388732910e-01 -1.506108492612838745e-01 1.356359273195266724e-01 -1.397905945777893066e-01 -5.008391663432121277e-02 -1.032776832580566406e-01 -7.276111096143722534e-02 3.741518259048461914e-01 -6.546198576688766479e-02 1.288527846336364746e-01 -3.599725663661956787e-02
3.546470105648040771e-01 -9.188113361597061157e-02 2.300342172384262085e-01 7.711338251829147339e-02 5.450893193483352661e-03 -7.602449506521224976e-02 1.672944426536560059e-01 -2.439263910055160522e-01 -2.524937391281127930e-01 -3.514733863994479179e-03 1.502590179443359375e-01 9.486369043588638306e-02 2.593570016324520111e-02 3.374523669481277466e-02 -2.539261579513549805e-01 -1.711697578430175781e-01 1.572172194719314575e-01 -1.070350706577301025e-01 -1.539079546928405762e-01 1.900944709777832031e-01 1.705386638641357422e-01 -1.678809821605682373e-01 2.482398450374603271e-01 7.791043072938919067e-02 -2.178443223237991333e-01 4.235247522592544556e-02 2.480044495314359665e-03 -1.788107901811599731e-01 1.324031352996826172e-01 1.377130299806594849e-01 2.891463637351989746e-01 3.168666958808898926e-01
2.138958126306533813e-01 -7.777253538370132446e-02 -5.065711215138435364e-02 -1.100625023245811462e-01 -1.320258826017379761e-01 1.177104860544204712e-01 -4.301170259714126587e-02 -2.029697149991989136e-01 -2.550738155841827393e-01 -3.448047041893005371e-01 2.760290503501892090e-01 6.169600039720535278e-02 -2.378664445132017136e-03 -1.434133946895599365e-01 -7.275706157088279724e-03 -9.360533952713012695e-02 5.540648102760314941e-02 -8.135523647069931030e-02 8.056014031171798706e-02 -5.196150764822959900e-02 9.576197713613510132e-02 -4.340925216674804688e-01 2.748523950576782227e-01 -7.972756028175354004e-02 -2.323428690433502197e-01 1.523893177509307861e-01 -1.836386173963546753e-01 1.253747468581423163e-04 3.309338688850402832e-01 1.961871385574340820e-01 7.337972521781921387e-02 5.605273693799972534e-02
2.543871998786926270e-01 4.536097124218940735e-02 -6.310199201107025146e-02 -7.241711765527725220e-02 3.190108239650726318e-01 -3.174388110637664795e-01 6.062091141939163208e-02 -6.422353535890579224e-02 -7.757637649774551392e-02 -8.578872680664062500e-02 4.624614492058753967e-02 4.521088302135467529e-01 -4.762347787618637085e-02 -2.354148961603641510e-02 7.171832770109176636e-02 -1.200290396809577942e-02 1.729005761444568634e-02 1.507051140069961548e-01 -4.941212534904479980e-01 3.033329918980598450e-02 1.942605525255203247e-01 -3.093289956450462341e-02 -7.260400056838989258e-02 -3.112091217190027237e-03 2.214409410953521729e-02 -1.635719388723373413e-01 -1.193734109401702881e-01 8.920622617006301880e-02 2.005852907896041870e-01 -1.070063486695289612e-01 2.650163769721984863e-01 -4.696370288729667664e-02
2.005593329668045044e-01 -7.695096731185913086e-02 -6.646438688039779663e-02 9.178299456834793091e-02 5.829448997974395752e-02 9.355713427066802979e-02 3.168728053569793701e-01 2.009216099977493286e-01 -3.254738450050354004e-01 -5.658427253365516663e-02 -1.219646818935871124e-02 -1.764913797378540039e-01 -8.853202685713768005e-03 1.160329803824424744e-01 -7.942122966051101685e-02 -4.138881713151931763e-02 2.680065482854843140e-02 -2.997906692326068878e-02 1.861078478395938873e-02 3.751901388168334961e-01 -1.674477010965347290e-01 -3.856052160263061523e-01 6.222517415881156921e-02 2.331819981336593628e-01 -1.168314218521118164e-01 1.418332159519195557e-01 -2.685953304171562195e-02 -5.397406220436096191e-02 2.994101941585540771e-01 2.506818473339080811e-01 -3.207117319107055664e-02 2.397161126136779785e-01
3.807908892631530762e-01 -2.399516478180885315e-02 -1.479575634002685547e-01 1.252011656761169434e-01 2.203152477741241455e-01 -1.650974303483963013e-01 2.269787341356277466e-01 -3.174309059977531433e-02 -8.220805227756500244e-02 2.426162660121917725e-01 2.750113420188426971e-02 2.819976806640625000e-01 7.488296180963516235e-02 2.435343340039253235e-02 1.339759677648544312e-01 -1.004486754536628723e-01 -1.435301005840301514e-01 1.773209124803543091e-01 -2.800161540508270264e-01 -1.473237127065658569e-01 -1.989304460585117340e-02 -3.047101795673370361e-01 1.841797828674316406e-01 1.628585010766983032e-01 -1.200806722044944763e-01 -5.701454728841781616e-02 -2.406744062900543213e-01 2.079582512378692627e-01 1.339053362607955933e-01 2.392961680889129639e-01 -9.210245311260223389e-02 -5.478969309478998184e-03
4.187079966068267822e-01 -6.660272181034088135e-02 -1.982189863920211792e-01 1.473531872034072876e-01 1.178978309035301208e-01 -1.763627678155899048e-01 2.427000999450683594e-01 -4.852979257702827454e-02 -1.261368393898010254e-02 2.381215244531631470e-01 1.644742302596569061e-02 2.068545967340469360e-01 -1.092109829187393188e-02 2.824071645736694336e-01 4.099564626812934875e-03 -6.675167381763458252e-02 -1.025457866489887238e-02 2.176580280065536499e-01 -1.533878743648529053e-01 -1.719730049371719360e-01 6.794571131467819214e-02 -2.137263119220733643e-01 1.825052797794342041e-01 -1.524153351783752441e-02 -3.373008966445922852e-02 -4.362585395574569702e-02 -3.784987330436706543e-01 1.560258865356445312e-01 2.705598473548889160e-01 1.546498388051986694e-01 1.283522248268127441e-01 7.566464599221944809e-03
2.932274937629699707e-01 1.694246977567672729e-01 8.982718735933303833e-02 -7.103719562292098999e-02 1.377231031656265259e-01 -5.800830945372581482e-02 -1.510098427534103394e-01 2.794655226171016693e-02 -3.593976497650146484e-01 -3.122955858707427979e-01 3.804230690002441406e-01 -2.113822847604751587e-01 2.413531094789505005e-01 4.699437320232391357e-02 6.307568401098251343e-02 2.471034079790115356e-01 1.232850253582000732e-01 3.708110377192497253e-02 -2.078315168619155884e-01 1.287549138069152832e-01 -6.454120576381683350e-02 -4.599284008145332336e-02 -6.017402559518814087e-02 9.489313513040542603e-02 -7.533317804336547852e-02 -5.719026923179626465e-02 5.549963191151618958e-02 4.750823229551315308e-02 4.106966853141784668e-01 2.716030739247798920e-02 2.102148905396461487e-02 -7.276903837919235229e-02
5.948967933654785156e-01 -6.467230618000030518e-02 -4.133178293704986572e-02 1.190510615706443787e-01 1.569695621728897095e-01 1.705087348818778992e-02 -1.658983761444687843e-03 -1.289769168943166733e-02 7.559327781200408936e-02 -7.750298362225294113e-03 9.724153578281402588e-02 6.722557358443737030e-03 2.417992651462554932e-01 1.529630869626998901e-01 6.145550310611724854e-02 -2.648034878075122833e-02 2.222998067736625671e-02 1.976688057184219360e-01 -2.559077739715576172e-01 -2.370913773775100708e-01 4.820217937231063843e-02 -2.241818457841873169e-01 3.038842380046844482e-01 -7.114912569522857666e-02 -6.966601312160491943e-02 8.276496082544326782e-02 -8.962666988372802734e-02 -9.169528633356094360e-02 -2.502972818911075592e-02 3.244317173957824707e-01 2.284863293170928955e-01 -4.274106398224830627e-02
3.493846356868743896e-01 -5.138976499438285828e-02 -1.823585778474807739e-01 4.418207332491874695e-02 8.831314742565155029e-02 2.283920906484127045e-02 2.017727196216583252e-01 -2.808445096015930176e-01 2.494815178215503693e-02 -7.332455134019255638e-04 2.571866214275360107e-01 -4.243346303701400757e-02 7.482187449932098389e-02 2.164504379034042358e-01 -9.337297081947326660e-02 -9.250824898481369019e-02 -1.137140467762947083e-01 -1.252098381519317627e-02 -7.513462007045745850e-02 -1.430913358926773071e-01 -1.674397140741348267e-01 -3.674397468566894531e-01 1.223500445485115051e-01 4.510816186666488647e-02 -2.073798179626464844e-01 5.504359304904937744e-02 -3.290409445762634277e-01 1.041711792349815369e-01 2.846896350383758545e-01 2.658632993698120117e-01 1.084511578083038330e-01 -1.611611992120742798e-01
2.091383486986160278e-01 2.536442875862121582e-01 5.940937623381614685e-02 1.735644787549972534e-02 1.159771755337715149e-01 -6.398069858551025391e-02 2.416298836469650269e-01 -3.293554112315177917e-02 -5.364820361137390137e-01 -1.155370697379112244e-01 -6.783989816904067993e-02 1.880482584238052368e-01 -2.757599018514156342e-02 1.343131512403488159e-01 2.413780242204666138e-02 -1.616499274969100952e-01 -1.107832137495279312e-02 -5.697991698980331421e-02 -1.276107132434844971e-01 8.027178794145584106e-02 2.248614467680454254e-02 1.909026317298412323e-02 -1.819939464330673218e-01 6.258837133646011353e-02 -4.243695139884948730e-01 -1.465942710638046265e-01 1.665530949831008911e-01 -4.241228848695755005e-02 2.912487089633941650e-01 1.556373238563537598e-01 -2.145879343152046204e-02 -1.407369971275329590e-01
4.372024238109588623e-01 2.212800085544586182e-01 1.132737994194030762e-01 6.114418059587478638e-02 1.845298260450363159e-01 -3.031146526336669922e-01 1.856067031621932983e-01 -7.458928227424621582e-02 6.031947955489158630e-02 -1.474555581808090210e-01 2.074160575866699219e-01 -2.837675809860229492e-01 9.156779944896697998e-02 1.575552076101303101e-01 -6.769721210002899170e-02 9.856625646352767944e-02 -2.698234319686889648e-01 1.058177426457405090e-01 -1.165668815374374390e-01 2.097936272621154785e-01 5.731542035937309265e-02 -1.109903976321220398e-01 -2.292386442422866821e-02 1.753149777650833130e-01 9.790466725826263428e-02 2.596048414707183838e-01 6.250741891562938690e-03 1.276247054338455200e-01 2.770976126194000244e-01 3.369189798831939697e-02 4.843493178486824036e-02 -1.374901235103607178e-01
4.669956564903259277e-01 -2.903148159384727478e-02 1.230151429772377014e-01 1.025722324848175049e-01 -5.640871822834014893e-03 -3.993637263774871826e-01 -5.293731763958930969e-02 1.413331776857376099e-01 -1.522174030542373657e-01 -1.962759345769882202e-01 6.727010011672973633e-02 -5.195913836359977722e-02 -2.364447563886642456e-01 8.430640399456024170e-02 -2.970803678035736084e-01 -7.011031359434127808e-02 -1.063856333494186401e-01 1.475826203823089600e-01 -2.200857847929000854e-01 -3.706829249858856201e-02 2.199099399149417877e-02 -2.820438146591186523e-01 -3.056257590651512146e-02 -2.539120055735111237e-02 7.798248529434204102e-02 1.541093457490205765e-02 -2.256650775671005249e-01 1.328695416450500488e-01 1.496357619762420654e-01 2.664304077625274658e-01 4.003967344760894775e-02 1.166798472404479980e-01
6.940908730030059814e-02 -1.927474737167358398e-01 -2.839200496673583984e-01 2.606185525655746460e-02 3.803201764822006226e-02 1.608722060918807983e-01 2.066501379013061523e-01 4.919884726405143738e-02 -1.330531090497970581e-01 -1.076445877552032471e-01 -9.591589868068695068e-02 1.080473959445953369e-01 1.896579633466899395e-03 2.463989406824111938e-01 2.871144413948059082e-01 1.557653397321701050e-01 3.405770659446716309e-02 1.456789090298116207e-03 -3.059577941894531250e-01 1.379030570387840271e-02 -3.689498174935579300e-03 -2.681249380111694336e-01 2.693067789077758789e-01 -1.007602438330650330e-01 -2.407819330692291260e-01 -4.291647970676422119e-01 -2.110714018344879150e-01 -1.409754157066345215e-02 2.150954306125640869e-01 5.833951383829116821e-02 2.418733946979045868e-02 -1.832689624279737473e-03
5.045149326324462891e-01 -9.336984157562255859e-02 -5.492912977933883667e-02 -4.378206096589565277e-03 1.614989712834358215e-02 8.281819522380828857e-02 1.258722394704818726e-01 -2.017729580402374268e-01 -5.141957476735115051e-02 -1.740445643663406372e-01 2.835358977317810059e-01 1.006927564740180969e-01 7.258135080337524414e-02 2.884400784969329834e-01 -1.158314868807792664e-01 7.944048941135406494e-02 -1.311321109533309937e-01 -2.822310896590352058e-03 7.809410989284515381e-02 -1.138022392988204956e-01 -1.110938638448715210e-01 -2.932095229625701904e-01 -1.966318860650062561e-02 2.112713754177093506e-01 -1.265476047992706299e-01 1.835579723119735718e-01 -1.815226078033447266e-01 -6.666781008243560791e-02 8.160368353128433228e-02 3.665604293346405029e-01 2.462482266128063202e-02 -1.733497381210327148e-01
2.234190851449966431e-01 2.236758321523666382e-01 -1.729207336902618408e-01 -1.796882785856723785e-02 2.059659510850906372e-01 -2.040398865938186646e-02 3.026786148548126221e-01 -8.450578898191452026e-02 -2.608841955661773682e-01 3.931510448455810547e-02 2.421643584966659546e-01 1.099155768752098083e-01 1.010676175355911255e-01 -1.006309315562248230e-01 -2.299196720123291016e-01 2.175907194614410400e-01 2.563591897487640381e-01 1.158152744174003601e-01 -9.694569744169712067e-03 9.599408507347106934e-02 -9.906887076795101166e-03 -2.035816460847854614e-01 -4.817987605929374695e-02 3.050788342952728271e-01 2.105837874114513397e-02 1.973788738250732422e-01 -1.163162142038345337e-01 2.826557159423828125e-01 1.098519116640090942e-01 2.915877401828765869e-01 -6.003199145197868347e-02 -9.194139391183853149e-02
3.676072657108306885e-01 3.818940818309783936e-01 3.764516487717628479e-02 1.719556003808975220e-01 -1.219439059495925903e-01 1.120579428970813751e-02 4.379086196422576904e-01 -3.576320037245750427e-02 -1.330978870391845703e-01 -1.190660074353218079e-01 4.073034599423408508e-02 1.567599028348922729e-01 -2.027123607695102692e-02 3.329154476523399353e-02 1.661314256489276886e-02 -4.509563371539115906e-02 2.394130080938339233e-01 -1.872833631932735443e-02 -1.793907880783081055e-01 1.799369156360626221e-01 2.343584448099136353e-01 -2.004038095474243164e-01 1.953563466668128967e-02 -1.406306624412536621e-01 -5.981792137026786804e-02 1.819508671760559082e-01 2.325081825256347656e-01 -3.653251007199287415e-02 7.938909530639648438e-02 4.469553753733634949e-02 1.911052912473678589e-01 -2.089770436286926270e-01
3.204705417156219482e-01 9.961534291505813599e-02 -7.673580944538116455e-02 7.025001198053359985e-02 1.044236961752176285e-02 -1.934884786605834961e-01 -1.577658951282501221e-01 -2.189171612262725830e-01 -2.452593445777893066e-01 5.120887234807014465e-02 1.910192668437957764e-01 2.280269265174865723e-01 7.791781425476074219e-02 1.663820631802082062e-02 1.897894889116287231e-01 -3.092878498136997223e-03 -1.793463528156280518e-01 7.644151151180267334e-02 -1.552495807409286499e-01 1.526524573564529419e-01 4.080641865730285645e-01 1.806856319308280945e-02 -1.408729553222656250e-01 8.133063465356826782e-02 -2.654666081070899963e-02 3.188155591487884521e-01 7.911660708487033844e-03 4.366333782672882080e-02 4.139975309371948242e-01 -7.715526223182678223e-02 1.726403646171092987e-02 -1.089738458395004272e-01
2.087758928537368774e-01 3.382202684879302979e-01 -1.477936506271362305e-01 8.416139334440231323e-02 -3.980816341936588287e-03 -2.008911222219467163e-02 3.386396467685699463e-01 -1.620070636272430420e-01 -3.678583204746246338e-01 4.628935456275939941e-02 3.050957918167114258e-01 1.107623279094696045e-01 1.521219760179519653e-01 2.017814815044403076e-01 -2.449490875005722046e-01 9.812369942665100098e-02 -3.594041569158434868e-03 2.328536473214626312e-02 -7.652569562196731567e-02 -1.625516116619110107e-01 5.215299315750598907e-03 -2.335068732500076294e-01 -1.300491113215684891e-02 2.370421886444091797e-01 -1.071084216237068176e-01 3.095064163208007812e-01 -1.314217299222946167e-01 -5.376889929175376892e-02 -5.975144356489181519e-02 4.277934506535530090e-02 1.373830586671829224e-01 -1.700109220109879971e-03
4.021519124507904053e-01 8.171038329601287842e-02 1.602251082658767700e-02 -2.113384604454040527e-01 3.467900753021240234e-01 -1.939266622066497803e-01 6.194469332695007324e-02 -1.005109548568725586e-01 -2.615393400192260742e-01 4.410117119550704956e-02 -7.756175845861434937e-02 -2.426676452159881592e-01 1.283081918954849243e-01 -4.940001666545867920e-02 -1.121821701526641846e-01 1.287562251091003418e-01 -1.993913203477859497e-02 6.499450653791427612e-03 -1.407807469367980957e-01 1.707374453544616699e-01 2.018628418445587158e-01 -3.399818539619445801e-01 3.036549314856529236e-02 -7.576649636030197144e-02 -6.642297655344009399e-02 -6.839132308959960938e-02 5.839086696505546570e-02 -1.068950966000556946e-01 3.192315995693206787e-01 -8.848468214273452759e-02 9.694527834653854370e-02 -2.758215665817260742e-01
3.277367651462554932e-01 -1.825652569532394409e-01 -3.551493287086486816e-01 -3.381616473197937012e-01 -5.242352187633514404e-02 -1.131304204463958740e-01 -4.572612233459949493e-03 -1.368623375892639160e-01 -1.739721000194549561e-01 -2.753316164016723633e-01 1.240514665842056274e-01 1.998385787010192871e-01 2.587431371212005615e-01 1.108900234103202820e-01 -8.640158176422119141e-02 3.019200824201107025e-02 5.575402826070785522e-02 1.817010194063186646e-01 -2.573740202933549881e-03 9.413375519216060638e-03 5.045235902070999146e-02 -2.917957603931427002e-01 -1.785578727722167969e-01 -7.491692900657653809e-02 -3.909956663846969604e-02 2.469201385974884033e-01 -1.852429062128067017e-01 9.429696947336196899e-02 2.117607444524765015e-01 -4.051792994141578674e-02 -8.387374877929687500e-02 -1.217651367187500000e-01
1.692010015249252319e-01 1.667611747980117798e-01 -4.266007244586944580e-02 -5.355902388691902161e-02 8.010414242744445801e-02 1.893548071384429932e-01 7.996091246604919434e-02 -4.018094539642333984e-01 -4.031022489070892334e-01 1.261270195245742798e-01 7.275766879320144653e-02 3.521451652050018311e-01 1.025792360305786133e-01 1.802781522274017334e-01 2.250468125566840172e-03 -2.293831557035446167e-01 3.301249817013740540e-02 -7.273414637893438339e-03 -2.619958519935607910e-01 3.304246068000793457e-01 -1.311239413917064667e-02 -1.042281091213226318e-01 -1.500792503356933594e-01 -4.332906007766723633e-02 -1.988305896520614624e-01 -4.140140488743782043e-02 2.587169408798217773e-02 7.432042807340621948e-02 6.881418824195861816e-02 -3.008656948804855347e-02 -3.534811362624168396e-02 -2.380767017602920532e-01
3.858636915683746338e-01 2.423396259546279907e-01 4.851445090025663376e-03 -8.366964757442474365e-02 1.595466136932373047e-01 -2.842491567134857178e-01 -2.853747829794883728e-02 1.427679210901260376e-01 -3.285696730017662048e-02 -1.114482805132865906e-01 2.726530842483043671e-02 -4.241138324141502380e-02 4.663073271512985229e-02 1.489131599664688110e-01 1.090963780879974365e-01 -2.227637022733688354e-01 9.595764428377151489e-02 2.005012780427932739e-01 -1.706592142581939697e-01 1.833863854408264160e-01 -1.941739022731781006e-01 -2.616929709911346436e-01 6.895099580287933350e-02 1.691247671842575073e-01 -4.547899365425109863e-01 -1.842274069786071777e-01 -1.385137885808944702e-01 4.154589027166366577e-02 1.523996889591217041e-01 3.892181813716888428e-02 6.903586536645889282e-02 1.144068688154220581e-01
4.977354407310485840e-01 -1.039318144321441650e-01 -1.387706995010375977e-01 8.446081727743148804e-02 1.047457009553909302e-01 -1.169283017516136169e-01 3.348608613014221191e-01 -7.749594748020172119e-02 1.737208217382431030e-01 2.201985418796539307e-01 2.055635899305343628e-01 2.433701157569885254e-01 1.924259513616561890e-01 1.967650353908538818e-01 4.869011417031288147e-02 -4.195754975080490112e-02 -1.702673882246017456e-01 1.956115216016769409e-01 -1.586695760488510132e-01 -1.465723514556884766e-01 1.446445584297180176e-01 -1.413760036230087280e-01 2.057777047157287598e-01 1.521544437855482101e-02 -7.218776643276214600e-02 -2.651214413344860077e-02 -1.555094122886657715e-01 5.387863144278526306e-02 2.448332160711288452e-01 9.637436270713806152e-02 8.387219160795211792e-02 7.478519529104232788e-02
4.413447380065917969e-01 -3.627292066812515259e-02 -1.132384762167930603e-01 2.702613770961761475e-01 4.634720459580421448e-02 -1.252269744873046875e-01 3.487382829189300537e-01 -4.606556892395019531e-02 4.675201326608657837e-02 1.291170567274093628e-01 -1.552949547767639160e-01 2.327088415622711182e-01 1.009157523512840271e-01 7.095544040203094482e-02 1.733095645904541016e-01 -1.149504408240318298e-01 -1.143727004528045654e-01 2.399145811796188354e-01 -9.913010150194168091e-02 -1.974573433399200439e-01 -2.863324247300624847e-03 -1.455169916152954102e-01 3.199288994073867798e-02 7.324513047933578491e-02 -1.800359487533569336e-01 -2.919149585068225861e-02 -2.823417782783508301e-01 1.338417381048202515e-01 3.377297818660736084e-01 1.000622883439064026e-01 6.019862741231918335e-02 1.234825998544692993e-01
1.356425136327743530e-01 -2.433257400989532471e-01 6.509021669626235962e-02 6.633986532688140869e-02 -1.041358634829521179e-01 -1.594235152006149292e-01 2.122172862291336060e-01 3.082001507282257080e-01 1.131321191787719727e-01 9.983573108911514282e-03 2.259865775704383850e-02 2.334496080875396729e-01 -8.223094791173934937e-02 3.169898986816406250e-01 1.482431739568710327e-01 -4.815032705664634705e-02 -1.809627413749694824e-01 2.413369119167327881e-01 -3.246144354343414307e-01 1.779952496290206909e-01 3.625746816396713257e-02 -2.411182224750518799e-01 2.462662309408187866e-01 -1.065686792135238647e-01 -2.359330058097839355e-01 -4.113910347223281860e-02 5.935966596007347107e-02 -6.652937829494476318e-02 2.198551297187805176e-01 1.943804770708084106e-01 -1.640517860651016235e-01 -1.346131507307291031e-02
4.862196445465087891e-01 5.479270219802856445e-02 -1.037505343556404114e-01 1.824974268674850464e-01 -1.632001623511314392e-02 -1.532426476478576660e-01 2.015579342842102051e-01 -2.067750245332717896e-01 4.708229377865791321e-02 1.189780384302139282e-01 3.480398058891296387e-01 1.125768423080444336e-01 1.428472548723220825e-01 2.639090418815612793e-01 -6.197162438184022903e-03 -1.121997535228729248e-01 -8.680201321840286255e-02 -6.945502012968063354e-02 -1.780375838279724121e-01 -1.188396364450454712e-01 -9.211146831512451172e-02 -3.131348788738250732e-01 6.280342489480972290e-02 2.162716388702392578e-01 -2.183116041123867035e-02 -1.388900279998779297e-01 -2.387476116418838501e-01 3.398482128977775574e-02 7.919596880674362183e-02 1.542433947324752808e-01 1.766140758991241455e-01 4.377989843487739563e-02
4.501821100711822510e-01 -3.168123960494995117e-02 -1.796033531427383423e-01 -1.309252977371215820e-01 1.620647460222244263e-01 7.614208012819290161e-02 2.249871641397476196e-01 -2.658492699265480042e-02 -1.681363582611083984e-01 7.266619801521301270e-02 5.229924321174621582e-01 5.292159318923950195e-02 8.977347612380981445e-02 1.522570252418518066e-01 -9.146557189524173737e-03 7.035667449235916138e-02 -1.272772848606109619e-01 1.394336521625518799e-01 -9.042203426361083984e-02 1.943508908152580261e-02 4.053497686982154846e-03 1.764016598463058472e-01 1.328363567590713501e-01 8.550585247576236725e-03 -3.150721192359924316e-01 -1.063483059406280518e-01 -3.712996467947959900e-02 -2.465761750936508179e-01 -1.975563541054725647e-02 1.137921363115310669e-01 1.847108155488967896e-01 6.429928541183471680e-02
5.522863566875457764e-02 -6.005606800317764282e-02 1.047043316066265106e-02 3.008960373699665070e-02 4.477101936936378479e-02 -5.949721857905387878e-02 2.072864919900894165e-01 8.958904445171356201e-02 -1.099124252796173096e-01 -9.662321209907531738e-02 3.188370466232299805e-01 1.076158285140991211e-01 -7.930737733840942383e-02 1.258463412523269653e-01 2.979864366352558136e-02 -7.968980818986892700e-02 1.188673973083496094e-01 1.920962035655975342e-01 -4.050711095333099365e-01 2.151452600955963135e-01 1.667437404394149780e-01 1.227245386689901352e-02 3.189780712127685547e-01 -8.821649849414825439e-02 -3.172038793563842773e-01 -1.750890165567398071e-01 4.482845962047576904e-02 -1.770771294832229614e-01 1.687704026699066162e-01 1.977286040782928467e-01 3.662211894989013672e-01 -8.091481775045394897e-02
2.206464558839797974e-01 8.101118355989456177e-02 2.650820091366767883e-02 -5.221615731716156006e-02 -2.353101037442684174e-02 -4.144580662250518799e-02 8.292729407548904419e-02 2.762316353619098663e-02 -1.328934878110885620e-01 -4.817184060811996460e-02 3.814140558242797852e-01 1.778212189674377441e-01 2.541511952877044678e-01 1.477146595716476440e-01 -1.104124188423156738e-01 -1.129018813371658325e-01 -2.683089971542358398e-01 -3.279178962111473083e-02 -1.300733238458633423e-01 -8.959495276212692261e-02 -1.368991136550903320e-01 -3.757505714893341064e-01 -1.039523705840110779e-01 1.533260047435760498e-01 1.494425442069768906e-02 6.473087519407272339e-02 -4.458711445331573486e-01 1.966084986925125122e-01 2.691514194011688232e-01 6.703361123800277710e-02 -1.017545238137245178e-01 -3.959789872169494629e-02
3.027255833148956299e-01 2.119476348161697388e-02 -8.079563081264495850e-02 -1.357301324605941772e-01 2.342018187046051025e-01 -3.276369273662567139e-01 8.736506104469299316e-02 -2.793119549751281738e-01 -3.203025460243225098e-01 -1.087613478302955627e-01 -5.669425707310438156e-03 2.404825389385223389e-01 -3.630486503243446350e-02 -1.972161829471588135e-01 -3.277740627527236938e-02 -1.224220544099807739e-02 -1.573482602834701538e-01 9.566792100667953491e-02 -1.929898560047149658e-01 -9.856946766376495361e-02 4.456411004066467285e-01 -8.549479395151138306e-02 -4.118966311216354370e-02 4.357673227787017822e-02 -4.823261871933937073e-02 2.888011187314987183e-02 -1.853938996791839600e-01 1.067818794399499893e-02 1.752642542123794556e-01 9.714101254940032959e-02 1.179356500506401062e-01 -1.982655078172683716e-01
4.282668530941009521e-01 8.548920601606369019e-02 -4.812166839838027954e-02 6.159501895308494568e-02 -3.439506888389587402e-02 -1.752562224864959717e-01 1.971965879201889038e-01 -8.458055555820465088e-02 1.571177095174789429e-01 2.800540030002593994e-01 1.204566583037376404e-01 3.490006625652313232e-01 7.590848207473754883e-02 1.364407837390899658e-01 7.748787105083465576e-02 -9.047657996416091919e-02 -5.630385130643844604e-02 3.139187693595886230e-01 -1.920287609100341797e-01 -9.841826558113098145e-02 5.333916842937469482e-02 -2.377269417047500610e-01 1.336847841739654541e-01 3.643168881535530090e-02 -1.278015077114105225e-01 1.737471611704677343e-04 -2.010533809661865234e-01 2.223048210144042969e-01 2.390141487121582031e-01 2.215278595685958862e-01 8.774369955062866211e-03 8.914161473512649536e-02
4.304309189319610596e-01 1.577432965859770775e-03 -2.557724528014659882e-02 1.833237558603286743e-01 1.541964560747146606e-01 -1.602486371994018555e-01 2.374991327524185181e-01 -1.285119801759719849e-01 1.078373044729232788e-01 2.408728450536727905e-01 1.126560494303703308e-01 1.677554100751876831e-01 3.581392765045166016e-02 1.419457793235778809e-01 5.804623663425445557e-02 -1.437094956636428833e-01 -2.558566927909851074e-01 2.480979561805725098e-01 -1.929166764020919800e-01 -8.807543665170669556e-02 2.210459858179092407e-01 -9.222152829170227051e-02 2.185316979885101318e-01 -3.752801567316055298e-03 -2.330956310033798218e-01 4.916780814528465271e-02 -2.432986348867416382e-01 1.681590229272842407e-01 1.726346462965011597e-01 2.215045094490051270e-01 3.113255836069583893e-02 3.111683949828147888e-02
1.658483296632766724e-01 2.208976820111274719e-02 -1.053309738636016846e-01 -1.843014210462570190e-01 9.236373007297515869e-02 4.594413936138153076e-02 9.273115545511245728e-02 -1.405850499868392944e-01 -1.100212484598159790e-01 -1.203937754034996033e-01 -2.218664586544036865e-01 8.743377029895782471e-02 1.999806910753250122e-01 2.608942389488220215e-01 2.718882635235786438e-03 2.022834867238998413e-01 4.067103564739227295e-02 -1.018782705068588257e-02 -4.027253091335296631e-01 3.043614625930786133e-01 -4.664196446537971497e-02 -3.821823000907897949e-01 -1.772798299789428711e-01 2.725542783737182617e-01 7.112003117799758911e-02 1.783608496189117432e-01 -1.277406066656112671e-01 -3.031919710338115692e-02 1.653649508953094482e-01 1.813633888959884644e-01 -1.033522188663482666e-01 1.411562711000442505e-01
1.608909219503402710e-01 -6.079417187720537186e-03 -1.116034984588623047e-01 5.534052848815917969e-02 -1.511271148920059204e-01 -1.785173267126083374e-01 3.066941797733306885e-01 1.611041277647018433e-01 -2.532253563404083252e-01 -6.812057644128799438e-02 1.796813309192657471e-01 7.134881615638732910e-02 2.318858504295349121e-01 1.196606382727622986e-01 1.880804449319839478e-01 1.162083297967910767e-01 1.297480463981628418e-01 -2.524119103327393532e-03 -1.511536538600921631e-01 1.905830800533294678e-01 -2.319709956645965576e-01 -3.317407965660095215e-01 -8.227231353521347046e-02 4.509770870208740234e-02 1.119512692093849182e-01 2.343238592147827148e-01 -1.222069635987281799e-01 2.311938256025314331e-01 1.741062402725219727e-01 2.997258603572845459e-01 -1.643953770399093628e-01 -1.704467236995697021e-01
4.244626164436340332e-01 1.057589501142501831e-01 -8.319889754056930542e-02 -2.351573109626770020e-02 2.948008775711059570e-01 9.967315942049026489e-02 1.454734355211257935e-01 -2.251837849617004395e-01 -2.667141892015933990e-02 1.615770906209945679e-01 2.918339371681213379e-01 8.476716279983520508e-02 1.861289888620376587e-01 1.569290906190872192e-01 1.741662621498107910e-01 5.408156197518110275e-03 -6.774410139769315720e-03 -5.137731507420539856e-02 -1.053135395050048828e-01 5.671783164143562317e-02 -9.192080795764923096e-02 -3.071830272674560547e-01 -5.013754218816757202e-02 8.514084666967391968e-02 4.421048238873481750e-02 1.633960637263953686e-04 -4.833717942237854004e-01 8.622857928276062012e-02 2.247606515884399414e-01 -6.057415623217821121e-03 -2.084220387041568756e-02 7.770151365548372269e-03
3.178882896900177002e-01 1.771567612886428833e-01 7.738175988197326660e-02 -4.219968244433403015e-02 2.730410397052764893e-01 6.163833197206258774e-03 -1.233235299587249756e-01 -3.569506481289863586e-02 -2.213151901960372925e-01 -2.556392550468444824e-01 7.555566262453794479e-03 -2.728164568543434143e-02 2.553971707820892334e-01 1.808528155088424683e-01 9.265978634357452393e-02 -1.228195801377296448e-01 5.130348354578018188e-02 5.920163914561271667e-02 -1.530712544918060303e-01 -1.769171059131622314e-01 2.835389375686645508e-01 -2.567299604415893555e-01 -2.449302226305007935e-01 -3.894177079200744629e-02 -1.772228777408599854e-01 -6.485437601804733276e-02 2.559272944927215576e-02 3.459491729736328125e-01 4.199136421084403992e-02 2.082592248916625977e-01 1.988005489110946655e-01 -1.506539881229400635e-01
1.418261677026748657e-01 -4.501469060778617859e-02 1.150424852967262268e-01 -9.321562200784683228e-02 9.524263441562652588e-02 1.887894123792648315e-01 2.204908430576324463e-01 -9.752389788627624512e-02 -6.913470476865768433e-02 -1.452609002590179443e-01 -9.136682003736495972e-02 3.354336321353912354e-01 2.776358425617218018e-01 2.290277332067489624e-01 2.009048014879226685e-01 -4.095189869403839111e-01 -3.012060523033142090e-01 3.324632346630096436e-02 -2.566547989845275879e-01 2.412937730550765991e-01 1.671818345785140991e-01 -6.639480590820312500e-02 -1.073237955570220947e-01 8.217454701662063599e-02 -4.672361910343170166e-02 1.379361599683761597e-01 1.834779046475887299e-02 8.175794035196304321e-03 2.572225034236907959e-01 3.253438323736190796e-02 9.745635092258453369e-02 6.213656440377235413e-02
2.424957752227783203e-01 -2.066645324230194092e-01 -1.208888441324234009e-01 -1.448653042316436768e-01 8.570697903633117676e-02 6.191276013851165771e-02 2.750124931335449219e-01 -5.993041768670082092e-02 -1.488521844148635864e-01 -3.516041338443756104e-01 2.924835681915283203e-01 3.894577967002987862e-03 2.017743885517120361e-01 1.304947137832641602e-01 6.156790629029273987e-02 -1.306492090225219727e-02 2.089496403932571411e-01 8.068561553955078125e-02 -5.794133618474006653e-02 -1.080968976020812988e-01 1.759687960147857666e-01 -2.982073724269866943e-01 -6.485497578978538513e-03 5.678978562355041504e-02 -8.975910022854804993e-03 -2.692246735095977783e-01 -1.150187999010086060e-01 6.906872987747192383e-02 1.924345493316650391e-01 -1.226370558142662048e-01 -2.880822122097015381e-01 -2.558108866214752197e-01
1.774095445871353149e-01 -8.978648483753204346e-02 -1.467452477663755417e-02 -4.331971704959869385e-02 6.164515763521194458e-02 2.431282959878444672e-02 2.717323899269104004e-01 6.328219175338745117e-02 1.723794490098953247e-01 -3.304669857025146484e-01 -2.185490727424621582e-02 9.297682903707027435e-03 2.622477710247039795e-02 1.718649566173553467e-01 2.447542361915111542e-02 2.318288236856460571e-01 -1.099299415946006775e-01 9.903780370950698853e-02 -1.177337691187858582e-01 1.481831520795822144e-01 1.564292311668395996e-01 -2.971723079681396484e-01 -9.755221754312515259e-02 2.555276155471801758e-01 -1.161005049943923950e-01 3.887799680233001709e-01 -2.732799351215362549e-01 2.100102007389068604e-01 2.493600249290466309e-01 2.368831038475036621e-01 -4.667111486196517944e-02 5.375208333134651184e-02
2.544812858104705811e-01 2.536838948726654053e-01 -2.629990577697753906e-01 -5.480034649372100830e-02 -1.618184000253677368e-01 1.219258531928062439e-01 1.939974576234817505e-01 -2.869188226759433746e-02 -2.456746101379394531e-01 -4.540616646409034729e-02 2.130653010681271553e-03 -7.133870571851730347e-02 -1.599121466279029846e-02 2.601637244224548340e-01 1.021312773227691650e-01 -3.110025823116302490e-01 -1.688529737293720245e-02 1.573339402675628662e-01 -2.263181060552597046e-01 2.441172748804092407e-01 1.361779030412435532e-02 -1.232723221182823181e-01 -2.335627377033233643e-01 1.022180616855621338e-01 -8.122640103101730347e-02 3.467531800270080566e-01 -1.571418344974517822e-01 -1.018629223108291626e-02 2.732808291912078857e-01 -2.821871824562549591e-02 -9.993172436952590942e-02 -1.525296568870544434e-01
3.848173618316650391e-01 -3.187140077352523804e-02 -1.095578074455261230e-01 -1.904412657022476196e-01 2.034935206174850464e-01 -2.831298485398292542e-02 -9.074333310127258301e-02 -1.638511419296264648e-01 -5.194671079516410828e-02 -1.537491083145141602e-01 2.509543672204017639e-02 -2.441931515932083130e-01 1.630665361881256104e-01 1.834960132837295532e-01 -6.173446029424667358e-02 -5.269448459148406982e-02 -2.476552724838256836e-01 2.365667968988418579e-01 -2.538624107837677002e-01 3.628164704423397779e-04 2.060028165578842163e-01 -1.585769802331924438e-01 -7.010044530034065247e-03 -1.872283667325973511e-01 -1.228211447596549988e-01 -6.621070671826601028e-03 1.008970960974693298e-01 6.550504267215728760e-02 3.886288404464721680e-01 1.280104964971542358e-01 2.690503895282745361e-01 -1.343568563461303711e-01
2.767940759658813477e-01 -5.859205126762390137e-02 -3.108134865760803223e-01 7.005298882722854614e-02 -1.453387923538684845e-02 4.195905849337577820e-02 2.613543272018432617e-01 -2.171878814697265625e-01 8.337257057428359985e-02 6.682814657688140869e-02 3.900373578071594238e-01 5.050929263234138489e-02 -2.681959979236125946e-02 1.223496198654174805e-01 -5.505618453025817871e-02 7.807310670614242554e-02 -5.380773544311523438e-02 9.754692763090133667e-02 -1.092834323644638062e-01 6.149579957127571106e-02 -1.659851819276809692e-01 -3.843870162963867188e-01 -8.167503774166107178e-02 8.037930727005004883e-02 -1.085756272077560425e-01 1.437806189060211182e-01 -3.013095557689666748e-01 -1.044998876750469208e-02 2.648324966430664062e-01 1.519512683153152466e-01 2.171021550893783569e-01 -1.725983023643493652e-01
5.049264058470726013e-02 3.762471079826354980e-01 1.708559505641460419e-02 8.494658023118972778e-02 1.405749619007110596e-01 2.172741107642650604e-02 3.764484822750091553e-01 1.686324775218963623e-01 -1.682596653699874878e-02 -5.591291561722755432e-02 1.916600577533245087e-02 2.154539823532104492e-01 -3.562274947762489319e-02 1.763505637645721436e-01 -3.758966922760009766e-02 1.216989010572433472e-01 1.774395555257797241e-01 1.151501461863517761e-01 -5.812093615531921387e-02 1.332384347915649414e-01 2.018247731029987335e-02 -4.840379953384399414e-01 -1.589898616075515747e-01 -9.995181113481521606e-02 -1.522672474384307861e-01 1.145759746432304382e-01 7.143008708953857422e-02 -2.210727194324135780e-03 1.334634125232696533e-01 8.260244131088256836e-02 1.569480895996093750e-01 -3.642475306987762451e-01
1.761084049940109253e-01 -3.156169876456260681e-02 -6.699006538838148117e-03 3.099430352449417114e-02 2.305777966976165771e-01 -2.106330394744873047e-01 -1.180145740509033203e-01 1.780669391155242920e-02 -3.310605585575103760e-01 -1.679542809724807739e-01 2.956847250461578369e-01 -1.636326313018798828e-02 4.298645257949829102e-02 -9.630554914474487305e-02 -2.970628626644611359e-02 1.084032356739044189e-01 -5.672853812575340271e-02 2.418403774499893188e-01 -1.980140805244445801e-01 5.789378657937049866e-02 2.360794991254806519e-01 -3.022356927394866943e-01 -9.388729929924011230e-02 6.636490672826766968e-02 -1.326002180576324463e-01 -7.460767775774002075e-02 1.387107074260711670e-01 -7.984156906604766846e-02 3.671847879886627197e-01 -7.288148999214172363e-02 2.923807501792907715e-01 -2.588268220424652100e-01
1.677878648042678833e-01 1.775196939706802368e-01 -1.908204853534698486e-01 1.408043652772903442e-01 2.492658048868179321e-01 -3.335714936256408691e-01 -3.228290006518363953e-02 -1.593369245529174805e-01 -3.934442102909088135e-01 -1.398233920335769653e-01 4.843304306268692017e-02 1.474910229444503784e-01 -5.162248015403747559e-02 5.667955055832862854e-02 -1.592431962490081787e-01 8.014302700757980347e-02 -2.012577652931213379e-01 -1.316438764333724976e-01 -1.106442213058471680e-01 3.341221213340759277e-01 5.585135519504547119e-02 -2.198206484317779541e-01 1.535615921020507812e-01 -5.454201251268386841e-02 5.088801309466362000e-02 -2.227995693683624268e-01 -1.108487322926521301e-01 -1.319300532341003418e-01 6.038730964064598083e-02 -3.658679313957691193e-03 7.744123041629791260e-02 -3.112305402755737305e-01
2.735956013202667236e-01 -2.007151395082473755e-02 1.233165189623832703e-01 -2.949428744614124298e-02 -1.872097402811050415e-01 1.822887212038040161e-01 -2.065619081258773804e-02 2.844608947634696960e-02 -3.737776726484298706e-02 6.285387556999921799e-03 4.539396464824676514e-01 -8.791378140449523926e-02 5.644153058528900146e-02 -1.402743458747863770e-01 1.450967043638229370e-02 7.193558663129806519e-02 1.017263755202293396e-01 4.036612436175346375e-02 -1.178917214274406433e-01 1.908220648765563965e-01 4.049420058727264404e-01 -4.430681169033050537e-01 -5.595186725258827209e-02 -2.205279469490051270e-02 -2.196076363325119019e-01 -1.101478785276412964e-01 -2.793339081108570099e-02 7.741953432559967041e-02 2.657802104949951172e-01 2.865048497915267944e-02 4.744825139641761780e-02 -1.692333817481994629e-01
3.098420202732086182e-01 1.879043579101562500e-01 6.730871647596359253e-02 2.102524340152740479e-01 3.852451220154762268e-02 -1.973045058548450470e-03 -8.183616399765014648e-02 -1.176462844014167786e-01 -4.405156672000885010e-01 -8.777769654989242554e-02 4.113105311989784241e-02 5.023156292736530304e-03 1.021267920732498169e-01 2.152672410011291504e-01 1.682427674531936646e-01 2.578343749046325684e-01 -5.914419889450073242e-02 8.057384938001632690e-02 -1.935238987207412720e-01 -2.886196970939636230e-02 2.942595481872558594e-01 -9.655302017927169800e-02 -1.132574304938316345e-01 -2.310209535062313080e-02 8.729062043130397797e-03 -4.886992275714874268e-02 1.353757977485656738e-01 -1.399110406637191772e-01 2.454546540975570679e-01 6.286405026912689209e-02 1.727679371833801270e-01 -3.885044753551483154e-01
4.750038385391235352e-01 3.942170739173889160e-02 -3.096284717321395874e-02 -1.819179765880107880e-02 1.918149143457412720e-01 1.122085601091384888e-01 1.271754410117864609e-02 1.295214146375656128e-02 -2.767644822597503662e-01 1.258334703743457794e-02 4.229293763637542725e-01 -1.752304285764694214e-01 -3.367580473423004150e-02 3.012075424194335938e-01 -4.060112312436103821e-02 -7.940880209207534790e-02 3.131696954369544983e-02 2.011262476444244385e-01 5.829481780529022217e-02 1.381949521601200104e-02 1.573984324932098389e-01 -9.192892163991928101e-02 2.821871042251586914e-01 8.657214045524597168e-02 1.202430501580238342e-01 4.495584592223167419e-02 -2.157923877239227295e-01 2.150730974972248077e-02 9.934283047914505005e-02 1.378030478954315186e-01 4.418893251568078995e-03 -2.791242301464080811e-01
5.009210109710693359e-01 1.137648150324821472e-01 3.777546063065528870e-02 -3.186771273612976074e-02 -4.166121128946542740e-03 -2.048353850841522217e-01 -6.106544658541679382e-02 9.467922151088714600e-02 -3.065030649304389954e-02 -1.086573004722595215e-01 2.675439715385437012e-01 1.735323071479797363e-01 -1.777219176292419434e-01 -1.396451294422149658e-01 -5.772679299116134644e-02 1.515581458806991577e-01 -6.263177096843719482e-02 2.167211025953292847e-01 -2.877540290355682373e-01 6.829551607370376587e-02 2.015939652919769287e-01 -1.805420964956283569e-01 -3.099994659423828125e-01 -1.194454059004783630e-01 -1.348289102315902710e-01 -1.180147901177406311e-01 -1.136505859903991222e-03 -2.154163457453250885e-02 3.100916147232055664e-01 9.187639807350933552e-04 1.713314056396484375e-01 -8.458239585161209106e-02
2.018418759107589722e-01 -1.668467968702316284e-01 -1.259285658597946167e-01 -9.174208343029022217e-02 -2.516780197620391846e-01 -5.203638970851898193e-02 1.389546692371368408e-01 -1.058603301644325256e-01 -1.601491868495941162e-01 -1.682363450527191162e-01 1.176698952913284302e-01 2.081732004880905151e-01 1.122916564345359802e-01 1.014989465475082397e-01 -1.108801737427711487e-01 -1.309087574481964111e-01 -1.468374878168106079e-01 -4.646844416856765747e-02 -1.460445225238800049e-01 3.074933961033821106e-02 -5.835764110088348389e-02 -4.880725145339965820e-01 4.323085844516754150e-01 -1.149120032787322998e-01 -1.276919804513454437e-02 1.284028589725494385e-01 -2.627466320991516113e-01 8.617788553237915039e-02 2.047315835952758789e-01 1.236832737922668457e-01 2.534242160618305206e-02 -9.180383384227752686e-02
2.835329174995422363e-01 5.744013190269470215e-02 -1.136428490281105042e-01 -1.429709941148757935e-01 2.324095219373703003e-01 -1.145418211817741394e-01 1.138278632424771786e-03 -6.243275478482246399e-02 -2.169741392135620117e-01 -1.833551526069641113e-01 3.616709411144256592e-01 -7.074629515409469604e-02 -8.404183387756347656e-02 -5.121008679270744324e-02 1.431533247232437134e-01 2.857113182544708252e-01 9.726074337959289551e-02 -5.514475982636213303e-03 -5.938583239912986755e-02 1.140544041991233826e-01 3.144883215427398682e-01 -1.871940791606903076e-01 -8.620734512805938721e-02 -1.208935165777802467e-03 -1.748911738395690918e-01 -2.072767317295074463e-01 2.324141003191471100e-02 -1.095142439007759094e-01 4.059888720512390137e-01 -2.931648492813110352e-02 2.537595629692077637e-01 6.067889742553234100e-03
9.448255598545074463e-02 1.469739712774753571e-02 -2.574785053730010986e-01 3.858871757984161377e-02 -7.898087799549102783e-02 1.182709634304046631e-01 2.092419266700744629e-01 2.618129178881645203e-02 -3.130455315113067627e-01 -2.014542073011398315e-01 2.714242041110992432e-01 -3.546345746144652367e-03 -4.374014958739280701e-02 8.785451948642730713e-02 9.113937616348266602e-02 -7.530208211392164230e-03 -4.195072352886199951e-01 1.212859824299812317e-01 -1.904947012662887573e-01 8.738256990909576416e-02 4.991234466433525085e-02 -1.159828677773475647e-01 -1.896798759698867798e-01 -4.919996485114097595e-02 -3.078254871070384979e-02 2.403660565614700317e-01 -6.900544464588165283e-02 -2.082210928201675415e-01 3.078170120716094971e-01 2.056984752416610718e-01 -1.865118145942687988e-01 2.458975613117218018e-01
4.836587309837341309e-01 -7.587237656116485596e-02 7.990626618266105652e-03 -1.049493998289108276e-01 3.898614943027496338e-01 -9.008914977312088013e-02 8.349463343620300293e-03 -2.831023652106523514e-03 -1.611641943454742432e-01 -1.621917039155960083e-01 8.366275578737258911e-02 2.306625694036483765e-01 -1.305978372693061829e-02 4.153055325150489807e-02 -1.529902219772338867e-01 -1.316135823726654053e-01 -1.189404055476188660e-01 2.254530191421508789e-01 -5.445372685790061951e-02 1.118620336055755615e-01 2.223424613475799561e-01 8.471351116895675659e-02 5.482121556997299194e-02 -9.902678430080413818e-02 4.940757155418395996e-02 -7.933481037616729736e-02 -2.971402406692504883e-01 9.856352955102920532e-02 4.015681743621826172e-01 -9.602401405572891235e-02 1.945169083774089813e-02 -8.042965829372406006e-02
4.378362596035003662e-01 1.115946322679519653e-01 -9.348642826080322266e-02 3.976975381374359131e-01 4.871971160173416138e-02 -1.204941645264625549e-01 8.271110802888870239e-02 6.948482245206832886e-02 -1.372198164463043213e-01 3.378481371328234673e-03 1.549514979124069214e-01 -5.617677420377731323e-02 8.118012547492980957e-02 1.749157011508941650e-01 1.862666606903076172e-01 -2.510928511619567871e-01 -1.797309666872024536e-01 1.732171475887298584e-01 7.105422765016555786e-02 2.424581721425056458e-02 6.501897424459457397e-02 -1.400490999221801758e-01 7.924690097570419312e-02 7.431636005640029907e-02 -1.680882424116134644e-01 -3.092555403709411621e-01 -1.464466303586959839e-01 1.360725313425064087e-01 1.996185481548309326e-01 3.135557174682617188e-01 -8.175747841596603394e-02 8.458120375871658325e-02
3.277164101600646973e-01 -1.986976899206638336e-02 3.150702416896820068e-01 8.892057836055755615e-02 3.225973574444651604e-03 9.642890095710754395e-02 1.447178721427917480e-01 -1.570282876491546631e-01 -1.980740875005722046e-01 -4.051282405853271484e-01 2.134542912244796753e-01 3.094896078109741211e-01 1.524324119091033936e-01 -3.633656725287437439e-02 9.507037699222564697e-02 8.723213523626327515e-02 2.272204160690307617e-01 9.626786410808563232e-02 -3.331872522830963135e-01 6.922414153814315796e-02 8.951160311698913574e-02 -4.833146184682846069e-02 -1.816329658031463623e-01 -6.138724833726882935e-02 -1.199439819902181625e-02 -1.563614904880523682e-01 -2.872676774859428406e-02 7.925159484148025513e-02 1.180196925997734070e-01 -1.390500217676162720e-01 1.581597477197647095e-01 -1.744183152914047241e-01
1.444587763398885727e-02 2.060418576002120972e-01 -2.469351142644882202e-01 1.489478498697280884e-01 -4.246599972248077393e-02 -1.909835636615753174e-01 2.283940911293029785e-01 9.517195820808410645e-02 -1.356193721294403076e-01 -7.959739863872528076e-02 2.135212123394012451e-01 3.257981687784194946e-02 -8.397045731544494629e-02 2.779395282268524170e-01 1.300038844347000122e-01 1.806085258722305298e-01 1.515665184706449509e-02 3.086270019412040710e-02 -5.019201710820198059e-02 9.889655746519565582e-03 -4.980055615305900574e-02 -3.091487884521484375e-01 -2.024617791175842285e-01 2.138068675994873047e-01 6.517658382654190063e-02 1.079090610146522522e-01 -4.300480782985687256e-01 -9.907781146466732025e-03 2.858535349369049072e-01 2.748877704143524170e-01 -1.474082171916961670e-01 -3.130116686224937439e-02
1.511325091123580933e-01 2.460714578628540039e-01 -2.152743190526962280e-01 -2.177992463111877441e-01 8.395162224769592285e-02 -2.075205743312835693e-01 -2.811664715409278870e-02 -1.840773671865463257e-01 -1.089232861995697021e-01 -1.344463378190994263e-01 3.101902604103088379e-01 3.736168742179870605e-01 2.314586937427520752e-01 9.216313809156417847e-02 -2.078212983906269073e-02 1.413463056087493896e-01 -2.007518112659454346e-01 3.666881099343299866e-02 -2.219355106353759766e-02 -8.492006361484527588e-02 1.920231282711029053e-01 -1.647168993949890137e-01 -6.257764995098114014e-02 1.433739066123962402e-01 1.389583386480808258e-02 3.540832921862602234e-02 -1.246367581188678741e-02 -9.036438912153244019e-02 3.554254174232482910e-01 1.401393264532089233e-01 -3.067083358764648438e-01 4.673871397972106934e-02
2.988726198673248291e-01 1.341034192591905594e-02 -1.595393568277359009e-01 -1.358128339052200317e-01 5.225076805800199509e-03 -2.484841346740722656e-01 -2.798250131309032440e-02 4.241689294576644897e-02 -1.057289987802505493e-01 -2.207148373126983643e-01 2.744972333312034607e-02 1.150918900966644287e-01 2.723303139209747314e-01 1.613329052925109863e-01 -1.643778383731842041e-01 2.861777879297733307e-02 2.831686474382877350e-02 -1.360417157411575317e-01 -1.032220870256423950e-01 -1.746710538864135742e-01 2.610529065132141113e-01 -4.590657353401184082e-01 -3.288085758686065674e-02 -7.405914366245269775e-02 1.015595719218254089e-01 2.375006079673767090e-01 -4.870548471808433533e-02 2.557373642921447754e-01 1.389222294092178345e-01 1.460490524768829346e-01 1.890473812818527222e-01 -2.086287438869476318e-01
4.734748899936676025e-01 -1.769446884281933308e-03 -1.120406389236450195e-01 -6.888335943222045898e-02 1.725018024444580078e-01 -3.539430350065231323e-02 -1.647482365369796753e-01 9.132873266935348511e-02 -2.086785286664962769e-01 -1.064373329281806946e-01 -1.447432935237884521e-01 -8.363007754087448120e-02 1.865030229091644287e-01 -1.917051151394844055e-02 -8.836079388856887817e-02 1.407474577426910400e-01 -7.661255449056625366e-02 -1.048300862312316895e-01 -2.249157577753067017e-01 4.573762044310569763e-02 2.877694666385650635e-01 -2.131861895322799683e-01 -1.567171663045883179e-01 -5.946074426174163818e-02 3.274640068411827087e-03 6.290294975042343140e-02 -1.499526649713516235e-01 1.206440776586532593e-01 3.523953258991241455e-01 2.161146998405456543e-01 3.141346275806427002e-01 -9.984496980905532837e-02
3.186618089675903320e-01 1.542588770389556885e-01 1.623413525521755219e-02 2.179109901189804077e-01 1.424970775842666626e-01 1.436232179403305054e-01 -9.552978724241256714e-02 -9.410781413316726685e-02 5.235510692000389099e-02 1.247167587280273438e-02 3.260692954063415527e-01 1.169346049427986145e-01 3.558885157108306885e-01 2.011247873306274414e-01 1.845349073410034180e-01 2.137316167354583740e-01 -7.975792139768600464e-02 -8.837190270423889160e-02 -1.276317089796066284e-01 1.484334617853164673e-01 9.497521817684173584e-02 -3.015667200088500977e-01 -7.989598810672760010e-02 -2.316360175609588623e-02 3.804634511470794678e-02 -3.654415532946586609e-02 -4.357457756996154785e-01 7.724004983901977539e-02 5.171504244208335876e-02 8.316969126462936401e-02 -6.758500635623931885e-02 1.615624129772186279e-01
2.925707101821899414e-01 -2.344695478677749634e-02 -1.111843623220920563e-02 2.749916315078735352e-01 2.477783709764480591e-01 -1.762027591466903687e-01 -7.777094841003417969e-02 -1.618891507387161255e-01 -4.704840830527245998e-04 -2.039691507816314697e-01 2.268795818090438843e-01 -2.354087531566619873e-01 6.764052808284759521e-02 1.544492542743682861e-01 -1.280542761087417603e-01 -4.945114627480506897e-02 3.723885118961334229e-02 2.763561606407165527e-01 -1.470565497875213623e-01 -5.838647857308387756e-02 1.188687831163406372e-01 -1.874658167362213135e-01 -8.390825986862182617e-02 -1.871624961495399475e-02 -3.450799584388732910e-01 3.731323406100273132e-02 -1.223131641745567322e-01 1.843035519123077393e-01 3.048677742481231689e-01 1.680401265621185303e-01 1.011019106954336166e-02 2.598063051700592041e-01
4.323172271251678467e-01 1.311983317136764526e-01 -1.271075755357742310e-01 -1.466210931539535522e-01 2.198456823825836182e-01 -7.414370030164718628e-02 9.755171090364456177e-02 7.700048387050628662e-02 2.553940750658512115e-02 -1.775134005583822727e-03 -5.333359912037849426e-02 -6.657821685075759888e-02 2.757297083735466003e-02 2.332881540060043335e-01 1.186232194304466248e-01 -1.229214742779731750e-01 1.044074371457099915e-01 2.943399250507354736e-01 -2.681919038295745850e-01 3.696349263191223145e-01 8.284428715705871582e-02 5.686761438846588135e-02 6.564480811357498169e-02 1.854825019836425781e-01 -2.486451417207717896e-01 -1.159763783216476440e-01 -1.302527487277984619e-01 -2.845014929771423340e-01 1.515409797430038452e-01 1.254705432802438736e-02 1.362688094377517700e-01 1.639680713415145874e-01
3.917944133281707764e-01 -3.464243561029434204e-02 1.114831306040287018e-02 -2.015769332647323608e-01 1.187154874205589294e-01 -2.691327407956123352e-02 1.076554646715521812e-03 8.917018026113510132e-02 -6.566360592842102051e-02 -1.491271704435348511e-01 1.284810900688171387e-01 6.666694581508636475e-02 1.529411785304546356e-02 1.873216927051544189e-01 3.514268249273300171e-02 -2.697849087417125702e-02 -6.408961117267608643e-02 -1.070256382226943970e-01 -4.170896112918853760e-02 -1.240703761577606201e-01 3.073441088199615479e-01 -5.432285070419311523e-01 -1.050924323499202728e-02 -1.102060675621032715e-01 1.292304694652557373e-01 2.691952325403690338e-02 -1.292293518781661987e-01 3.803495764732360840e-01 7.204011082649230957e-02 1.324721425771713257e-01 2.077141106128692627e-01 -1.334062814712524414e-01
1.169124618172645569e-01 5.624781362712383270e-03 -4.300482571125030518e-02 -4.768583178520202637e-02 6.673029810190200806e-02 1.321868449449539185e-01 3.319031894207000732e-01 -1.513594686985015869e-01 1.840302795171737671e-01 -9.377872943878173828e-02 6.490930914878845215e-02 -8.277228474617004395e-02 -1.743007823824882507e-02 1.668555587530136108e-01 -1.006066575646400452e-01 5.660775676369667053e-02 1.404735352843999863e-02 3.211974501609802246e-01 1.497954875230789185e-02 6.716037541627883911e-02 1.067107915878295898e-01 -3.205848634243011475e-01 -1.766341626644134521e-01 1.991575658321380615e-01 -2.328163087368011475e-01 1.450588647276163101e-02 -3.382238447666168213e-01 -2.424453049898147583e-01 3.006126284599304199e-01 3.193959295749664307e-01 6.066992506384849548e-02 -1.233180984854698181e-01
3.212365210056304932e-01 -4.701985791325569153e-02 1.843797974288463593e-02 2.344659268856048584e-01 1.187165826559066772e-01 -9.743266552686691284e-02 1.974235028028488159e-01 2.186251580715179443e-01 -4.060497581958770752e-01 -2.378836721181869507e-01 1.183096989989280701e-01 -1.544163823127746582e-01 1.387530118227005005e-01 1.550624221563339233e-01 -2.773735523223876953e-01 -1.471741050481796265e-01 -2.962409555912017822e-01 2.086533457040786743e-01 7.468194514513015747e-02 1.179411485791206360e-01 6.634047627449035645e-02 -1.507361084222793579e-01 2.819585986435413361e-02 -2.474782013450749218e-05 -9.006951004266738892e-02 -1.728115603327751160e-02 -7.708876579999923706e-02 6.195410341024398804e-02 1.971255391836166382e-01 -1.104172021150588989e-01 -1.656419187784194946e-01 -2.287855446338653564e-01
2.409569621086120605e-01 1.558047831058502197e-01 2.410097718238830566e-01 -4.592720046639442444e-02 1.262558847665786743e-01 3.201989233493804932e-01 6.241020560264587402e-02 1.048939973115921021e-01 -1.860210746526718140e-01 -3.360307514667510986e-01 1.544688194990158081e-01 1.371697783470153809e-01 2.108549177646636963e-01 1.932470053434371948e-01 -7.392062991857528687e-02 1.757569909095764160e-01 -1.800019145011901855e-01 3.984003663063049316e-01 5.337571259588003159e-03 6.281837821006774902e-02 4.511963110417127609e-03 -1.363040655851364136e-01 3.055206239223480225e-01 -1.167277619242668152e-01 -4.440040513873100281e-02 9.262134134769439697e-02 8.245854638516902924e-03 1.586400903761386871e-02 -3.646060824394226074e-03 2.621051073074340820e-01 -6.185660138726234436e-03 -1.243467777967453003e-01
2.056192457675933838e-01 1.912302896380424500e-02 -2.882871031761169434e-01 -3.064056336879730225e-01 1.017767712473869324e-01 1.340728700160980225e-01 1.798731982707977295e-01 -1.841593831777572632e-01 -1.871946454048156738e-01 -7.534907013177871704e-02 -1.817635893821716309e-01 -1.896645314991474152e-02 5.618990585207939148e-02 3.680809140205383301e-01 -4.607026651501655579e-02 -1.843305081129074097e-01 1.381305456161499023e-01 1.664042770862579346e-01 -3.652954697608947754e-01 1.024405881762504578e-01 1.041816249489784241e-01 -3.163969516754150391e-01 1.311128679662942886e-02 1.507471799850463867e-01 8.724121749401092529e-02 1.957392692565917969e-01 -1.815988272428512573e-01 3.997186198830604553e-02 9.880586713552474976e-02 5.433958768844604492e-02 1.293187439441680908e-01 -4.896662384271621704e-02
3.730396330356597900e-01 1.788936704397201538e-01 1.884150207042694092e-01 -6.597504019737243652e-02 6.273804605007171631e-02 -2.995577752590179443e-01 -8.021976798772811890e-02 -1.149835437536239624e-01 -2.124831229448318481e-01 -1.561745554208755493e-01 2.631101906299591064e-01 -2.822487354278564453e-01 5.820692703127861023e-02 9.476898610591888428e-02 -2.365593798458576202e-02 7.158011198043823242e-02 -2.125123441219329834e-01 1.290776282548904419e-01 -2.037681937217712402e-01 1.943413317203521729e-01 3.476574271917343140e-02 -2.929419577121734619e-01 -6.542129814624786377e-02 1.637303270399570465e-02 1.469720005989074707e-01 4.599826037883758545e-02 7.806033641099929810e-02 7.372786104679107666e-02 3.474089503288269043e-01 1.352614760398864746e-01 1.166216433048248291e-01 -1.365854293107986450e-01
2.418244779109954834e-01 2.927308678627014160e-01 -4.398963227868080139e-02 1.250841170549392700e-01 -5.861954018473625183e-02 2.469651028513908386e-02 -9.520938247442245483e-02 4.662846680730581284e-03 -5.095872282981872559e-01 -2.820588946342468262e-01 2.958475947380065918e-01 -4.526660591363906860e-02 2.087899595499038696e-01 7.352383341640233994e-03 2.941295318305492401e-02 2.643047869205474854e-01 1.661528833210468292e-02 -9.008994698524475098e-02 -1.709238737821578979e-01 1.184917539358139038e-01 1.748676747083663940e-01 1.775396429002285004e-02 -1.088507100939750671e-01 3.047877550125122070e-02 -1.511041820049285889e-01 -1.488244980573654175e-01 -7.170815765857696533e-02 -1.147194430232048035e-01 2.425067573785781860e-01 5.610374733805656433e-02 -2.346040122210979462e-02 -2.466267198324203491e-01
4.617753028869628906e-01 1.500547379255294800e-01 1.068848147988319397e-01 -1.398346275091171265e-01 1.611662656068801880e-01 3.019029498100280762e-01 2.477600425481796265e-02 5.411672964692115784e-02 -2.760142274200916290e-02 1.002330034971237183e-01 2.083696126937866211e-01 2.377018481492996216e-01 1.516290754079818726e-01 1.720165908336639404e-01 -1.777910143136978149e-01 1.192466244101524353e-01 -7.190389186143875122e-02 2.422165870666503906e-01 2.064289301633834839e-01 2.147120833396911621e-01 1.380607932806015015e-01 -1.173842698335647583e-02 1.123051270842552185e-01 7.261008769273757935e-02 3.249321505427360535e-02 4.250682890415191650e-02 -6.806420534849166870e-02 5.307705607265233994e-03 3.001008629798889160e-01 2.823354303836822510e-01 6.889346241950988770e-02 -1.782908588647842407e-01
3.565456867218017578e-01 9.165570884943008423e-02 -3.758307993412017822e-01 -2.116381376981735229e-02 2.177461385726928711e-01 2.668432295322418213e-01 1.667941063642501831e-01 -3.316840529441833496e-01 -6.779915094375610352e-02 -6.658576428890228271e-02 -1.056721992790699005e-02 2.040618211030960083e-01 2.346867024898529053e-01 2.247200161218643188e-01 -9.980599582195281982e-02 2.930310182273387909e-02 -2.848537079989910126e-02 2.465492486953735352e-01 -1.199550777673721313e-01 -2.336532808840274811e-02 2.535640299320220947e-01 -1.025917455554008484e-01 9.562020003795623779e-02 1.348959356546401978e-01 -5.623164027929306030e-02 -3.592448681592941284e-02 8.523844182491302490e-02 1.353905498981475830e-01 1.207431927323341370e-01 2.921119332313537598e-02 -2.221318930387496948e-01 -1.600873172283172607e-01
-1.292738411575555801e-02 -2.202961407601833344e-02 3.185096010565757751e-02 -1.243159994482994080e-01 -1.843551399360876530e-05 -8.679487556219100952e-02 2.657356262207031250e-01 -1.458289772272109985e-01 -2.715119421482086182e-01 -1.825884133577346802e-01 -2.252077683806419373e-02 2.727257609367370605e-01 2.562012672424316406e-01 2.829115986824035645e-01 6.359359622001647949e-02 -2.457118481397628784e-01 -2.370226234197616577e-01 1.310372203588485718e-01 -2.792291939258575439e-01 3.317363262176513672e-01 8.929166197776794434e-02 -2.647334337234497070e-01 -6.263189017772674561e-02 -3.963769599795341492e-02 5.446292832493782043e-02 1.948115676641464233e-01 -4.063002765178680420e-02 -2.354379743337631226e-01 1.726793497800827026e-01 -6.047423556447029114e-02 8.790902048349380493e-02 8.544906973838806152e-02
1.237339824438095093e-01 1.102903410792350769e-01 2.188574373722076416e-01 -1.858139485120773315e-01 -5.800966173410415649e-02 2.085116207599639893e-01 2.453070878982543945e-01 -1.263471543788909912e-01 -7.636485993862152100e-02 -1.287686377763748169e-01 3.373544216156005859e-01 1.849751323461532593e-01 1.309460252523422241e-01 1.866272091865539551e-01 -2.711910009384155273e-01 -2.397044375538825989e-02 2.707037329673767090e-02 2.751908004283905029e-01 -2.796749770641326904e-01 -6.849162280559539795e-02 2.633392512798309326e-01 5.346272885799407959e-02 8.964152075350284576e-03 -1.776884943246841431e-01 2.278682887554168701e-01 -1.138648092746734619e-01 -8.274600654840469360e-02 -1.105778887867927551e-01 2.678660452365875244e-01 3.946722671389579773e-02 9.170494042336940765e-03 -2.236021161079406738e-01
1.156899705529212952e-01 2.170204669237136841e-01 -1.835593283176422119e-01 -8.164271712303161621e-02 3.172720670700073242e-01 -1.442649066448211670e-01 1.887961030006408691e-01 -1.972785741090774536e-01 -1.806553155183792114e-01 -2.252885252237319946e-01 3.515103831887245178e-02 -7.434161379933357239e-03 2.360321730375289917e-01 3.211392555385828018e-03 1.158895157277584076e-02 1.275070160627365112e-01 -2.575840651988983154e-01 -1.063710078597068787e-01 2.217637598514556885e-01 5.975615233182907104e-02 2.739086560904979706e-02 -4.555186033248901367e-01 -1.220454946160316467e-01 1.382419466972351074e-01 -1.525662988424301147e-01 1.336112916469573975e-01 -8.271673321723937988e-02 5.082733184099197388e-02 2.666009068489074707e-01 -1.108075864613056183e-02 1.951198875904083252e-01 1.176153421401977539e-01
2.828811705112457275e-01 -2.616800740361213684e-02 -6.027679517865180969e-02 -9.770501405000686646e-02 1.045967489480972290e-01 -3.066341280937194824e-01 -7.683862745761871338e-02 -7.460794411599636078e-03 -2.499039918184280396e-01 1.058981344103813171e-01 -2.891723811626434326e-02 9.906971454620361328e-02 1.010480821132659912e-01 -1.367710083723068237e-01 1.008906438946723938e-01 2.124442607164382935e-01 4.738581180572509766e-02 1.418648362159729004e-01 -4.422658085823059082e-01 1.544894836843013763e-02 3.161435127258300781e-01 -2.238534837961196899e-01 8.983955532312393188e-02 -7.185690570622682571e-03 -2.085162699222564697e-01 1.450866907835006714e-01 -1.637086272239685059e-01 3.557251393795013428e-02 2.347937077283859253e-01 -2.357494533061981201e-01 2.166280150413513184e-01 5.078616552054882050e-03
1.831230074167251587e-01 5.689066369086503983e-03 -1.825638264417648315e-01 -1.554388254880905151e-01 -1.964034140110015869e-01 2.174985222518444061e-02 1.818495988845825195e-01 -7.635049056261777878e-03 -2.878284156322479248e-01 -3.256910294294357300e-02 9.057881683111190796e-02 2.284078299999237061e-01 -4.008165095001459122e-03 1.200965866446495056e-01 -1.688493490219116211e-01 1.396315544843673706e-01 -1.514839828014373779e-01 -2.910269796848297119e-01 -1.046141143888235092e-02 -6.651600450277328491e-02 1.003995537757873535e-01 -5.493890047073364258e-01 8.874423801898956299e-02 1.162354499101638794e-01 -2.381088584661483765e-01 2.078280001878738403e-01 -6.509866565465927124e-02 -4.913656413555145264e-02 2.228320240974426270e-01 7.945179939270019531e-02 -9.861605614423751831e-02 -1.110676750540733337e-01
1.576933413743972778e-01 -9.686418808996677399e-03 -8.416370302438735962e-02 2.396285831928253174e-01 1.858499199151992798e-01 -1.524629294872283936e-01 1.147008463740348816e-01 4.822111129760742188e-02 -1.202647984027862549e-01 -9.090214222669601440e-02 1.004113778471946716e-01 1.513611376285552979e-01 -1.533080041408538818e-01 6.153029203414916992e-02 1.404519826173782349e-01 -9.047222882509231567e-02 -1.198478192090988159e-01 2.084688246250152588e-01 -1.398304402828216553e-01 1.229025498032569885e-01 -6.465825438499450684e-02 -4.464388787746429443e-01 3.443183600902557373e-01 -3.730563819408416748e-01 -2.308173477649688721e-01 3.664431860670447350e-04 -6.261346489191055298e-02 -2.748808264732360840e-01 1.434501409530639648e-01 1.217756420373916626e-01 -6.414950639009475708e-02 1.929417252540588379e-02
3.954462707042694092e-01 -4.157399386167526245e-02 -1.604648306965827942e-02 1.974718868732452393e-01 1.517722159624099731e-01 -2.611568272113800049e-01 1.379950642585754395e-01 4.768579080700874329e-02 2.777472324669361115e-02 2.141045629978179932e-01 1.917924433946609497e-01 1.267521828413009644e-01 2.487086504697799683e-01 3.057130277156829834e-01 4.952195286750793457e-02 -1.265882253646850586e-01 -1.442682296037673950e-01 9.498154371976852417e-02 -1.204557642340660095e-01 -2.712861597537994385e-01 4.130471870303153992e-02 -2.939236760139465332e-01 1.178742945194244385e-01 -1.074184551835060120e-01 -1.821604818105697632e-01 -7.384105026721954346e-02 -2.149506211280822754e-01 1.796450614929199219e-01 5.049589276313781738e-02 2.159958332777023315e-01 2.331184037029743195e-02 -1.360199898481369019e-01
3.180733621120452881e-01 1.053562909364700317e-01 -5.170033872127532959e-02 8.941448479890823364e-02 1.794887930154800415e-01 4.240874573588371277e-02 1.740571558475494385e-01 -2.175173163414001465e-01 -2.017057836055755615e-01 -1.588821709156036377e-01 2.620024085044860840e-01 -4.076947644352912903e-02 2.321017533540725708e-01 1.696264594793319702e-01 1.325106471776962280e-01 6.370843946933746338e-02 -4.600466787815093994e-02 -3.979740291833877563e-02 8.933598175644874573e-03 7.930417358875274658e-02 -1.277497261762619019e-01 -2.386728674173355103e-01 -1.590196192264556885e-01 -6.267552077770233154e-02 -1.324638873338699341e-01 1.037945151329040527e-01 -5.452488660812377930e-01 1.609611213207244873e-01 2.983196824789047241e-02 7.248807698488235474e-02 -2.328820824623107910e-01 -2.158506959676742554e-02
2.681618332862854004e-01 -3.021723218262195587e-02 -1.459836363792419434e-01 -4.466465115547180176e-02 2.254054248332977295e-01 -3.121914565563201904e-01 -1.549110654741525650e-02 9.523610025644302368e-02 -1.773681193590164185e-01 -1.923204511404037476e-01 2.930136024951934814e-01 -2.588087879121303558e-02 -1.625227928161621094e-01 -8.177191019058227539e-02 4.843917489051818848e-02 -1.596848219633102417e-01 7.223451137542724609e-02 1.496358364820480347e-01 1.218141242861747742e-01 -9.446810930967330933e-02 1.380128264427185059e-01 -2.295475006103515625e-01 -1.569472998380661011e-01 -1.350583434104919434e-01 -2.573310732841491699e-01 -5.604013055562973022e-02 -3.054686784744262695e-01 7.872755080461502075e-02 3.187175095081329346e-01 2.665944695472717285e-01 -5.737521126866340637e-02 -1.398960798978805542e-01
1.185768917202949524e-01 1.446997970342636108e-01 -3.279178142547607422e-01 -3.477587178349494934e-02 -9.898360818624496460e-02 6.738495081663131714e-02 2.333198934793472290e-01 -2.638377547264099121e-01 -2.595547735691070557e-01 -1.578688472509384155e-01 3.527905419468879700e-02 5.769421532750129700e-02 7.194747030735015869e-02 -2.205272167921066284e-01 1.127384677529335022e-01 -1.293316856026649475e-02 -4.321519136428833008e-01 9.127768874168395996e-02 -2.316288352012634277e-01 2.140086442232131958e-01 2.129938304424285889e-01 -2.695679478347301483e-02 1.865501701831817627e-01 3.708389401435852051e-02 -5.509088933467864990e-02 -1.254251152276992798e-01 -2.886427044868469238e-01 -6.046579033136367798e-02 2.326647043228149414e-01 7.916211336851119995e-02 8.874172717332839966e-02 -5.920220166444778442e-02
3.855223059654235840e-01 7.396598160266876221e-02 -3.133600205183029175e-02 8.063092082738876343e-02 2.459641546010971069e-02 4.102877900004386902e-02 7.301678508520126343e-02 -1.953218728303909302e-01 -2.567748725414276123e-01 -1.610635966062545776e-01 -1.843643337488174438e-01 1.655875593423843384e-01 6.264796108007431030e-02 -8.200215548276901245e-02 4.753280431032180786e-02 -7.202021777629852295e-02 -4.642991721630096436e-02 3.383860290050506592e-01 -1.414487361907958984e-01 5.135028809309005737e-02 6.377532482147216797e-01 -1.126754060387611389e-01 1.582852378487586975e-02 9.540351480245590210e-02 4.815501347184181213e-02 5.352048948407173157e-02 4.878986626863479614e-02 -4.708657786250114441e-02 1.098463609814643860e-01 1.017490774393081665e-01 -8.541321009397506714e-02 1.170055419206619263e-01
3.123236298561096191e-01 1.398731172084808350e-01 -1.445323228836059570e-01 1.431024223566055298e-01 3.867096453905105591e-02 3.094023652374744415e-02 1.518045216798782349e-01 -1.957501620054244995e-01 -2.161043733358383179e-01 1.677281409502029419e-01 3.104618489742279053e-01 9.174338728189468384e-02 3.952306509017944336e-02 1.683609336614608765e-01 1.000355184078216553e-01 1.165547445416450500e-01 -1.095522269606590271e-01 3.759091347455978394e-02 -2.640306353569030762e-01 -1.129356771707534790e-01 -4.522495716810226440e-02 -2.668826878070831299e-01 -1.561754010617733002e-02 2.489820122718811035e-02 7.473179697990417480e-02 -1.541982889175415039e-01 -5.518812537193298340e-01 7.618493586778640747e-02 7.134892046451568604e-02 -1.033921390771865845e-01 7.097192853689193726e-02 1.183044761419296265e-01
2.678368091583251953e-01 3.342719972133636475e-01 3.018299303948879242e-02 -4.705271124839782715e-02 6.020499765872955322e-02 1.675074398517608643e-01 2.690916657447814941e-01 -4.521576315164566040e-02 -1.738217175006866455e-01 -7.347046583890914917e-02 2.349760234355926514e-01 9.372646361589431763e-02 -3.266356140375137329e-02 5.383348837494850159e-02 1.155678182840347290e-01 -4.351255670189857483e-02 1.992011219263076782e-01 4.082036763429641724e-02 -2.463920786976814270e-02 2.437869310379028320e-01 1.674598157405853271e-01 -3.083029091358184814e-01 -1.689801812171936035e-01 -7.069294154644012451e-02 -1.302190721035003662e-01 2.198991775512695312e-01 1.811942309141159058e-01 -1.686221063137054443e-01 2.334929555654525757e-01 1.758739054203033447e-01 -1.597000844776630402e-02 -3.436905443668365479e-01
3.043321669101715088e-01 -9.056998789310455322e-02 5.116923153400421143e-02 -4.412267357110977173e-03 -2.885950542986392975e-02 -8.112404495477676392e-03 8.129537850618362427e-02 1.381036043167114258e-01 -7.337819784879684448e-02 -9.876814484596252441e-02 4.620592594146728516e-01 -3.590467944741249084e-02 1.383603364229202271e-01 -1.437654048204421997e-01 -9.215973317623138428e-02 1.829537898302078247e-01 2.870984189212322235e-02 1.782006919384002686e-01 -1.588393449783325195e-01 9.751828014850616455e-02 1.843814402818679810e-01 -5.033535957336425781e-01 -9.290348738431930542e-02 -6.357352435588836670e-02 -2.282335311174392700e-01 -6.687349826097488403e-02 -3.072233311831951141e-02 2.540847957134246826e-01 1.552950888872146606e-01 -1.292259097099304199e-01 -1.590762585401535034e-01 -5.211318656802177429e-02
2.392762601375579834e-01 1.975244879722595215e-01 9.312246739864349365e-02 1.586543768644332886e-01 -3.085198812186717987e-02 8.604900538921356201e-02 6.535423547029495239e-02 1.577200740575790405e-02 -3.919662535190582275e-01 -1.308714747428894043e-01 1.736822128295898438e-01 -1.888839751482009888e-01 2.138329297304153442e-01 5.118414759635925293e-03 -2.957519516348838806e-02 3.329264521598815918e-01 3.795531764626502991e-02 4.028445482254028320e-02 -3.102461695671081543e-01 3.972806036472320557e-02 1.280536502599716187e-01 -7.970530539751052856e-02 -1.030561476945877075e-01 4.261386767029762268e-02 -8.548334985971450806e-02 -1.575037091970443726e-01 -5.455603450536727905e-02 -3.024265170097351074e-02 3.697319328784942627e-01 1.295510213822126389e-02 -1.051073335111141205e-02 -3.922646343708038330e-01
3.954324722290039062e-01 8.983637392520904541e-02 -1.566370576620101929e-01 2.683651633560657501e-02 -9.534398466348648071e-02 -1.649874001741409302e-01 -5.856326594948768616e-02 -3.369257599115371704e-02 6.774846464395523071e-02 -1.842738240957260132e-01 8.075317740440368652e-02 2.908940911293029785e-01 -1.527272909879684448e-01 -1.146754845976829529e-01 -1.917037814855575562e-01 2.607324719429016113e-01 -6.985035538673400879e-02 1.184412017464637756e-01 -4.368681311607360840e-01 -1.057536453008651733e-01 2.825119197368621826e-01 -2.740758955478668213e-01 -1.315079331398010254e-01 6.368149816989898682e-02 -1.449590027332305908e-01 -4.708622768521308899e-02 3.914380446076393127e-02 8.816161751747131348e-02 2.516264617443084717e-01 5.393740907311439514e-02 2.732457965612411499e-02 -4.247415438294410706e-02
2.814281880855560303e-01 -5.166269466280937195e-02 1.957252323627471924e-01 -1.385800093412399292e-01 3.863162174820899963e-02 2.731915190815925598e-02 1.982033401727676392e-01 9.367476403713226318e-02 -5.728234723210334778e-02 1.767995767295360565e-03 3.122406601905822754e-01 -7.359975576400756836e-02 -8.405081182718276978e-02 -2.571152746677398682e-01 6.338343024253845215e-02 1.891794949769973755e-01 -7.994884997606277466e-02 1.252621561288833618e-01 -1.557645946741104126e-01 9.722796827554702759e-02 3.231100440025329590e-01 -4.507185816764831543e-01 7.339069247245788574e-02 1.260399371385574341e-01 -3.106960058212280273e-01 -1.571075916290283203e-01 6.795231718569993973e-03 2.016229480504989624e-01 1.749526262283325195e-01 8.233478665351867676e-02 -8.494155853986740112e-02 -3.213579300791025162e-03
5.087421536445617676e-01 2.108788788318634033e-01 -9.166199713945388794e-02 -1.089536026120185852e-01 -2.410862362012267113e-03 -3.475085198879241943e-01 -3.760758414864540100e-02 -3.231748566031455994e-02 -9.173187613487243652e-02 -3.662143349647521973e-01 1.252211630344390869e-01 2.505252324044704437e-02 2.713529393076896667e-02 -7.161680608987808228e-02 6.840704381465911865e-02 -9.976589679718017578e-02 -1.834030151367187500e-01 1.802057325839996338e-01 -2.018759697675704956e-01 2.070593237876892090e-01 1.436044573783874512e-01 -4.414343833923339844e-02 -7.592646032571792603e-02 -1.674691885709762573e-01 -9.007366001605987549e-02 1.004857420921325684e-01 1.098525896668434143e-01 -1.009225621819496155e-01 2.486906498670578003e-01 1.316234916448593140e-01 -2.397641912102699280e-02 -2.180557548999786377e-01
2.412274032831192017e-01 2.294101417064666748e-01 -3.407641947269439697e-01 -1.903854459524154663e-01 1.686792224645614624e-01 -2.136633992195129395e-01 6.327452510595321655e-02 -3.180298954248428345e-02 -1.401373594999313354e-01 1.289289444684982300e-01 1.903016567230224609e-01 9.641221165657043457e-02 1.176778972148895264e-01 -2.745895087718963623e-01 8.328820765018463135e-02 1.114307194948196411e-01 -1.309133619070053101e-01 9.947878867387771606e-02 -2.500598691403865814e-02 1.463271677494049072e-01 3.267909288406372070e-01 -2.885560393333435059e-01 9.095145016908645630e-02 -6.764473766088485718e-02 1.485136151313781738e-01 1.701605319976806641e-02 -2.103935629129409790e-01 1.132824718952178955e-01 3.293566405773162842e-01 -5.999005958437919617e-02 3.519364818930625916e-02 -1.502920538187026978e-01
2.962572276592254639e-01 2.781301438808441162e-01 -1.943174004554748535e-01 -7.205256074666976929e-02 6.249694153666496277e-02 -1.593958288431167603e-01 1.576136611402034760e-02 -2.640818655490875244e-01 -1.604235470294952393e-01 -3.100204467773437500e-01 1.595993041992187500e-01 3.459413647651672363e-01 1.828279942274093628e-01 1.923744827508926392e-01 -1.062893867492675781e-01 2.313901111483573914e-02 -1.300490200519561768e-01 1.464370191097259521e-01 7.640569657087326050e-02 -2.855947017669677734e-01 1.053636744618415833e-01 -2.148143947124481201e-01 -1.112758181989192963e-02 1.387370973825454712e-01 3.472337871789932251e-02 7.855256646871566772e-02 -6.579216569662094116e-02 6.590239237993955612e-03 2.518050968647003174e-01 1.510961502790451050e-01 -2.059972882270812988e-01 -2.377439104020595551e-02
4.848508164286613464e-02 1.337809413671493530e-01 -3.709037974476814270e-02 9.640445560216903687e-02 -7.113698869943618774e-02 -1.250762790441513062e-01 1.323606520891189575e-01 1.023132428526878357e-01 6.843139976263046265e-02 -1.020576506853103638e-01 1.181556060910224915e-01 3.381905332207679749e-02 1.068774461746215820e-01 3.262445032596588135e-01 8.593049645423889160e-02 7.151065766811370850e-02 8.456662297248840332e-03 -5.038191750645637512e-02 -2.664979100227355957e-01 9.802702814340591431e-02 1.571585088968276978e-01 -1.613002866506576538e-01 -6.637103855609893799e-02 1.365437507629394531e-01 1.983475089073181152e-01 3.026885688304901123e-01 -1.776733100414276123e-01 2.412435561418533325e-01 4.881237745285034180e-01 2.871993184089660645e-01 -7.838651537895202637e-02 -2.349551916122436523e-01
4.796389341354370117e-01 6.848607677966356277e-03 -1.238239035010337830e-01 -6.319565325975418091e-02 -1.229701936244964600e-01 -1.632062196731567383e-01 1.043263897299766541e-01 -3.316380679607391357e-01 -1.779609918594360352e-01 -7.831735908985137939e-02 1.217766106128692627e-01 2.399205118417739868e-01 1.271271407604217529e-01 -5.026160925626754761e-02 3.516674935817718506e-01 1.902060061693191528e-01 -1.361481398344039917e-01 -5.978128314018249512e-02 -1.855988651514053345e-01 1.889129355549812317e-02 1.133072152733802795e-01 -2.012168765068054199e-01 -2.930505871772766113e-01 -2.077546119689941406e-01 1.124172378331422806e-02 -5.965279415249824524e-04 5.820306763052940369e-02 4.432327672839164734e-02 1.502729803323745728e-01 1.477586925029754639e-01 3.086285479366779327e-02 -9.533884376287460327e-02
3.103531897068023682e-01 6.908670067787170410e-02 -2.945799827575683594e-01 -7.330150902271270752e-02 -8.698575198650360107e-03 -2.095449864864349365e-01 1.088568195700645447e-02 -1.927968710660934448e-01 6.147117912769317627e-02 -1.086541488766670227e-01 2.419680804014205933e-01 -1.458350419998168945e-01 2.877911031246185303e-01 3.147182166576385498e-01 -7.106813043355941772e-02 -4.140146076679229736e-02 1.476916372776031494e-01 5.218537151813507080e-02 -1.518290638923645020e-01 1.883412152528762817e-01 2.919558584690093994e-01 -3.640468418598175049e-01 -1.104525402188301086e-01 5.615153908729553223e-02 -9.862514585256576538e-02 2.603178843855857849e-03 2.649699747562408447e-01 1.198306605219841003e-01 4.306121915578842163e-02 4.428939893841743469e-02 6.430055946111679077e-02 -1.516981720924377441e-01
4.332214295864105225e-01 2.299924492835998535e-01 -1.468023359775543213e-01 -3.238506019115447998e-01 2.238797694444656372e-01 -9.125765413045883179e-02 -1.178013831377029419e-01 2.081726491451263428e-02 1.454539876431226730e-02 -8.415276557207107544e-02 1.263422816991806030e-01 1.820725761353969574e-02 6.473014503717422485e-02 3.865569829940795898e-01 -1.884926110506057739e-01 -5.516150500625371933e-03 -3.312102258205413818e-01 2.199056595563888550e-01 -5.199239403009414673e-02 2.910292707383632660e-02 2.880241489037871361e-03 -1.928853541612625122e-01 -2.492166496813297272e-02 4.586504772305488586e-02 -2.017542421817779541e-01 3.754416853189468384e-02 7.822537422180175781e-02 -1.261014193296432495e-01 1.608207970857620239e-01 -2.764840237796306610e-02 -1.286968588829040527e-01 -1.964590102434158325e-01
3.187503814697265625e-01 1.246498674154281616e-01 -1.969597488641738892e-01 -2.105139382183551788e-02 -3.853190690279006958e-02 9.352336823940277100e-02 -1.263243108987808228e-01 6.309456378221511841e-02 -1.475198380649089813e-02 4.500295221805572510e-02 4.662854596972465515e-02 2.498575001955032349e-01 4.172512292861938477e-01 1.254976987838745117e-01 -2.350968867540359497e-01 1.291419565677642822e-01 3.395864740014076233e-02 1.883235126733779907e-01 -3.754349648952484131e-01 3.463788032531738281e-01 2.440134063363075256e-02 -1.714892089366912842e-01 -1.313988715410232544e-01 2.321611940860748291e-01 7.105348631739616394e-03 2.648987770080566406e-01 -6.800166517496109009e-02 3.987580910325050354e-02 4.572053998708724976e-02 -2.596596442162990570e-02 6.344380229711532593e-02 -5.356209352612495422e-02
-5.323086678981781006e-02 5.523789301514625549e-02 -9.326586872339248657e-02 4.832573607563972473e-02 1.384108066558837891e-01 -4.739340394735336304e-02 -4.225851502269506454e-03 1.377029120922088623e-01 -5.549154281616210938e-01 -5.786456167697906494e-02 3.378039896488189697e-01 2.376273833215236664e-02 1.141997203230857849e-01 2.269790023565292358e-01 -2.723636329174041748e-01 -2.922422066330909729e-02 -4.672474041581153870e-02 2.801418490707874298e-02 -1.644718199968338013e-01 -8.868540078401565552e-02 1.114824786782264709e-01 -2.973569929599761963e-01 1.853247135877609253e-01 1.399140059947967529e-01 -7.480940967798233032e-02 -9.590939432382583618e-02 1.938202418386936188e-02 -2.145850211381912231e-01 3.492443859577178955e-01 -6.986192427575588226e-03 -2.545033581554889679e-02 2.459400892257690430e-02
1.491947770118713379e-01 -9.114250540733337402e-02 1.734180450439453125e-01 -4.352831467986106873e-02 -1.458117067813873291e-01 -1.332538872957229614e-01 3.031483106315135956e-02 6.834623962640762329e-02 -2.352081835269927979e-01 -5.583151057362556458e-02 3.865611255168914795e-01 8.960994333028793335e-02 8.418318815529346466e-03 -1.508985757827758789e-01 -1.285413652658462524e-01 1.516314446926116943e-01 6.643614917993545532e-02 1.213837265968322754e-01 -1.459322273731231689e-01 1.343732625246047974e-01 4.229933321475982666e-01 -3.140876591205596924e-01 4.908391833305358887e-02 -9.579926729202270508e-02 -2.166708260774612427e-01 -1.377511173486709595e-01 -6.215937435626983643e-02 2.755327522754669189e-01 2.532810270786285400e-01 1.492803394794464111e-01 -1.790851950645446777e-01 5.224560946226119995e-02
2.397164702415466309e-01 -5.607718974351882935e-02 3.455020114779472351e-02 1.254283543676137924e-02 1.040641516447067261e-01 -2.121276110410690308e-01 1.115995272994041443e-01 -2.639941275119781494e-01 -3.051475882530212402e-01 5.385410785675048828e-02 1.745366752147674561e-01 1.339334296062588692e-03 2.849211096763610840e-01 3.506330540403723717e-03 -1.164701655507087708e-01 1.728737056255340576e-01 8.463051170110702515e-02 -3.372028004378080368e-03 1.220270693302154541e-01 3.331961631774902344e-01 1.706943511962890625e-01 -4.127446189522743225e-02 9.520389884710311890e-02 -1.295918971300125122e-01 1.018178462982177734e-02 -3.954792767763137817e-02 -7.047522813081741333e-02 3.063436597585678101e-02 3.988549113273620605e-01 1.348785310983657837e-01 2.211501151323318481e-01 -3.541223406791687012e-01
4.017122387886047363e-01 6.298419833183288574e-02 -4.405789822340011597e-02 -1.685761660337448120e-01 9.363163262605667114e-02 -7.693406939506530762e-02 1.642325147986412048e-02 -7.116858661174774170e-02 -2.703866958618164062e-01 -1.200057491660118103e-01 1.235396135598421097e-03 2.667141556739807129e-01 8.577113039791584015e-03 3.632242232561111450e-02 4.162921756505966187e-02 -2.147001922130584717e-01 -1.683133691549301147e-01 2.285047769546508789e-01 -1.664947569370269775e-01 2.014701515436172485e-01 4.940586984157562256e-01 -1.275527011603116989e-02 -9.807977825403213501e-03 2.769311144948005676e-02 -3.354644402861595154e-02 1.109603345394134521e-01 3.864522650837898254e-02 1.097309738397598267e-01 1.766895949840545654e-01 -1.508649997413158417e-02 -3.447269201278686523e-01 -7.197736948728561401e-02
3.638956546783447266e-01 2.334901094436645508e-01 -7.352427393198013306e-02 -1.912223845720291138e-01 1.793847978115081787e-01 -2.889780886471271515e-02 -2.880661189556121826e-01 2.062542289495468140e-01 -2.570173144340515137e-01 -2.811564803123474121e-01 7.081655319780111313e-03 1.128877103328704834e-01 1.253454089164733887e-01 1.773623973131179810e-01 8.076011389493942261e-02 2.992048859596252441e-02 4.728788137435913086e-02 -2.232269197702407837e-02 -7.117108255624771118e-02 -4.397623986005783081e-02 3.654240071773529053e-01 -2.008645981550216675e-01 -3.137677609920501709e-01 -7.916803471744060516e-03 -1.360101252794265747e-01 6.021521985530853271e-02 -1.213825196027755737e-01 1.318259537220001221e-01 1.497984379529953003e-01 1.338751763105392456e-01 1.526566445827484131e-01 -6.038037594407796860e-03
4.546594917774200439e-01 7.106859236955642700e-02 -1.413802951574325562e-01 1.826942414045333862e-01 6.158400326967239380e-02 -2.992446422576904297e-01 2.786867916584014893e-01 -1.316663110628724098e-03 -1.134771481156349182e-02 2.475254833698272705e-01 9.665734320878982544e-02 2.043593078851699829e-01 6.764210015535354614e-02 9.478975087404251099e-02 6.340771913528442383e-02 -6.267902255058288574e-02 -2.152285426855087280e-01 2.408883869647979736e-01 -1.646298617124557495e-01 -1.016592159867286682e-01 1.529672294855117798e-01 -6.998481601476669312e-02 1.237563490867614746e-01 -2.295245975255966187e-02 -1.759596467018127441e-01 -1.640416868031024933e-02 -2.231417149305343628e-01 2.661143839359283447e-01 2.357706278562545776e-01 1.542926132678985596e-01 6.701037287712097168e-02 9.053118526935577393e-02
1.714278012514114380e-01 1.739138513803482056e-01 -3.187031149864196777e-01 -3.378290310502052307e-02 1.487560570240020752e-01 1.225240081548690796e-01 -6.272312998771667480e-02 -8.216389268636703491e-02 -2.021145224571228027e-01 8.498575538396835327e-02 1.575532257556915283e-01 1.893962174654006958e-01 1.583080589771270752e-01 2.459830790758132935e-01 -1.956689953804016113e-01 9.030569344758987427e-02 1.976519525051116943e-01 7.553361356258392334e-02 -9.035218507051467896e-02 -5.684904009103775024e-02 4.464313387870788574e-01 -1.619901806116104126e-01 -2.173864692449569702e-01 3.185057342052459717e-01 -9.323841333389282227e-02 1.071985960006713867e-01 -1.457251608371734619e-01 1.484673172235488892e-01 1.364313662052154541e-01 1.647580862045288086e-01 1.927655003964900970e-02 -9.510753303766250610e-02
7.469733804464340210e-02 2.723518908023834229e-01 4.430546239018440247e-02 8.200717158615589142e-03 -4.632968828082084656e-02 -2.960012853145599365e-01 1.719198673963546753e-01 -1.383576095104217529e-01 -1.492533683776855469e-01 -5.225198715925216675e-02 1.459555625915527344e-01 1.401666402816772461e-01 1.067213714122772217e-01 6.129719782620668411e-03 2.356859296560287476e-01 -2.500714361667633057e-01 -2.236700057983398438e-01 1.508264243602752686e-01 -2.951948642730712891e-01 1.737890094518661499e-01 -4.961177706718444824e-02 -2.157421857118606567e-01 -2.627018988132476807e-01 -4.227580502629280090e-02 -2.250299453735351562e-01 1.302828043699264526e-01 -1.312752515077590942e-01 3.005592226982116699e-01 1.125392224639654160e-02 1.846292614936828613e-01 -4.823264852166175842e-02 -2.502754032611846924e-01
-6.734616309404373169e-02 1.228401511907577515e-01 -1.486239731311798096e-01 1.932939738035202026e-01 9.894777834415435791e-02 -1.746235489845275879e-01 1.670940071344375610e-01 2.207264155149459839e-01 6.596919149160385132e-02 -7.947652041912078857e-02 1.944486647844314575e-01 3.182560205459594727e-01 -8.446919173002243042e-02 2.170930504798889160e-01 -2.470554113388061523e-01 -1.249938234686851501e-01 1.201123371720314026e-01 9.745027124881744385e-02 -2.096440643072128296e-01 1.493091434240341187e-01 8.769391477108001709e-02 -3.137164413928985596e-01 2.858441770076751709e-01 -9.723629057407379150e-02 -2.345151454210281372e-01 -1.789843440055847168e-01 -3.862948343157768250e-02 -1.102495789527893066e-01 2.636045515537261963e-01 2.334448546171188354e-01 8.654754608869552612e-02 -6.096689403057098389e-02
2.320744395256042480e-01 5.329662561416625977e-02 1.740419119596481323e-01 5.463147535920143127e-02 -7.759613543748855591e-02 5.675955489277839661e-02 2.703313827514648438e-01 -3.683400573208928108e-03 -1.609621644020080566e-01 -3.920689523220062256e-01 2.243098169565200806e-01 2.129794359207153320e-01 4.335032105445861816e-01 5.088028311729431152e-02 -4.882237687706947327e-02 5.973345786333084106e-02 1.334290355443954468e-01 8.587308228015899658e-02 -1.421330273151397705e-01 -3.317574560642242432e-01 2.522555887699127197e-01 -1.976301521062850952e-01 -4.146911203861236572e-02 1.837118566036224365e-01 -1.836879402399063110e-01 -3.117596916854381561e-02 -6.221985444426536560e-02 1.302857846021652222e-01 2.709102444350719452e-02 -3.572197631001472473e-02 -4.026712849736213684e-02 -5.594465881586074829e-02
1.537021845579147339e-01 1.453678216785192490e-02 -1.299624294042587280e-01 -8.900585584342479706e-03 -2.125295102596282959e-01 9.454897791147232056e-02 1.925829984247684479e-02 -1.829868853092193604e-01 -8.642274886369705200e-02 -1.812690682709217072e-02 5.132881179451942444e-02 2.960307002067565918e-01 -1.075481623411178589e-01 1.558291912078857422e-01 -1.155855953693389893e-01 -9.481117874383926392e-02 4.257772583514451981e-03 -4.282776638865470886e-02 -8.323439955711364746e-02 3.628111630678176880e-02 1.527934819459915161e-01 -6.191143393516540527e-01 3.509802222251892090e-01 -1.704125781543552876e-03 -1.122641935944557190e-01 -1.161360293626785278e-01 -2.183338403701782227e-01 -1.824221946299076080e-02 1.811985969543457031e-01 2.038857191801071167e-01 -2.593988738954067230e-02 -1.608202755451202393e-01
3.172489404678344727e-01 8.234419859945774078e-03 -5.412096157670021057e-02 3.695914288982748985e-03 -5.344232171773910522e-02 -1.583442091941833496e-01 6.820376962423324585e-02 -1.380520910024642944e-01 -3.844720423221588135e-01 -1.145153492689132690e-01 1.543181482702493668e-02 3.270966708660125732e-01 1.243106722831726074e-01 2.003439664840698242e-01 -1.447736658155918121e-02 -1.608994230628013611e-02 -1.820963025093078613e-01 1.673039942979812622e-01 -3.079549968242645264e-01 -3.561852127313613892e-02 4.113258719444274902e-01 7.218634337186813354e-02 6.135264784097671509e-02 3.493755683302879333e-02 4.679708927869796753e-02 8.574761450290679932e-02 5.316964536905288696e-02 3.128645718097686768e-01 1.235518157482147217e-01 -2.920799516141414642e-02 -2.227619290351867676e-01 8.858509361743927002e-02
4.829748868942260742e-01 -6.672494113445281982e-02 -2.704258263111114502e-02 1.331110894680023193e-01 1.743704676628112793e-01 -2.586237192153930664e-01 2.188821434974670410e-01 -5.486942455172538757e-02 8.720947802066802979e-02 8.035288751125335693e-02 1.777334660291671753e-01 -3.385175019502639771e-02 2.808158397674560547e-01 1.268113702535629272e-01 -5.010255426168441772e-02 -2.948895692825317383e-01 2.922246158123016357e-01 1.169958859682083130e-01 -2.003300487995147705e-01 -1.462124884128570557e-01 7.943767309188842773e-02 -1.054589673876762390e-01 -1.674458011984825134e-02 6.326445192098617554e-02 -6.750230491161346436e-02 5.993393715471029282e-03 -1.128505989909172058e-01 -2.709686569869518280e-02 2.381104677915573120e-01 2.333157211542129517e-01 -2.058886438608169556e-01 1.025801822543144226e-01
1.777666658163070679e-01 1.200711578130722046e-01 -1.852183640003204346e-01 -2.192087322473526001e-01 -1.334870755672454834e-01 -1.259366869926452637e-01 1.135423630475997925e-01 -1.302992105484008789e-01 1.991599611937999725e-02 -8.496498316526412964e-02 1.967907845973968506e-01 1.590301692485809326e-01 3.348717093467712402e-01 1.950896829366683960e-01 9.587968140840530396e-02 1.734429597854614258e-01 4.770684987306594849e-02 9.856136888265609741e-02 -3.075237274169921875e-01 -1.441653370857238770e-01 2.791322581470012665e-02 -2.624769210815429688e-01 -1.027501001954078674e-01 2.100048363208770752e-01 -6.065382808446884155e-02 3.202424645423889160e-01 -2.538584768772125244e-01 8.229838311672210693e-02 1.462685167789459229e-01 2.654889523983001709e-01 -5.819680541753768921e-02 -1.502426862716674805e-01
3.450041711330413818e-01 4.163471609354019165e-02 -2.573504745960235596e-01 1.630416363477706909e-01 1.375507116317749023e-01 -1.960902810096740723e-01 1.139747649431228638e-01 -8.078085631132125854e-02 1.065225806087255478e-02 1.790805310010910034e-01 -4.608437418937683105e-02 1.378881037235260010e-01 1.910569816827774048e-01 1.790603250265121460e-01 1.054483279585838318e-01 -6.498926877975463867e-02 -1.934726238250732422e-01 2.192585915327072144e-01 -3.235047757625579834e-01 -1.802172213792800903e-01 9.851223230361938477e-02 -3.094210028648376465e-01 1.358162462711334229e-01 -3.184707090258598328e-02 -3.805869817733764648e-02 1.030160635709762573e-01 -2.889195382595062256e-01 7.856409996747970581e-02 1.767614185810089111e-01 2.045503407716751099e-01 1.278417557477951050e-01 1.833809316158294678e-01
9.019897133111953735e-02 -1.098239570856094360e-01 2.994293719530105591e-02 1.918279379606246948e-01 1.557711958885192871e-01 -1.022952422499656677e-01 -3.652720898389816284e-02 3.959263674914836884e-03 4.270425811409950256e-02 -1.743301302194595337e-01 -7.373642176389694214e-02 1.042935773730278015e-01 2.341751903295516968e-01 1.822522729635238647e-01 -5.592824146151542664e-02 -1.835496127605438232e-01 -1.671648770570755005e-02 4.436901211738586426e-01 -5.066934823989868164e-01 7.208549976348876953e-02 -1.606287360191345215e-01 -1.895648092031478882e-01 2.793069742619991302e-02 -1.210278924554586411e-02 -2.995151579380035400e-01 -1.715721338987350464e-01 -1.700170338153839111e-01 -4.284042865037918091e-02 2.356614321470260620e-01 4.751477390527725220e-02 -7.452608086168766022e-03 -5.615242943167686462e-02
2.440180927515029907e-01 -4.972771182656288147e-02 5.674954876303672791e-02 -1.354105472564697266e-01 1.740994751453399658e-01 -1.730174124240875244e-01 -1.857994943857192993e-01 -3.266447409987449646e-02 -2.222208976745605469e-01 -2.271486520767211914e-01 8.156889677047729492e-02 2.850568592548370361e-01 1.086143776774406433e-01 7.936908304691314697e-02 -3.218813240528106689e-02 1.345139741897583008e-01 -2.294117771089076996e-02 1.692160516977310181e-01 -9.218326956033706665e-02 4.525277018547058105e-02 4.551202654838562012e-01 4.870387911796569824e-02 3.324338048696517944e-02 -2.865181863307952881e-01 -1.801994442939758301e-01 2.064797431230545044e-01 -3.555941581726074219e-02 5.836645886301994324e-02 4.156347215175628662e-01 5.722348019480705261e-02 6.822978705167770386e-02 4.008173942565917969e-02
2.960882782936096191e-01 -2.280177734792232513e-02 -2.478710263967514038e-01 -4.194998741149902344e-02 2.376202940940856934e-01 -2.622675299644470215e-01 1.169573366641998291e-01 1.448067873716354370e-01 -6.732250005006790161e-02 -2.461978979408740997e-02 -4.498059302568435669e-02 9.520995616912841797e-02 1.591880172491073608e-01 -2.450392395257949829e-01 3.139204084873199463e-01 9.195542335510253906e-02 -1.165408790111541748e-01 1.585810631513595581e-01 -3.288218080997467041e-01 2.541470527648925781e-01 2.430903315544128418e-01 -1.883275806903839111e-01 1.441392451524734497e-01 -8.175187557935714722e-02 -2.161524258553981781e-02 8.271294087171554565e-02 -7.434111088514328003e-02 1.493764072656631470e-01 2.809892594814300537e-01 -4.550811648368835449e-02 -1.650354266166687012e-01 5.681369826197624207e-02
1.278040111064910889e-01 -1.318329828791320324e-03 -1.174508109688758850e-01 -1.660773158073425293e-01 -1.088179796934127808e-01 1.181266307830810547e-01 3.796954751014709473e-01 -1.236573979258537292e-01 -1.287341024726629257e-02 -1.463596820831298828e-01 -2.149600833654403687e-01 -1.686475574970245361e-01 1.354654431343078613e-01 2.034837007522583008e-01 -1.866445988416671753e-01 6.956433504819869995e-02 5.457014590501785278e-02 1.572992950677871704e-01 -2.450223714113235474e-01 1.721151471138000488e-01 2.207202911376953125e-01 -2.837061583995819092e-01 -1.984099624678492546e-03 2.724903523921966553e-01 8.889221400022506714e-02 1.049071326851844788e-01 -8.204557746648788452e-02 -4.323856532573699951e-02 4.322623610496520996e-01 -1.010764017701148987e-02 5.377244949340820312e-02 1.522152423858642578e-01
1.801566928625106812e-01 2.383712381124496460e-01 1.584742367267608643e-01 -3.558998554944992065e-02 3.666870296001434326e-02 2.292219549417495728e-02 1.452774703502655029e-01 4.510142654180526733e-02 -3.437158763408660889e-01 3.415626939386129379e-03 2.956532128155231476e-02 1.295594871044158936e-01 3.083823919296264648e-01 1.439155731350183487e-02 -1.009008958935737610e-01 -4.028668627142906189e-02 5.480351299047470093e-02 1.519650816917419434e-01 1.777233555912971497e-02 2.472501397132873535e-01 9.000913053750991821e-02 -4.289474189281463623e-01 -7.777252793312072754e-02 -2.063712890958413482e-04 1.559506654739379883e-01 2.311573773622512817e-01 -2.441249191761016846e-01 2.851319015026092529e-01 -4.872871935367584229e-02 2.614740431308746338e-01 -4.632025025784969330e-03 -2.032285332679748535e-01
1.469047516584396362e-01 9.028515219688415527e-02 -3.098587393760681152e-01 7.310502231121063232e-02 -1.349435895681381226e-01 2.226094454526901245e-01 1.660792529582977295e-02 3.981481492519378662e-02 -8.592078834772109985e-02 -3.106142580509185791e-01 1.258351355791091919e-01 6.131541728973388672e-02 2.836812734603881836e-01 1.406780481338500977e-01 -6.360650062561035156e-02 8.634558320045471191e-02 -4.282193183898925781e-01 1.441071629524230957e-01 -1.333838999271392822e-01 1.225383356213569641e-01 2.851063609123229980e-01 -1.486776769161224365e-01 1.028653606772422791e-01 -1.566058397293090820e-01 6.386327743530273438e-02 7.734002172946929932e-02 -8.118142932653427124e-02 -2.675664797425270081e-02 3.260284364223480225e-01 3.095160005614161491e-03 -1.409505009651184082e-01 2.123213559389114380e-01
2.979054749011993408e-01 -2.871785461902618408e-01 2.738276124000549316e-02 -7.840814441442489624e-02 1.891656406223773956e-02 -3.631127998232841492e-02 3.854431211948394775e-01 -9.888406097888946533e-02 7.553198188543319702e-02 8.924679830670356750e-03 -6.986919045448303223e-02 -4.514904692769050598e-02 3.499684482812881470e-02 9.497658908367156982e-02 -5.355850327759981155e-03 5.897831171751022339e-02 5.794880166649818420e-02 3.120113313198089600e-01 -1.546186655759811401e-01 2.552276290953159332e-02 1.001388654112815857e-01 -4.093768000602722168e-01 -2.588056027889251709e-01 1.085689514875411987e-01 -3.427374735474586487e-02 -3.436679765582084656e-02 -2.861607968807220459e-01 -1.061006858944892883e-01 1.687967926263809204e-01 3.595481216907501221e-01 -1.176849566400051117e-02 -1.860531792044639587e-02
1.612126082181930542e-01 -7.113365083932876587e-02 3.467012643814086914e-01 -5.919178202748298645e-02 -1.305291354656219482e-01 -1.121176630258560181e-01 3.824567496776580811e-01 -2.578983306884765625e-01 -2.139620780944824219e-01 -1.626942306756973267e-01 1.490454971790313721e-01 8.991448581218719482e-02 4.152938351035118103e-02 1.937505975365638733e-02 4.319170862436294556e-02 1.778610795736312866e-01 1.828463226556777954e-01 2.617368400096893311e-01 4.253372550010681152e-02 4.281230736523866653e-03 1.384491566568613052e-02 -3.403593897819519043e-01 -1.203449741005897522e-01 1.940758824348449707e-01 -3.188519179821014404e-01 -5.428387317806482315e-03 -1.679784804582595825e-01 -1.475532054901123047e-01 1.017725989222526550e-01 1.067667603492736816e-01 1.344225555658340454e-01 3.523831441998481750e-02
2.803378999233245850e-01 3.988568484783172607e-01 -1.435049027204513550e-01 8.097910881042480469e-02 -3.750383481383323669e-02 1.005959287285804749e-01 1.885950714349746704e-01 -2.381542921066284180e-01 -1.494528651237487793e-01 -1.034008413553237915e-01 3.361369669437408447e-02 4.861775040626525879e-02 1.827016174793243408e-01 -1.373150944709777832e-01 7.499650865793228149e-02 -6.531007587909698486e-02 -8.932109922170639038e-02 1.162228807806968689e-01 -1.047130227088928223e-01 6.058217585086822510e-02 4.223011434078216553e-02 -4.074505865573883057e-01 -2.438449412584304810e-01 -1.389659941196441650e-01 1.189921610057353973e-02 2.629943788051605225e-01 1.021298021078109741e-01 2.360507659614086151e-02 2.981945276260375977e-01 1.430534124374389648e-01 4.725603759288787842e-02 -2.410589456558227539e-01
9.345578402280807495e-02 2.532618939876556396e-01 -2.819380760192871094e-01 -2.497626394033432007e-01 4.581084474921226501e-02 -2.144281566143035889e-01 1.930639743804931641e-01 -7.284690439701080322e-02 -2.486952692270278931e-01 3.939886763691902161e-02 1.104056239128112793e-01 2.124516367912292480e-01 1.651322543621063232e-01 9.853938221931457520e-02 3.388745710253715515e-02 8.162724971771240234e-02 1.045530438423156738e-01 -3.127134591341018677e-02 -1.669480651617050171e-01 1.074224989861249924e-02 7.599571347236633301e-02 -2.099722623825073242e-01 -2.630187571048736572e-01 -2.992030046880245209e-02 5.490780994296073914e-02 1.029122322797775269e-01 -2.953064255416393280e-02 1.025068759918212891e-01 4.829458892345428467e-01 1.090362481772899628e-02 -3.099538683891296387e-01 -1.217877566814422607e-01
2.042965292930603027e-01 -2.128105014562606812e-01 -1.546852476894855499e-02 -1.826881915330886841e-01 -1.390863507986068726e-01 8.292847871780395508e-02 1.004020944237709045e-01 1.254846453666687012e-01 -1.306228339672088623e-01 -2.703620493412017822e-01 1.534924358129501343e-01 2.966092526912689209e-01 -6.107136234641075134e-02 6.240243092179298401e-02 -5.532767251133918762e-02 2.211276069283485413e-02 -4.221837501972913742e-03 -1.194422394037246704e-01 -3.438815474510192871e-02 -6.124406680464744568e-02 1.246189549565315247e-01 -4.697656631469726562e-01 1.854893863201141357e-01 6.654300540685653687e-02 -3.631745874881744385e-01 1.054868549108505249e-01 -2.965185046195983887e-01 9.611122310161590576e-02 1.991856396198272705e-01 1.910814344882965088e-01 -2.846003323793411255e-02 -5.477065220475196838e-02
3.914172947406768799e-01 -7.107274234294891357e-02 -2.211581170558929443e-01 1.090576350688934326e-01 -6.257859617471694946e-02 -1.324901580810546875e-01 1.055722236633300781e-01 -2.143432348966598511e-01 -4.567426443099975586e-02 -9.845780581235885620e-02 2.861490547657012939e-01 7.985632866621017456e-02 -1.386805716902017593e-02 1.346972882747650146e-01 -1.014354377985000610e-01 7.476416975259780884e-02 -1.633650511503219604e-01 1.241802424192428589e-01 1.406828220933675766e-02 -7.967740297317504883e-02 -1.556777358055114746e-01 -4.228638410568237305e-01 1.042949929833412170e-01 6.122007593512535095e-02 8.046412840485572815e-03 8.721270412206649780e-02 -3.132967650890350342e-01 2.133598178625106812e-02 2.840461134910583496e-01 2.820782959461212158e-01 8.466430753469467163e-02 -1.676191985607147217e-01
3.069742619991302490e-01 -2.884621359407901764e-02 -2.541847229003906250e-01 -1.666622608900070190e-01 9.903267025947570801e-02 -1.715010404586791992e-01 -7.203498482704162598e-02 -6.139090284705162048e-02 -1.179719567298889160e-01 -8.461584337055683136e-03 -5.371062457561492920e-02 1.461091637611389160e-01 -2.793856523931026459e-02 -1.609851866960525513e-01 2.733560502529144287e-01 2.679843902587890625e-01 -1.387280821800231934e-01 2.514678537845611572e-01 -1.800901293754577637e-01 1.589051634073257446e-01 1.161436289548873901e-01 -2.876056134700775146e-01 1.844568848609924316e-01 -1.526260673999786377e-01 -2.333574444055557251e-01 -7.371606305241584778e-03 -8.043093234300613403e-02 -5.932587385177612305e-02 3.894231021404266357e-01 -1.813332140445709229e-01 9.487008303403854370e-02 -3.452024236321449280e-02
2.104874998331069946e-01 -4.385918006300926208e-02 -1.827391982078552246e-01 -5.693311244249343872e-02 -1.550257354974746704e-01 2.098734527826309204e-01 2.836383879184722900e-01 -1.231158804148435593e-02 -2.161287218332290649e-01 -2.651686668395996094e-01 -9.226553142070770264e-02 2.412399090826511383e-02 7.037042081356048584e-02 -4.042602702975273132e-02 2.427110970020294189e-01 4.530318547040224075e-03 -4.267189800739288330e-01 2.719286978244781494e-01 -3.216292858123779297e-01 5.491561815142631531e-02 1.406200975179672241e-01 -1.553920954465866089e-01 3.092588484287261963e-02 -7.122427970170974731e-02 3.743115114048123360e-03 1.560293734073638916e-01 -8.008270710706710815e-02 4.561484977602958679e-02 9.385401010513305664e-02 1.389970183372497559e-01 3.136779367923736572e-01 7.068759948015213013e-02
1.056711841374635696e-02 4.237395524978637695e-01 -5.059188231825828552e-02 5.819013342261314392e-03 3.502023592591285706e-02 2.155132405459880829e-02 3.014751672744750977e-01 -4.956073686480522156e-02 -3.392421305179595947e-01 7.096919696778059006e-03 3.219926655292510986e-01 7.385463267564773560e-02 2.187077701091766357e-01 8.110569417476654053e-02 2.764943242073059082e-01 -7.874903827905654907e-02 1.999402493238449097e-01 6.783396005630493164e-02 -2.055394649505615234e-02 8.288784325122833252e-02 1.705438941717147827e-01 -1.788320988416671753e-01 -1.470967233180999756e-01 9.561495482921600342e-02 -1.417150050401687622e-01 2.492314577102661133e-01 -1.088053807616233826e-01 7.901212573051452637e-02 2.602193355560302734e-01 -1.869424730539321899e-01 1.131513118743896484e-01 -4.373010247945785522e-02
2.113247811794281006e-01 1.562644839286804199e-01 -6.112674623727798462e-02 -3.413931429386138916e-01 -1.591600626707077026e-01 -4.491414427757263184e-01 3.209677338600158691e-01 -1.532702445983886719e-01 -3.001673892140388489e-02 9.924632497131824493e-03 1.879591792821884155e-01 -7.246694527566432953e-03 5.822853371500968933e-02 2.468274682760238647e-01 1.176347956061363220e-01 1.268918514251708984e-01 -4.077932238578796387e-02 2.934950888156890869e-01 -2.431342452764511108e-01 -1.479066014289855957e-01 8.544413000345230103e-02 -2.043750286102294922e-01 1.620507538318634033e-01 -5.685178562998771667e-02 -1.040976494550704956e-01 1.667371541261672974e-01 1.409974973648786545e-02 -1.346314400434494019e-01 9.576814621686935425e-02 -6.131191924214363098e-02 7.554537802934646606e-02 -5.895405635237693787e-02
-6.958509236574172974e-02 1.129385679960250854e-01 -1.927965730428695679e-01 2.067978531122207642e-01 8.690048009157180786e-02 -2.338036149740219116e-01 1.631788909435272217e-01 2.166950106620788574e-01 -5.211647972464561462e-02 -3.961327299475669861e-02 1.266589909791946411e-01 1.701813042163848877e-01 -1.512478590011596680e-01 1.681815981864929199e-01 7.324554771184921265e-02 -5.294339731335639954e-02 1.612433344125747681e-01 3.353231400251388550e-02 -4.331810474395751953e-01 7.662199437618255615e-02 9.852028638124465942e-02 -2.529115080833435059e-01 2.301798015832901001e-01 -4.564325138926506042e-02 -8.272419124841690063e-02 -1.327773779630661011e-01 -3.598160296678543091e-02 -1.494197994470596313e-01 3.566747605800628662e-01 2.813986539840698242e-01 2.031216621398925781e-01 -1.136535108089447021e-01
3.496966958045959473e-01 -9.447134286165237427e-02 -2.541438862681388855e-02 3.020346164703369141e-01 -2.680048532783985138e-02 1.526721268892288208e-01 -7.309328764677047729e-02 -3.195683285593986511e-02 -1.353842616081237793e-01 7.526908814907073975e-02 1.305593550205230713e-01 -7.900821417570114136e-02 1.173863410949707031e-01 2.986362874507904053e-01 3.185889869928359985e-02 1.451467722654342651e-01 5.104605108499526978e-02 3.388176560401916504e-01 -2.398234903812408447e-01 -1.599607467651367188e-01 -8.762516081333160400e-02 -3.955474197864532471e-01 6.182818114757537842e-02 -1.412207540124654770e-02 1.280293315649032593e-01 1.003948226571083069e-01 -2.009285241365432739e-01 -9.357370436191558838e-02 2.136732190847396851e-01 2.690288424491882324e-01 -8.381168544292449951e-02 -6.983917206525802612e-02
1.384110450744628906e-01 4.226907342672348022e-02 8.193573355674743652e-02 -9.611848741769790649e-02 -3.941712528467178345e-02 -1.765978783369064331e-01 2.447386085987091064e-01 7.695827633142471313e-02 -1.221729144454002380e-01 -2.018184512853622437e-01 1.061816439032554626e-01 1.758690625429153442e-01 1.394779235124588013e-01 2.335563153028488159e-01 2.472344189882278442e-01 1.710664629936218262e-01 4.952426999807357788e-02 -1.294130831956863403e-01 -5.144040286540985107e-02 1.016419753432273865e-01 -1.885505393147468567e-02 -1.954738497734069824e-01 -3.999997675418853760e-02 9.043130278587341309e-02 -9.904165565967559814e-02 4.001099467277526855e-01 -2.630745470523834229e-01 3.139854073524475098e-01 3.165718615055084229e-01 2.336007803678512573e-01 -7.510971277952194214e-02 -1.537827551364898682e-01
3.811911344528198242e-01 3.812282681465148926e-01 -4.045557975769042969e-02 1.086280196905136108e-01 -6.689807772636413574e-02 5.656340718269348145e-02 1.250909864902496338e-01 2.480202019214630127e-01 -4.674784373492002487e-03 1.055495068430900574e-01 1.382236480712890625e-01 1.336440145969390869e-01 1.657552123069763184e-01 3.373720645904541016e-01 -2.012642621994018555e-01 1.832215636968612671e-01 -3.251476585865020752e-02 3.685980662703514099e-02 -1.077657490968704224e-01 -6.408906728029251099e-02 1.840159446001052856e-01 -2.380306273698806763e-01 -3.309447690844535828e-02 2.555372416973114014e-01 -2.725862711668014526e-02 1.977703720331192017e-01 -7.746490091085433960e-02 1.782595366239547729e-01 -6.615870445966720581e-02 6.162726506590843201e-02 2.004718184471130371e-01 -2.157196104526519775e-01
5.077518224716186523e-01 -8.895474486052989960e-03 -1.238024085760116577e-01 1.753937304019927979e-01 1.223443895578384399e-01 -2.192925214767456055e-01 2.861164212226867676e-01 -2.438481897115707397e-02 8.278782665729522705e-02 2.787693142890930176e-01 1.270268261432647705e-01 2.179584503173828125e-01 1.748325675725936890e-01 2.338659763336181641e-01 4.728790000081062317e-02 -6.043074280023574829e-02 -1.225630119442939758e-01 1.023165732622146606e-01 -9.586796164512634277e-02 -9.420160949230194092e-02 5.806217715144157410e-02 -1.781011670827865601e-01 2.011082023382186890e-01 6.232347711920738220e-02 -1.672670096158981323e-01 1.385630071163177490e-01 -1.724593490362167358e-01 2.087108641862869263e-01 2.510790228843688965e-01 1.618968322873115540e-02 6.576530635356903076e-02 -8.100264705717563629e-03
-5.170255899429321289e-02 -2.113740295171737671e-01 -2.519484423100948334e-02 -3.813670873641967773e-01 2.456990443170070648e-02 -5.828563496470451355e-02 3.378863334655761719e-01 -4.852586239576339722e-02 -1.149514764547348022e-01 -1.572529226541519165e-01 8.055549860000610352e-02 9.685043990612030029e-02 4.924571514129638672e-02 1.034023836255073547e-01 -7.982514053583145142e-02 1.325612217187881470e-01 3.305809339508414268e-03 3.010310828685760498e-01 -7.512942701578140259e-02 4.704824090003967285e-02 1.225691214203834534e-01 -2.526393234729766846e-01 -5.433108285069465637e-02 1.791555881500244141e-01 -1.137478128075599670e-01 -2.289359085261821747e-02 -3.103461861610412598e-01 -1.127720549702644348e-01 2.803485393524169922e-01 2.706722915172576904e-01 3.037896156311035156e-01 -1.270719766616821289e-01
3.104669451713562012e-01 -4.704102128744125366e-02 -1.576038300991058350e-01 1.849211752414703369e-01 -8.084412664175033569e-02 -5.682161822915077209e-02 2.806708812713623047e-01 1.054622326046228409e-02 1.394268572330474854e-01 2.080508023500442505e-01 1.489479988813400269e-01 -5.746793001890182495e-02 2.544585764408111572e-01 3.954175114631652832e-01 -2.464772760868072510e-01 1.780931353569030762e-01 -8.173025399446487427e-02 8.162841200828552246e-02 -2.922994494438171387e-01 7.257558405399322510e-02 8.865313604474067688e-03 -6.740626692771911621e-02 1.846385449171066284e-01 2.190616577863693237e-01 -2.519676387310028076e-01 3.888940066099166870e-02 -1.049423683434724808e-02 -8.848704746924340725e-04 1.902430802583694458e-01 2.341933846473693848e-01 5.081572011113166809e-02 4.942265152931213379e-02
4.315491020679473877e-01 1.043772995471954346e-01 5.246816202998161316e-02 -2.223609685897827148e-01 5.328956991434097290e-02 -1.760506629943847656e-01 1.737046092748641968e-01 -3.425199389457702637e-01 7.799653336405754089e-03 -2.715315818786621094e-01 2.600212097167968750e-01 -1.619812473654747009e-02 -1.041564941406250000e-01 1.636100411415100098e-01 1.544160246849060059e-01 -4.042813926935195923e-02 -2.378304153680801392e-01 2.069826424121856689e-01 9.681131690740585327e-02 1.229730993509292603e-01 2.151486575603485107e-01 -2.233521044254302979e-01 -1.013480722904205322e-01 -3.845715522766113281e-02 1.454006507992744446e-02 3.057285910472273827e-03 -5.584103986620903015e-02 -5.282694846391677856e-02 2.509672939777374268e-01 -2.103598862886428833e-01 -1.003285422921180725e-01 9.659453481435775757e-02
9.741781977936625481e-04 -1.162212416529655457e-01 1.431182026863098145e-01 -1.798402369022369385e-01 9.113885462284088135e-02 3.826863318681716919e-02 4.131610691547393799e-01 -5.886733531951904297e-02 7.881024479866027832e-02 1.779092475771903992e-03 1.711686253547668457e-01 2.030195146799087524e-01 2.874552272260189056e-02 1.806236803531646729e-01 1.159771755337715149e-01 2.318292856216430664e-02 -6.986506283283233643e-02 3.273403644561767578e-01 -1.752641350030899048e-01 1.173983365297317505e-01 1.797042936086654663e-01 -1.258070319890975952e-01 -5.372826009988784790e-02 3.889929056167602539e-01 4.145579412579536438e-03 2.614936828613281250e-01 7.509258110076189041e-03 2.667044475674629211e-02 3.962660133838653564e-01 2.006122916936874390e-01 1.609214581549167633e-02 2.854936989024281502e-03
-4.910524934530258179e-02 1.512794289737939835e-02 -5.732877552509307861e-02 4.719627276062965393e-02 1.413253098726272583e-01 -6.865381449460983276e-02 5.192314740270376205e-03 3.683169558644294739e-02 -2.177336961030960083e-01 -1.428418308496475220e-01 1.907169371843338013e-01 1.836595088243484497e-01 4.084671735763549805e-01 3.523439764976501465e-01 -1.565351486206054688e-01 2.918287515640258789e-01 -8.624620735645294189e-02 -1.609478741884231567e-01 1.172669604420661926e-01 2.313241213560104370e-01 1.310039311647415161e-01 -1.526441574096679688e-01 -8.563432097434997559e-02 1.414945423603057861e-01 -1.380116771906614304e-02 -2.985214591026306152e-01 -1.370348781347274780e-01 -9.579051285982131958e-02 3.401051461696624756e-01 2.614392153918743134e-02 1.062673702836036682e-01 -1.177825033664703369e-01
2.174841910600662231e-01 1.612124592065811157e-01 -8.490078896284103394e-02 -2.645837664604187012e-01 5.891416966915130615e-02 -1.284720152616500854e-01 1.188057959079742432e-01 -4.079469442367553711e-01 -1.361698061227798462e-01 -1.862173527479171753e-01 -6.304014474153518677e-02 4.098227024078369141e-01 1.064845472574234009e-01 5.891122296452522278e-02 1.659530550241470337e-01 1.101605966687202454e-01 4.362257197499275208e-03 2.609902918338775635e-01 1.534005440771579742e-02 -7.995932549238204956e-02 3.562358673661947250e-03 -2.136343866586685181e-01 -1.745669096708297729e-01 6.502433121204376221e-02 8.470122516155242920e-02 8.872538059949874878e-02 -1.979663223028182983e-01 -8.292627334594726562e-02 2.316448986530303955e-01 2.372377365827560425e-01 -5.142071098089218140e-02 2.013379186391830444e-01
5.359303951263427734e-01 -1.604609005153179169e-02 2.004378288984298706e-01 5.889630317687988281e-02 3.231147527694702148e-01 8.995808660984039307e-02 1.662178188562393188e-01 -2.145393379032611847e-02 -2.487672865390777588e-01 -7.552079623565077782e-04 4.139848947525024414e-01 -1.337776780128479004e-01 -4.581974074244499207e-02 1.897344738245010376e-01 8.743091672658920288e-02 -3.430842608213424683e-02 -4.784586417372338474e-05 1.408490538597106934e-01 -5.603808443993330002e-03 1.405801624059677124e-01 2.815042063593864441e-02 -1.298597157001495361e-01 2.821393311023712158e-01 3.881369531154632568e-02 -3.837125748395919800e-02 2.016959786415100098e-01 1.024888828396797180e-01 -6.923197209835052490e-02 5.678282678127288818e-02 -1.844924502074718475e-02 1.076766382902860641e-02 -1.751521527767181396e-01
3.753731250762939453e-01 1.150755137205123901e-01 7.063360512256622314e-02 -3.505217656493186951e-02 8.577389270067214966e-02 -2.830489873886108398e-01 4.077095910906791687e-02 -3.929813951253890991e-02 1.058558672666549683e-01 -2.236801683902740479e-01 6.708431243896484375e-02 -5.249563977122306824e-02 1.822506040334701538e-01 3.083018362522125244e-01 1.660520583391189575e-01 -5.557050183415412903e-02 4.774717614054679871e-02 2.806602232158184052e-02 -3.136908411979675293e-01 1.631559580564498901e-01 -1.790204942226409912e-01 -1.839718520641326904e-01 3.193569183349609375e-01 -1.205283328890800476e-01 -2.073784470558166504e-01 -1.212325021624565125e-01 -3.860357403755187988e-02 -9.704196453094482422e-02 1.993682980537414551e-01 2.936801314353942871e-01 8.235815167427062988e-02 9.820841252803802490e-02
2.290078252553939819e-01 2.127079367637634277e-01 2.095149606466293335e-01 1.438314095139503479e-02 2.281947731971740723e-01 2.641658782958984375e-01 1.168516874313354492e-01 2.243426889181137085e-01 -1.040503010153770447e-01 -1.329664736986160278e-01 1.745019108057022095e-01 3.166769444942474365e-01 1.672046333551406860e-01 1.731390319764614105e-02 -3.556449711322784424e-02 4.275270178914070129e-02 -3.016457557678222656e-01 3.757185637950897217e-01 -6.838438659906387329e-02 -1.800249144434928894e-02 1.163440123200416565e-01 -1.187926977872848511e-01 2.917678952217102051e-01 4.646866023540496826e-02 1.286589652299880981e-01 1.339551806449890137e-01 -8.145824074745178223e-02 -8.964502066373825073e-02 2.082396596670150757e-01 -8.618065714836120605e-02 1.711275726556777954e-01 2.098892256617546082e-02
1.604028344154357910e-01 2.712441086769104004e-01 5.153220519423484802e-02 -8.837494999170303345e-02 3.122778832912445068e-01 -1.254009604454040527e-01 1.167491599917411804e-01 1.873283088207244873e-01 -2.764045000076293945e-01 1.440983414649963379e-01 1.420461223460733891e-03 3.217134177684783936e-01 3.613625839352607727e-02 -1.927282661199569702e-02 -2.427867352962493896e-01 -8.101867884397506714e-02 4.723332822322845459e-02 2.789185941219329834e-01 -2.366084158420562744e-01 -3.110211156308650970e-02 1.344609856605529785e-01 -5.547795444726943970e-02 -2.428010851144790649e-01 -5.306175351142883301e-02 -1.456677317619323730e-01 2.490629628300666809e-02 -4.813874512910842896e-02 -2.012559324502944946e-01 1.460353285074234009e-01 3.748003542423248291e-01 -7.016829401254653931e-02 -9.552878141403198242e-02
4.695982933044433594e-01 1.547657605260610580e-02 -3.841826617717742920e-01 -1.340494155883789062e-01 1.945654749870300293e-01 1.080087348818778992e-01 -2.091631107032299042e-02 -9.506697207689285278e-02 -1.511197984218597412e-01 9.494918584823608398e-02 1.133842393755912781e-01 7.055450975894927979e-02 1.725067943334579468e-01 1.021767854690551758e-01 1.570655107498168945e-01 -6.600065529346466064e-02 -1.262419968843460083e-01 3.002353310585021973e-01 -1.477036625146865845e-01 -2.330874800682067871e-01 2.084863483905792236e-01 -1.764451861381530762e-01 -3.991163522005081177e-02 1.460602581501007080e-01 5.248056724667549133e-02 -1.619172692298889160e-01 -1.150619611144065857e-01 -1.696368604898452759e-01 2.746050059795379639e-01 -6.427747756242752075e-02 -6.077935174107551575e-02 4.234737530350685120e-02
4.810564219951629639e-02 9.348068386316299438e-02 -1.595762968063354492e-01 4.093328956514596939e-03 -1.744023412466049194e-01 6.232551857829093933e-02 3.302097022533416748e-01 -3.269273340702056885e-01 -2.879700064659118652e-01 -1.577424705028533936e-01 5.071463063359260559e-02 7.401036471128463745e-02 9.379368275403976440e-02 7.285044342279434204e-02 1.057945787906646729e-01 -1.186673194169998169e-01 -3.094119727611541748e-01 -5.804399400949478149e-02 -3.562702238559722900e-01 7.617159280925989151e-05 1.580779999494552612e-01 -8.433596044778823853e-02 3.700452744960784912e-01 -2.041286975145339966e-01 -1.570961326360702515e-01 1.379611343145370483e-01 -1.708689779043197632e-01 7.801139354705810547e-02 1.910817772150039673e-01 -9.731791942613199353e-05 7.494947314262390137e-02 1.210783142596483231e-02
4.307335317134857178e-01 -6.256517767906188965e-02 8.447787165641784668e-02 -1.872715055942535400e-01 1.004625186324119568e-01 -3.119294643402099609e-01 1.165197640657424927e-01 -1.140295155346393585e-02 -2.041047960519790649e-01 -4.525122791528701782e-02 -1.628439687192440033e-02 1.153995543718338013e-01 2.982164919376373291e-01 -1.893277615308761597e-01 2.384829968214035034e-01 5.045116879045963287e-03 9.902179241180419922e-02 6.595013290643692017e-02 -5.399542860686779022e-03 1.610371023416519165e-01 1.116661578416824341e-01 -2.670193910598754883e-01 2.590152919292449951e-01 -2.154229730367660522e-01 -1.894749850034713745e-01 1.603143513202667236e-01 8.600967377424240112e-02 5.580850318074226379e-02 2.619463503360748291e-01 -4.655132070183753967e-02 -1.129207666963338852e-03 -1.673371642827987671e-01
3.125198185443878174e-01 3.418984413146972656e-01 3.933350741863250732e-02 -2.424031309783458710e-02 -7.884761691093444824e-02 -1.624018102884292603e-01 -3.035796284675598145e-01 -9.619556367397308350e-02 -2.533861696720123291e-01 -1.604437381029129028e-01 2.104309648275375366e-01 -2.037196159362792969e-01 -6.959000229835510254e-02 1.605299413204193115e-01 -6.317330524325370789e-03 1.269166767597198486e-01 -1.199074983596801758e-01 2.963797450065612793e-01 -1.251129806041717529e-01 1.641975641250610352e-01 2.558803260326385498e-01 -2.052233517169952393e-01 -1.392266750335693359e-01 1.299329996109008789e-01 1.230870559811592102e-01 1.951226592063903809e-02 -3.338741138577461243e-02 5.176953598856925964e-02 2.799128890037536621e-01 1.047832146286964417e-01 1.707121431827545166e-01 -1.778425276279449463e-02
-7.754740118980407715e-02 9.027484804391860962e-02 1.842802949249744415e-02 1.853588223457336426e-01 1.247233431786298752e-02 -1.177265346050262451e-01 3.096694499254226685e-02 1.022281274199485779e-01 -1.121225282549858093e-01 4.609321430325508118e-02 3.412111103534698486e-01 2.186388820409774780e-01 2.452399022877216339e-02 2.839162647724151611e-01 1.493444317020475864e-03 8.731887675821781158e-03 2.238278239965438843e-01 1.771608740091323853e-01 -3.875179886817932129e-01 1.316929757595062256e-01 1.240629702806472778e-01 -1.334963291883468628e-01 4.211950600147247314e-01 -1.214478313922882080e-01 -9.846512228250503540e-02 -1.217647567391395569e-01 4.340878129005432129e-02 1.151733919978141785e-01 1.664797961711883545e-01 2.151071578264236450e-01 2.476434856653213501e-01 -1.270878762006759644e-01
4.566484093666076660e-01 6.024321913719177246e-02 -2.158882021903991699e-01 2.431579232215881348e-01 5.760551989078521729e-02 -2.097344994544982910e-01 2.527309954166412354e-01 8.021494746208190918e-02 1.045817807316780090e-01 1.022324413061141968e-01 1.632431596517562866e-01 -1.534906476736068726e-01 2.941108644008636475e-01 2.124704569578170776e-01 -1.074000746011734009e-01 -1.494120657444000244e-01 2.236978523433208466e-02 -1.832425780594348907e-02 -2.928090095520019531e-01 4.971928149461746216e-02 -1.670281589031219482e-02 -1.835360527038574219e-01 1.196206212043762207e-01 2.912490442395210266e-02 -8.247936517000198364e-02 -1.435571163892745972e-01 -2.683378756046295166e-01 5.218778178095817566e-02 1.036193780601024628e-02 2.750924825668334961e-01 -4.653354361653327942e-02 -9.559785574674606323e-02
1.923408359289169312e-01 1.204128563404083252e-02 -1.673002243041992188e-01 5.273565277457237244e-02 8.530075661838054657e-03 1.276875883340835571e-01 2.435872554779052734e-01 -1.294717490673065186e-01 -2.343490421772003174e-01 -2.598800957202911377e-01 1.923953145742416382e-01 1.535707116127014160e-01 4.488874971866607666e-02 8.901965618133544922e-02 -3.854917362332344055e-02 -9.996233135461807251e-02 -2.550536394119262695e-01 -4.211971536278724670e-02 -3.700049519538879395e-01 3.004045486450195312e-01 1.312064677476882935e-01 -3.161045908927917480e-02 -1.571144759654998779e-01 -3.706638142466545105e-02 -1.616657152771949768e-02 2.112407088279724121e-01 8.237250894308090210e-02 4.741679131984710693e-02 3.709354698657989502e-01 -1.681093871593475342e-01 -2.066155821084976196e-01 1.855597048997879028e-01
2.976951301097869873e-01 2.858822047710418701e-01 8.024165034294128418e-02 -1.660282164812088013e-01 -9.556234814226627350e-03 5.543692782521247864e-02 1.484860628843307495e-01 -3.032185509800910950e-02 -2.921700775623321533e-01 1.934037171304225922e-02 -1.411610692739486694e-01 2.728597223758697510e-01 -6.431715190410614014e-02 1.714948564767837524e-01 -1.869288235902786255e-01 -2.120835632085800171e-01 -1.235405281186103821e-01 1.663091182708740234e-01 -2.993692159652709961e-01 6.918522063642740250e-03 1.012624055147171021e-01 -3.795992434024810791e-01 -9.424064308404922485e-02 2.712636888027191162e-01 -9.134431928396224976e-02 1.566537469625473022e-01 -1.318611651659011841e-01 -5.573011189699172974e-02 -2.100964039564132690e-01 2.957843430340290070e-02 -2.384687215089797974e-02 -8.694995194673538208e-02
4.630215167999267578e-01 5.868354812264442444e-02 -1.119335219264030457e-01 7.582938671112060547e-02 1.780983060598373413e-01 9.903041273355484009e-02 1.173135116696357727e-01 -1.889269053936004639e-01 -1.210675667971372604e-02 2.459230134263634682e-03 4.098505973815917969e-01 -3.785284236073493958e-02 1.945926994085311890e-01 7.439462840557098389e-02 -3.043501637876033783e-02 1.399687677621841431e-01 2.541589923202991486e-02 -2.200738899409770966e-02 -7.241956889629364014e-02 -4.995238408446311951e-02 -3.376615792512893677e-02 -2.386689931154251099e-01 -2.259338051080703735e-01 -1.846724003553390503e-01 -1.166058480739593506e-01 4.001536592841148376e-02 -4.800287485122680664e-01 4.825735837221145630e-02 1.367317885160446167e-01 3.073870949447154999e-02 5.620863661170005798e-02 1.286366581916809082e-01
4.163234531879425049e-01 1.353536099195480347e-01 -3.166098892688751221e-01 -4.125979728996753693e-03 -1.912845075130462646e-01 -1.982503980398178101e-01 1.006120517849922180e-01 -3.562871515750885010e-01 -3.156478404998779297e-01 -8.620464801788330078e-02 -4.524866119027137756e-03 2.286448776721954346e-01 1.127264350652694702e-01 -8.526159077882766724e-02 7.497268170118331909e-02 5.512559041380882263e-02 7.273489236831665039e-02 -8.227248676121234894e-03 -1.945113688707351685e-01 -6.676524132490158081e-02 2.894306778907775879e-01 -1.790894418954849243e-01 -4.913135990500450134e-02 -1.070410311222076416e-01 6.788174062967300415e-02 3.711853921413421631e-02 -1.278759390115737915e-01 -1.438345853239297867e-02 2.409134656190872192e-01 1.128323972225189209e-01 -1.726992279291152954e-01 -8.144536614418029785e-02
2.776014804840087891e-01 4.347739219665527344e-01 2.867828309535980225e-02 -1.225472614169120789e-01 -9.548703581094741821e-02 2.461296506226062775e-02 8.449255675077438354e-02 6.591653823852539062e-02 -4.111629426479339600e-01 8.817966282367706299e-02 2.095019072294235229e-02 2.342986613512039185e-01 7.367478683590888977e-03 1.136539280414581299e-01 5.794968083500862122e-02 -1.612864248454570770e-02 5.114073678851127625e-02 1.305726617574691772e-01 -2.158293426036834717e-01 3.015453219413757324e-01 1.086396723985671997e-01 2.096855826675891876e-02 -3.855804353952407837e-02 4.391309630591422319e-04 -1.045374944806098938e-01 -1.186230704188346863e-01 -2.402805164456367493e-02 -2.293888777494430542e-01 1.767997592687606812e-01 3.689473867416381836e-01 -2.869997359812259674e-02 1.755001842975616455e-01
6.007018685340881348e-01 1.454705744981765747e-01 -1.897421926259994507e-01 2.599695324897766113e-02 7.754752039909362793e-02 5.721312016248703003e-02 5.586778279393911362e-03 1.745011806488037109e-01 -1.348327547311782837e-01 1.030427590012550354e-01 4.463978484272956848e-02 1.983555406332015991e-01 4.643915593624114990e-02 2.074708938598632812e-01 -8.385902270674705505e-03 2.542305588722229004e-01 -5.273123085498809814e-02 3.541216850280761719e-01 1.427407413721084595e-01 -2.631600946187973022e-02 1.562523394823074341e-01 -1.994297504425048828e-01 1.951801180839538574e-01 -1.185247600078582764e-01 4.864740371704101562e-02 1.240540947765111923e-02 5.666571483016014099e-02 2.280079573392868042e-01 7.173645496368408203e-02 1.087875813245773315e-01 -4.514756426215171814e-02 1.385290622711181641e-01
7.128188014030456543e-02 5.827703326940536499e-02 2.243110351264476776e-02 -2.334874123334884644e-01 1.578667610883712769e-01 4.598888009786605835e-02 4.558221399784088135e-01 -1.084268465638160706e-01 -3.649259805679321289e-01 -1.362415254116058350e-01 -1.332933604717254639e-01 2.549664676189422607e-01 1.429444998502731323e-01 3.665880560874938965e-01 3.416699171066284180e-02 6.764108687639236450e-02 -2.622998058795928955e-01 3.423787420615553856e-03 -1.499508619308471680e-01 2.314526438713073730e-01 1.670296639204025269e-01 2.804248034954071045e-02 8.814466744661331177e-02 -1.512565463781356812e-01 3.510631155222654343e-03 -5.601405724883079529e-02 -2.980305440723896027e-02 -1.609202474355697632e-02 2.057662010192871094e-01 -1.320537030696868896e-01 1.374225169420242310e-01 8.777201175689697266e-02
-1.208044937811791897e-03 2.339426577091217041e-01 1.789025813341140747e-01 5.213150754570960999e-02 9.398073889315128326e-03 9.879799932241439819e-02 1.844816952943801880e-01 -1.173413917422294617e-01 -1.939381211996078491e-01 5.789325223304331303e-04 3.885842859745025635e-01 1.803532689809799194e-01 1.664682328701019287e-01 -1.825908571481704712e-01 2.312518209218978882e-01 1.854490786790847778e-01 1.590613275766372681e-01 2.752529084682464600e-01 -2.119218409061431885e-01 1.398705597966909409e-02 -5.947105959057807922e-02 -1.971775293350219727e-01 1.359001360833644867e-02 -1.614266484975814819e-01 -2.511689066886901855e-01 2.180494368076324463e-01 -3.187802433967590332e-02 -8.253069967031478882e-02 3.521822392940521240e-01 -6.570836156606674194e-02 1.396633386611938477e-01 -4.112939909100532532e-02
2.041835486888885498e-01 8.191768825054168701e-02 -1.876067519187927246e-01 1.709799319505691528e-01 -9.223198145627975464e-02 -4.120847955346107483e-02 1.479090452194213867e-01 2.843920513987541199e-02 -2.727660834789276123e-01 -1.231658682227134705e-01 2.769405543804168701e-01 2.655199468135833740e-01 -2.417158102616667747e-03 1.143749579787254333e-01 -2.838211357593536377e-01 1.298308372497558594e-01 -1.505241245031356812e-01 1.657915674149990082e-02 1.740507036447525024e-01 1.521873325109481812e-01 4.089446067810058594e-01 -2.327603697776794434e-01 -9.246095269918441772e-02 -2.531003952026367188e-01 -6.061317026615142822e-02 1.230470836162567139e-01 -1.253439579159021378e-02 2.580390274524688721e-01 6.874964386224746704e-02 5.184028297662734985e-02 -2.047431766986846924e-01 4.138919711112976074e-02
3.273056447505950928e-01 2.398414909839630127e-01 -6.895158439874649048e-04 -1.912464797496795654e-01 3.519941493868827820e-02 -2.755348682403564453e-01 -5.916886031627655029e-02 -1.004093959927558899e-01 -3.167133927345275879e-01 -2.222109287977218628e-01 -2.470249980688095093e-01 -1.479405071586370468e-02 1.937651038169860840e-01 -2.086312621831893921e-01 -2.223281003534793854e-02 -3.917014226317405701e-02 -5.541978403925895691e-02 -6.343338638544082642e-02 -2.933484613895416260e-01 1.481837034225463867e-01 2.625842988491058350e-01 -2.339297682046890259e-01 3.269606828689575195e-02 -4.905600845813751221e-02 -3.041841275990009308e-02 1.983944624662399292e-01 -1.598552167415618896e-01 5.447641387581825256e-02 3.167468309402465820e-01 -4.872824251651763916e-02 -3.470280440524220467e-03 -1.503560040146112442e-02
2.136965990066528320e-01 1.647121608257293701e-01 3.152193501591682434e-02 9.200968593358993530e-02 1.568962186574935913e-01 -9.277402423322200775e-03 3.431442379951477051e-02 1.740103065967559814e-01 -2.886779010295867920e-01 -2.597253620624542236e-01 4.414228722453117371e-02 -1.525823622941970825e-01 8.859671652317047119e-02 8.415797352790832520e-02 -2.314207404851913452e-01 -8.870183676481246948e-02 -1.141772344708442688e-01 1.478998959064483643e-01 1.367328502237796783e-02 1.937479972839355469e-01 3.657229244709014893e-01 -2.630011141300201416e-01 2.567637264728546143e-01 1.046845340169966221e-03 -9.968439489603042603e-02 -1.330269277095794678e-01 2.245765179395675659e-01 -1.960746943950653076e-03 3.912570476531982422e-01 -4.311662167310714722e-02 1.224967837333679199e-01 -1.403607726097106934e-01
3.746025264263153076e-01 8.518730103969573975e-02 -3.437124192714691162e-01 1.212633177638053894e-01 1.941670477390289307e-01 1.824321225285530090e-02 2.706264853477478027e-01 -1.774201840162277222e-01 -2.711178921163082123e-02 4.162527248263359070e-02 2.515372633934020996e-01 1.249434500932693481e-01 6.602480262517929077e-02 3.600154519081115723e-01 -1.028513461351394653e-01 -2.496303757652640343e-03 -1.080545224249362946e-02 9.259413927793502808e-02 1.518213301897048950e-01 -2.321147918701171875e-01 2.210979759693145752e-01 -2.455013096332550049e-01 1.381652504205703735e-01 8.024869859218597412e-02 -1.744899712502956390e-02 -2.146483585238456726e-02 1.384752150624990463e-02 6.681593507528305054e-02 2.125701308250427246e-01 3.486055135726928711e-02 9.761298447847366333e-02 2.631827294826507568e-01
4.505794942378997803e-01 8.657965809106826782e-02 -5.878648161888122559e-02 -1.625244170427322388e-01 1.609576791524887085e-01 -3.006753921508789062e-01 2.878051400184631348e-01 2.967213690280914307e-01 -2.457325607538223267e-01 4.631240665912628174e-02 1.717326045036315918e-01 1.404108852148056030e-01 -5.461108312010765076e-02 -3.144513070583343506e-02 -7.863469421863555908e-02 -7.519154250621795654e-02 -1.662359684705734253e-01 -4.552117735147476196e-02 -5.442012473940849304e-02 6.309934705495834351e-02 8.316986262798309326e-02 -1.921439766883850098e-01 7.624243944883346558e-02 2.981834709644317627e-01 1.120729893445968628e-01 -8.548847585916519165e-02 -1.823776215314865112e-01 -5.393232777714729309e-02 1.049798801541328430e-01 1.006563752889633179e-01 -2.929794490337371826e-01 8.147311955690383911e-02
1.079175770282745361e-01 4.622756317257881165e-02 -7.781196385622024536e-02 -2.015031576156616211e-01 4.665018245577812195e-02 -1.502491235733032227e-01 -7.005216926336288452e-02 -4.487109184265136719e-02 -1.712885349988937378e-01 9.021955728530883789e-02 2.072588056325912476e-01 2.134945243597030640e-01 -1.599182933568954468e-01 -7.514965534210205078e-02 1.891047358512878418e-01 -9.854786098003387451e-02 1.986399441957473755e-01 1.313877403736114502e-01 -2.384385764598846436e-01 1.050202250480651855e-01 3.676977753639221191e-01 -4.318757355213165283e-01 -3.217977657914161682e-02 3.254109248518943787e-02 -8.492168784141540527e-02 -3.229237794876098633e-01 -1.405320167541503906e-01 3.055559992790222168e-01 1.037296727299690247e-01 8.221025764942169189e-02 7.890688627958297729e-02 -9.171921014785766602e-02
2.889150083065032959e-01 1.146955937147140503e-01 -4.168371558189392090e-01 3.393144160509109497e-02 1.857244409620761871e-02 4.149406403303146362e-02 8.951368182897567749e-02 -1.741996556520462036e-01 -1.171846538782119751e-01 2.917067613452672958e-03 1.103216037154197693e-01 1.683826893568038940e-01 -1.374705135822296143e-01 4.076154828071594238e-01 4.108731821179389954e-02 -9.397629648447036743e-03 -2.636966109275817871e-01 1.173723712563514709e-01 -1.291672587394714355e-01 -1.652637124061584473e-01 3.313256502151489258e-01 -3.501831367611885071e-02 -3.786069899797439575e-02 1.713412702083587646e-01 -7.792960107326507568e-02 -2.040183544158935547e-01 -3.370028361678123474e-02 -2.201411575078964233e-01 2.471499741077423096e-01 -1.344347596168518066e-01 -1.660274527966976166e-02 3.355327248573303223e-02
4.456592202186584473e-01 1.256925612688064575e-01 3.349369168281555176e-01 1.584582403302192688e-02 3.469569608569145203e-02 -3.552925884723663330e-01 5.379266291856765747e-02 -8.847817778587341309e-02 -2.538347840309143066e-01 -2.333555370569229126e-01 1.478916406631469727e-01 -2.709029056131839752e-02 -1.497839018702507019e-02 1.520556211471557617e-01 6.145073845982551575e-02 1.783821545541286469e-02 -8.899120613932609558e-03 3.514758646488189697e-01 -5.814326554536819458e-02 -4.172770678997039795e-02 1.248595044016838074e-01 -2.213491350412368774e-01 5.223026871681213379e-02 -8.167305588722229004e-02 1.522337645292282104e-01 4.074070975184440613e-02 9.064256399869918823e-02 1.849810220301151276e-02 3.381273448467254639e-01 -7.547748833894729614e-02 -5.791509151458740234e-02 8.105514943599700928e-02
3.175195455551147461e-01 5.699194967746734619e-02 -7.571886479854583740e-02 2.383152395486831665e-02 1.895983666181564331e-01 7.771120220422744751e-02 -1.369314491748809814e-01 1.553870588541030884e-01 -2.139917463064193726e-01 -3.275623917579650879e-01 1.581528186798095703e-01 9.206227958202362061e-03 1.503016650676727295e-01 -7.090001553297042847e-02 -1.163910478353500366e-01 5.440980195999145508e-02 7.982653379440307617e-02 1.410885900259017944e-01 -9.344251453876495361e-02 -1.608944498002529144e-02 1.533376723527908325e-01 -2.913551628589630127e-01 -2.129996418952941895e-01 -1.240536198019981384e-01 -1.320976465940475464e-01 1.701431423425674438e-01 -2.108511924743652344e-01 3.455536961555480957e-01 1.665138453245162964e-01 2.269181460142135620e-01 2.689750790596008301e-01 -1.272053718566894531e-01
2.427081316709518433e-01 2.049084156751632690e-01 -1.770477592945098877e-01 1.679231971502304077e-01 7.855382561683654785e-02 5.486753582954406738e-02 9.369283914566040039e-02 -3.022274374961853027e-01 -1.704653911292552948e-02 -2.515756152570247650e-02 4.065803885459899902e-01 -1.018178910017013550e-01 1.420888900756835938e-01 3.173073232173919678e-01 8.736319094896316528e-02 -4.993880167603492737e-02 -2.655742503702640533e-02 2.782258205115795135e-02 -9.004215896129608154e-02 9.174815565347671509e-02 1.329530030488967896e-01 -8.090946078300476074e-02 -1.738165766000747681e-01 -4.083473980426788330e-02 -6.525189429521560669e-02 -1.174697577953338623e-01 -5.313505530357360840e-01 1.292131990194320679e-01 9.247327595949172974e-02 1.050269827246665955e-01 5.415409430861473083e-02 9.462880343198776245e-02
1.496007898822426796e-03 2.719531953334808350e-01 -1.165480762720108032e-01 -3.152881562709808350e-02 5.375164095312356949e-03 -1.242475658655166626e-01 -1.940597966313362122e-02 -9.006279706954956055e-02 2.348586684092879295e-03 5.720632895827293396e-02 1.902302056550979614e-01 2.183700203895568848e-01 2.224013656377792358e-01 1.858243197202682495e-01 1.729280203580856323e-01 -1.101960092782974243e-01 -2.229554653167724609e-01 8.299153298139572144e-02 -1.589585095643997192e-01 4.345667660236358643e-01 5.870018526911735535e-02 -3.917913734912872314e-01 -4.397994279861450195e-02 -4.840194247663021088e-03 1.691708564758300781e-01 1.002348735928535461e-01 -1.831196099519729614e-01 3.097787797451019287e-01 5.464642308652400970e-03 2.375219613313674927e-01 1.353870183229446411e-01 -4.197095334529876709e-02
6.361474096775054932e-02 7.675842195749282837e-02 -1.560997068881988525e-01 1.620490998029708862e-01 2.966035306453704834e-01 -2.195484340190887451e-01 -2.912353537976741791e-02 -1.005225330591201782e-01 -4.378907978534698486e-01 3.643516823649406433e-02 6.346494704484939575e-02 1.864430904388427734e-01 1.719573140144348145e-02 1.367348432540893555e-01 -2.197506837546825409e-02 2.278334498405456543e-01 -6.020193547010421753e-02 4.970718640834093094e-03 -3.814247995615005493e-02 2.549501061439514160e-01 2.734692990779876709e-01 -3.377115726470947266e-01 2.693967819213867188e-01 -6.653308868408203125e-02 1.227815821766853333e-01 -3.081244230270385742e-01 -3.224936500191688538e-02 -6.307414174079895020e-02 2.183695510029792786e-02 2.347059547901153564e-02 1.680090874433517456e-01 -9.397051483392715454e-02
3.569202721118927002e-01 1.233282834291458130e-01 -6.397694349288940430e-02 8.337274938821792603e-02 3.223219811916351318e-01 -1.567402034997940063e-01 8.222410082817077637e-02 1.607967615127563477e-01 5.142611451447010040e-03 -2.021145969629287720e-01 -9.728402644395828247e-02 -5.443925037980079651e-02 1.430857181549072266e-01 3.439514338970184326e-01 2.288325577974319458e-01 -1.614068001508712769e-01 5.010506883263587952e-02 1.890767216682434082e-01 -2.339666783809661865e-01 2.002769708633422852e-01 2.387764398008584976e-03 -5.010181665420532227e-02 6.185771897435188293e-02 8.780128508806228638e-02 -2.844895720481872559e-01 -9.553937613964080811e-02 -2.078215032815933228e-01 -2.024634927511215210e-01 2.456213533878326416e-01 1.515895128250122070e-01 4.367413930594921112e-03 1.002330556511878967e-01
3.281751871109008789e-01 2.501100599765777588e-01 1.530734598636627197e-01 -2.758716642856597900e-01 2.240191698074340820e-01 -2.933861911296844482e-01 -4.924391955137252808e-02 -2.819411754608154297e-01 -2.041154205799102783e-01 -1.752113848924636841e-01 4.785323888063430786e-02 3.765518963336944580e-02 2.123677730560302734e-01 -9.369368664920330048e-03 3.165293335914611816e-01 3.055092506110668182e-02 -3.281820099800825119e-03 1.062676981091499329e-01 -2.768633961677551270e-01 1.434556394815444946e-01 2.063090354204177856e-01 -1.088065803050994873e-01 2.275369614362716675e-01 8.318077772855758667e-02 1.251044422388076782e-01 4.236697033047676086e-02 1.095783188939094543e-01 1.364544220268726349e-02 7.916987687349319458e-02 -3.279242292046546936e-02 6.906224042177200317e-02 -1.620744615793228149e-01
3.835382461547851562e-01 3.385057151317596436e-01 -8.682819455862045288e-02 1.155426651239395142e-01 1.003736257553100586e-01 -2.120260335505008698e-02 3.520304337143898010e-02 2.032373286783695221e-02 -3.304261565208435059e-01 -2.405873090028762817e-01 -1.239316239953041077e-01 -6.388397514820098877e-02 9.669383615255355835e-02 1.410758346319198608e-01 -6.600955873727798462e-02 2.997597455978393555e-01 2.239096760749816895e-01 1.441801637411117554e-01 -7.680409401655197144e-02 1.585997045040130615e-01 3.307715952396392822e-01 9.827543981373310089e-03 -1.248251795768737793e-01 -1.094982624053955078e-01 1.059735640883445740e-01 1.355016138404607773e-02 4.971702117472887039e-03 -2.643990702927112579e-02 3.386579751968383789e-01 1.032996848225593567e-01 5.667322780936956406e-03 -1.367237865924835205e-01
2.482510730624198914e-02 1.668986119329929352e-02 -2.247533947229385376e-02 -1.429683528840541840e-02 1.255394816398620605e-01 1.081278100609779358e-01 2.232393771409988403e-01 -2.227929979562759399e-01 2.045676484704017639e-02 -3.124403953552246094e-01 1.027402579784393311e-01 3.149876743555068970e-02 3.261960297822952271e-02 5.282332301139831543e-01 1.133150905370712280e-01 -1.630418002605438232e-01 6.395459175109863281e-02 1.588295996189117432e-01 -4.219075664877891541e-02 1.791879385709762573e-01 2.934868037700653076e-01 -1.240159645676612854e-01 -1.617909781634807587e-02 1.693298220634460449e-01 1.031990200281143188e-01 2.722994089126586914e-01 4.610003903508186340e-02 -9.850531816482543945e-02 2.751581966876983643e-01 1.851308494806289673e-01 1.786131560802459717e-01 1.009994372725486755e-01
2.343937009572982788e-01 -1.418090052902698517e-02 2.120444774627685547e-01 -9.450997412204742432e-02 -1.337073147296905518e-01 -3.380167996510863304e-03 9.285883605480194092e-02 -8.718636631965637207e-02 -1.084162145853042603e-01 -3.880415260791778564e-01 6.756490468978881836e-02 2.315368689596652985e-02 5.460509285330772400e-02 -1.827144920825958252e-01 1.091839373111724854e-01 -6.988912820816040039e-02 -6.938088685274124146e-02 2.170260995626449585e-01 -1.276159286499023438e-01 1.137328892946243286e-01 3.234878480434417725e-01 -3.997575640678405762e-01 1.290837377309799194e-01 2.390906363725662231e-01 -6.211149692535400391e-02 -2.771790511906147003e-02 -1.706380844116210938e-01 2.538169622421264648e-01 8.898460865020751953e-02 -2.372605353593826294e-01 1.044754907488822937e-01 -2.086671590805053711e-01
2.731280922889709473e-01 2.558788955211639404e-01 -1.675600111484527588e-01 3.519455343484878540e-02 9.922834485769271851e-02 -5.254368856549263000e-02 1.237504929304122925e-01 -1.001132093369960785e-02 -2.561696469783782959e-01 3.949763998389244080e-02 4.549477621912956238e-02 1.667651087045669556e-01 1.105950474739074707e-01 2.780391275882720947e-01 -1.283332109451293945e-01 1.730764061212539673e-01 5.369390174746513367e-02 6.244085729122161865e-02 -2.710061967372894287e-01 3.027437254786491394e-02 4.577686786651611328e-01 -2.096547335386276245e-01 -2.710257172584533691e-01 2.009801119565963745e-01 -8.171603083610534668e-03 5.506389588117599487e-02 7.995787262916564941e-02 2.347425967454910278e-01 -5.596477910876274109e-02 1.837192177772521973e-01 1.041379719972610474e-01 -9.349589049816131592e-02
1.509611010551452637e-01 2.871902585029602051e-01 -1.346961855888366699e-01 -9.748364239931106567e-02 -2.098661288619041443e-02 1.961539685726165771e-01 2.588090002536773682e-01 2.361947298049926758e-01 -7.398919016122817993e-02 1.584437489509582520e-02 -1.494259387254714966e-02 5.982420593500137329e-02 3.094582855701446533e-01 2.567729353904724121e-01 -3.605603799223899841e-02 4.963183403015136719e-02 1.452118624001741409e-02 -3.241817699745297432e-03 -2.645506858825683594e-01 5.691709741950035095e-02 2.587701976299285889e-01 -5.070614218711853027e-01 -1.188318356871604919e-01 -1.004859656095504761e-01 8.057613670825958252e-02 -7.957771420478820801e-02 8.691176772117614746e-02 2.944616414606571198e-02 -1.559686362743377686e-01 2.443669736385345459e-01 -4.015748575329780579e-02 -4.209626466035842896e-02
4.303004145622253418e-01 -9.355354309082031250e-02 -1.416270732879638672e-01 2.237982451915740967e-01 4.046319797635078430e-02 -1.781072020530700684e-01 1.135917454957962036e-01 2.976429089903831482e-02 2.315610088407993317e-02 2.594532668590545654e-01 1.134586408734321594e-01 3.174676895141601562e-01 2.066077664494514465e-02 9.791769087314605713e-02 1.789792180061340332e-01 -8.444450795650482178e-02 4.181434214115142822e-02 1.354900375008583069e-02 -2.616122663021087646e-01 -1.987234354019165039e-01 1.356584429740905762e-01 -1.926092803478240967e-01 1.632751077413558960e-01 7.231085002422332764e-02 -2.238757610321044922e-01 -2.398845739662647247e-03 -2.234823554754257202e-01 7.169798016548156738e-02 2.682849764823913574e-01 2.142466306686401367e-01 1.878468394279479980e-01 4.977882280945777893e-02
2.311560064554214478e-01 8.505980670452117920e-02 1.730132102966308594e-02 -3.280870616436004639e-01 1.318464726209640503e-01 -3.107245862483978271e-01 -1.914750635623931885e-01 -5.613364744931459427e-03 -1.779177784919738770e-01 1.217451617121696472e-01 2.114363461732864380e-01 1.943761110305786133e-01 9.070504456758499146e-02 -1.161825582385063171e-01 8.521016687154769897e-02 4.310920834541320801e-02 -7.823771238327026367e-02 5.739547684788703918e-02 -3.842883408069610596e-01 2.009413242340087891e-01 2.312596291303634644e-01 -1.978048086166381836e-01 9.029579907655715942e-02 -1.271121948957443237e-01 -1.391649693250656128e-01 -7.583814859390258789e-02 -1.847334206104278564e-01 1.453482266515493393e-02 3.222981989383697510e-01 -1.808732450008392334e-01 7.339618355035781860e-02 -7.163568586111068726e-02
4.715571701526641846e-01 -9.565868228673934937e-02 -1.098528578877449036e-01 -3.048321604728698730e-02 2.408351302146911621e-01 -2.972677648067474365e-01 -2.452460378408432007e-01 5.099346488714218140e-02 2.783789858222007751e-02 -1.411160230636596680e-01 2.536154389381408691e-01 9.348447620868682861e-02 1.324744373559951782e-01 -6.763003766536712646e-02 1.826077997684478760e-01 1.154601201415061951e-02 2.252240031957626343e-01 1.069077625870704651e-01 -3.375060111284255981e-02 1.444978173822164536e-02 1.802785992622375488e-01 -3.374808430671691895e-01 -9.933087043464183807e-03 5.016923323273658752e-02 6.806444376707077026e-02 -9.921022504568099976e-02 -1.504283845424652100e-01 9.074559807777404785e-02 3.276446163654327393e-01 1.288349330425262451e-01 3.268950805068016052e-02 -1.189556866884231567e-01
2.620736360549926758e-01 1.696404069662094116e-01 -5.900144577026367188e-02 8.746615052223205566e-02 1.314730346202850342e-01 5.738148465752601624e-02 3.248667120933532715e-01 -1.998366788029670715e-02 -2.365231513977050781e-03 -2.681886963546276093e-02 3.657868206501007080e-01 1.840345561504364014e-01 1.415394693613052368e-01 1.894202679395675659e-01 -2.195825278759002686e-01 4.754569381475448608e-02 -5.951113253831863403e-02 -4.682774015236645937e-04 -1.023619621992111206e-01 -1.215524300932884216e-01 -6.568271666765213013e-02 -2.647413313388824463e-01 -2.488929927349090576e-01 -5.622010678052902222e-02 -1.117588765919208527e-02 6.437180936336517334e-02 -5.014412999153137207e-01 6.463637948036193848e-02 1.958715170621871948e-01 1.319183260202407837e-01 6.220407038927078247e-02 4.770455509424209595e-02
3.869962692260742188e-01 2.225961536169052124e-02 -2.434865757822990417e-02 3.477820381522178650e-02 -1.485873907804489136e-01 1.682159900665283203e-01 1.556784361600875854e-01 -7.026768475770950317e-02 -1.993672549724578857e-02 -3.030567467212677002e-01 4.352654516696929932e-01 1.976058781147003174e-01 2.571717500686645508e-01 3.284734785556793213e-01 -9.694431722164154053e-02 3.530044481158256531e-02 7.462025433778762817e-02 1.423094123601913452e-01 -9.857156872749328613e-02 -6.807750463485717773e-02 4.648126289248466492e-02 7.160378992557525635e-02 1.830228716135025024e-01 1.199268028140068054e-01 -6.785522401332855225e-02 1.263692826032638550e-01 6.233036052435636520e-03 -1.908666640520095825e-01 2.179503738880157471e-01 6.950604915618896484e-02 -2.117042839527130127e-01 -1.159028485417366028e-01
5.815660953521728516e-01 -6.180083751678466797e-02 -1.786837428808212280e-01 1.222200840711593628e-01 6.154999509453773499e-02 -1.614099144935607910e-01 2.093030810356140137e-01 -1.665184199810028076e-01 -1.907967031002044678e-01 1.064784899353981018e-01 1.481280326843261719e-01 1.693598628044128418e-01 8.643637411296367645e-03 2.647035121917724609e-01 6.820669025182723999e-02 3.046857006847858429e-02 -1.962810605764389038e-01 -6.763309240341186523e-02 -2.577148145064711571e-03 -3.514476865530014038e-02 1.115376949310302734e-01 -1.110063642263412476e-01 2.708319723606109619e-01 1.492654830217361450e-01 1.151417195796966553e-02 1.767183840274810791e-02 -7.988931983709335327e-02 -3.795982524752616882e-02 9.354430437088012695e-02 2.487673759460449219e-01 -3.031132519245147705e-01 -1.060006674379110336e-02
4.485687911510467529e-01 -1.453696638345718384e-01 -2.812217473983764648e-01 -2.888447977602481842e-02 2.058899402618408203e-01 -2.307234145700931549e-02 1.703784763813018799e-01 -2.796514928340911865e-01 -5.581536889076232910e-02 2.588160336017608643e-02 9.789340198040008545e-02 1.290873438119888306e-01 1.523372083902359009e-01 -2.980607934296131134e-02 -2.157806605100631714e-01 1.900882273912429810e-01 -2.474904209375381470e-01 -2.742439508438110352e-02 -5.969756096601486206e-02 -5.158201605081558228e-02 1.494232267141342163e-01 -2.754229307174682617e-01 1.336051076650619507e-01 9.069329500198364258e-02 1.292289942502975464e-01 1.998509913682937622e-01 -1.291368007659912109e-01 1.503549516201019287e-02 2.992589175701141357e-01 1.656883507966995239e-01 -5.616583302617073059e-02 -1.567178070545196533e-01
3.038828074932098389e-01 1.466485559940338135e-01 1.535645127296447754e-01 8.565127849578857422e-02 -1.095910146832466125e-01 2.259818464517593384e-01 3.314841091632843018e-01 2.106723189353942871e-01 -1.451121456921100616e-02 -7.127638906240463257e-02 1.701442599296569824e-01 2.720509283244609833e-02 2.195268869400024414e-01 -6.067448481917381287e-02 -4.753674939274787903e-02 3.538467288017272949e-01 -1.384632736444473267e-01 -9.700886160135269165e-02 -4.794426634907722473e-02 1.352698057889938354e-01 2.670816481113433838e-01 -1.842505186796188354e-01 -2.680124044418334961e-01 -7.162803411483764648e-02 -1.267796307802200317e-01 -1.497088819742202759e-01 -1.930667757987976074e-01 3.539589792490005493e-02 2.957527935504913330e-01 4.793340712785720825e-02 -8.715816587209701538e-02 1.333013325929641724e-01
-4.414745606482028961e-03 -5.255935713648796082e-02 -1.128355786204338074e-01 2.892169356346130371e-02 -6.052985787391662598e-02 -1.154251322150230408e-01 4.156958162784576416e-01 -8.893328905105590820e-02 -4.334454983472824097e-02 -8.830160647630691528e-02 9.590610861778259277e-02 9.002332389354705811e-02 -1.364293042570352554e-02 4.572121426463127136e-02 5.587495118379592896e-02 -2.760024070739746094e-01 1.196270510554313660e-01 2.764871716499328613e-01 -7.903872430324554443e-02 1.153151467442512512e-01 2.155105620622634888e-01 -2.264627516269683838e-01 1.940637826919555664e-01 1.592244803905487061e-01 2.531791627407073975e-01 -1.335172634571790695e-02 -5.254490375518798828e-01 -5.753118172287940979e-02 1.561055034399032593e-01 -1.266885455697774887e-02 1.563526839017868042e-01 -1.170165166258811951e-01
-2.382640168070793152e-02 3.207311779260635376e-02 -1.557466238737106323e-01 1.596498638391494751e-01 -7.687492668628692627e-02 8.439432829618453979e-03 1.385382264852523804e-01 1.232536286115646362e-01 -2.047111690044403076e-01 -5.140017718076705933e-02 2.973097264766693115e-01 -6.690368056297302246e-02 4.641691595315933228e-02 9.918659925460815430e-02 6.250376254320144653e-02 1.200857805088162422e-03 1.308077573776245117e-01 1.709758788347244263e-01 -2.560603022575378418e-01 3.137030899524688721e-01 3.230711817741394043e-02 -2.126690447330474854e-01 3.678623437881469727e-01 -1.891599595546722412e-02 -3.641796112060546875e-01 -1.205392852425575256e-01 1.950749545358121395e-03 1.119659394025802612e-01 1.760372668504714966e-01 2.770930230617523193e-01 3.008316159248352051e-01 -6.882205605506896973e-02
4.522653222084045410e-01 -1.700433939695358276e-01 -1.429014503955841064e-01 -3.765385225415229797e-02 7.793954014778137207e-02 -2.788597345352172852e-01 4.004104435443878174e-01 2.197108119726181030e-01 -2.154062539339065552e-01 -1.055764853954315186e-01 -1.292817145586013794e-01 1.767826378345489502e-01 -3.319806710351258516e-04 1.339056491851806641e-01 2.397243864834308624e-02 8.542969822883605957e-02 1.207702904939651489e-01 -2.996865101158618927e-02 -8.566761761903762817e-02 5.715031549334526062e-02 2.267724126577377319e-01 -1.839661002159118652e-01 1.106304232962429523e-03 6.634857505559921265e-02 1.554589904844760895e-02 5.638811737298965454e-02 2.743279002606868744e-02 -2.333117574453353882e-01 1.142142340540885925e-01 -1.425308883190155029e-01 -3.241724967956542969e-01 9.017174690961837769e-02
3.585763275623321533e-01 1.671493500471115112e-01 -7.753454148769378662e-02 6.137631461024284363e-02 1.300411671400070190e-01 -2.373553365468978882e-01 1.862760633230209351e-01 -3.573081493377685547e-01 -1.953417807817459106e-01 -1.718053221702575684e-02 6.224530190229415894e-02 2.728108167648315430e-01 1.669341772794723511e-01 1.156326606869697571e-01 8.758784271776676178e-03 2.540611326694488525e-01 -2.258549034595489502e-01 1.272691488265991211e-01 -6.502924114465713501e-02 -2.796638011932373047e-01 -7.104312628507614136e-02 -1.634058356285095215e-01 9.790496528148651123e-02 1.328238248825073242e-01 1.577692627906799316e-01 -2.271241247653961182e-01 -1.640223264694213867e-01 -3.985797986388206482e-02 2.232656180858612061e-01 6.461220979690551758e-02 -6.549164652824401855e-02 -5.974312126636505127e-02
5.214404463768005371e-01 -6.894000619649887085e-02 -7.951052486896514893e-02 3.760387003421783447e-01 5.317564681172370911e-02 -1.536359544843435287e-02 -1.389821339398622513e-02 -4.994056001305580139e-02 -1.497409790754318237e-01 4.447001963853836060e-02 2.238224744796752930e-01 -7.992737740278244019e-02 5.090443789958953857e-02 1.883306801319122314e-01 5.751377716660499573e-02 -7.811549305915832520e-02 -2.369676232337951660e-01 6.282699853181838989e-02 -2.164139747619628906e-01 -7.710427790880203247e-02 -4.978471621870994568e-02 -4.135304391384124756e-01 1.656689643859863281e-01 -1.180893555283546448e-02 9.736791998147964478e-02 1.170259341597557068e-01 -2.229901552200317383e-01 1.313897501677274704e-02 1.508351415395736694e-01 1.365816742181777954e-01 1.122206002473831177e-01 -2.214302681386470795e-02
2.918347716331481934e-01 1.657912433147430420e-01 -5.528957769274711609e-02 1.490483731031417847e-01 2.677393257617950439e-01 1.459090113639831543e-01 1.096774190664291382e-01 -1.824264824390411377e-01 -1.065953969955444336e-01 -1.614332199096679688e-01 1.534888446331024170e-01 1.697719544172286987e-01 -1.365644633769989014e-01 1.604472249746322632e-01 -4.931948706507682800e-02 1.624761223793029785e-01 -2.488080114126205444e-01 1.196187958121299744e-01 -1.687081307172775269e-01 -1.556388139724731445e-01 4.452415183186531067e-02 -7.449567317962646484e-02 1.738994717597961426e-01 3.297506645321846008e-02 2.176796495914459229e-01 -2.290241569280624390e-01 -1.693867146968841553e-01 1.669150404632091522e-02 3.576579689979553223e-01 1.857041567564010620e-01 -3.063048720359802246e-01 -8.925844728946685791e-02
1.946689933538436890e-01 3.034492023289203644e-02 -1.085048019886016846e-01 5.917529761791229248e-02 -6.989289075136184692e-03 -3.808028101921081543e-01 1.277269721031188965e-01 1.284676343202590942e-01 -2.007674127817153931e-01 -1.766719222068786621e-01 2.340886294841766357e-01 -1.339841485023498535e-01 1.498191952705383301e-01 -2.618107013404369354e-02 -1.785740703344345093e-01 7.966719567775726318e-02 -8.831686526536941528e-02 2.065385133028030396e-01 1.314537972211837769e-01 3.765506148338317871e-01 3.427071273326873779e-01 -2.105708718299865723e-01 -2.166383899748325348e-02 8.525933139026165009e-03 -1.215619295835494995e-01 -2.069938182830810547e-01 1.804457306861877441e-01 -1.586823910474777222e-01 1.641915887594223022e-01 1.733607053756713867e-01 4.304396361112594604e-02 -1.276904642581939697e-01
4.053736627101898193e-01 -8.507317304611206055e-02 5.742895230650901794e-02 8.729093521833419800e-02 1.333504766225814819e-01 -1.128442883491516113e-01 8.455043286085128784e-02 2.474982291460037231e-01 -2.160404771566390991e-01 -1.883992403745651245e-01 8.821705728769302368e-02 -1.959324479103088379e-01 -3.311510682106018066e-01 2.210267633199691772e-01 3.038938529789447784e-02 -1.990140080451965332e-01 1.252978295087814331e-01 3.496893942356109619e-01 -1.409350782632827759e-01 1.238291990011930466e-02 1.058001965284347534e-01 -1.655835509300231934e-01 -6.786819547414779663e-02 -1.121498420834541321e-01 -2.106314003467559814e-01 2.592409551143646240e-01 3.609318658709526062e-02 3.602690994739532471e-02 1.120957732200622559e-01 1.477514952421188354e-02 -1.909816861152648926e-01 1.182785704731941223e-01
1.932508647441864014e-01 1.645723879337310791e-01 1.262944750487804413e-02 -2.008893191814422607e-01 2.211964577436447144e-01 5.270012095570564270e-02 1.078483015298843384e-01 -1.525304317474365234e-01 -2.772480249404907227e-01 -2.435798943042755127e-01 -2.889186441898345947e-01 1.453917771577835083e-01 -1.294437646865844727e-01 1.837580651044845581e-01 -4.684459418058395386e-02 1.141729392111301422e-02 -1.593073457479476929e-01 -2.496298030018806458e-02 -4.678759574890136719e-01 1.421169489622116089e-01 8.288749307394027710e-02 -1.868797689676284790e-01 1.166917160153388977e-01 6.709619611501693726e-02 5.484567955136299133e-02 3.254419565200805664e-01 -1.439326703548431396e-01 -2.486747503280639648e-02 1.862558573484420776e-01 -7.099886983633041382e-02 -1.374929398298263550e-01 -2.969837188720703125e-02
2.542317211627960205e-01 3.396438434720039368e-02 1.909404397010803223e-01 -5.946850776672363281e-02 1.102633178234100342e-01 7.471057772636413574e-02 2.222942858934402466e-01 3.553539142012596130e-02 -1.588450670242309570e-01 -2.092673331499099731e-01 4.140366315841674805e-01 -2.883564494550228119e-02 3.423069715499877930e-01 -5.861147772520780563e-03 1.827312409877777100e-01 5.054422467947006226e-02 6.045223213732242584e-03 -1.006389632821083069e-01 -3.827872574329376221e-01 -1.157380789518356323e-01 2.745877802371978760e-01 -6.390096992254257202e-02 -3.772175684571266174e-02 2.374404966831207275e-01 -1.446768641471862793e-01 3.103700093924999237e-02 -2.077501565217971802e-01 1.934918924234807491e-03 2.247959561645984650e-02 -4.319573193788528442e-02 5.886070057749748230e-02 -2.304372787475585938e-01
1.962464600801467896e-01 4.456423819065093994e-01 5.797589942812919617e-02 -3.466904163360595703e-02 1.248725950717926025e-01 7.698452472686767578e-02 2.764286696910858154e-01 -4.176234453916549683e-02 -4.030925035476684570e-01 9.162876754999160767e-02 6.861689686775207520e-02 1.953214854001998901e-01 7.894165068864822388e-02 3.116052038967609406e-02 -5.930880829691886902e-02 -2.157330214977264404e-01 -3.762933239340782166e-02 1.633706837892532349e-01 -1.732607036828994751e-01 1.438219994306564331e-01 -2.408153750002384186e-02 -5.215208977460861206e-02 -6.203132867813110352e-02 -9.696565568447113037e-02 -8.388540893793106079e-02 2.527360804378986359e-02 1.745526194572448730e-01 2.706808447837829590e-01 3.622955977916717529e-01 1.676971465349197388e-01 -2.985043264925479889e-02 -1.435533463954925537e-01
4.606869518756866455e-01 -9.701349586248397827e-02 -6.377048790454864502e-02 -2.494567036628723145e-01 8.645045757293701172e-02 -2.752583026885986328e-01 3.785162866115570068e-01 -1.159467101097106934e-01 -2.492886185646057129e-01 8.726958185434341431e-02 -2.147464081645011902e-02 1.420559883117675781e-01 1.167422384023666382e-01 7.653352618217468262e-02 -6.517792493104934692e-02 -1.633836328983306885e-02 -7.907602936029434204e-02 -4.924787580966949463e-02 7.417552918195724487e-02 4.423190280795097351e-02 5.105181783437728882e-02 -3.215151429176330566e-01 -1.927484869956970215e-01 6.163746118545532227e-02 -7.909594103693962097e-03 -1.087692566215991974e-03 -1.604547798633575439e-01 -1.258302778005599976e-01 1.350257992744445801e-01 -9.511733055114746094e-02 -3.213053345680236816e-01 -1.499106734991073608e-01
1.856731176376342773e-01 1.870018988847732544e-01 -7.824369519948959351e-02 -1.161914393305778503e-01 7.656162232160568237e-02 -4.995696991682052612e-02 1.560785472393035889e-01 -1.285948157310485840e-01 -1.539540588855743408e-01 -2.741081118583679199e-01 -7.323722355067729950e-03 1.379539370536804199e-01 1.775268651545047760e-02 1.134025603532791138e-01 -1.576676815748214722e-01 -2.626708745956420898e-01 9.824228286743164062e-02 -1.515491306781768799e-02 -3.122588098049163818e-01 3.621584177017211914e-01 3.041876554489135742e-01 -1.666182130575180054e-01 -7.447689026594161987e-02 1.154868379235267639e-01 -1.801175773143768311e-01 3.063552677631378174e-01 -1.074551194906234741e-01 1.127394214272499084e-01 1.409141626209020615e-02 2.429921180009841919e-02 -1.147426068782806396e-01 3.074044585227966309e-01
2.581732869148254395e-01 2.782874703407287598e-01 -1.110109090805053711e-01 -1.748361289501190186e-01 -9.118498861789703369e-02 -2.488724589347839355e-01 2.617692053318023682e-01 -6.506431102752685547e-02 -2.248524874448776245e-01 5.796217359602451324e-03 1.549838632345199585e-01 -7.941690087318420410e-02 8.565921336412429810e-02 1.371727585792541504e-01 3.352159857749938965e-01 1.690565198659896851e-01 7.262463122606277466e-02 1.900806725025177002e-01 -5.973397940397262573e-02 8.150039613246917725e-02 1.719720475375652313e-02 -1.734902709722518921e-01 1.320569496601819992e-02 -1.630664616823196411e-01 1.858383566141128540e-01 2.889775037765502930e-01 -4.776939004659652710e-02 -4.033896140754222870e-03 3.896482884883880615e-01 1.581576913595199585e-01 -7.833549380302429199e-02 -9.943129867315292358e-02
3.201905488967895508e-01 2.016494125127792358e-01 7.788330316543579102e-02 1.024660021066665649e-01 7.191092520952224731e-02 -2.063134685158729553e-03 5.160231888294219971e-02 -2.371136285364627838e-02 -3.207459449768066406e-01 -4.011307656764984131e-01 3.199178874492645264e-01 -6.019007787108421326e-02 1.770053207874298096e-01 2.610670588910579681e-02 -6.344362348318099976e-02 2.482347423210740089e-03 4.211454093456268311e-02 -1.459172926843166351e-02 -2.540301680564880371e-01 -3.816157579421997070e-02 1.552491486072540283e-01 2.789960429072380066e-02 -1.656622439622879028e-01 -9.675078094005584717e-02 -1.586370915174484253e-01 1.379058659076690674e-01 -5.054717510938644409e-02 3.447232544422149658e-01 3.089043498039245605e-01 -1.499002575874328613e-01 6.417545676231384277e-02 -9.385830163955688477e-02
1.700764298439025879e-01 -1.753617078065872192e-01 -1.410781294107437134e-01 7.622142136096954346e-02 -3.063036203384399414e-01 1.717601865530014038e-01 2.502950429916381836e-01 -1.763041466474533081e-01 -1.874892860651016235e-01 6.394285708665847778e-03 1.387783139944076538e-01 3.257254064083099365e-01 3.173367083072662354e-01 1.538546830415725708e-01 3.642796725034713745e-02 1.077654808759689331e-01 1.737895905971527100e-01 1.829380691051483154e-01 -7.441805303096771240e-02 1.759839951992034912e-01 1.939640194177627563e-02 -4.008021652698516846e-01 1.141318157315254211e-01 2.856560349464416504e-01 -1.354186981916427612e-01 8.328319527208805084e-03 5.604509636759757996e-02 -1.261050347238779068e-02 1.122119352221488953e-01 -5.838393047451972961e-02 7.827968150377273560e-02 5.848343949764966965e-03
1.654219031333923340e-01 3.536560758948326111e-02 -5.362053960561752319e-02 -2.152432799339294434e-01 -4.669957980513572693e-02 1.255228370428085327e-01 1.558809131383895874e-01 -1.828756630420684814e-01 1.543482095003128052e-01 -2.306376844644546509e-01 -1.533476728945970535e-02 5.687489733099937439e-02 3.837010636925697327e-02 1.456388384103775024e-01 1.879344135522842407e-02 1.744880527257919312e-01 -9.641166776418685913e-02 1.191881000995635986e-01 -2.898651659488677979e-01 2.284962683916091919e-01 -4.136098548769950867e-02 -8.749017119407653809e-02 -5.634015891700983047e-03 2.951088249683380127e-01 -1.437079310417175293e-01 2.628525197505950928e-01 -2.478825449943542480e-01 2.141863703727722168e-01 4.338679015636444092e-01 2.204344123601913452e-01 6.315189599990844727e-02 -1.357429772615432739e-01
3.331283628940582275e-01 -2.493950873613357544e-01 1.686557531356811523e-01 2.896720767021179199e-01 1.667922362685203552e-02 -1.630829181522130966e-03 4.144266247749328613e-03 -8.475743234157562256e-02 -2.655007243156433105e-01 4.583376925438642502e-03 2.062008976936340332e-01 -1.436579823493957520e-01 1.229083985090255737e-01 2.451023012399673462e-01 -1.953688412904739380e-01 9.873941540718078613e-02 -1.583209633827209473e-01 3.376684486865997314e-01 -2.469653636217117310e-01 -3.455742821097373962e-02 -1.744896732270717621e-02 -2.395141124725341797e-01 -3.851922601461410522e-02 -7.131082564592361450e-02 -2.730120532214641571e-02 -3.593745455145835876e-02 -3.009915053844451904e-01 -3.390424535609781742e-04 8.497050404548645020e-02 2.250374108552932739e-01 -1.709357351064682007e-01 -7.069043815135955811e-02
-1.021398007869720459e-01 -4.763327538967132568e-02 -1.344466656446456909e-01 1.494459509849548340e-01 3.967455625534057617e-01 -1.595815867185592651e-01 1.625419706106185913e-01 1.112095043063163757e-01 -1.497385650873184204e-01 -1.131207272410392761e-01 1.136616095900535583e-01 1.249099224805831909e-01 -9.879350662231445312e-03 1.181975230574607849e-01 1.058194935321807861e-01 -1.883457899093627930e-01 -1.612908556126058102e-03 2.755848765373229980e-01 -2.934429049491882324e-01 1.544555872678756714e-01 -9.842255711555480957e-02 -2.726940214633941650e-01 1.354167461395263672e-01 1.332725733518600464e-01 -4.331759214401245117e-01 -1.960778236389160156e-01 -5.530489608645439148e-02 -4.543039947748184204e-02 1.312238574028015137e-01 1.996942013502120972e-01 -6.691956520080566406e-02 -4.357477277517318726e-02
3.719147145748138428e-01 1.030251234769821167e-01 1.235995665192604065e-01 -2.552512586116790771e-01 3.493145108222961426e-01 -1.962138563394546509e-01 -4.883172363042831421e-02 -1.018442139029502869e-01 -6.820325553417205811e-02 7.034034281969070435e-02 -1.727381721138954163e-02 1.830717474222183228e-01 1.166607066988945007e-01 1.203432828187942505e-01 6.899712979793548584e-02 2.455401122570037842e-01 -7.355097681283950806e-02 -1.907449588179588318e-02 -3.285850286483764648e-01 1.482809428125619888e-02 3.313766717910766602e-01 -9.009722620248794556e-03 1.623811572790145874e-01 -2.722461819648742676e-01 -1.323900669813156128e-01 1.035186946392059326e-01 -8.740884065628051758e-02 -5.746784619987010956e-03 2.988434135913848877e-01 -1.036280170083045959e-01 -2.205979265272617340e-02 -3.720445092767477036e-03
4.414522945880889893e-01 -9.212616831064224243e-03 -5.963423848152160645e-02 7.164552807807922363e-02 6.923726946115493774e-02 2.421999871730804443e-01 -8.545796386897563934e-03 9.908653795719146729e-03 -2.514516711235046387e-01 -5.841476842761039734e-02 1.454687416553497314e-01 2.140691280364990234e-01 1.801660507917404175e-01 2.291142344474792480e-01 -1.628897786140441895e-01 1.079515963792800903e-01 -3.378730118274688721e-01 2.373224198818206787e-01 6.666018813848495483e-02 -7.125765085220336914e-02 1.173176243901252747e-01 -1.183640286326408386e-01 -1.143962889909744263e-01 -1.177683621644973755e-01 -4.852662235498428345e-02 -3.171976208686828613e-01 -6.221063435077667236e-02 2.744140028953552246e-01 6.727532297372817993e-02 1.126699298620223999e-01 -1.362703889608383179e-01 -1.526106297969818115e-01
2.742747068405151367e-01 1.059817895293235779e-01 -5.703124776482582092e-02 -5.254236608743667603e-02 7.037829607725143433e-02 -2.067487686872482300e-01 -4.741530865430831909e-02 3.077127039432525635e-02 -4.694954305887222290e-02 -1.789841949939727783e-01 -2.326548285782337189e-02 -4.286895319819450378e-02 1.425647586584091187e-01 4.050863683223724365e-01 2.276060134172439575e-01 -1.589768379926681519e-01 -1.528617646545171738e-02 1.110764816403388977e-01 -2.854854762554168701e-01 2.770971059799194336e-01 -2.837501764297485352e-01 -1.699325442314147949e-01 2.275901883840560913e-01 5.030180513858795166e-02 -3.343542218208312988e-01 -4.319217428565025330e-02 -2.217829376459121704e-01 -5.749167874455451965e-02 1.454014480113983154e-01 1.548689007759094238e-01 9.571719169616699219e-02 -5.919552594423294067e-02
3.280637860298156738e-01 1.636845469474792480e-01 -6.203057989478111267e-02 -6.618021056056022644e-03 3.392733931541442871e-01 -3.258621394634246826e-01 9.457739442586898804e-02 -1.664174795150756836e-01 -1.406301110982894897e-01 9.015066176652908325e-02 -5.968219041824340820e-02 6.629694998264312744e-02 2.164323776960372925e-01 -2.000664174556732178e-01 2.960115969181060791e-01 6.943634897470474243e-02 2.662396989762783051e-03 3.284708559513092041e-01 -1.627174019813537598e-01 9.220719337463378906e-02 1.672166436910629272e-01 -9.094652533531188965e-02 2.093090303242206573e-02 -1.798094063997268677e-01 -2.064859680831432343e-02 -1.423994302749633789e-01 -3.458123654127120972e-02 -1.262564491480588913e-02 3.613577783107757568e-01 -9.452749975025653839e-03 -1.391995549201965332e-01 -6.779830157756805420e-02
1.607369929552078247e-01 1.816918104887008667e-01 -7.763998210430145264e-02 1.276601757854223251e-02 2.750024795532226562e-01 -8.430020511150360107e-02 1.627466455101966858e-02 8.985533565282821655e-02 -3.087136521935462952e-02 -2.391962409019470215e-01 -4.354438558220863342e-02 3.683929145336151123e-01 1.435954272747039795e-01 -2.746510803699493408e-01 2.780579626560211182e-01 1.668530851602554321e-01 -1.492382138967514038e-01 2.078983001410961151e-03 -1.639665663242340088e-01 1.381684690713882446e-01 1.525508016347885132e-01 -2.855022251605987549e-01 -5.612770840525627136e-02 -1.379068046808242798e-01 -7.580377161502838135e-02 -2.149200998246669769e-02 9.311123937368392944e-02 7.193615287542343140e-02 3.986172676086425781e-01 1.764856576919555664e-01 2.035923153162002563e-01 -1.239079982042312622e-02
2.988800108432769775e-01 -3.944759815931320190e-02 1.359598487615585327e-01 -2.255185693502426147e-02 2.437154650688171387e-01 -2.212245017290115356e-01 5.093719065189361572e-02 -1.384036093950271606e-01 -2.019193917512893677e-01 -1.828825920820236206e-01 1.719000041484832764e-01 3.217077553272247314e-01 1.374981701374053955e-01 2.297285944223403931e-02 1.075161900371313095e-02 -2.389186248183250427e-02 -1.895034015178680420e-01 1.692345291376113892e-01 -1.161222532391548157e-01 1.197908148169517517e-01 4.848482012748718262e-01 1.259750723838806152e-01 1.737808287143707275e-01 -1.609608829021453857e-01 4.987698979675769806e-03 -1.216122731566429138e-01 -1.886308193206787109e-01 2.659422159194946289e-02 2.142605930566787720e-01 -9.091755002737045288e-02 7.938873022794723511e-02 -1.470688730478286743e-01
2.373824417591094971e-01 -3.003367595374584198e-02 2.206579968333244324e-02 -3.702076897025108337e-02 3.431654870510101318e-01 -1.531576514244079590e-01 -8.464090526103973389e-02 -1.769610643386840820e-01 -9.796889126300811768e-02 -1.780070066452026367e-01 1.389123797416687012e-01 1.736929714679718018e-01 3.247185647487640381e-01 8.271595835685729980e-02 -3.948661684989929199e-02 -6.942013651132583618e-02 -1.220009475946426392e-01 1.691177487373352051e-01 6.525636650621891022e-03 1.287883073091506958e-01 5.101588368415832520e-01 -1.396196782588958740e-01 2.233963459730148315e-01 -1.273126155138015747e-01 1.000379323959350586e-01 1.613329201936721802e-01 1.031059585511684418e-02 1.573244035243988037e-01 2.813475728034973145e-01 6.647431105375289917e-02 3.579032793641090393e-02 -6.697757169604301453e-03
5.619056895375251770e-02 2.277267128229141235e-01 -1.309265345335006714e-01 -1.389611661434173584e-01 -1.868999190628528595e-02 -2.389770597219467163e-01 -1.169092059135437012e-01 -8.854854106903076172e-02 -2.858322560787200928e-01 -1.324739903211593628e-01 2.222979515790939331e-01 -7.124202698469161987e-02 3.237131610512733459e-02 3.437635302543640137e-01 3.014430999755859375e-01 -1.720048487186431885e-02 -4.247394949197769165e-02 1.685734838247299194e-01 -3.052573502063751221e-01 1.252554170787334442e-02 -4.468247666954994202e-02 -1.190290227532386780e-01 -1.608383804559707642e-01 5.506568029522895813e-02 -2.139591425657272339e-02 2.384558469057083130e-01 1.927682384848594666e-02 2.004840970039367676e-01 3.075048923492431641e-01 1.360504031181335449e-01 2.575571835041046143e-01 -1.397224962711334229e-01
1.319638639688491821e-01 3.685411438345909119e-02 -4.449472576379776001e-02 -2.755194008350372314e-01 3.630457818508148193e-02 2.038487643003463745e-01 1.861308217048645020e-01 1.063902452588081360e-01 -2.963294088840484619e-01 2.027022689580917358e-01 8.557889610528945923e-02 -4.234560579061508179e-02 2.494357340037822723e-02 5.670934170484542847e-02 -7.727712392807006836e-02 1.646630614995956421e-01 -9.673652797937393188e-02 -3.201087564229965210e-02 -3.896058499813079834e-01 3.043927550315856934e-01 -4.871010780334472656e-02 -3.159426748752593994e-01 6.907271593809127808e-02 2.945959270000457764e-01 1.004111766815185547e-01 1.722100079059600830e-01 -2.765214815735816956e-02 -1.257552653551101685e-01 3.445370197296142578e-01 8.293388038873672485e-02 7.465502619743347168e-02 5.920356139540672302e-02
2.088822722434997559e-01 3.954361975193023682e-01 7.066146284341812134e-02 -1.557509005069732666e-01 9.190439432859420776e-02 1.088683307170867920e-01 2.028793692588806152e-01 2.019715309143066406e-01 -1.447783857583999634e-01 1.667821258306503296e-01 1.989645212888717651e-01 2.995201647281646729e-01 9.756604582071304321e-02 3.053899407386779785e-01 -2.057390213012695312e-01 -4.562420770525932312e-02 1.019714847207069397e-01 1.809387505054473877e-01 -2.572391629219055176e-01 -4.625681787729263306e-02 7.131742686033248901e-02 8.939529210329055786e-02 -9.800099767744541168e-03 8.093164861202239990e-02 -9.669828414916992188e-02 3.807451575994491577e-03 -7.777965068817138672e-02 1.990878768265247345e-02 2.452327162027359009e-01 2.653063237667083740e-01 -2.465796023607254028e-01 7.011342048645019531e-02
1.250319480895996094e-01 3.236790001392364502e-01 2.574800550937652588e-01 2.041915953159332275e-01 9.858922101557254791e-03 1.230749487876892090e-01 2.622768580913543701e-01 2.888840809464454651e-02 -2.969349026679992676e-01 -9.819051623344421387e-02 1.012707054615020752e-01 1.643270552158355713e-01 2.044173181056976318e-01 -1.310066729784011841e-01 1.716264933347702026e-01 1.061798855662345886e-01 -1.179938483983278275e-02 -8.637742698192596436e-02 -1.731447577476501465e-01 3.389740586280822754e-01 5.358001589775085449e-02 -3.254370689392089844e-01 -1.560713499784469604e-01 -3.320534899830818176e-02 -1.507603675127029419e-01 2.327904850244522095e-01 -2.270150184631347656e-01 4.207019135355949402e-02 1.035095527768135071e-01 -1.434896588325500488e-01 -1.597134023904800415e-02 -5.901217833161354065e-02
5.533543974161148071e-02 1.181129515171051025e-01 5.889336392283439636e-02 3.812129050493240356e-02 8.290527015924453735e-02 2.780702710151672363e-01 4.860556684434413910e-03 1.418389379978179932e-01 -7.133807986974716187e-02 8.018402010202407837e-02 7.154154032468795776e-02 2.818028926849365234e-01 4.415997862815856934e-02 3.220956623554229736e-01 -1.225970312952995300e-01 -1.684171706438064575e-01 -8.679716847836971283e-03 -1.930476427078247070e-01 -2.276438623666763306e-01 1.775741577148437500e-01 1.589762568473815918e-01 -4.247953891754150391e-01 -3.528898209333419800e-02 1.999043524265289307e-01 -1.280593723058700562e-01 1.263026446104049683e-01 1.076749861240386963e-01 -1.422487348318099976e-01 3.287504017353057861e-01 6.342327594757080078e-02 2.907266616821289062e-01 1.255857944488525391e-02
1.793841421604156494e-01 3.994512259960174561e-01 -6.577214598655700684e-02 -8.567930012941360474e-02 2.236117571592330933e-01 5.440445966087281704e-04 4.549539387226104736e-01 6.086692586541175842e-02 -3.013748228549957275e-01 -5.857830494642257690e-02 1.259843558073043823e-01 1.962336897850036621e-02 -3.593322634696960449e-02 -3.274603560566902161e-02 -3.019445389509201050e-02 -6.520073395222425461e-03 2.003737241029739380e-01 -1.671642181463539600e-03 -2.957865223288536072e-02 2.618379890918731689e-01 1.392012983560562134e-01 -2.914645373821258545e-01 -9.748389571905136108e-02 -2.780804634094238281e-01 -6.525730341672897339e-02 6.749563664197921753e-02 1.089093163609504700e-01 -5.302926152944564819e-02 2.679968476295471191e-01 1.410142928361892700e-01 -6.478484254330396652e-03 -7.801310718059539795e-02
2.424772679805755615e-01 2.078476995229721069e-01 1.383535712957382202e-01 -1.275385171175003052e-01 -6.545936688780784607e-03 -1.873405575752258301e-01 1.108679994940757751e-01 8.456978201866149902e-02 -1.330261081457138062e-01 -1.441235244274139404e-01 6.597168743610382080e-03 7.103996723890304565e-02 4.573826193809509277e-01 1.255089640617370605e-01 6.965234130620956421e-02 6.200309470295906067e-02 2.706823647022247314e-01 1.276566982269287109e-01 -1.108987927436828613e-01 2.371775060892105103e-01 5.137901008129119873e-02 -2.118431776762008667e-01 -1.496232151985168457e-01 -2.524344921112060547e-01 -3.046454489231109619e-02 -1.298068761825561523e-01 -2.305718325078487396e-02 1.710574328899383545e-01 2.839750051498413086e-01 -2.113373726606369019e-01 3.819779260084033012e-03 -2.572425305843353271e-01
7.542044669389724731e-02 9.348884224891662598e-02 -1.454321388155221939e-02 1.593439429998397827e-01 3.620551228523254395e-01 -1.195923164486885071e-01 2.455187775194644928e-02 2.397239953279495239e-01 -8.223209530115127563e-03 -2.308505475521087646e-01 6.025399547070264816e-03 2.554326951503753662e-01 -2.214059606194496155e-02 3.085472285747528076e-01 1.211405079811811447e-02 -7.794597744941711426e-02 1.528816968202590942e-01 1.301551163196563721e-01 -4.581426084041595459e-01 8.621581643819808960e-02 3.054643608629703522e-02 -3.510322570800781250e-01 1.174292936921119690e-01 -6.605396419763565063e-02 -3.265072107315063477e-01 -9.033479541540145874e-02 -6.634560227394104004e-02 -4.948842898011207581e-02 1.864823885262012482e-02 1.178514584898948669e-01 1.124569587409496307e-02 5.040024872869253159e-03
3.005433380603790283e-01 5.355715751647949219e-02 -5.309543572366237640e-03 2.030876576900482178e-01 1.359182745218276978e-01 7.073322683572769165e-02 -1.403876673430204391e-02 3.607803583145141602e-02 -3.525125086307525635e-01 -3.883838281035423279e-02 2.607312500476837158e-01 -1.894400268793106079e-01 -5.073715001344680786e-02 4.023466408252716064e-01 7.512516528367996216e-02 -2.532486617565155029e-01 8.221754804253578186e-03 2.306554764509201050e-01 8.623309433460235596e-03 3.037850558757781982e-01 -1.336444076150655746e-02 -2.321071177721023560e-01 2.500943243503570557e-01 1.151858046650886536e-01 -4.731567949056625366e-02 -6.082477048039436340e-02 -1.822839826345443726e-01 -5.627976730465888977e-02 1.904576718807220459e-01 -1.039816588163375854e-01 -8.552578091621398926e-02 6.669867783784866333e-02
5.125636607408523560e-02 2.462618798017501831e-01 2.373449271544814110e-03 -1.845404058694839478e-01 3.068041801452636719e-01 -3.148771524429321289e-01 -8.537063002586364746e-02 -2.337975353002548218e-01 -3.483705818653106689e-01 -9.790019690990447998e-02 2.227098047733306885e-01 -1.464000344276428223e-01 1.834043264389038086e-01 3.437497019767761230e-01 -7.101859152317047119e-02 3.010958991944789886e-02 -1.346129328012466431e-01 1.487544178962707520e-01 -1.336441487073898315e-01 2.470827251672744751e-01 2.346534840762615204e-02 -3.241498172283172607e-01 -7.433207333087921143e-02 -3.612940758466720581e-02 -8.097421377897262573e-02 -4.848831892013549805e-02 9.247430413961410522e-02 -7.942777872085571289e-02 5.363954231142997742e-02 -6.012300401926040649e-02 1.117859780788421631e-01 -1.155043169856071472e-01
-1.985349878668785095e-02 -1.599418930709362030e-02 -6.564503163099288940e-02 1.132214441895484924e-01 1.707904636859893799e-01 -2.046254128217697144e-01 1.236978769302368164e-01 4.144065082073211670e-02 -3.584702610969543457e-01 -1.448343601077795029e-02 2.011337727308273315e-01 9.102449566125869751e-02 -8.075135946273803711e-02 3.440469205379486084e-01 -2.144062966108322144e-01 1.671966537833213806e-02 2.069368958473205566e-01 2.838820219039916992e-02 -1.474961638450622559e-01 8.170568197965621948e-02 4.884032532572746277e-02 -1.268072873353958130e-01 3.031333088874816895e-01 2.941752411425113678e-02 -1.202149614691734314e-01 -3.009343147277832031e-01 -4.842535033822059631e-02 -3.882554918527603149e-02 3.753184974193572998e-01 2.148094773292541504e-01 2.109830379486083984e-01 -1.480056494474411011e-01
2.976830601692199707e-01 1.055741161108016968e-01 1.001370996236801147e-01 -1.366853117942810059e-01 1.352264881134033203e-01 3.237533867359161377e-01 7.431164849549531937e-03 2.279637455940246582e-01 -2.002525180578231812e-01 -1.091348659247159958e-02 3.440416753292083740e-01 1.628212332725524902e-01 6.627551466226577759e-02 3.033882975578308105e-01 -4.307429119944572449e-02 2.957648038864135742e-01 2.170734405517578125e-01 4.918203130364418030e-02 -7.528664171695709229e-02 1.118230819702148438e-02 1.760377734899520874e-01 -2.305643409490585327e-01 2.669257521629333496e-01 -1.435007154941558838e-01 6.377866119146347046e-02 6.953162606805562973e-03 -1.254881173372268677e-01 -1.283310204744338989e-01 1.662824898958206177e-01 -8.225291967391967773e-02 -3.940595686435699463e-02 -1.480358690023422241e-01
3.254263103008270264e-01 3.196199983358383179e-02 -7.528398931026458740e-02 4.046343639492988586e-02 2.680245041847229004e-01 1.889497339725494385e-01 3.071169853210449219e-01 1.745777577161788940e-01 -1.738781481981277466e-01 -4.620864521712064743e-03 3.159002363681793213e-01 2.076492458581924438e-01 1.726591438055038452e-01 6.196408718824386597e-02 1.391694648191332817e-03 3.182051181793212891e-01 -5.169740691781044006e-02 1.646353304386138916e-01 2.020873725414276123e-01 8.638752251863479614e-02 2.109943181276321411e-01 -1.485740244388580322e-01 2.901333197951316833e-02 -5.106375738978385925e-02 1.979869231581687927e-02 -1.894176155328750610e-01 -1.939726322889328003e-01 -3.009857833385467529e-01 3.005315549671649933e-02 1.637159138917922974e-01 -7.102015614509582520e-02 -4.925753455609083176e-04
3.596245348453521729e-01 1.474592685699462891e-01 1.467878818511962891e-01 -2.457824349403381348e-02 1.581622213125228882e-01 -1.079320237040519714e-01 -1.274531632661819458e-01 8.788305334746837616e-03 9.514300525188446045e-02 -1.640906184911727905e-02 1.138595193624496460e-01 1.588808149099349976e-01 -2.648254930973052979e-01 -2.004584297537803650e-02 -1.444870233535766602e-01 1.355911791324615479e-01 5.795179679989814758e-02 1.697056591510772705e-01 -3.188185989856719971e-01 2.558725178241729736e-01 2.069575339555740356e-01 -4.246227145195007324e-01 -2.036349624395370483e-01 1.108949854969978333e-01 -2.054438292980194092e-01 -1.161896213889122009e-01 -6.631400436162948608e-02 1.653069853782653809e-01 1.252147555351257324e-01 -2.185072749853134155e-02 -1.480445563793182373e-01 -1.215930804610252380e-01
3.259161710739135742e-01 1.646762490272521973e-01 1.540753692388534546e-01 2.653079107403755188e-02 1.429390758275985718e-01 1.216720864176750183e-01 1.733619370497763157e-03 2.302466928958892822e-01 1.642914675176143646e-02 -2.592005580663681030e-02 1.387280132621526718e-02 3.205565810203552246e-01 -6.090009701438248158e-04 1.492907106876373291e-01 -1.779705435037612915e-01 -2.048281580209732056e-01 -1.238354071974754333e-01 9.306950867176055908e-02 -2.816571593284606934e-01 2.453248649835586548e-01 2.328911423683166504e-01 -2.835035920143127441e-01 -2.735584378242492676e-01 2.607641220092773438e-01 -2.277058064937591553e-01 6.549639254808425903e-02 -7.089532166719436646e-02 -9.411121159791946411e-02 -7.459785789251327515e-02 1.168154999613761902e-01 -1.143341287970542908e-01 -1.043819934129714966e-01
1.683978289365768433e-01 9.681021422147750854e-02 -1.539908647537231445e-01 -8.719494938850402832e-02 -2.373663783073425293e-01 1.739465147256851196e-01 -3.180723637342453003e-02 -1.406727284193038940e-01 -3.523049652576446533e-01 -3.826335817575454712e-02 2.151470035314559937e-01 9.032569825649261475e-02 1.611618548631668091e-01 1.789502352476119995e-01 -6.030025705695152283e-02 2.425348460674285889e-01 -6.272792816162109375e-04 -1.267917156219482422e-01 -1.473250240087509155e-01 1.911839544773101807e-01 1.299812644720077515e-01 -1.766874194145202637e-01 2.528001368045806885e-02 -1.066401787102222443e-02 -1.388626545667648315e-01 3.115518577396869659e-02 1.327682435512542725e-01 -3.597182929515838623e-01 4.385404288768768311e-01 -1.580192297697067261e-01 -1.024229675531387329e-01 -6.937211751937866211e-02
2.988274991512298584e-01 2.128339856863021851e-01 1.307505816221237183e-01 -6.215100735425949097e-02 -1.407376229763031006e-01 6.897708028554916382e-02 2.450271248817443848e-01 6.786165386438369751e-02 -1.741877943277359009e-01 -1.907667890191078186e-02 -1.509873867034912109e-01 2.476701736450195312e-01 1.224731579422950745e-01 1.641684919595718384e-01 -1.386959999799728394e-01 1.379465460777282715e-01 -6.255091726779937744e-02 3.641411960124969482e-01 -3.008548617362976074e-01 -1.769813708961009979e-03 -3.656974732875823975e-01 -2.178357541561126709e-01 -1.601629704236984253e-01 1.216122880578041077e-02 -1.208130549639463425e-02 1.163781061768531799e-01 4.178839549422264099e-02 -1.175364479422569275e-01 1.729670166969299316e-01 2.519583702087402344e-01 2.612637914717197418e-02 5.317584425210952759e-02
2.669325172901153564e-01 1.153235882520675659e-01 -3.386894762516021729e-01 6.361340731382369995e-02 -1.307532377541065216e-02 -4.762184247374534607e-02 1.740949749946594238e-01 3.960354998707771301e-02 -4.012525081634521484e-01 -2.970100045204162598e-01 2.445441484451293945e-01 1.225389018654823303e-01 2.645149640738964081e-02 7.712408900260925293e-02 4.323682188987731934e-02 1.507119834423065186e-01 -1.990495026111602783e-01 -9.622918814420700073e-02 -3.240216076374053955e-01 8.745676837861537933e-03 2.235444337129592896e-01 4.039616510272026062e-02 1.744773387908935547e-01 -7.422100007534027100e-02 2.922216430306434631e-02 1.765813082456588745e-01 6.652470678091049194e-02 -2.209117859601974487e-01 2.239513844251632690e-01 -1.255195587873458862e-01 6.822636723518371582e-02 9.888176620006561279e-02
2.556702196598052979e-01 1.611215919256210327e-01 -4.704667627811431885e-02 -1.836207360029220581e-01 2.590255737304687500e-01 -1.721829175949096680e-01 -2.237690240144729614e-01 -2.073075473308563232e-01 -1.866867989301681519e-01 -6.265577673912048340e-02 -1.792007684707641602e-01 1.189857497811317444e-01 2.584851682186126709e-01 -2.272503264248371124e-02 8.928772062063217163e-02 1.080529913306236267e-01 -2.583706676959991455e-01 1.813095211982727051e-01 -2.657521069049835205e-01 3.261270001530647278e-02 1.678361147642135620e-01 -2.344252467155456543e-01 2.606343328952789307e-01 -7.074845582246780396e-02 -1.231522113084793091e-01 3.723748400807380676e-02 -1.239745169878005981e-01 1.726698279380798340e-01 2.681842446327209473e-01 -8.875001221895217896e-02 -1.366444677114486694e-01 -1.527765542268753052e-01
4.079048037528991699e-01 1.774916350841522217e-01 1.820527166128158569e-01 3.183473274111747742e-02 6.435653567314147949e-02 2.262592166662216187e-01 2.520752251148223877e-01 1.241695955395698547e-01 -2.142691761255264282e-01 2.366214431822299957e-02 1.262148916721343994e-01 2.949855029582977295e-01 8.650858700275421143e-02 2.468527555465698242e-01 -4.978666082024574280e-03 7.971285283565521240e-02 1.261342763900756836e-01 2.141580134630203247e-01 -1.179800704121589661e-01 -5.549309030175209045e-02 6.836310774087905884e-02 4.929904267191886902e-02 -1.165167242288589478e-01 1.776393502950668335e-02 -3.704371750354766846e-01 8.487450331449508667e-02 8.330342918634414673e-02 3.296456113457679749e-02 3.326708450913429260e-02 2.321937531232833862e-01 -2.515508830547332764e-01 -1.972868144512176514e-01
2.492879629135131836e-01 1.136577427387237549e-01 -9.865370579063892365e-03 2.633407711982727051e-02 1.683771796524524689e-02 1.048012077808380127e-01 5.450424551963806152e-02 5.272847786545753479e-02 -2.448939979076385498e-01 -2.058620899915695190e-01 1.721581667661666870e-01 3.877164721488952637e-01 -1.639970541000366211e-01 1.540054678916931152e-01 -1.051811352372169495e-01 -5.771031230688095093e-02 4.956545680761337280e-02 1.485991925001144409e-01 -2.408718913793563843e-01 2.183353602886199951e-01 1.463668942451477051e-01 -2.068186104297637939e-01 -1.562502235174179077e-01 4.197542965412139893e-01 -2.857774794101715088e-01 3.837841749191284180e-02 -1.161779165267944336e-01 -6.760571151971817017e-02 -2.132454216480255127e-01 1.212983280420303345e-01 4.470166191458702087e-02 3.714945167303085327e-02
2.460913658142089844e-01 3.974300920963287354e-01 8.310721814632415771e-02 -7.025890052318572998e-02 1.851767185144126415e-03 -4.910809919238090515e-02 3.600844144821166992e-01 -5.476599186658859253e-02 -4.221970438957214355e-01 -1.278692018240690231e-02 -1.385777443647384644e-01 7.730528712272644043e-02 -1.024113520979881287e-01 -2.391647285548970103e-04 -3.458030521869659424e-02 4.741442203521728516e-02 1.079456955194473267e-01 3.779398649930953979e-02 -2.727599442005157471e-01 3.000851869583129883e-01 1.961731761693954468e-01 -2.333654090762138367e-02 -2.282981015741825104e-02 -4.441336914896965027e-02 -1.329378336668014526e-01 9.898910671472549438e-02 3.374958038330078125e-02 9.320340305566787720e-02 3.062098026275634766e-01 1.723946630954742432e-01 -2.403105795383453369e-02 -1.913984715938568115e-01
4.438130185008049011e-02 2.167968302965164185e-01 -1.691448688507080078e-02 2.072357833385467529e-01 -4.406343214213848114e-03 3.746443986892700195e-02 -3.643622249364852905e-02 2.566915377974510193e-02 -3.241618871688842773e-01 -1.865547001361846924e-01 2.868163287639617920e-01 -1.581363528966903687e-01 1.669034212827682495e-01 5.659776180982589722e-02 5.272268131375312805e-02 3.050487339496612549e-01 5.086826160550117493e-03 7.122472673654556274e-02 -2.439918071031570435e-01 7.351236790418624878e-02 1.380624473094940186e-01 -3.832739964127540588e-02 -1.600974202156066895e-01 1.501493006944656372e-01 -1.578468829393386841e-01 -1.539215892553329468e-01 -2.195560336112976074e-01 -2.189098894596099854e-01 3.243891894817352295e-01 1.242019459605216980e-01 -6.272941082715988159e-02 -3.496769070625305176e-01
2.090739458799362183e-01 4.122551977634429932e-01 -2.293024212121963501e-01 -6.164425984025001526e-02 -2.620768547058105469e-02 6.460446864366531372e-02 4.502013027667999268e-01 -1.083130389451980591e-01 -1.826220601797103882e-01 -1.723373234272003174e-01 1.424691081047058105e-01 3.221969678997993469e-02 1.111858431249856949e-02 9.981598705053329468e-02 6.750918924808502197e-02 1.093925833702087402e-01 2.130753248929977417e-01 -7.996713742613792419e-03 -7.113032788038253784e-02 2.689552605152130127e-01 6.275240331888198853e-02 -2.725121378898620605e-01 -9.676477313041687012e-02 -1.995505839586257935e-01 -1.494671106338500977e-01 2.942084334790706635e-02 1.249954029917716980e-01 -6.475620716810226440e-02 1.623111963272094727e-01 9.176229685544967651e-02 -6.893991678953170776e-02 -2.586422562599182129e-01
1.434956192970275879e-01 4.971318319439888000e-02 -7.893138378858566284e-02 -1.909676939249038696e-02 -7.594065368175506592e-02 8.448557555675506592e-02 2.926870286464691162e-01 1.173777505755424500e-01 1.889336705207824707e-01 -2.843928895890712738e-02 8.335392177104949951e-02 3.014636635780334473e-01 2.988371551036834717e-01 2.135011702775955200e-01 4.437234252691268921e-02 -9.806597977876663208e-02 1.029708534479141235e-01 5.569860711693763733e-02 -4.658496007323265076e-02 -1.858570426702499390e-02 -1.351661514490842819e-02 -2.145505845546722412e-01 -9.856177866458892822e-02 8.248789608478546143e-02 -2.346953153610229492e-01 -2.113322764635086060e-01 2.141005396842956543e-01 5.045131221413612366e-02 4.212599098682403564e-01 -2.154367417097091675e-01 2.688877284526824951e-01 -2.322370857000350952e-01
3.241351544857025146e-01 2.187048047780990601e-01 -1.809273362159729004e-01 1.557328104972839355e-01 1.712292432785034180e-01 -2.128960192203521729e-01 -3.459092602133750916e-02 -6.590258330106735229e-02 -2.607220709323883057e-01 -1.993641853332519531e-01 3.335845768451690674e-01 2.011250853538513184e-01 1.771382689476013184e-01 2.051357328891754150e-01 -1.126690879464149475e-01 2.230156809091567993e-01 1.283022016286849976e-01 -7.778997719287872314e-02 -1.147540565580129623e-02 3.858415409922599792e-02 3.049906194210052490e-01 1.292598247528076172e-02 2.842759191989898682e-01 -1.430389881134033203e-01 -7.738430798053741455e-02 -1.537453532218933105e-01 3.474156185984611511e-02 -7.088802754878997803e-02 -8.557992056012153625e-03 -5.649924278259277344e-03 1.185875311493873596e-01 -2.144146710634231567e-01
3.047822415828704834e-01 -1.417582631111145020e-01 1.289895270019769669e-02 -1.368532180786132812e-01 6.840684264898300171e-02 1.618054509162902832e-01 1.557525247335433960e-01 4.581193625926971436e-02 1.021387334913015366e-02 -2.243406027555465698e-01 1.542566567659378052e-01 1.813962589949369431e-03 1.846088767051696777e-01 2.742141783237457275e-01 -2.447676956653594971e-01 4.349422827363014221e-02 -3.480327427387237549e-01 2.747776508331298828e-01 -1.443050950765609741e-01 2.207067795097827911e-02 2.710229344666004181e-02 -2.242951393127441406e-01 5.506508424878120422e-02 -1.249126195907592773e-01 -1.107929125428199768e-01 1.735988445580005646e-02 2.936045229434967041e-01 3.254229575395584106e-02 2.511654496192932129e-01 1.725432425737380981e-01 -1.981398016214370728e-01 -2.145190685987472534e-01
4.039807617664337158e-01 1.632157526910305023e-02 1.047122329473495483e-01 -2.005973905324935913e-01 8.147574961185455322e-02 -6.949958205223083496e-02 -2.873641625046730042e-02 -1.346344053745269775e-01 1.519595365971326828e-02 -1.003362610936164856e-01 1.847494989633560181e-01 2.387948930263519287e-01 -1.844915449619293213e-01 1.875413022935390472e-02 -2.795045077800750732e-01 2.088756710290908813e-01 4.942079260945320129e-02 1.827893853187561035e-01 -2.477516680955886841e-01 6.217040121555328369e-02 1.574454456567764282e-01 -4.274562299251556396e-01 -2.341335266828536987e-01 -1.621241215616464615e-03 -2.999007403850555420e-01 -1.436178237199783325e-01 8.028324693441390991e-03 9.951873123645782471e-02 1.003492325544357300e-01 -3.667589277029037476e-02 -3.641553223133087158e-02 -2.466887794435024261e-02
2.477121502161026001e-01 4.142214357852935791e-01 -1.044460535049438477e-01 4.521083459258079529e-02 5.614687874913215637e-02 2.446146681904792786e-02 3.418859243392944336e-01 -1.260505020618438721e-01 -1.493608504533767700e-01 -9.802557528018951416e-03 8.666865527629852295e-02 6.438124924898147583e-02 6.608742289245128632e-03 -1.047691106796264648e-01 1.524076461791992188e-01 -2.262590266764163971e-02 1.894275546073913574e-01 -1.093651428818702698e-01 -1.393658369779586792e-01 1.600150913000106812e-01 3.313504159450531006e-02 -3.473805189132690430e-01 -5.567513406276702881e-02 -4.623657837510108948e-02 -1.728014647960662842e-01 1.765799075365066528e-01 4.231355618685483932e-03 -1.251287758350372314e-01 2.015456855297088623e-01 2.062320709228515625e-01 -3.278372064232826233e-02 -4.098003804683685303e-01
1.903937906026840210e-01 2.067215591669082642e-01 -1.763634681701660156e-01 -1.209993585944175720e-01 -8.387415111064910889e-02 -4.139158874750137329e-03 2.090540379285812378e-01 -1.628812104463577271e-01 4.721520096063613892e-02 -2.569266259670257568e-01 -1.222305893898010254e-01 1.900429725646972656e-01 8.252282440662384033e-02 2.352579087018966675e-01 2.846126258373260498e-01 1.604005992412567139e-01 5.486477538943290710e-02 -1.014259010553359985e-01 5.690230801701545715e-02 8.493381738662719727e-02 2.347167283296585083e-01 -1.892249584197998047e-01 -1.704474985599517822e-01 1.230330541729927063e-01 -3.264860510826110840e-01 -5.118607357144355774e-02 -1.197912544012069702e-01 3.200328648090362549e-01 2.209120839834213257e-01 2.271533012390136719e-01 6.337542831897735596e-02 -1.433935761451721191e-01
1.478411406278610229e-01 2.881390750408172607e-01 -4.575378075242042542e-02 1.395148038864135742e-02 9.376301616430282593e-02 -4.610464721918106079e-02 2.862977385520935059e-01 1.095751002430915833e-01 -3.050022944808006287e-02 -1.277403831481933594e-01 2.540640830993652344e-01 1.950325220823287964e-01 1.826850771903991699e-01 2.738813757896423340e-01 -1.675947308540344238e-01 1.714450716972351074e-01 3.099682331085205078e-01 -8.353295177221298218e-02 -2.345838695764541626e-01 8.945505321025848389e-02 1.568209677934646606e-01 -2.535634338855743408e-01 -7.334534823894500732e-02 -2.318487688899040222e-02 -2.901778817176818848e-01 2.587135434150695801e-01 4.820729047060012817e-02 1.098368503153324127e-02 -7.181135565042495728e-02 1.492618769407272339e-01 -3.905923804268240929e-03 -2.455896884202957153e-01
4.040661826729774475e-02 3.460710048675537109e-01 1.079862266778945923e-01 -2.536376751959323883e-02 -2.364095449447631836e-01 -4.667549952864646912e-02 3.314693868160247803e-01 2.883929945528507233e-02 -1.713661700487136841e-01 -1.997777372598648071e-01 1.620189398527145386e-01 1.710870303213596344e-02 1.795353591442108154e-01 2.420414984226226807e-02 1.351582109928131104e-01 -3.429224342107772827e-02 2.812032699584960938e-01 1.463624835014343262e-01 2.830022200942039490e-02 1.088743209838867188e-01 2.510942518711090088e-01 -3.522961735725402832e-01 -2.185979187488555908e-01 3.649523109197616577e-02 -1.890460401773452759e-02 4.360841214656829834e-02 -1.199820563197135925e-01 1.460411399602890015e-01 3.897085189819335938e-01 -5.711439996957778931e-02 -1.730383001267910004e-02 8.121947199106216431e-02
1.396502554416656494e-01 -2.150214463472366333e-01 -6.067643314599990845e-02 -6.274008005857467651e-02 -2.929145693778991699e-01 2.076024711132049561e-01 3.271195292472839355e-01 -1.804596781730651855e-01 -4.586583375930786133e-02 -8.791800937615334988e-04 8.552876859903335571e-02 3.074910640716552734e-01 2.392260283231735229e-01 4.223580658435821533e-02 1.833141408860683441e-02 4.627773538231849670e-02 1.245709657669067383e-01 2.620177567005157471e-01 -1.442094333469867706e-02 1.930192708969116211e-01 1.162936538457870483e-01 -3.647746443748474121e-01 1.317987143993377686e-01 9.631437063217163086e-02 -3.583679199218750000e-01 1.689639128744602203e-02 -6.261990219354629517e-02 4.377306625247001648e-02 1.953435391187667847e-01 -1.070169210433959961e-01 1.010680571198463440e-01 -5.890300497412681580e-02
2.095522433519363403e-01 -4.341956600546836853e-02 1.428233534097671509e-01 3.564624115824699402e-02 1.252796649932861328e-01 -3.790239393711090088e-01 -4.372178763151168823e-02 -1.934885382652282715e-01 -1.127323284745216370e-01 -2.487214468419551849e-02 1.998628228902816772e-01 3.743251785635948181e-02 2.646844983100891113e-01 2.167887389659881592e-01 -1.262937188148498535e-01 2.567682862281799316e-01 -4.374292492866516113e-02 -8.059362880885601044e-03 -1.562791168689727783e-01 2.812337875366210938e-01 1.440774649381637573e-01 -3.686644732952117920e-01 1.384221762418746948e-02 -1.387879252433776855e-01 1.213601082563400269e-01 1.279029063880443573e-02 2.786642014980316162e-01 -1.078854948282241821e-01 1.662345975637435913e-01 2.396300435066223145e-01 1.356852706521749496e-02 9.579170495271682739e-02
-9.289624169468879700e-03 -3.759614890441298485e-03 1.487199515104293823e-01 2.618777751922607422e-01 3.412786126136779785e-01 -3.387383520603179932e-01 2.339036911725997925e-01 1.242318823933601379e-01 -5.938465893268585205e-02 -1.499198842793703079e-02 1.473674327135086060e-01 2.176723033189773560e-01 1.558612287044525146e-01 1.888243556022644043e-01 -4.389366135001182556e-02 1.307584047317504883e-01 -2.502429187297821045e-01 4.039421677589416504e-02 -4.802221804857254028e-02 9.714280813932418823e-02 1.165135577321052551e-01 -5.153247714042663574e-01 -8.531188964843750000e-02 -4.867537319660186768e-02 -1.071539428085088730e-02 5.857270210981369019e-02 1.339716911315917969e-01 -2.249655276536941528e-01 9.215618669986724854e-02 2.363985549891367555e-04 8.186681568622589111e-02 -6.280469894409179688e-02
3.384007811546325684e-01 -2.193084061145782471e-01 -1.012858673930168152e-01 1.252494603395462036e-01 1.948936730623245239e-01 -2.874854020774364471e-02 -6.769639253616333008e-02 -2.848347462713718414e-02 -1.898643523454666138e-01 -2.948369085788726807e-01 3.487039208412170410e-01 -2.003323137760162354e-01 -4.277056455612182617e-02 6.629818677902221680e-02 -9.192990511655807495e-02 1.068749576807022095e-01 -1.274021714925765991e-01 1.009854748845100403e-01 -1.563910692930221558e-01 1.988550722599029541e-01 1.122091189026832581e-01 -1.430012583732604980e-01 6.459267809987068176e-03 2.748607099056243896e-01 -2.379149049520492554e-01 -1.313267350196838379e-01 -1.473396718502044678e-01 -7.045486476272344589e-03 3.765329420566558838e-01 -3.595293685793876648e-02 7.026469707489013672e-02 -1.172973215579986572e-01
2.945082187652587891e-01 -1.599487848579883575e-02 1.636199206113815308e-01 -7.965877652168273926e-02 8.172546327114105225e-02 -2.628584802150726318e-01 5.721635743975639343e-02 1.115654110908508301e-01 5.419121310114860535e-02 -1.557427197694778442e-01 5.328093096613883972e-02 -2.088751271367073059e-02 1.029260754585266113e-01 3.405845761299133301e-01 1.136253308504819870e-02 -1.045944169163703918e-01 1.505052298307418823e-01 -9.621539153158664703e-03 -2.392473816871643066e-01 2.634187340736389160e-01 2.715897001326084137e-02 -1.906351894140243530e-01 1.027815788984298706e-02 -5.525362119078636169e-02 -3.743166923522949219e-01 -5.959660932421684265e-02 -1.948190927505493164e-01 -2.396163344383239746e-01 1.471671611070632935e-01 3.021801710128784180e-01 3.305259346961975098e-02 2.784957885742187500e-01
3.442493677139282227e-01 1.311002522706985474e-01 -8.701609820127487183e-02 -1.762004494667053223e-01 8.069577068090438843e-02 -2.703815698623657227e-01 8.326049149036407471e-02 -1.694545336067676544e-02 -3.681876361370086670e-01 -1.740598380565643311e-01 1.084980294108390808e-01 -1.573751866817474365e-01 1.370103955268859863e-01 3.328395485877990723e-01 6.093555316329002380e-02 1.021228805184364319e-01 -2.823711000382900238e-02 2.226661294698715210e-01 -1.242855265736579895e-01 2.263997197151184082e-01 1.033763065934181213e-01 3.623481839895248413e-03 8.001618087291717529e-02 1.282188445329666138e-01 9.041623212397098541e-03 -1.686025597155094147e-02 2.164074778556823730e-01 1.380571573972702026e-01 3.786594271659851074e-01 -1.792591363191604614e-01 1.179173495620489120e-02 -1.475872378796339035e-02
1.729868054389953613e-01 -1.044284105300903320e-01 -4.608142375946044922e-02 -1.462330669164657593e-01 -6.654731929302215576e-02 -1.332240402698516846e-01 2.747505903244018555e-01 -5.017386749386787415e-02 1.172954402863979340e-02 -3.277013599872589111e-01 1.682219505310058594e-01 6.345112621784210205e-02 -1.595924794673919678e-01 2.098762691020965576e-01 1.163008511066436768e-01 2.097154706716537476e-01 5.232507362961769104e-02 1.378213465213775635e-01 -2.580047547817230225e-01 1.680960953235626221e-01 2.292480170726776123e-01 1.291227806359529495e-02 -5.071509629487991333e-02 2.806349992752075195e-01 -6.483006477355957031e-02 2.730929255485534668e-01 -1.707997471094131470e-01 1.177184209227561951e-01 2.596766352653503418e-01 2.262930124998092651e-01 2.161260843276977539e-01 -1.756040453910827637e-01
2.176212817430496216e-01 2.470064461231231689e-01 4.939493909478187561e-02 -1.457835286855697632e-01 -1.032848954200744629e-01 7.564093172550201416e-02 1.954066902399063110e-01 1.477889269590377808e-01 -3.167499899864196777e-01 4.246328026056289673e-02 -2.169573456048965454e-01 2.467132210731506348e-01 1.697038114070892334e-02 1.359156668186187744e-01 -1.604335159063339233e-01 -1.321592330932617188e-01 -2.462631789967417717e-03 1.582975387573242188e-01 -4.149292707443237305e-01 -1.997821182012557983e-01 -2.368479073047637939e-01 -2.357071191072463989e-01 -6.977207958698272705e-02 2.166054910048842430e-03 -1.052405312657356262e-01 9.906692057847976685e-02 9.743265807628631592e-03 4.690562933683395386e-02 2.911547422409057617e-01 2.333454042673110962e-01 -4.596954211592674255e-02 3.596613556146621704e-02
2.404889613389968872e-01 1.015762984752655029e-01 -1.912830919027328491e-01 4.386160522699356079e-02 1.260713487863540649e-01 -5.204529687762260437e-02 9.497873485088348389e-02 -2.623201161623001099e-02 3.968540951609611511e-02 1.093925088644027710e-01 2.109550088644027710e-01 7.529760897159576416e-02 -1.995707601308822632e-01 1.094837337732315063e-01 4.925806447863578796e-02 -5.476045608520507812e-02 -1.300302594900131226e-01 6.404151022434234619e-02 -2.158346176147460938e-01 2.337816357612609863e-01 1.707441546022891998e-02 -2.995791435241699219e-01 4.254852533340454102e-01 2.695007920265197754e-01 -8.144191652536392212e-02 -4.900752380490303040e-02 -6.240287423133850098e-02 -2.577227950096130371e-01 2.382328063249588013e-01 6.144269183278083801e-02 2.057619541883468628e-01 3.096708655357360840e-01
3.789812624454498291e-01 -9.083517640829086304e-02 -9.803874045610427856e-02 2.506232261657714844e-01 -1.205996237695217133e-02 -2.059967815876007080e-01 1.895431280136108398e-01 1.128846257925033569e-01 1.346037387847900391e-01 3.282295167446136475e-02 3.218325078487396240e-01 1.979205608367919922e-01 2.760848701000213623e-01 2.452845573425292969e-01 -5.958875641226768494e-02 -3.475116491317749023e-01 -7.709410786628723145e-02 2.225096970796585083e-01 -1.109330952167510986e-01 -1.797287911176681519e-01 1.937555819749832153e-01 -1.781031787395477295e-01 1.281971037387847900e-01 1.059819757938385010e-02 -2.141617238521575928e-02 1.197188645601272583e-01 -4.536715149879455566e-02 -4.018213599920272827e-02 1.701835840940475464e-01 1.401481628417968750e-01 -4.975782707333564758e-02 7.991800457239151001e-02
2.543914318084716797e-01 1.929022818803787231e-01 -1.798156201839447021e-01 5.231498554348945618e-02 -7.322869449853897095e-02 -3.191835060715675354e-02 1.759182512760162354e-01 1.548290997743606567e-01 -4.712267220020294189e-01 -6.938827689737081528e-03 -1.779917813837528229e-02 2.546475827693939209e-01 7.909516245126724243e-02 2.187270522117614746e-01 -6.650601327419281006e-02 1.021683290600776672e-01 1.634988747537136078e-02 1.090816929936408997e-01 -1.729065626859664917e-01 4.351432900875806808e-03 -1.147090047597885132e-01 3.214835375547409058e-02 -1.847603470087051392e-01 1.200244650244712830e-01 -8.043919503688812256e-02 1.343526542186737061e-01 -2.014596760272979736e-02 -1.322511583566665649e-01 2.743180692195892334e-01 3.408431112766265869e-01 -7.917458564043045044e-02 -3.171006143093109131e-01
3.995758295059204102e-02 8.337047696113586426e-02 1.416002660989761353e-01 -6.380236148834228516e-02 -2.987869977951049805e-01 6.631744652986526489e-02 -3.199670696631073952e-03 -5.910149589180946350e-02 -2.613025903701782227e-01 -1.337633579969406128e-01 5.035862326622009277e-01 1.936872601509094238e-01 3.126096725463867188e-01 3.598212450742721558e-02 1.775342524051666260e-01 7.164479792118072510e-02 1.382647007703781128e-01 1.889410018920898438e-01 -1.481450796127319336e-01 6.092668697237968445e-02 2.030717581510543823e-01 -2.397202551364898682e-01 -7.046497613191604614e-02 2.365302890539169312e-01 -1.278582960367202759e-01 -8.873264491558074951e-02 -1.316768825054168701e-01 2.340688705444335938e-01 8.861586451530456543e-02 5.458104237914085388e-02 4.856283217668533325e-02 8.701053261756896973e-02
2.063020318746566772e-01 3.255532681941986084e-02 -4.492786154150962830e-02 8.881623297929763794e-02 -4.504615813493728638e-02 -2.026351243257522583e-01 7.247931510210037231e-02 -2.973259985446929932e-01 -2.433848828077316284e-01 -1.470415145158767700e-01 1.570212095975875854e-01 -2.574015557765960693e-01 2.605981230735778809e-01 3.405780792236328125e-01 -7.957945019006729126e-02 -6.069065630435943604e-02 9.375101327896118164e-02 1.593239009380340576e-01 -1.675208956003189087e-01 2.190247923135757446e-01 1.897458285093307495e-01 -1.565305441617965698e-01 -1.198750510811805725e-01 -1.826516687870025635e-01 -1.173502802848815918e-01 3.566305339336395264e-02 1.540837883949279785e-01 2.141739577054977417e-01 1.267496049404144287e-01 1.817005723714828491e-01 2.977244853973388672e-01 -5.670875310897827148e-02
4.287256002426147461e-01 5.260442197322845459e-02 -7.409171760082244873e-02 -9.206705540418624878e-02 9.243424236774444580e-02 1.512735486030578613e-01 -1.501324623823165894e-01 1.261448562145233154e-01 9.959182888269424438e-02 -3.581553697586059570e-02 -5.073400959372520447e-02 2.360681444406509399e-01 1.754493117332458496e-01 4.270010888576507568e-01 5.049707740545272827e-02 -4.070783779025077820e-02 1.342303305864334106e-02 9.041455388069152832e-02 -2.092943787574768066e-01 -1.624990105628967285e-01 1.116702929139137268e-01 -2.144287824630737305e-01 -8.356058038771152496e-03 5.506285000592470169e-03 -1.594387888908386230e-01 -2.218503803014755249e-01 -2.921540290117263794e-02 5.573559924960136414e-02 5.378992483019828796e-02 4.561870992183685303e-01 1.260848939418792725e-01 1.214529201388359070e-02
4.804268479347229004e-01 1.360723078250885010e-01 1.662499457597732544e-02 -9.722650051116943359e-02 2.798641026020050049e-01 -1.757621318101882935e-01 1.016684174537658691e-01 5.557680130004882812e-02 9.136348217725753784e-02 -1.711471527814865112e-01 -3.284182026982307434e-02 6.323514133691787720e-02 8.298088610172271729e-02 2.923234403133392334e-01 2.190473377704620361e-01 -1.068218648433685303e-01 1.245687752962112427e-01 1.308982670307159424e-01 -1.385215222835540771e-01 3.289270401000976562e-01 -6.131858378648757935e-02 -3.561921045184135437e-02 9.222159534692764282e-02 1.231397092342376709e-01 -2.645844817161560059e-01 -7.255452871322631836e-02 -1.550862342119216919e-01 -1.708514690399169922e-01 2.262312024831771851e-01 2.556806430220603943e-02 1.337429881095886230e-01 1.920772194862365723e-01
3.182866275310516357e-01 1.830305904150009155e-01 -4.079273715615272522e-02 1.473092287778854370e-01 8.597502857446670532e-02 1.834992170333862305e-01 4.998841881752014160e-02 -1.387562602758407593e-01 -3.412132337689399719e-02 -3.172083571553230286e-02 3.854783475399017334e-01 2.125980891287326813e-02 2.320519983768463135e-01 1.578142940998077393e-01 1.739616394042968750e-01 -1.591609977185726166e-02 -1.181209310889244080e-01 2.835082262754440308e-02 -1.762929260730743408e-01 -1.935470290482044220e-02 -5.536275729537010193e-02 -3.298057317733764648e-01 -1.482596248388290405e-01 -2.706451117992401123e-01 1.354754567146301270e-01 -1.036342233419418335e-01 -3.387431204319000244e-01 7.189345359802246094e-02 2.631188333034515381e-01 6.402644515037536621e-02 -3.180677443742752075e-02 2.046938538551330566e-01
2.751091122627258301e-01 1.272902637720108032e-01 2.702695131301879883e-01 -7.831282168626785278e-02 -1.181653607636690140e-02 -2.946992404758930206e-02 1.611531823873519897e-01 -6.275539845228195190e-02 -3.141652047634124756e-01 -4.452923536300659180e-01 2.723715901374816895e-01 1.353251636028289795e-01 2.369448095560073853e-01 1.187121029943227768e-03 -1.232276484370231628e-01 2.027068473398685455e-02 2.399134784936904907e-01 -2.428971789777278900e-02 -2.605425417423248291e-01 -1.013165488839149475e-01 1.742411851882934570e-01 -2.013569325208663940e-01 -2.042243331670761108e-01 -3.083863295614719391e-02 4.638641327619552612e-02 -1.090899631381034851e-01 2.141800150275230408e-02 -2.865636162459850311e-02 1.876927018165588379e-01 -6.245686858892440796e-02 1.406790018081665039e-01 -1.126104891300201416e-01
2.308373302221298218e-01 1.258981525897979736e-01 2.270379364490509033e-01 7.950218766927719116e-02 1.035849526524543762e-01 1.207661628723144531e-01 1.897488087415695190e-01 3.110662568360567093e-03 -2.017360478639602661e-01 -1.932856738567352295e-01 2.113502472639083862e-01 -1.529521793127059937e-01 2.728991806507110596e-01 1.231058612465858459e-01 8.179731667041778564e-02 -1.567213796079158783e-02 -1.276389658451080322e-01 -6.968213617801666260e-02 -3.368249535560607910e-01 -1.195298209786415100e-01 2.668317258358001709e-01 -1.786055117845535278e-01 -2.259252369403839111e-01 2.933030128479003906e-01 -2.237071692943572998e-01 -7.092142105102539062e-02 -1.533313095569610596e-01 6.894759833812713623e-02 -7.849445194005966187e-02 -5.190289020538330078e-02 1.630479246377944946e-01 -2.472856640815734863e-01
1.023699492216110229e-01 -8.097521215677261353e-02 5.701369419693946838e-02 1.985231041908264160e-01 -1.873533576726913452e-01 2.331971973180770874e-01 1.846722513437271118e-01 -1.964119262993335724e-02 -1.290768831968307495e-01 -3.619427978992462158e-02 1.772268563508987427e-01 1.181598529219627380e-01 3.637345433235168457e-01 -6.063782796263694763e-02 1.322292238473892212e-01 3.778801858425140381e-02 -3.105554357171058655e-02 3.281792998313903809e-01 -1.165207847952842712e-01 9.732396155595779419e-02 2.029416561126708984e-01 -4.286528825759887695e-01 4.603341966867446899e-02 -5.469322577118873596e-02 -2.525301873683929443e-01 -9.818230569362640381e-02 4.394140094518661499e-02 3.633556514978408813e-02 2.469516992568969727e-01 -2.900144457817077637e-01 2.768795378506183624e-02 1.175534576177597046e-01
2.454154491424560547e-01 7.901842147111892700e-02 2.741244435310363770e-01 -3.075600601732730865e-02 1.132864132523536682e-01 2.087162882089614868e-01 1.778811961412429810e-01 5.366344004869461060e-02 3.658809140324592590e-02 -3.639588057994842529e-01 2.110678553581237793e-01 7.584926486015319824e-02 2.556946277618408203e-01 -1.809301078319549561e-01 -5.254343897104263306e-02 1.782120019197463989e-01 1.235853135585784912e-02 1.070566661655902863e-02 -1.930169314146041870e-01 2.260340005159378052e-01 2.448176443576812744e-01 -2.977256774902343750e-01 -9.351869113743305206e-03 2.096969634294509888e-02 -9.962270036339759827e-03 -3.297642767429351807e-01 -1.492470502853393555e-01 1.269471738487482071e-02 8.171684294939041138e-02 1.095838323235511780e-01 -2.486235946416854858e-01 1.670088618993759155e-02
2.083934843540191650e-01 3.974998742341995239e-02 2.112862467765808105e-01 -4.441804066300392151e-02 -2.213534340262413025e-02 -9.203892946243286133e-02 3.813970834016799927e-02 5.570110306143760681e-02 -2.862727940082550049e-01 -4.198331758379936218e-02 3.239860832691192627e-01 -6.759415566921234131e-02 -8.699361234903335571e-02 -3.848474100232124329e-02 -5.594643577933311462e-02 1.828826218843460083e-01 2.100944519042968750e-01 1.206068247556686401e-01 -1.815722733736038208e-01 2.179273366928100586e-01 3.399196863174438477e-01 -3.967498838901519775e-01 -6.646988540887832642e-02 1.733110658824443817e-02 -1.332342773675918579e-01 -1.125510931015014648e-01 2.170576713979244232e-02 1.672748029232025146e-01 3.190153539180755615e-01 -1.177347451448440552e-01 -2.055656611919403076e-01 -1.496714800596237183e-01
2.114459276199340820e-01 1.728677600622177124e-01 -3.283229768276214600e-01 -1.271966695785522461e-01 8.889777213335037231e-02 -1.828454881906509399e-01 1.037920266389846802e-01 -2.474845796823501587e-01 5.731432512402534485e-02 -3.337712883949279785e-01 2.519607245922088623e-01 1.754799187183380127e-01 1.781899333000183105e-01 8.807192742824554443e-02 -5.196619033813476562e-02 7.130075991153717041e-02 -8.626616746187210083e-02 -7.217613747343420982e-04 6.852222979068756104e-02 -1.248433738946914673e-01 3.506487607955932617e-01 -1.270868629217147827e-01 -5.850656703114509583e-02 9.575077146291732788e-02 -1.474215239286422729e-01 -1.666681170463562012e-01 -1.142741590738296509e-01 -4.546355456113815308e-02 3.611076474189758301e-01 1.451719105243682861e-01 -1.903766244649887085e-01 -6.578900851309299469e-03
2.708087861537933350e-01 1.174012869596481323e-01 -1.785696148872375488e-01 5.228124931454658508e-02 1.311982870101928711e-01 -9.532597661018371582e-02 2.138965576887130737e-02 -7.670253515243530273e-03 -2.197586745023727417e-01 1.711314916610717773e-01 -5.041871592402458191e-02 1.713742613792419434e-01 1.642681062221527100e-01 3.854918777942657471e-01 -2.225308120250701904e-01 2.239668816328048706e-01 2.146989703178405762e-01 2.303289026021957397e-01 -2.812071740627288818e-01 -6.873167306184768677e-02 3.788573443889617920e-01 -2.092080563306808472e-01 -9.426158666610717773e-02 1.538744121789932251e-01 1.121884956955909729e-01 -1.378506720066070557e-01 -4.117439314723014832e-02 1.358656436204910278e-01 -5.965779721736907959e-02 8.301679044961929321e-02 -4.942068364471197128e-03 -4.063846915960311890e-02
4.777631759643554688e-01 1.689202040433883667e-01 7.823492586612701416e-02 -2.103742659091949463e-01 -4.700626246631145477e-03 3.064820766448974609e-01 -8.073377422988414764e-03 -2.810907922685146332e-02 -3.879104927182197571e-02 -1.043599843978881836e-01 1.592150926589965820e-01 -1.349860429763793945e-02 -8.085501194000244141e-02 -3.471804549917578697e-03 -1.200660392642021179e-01 2.000998854637145996e-01 -2.570770122110843658e-02 -7.237545400857925415e-02 -2.493575811386108398e-01 1.291385143995285034e-01 4.478112980723381042e-02 -4.453446269035339355e-01 -4.745271801948547363e-02 -7.469947449862957001e-03 3.876686096191406250e-02 -1.145537048578262329e-01 6.188366934657096863e-02 3.063941597938537598e-01 3.094311058521270752e-01 -2.272420376539230347e-02 5.473753809928894043e-02 9.825882501900196075e-03
-5.296258628368377686e-02 1.890078336000442505e-01 -2.968117408454418182e-02 1.715761721134185791e-01 6.172319874167442322e-02 -1.409341543912887573e-01 1.339623481035232544e-01 1.691438555717468262e-01 -2.055849879980087280e-02 -3.342625498771667480e-02 2.838240563869476318e-01 -3.388690575957298279e-02 -6.363384425640106201e-02 8.831526339054107666e-02 -1.180263757705688477e-01 -6.342759355902671814e-03 1.986581832170486450e-01 1.220360174775123596e-01 -3.215914964675903320e-01 2.003313899040222168e-01 1.038737818598747253e-01 -3.165808618068695068e-01 3.036242425441741943e-01 -9.213601052761077881e-02 -1.119005456566810608e-01 -2.643283605575561523e-01 -1.475778315216302872e-02 -1.368430703878402710e-01 2.539219856262207031e-01 3.393512070178985596e-01 1.980987638235092163e-01 -1.484753638505935669e-01
2.735450565814971924e-01 -1.387141272425651550e-02 -1.208523809909820557e-01 -1.154551282525062561e-02 -1.791431456804275513e-01 3.729614615440368652e-02 2.143748998641967773e-01 1.135497540235519409e-02 1.299602687358856201e-01 -3.571651279926300049e-01 -1.180730387568473816e-01 1.281393170356750488e-01 4.881978780031204224e-02 1.723294407129287720e-01 2.179002761840820312e-02 2.018641382455825806e-01 5.110384523868560791e-02 9.902626276016235352e-02 -1.418913155794143677e-01 1.904347538948059082e-01 1.174883544445037842e-01 -1.168218553066253662e-01 -8.013230562210083008e-02 2.698914408683776855e-01 -1.644923090934753418e-01 2.825916111469268799e-01 -2.522082924842834473e-01 1.944185346364974976e-01 3.025057911872863770e-01 2.312365770339965820e-01 9.125947207212448120e-02 -2.130483835935592651e-01
2.751383483409881592e-01 -5.968903657048940659e-03 -1.794774383306503296e-01 7.179415225982666016e-02 8.292298763990402222e-02 -2.225688844919204712e-01 -7.558871991932392120e-03 -1.378528624773025513e-01 -3.314701318740844727e-01 -2.073217183351516724e-01 -1.244575008749961853e-01 3.774671852588653564e-01 7.958285510540008545e-02 1.794714778661727905e-01 2.231219261884689331e-01 -5.006875842809677124e-03 6.073628552258014679e-03 1.403840333223342896e-01 -1.887115240097045898e-01 8.455368690192699432e-03 3.841596245765686035e-01 8.195767179131507874e-03 1.308762580156326294e-01 -5.500479042530059814e-02 -2.379087507724761963e-01 1.400839816778898239e-02 4.903203248977661133e-02 -4.841934889554977417e-03 1.279266774654388428e-01 -8.634817600250244141e-02 -2.972009479999542236e-01 -1.328277289867401123e-01
4.360796809196472168e-01 1.110944151878356934e-02 -6.402832269668579102e-02 2.932508289813995361e-01 7.908706367015838623e-02 -5.880660191178321838e-02 1.385130286216735840e-01 -9.455913305282592773e-02 8.571407198905944824e-02 2.881067395210266113e-01 1.659242808818817139e-01 6.721296161413192749e-02 4.915132373571395874e-02 2.773382663726806641e-01 6.874956190586090088e-02 -1.562779843807220459e-01 -7.605866342782974243e-02 1.223861277103424072e-01 -2.475678473711013794e-01 -6.965178251266479492e-02 8.607006818056106567e-02 -2.030130326747894287e-01 1.551156193017959595e-01 -7.976789772510528564e-02 -1.692351996898651123e-01 -2.056651860475540161e-01 -2.797537147998809814e-01 -4.237441718578338623e-02 3.286882042884826660e-01 6.505173444747924805e-02 -1.006804704666137695e-01 1.074313819408416748e-01
2.236244529485702515e-01 2.135727107524871826e-01 -2.234006673097610474e-01 6.213260814547538757e-02 3.060909211635589600e-01 -1.600592136383056641e-01 7.503358181565999985e-03 -5.333640426397323608e-02 -1.614270210266113281e-01 -1.546754837036132812e-01 7.521776854991912842e-02 2.372173815965652466e-01 1.044908389449119568e-01 -3.008596897125244141e-01 1.049891039729118347e-01 2.084774523973464966e-01 -9.400094300508499146e-02 -8.751291036605834961e-02 -2.833725810050964355e-01 3.354327380657196045e-01 1.437829341739416122e-02 -2.400067299604415894e-01 -1.406270265579223633e-01 -3.024538047611713409e-02 -1.944911330938339233e-01 1.855469308793544769e-02 -5.134998634457588196e-02 1.564908921718597412e-01 2.931531071662902832e-01 -4.279999434947967529e-02 1.189098730683326721e-01 7.447994500398635864e-02
1.999073624610900879e-01 -2.226370126008987427e-01 8.964519947767257690e-02 -1.610069274902343750e-01 -2.336525917053222656e-01 -5.772973597049713135e-02 1.070496663451194763e-01 -1.329199969768524170e-01 -3.720431327819824219e-01 8.606057614088058472e-02 2.183016985654830933e-01 2.893299162387847900e-01 -1.711762696504592896e-01 1.323326975107192993e-01 -3.218537569046020508e-02 1.369307488203048706e-01 -6.290633976459503174e-02 -4.941938817501068115e-02 -1.205486282706260681e-01 1.975263357162475586e-01 1.750255078077316284e-01 -4.806632697582244873e-01 1.052818745374679565e-01 -9.248739480972290039e-02 -1.300512999296188354e-01 -2.910957206040620804e-03 -2.327926605939865112e-01 1.913291774690151215e-02 2.477707527577877045e-02 4.615114629268646240e-02 -1.723634600639343262e-01 2.183714509010314941e-02
1.824379712343215942e-01 -6.685641407966613770e-02 3.392065465450286865e-01 1.098172925412654877e-02 4.263751581311225891e-02 7.363769225776195526e-03 5.381224304437637329e-02 2.384006604552268982e-02 -2.299331277608871460e-01 -3.203589618206024170e-01 4.608321189880371094e-01 3.196229040622711182e-01 2.350680679082870483e-01 -1.607061475515365601e-01 5.308171734213829041e-02 8.303359150886535645e-02 1.864619106054306030e-01 4.515806213021278381e-02 -1.829958111047744751e-01 1.627734862267971039e-02 2.416347861289978027e-01 -2.379886955022811890e-01 -1.463796477764844894e-02 -1.524986699223518372e-02 -1.203166618943214417e-01 -3.517181426286697388e-02 -1.766901612281799316e-01 1.282582581043243408e-01 5.733230710029602051e-02 2.895721234381198883e-03 -1.563857793807983398e-01 -6.117035076022148132e-02
2.706263363361358643e-01 4.710748046636581421e-02 -7.125825434923171997e-02 3.162694275379180908e-01 1.035482957959175110e-01 1.063873525708913803e-02 1.041825115680694580e-01 -7.586590945720672607e-02 -4.859143793582916260e-01 -3.678311360999941826e-03 5.185704305768013000e-02 2.154161632061004639e-01 8.001188933849334717e-02 6.759309023618698120e-02 -3.807687014341354370e-02 2.692004740238189697e-01 -5.804240237921476364e-03 1.302632838487625122e-01 -8.049143850803375244e-02 7.689493894577026367e-02 3.156172484159469604e-02 -9.110429137945175171e-02 6.682476401329040527e-02 -1.989693343639373779e-01 -1.326533854007720947e-01 1.783891916275024414e-01 1.235162615776062012e-01 -2.469386011362075806e-01 4.224711060523986816e-01 -1.384154409170150757e-01 1.258611381053924561e-01 -1.923402538523077965e-03
2.613077759742736816e-01 -7.184248417615890503e-02 3.431908190250396729e-01 5.879940092563629150e-02 6.485559046268463135e-02 1.275101602077484131e-01 2.754560410976409912e-01 3.538874909281730652e-02 -4.262544214725494385e-02 -3.152069151401519775e-01 3.002066612243652344e-01 1.013095900416374207e-01 3.358067870140075684e-01 -6.946595013141632080e-02 1.594817936420440674e-01 1.664370484650135040e-02 3.305081650614738464e-02 -2.188904769718647003e-02 -1.977102309465408325e-01 -1.611438766121864319e-02 2.990390360355377197e-01 -2.222631424665451050e-01 4.265663446858525276e-04 1.233825907111167908e-01 -1.565441042184829712e-01 -1.642849743366241455e-01 -1.614590734243392944e-01 1.941588371992111206e-01 6.684309989213943481e-02 -1.275125890970230103e-01 4.272687062621116638e-02 -1.734315603971481323e-01
2.234792560338973999e-01 2.221166491508483887e-01 -1.137190684676170349e-01 2.235926920548081398e-03 -2.858516871929168701e-01 -1.094138994812965393e-01 1.833527386188507080e-01 1.847897469997406006e-02 -4.167465269565582275e-01 2.164016515016555786e-01 -3.226774185895919800e-02 4.268380999565124512e-01 4.772434756159782410e-02 8.657522499561309814e-02 4.205641523003578186e-02 -1.051087602972984314e-01 7.869810611009597778e-02 -1.302165389060974121e-01 -2.999101579189300537e-01 -2.535863779485225677e-02 1.152390539646148682e-01 -1.138315349817276001e-01 -3.462895005941390991e-02 1.017580181360244751e-01 -2.708611190319061279e-01 1.813880801200866699e-01 -5.969185009598731995e-02 -1.238021850585937500e-01 1.737456172704696655e-01 4.435111582279205322e-02 1.067041307687759399e-01 1.165544763207435608e-01
-7.549742609262466431e-02 -1.451017707586288452e-01 -2.084053605794906616e-01 -2.284351550042629242e-02 2.039396911859512329e-01 3.519768267869949341e-02 3.130981922149658203e-01 -2.743359804153442383e-01 4.505378194153308868e-03 1.021704226732254028e-01 1.497886776924133301e-01 3.314118087291717529e-02 -5.968504771590232849e-02 6.072213128209114075e-02 1.210227757692337036e-01 9.249894320964813232e-02 7.751598022878170013e-03 1.797023415565490723e-01 -2.247331887483596802e-01 1.069572716951370239e-01 1.724056601524353027e-01 -3.740240037441253662e-01 -1.352831870317459106e-01 2.104489505290985107e-01 -9.886865317821502686e-02 2.224738523364067078e-02 -2.400888353586196899e-01 -2.666432559490203857e-01 2.538200914859771729e-01 3.313429355621337891e-01 6.196367368102073669e-02 -7.179488241672515869e-02
2.223871499300003052e-01 5.113495886325836182e-02 4.638867825269699097e-02 -1.786040812730789185e-01 -3.316460549831390381e-02 8.724313974380493164e-02 1.019399166107177734e-01 6.941054482012987137e-03 -1.182824373245239258e-01 -3.467414528131484985e-02 2.319770902395248413e-01 2.717391848564147949e-01 4.268182218074798584e-01 2.687920331954956055e-01 4.590183869004249573e-02 -3.061000704765319824e-01 1.256882101297378540e-01 1.812518537044525146e-01 -2.076277881860733032e-01 3.310976624488830566e-01 -2.308761700987815857e-02 -1.793462783098220825e-01 -9.800560027360916138e-02 1.065608784556388855e-01 1.888897866010665894e-01 1.544102281332015991e-01 -9.955021739006042480e-02 -1.493841558694839478e-01 8.614721149206161499e-02 1.116257235407829285e-01 -1.859306097030639648e-01 2.020046114921569824e-02
4.057860076427459717e-01 -1.159691289067268372e-01 -1.283211857080459595e-01 4.704860039055347443e-03 8.170861750841140747e-02 1.269574463367462158e-01 1.623097956180572510e-01 1.949562691152095795e-02 -1.135926842689514160e-01 7.018007338047027588e-02 4.900149405002593994e-01 -1.132338792085647583e-01 2.799567580223083496e-02 3.255070447921752930e-01 -1.001652553677558899e-01 4.376622661948204041e-02 -1.215320304036140442e-01 2.694122493267059326e-01 -5.234333500266075134e-02 -9.548869729042053223e-02 1.581445485353469849e-01 -1.027176678180694580e-01 2.569941617548465729e-02 1.857306361198425293e-01 -1.539164781570434570e-01 3.059566766023635864e-02 -1.369359046220779419e-01 -2.990680038928985596e-01 6.867768615484237671e-02 2.244075983762741089e-01 8.466819673776626587e-02 3.791442885994911194e-02
4.751760363578796387e-01 2.177910208702087402e-01 -3.582534492015838623e-01 9.329894930124282837e-02 6.091771274805068970e-02 -1.134406998753547668e-01 -2.776110544800758362e-02 -1.869913637638092041e-01 -1.899514347314834595e-01 4.404561221599578857e-02 1.236160323023796082e-01 1.977117806673049927e-01 1.344679594039916992e-01 1.183703169226646423e-01 1.354157775640487671e-01 1.664298586547374725e-02 1.042684912681579590e-01 -3.471805527806282043e-02 -2.242025453597307205e-03 4.795852303504943848e-02 2.524390220642089844e-01 -1.615766882896423340e-01 -5.837592855095863342e-02 -1.011252552270889282e-01 2.157631516456604004e-01 5.880665406584739685e-02 -1.462618261575698853e-01 -2.377763688564300537e-01 1.553258448839187622e-01 2.474121898412704468e-01 -2.292134314775466919e-01 -1.031494662165641785e-01
-6.792246550321578979e-02 -1.369830220937728882e-01 1.065904498100280762e-01 5.204552412033081055e-02 -1.062096953392028809e-01 6.310402415692806244e-03 1.656938344240188599e-01 -2.678960263729095459e-01 -9.397249668836593628e-02 3.495692834258079529e-02 -7.831075787544250488e-02 3.524318337440490723e-01 1.061531305313110352e-01 3.468599915504455566e-01 -1.707990914583206177e-01 -3.793431073427200317e-02 -1.071715205907821655e-01 -2.293202467262744904e-02 -2.896756827831268311e-01 1.802573800086975098e-01 2.402970790863037109e-01 -2.076918631792068481e-01 -3.037142157554626465e-01 -1.622041873633861542e-02 -2.120782583951950073e-01 1.441086083650588989e-01 -1.858739554882049561e-01 -4.440764710307121277e-02 2.503437697887420654e-01 2.020321488380432129e-01 7.524954527616500854e-02 1.273035109043121338e-01
2.982851862907409668e-01 4.549420438706874847e-03 -4.669394344091415405e-02 -1.463523209095001221e-01 -3.893136605620384216e-02 -2.779627144336700439e-01 8.139030635356903076e-02 -2.797148525714874268e-01 1.133112162351608276e-01 -2.735822498798370361e-01 1.517728716135025024e-01 5.932702496647834778e-02 7.659109309315681458e-03 1.649612486362457275e-01 3.378913700580596924e-01 2.466536760330200195e-01 -1.563677340745925903e-01 1.517980545759201050e-01 -1.807604730129241943e-01 1.620157957077026367e-01 9.916889667510986328e-02 -2.403236776590347290e-01 -2.250060625374317169e-02 -1.084021702408790588e-01 7.340007275342941284e-02 1.545733362436294556e-01 -3.770167753100395203e-02 -1.243419274687767029e-01 2.397217601537704468e-01 1.496884971857070923e-01 -8.357872068881988525e-02 -2.965733110904693604e-01
2.586936354637145996e-01 2.551814615726470947e-01 2.882281243801116943e-01 -1.980322450399398804e-01 1.638092845678329468e-01 2.520699501037597656e-01 2.186365798115730286e-02 1.974732279777526855e-01 1.404454000294208527e-02 -1.877921074628829956e-01 -4.043887928128242493e-02 7.751291990280151367e-02 8.845085650682449341e-02 3.308293521404266357e-01 8.834762871265411377e-02 3.047016859054565430e-01 -5.044096708297729492e-02 1.486383229494094849e-01 9.009624272584915161e-02 -9.692838042974472046e-02 8.901854604482650757e-02 -1.486570537090301514e-01 1.886266171932220459e-01 -9.341513365507125854e-02 -8.578275889158248901e-02 5.114380642771720886e-02 -2.636911273002624512e-01 -1.094463244080543518e-01 3.363910019397735596e-01 1.444022804498672485e-01 -7.420510053634643555e-02 -8.550900965929031372e-02
3.934621512889862061e-01 2.838180065155029297e-01 -1.335465256124734879e-02 2.993930876255035400e-01 7.761370390653610229e-02 -2.170274704694747925e-01 -3.919412568211555481e-02 -3.697304520756006241e-03 -1.412952393293380737e-01 -9.517249464988708496e-02 1.635323464870452881e-01 -1.031604111194610596e-01 -6.168318912386894226e-03 2.798486649990081787e-01 1.245232671499252319e-01 -2.178072333335876465e-01 -1.366766989231109619e-01 7.461415976285934448e-02 -1.539410054683685303e-01 -3.263513743877410889e-02 1.837873272597789764e-02 -1.451748311519622803e-01 1.796472668647766113e-01 3.613744676113128662e-02 -2.117515653371810913e-01 -1.184114962816238403e-01 -8.960846066474914551e-02 4.867703840136528015e-02 1.853268891572952271e-01 4.258859157562255859e-01 -1.514923572540283203e-02 1.523893177509307861e-01
1.913572251796722412e-01 1.945198327302932739e-01 -7.308032363653182983e-02 9.279612451791763306e-02 2.591168582439422607e-01 -1.824869662523269653e-01 1.469142735004425049e-01 1.080574020743370056e-01 -2.960951924324035645e-01 4.620120301842689514e-02 -8.827149868011474609e-02 -1.061008032411336899e-02 -8.925998955965042114e-02 2.914110720157623291e-01 -2.327567785978317261e-01 -1.172624081373214722e-01 1.893709003925323486e-01 -1.623440831899642944e-01 -1.564932763576507568e-01 5.723967775702476501e-02 9.718492627143859863e-02 -2.241374701261520386e-01 3.122657239437103271e-01 2.140983939170837402e-01 3.019757196307182312e-02 -1.320713013410568237e-01 -7.058440893888473511e-02 -1.796611398458480835e-01 4.082373380661010742e-01 3.106930851936340332e-02 2.005208842456340790e-02 -5.205648764967918396e-02
-1.079107597470283508e-01 9.646338969469070435e-02 -1.437328159809112549e-01 2.038998752832412720e-01 2.491738796234130859e-01 -2.493149489164352417e-01 1.203128695487976074e-01 1.514906436204910278e-01 -5.299948528409004211e-02 -1.245108526200056076e-02 2.666963636875152588e-01 7.700891792774200439e-02 -7.037676125764846802e-02 3.095065951347351074e-01 -2.234580963850021362e-01 8.245411515235900879e-02 -2.526319958269596100e-02 1.765583306550979614e-01 -3.186278939247131348e-01 5.568211898207664490e-02 1.099174469709396362e-01 -2.051951736211776733e-01 2.897121608257293701e-01 -1.003122702240943909e-01 -1.280259937047958374e-01 -1.023385766893625259e-02 -9.407161176204681396e-02 -5.167863890528678894e-02 2.973981499671936035e-01 1.424339860677719116e-01 2.954735755920410156e-01 9.473062306642532349e-02
4.604360759258270264e-01 1.124742552638053894e-01 7.708057016134262085e-02 1.604318618774414062e-02 -1.637308509089052677e-03 -2.384144961833953857e-01 -1.687074750661849976e-01 -3.517708182334899902e-02 1.440369989722967148e-02 -1.170905008912086487e-01 2.808208763599395752e-01 1.452004313468933105e-01 -1.865424811840057373e-01 -6.916092336177825928e-02 -1.185868009924888611e-01 1.997265666723251343e-01 -1.636312752962112427e-01 2.229241132736206055e-01 -2.995834946632385254e-01 1.454340517520904541e-01 2.587021589279174805e-01 -2.652449607849121094e-01 -1.804020255804061890e-01 -4.876883327960968018e-02 -1.072584465146064758e-01 -6.522545218467712402e-02 3.498222678899765015e-02 -7.460326701402664185e-02 2.849286198616027832e-01 2.644892968237400055e-02 9.387993067502975464e-02 -4.885970056056976318e-02
1.462048590183258057e-01 1.049428731203079224e-01 -9.163498133420944214e-02 4.656822606921195984e-02 3.148858249187469482e-01 -1.849507093429565430e-01 1.339903473854064941e-01 1.237046122550964355e-01 7.348614186048507690e-02 -2.541343867778778076e-01 2.513460814952850342e-02 1.337060928344726562e-01 -3.739752620458602905e-02 2.580155730247497559e-01 -9.268700331449508667e-02 -1.681194901466369629e-01 1.993919610977172852e-01 2.728541791439056396e-01 -3.051167130470275879e-01 1.415110975503921509e-01 -1.169934310019016266e-02 -4.372693598270416260e-01 1.966334432363510132e-01 -8.758977055549621582e-02 -3.042778968811035156e-01 -1.613935828208923340e-02 -3.343673795461654663e-02 -8.532029390335083008e-02 -8.003696799278259277e-02 1.475822627544403076e-01 3.601185232400894165e-02 3.711729496717453003e-02
3.514590561389923096e-01 1.361491084098815918e-01 -7.743268460035324097e-02 3.204523026943206787e-01 5.317429453134536743e-02 -2.228036522865295410e-01 -2.556622028350830078e-02 1.094165444374084473e-01 5.549338180571794510e-03 9.272002428770065308e-02 1.326868981122970581e-01 5.270395800471305847e-02 9.262114763259887695e-02 1.572963595390319824e-01 -6.259111315011978149e-02 -2.744023501873016357e-01 -2.682777643203735352e-01 1.279464215040206909e-01 -8.624836057424545288e-02 -6.231388077139854431e-02 8.501993119716644287e-02 -1.612450033426284790e-01 1.908720135688781738e-01 1.557474881410598755e-01 -1.119914054870605469e-01 -2.450876832008361816e-01 -1.989199817180633545e-01 2.762827649712562561e-02 3.796837329864501953e-01 2.508508563041687012e-01 1.135229915380477905e-01 1.269436776638031006e-01
3.294686675071716309e-01 3.325489908456802368e-02 -1.038532853126525879e-01 6.824375689029693604e-02 5.941619351506233215e-02 -5.356588959693908691e-02 5.615845695137977600e-02 -1.553072929382324219e-01 -2.188908010721206665e-01 -1.174769848585128784e-01 -1.960524544119834900e-02 7.582861930131912231e-02 6.129650026559829712e-02 7.176150381565093994e-02 -5.554296076297760010e-03 -1.206983849406242371e-01 -8.976194262504577637e-02 3.851518630981445312e-01 -9.663027524948120117e-02 7.790232449769973755e-02 6.273875832557678223e-01 -7.906594872474670410e-02 -3.173743560910224915e-02 -1.415582746267318726e-01 2.206711098551750183e-02 2.211228609085083008e-01 -5.370643362402915955e-02 3.487959736958146095e-03 2.202451080083847046e-01 3.369699046015739441e-02 -1.453592032194137573e-01 -1.846734881401062012e-01
1.862000674009323120e-01 -9.942939132452011108e-02 8.758259564638137817e-02 -1.383818686008453369e-01 -5.043470486998558044e-02 4.280316829681396484e-02 4.090819135308265686e-02 1.105093508958816528e-01 -1.756262779235839844e-01 -6.739000231027603149e-02 3.411185443401336670e-01 -1.003299877047538757e-01 -3.220863640308380127e-02 -5.404844507575035095e-02 1.269343197345733643e-01 2.840281464159488678e-02 -8.930422365665435791e-02 1.587713211774826050e-01 -9.952497482299804688e-02 2.076869904994964600e-01 3.209745287895202637e-01 -4.697265028953552246e-01 -1.017783433198928833e-01 -4.076971486210823059e-02 -3.203013241291046143e-01 -3.040336668491363525e-01 -7.121024280786514282e-02 1.831262260675430298e-01 2.442481219768524170e-01 -4.241885989904403687e-02 -9.096676856279373169e-02 4.890481382608413696e-02
-8.035460859537124634e-02 9.173913300037384033e-02 -2.824133075773715973e-02 2.995726466178894043e-01 1.029728651046752930e-01 -1.804296821355819702e-01 2.886905968189239502e-01 1.180229634046554565e-01 -9.430027008056640625e-02 -9.061163663864135742e-02 7.455624639987945557e-02 -1.505797449499368668e-02 -5.164086818695068359e-02 2.259682863950729370e-01 2.949146740138530731e-02 -1.491298377513885498e-01 5.528621748089790344e-02 9.550422430038452148e-02 -3.759541511535644531e-01 2.105478346347808838e-01 1.179851070046424866e-01 -1.338677704334259033e-01 3.734112083911895752e-01 -1.582949981093406677e-02 -2.559677958488464355e-01 -1.565817296504974365e-01 -1.249045878648757935e-01 -4.284035414457321167e-02 3.231296241283416748e-01 2.133138924837112427e-01 9.034508466720581055e-02 -1.396448463201522827e-01
1.487427204847335815e-01 -3.624687716364860535e-02 -9.036390483379364014e-02 -1.720423102378845215e-01 2.251449823379516602e-01 -3.763518929481506348e-01 2.112991809844970703e-01 1.973990350961685181e-02 -3.186444044113159180e-01 4.320621490478515625e-02 -3.763622790575027466e-02 2.595331370830535889e-01 7.095208019018173218e-02 2.186088562011718750e-01 1.107167527079582214e-01 -1.157475039362907410e-01 -2.913282439112663269e-02 8.707060664892196655e-02 -9.071270376443862915e-02 1.061514467000961304e-01 4.294230341911315918e-01 -2.105217427015304565e-01 -1.423550695180892944e-01 1.384130269289016724e-01 -1.387749705463647842e-02 4.578683897852897644e-02 1.119613870978355408e-01 -4.440046846866607666e-02 1.023754701018333435e-01 -3.764179721474647522e-02 -2.975400686264038086e-01 -1.935918480157852173e-01
2.902811169624328613e-01 2.815467119216918945e-01 -1.326872557401657104e-01 6.998891383409500122e-02 2.357372641563415527e-01 -2.889715880155563354e-02 6.036045402288436890e-02 5.205114558339118958e-02 -9.330902993679046631e-02 2.705069817602634430e-02 -3.172478079795837402e-02 5.072762817144393921e-02 -1.191554740071296692e-01 1.997059583663940430e-01 1.242200806736946106e-01 -3.939294815063476562e-01 -2.605822384357452393e-01 1.033275648951530457e-01 -2.414069697260856628e-02 6.044491007924079895e-02 1.049838140606880188e-01 -4.943129420280456543e-02 2.313631176948547363e-01 2.124524414539337158e-01 -2.202581465244293213e-01 -1.401791721582412720e-01 -2.929507791996002197e-01 8.323223143815994263e-02 2.203036397695541382e-01 3.086188435554504395e-01 -7.536528259515762329e-02 -9.043043851852416992e-02
2.216531336307525635e-02 1.887036710977554321e-01 -2.942712232470512390e-02 -2.305721789598464966e-01 1.625736355781555176e-01 -7.789433747529983521e-02 3.650431334972381592e-01 -3.055853247642517090e-01 -1.908898204565048218e-01 -2.277567982673645020e-01 1.280323695391416550e-02 3.115120828151702881e-01 2.168675661087036133e-01 9.520802646875381470e-02 3.817064315080642700e-02 1.706733703613281250e-01 -1.606032624840736389e-02 1.829507648944854736e-01 -1.768489778041839600e-01 -1.475075781345367432e-01 -6.160942837595939636e-02 -3.045772314071655273e-01 -1.282809227705001831e-01 2.212378382682800293e-01 1.021237857639789581e-02 1.993629187345504761e-01 -1.788002550601959229e-01 -1.717153191566467285e-01 1.619845330715179443e-01 -2.772280713543295860e-04 -1.506530400365591049e-02 -4.511841386556625366e-02
2.417195439338684082e-01 -1.134999617934226990e-01 -1.757300198078155518e-01 -5.490217357873916626e-03 -3.528667613863945007e-02 1.143866777420043945e-01 1.379061639308929443e-01 -1.730899363756179810e-01 2.384136430919170380e-02 -2.702747471630573273e-02 2.922262847423553467e-01 2.906267717480659485e-02 1.105558946728706360e-01 1.379037946462631226e-01 -2.390532195568084717e-02 1.772377826273441315e-02 -1.237983703613281250e-01 1.273258030414581299e-01 -3.664045035839080811e-02 1.315871626138687134e-01 -2.132590115070343018e-01 -4.871022403240203857e-01 -1.246212143450975418e-02 2.722177207469940186e-01 -7.544547319412231445e-02 1.646790504455566406e-01 -2.894231677055358887e-01 1.708623953163623810e-02 3.121986985206604004e-01 2.149991244077682495e-01 1.775561869144439697e-01 -1.245631054043769836e-01
3.535792529582977295e-01 2.173263877630233765e-01 -1.506708860397338867e-01 4.634856805205345154e-02 1.748362034559249878e-01 -8.139098994433879852e-03 -2.332343161106109619e-02 -3.042359277606010437e-02 -2.531720325350761414e-02 1.195421665906906128e-01 2.903985977172851562e-01 7.962706685066223145e-02 6.236026436090469360e-02 1.349644213914871216e-01 4.333144798874855042e-02 -9.120336174964904785e-02 -1.749311089515686035e-01 -2.105001360177993774e-02 -3.294412195682525635e-01 -2.823159694671630859e-01 -8.352517336606979370e-02 -5.087989568710327148e-01 3.416943550109863281e-02 -2.077613025903701782e-02 -8.364208787679672241e-02 -5.885207094252109528e-03 -2.982625067234039307e-01 1.634270250797271729e-01 1.074862629175186157e-01 9.156045503914356232e-03 -9.892240911722183228e-02 -4.519375786185264587e-02
8.272101730108261108e-02 3.188862502574920654e-01 1.570648252964019775e-01 -1.482228189706802368e-01 -6.304486095905303955e-02 6.789253652095794678e-02 7.052534073591232300e-02 -1.621573045849800110e-02 -3.004783391952514648e-01 -2.891885936260223389e-01 1.623651981353759766e-01 2.328622341156005859e-01 1.081196516752243042e-01 -1.685697734355926514e-01 2.544666230678558350e-01 1.292985081672668457e-01 2.837752401828765869e-01 2.000830471515655518e-01 -1.419624686241149902e-01 -3.292198479175567627e-02 1.366530507802963257e-01 -3.267575204372406006e-01 -7.855697721242904663e-02 3.330256417393684387e-02 -5.834821984171867371e-02 1.018678247928619385e-01 -3.034930676221847534e-02 1.220634654164314270e-01 3.390684127807617188e-01 -7.482925057411193848e-02 5.426150560379028320e-02 1.651977002620697021e-01
3.245854377746582031e-01 1.106441318988800049e-01 2.087217569351196289e-01 1.335477083921432495e-01 -6.545511633157730103e-02 -1.847627013921737671e-01 3.272747993469238281e-01 1.401671320199966431e-01 -1.019401252269744873e-01 1.389702111482620239e-01 2.466317713260650635e-01 8.937697112560272217e-02 -2.268554270267486572e-02 1.561600714921951294e-01 2.206742167472839355e-01 -2.596726417541503906e-01 -2.917355298995971680e-01 -8.684510737657546997e-02 -3.070232570171356201e-01 1.819762773811817169e-02 -1.285376548767089844e-01 -1.813078820705413818e-01 1.688209176063537598e-01 -7.600616663694381714e-02 1.571052707731723785e-02 3.211769973859190941e-03 -2.269097566604614258e-01 1.575830727815628052e-01 2.037590593099594116e-01 -1.150208991020917892e-02 1.477155089378356934e-01 -7.288326323032379150e-02
6.756235659122467041e-02 1.032543275505304337e-02 9.077712148427963257e-02 2.101392298936843872e-01 -5.884456261992454529e-02 -3.107068128883838654e-02 -4.336287826299667358e-02 -1.124045625329017639e-01 -3.354472815990447998e-01 2.317567765712738037e-01 9.411437809467315674e-02 -7.400905014947056770e-04 1.278371065855026245e-01 1.467648744583129883e-01 -2.490443736314773560e-02 -2.945339679718017578e-01 1.082479059696197510e-01 1.050554588437080383e-01 -2.553219199180603027e-01 1.536281704902648926e-01 3.189533352851867676e-01 -3.534727692604064941e-01 2.277954071760177612e-01 7.129442691802978516e-02 -1.898741722106933594e-01 -1.064926087856292725e-01 -1.710518151521682739e-01 -2.582980096340179443e-01 -1.498576812446117401e-02 1.837830990552902222e-01 2.257936894893646240e-01 9.675396606326103210e-03
-9.252232313156127930e-02 -1.919840425252914429e-01 2.942621894180774689e-02 -2.429515570402145386e-01 6.409720331430435181e-02 -2.840472385287284851e-02 2.874103188514709473e-01 -2.885040938854217529e-01 1.762151904404163361e-02 -1.525488309562206268e-02 7.254720665514469147e-03 6.110933050513267517e-02 9.097871184349060059e-02 1.793721914291381836e-01 -1.619757711887359619e-02 -6.581922620534896851e-02 1.208933815360069275e-02 2.020571827888488770e-01 -1.094635725021362305e-01 3.388096988201141357e-01 3.201287686824798584e-01 -2.443614304065704346e-01 8.156783878803253174e-03 2.434021383523941040e-01 1.483394647948443890e-03 -5.670586973428726196e-02 -2.458079904317855835e-01 7.122144103050231934e-02 2.710602581501007080e-01 2.534546852111816406e-01 2.391176372766494751e-01 -1.473224461078643799e-01
2.067547738552093506e-01 1.909516900777816772e-01 1.498768776655197144e-01 -2.743057161569595337e-02 2.054691910743713379e-01 6.618232466280460358e-03 2.951894104480743408e-01 -1.272855699062347412e-01 -1.882109642028808594e-01 -5.392487719655036926e-02 2.145591825246810913e-01 -4.474844038486480713e-02 1.265580505132675171e-01 3.168612122535705566e-01 9.336686879396438599e-02 1.260734349489212036e-01 -4.614662230014801025e-01 1.403423696756362915e-01 -1.745028942823410034e-01 -1.979091437533497810e-03 -4.180958122014999390e-02 -2.607142031192779541e-01 1.400960087776184082e-01 1.602035164833068848e-01 -2.802881971001625061e-02 -3.013551533222198486e-01 1.374313682317733765e-01 -2.757361903786659241e-02 -4.531712085008621216e-02 1.349139064550399780e-01 4.671793431043624878e-02 1.130260899662971497e-01
3.327776491641998291e-01 7.186436653137207031e-02 -2.025404572486877441e-01 8.112839609384536743e-02 1.945026665925979614e-01 -9.529408812522888184e-02 -5.622701719403266907e-02 -2.029513865709304810e-01 -1.283455044031143188e-01 1.458031311631202698e-02 1.391379982233047485e-01 2.881271839141845703e-01 2.533262968063354492e-01 3.581132590770721436e-01 -1.606239527463912964e-01 2.051094472408294678e-01 2.399461269378662109e-01 2.173213958740234375e-01 -1.867053061723709106e-01 1.701987348496913910e-02 3.266585767269134521e-01 3.069379739463329315e-02 -7.887787371873855591e-02 1.018338203430175781e-01 1.204797923564910889e-01 -9.226379543542861938e-02 -2.000890076160430908e-01 1.155556216835975647e-01 -6.302834302186965942e-02 1.138199195265769958e-01 -8.366292715072631836e-02 3.662390261888504028e-02
3.144890442490577698e-02 1.039989665150642395e-02 1.487473398447036743e-01 1.495362222194671631e-01 9.887938946485519409e-02 1.904581338167190552e-01 1.775961667299270630e-01 1.146725658327341080e-02 1.266340315341949463e-01 -2.265909761190414429e-01 8.996828645467758179e-02 9.088402986526489258e-02 3.003158569335937500e-01 7.899260520935058594e-02 2.832970023155212402e-02 6.258160620927810669e-02 9.237734600901603699e-03 2.552047371864318848e-01 -2.154822498559951782e-01 -1.158614009618759155e-01 2.893529832363128662e-01 -4.524801969528198242e-01 1.533354669809341431e-01 8.194652199745178223e-02 -9.857200831174850464e-02 -1.493965536355972290e-01 -5.851575359702110291e-02 2.295913100242614746e-01 3.436009585857391357e-01 -1.179973185062408447e-01 -1.664502322673797607e-01 1.363281812518835068e-02
2.986355721950531006e-01 -7.814849168062210083e-02 1.354155540466308594e-01 -1.812080144882202148e-01 6.435594707727432251e-02 1.576206386089324951e-01 1.945546418428421021e-01 -8.285287767648696899e-02 -3.612689301371574402e-02 -1.782222688198089600e-01 2.924252152442932129e-01 -1.254083514213562012e-01 1.099023222923278809e-01 1.182608380913734436e-01 1.645907014608383179e-01 9.052357077598571777e-02 -1.077085062861442566e-01 -1.087159961462020874e-01 -3.178054690361022949e-01 4.046277701854705811e-02 1.018143892288208008e-01 -1.918547451496124268e-01 -1.985709071159362793e-01 1.744323223829269409e-02 -3.997469246387481689e-01 -3.671776950359344482e-01 -1.537394970655441284e-01 1.245375946164131165e-01 1.391251236200332642e-01 3.318631649017333984e-02 -1.266978532075881958e-01 3.062919527292251587e-02
3.057325482368469238e-01 1.237792707979679108e-02 -4.617832228541374207e-02 1.452092230319976807e-01 1.214162260293960571e-01 1.182727143168449402e-01 3.083860278129577637e-01 -6.859849393367767334e-02 -2.637367248535156250e-01 2.450978308916091919e-01 2.246410995721817017e-01 5.917510017752647400e-03 2.011908590793609619e-01 1.233604475855827332e-01 6.883957237005233765e-02 -3.334966674447059631e-02 1.878034090623259544e-03 -2.055726759135723114e-02 -6.428449600934982300e-02 1.633644551038742065e-01 -1.307669728994369507e-01 -2.908863127231597900e-01 -4.472800530493259430e-03 -8.785316348075866699e-02 -4.723075777292251587e-02 -1.700007915496826172e-01 -4.027768969535827637e-01 8.561407774686813354e-02 2.292440831661224365e-01 -5.588795244693756104e-02 -3.401396870613098145e-01 -1.349392812699079514e-02
4.711286127567291260e-01 7.175051420927047729e-02 1.529996097087860107e-01 -4.033308103680610657e-02 2.034932971000671387e-01 -5.872254446148872375e-02 2.647360265254974365e-01 1.218416020274162292e-01 -2.554616630077362061e-01 -1.708777546882629395e-01 4.301291108131408691e-01 -4.730611573904752731e-03 -1.417690813541412354e-01 1.012836545705795288e-01 2.283179201185703278e-02 -1.738320142030715942e-01 -2.110522389411926270e-01 6.757415086030960083e-02 1.885593980550765991e-01 1.409697085618972778e-01 2.241334170103073120e-01 -3.024273179471492767e-02 2.781938612461090088e-01 -8.366208523511886597e-02 -5.322573333978652954e-02 -1.203884109854698181e-01 -9.258376061916351318e-02 2.435416216030716896e-03 4.515108093619346619e-02 3.512436524033546448e-02 9.011671692132949829e-02 -1.006678678095340729e-02
1.506769806146621704e-01 2.292545326054096222e-02 -4.984623938798904419e-02 -1.916236579418182373e-01 1.499989181756973267e-01 -1.879431456327438354e-01 2.581262886524200439e-01 -2.062866836786270142e-01 -1.274274140596389771e-01 -1.531951576471328735e-01 1.002416666597127914e-02 -1.310697942972183228e-01 5.871220231056213379e-01 -1.673650555312633514e-02 -5.944649223238229752e-03 -1.057783979922533035e-02 3.798083588480949402e-02 7.372085750102996826e-02 3.771474212408065796e-02 1.935388445854187012e-01 2.621328234672546387e-01 -2.198879234492778778e-02 5.156073346734046936e-02 9.866536408662796021e-02 -1.797386556863784790e-01 1.163237690925598145e-01 -2.127280235290527344e-01 1.108335554599761963e-01 2.167380452156066895e-01 1.783835291862487793e-01 -1.290564984083175659e-01 -2.055761814117431641e-01
2.711092233657836914e-01 2.024524286389350891e-02 -6.714532524347305298e-02 -1.833387315273284912e-01 5.229546222835779190e-03 -5.608427897095680237e-02 1.508190482854843140e-01 1.662978902459144592e-02 -4.756117761135101318e-01 -2.482361346483230591e-01 6.187616661190986633e-02 1.979755163192749023e-01 3.449305146932601929e-02 -1.791484355926513672e-01 -1.364369504153728485e-02 -4.102157056331634521e-02 -1.401170790195465088e-01 -8.341170102357864380e-02 -4.536975920200347900e-01 1.369934082031250000e-01 1.211643964052200317e-01 -6.343108415603637695e-02 -9.654528647661209106e-02 -5.751372128725051880e-02 1.025990396738052368e-02 -7.244562357664108276e-02 -3.923710435628890991e-02 2.154860412701964378e-03 3.188016414642333984e-01 -2.598428726196289062e-01 1.150868600234389305e-03 -1.928341984748840332e-01
4.087804257869720459e-01 1.062936112284660339e-01 -1.633457432035356760e-04 -3.721987009048461914e-01 1.123094931244850159e-01 -6.145443394780158997e-02 -2.244884893298149109e-02 -2.181350141763687134e-01 -1.932570636272430420e-01 -8.814782649278640747e-02 8.228783309459686279e-02 2.150339782238006592e-01 5.184985399246215820e-01 7.634543627500534058e-02 -7.213056832551956177e-02 -1.374549418687820435e-01 -4.447632282972335815e-02 -7.224606350064277649e-03 3.982842341065406799e-02 -9.752816520631313324e-03 2.721557319164276123e-01 -4.038375616073608398e-02 2.115822136402130127e-01 1.211006194353103638e-01 -8.533859252929687500e-02 1.448687352240085602e-02 -7.763323187828063965e-02 -5.770868808031082153e-02 2.180236577987670898e-01 4.352213814854621887e-02 -8.780364692211151123e-02 -9.415183961391448975e-02
-4.535661265254020691e-02 3.276080489158630371e-01 1.794899553060531616e-01 2.370295114815235138e-02 -1.995714157819747925e-01 -5.948736146092414856e-02 6.799350678920745850e-02 7.185649871826171875e-02 -3.529555797576904297e-01 -1.525921672582626343e-01 1.313502490520477295e-01 8.786897361278533936e-02 3.554359078407287598e-01 -1.980463564395904541e-01 1.263153403997421265e-01 6.509672850370407104e-02 9.291616082191467285e-02 3.190389871597290039e-01 -2.047996670007705688e-01 1.786312758922576904e-01 5.953447893261909485e-02 -2.990795671939849854e-01 -1.267566531896591187e-01 5.335915833711624146e-02 -8.508632332086563110e-02 7.027395814657211304e-02 -1.118386462330818176e-01 1.926648467779159546e-01 2.644421756267547607e-01 8.218988031148910522e-02 2.848194167017936707e-02 1.030374616384506226e-01
2.146784812211990356e-01 3.403816521167755127e-01 8.901405334472656250e-02 6.499575078487396240e-02 1.496562063694000244e-01 -4.609753191471099854e-02 2.238010168075561523e-01 1.548271179199218750e-01 -5.222756862640380859e-01 -6.058125942945480347e-02 -7.329716533422470093e-02 3.479270637035369873e-01 -1.872070692479610443e-02 -2.858114056289196014e-02 9.359044581651687622e-02 3.277832269668579102e-02 -8.852717280387878418e-02 8.962276577949523926e-02 -1.145970299839973450e-01 9.326688945293426514e-02 7.727716863155364990e-02 3.645559027791023254e-02 -7.007447630167007446e-02 9.581523016095161438e-03 -5.605512857437133789e-02 2.946248278021812439e-02 7.871671766042709351e-02 -2.482648007571697235e-02 4.278835952281951904e-01 6.288234144449234009e-02 2.031067945063114166e-02 -2.553023695945739746e-01
2.181364595890045166e-01 1.347176637500524521e-02 -4.754174873232841492e-02 3.181027993559837341e-02 7.246264070272445679e-02 -2.006055861711502075e-01 -9.438389912247657776e-03 -1.179755777120590210e-01 -2.589525580406188965e-01 -1.146183609962463379e-01 9.513990581035614014e-02 2.325387746095657349e-01 2.728779315948486328e-01 1.951116919517517090e-01 -1.016720458865165710e-01 -5.755514279007911682e-02 -1.508391350507736206e-01 1.133853849023580551e-02 -2.996230721473693848e-01 1.762167550623416901e-02 4.356411993503570557e-01 3.941939771175384521e-02 1.136075556278228760e-01 -1.501465737819671631e-01 -1.896803453564643860e-02 -1.878627762198448181e-02 1.632114052772521973e-01 3.735953196883201599e-02 3.819457292556762695e-01 8.623291552066802979e-02 -2.228962481021881104e-01 -2.201378047466278076e-01
2.205663472414016724e-01 4.200614392757415771e-01 -6.913489103317260742e-02 2.284789681434631348e-01 1.024140715599060059e-01 8.940765261650085449e-02 -4.579548910260200500e-02 -1.786320656538009644e-02 -3.009004592895507812e-01 -1.249208748340606689e-01 -8.112881332635879517e-02 3.228307962417602539e-01 -6.300015002489089966e-02 -4.441095143556594849e-02 -1.287731528282165527e-02 -7.586731016635894775e-02 1.299048215150833130e-01 5.500902608036994934e-02 -3.955113291740417480e-01 2.285926640033721924e-01 1.733324080705642700e-01 -2.640385925769805908e-01 -8.340131491422653198e-02 1.709717810153961182e-01 -4.283837229013442993e-02 2.040922194719314575e-01 6.265518255531787872e-03 -7.068496942520141602e-02 1.298227906227111816e-01 -1.512005925178527832e-01 -1.228405237197875977e-01 1.856142655014991760e-02
3.254349529743194580e-01 -1.945233643054962158e-01 -2.340422272682189941e-01 3.488460555672645569e-02 -2.451795339584350586e-01 1.060578376054763794e-01 3.155002892017364502e-01 -1.123460680246353149e-01 -1.614084094762802124e-01 -2.820777297019958496e-01 -1.323352307081222534e-01 4.667732864618301392e-02 1.116015538573265076e-01 1.786015182733535767e-01 -4.726856201887130737e-02 -1.282971799373626709e-01 -2.954172715544700623e-02 5.168300494551658630e-02 -1.305488944053649902e-01 3.021459877490997314e-01 3.736271709203720093e-02 -2.360311150550842285e-01 -6.375186890363693237e-02 1.352323591709136963e-01 -1.600804366171360016e-02 -7.296922057867050171e-02 -3.550181090831756592e-01 2.664912641048431396e-01 5.103202909231185913e-02 1.607713699340820312e-01 -9.163219481706619263e-03 -7.659797370433807373e-02
1.485792845487594604e-01 2.048774510622024536e-01 -1.177370995283126831e-01 -4.251310601830482483e-02 -7.426102645695209503e-03 -1.569973975419998169e-01 1.019527986645698547e-01 -8.730976283550262451e-02 -3.892633020877838135e-01 4.200330469757318497e-03 1.577257663011550903e-01 3.834056481719017029e-02 -6.678885221481323242e-02 4.724047482013702393e-01 1.391653418540954590e-01 1.895242929458618164e-02 5.626038834452629089e-02 1.552727725356817245e-02 -2.900827527046203613e-01 1.843325560912489891e-03 -4.477920010685920715e-02 -9.663591533899307251e-02 -1.660000085830688477e-01 2.687329053878784180e-01 3.850242868065834045e-02 3.056792318820953369e-01 -8.861979097127914429e-02 2.041200101375579834e-01 2.823857069015502930e-01 -7.915560156106948853e-02 -1.056599393486976624e-01 -1.096741259098052979e-01
1.918418109416961670e-01 3.593982458114624023e-01 -3.418178111314773560e-02 -1.070763245224952698e-01 9.569362550973892212e-02 -1.884898990392684937e-01 2.985176742076873779e-01 -1.668329983949661255e-01 -1.871824860572814941e-01 -4.694223403930664062e-02 1.444156914949417114e-01 1.811421513557434082e-01 3.790811821818351746e-02 2.335652559995651245e-01 1.536729633808135986e-01 8.235257863998413086e-02 5.698531866073608398e-02 -6.124742701649665833e-02 -2.505096234381198883e-02 5.233444273471832275e-02 1.600711606442928314e-02 -3.540837466716766357e-01 -2.700942456722259521e-01 -8.266118355095386505e-03 1.250553578138351440e-01 -9.442537277936935425e-02 -2.647061645984649658e-01 7.931506633758544922e-02 5.498496070504188538e-02 -1.816427260637283325e-01 -2.851408347487449646e-02 -3.683834969997406006e-01
1.328895837068557739e-01 -3.749401867389678955e-02 -2.178977057337760925e-02 2.885966598987579346e-01 6.164966523647308350e-02 -2.522070407867431641e-01 3.920609354972839355e-01 -4.226871766149997711e-03 -4.672115296125411987e-02 -7.505568861961364746e-02 3.465757146477699280e-02 1.386351287364959717e-01 -1.859968602657318115e-01 1.441495865583419800e-01 -1.579795628786087036e-01 -1.158928349614143372e-01 -3.382733762264251709e-01 -4.806819930672645569e-02 5.352521315217018127e-02 1.295596808195114136e-01 4.564038664102554321e-02 -4.446247518062591553e-01 -4.585196822881698608e-02 -1.030250638723373413e-01 -1.142885014414787292e-01 -2.740165293216705322e-01 -1.524428278207778931e-01 7.424531877040863037e-02 2.710987329483032227e-01 9.650272130966186523e-02 6.700138002634048462e-02 3.094715252518653870e-02
3.066789805889129639e-01 2.981211543083190918e-01 -8.729550242424011230e-02 3.429167717695236206e-02 1.222547963261604309e-01 5.075561627745628357e-02 3.100296556949615479e-01 1.144099906086921692e-01 -2.251296788454055786e-01 -6.585503369569778442e-02 4.910358786582946777e-02 2.766552865505218506e-01 1.463103201240301132e-02 2.224847674369812012e-01 -1.749946549534797668e-02 -1.737752705812454224e-01 1.358322352170944214e-01 1.321048289537429810e-01 -4.872800111770629883e-01 4.444908723235130310e-02 -9.668527543544769287e-02 2.112640626728534698e-02 -1.717017889022827148e-01 -7.256860285997390747e-02 1.455790251493453979e-01 1.384283006191253662e-01 -1.155924797058105469e-01 -2.031794637441635132e-01 3.280969336628913879e-02 1.990226060152053833e-01 1.049293652176856995e-01 -2.828907035291194916e-02
-6.249665841460227966e-02 5.233654975891113281e-01 7.381659001111984253e-02 6.712725013494491577e-02 1.414653062820434570e-01 -3.391842544078826904e-02 8.300969749689102173e-02 -3.288058936595916748e-02 -3.463585674762725830e-01 -1.520976573228836060e-01 -1.900275424122810364e-02 6.115008518099784851e-02 -4.167577624320983887e-02 4.773642122745513916e-02 -4.385206848382949829e-02 -3.725513443350791931e-02 9.794544428586959839e-02 3.162811994552612305e-01 -1.226442977786064148e-01 1.235448271036148071e-01 8.414473384618759155e-02 -3.807492554187774658e-01 1.126606762409210205e-01 -3.728088224306702614e-03 9.549906849861145020e-02 1.031872406601905823e-01 -2.048536390066146851e-01 8.792202174663543701e-02 1.712909489870071411e-01 3.349050506949424744e-02 -1.010136529803276062e-01 -3.372688591480255127e-01
3.304625153541564941e-01 6.353764981031417847e-02 -1.696293801069259644e-01 -5.882670357823371887e-02 1.711308062076568604e-01 3.734016045928001404e-02 3.953422605991363525e-02 -1.785855740308761597e-01 -2.169333584606647491e-02 -6.543418020009994507e-02 1.494715660810470581e-01 -1.493551582098007202e-01 4.362890496850013733e-02 1.825659573078155518e-01 -2.962700128555297852e-01 5.055571347475051880e-02 -3.649297058582305908e-01 1.574395895004272461e-01 -2.844482362270355225e-01 2.047930955886840820e-01 1.529458314180374146e-01 -2.506749890744686127e-02 5.416589975357055664e-02 -5.314526706933975220e-02 -2.771714031696319580e-01 1.661778613924980164e-02 1.293293386697769165e-01 -2.425734251737594604e-01 2.645998299121856689e-01 1.773652285337448120e-01 -7.358509302139282227e-02 -2.127792835235595703e-01
3.957888782024383545e-01 -2.730108052492141724e-02 -1.454493105411529541e-01 2.842158675193786621e-01 6.832699477672576904e-02 -8.030954748392105103e-02 2.414233982563018799e-01 -5.104014649987220764e-02 2.215215004980564117e-02 1.342331320047378540e-01 2.126749604940414429e-01 2.022061264142394066e-03 1.035612598061561584e-01 3.662093281745910645e-01 2.688258700072765350e-02 -1.431037634611129761e-01 -6.875017285346984863e-02 1.379793602973222733e-02 -2.036230452358722687e-02 9.849021583795547485e-02 -1.127595379948616028e-01 -2.833413481712341309e-01 -2.272942848503589630e-02 5.014844983816146851e-02 -1.823770552873611450e-01 -1.269995421171188354e-01 -4.421230554580688477e-01 -3.437616303563117981e-02 1.585763990879058838e-01 1.368928849697113037e-01 1.791306436061859131e-01 7.618795335292816162e-02
2.521956861019134521e-01 -1.342561244964599609e-01 6.345272064208984375e-02 4.669782146811485291e-02 3.180247843265533447e-01 -2.575376927852630615e-01 -4.794846847653388977e-02 -6.774315983057022095e-02 -1.769616603851318359e-01 -1.110922843217849731e-01 6.589297205209732056e-02 3.070098757743835449e-01 8.508119732141494751e-02 -1.713657081127166748e-01 -1.191473528742790222e-01 2.811145782470703125e-02 8.287651091814041138e-02 9.799707680940628052e-02 -2.601859867572784424e-01 1.432549059391021729e-01 3.770734965801239014e-01 1.026551146060228348e-02 -2.636240981519222260e-02 -4.447147622704505920e-02 -1.743858009576797485e-01 -2.652587601915001869e-03 -7.090742886066436768e-02 -5.419394373893737793e-02 4.385008215904235840e-01 1.665905863046646118e-02 1.916193515062332153e-01 -1.632580906152725220e-01
-8.786151558160781860e-02 1.171624809503555298e-01 -1.090390905737876892e-01 8.759821951389312744e-02 1.231935471296310425e-01 -2.640360891819000244e-01 1.137314289808273315e-01 6.878705322742462158e-02 -1.757088899612426758e-01 9.821534901857376099e-02 2.303896695375442505e-01 8.111488819122314453e-02 -1.343393418937921524e-02 1.824061274528503418e-01 5.124469171278178692e-04 -8.987889438867568970e-02 2.326812827959656715e-03 -3.044174052774906158e-02 -4.447719752788543701e-01 2.052000164985656738e-01 -7.622724026441574097e-02 -3.779345750808715820e-01 1.701743453741073608e-01 -1.382123529911041260e-01 -2.552067041397094727e-01 -1.257607042789459229e-01 7.827168703079223633e-02 -1.729096621274948120e-01 2.047239392995834351e-01 2.827682793140411377e-01 1.921990960836410522e-01 -3.705756366252899170e-02
2.578140795230865479e-01 -3.216173872351646423e-02 5.511127784848213196e-02 2.074585109949111938e-01 1.699079573154449463e-01 -3.829108476638793945e-01 8.223351836204528809e-02 3.862704709172248840e-02 1.756359823048114777e-02 -2.501288950443267822e-01 4.577245563268661499e-02 2.323478162288665771e-01 1.587498635053634644e-01 2.600328028202056885e-01 -9.076530486345291138e-02 -2.328173667192459106e-01 1.219570562243461609e-01 2.285238653421401978e-01 -2.465505152940750122e-01 2.638257741928100586e-01 -1.055964156985282898e-01 -1.938646882772445679e-01 2.425857931375503540e-01 1.467887591570615768e-02 -2.304439991712570190e-01 1.539932377636432648e-02 -1.002440080046653748e-01 -3.869755938649177551e-02 1.285272240638732910e-01 1.027000695466995239e-01 -1.444038748741149902e-01 -1.018364876508712769e-01
3.623746335506439209e-02 1.003267839550971985e-01 -7.334401458501815796e-02 -7.142267376184463501e-02 7.022669911384582520e-02 9.726721793413162231e-02 -1.018881872296333313e-01 4.789459332823753357e-02 -3.667095303535461426e-01 -1.251762956380844116e-01 -4.576644301414489746e-02 1.382238566875457764e-01 5.957033857703208923e-02 2.326355874538421631e-01 2.042825520038604736e-01 4.412573575973510742e-02 -1.926038786768913269e-02 2.600348889827728271e-01 -3.671044707298278809e-01 4.349293932318687439e-02 5.500845313072204590e-01 -2.390399575233459473e-01 -1.729122698307037354e-01 9.711650013923645020e-02 -4.495505988597869873e-02 1.597505807876586914e-01 -9.504996985197067261e-02 5.530482530593872070e-02 7.264441251754760742e-02 -6.565344333648681641e-02 -1.191244199872016907e-01 1.061081960797309875e-01
2.130479216575622559e-01 1.571749150753021240e-01 -1.333802789449691772e-01 -6.038970313966274261e-03 7.076628506183624268e-02 2.283545769751071930e-02 2.280443012714385986e-01 3.154456149786710739e-03 -3.610522150993347168e-01 -3.113359026610851288e-02 2.584033906459808350e-01 2.663691993802785873e-03 8.450978249311447144e-02 -1.903333701193332672e-02 -1.501388698816299438e-01 7.284872233867645264e-02 1.269747018814086914e-01 3.000327944755554199e-01 -1.008961796760559082e-01 1.019839122891426086e-01 2.027491852641105652e-02 -3.970288336277008057e-01 -1.144409775733947754e-01 -3.964473679661750793e-02 9.467026591300964355e-02 2.612633407115936279e-01 -3.167331814765930176e-01 1.670069247484207153e-01 -8.267103135585784912e-02 2.575602233409881592e-01 -1.134144291281700134e-01 -1.737100481986999512e-01
1.576524786651134491e-02 1.522224955260753632e-02 1.333113610744476318e-01 -1.214506849646568298e-02 2.777567207813262939e-01 2.529495358467102051e-01 2.939874827861785889e-01 5.673716589808464050e-02 -1.624970138072967529e-01 -1.100939586758613586e-01 1.787015199661254883e-01 1.652413010597229004e-01 1.872631460428237915e-01 1.018055155873298645e-01 -1.559826135635375977e-01 8.188737928867340088e-02 -3.715054690837860107e-02 -1.388543397188186646e-01 -4.435359835624694824e-01 -2.862688340246677399e-02 3.593006730079650879e-01 -2.237347066402435303e-01 -9.363485872745513916e-02 2.569262385368347168e-01 -7.871522009372711182e-02 -9.528714232146739960e-03 -9.065743535757064819e-02 7.701335847377777100e-02 1.171015575528144836e-01 -5.355357378721237183e-02 1.561980247497558594e-01 -2.074487507343292236e-01
3.006217479705810547e-01 2.077331244945526123e-01 5.010587163269519806e-03 1.916367560625076294e-02 1.660055369138717651e-01 -6.527579389512538910e-03 4.471153616905212402e-01 -8.343940973281860352e-02 -2.476371377706527710e-01 -9.783561527729034424e-02 1.121697947382926941e-01 1.027534678578376770e-01 3.704727068543434143e-02 -4.370120586827397346e-04 7.813531160354614258e-02 -1.842806860804557800e-02 1.837911754846572876e-01 -1.208380907773971558e-01 -2.959315106272697449e-02 2.695343494415283203e-01 1.938833147287368774e-01 -2.059414684772491455e-01 -1.023520529270172119e-01 -1.016883552074432373e-01 -9.042630344629287720e-02 2.269570082426071167e-01 7.624742388725280762e-02 -1.016335412859916687e-01 1.823339462280273438e-01 1.880910694599151611e-01 6.900067441165447235e-03 -4.031464159488677979e-01
2.076345086097717285e-01 -1.349305063486099243e-01 -1.939523220062255859e-01 7.414031773805618286e-02 2.249100655317306519e-01 -2.514540255069732666e-01 2.411378175020217896e-01 9.719699621200561523e-02 -8.285013586282730103e-02 3.054535016417503357e-02 1.737800687551498413e-01 1.378116309642791748e-01 5.224749073386192322e-02 2.035346478223800659e-01 -3.731711767613887787e-03 -3.838884457945823669e-02 -1.669273915467783809e-04 9.294359385967254639e-02 -3.301816880702972412e-01 1.416465789079666138e-01 -2.052477560937404633e-02 -3.337127268314361572e-01 2.002149969339370728e-01 -2.378214746713638306e-01 -2.818785905838012695e-01 -2.292644828557968140e-01 1.005735099315643311e-01 -7.963707298040390015e-02 3.383989632129669189e-02 2.904909551143646240e-01 -9.876628220081329346e-02 1.470170766115188599e-01
2.016413509845733643e-01 1.600072085857391357e-01 1.569324918091297150e-02 5.676158703863620758e-03 5.169666185975074768e-02 2.265258580446243286e-01 2.607972323894500732e-01 -2.543647587299346924e-01 -3.098936975002288818e-01 -1.864738576114177704e-02 1.350944489240646362e-02 5.010406374931335449e-01 1.754139363765716553e-01 1.946304291486740112e-01 4.466057941317558289e-02 1.609515957534313202e-02 -4.032089561223983765e-02 -4.569097608327865601e-02 -1.445404887199401855e-01 3.141718208789825439e-01 -3.157579153776168823e-02 -1.610596925020217896e-01 -8.707826584577560425e-02 3.175835357978940010e-03 -2.066428363323211670e-01 1.822885721921920776e-01 -1.075828820466995239e-02 4.353088443167507648e-04 1.710592508316040039e-01 -2.328854054212570190e-01 -9.547024220228195190e-02 -4.182239249348640442e-02
5.328065156936645508e-02 1.788503825664520264e-01 1.859619766473770142e-01 1.209139600396156311e-01 1.024460345506668091e-01 1.573918759822845459e-01 2.465722262859344482e-01 -2.729761004447937012e-01 -4.019981920719146729e-01 -2.118444815278053284e-02 5.470605194568634033e-02 1.580119132995605469e-01 1.810321211814880371e-01 2.503989338874816895e-01 -2.806991934776306152e-01 3.106578812003135681e-02 -1.694310083985328674e-02 2.886555343866348267e-02 -2.008557915687561035e-01 -1.005531288683414459e-02 -1.759071052074432373e-01 -4.334264397621154785e-01 -9.422581642866134644e-02 1.028928905725479126e-01 -5.054352805018424988e-02 1.569151133298873901e-01 -3.315816819667816162e-02 -1.339915096759796143e-01 1.985669434070587158e-01 1.005033925175666809e-01 -3.271094337105751038e-02 5.905511602759361267e-02
1.309688389301300049e-01 1.517765223979949951e-01 1.519594341516494751e-02 1.435890346765518188e-01 2.414367645978927612e-01 -4.287834763526916504e-01 1.587156802415847778e-01 2.350418828427791595e-02 -3.068059682846069336e-01 -7.593322545289993286e-02 9.712290763854980469e-02 4.629444330930709839e-02 3.308379650115966797e-01 8.365760743618011475e-02 -1.042514741420745850e-01 2.024349272251129150e-01 -1.778363436460494995e-01 -3.756985813379287720e-02 1.721002161502838135e-01 1.157203018665313721e-01 1.484677344560623169e-01 -2.587668001651763916e-01 -2.676939964294433594e-02 2.103771455585956573e-02 -1.506565809249877930e-01 -5.633994936943054199e-02 -4.350887145847082138e-03 -7.355800271034240723e-02 2.177853137254714966e-01 -3.650346398353576660e-02 3.798110485076904297e-01 -2.774958685040473938e-02
3.352069258689880371e-01 3.024027943611145020e-01 1.220787912607192993e-01 -3.982486203312873840e-02 2.348408401012420654e-01 2.198059707880020142e-01 1.325566321611404419e-01 2.861340939998626709e-01 1.519126165658235550e-02 -1.215388104319572449e-01 -8.976514637470245361e-02 1.172889862209558487e-02 -1.547047961503267288e-02 1.567480117082595825e-01 -2.296096384525299072e-01 1.165677532553672791e-01 -1.168467327952384949e-01 3.958208858966827393e-01 5.928629636764526367e-02 7.965849339962005615e-02 1.291005164384841919e-01 -2.883507013320922852e-01 2.390597015619277954e-01 8.949585258960723877e-02 6.160259991884231567e-02 -4.236957523971796036e-03 -1.774529963731765747e-01 -1.666942238807678223e-02 1.751032769680023193e-01 1.538198888301849365e-01 -8.809873461723327637e-02 -1.401852667331695557e-01
1.101500913500785828e-01 2.313648164272308350e-02 9.132130444049835205e-02 -3.161945566534996033e-02 -4.722933098673820496e-02 1.516075432300567627e-01 1.524795144796371460e-01 7.632404565811157227e-02 -2.277557104825973511e-01 1.629389077425003052e-01 1.089707240462303162e-01 1.608841717243194580e-01 1.162024363875389099e-01 2.091552317142486572e-01 -8.337521553039550781e-02 -6.095463037490844727e-02 1.576784066855907440e-02 -2.762552797794342041e-01 -3.873399794101715088e-01 -6.119516864418983459e-02 1.355903595685958862e-01 -4.609428346157073975e-01 3.718923404812812805e-02 1.677414774894714355e-01 -7.943294197320938110e-02 1.019007414579391479e-01 3.513468056917190552e-02 -5.518448352813720703e-02 2.039984017610549927e-01 9.188243001699447632e-02 3.701556921005249023e-01 2.020977288484573364e-01
3.251001536846160889e-01 -4.175099357962608337e-02 -2.005094885826110840e-01 8.154337853193283081e-02 6.815304607152938843e-02 1.205552667379379272e-01 4.715847596526145935e-02 -1.039543375372886658e-01 7.373595982789993286e-02 -8.755177259445190430e-02 3.760846555233001709e-01 5.424977838993072510e-02 6.496214866638183594e-02 8.504007756710052490e-02 -4.510249011218547821e-03 1.585864573717117310e-01 -9.115562587976455688e-02 1.702652424573898315e-01 -1.676924973726272583e-01 -4.020002856850624084e-02 -2.551980316638946533e-01 -4.144677221775054932e-01 -1.367768198251724243e-01 7.780838012695312500e-02 -1.113303527235984802e-01 -1.969049312174320221e-02 -3.889897167682647705e-01 -1.163569912314414978e-01 2.914838492870330811e-01 8.417008072137832642e-02 -6.540738046169281006e-02 -1.293444931507110596e-01
2.419271767139434814e-01 -6.693465262651443481e-02 -6.599047780036926270e-02 1.443433016538619995e-02 -1.666748076677322388e-01 -3.970368579030036926e-02 2.424194812774658203e-01 1.753984093666076660e-01 -2.281087338924407959e-01 8.166268467903137207e-02 2.076703310012817383e-01 -1.669741868972778320e-01 1.516467779874801636e-01 2.952443063259124756e-01 1.489951163530349731e-01 1.398408412933349609e-02 7.216606289148330688e-02 3.213382959365844727e-01 -1.149062216281890869e-01 -1.256981492042541504e-01 1.392427682876586914e-01 -2.281412184238433838e-01 -3.888103738427162170e-02 3.798813559114933014e-03 -2.449751645326614380e-01 -6.105768680572509766e-02 -2.030254900455474854e-01 -2.569127678871154785e-01 -4.843202233314514160e-02 3.612387776374816895e-01 8.395286649465560913e-02 1.731590181589126587e-01
3.929470181465148926e-01 6.092001870274543762e-02 -4.609999060630798340e-02 -9.937376528978347778e-02 2.666774392127990723e-01 -2.983601093292236328e-01 -4.814524203538894653e-02 -1.439751777797937393e-02 -1.322638690471649170e-01 -3.091909289360046387e-01 1.893732696771621704e-01 -5.162127315998077393e-02 7.895406335592269897e-02 -2.635280787944793701e-02 1.602309346199035645e-01 2.359895408153533936e-01 1.704765260219573975e-01 1.792988926172256470e-01 -8.951868116855621338e-02 -5.531306937336921692e-02 2.499280273914337158e-01 -2.625512182712554932e-01 -1.106255054473876953e-01 5.754176154732704163e-02 2.590256184339523315e-02 -1.354219168424606323e-01 -6.907965987920761108e-02 2.886388897895812988e-01 2.791855037212371826e-01 -2.289228141307830811e-02 1.406647711992263794e-01 -5.222800001502037048e-02
4.012162089347839355e-01 1.553727090358734131e-01 -4.049564003944396973e-01 -8.280365169048309326e-02 -1.979252994060516357e-01 -9.385813772678375244e-02 4.834244027733802795e-02 -2.924700081348419189e-01 -3.914718627929687500e-01 -1.025556698441505432e-01 9.771840274333953857e-02 1.970823407173156738e-01 1.699798107147216797e-01 1.148463115096092224e-01 1.060654148459434509e-01 -4.929279536008834839e-02 -1.354652047157287598e-01 4.073854908347129822e-02 -3.332031965255737305e-01 4.601617529988288879e-02 4.395275935530662537e-02 -2.554198168218135834e-02 -6.337826699018478394e-02 1.683178730309009552e-02 -8.880028128623962402e-02 -2.331068366765975952e-02 -5.740118026733398438e-02 -3.239613026380538940e-02 7.923618704080581665e-02 -1.819329895079135895e-02 -2.108685076236724854e-01 1.907192617654800415e-01
2.994635701179504395e-01 2.360991239547729492e-01 -1.310000717639923096e-01 2.793465368449687958e-02 1.566297262907028198e-01 4.214159399271011353e-02 1.322943121194839478e-01 -7.623325288295745850e-02 -9.660069644451141357e-02 -1.540478169918060303e-01 9.165322780609130859e-02 1.870292276144027710e-01 1.806777715682983398e-01 3.951193690299987793e-01 -2.537713646888732910e-01 2.603352814912796021e-02 1.194183826446533203e-01 1.927610635757446289e-01 -7.419687509536743164e-02 -2.964016981422901154e-02 3.631778657436370850e-01 -8.179203420877456665e-02 -1.749197095632553101e-01 9.749632328748703003e-02 1.731749922037124634e-01 -2.776814401149749756e-01 -2.535139024257659912e-01 1.703720092773437500e-01 1.526865526102483273e-03 -1.060871593654155731e-02 -1.138828769326210022e-01 -8.223611116409301758e-02
2.499904930591583252e-01 1.295523643493652344e-01 4.512006044387817383e-02 7.497762143611907959e-02 8.390265703201293945e-02 -1.386839523911476135e-02 2.062245309352874756e-01 2.822081744670867920e-01 7.347396761178970337e-02 -7.404045015573501587e-02 1.476413011550903320e-01 2.176624536514282227e-01 8.109347522258758545e-02 2.133695781230926514e-01 -8.760468661785125732e-02 3.132036030292510986e-01 1.196399778127670288e-01 3.128165006637573242e-02 -2.051304280757904053e-01 -3.072538413107395172e-02 2.411924302577972412e-01 -3.347051739692687988e-01 -3.396708071231842041e-01 -6.265856325626373291e-02 -9.481918066740036011e-02 2.227671891450881958e-01 4.823932424187660217e-02 5.390250310301780701e-02 2.619550330564379692e-03 1.170899495482444763e-01 -2.605067789554595947e-01 -2.290955185890197754e-01
3.092690110206604004e-01 2.115581631660461426e-01 3.041107654571533203e-01 5.001768842339515686e-02 7.212835550308227539e-02 -4.063379764556884766e-02 7.472789287567138672e-02 -1.064607724547386169e-01 -4.289543256163597107e-02 -2.250728756189346313e-01 5.540557503700256348e-01 7.111381739377975464e-03 8.582839742302894592e-03 2.993315458297729492e-01 -6.053513288497924805e-02 1.405911296606063843e-01 -5.524945259094238281e-02 2.686001360416412354e-01 -8.716185390949249268e-02 -3.390695154666900635e-02 2.034848481416702271e-01 -8.111245185136795044e-02 -8.346486836671829224e-02 -1.773668266832828522e-02 7.896158844232559204e-02 -1.333989351987838745e-01 4.888752009719610214e-04 -2.398141324520111084e-01 1.484574675559997559e-01 -4.469118639826774597e-02 3.183858841657638550e-02 -1.496858596801757812e-01
-4.315642639994621277e-02 1.039322689175605774e-01 1.199637539684772491e-02 1.014671996235847473e-01 3.699347674846649170e-01 -1.247225552797317505e-01 4.145508632063865662e-02 1.433085650205612183e-01 1.827677711844444275e-02 -2.562701404094696045e-01 1.909578442573547363e-01 1.263332515954971313e-01 -5.061656236648559570e-02 2.029328495264053345e-01 1.847415417432785034e-01 -1.170888319611549377e-01 -8.036093413829803467e-02 3.146254420280456543e-01 -3.263662159442901611e-01 1.273697316646575928e-01 -1.820825226604938507e-02 -3.203446865081787109e-01 2.274067103862762451e-01 -3.889085957780480385e-03 -3.020338416099548340e-01 -6.959830224514007568e-02 -2.691531321033835411e-03 -8.090195804834365845e-02 1.723987609148025513e-01 2.258739024400711060e-01 1.148858889937400818e-01 1.130937635898590088e-01
4.544292110949754715e-03 8.750756084918975830e-02 3.768174722790718079e-02 3.582206666469573975e-01 1.108433976769447327e-01 3.384283557534217834e-02 -1.006977260112762451e-02 9.270201623439788818e-02 -4.355148375034332275e-01 4.055058117955923080e-03 2.083190977573394775e-01 1.051178108900785446e-02 3.499453365802764893e-01 1.018744409084320068e-01 -1.784382462501525879e-01 2.299223244190216064e-01 -6.291457917541265488e-03 5.354830622673034668e-02 -2.943150699138641357e-01 5.263574793934822083e-02 7.872198522090911865e-02 -2.713294513523578644e-02 7.207395136356353760e-02 5.412817001342773438e-02 1.673921644687652588e-01 -8.753234148025512695e-02 -2.223433107137680054e-01 -3.943948075175285339e-02 4.165664613246917725e-01 6.144304573535919189e-02 -5.642244592308998108e-02 -1.232654675841331482e-01
3.393014967441558838e-01 -7.133316993713378906e-02 7.165070623159408569e-02 3.077415525913238525e-01 -1.116844341158866882e-01 -3.668826818466186523e-02 1.467500030994415283e-01 1.447117477655410767e-01 3.157650306820869446e-02 -4.518542438745498657e-03 -1.295502297580242157e-02 5.503384396433830261e-03 -1.777043640613555908e-01 1.531983762979507446e-01 1.285525709390640259e-01 2.097082287073135376e-01 4.392354190349578857e-02 1.573519855737686157e-01 -3.260700106620788574e-01 2.619655132293701172e-01 -1.169754117727279663e-01 -1.890909224748611450e-01 3.133506178855895996e-01 1.836508139967918396e-02 -2.982223033905029297e-01 1.441720724105834961e-01 4.202845040708780289e-03 -1.042839363217353821e-01 3.690642714500427246e-01 1.362574636004865170e-03 -9.860931895673274994e-03 -1.897127367556095123e-02
1.441823393106460571e-01 -2.897191420197486877e-02 -6.309654563665390015e-02 1.109627727419137955e-02 1.385053712874650955e-02 -1.414180845022201538e-01 1.240036785602569580e-01 6.860348582267761230e-02 -2.967821955680847168e-01 -2.005507498979568481e-01 1.013274118304252625e-01 -7.820045202970504761e-02 -7.256870716810226440e-02 1.837843358516693115e-01 -9.262993931770324707e-02 -1.305152922868728638e-01 -1.375880688428878784e-01 2.585481405258178711e-01 1.452395915985107422e-01 7.803846150636672974e-02 4.062777161598205566e-01 -2.876559197902679443e-01 2.182129323482513428e-01 2.876337617635726929e-03 -1.400356441736221313e-01 -1.175627931952476501e-01 2.587254643440246582e-01 -7.953718304634094238e-02 3.945617973804473877e-01 -8.112290501594543457e-02 1.575998067855834961e-01 -1.498825997114181519e-01
4.180828332901000977e-01 1.939189732074737549e-01 -2.743065357208251953e-01 7.869843393564224243e-02 4.376536607742309570e-02 -5.460362881422042847e-02 1.262791454792022705e-01 3.014673292636871338e-02 -4.105838537216186523e-01 -5.751312524080276489e-02 3.082359135150909424e-01 6.798039376735687256e-02 1.419473141431808472e-01 1.330200731754302979e-01 -1.462066359817981720e-02 -3.025349928066134453e-03 -1.039091944694519043e-01 6.227997690439224243e-02 2.162777036428451538e-01 -5.995107069611549377e-02 1.705372482538223267e-01 -2.389205247163772583e-02 -2.582000494003295898e-01 -4.657458886504173279e-02 -5.888542626053094864e-03 -1.556862741708755493e-01 -7.127033174037933350e-02 8.934181928634643555e-02 2.419916093349456787e-01 -8.863537758588790894e-02 2.607330679893493652e-01 1.988972574472427368e-01
4.132940471172332764e-01 -1.401744130998849869e-02 -7.202630862593650818e-03 2.918191552162170410e-01 1.799156665802001953e-01 1.970730908215045929e-02 3.917928785085678101e-02 1.499914377927780151e-01 8.381649851799011230e-02 -1.385667771100997925e-01 9.110651165246963501e-02 -3.528640046715736389e-02 3.234585523605346680e-01 2.244819253683090210e-01 1.037654206156730652e-01 7.430142723023891449e-03 -1.108718067407608032e-01 -7.855688035488128662e-02 -2.201255410909652710e-01 -1.774293184280395508e-01 2.545496523380279541e-01 -1.011403873562812805e-01 1.392650753259658813e-01 -2.125852704048156738e-01 -1.830053776502609253e-01 1.033561956137418747e-02 -1.614413261413574219e-01 -5.105267837643623352e-02 9.760168194770812988e-02 4.163763225078582764e-01 -4.694404825568199158e-02 -5.572648369707167149e-04
1.059587821364402771e-01 -5.294340848922729492e-02 -7.986748218536376953e-02 5.600886046886444092e-02 3.648118972778320312e-01 -2.068453431129455566e-01 1.130777597427368164e-01 3.922640904784202576e-02 -2.046082168817520142e-01 -2.722587883472442627e-01 2.511007487773895264e-01 -1.444179266691207886e-01 3.230675309896469116e-02 -8.061666786670684814e-02 5.143711809068918228e-03 2.480932027101516724e-01 1.348220556974411011e-01 2.031888365745544434e-01 -2.307023257017135620e-01 1.348876953125000000e-01 2.576685249805450439e-01 -1.905675977468490601e-01 -7.416135817766189575e-02 6.241573020815849304e-02 -2.528558969497680664e-01 -4.415220394730567932e-02 7.014950364828109741e-02 -7.929366081953048706e-02 3.720675706863403320e-01 -3.948073089122772217e-02 2.011531144380569458e-01 -1.292435526847839355e-01
1.167012155055999756e-01 2.543431818485260010e-01 2.548024244606494904e-02 -1.245940998196601868e-01 1.630704700946807861e-01 -1.881511323153972626e-02 1.169909983873367310e-01 -2.686392068862915039e-01 -2.769896946847438812e-02 1.437785178422927856e-01 -1.036463975906372070e-01 -4.252881184220314026e-02 3.076728880405426025e-01 1.854593753814697266e-01 6.208124384284019470e-02 1.995164155960083008e-01 3.280870616436004639e-01 1.861372590065002441e-01 -2.585361897945404053e-01 1.395252197980880737e-01 2.665561810135841370e-02 -2.738132774829864502e-01 1.030734330415725708e-01 -1.327675115317106247e-02 -2.137467712163925171e-01 1.691637933254241943e-01 -2.620689868927001953e-01 1.930676251649856567e-01 1.061303913593292236e-01 -9.768902510404586792e-02 2.623962461948394775e-01 3.176646679639816284e-02
1.662796437740325928e-01 1.596201024949550629e-02 -3.117136191576719284e-03 2.209721058607101440e-01 2.272871136665344238e-01 -3.205549716949462891e-01 3.864873200654983521e-02 4.848345369100570679e-02 2.088008671998977661e-01 1.241946592926979065e-02 1.213710382580757141e-01 3.349082171916961670e-01 1.841456145048141479e-01 1.699009239673614502e-01 7.850082963705062866e-02 -1.549503579735755920e-02 -2.918706974014639854e-03 2.833819091320037842e-01 -2.929426431655883789e-01 7.934387773275375366e-02 6.324689090251922607e-02 -1.753251254558563232e-01 2.819304168224334717e-01 1.981115788221359253e-01 -2.846475541591644287e-01 -1.487026661634445190e-01 1.247172728180885315e-01 -9.657203406095504761e-02 2.255479097366333008e-01 8.747347444295883179e-02 4.752930253744125366e-02 1.023574098944664001e-01
1.827951669692993164e-01 1.504538804292678833e-01 2.258098497986793518e-02 -3.262864649295806885e-01 -9.636826068162918091e-02 -5.275299027562141418e-02 2.163295820355415344e-02 -2.618513107299804688e-01 -1.799942106008529663e-01 -3.457225263118743896e-01 2.908521592617034912e-01 2.327076494693756104e-01 3.194524347782135010e-02 1.214163973927497864e-01 -9.352057427167892456e-02 1.993141919374465942e-01 1.203552819788455963e-02 -4.733873531222343445e-02 -2.087364047765731812e-01 -5.145883560180664062e-02 -3.275017812848091125e-02 -3.742890059947967529e-01 8.622354269027709961e-02 -5.774087086319923401e-02 7.179702818393707275e-02 -6.012902595102787018e-03 3.069716319441795349e-02 2.944564223289489746e-01 2.018455415964126587e-01 2.206926047801971436e-01 -9.701631963253021240e-03 1.343562901020050049e-01
1.784277260303497314e-01 6.745397299528121948e-02 -2.946632355451583862e-02 6.053295359015464783e-02 1.593343615531921387e-01 1.031044498085975647e-01 -4.616792127490043640e-02 -2.097444832324981689e-01 -7.854424417018890381e-02 -6.954710185527801514e-02 3.523908555507659912e-01 5.471206083893775940e-02 2.143637090921401978e-01 9.084031730890274048e-02 -1.395308375358581543e-01 -3.080055303871631622e-02 -1.400516033172607422e-01 1.292611658573150635e-01 -2.118820399045944214e-01 -1.269575655460357666e-01 -1.880030632019042969e-01 -4.630818068981170654e-01 -1.132574453949928284e-01 1.081424057483673096e-01 3.112271986901760101e-02 3.129269555211067200e-02 -3.896111547946929932e-01 -5.237875506281852722e-02 2.453047782182693481e-01 2.436297535896301270e-01 -1.215785443782806396e-01 -4.113780334591865540e-02
3.026336133480072021e-01 -2.403446584939956665e-01 1.239765658974647522e-01 -4.644924402236938477e-02 -1.195041239261627197e-01 1.082388907670974731e-01 1.199038252234458923e-01 1.063060685992240906e-01 -2.521125078201293945e-01 -3.478012233972549438e-02 5.114611610770225525e-02 5.287732183933258057e-02 2.126761376857757568e-01 1.471906155347824097e-01 -7.409910112619400024e-02 -3.443202748894691467e-02 1.168290600180625916e-01 3.506167978048324585e-02 -9.937649965286254883e-02 1.263472437858581543e-02 1.556782126426696777e-01 -3.351548910140991211e-01 2.705328166484832764e-02 2.983126044273376465e-01 3.103166818618774414e-02 -2.273873239755630493e-01 -9.179323911666870117e-02 -2.552224099636077881e-01 3.536257445812225342e-01 -3.271350637078285217e-02 2.792422771453857422e-01 2.369802892208099365e-01
3.885217607021331787e-01 9.903457015752792358e-02 4.625703766942024231e-02 3.878256678581237793e-01 -2.259384095668792725e-02 2.504158578813076019e-02 2.720749378204345703e-01 -7.172439247369766235e-03 -3.615606576204299927e-02 7.003803551197052002e-02 2.633169293403625488e-01 1.759111136198043823e-01 -1.788611561059951782e-01 1.595622152090072632e-01 1.818619221448898315e-01 -1.267986278980970383e-02 -1.975158303976058960e-01 3.980238735675811768e-02 -2.539748251438140869e-01 6.612195819616317749e-02 -2.354938238859176636e-01 -6.872895359992980957e-02 1.915225684642791748e-01 1.742372661828994751e-02 -3.873319923877716064e-02 -5.025763809680938721e-02 -7.469157129526138306e-02 -6.447684019804000854e-02 3.319779634475708008e-01 1.513117700815200806e-01 7.469968497753143311e-02 -2.349834889173507690e-01
1.872976422309875488e-01 -1.605690270662307739e-02 2.962660416960716248e-02 1.014848947525024414e-01 2.320480197668075562e-01 -3.459127545356750488e-01 1.657179892063140869e-01 -1.027828752994537354e-01 -6.829352676868438721e-02 -2.630718946456909180e-01 4.925577342510223389e-02 9.185463190078735352e-02 4.793163761496543884e-02 3.047738075256347656e-01 -2.725631743669509888e-02 -1.646051853895187378e-01 1.095238327980041504e-01 2.496868669986724854e-01 -2.981245219707489014e-01 1.802031099796295166e-01 -1.988951116800308228e-01 -2.519434690475463867e-01 2.356472313404083252e-01 3.089043684303760529e-02 -2.664889395236968994e-01 -3.877623379230499268e-02 -2.509418725967407227e-01 -8.979513496160507202e-02 1.039685234427452087e-01 1.001141071319580078e-01 7.076952606439590454e-03 1.206372082233428955e-01
1.676536649465560913e-01 1.182348728179931641e-01 3.968622162938117981e-02 8.097349852323532104e-02 2.529866807162761688e-02 3.269450068473815918e-01 4.501905664801597595e-02 1.179549470543861389e-01 -2.260683476924896240e-01 -8.871306665241718292e-03 3.430300354957580566e-01 1.176710948348045349e-01 2.090250402688980103e-01 2.919363975524902344e-01 1.418817490339279175e-01 1.460572183132171631e-01 8.431111276149749756e-02 3.236281499266624451e-02 -2.352328449487686157e-01 2.147531211376190186e-01 1.923508942127227783e-01 -9.015502035617828369e-02 -2.070004194974899292e-01 -3.289667665958404541e-01 5.909332260489463806e-02 -6.764821708202362061e-02 -2.401583194732666016e-01 4.299662634730339050e-02 -4.902215301990509033e-02 2.026990205049514771e-01 -2.122124731540679932e-01 1.063173189759254456e-01
1.910973191261291504e-01 5.044648796319961548e-02 -3.151650130748748779e-01 -2.037999182939529419e-01 1.473351716995239258e-01 6.508738547563552856e-02 1.195845231413841248e-01 -8.417624235153198242e-02 -2.035688757896423340e-01 -7.581638544797897339e-02 4.184617847204208374e-02 1.224666312336921692e-01 2.558793425559997559e-01 2.252187579870223999e-01 7.302138954401016235e-02 1.478418856859207153e-01 -8.874919265508651733e-03 3.918136060237884521e-01 -9.911583364009857178e-02 -1.505459249019622803e-01 4.197318553924560547e-01 1.955695077776908875e-02 1.127688437700271606e-01 -1.900887936353683472e-01 6.855008658021688461e-03 -1.428180634975433350e-01 6.579452753067016602e-02 1.194560900330543518e-01 1.127456426620483398e-01 3.015793859958648682e-01 -2.272730320692062378e-02 -1.034670099616050720e-01
3.496437966823577881e-01 1.875261589884757996e-02 5.353685840964317322e-02 -2.088132947683334351e-01 1.952595561742782593e-01 -2.877240180969238281e-01 -1.229758337140083313e-01 -1.064656823873519897e-01 -3.546667844057083130e-02 1.165362894535064697e-01 5.358651280403137207e-02 1.187184974551200867e-01 2.905856966972351074e-01 -8.922702632844448090e-03 3.593739867210388184e-02 1.761019043624401093e-02 -2.112601324915885925e-02 1.904554218053817749e-01 -3.676664233207702637e-01 1.727239936590194702e-01 2.317140400409698486e-01 -8.987420587800443172e-04 6.166178360581398010e-02 -2.071079164743423462e-01 -2.010831981897354126e-01 2.334334999322891235e-01 -8.227867633104324341e-02 1.877148896455764771e-01 3.307082056999206543e-01 -6.299193203449249268e-02 1.141489818692207336e-01 -1.467159297317266464e-02
1.697958260774612427e-01 1.213275417685508728e-01 9.506794810295104980e-02 -2.881454229354858398e-01 1.955249607563018799e-01 -3.435087502002716064e-01 -5.406752601265907288e-02 5.101187154650688171e-03 -2.340722531080245972e-01 4.244067519903182983e-02 1.755398325622081757e-02 1.417277902364730835e-01 1.441295444965362549e-01 -1.482151448726654053e-01 1.361713111400604248e-01 1.227595210075378418e-01 -1.479556411504745483e-01 2.410486489534378052e-01 -3.611909449100494385e-01 9.579804539680480957e-02 1.993325501680374146e-01 -2.572386264801025391e-01 1.029600054025650024e-01 -1.639989763498306274e-01 -5.989412590861320496e-02 2.189322933554649353e-02 -1.443888098001480103e-01 -4.127623513340950012e-02 3.336552679538726807e-01 -2.150216400623321533e-01 -2.301819249987602234e-02 -6.422452628612518311e-02
3.613385558128356934e-01 2.966099381446838379e-01 6.232734397053718567e-02 -1.593191325664520264e-01 -7.030093111097812653e-03 -2.164495289325714111e-01 -2.243101224303245544e-02 1.762361228466033936e-01 4.184035956859588623e-02 -3.755012154579162598e-02 -4.370303824543952942e-03 1.462667435407638550e-02 2.055511325597763062e-01 1.908836811780929565e-01 1.732811480760574341e-01 -5.461056251078844070e-03 5.337432026863098145e-02 1.043006330728530884e-01 -4.002727568149566650e-02 3.039074838161468506e-01 -3.194820508360862732e-02 -9.265170991420745850e-02 3.488480746746063232e-01 1.542745083570480347e-01 -1.428522020578384399e-01 1.210775505751371384e-02 -1.363525539636611938e-02 -5.709273368120193481e-02 3.285184502601623535e-01 3.605827987194061279e-01 6.547629088163375854e-02 1.804704815149307251e-01
1.936508715152740479e-01 4.116254746913909912e-01 9.424271434545516968e-02 2.765531837940216064e-01 -5.820459127426147461e-02 -4.434626549482345581e-02 8.814866840839385986e-02 9.045973420143127441e-02 -2.807826101779937744e-01 9.946163743734359741e-02 -4.947812110185623169e-02 2.035904079675674438e-01 2.069919109344482422e-01 7.930798828601837158e-02 1.836618483066558838e-01 6.411406677216291428e-03 9.525885432958602905e-02 -9.153142571449279785e-02 -1.732013076543807983e-01 2.634454667568206787e-01 1.308120191097259521e-01 -3.606933057308197021e-01 -1.719415932893753052e-01 5.778387188911437988e-02 -3.959605842828750610e-02 -5.058895051479339600e-02 -1.732665896415710449e-01 4.758188501000404358e-02 -2.799791656434535980e-02 -2.483309432864189148e-02 -1.528993695974349976e-01 -3.357024192810058594e-01
6.541285663843154907e-02 2.034248560667037964e-01 7.913655042648315430e-02 -3.652730882167816162e-01 -5.142164230346679688e-02 -1.905756741762161255e-01 2.677419185638427734e-01 -1.289224475622177124e-01 5.829511582851409912e-02 -1.485468596220016479e-01 1.629922389984130859e-01 1.783925145864486694e-01 3.748739957809448242e-01 4.172855988144874573e-02 -1.578853279352188110e-02 4.515364766120910645e-02 -1.507111941464245319e-03 7.550366222858428955e-02 -2.154523581266403198e-01 -6.569519639015197754e-02 1.238456144928932190e-01 -2.787969112396240234e-01 -1.193199604749679565e-01 1.981184780597686768e-01 -1.428972333669662476e-01 2.646398842334747314e-01 -2.180462181568145752e-01 -6.595264375209808350e-02 5.110944807529449463e-02 2.065795212984085083e-01 2.018198072910308838e-01 -1.661599278450012207e-01
-2.951412647962570190e-02 2.086872905492782593e-01 1.566826552152633667e-01 -5.807924270629882812e-02 7.542007416486740112e-02 -8.715920150279998779e-02 1.496889740228652954e-01 -4.576728940010070801e-01 -1.816792041063308716e-01 -1.590883582830429077e-01 2.525452971458435059e-01 1.727216839790344238e-01 3.060670495033264160e-01 1.578516960144042969e-01 9.960924834012985229e-02 8.832193166017532349e-02 -2.499443246051669121e-03 5.775028839707374573e-02 -1.928469836711883545e-01 -8.816019445657730103e-02 3.812231495976448059e-02 -1.422580033540725708e-01 -2.060840092599391937e-02 6.870036572217941284e-02 5.957580357789993286e-02 -2.417849749326705933e-01 -1.804849207401275635e-01 1.187451705336570740e-01 3.029241859912872314e-01 1.657264530658721924e-01 -2.935996949672698975e-01 7.072582095861434937e-02
2.215567529201507568e-01 -3.201112151145935059e-02 2.359682694077491760e-02 1.648934185504913330e-01 -9.681358188390731812e-02 1.564110964536666870e-01 5.441719666123390198e-02 3.917939588427543640e-02 -1.983191668987274170e-01 1.581162959337234497e-01 5.415645614266395569e-02 -1.736122667789459229e-01 3.137779235839843750e-01 1.437227241694927216e-02 -4.970574378967285156e-02 -1.714311093091964722e-01 9.389647096395492554e-02 9.675396606326103210e-03 -3.695240616798400879e-01 1.718010604381561279e-01 2.792837023735046387e-01 -2.905622124671936035e-01 1.039348468184471130e-01 -5.355230718851089478e-02 -1.832933127880096436e-01 -7.502049207687377930e-02 -3.987997397780418396e-02 -7.775429636240005493e-02 1.526634842157363892e-01 1.212219521403312683e-01 4.031462669372558594e-01 2.396281063556671143e-01
3.427891731262207031e-01 -1.312351077795028687e-01 2.875068411231040955e-02 4.979947954416275024e-02 1.770354360342025757e-01 1.188395265489816666e-02 -8.382571488618850708e-02 -5.435598641633987427e-02 -1.308243721723556519e-01 -1.244467869400978088e-01 -2.532647922635078430e-02 5.262989550828933716e-02 3.851898610591888428e-01 9.801200032234191895e-02 2.215428799390792847e-01 1.002404764294624329e-01 -2.771873772144317627e-01 4.395877942442893982e-02 -4.011851176619529724e-02 1.379865258932113647e-01 5.367559194564819336e-01 -1.097738072276115417e-01 1.346596032381057739e-01 -1.005395129323005676e-01 1.236203499138355255e-02 2.193752825260162354e-01 -8.675025403499603271e-02 1.444329600781202316e-02 2.638947069644927979e-01 8.531744778156280518e-02 -5.026324093341827393e-02 -6.410846114158630371e-02
2.018187493085861206e-01 2.260721102356910706e-02 1.185855120420455933e-01 -2.561778426170349121e-01 2.127495855093002319e-01 -2.111263722181320190e-01 5.688237771391868591e-02 -3.425999358296394348e-02 -2.090200930833816528e-01 1.494734883308410645e-01 -1.218052804470062256e-01 1.322707980871200562e-01 1.256734579801559448e-01 -7.243935018777847290e-02 7.706297188997268677e-02 1.858205050230026245e-01 -1.622565388679504395e-01 1.081681475043296814e-01 -3.428812325000762939e-01 1.513312608003616333e-01 3.449089229106903076e-01 -1.655838489532470703e-01 2.305508553981781006e-01 -2.393292486667633057e-01 -1.668964624404907227e-01 1.327704489231109619e-01 -5.840212479233741760e-02 8.706941455602645874e-02 3.304925262928009033e-01 -7.237976789474487305e-02 1.300858557224273682e-01 -4.219218716025352478e-02
2.673604488372802734e-01 -1.535665392875671387e-01 -1.284199953079223633e-01 6.246566772460937500e-02 -1.842309683561325073e-01 6.648537516593933105e-02 1.820065379142761230e-01 5.363280326128005981e-02 -1.568110585212707520e-01 -7.134656421840190887e-03 1.106313392519950867e-01 1.802956163883209229e-01 1.025687530636787415e-01 2.510348856449127197e-01 6.601129472255706787e-02 -2.812323346734046936e-02 -6.966289877891540527e-02 -1.682364195585250854e-01 5.913434084504842758e-03 -7.118433713912963867e-02 1.309357583522796631e-01 -5.670173764228820801e-01 1.953821331262588501e-01 -1.056277900934219360e-01 -1.021186187863349915e-01 2.336361706256866455e-01 -3.633536100387573242e-01 5.128908157348632812e-02 1.778587549924850464e-01 2.183122001588344574e-02 -5.218874290585517883e-02 -3.683369234204292297e-02
1.781335026025772095e-01 6.459462456405162811e-03 -5.983776971697807312e-02 -8.877693861722946167e-02 3.443463444709777832e-01 -1.931480169296264648e-01 3.046197295188903809e-01 -1.352166980504989624e-01 -1.695418208837509155e-01 6.558323651552200317e-02 9.871046245098114014e-02 8.755752444267272949e-02 2.115592658519744873e-01 9.899035841226577759e-02 -1.934088468551635742e-01 3.718069493770599365e-01 -3.878850257024168968e-03 -1.234134808182716370e-01 1.034420877695083618e-01 2.177666723728179932e-01 -8.632470667362213135e-02 -2.739996612071990967e-01 -7.098209112882614136e-02 1.908466666936874390e-01 8.945740759372711182e-02 2.305380254983901978e-01 -1.194674670696258545e-01 5.800808593630790710e-02 2.112164497375488281e-01 1.828036159276962280e-01 2.344069182872772217e-01 -5.174299236387014389e-03
1.685213893651962280e-01 8.560927212238311768e-02 5.223985314369201660e-01 2.774289622902870178e-02 5.817757546901702881e-02 1.671328395605087280e-01 1.005631685256958008e-01 -9.451024979352951050e-02 -8.716350793838500977e-02 -2.718584835529327393e-01 1.522212326526641846e-01 1.384869068861007690e-01 1.699900776147842407e-01 1.437481790781021118e-01 9.496371448040008545e-02 -1.803158670663833618e-01 5.415841564536094666e-02 1.696843206882476807e-01 -1.467669010162353516e-01 -3.271353989839553833e-02 2.302469909191131592e-01 -2.409376055002212524e-01 -3.832950443029403687e-02 1.109833791851997375e-01 7.262644171714782715e-02 -1.463160365819931030e-01 -1.731900423765182495e-01 -1.786062121391296387e-01 4.987784102559089661e-02 2.103783190250396729e-01 1.707189530134201050e-02 -3.323977291584014893e-01
1.777271628379821777e-01 -1.176924780011177063e-01 -3.798474092036485672e-03 9.745489805936813354e-02 1.899993866682052612e-01 -1.360819786787033081e-01 2.958960831165313721e-01 1.442663967609405518e-01 -3.941090032458305359e-02 8.898007869720458984e-02 1.263159792870283127e-02 1.404320299625396729e-01 -1.437671780586242676e-01 3.575147390365600586e-01 -2.483618818223476410e-02 1.168631017208099365e-01 -2.179675037041306496e-03 1.318124830722808838e-01 -2.308168262243270874e-01 1.451735794544219971e-01 -8.189891278743743896e-02 -2.315232306718826294e-01 2.336528003215789795e-01 -2.572388350963592529e-01 -3.886112868785858154e-01 -9.460943937301635742e-02 -4.515111818909645081e-02 -3.918190300464630127e-02 3.751609921455383301e-01 4.483721405267715454e-02 -7.489262521266937256e-02 7.237342745065689087e-02
2.574199438095092773e-01 1.061954572796821594e-01 1.888116635382175446e-02 -8.012906461954116821e-02 3.791758716106414795e-01 -1.136197894811630249e-01 -7.398807210847735405e-04 -1.128280609846115112e-01 -1.392051577568054199e-01 -1.011127829551696777e-01 8.146509528160095215e-03 9.359538555145263672e-02 4.331291317939758301e-01 1.124465689063072205e-01 1.351896971464157104e-01 4.156997054815292358e-02 -2.028164267539978027e-01 3.271676599979400635e-02 -7.123706489801406860e-02 4.273850470781326294e-02 3.490734100341796875e-01 -2.470371872186660767e-01 1.032168343663215637e-01 -2.625171244144439697e-01 1.109439600259065628e-02 2.234388291835784912e-01 1.346250474452972412e-01 1.107902228832244873e-01 2.844422161579132080e-01 1.007194891571998596e-01 3.481441363692283630e-02 -5.764888972043991089e-02
1.862929314374923706e-01 -2.816551923751831055e-01 3.318878412246704102e-01 7.354308664798736572e-02 1.236704140901565552e-01 -6.985340267419815063e-02 5.618726368993520737e-03 -2.531683817505836487e-02 -2.209618687629699707e-01 -4.257975891232490540e-02 9.356958419084548950e-02 -6.374961137771606445e-02 1.380910128355026245e-01 2.968229055404663086e-01 -1.504661142826080322e-01 1.093863695859909058e-01 4.874555394053459167e-02 3.002759255468845367e-02 -9.657224267721176147e-02 -8.360351435840129852e-03 2.537538409233093262e-01 -3.951934576034545898e-01 8.119339495897293091e-02 1.290029436349868774e-01 -1.359757035970687866e-01 2.857552170753479004e-01 -1.302859783172607422e-01 -7.005456835031509399e-02 3.194225132465362549e-01 -1.994458138942718506e-01 -3.111942112445831299e-02 1.518009603023529053e-01
3.196887075901031494e-01 3.754245489835739136e-02 9.842241555452346802e-02 -8.338731527328491211e-02 -4.182036221027374268e-02 1.089297607541084290e-01 3.060909807682037354e-01 -2.187981456518173218e-02 -9.266662597656250000e-02 -2.441617399454116821e-01 1.210823506116867065e-01 9.553897380828857422e-02 3.337244987487792969e-01 2.622273266315460205e-01 -6.493499130010604858e-02 -2.436730414628982544e-01 5.472028255462646484e-02 2.098085880279541016e-01 -2.574251592159271240e-01 3.111062645912170410e-01 4.984391108155250549e-02 -1.195451170206069946e-01 -1.736376807093620300e-02 1.491114590317010880e-02 2.032293528318405151e-01 7.891807705163955688e-02 -1.184869259595870972e-01 -1.933121979236602783e-01 -3.913351520895957947e-02 1.797635704278945923e-01 -2.722786664962768555e-01 4.422870650887489319e-02
3.337468802928924561e-01 -1.202140823006629944e-01 -4.490967839956283569e-02 -2.021260857582092285e-01 9.427381679415702820e-03 -1.298862248659133911e-01 2.293861955404281616e-01 -2.428536415100097656e-01 -1.188437268137931824e-01 -2.068216651678085327e-01 3.275087177753448486e-01 1.912393867969512939e-01 5.388171970844268799e-02 1.633693277835845947e-01 1.042300984263420105e-01 -1.120633780956268311e-01 -4.585276171565055847e-02 3.655750453472137451e-01 5.740159004926681519e-02 2.636265754699707031e-02 4.224803447723388672e-01 -1.734333112835884094e-02 -6.665150076150894165e-02 8.234799653291702271e-02 -2.818997576832771301e-02 1.200960054993629456e-01 -3.006234951317310333e-02 -8.775886893272399902e-02 2.326415628194808960e-01 -1.156896874308586121e-01 -1.044261679053306580e-01 -1.303861886262893677e-01
1.347544491291046143e-01 5.249002575874328613e-02 -6.735298037528991699e-02 2.038196846842765808e-02 -1.147196516394615173e-01 1.863631010055541992e-01 6.002146750688552856e-02 -2.088168859481811523e-01 -2.924075722694396973e-01 -3.832257688045501709e-01 -1.568902730941772461e-01 1.155889332294464111e-01 -1.378880143165588379e-01 1.694084852933883667e-01 1.256717145442962646e-01 -2.867778837680816650e-01 4.792388528585433960e-02 3.789182007312774658e-02 -1.566738337278366089e-01 3.357515037059783936e-01 9.743151068687438965e-02 -1.570380479097366333e-01 -7.177384570240974426e-03 3.849147632718086243e-02 -1.560539454221725464e-01 9.579738252796232700e-04 -2.864082753658294678e-01 2.512387633323669434e-01 2.369575053453445435e-01 2.367580085992813110e-01 -6.738761812448501587e-02 -2.194595523178577423e-03
5.713309049606323242e-01 1.121363639831542969e-01 -1.628283224999904633e-02 -1.077536121010780334e-01 6.855180114507675171e-02 1.360035091638565063e-01 -2.255465515190735459e-04 1.196530088782310486e-01 -1.846256107091903687e-01 1.007933914661407471e-01 3.825804293155670166e-01 2.855878770351409912e-01 -1.533405855298042297e-02 1.144138574600219727e-01 5.025116354227066040e-02 2.070428729057312012e-01 -8.847455680370330811e-02 4.378123208880424500e-03 8.226419985294342041e-02 1.960404515266418457e-01 2.265997678041458130e-01 -1.120121106505393982e-01 1.483694761991500854e-01 4.031592048704624176e-03 9.652885608375072479e-03 -9.954764693975448608e-02 -1.282352358102798462e-01 -2.024340331554412842e-01 -6.028518825769424438e-02 2.544506490230560303e-01 -5.500530451536178589e-02 -5.407045409083366394e-02
5.352387428283691406e-01 -6.511640548706054688e-02 1.319623179733753204e-02 1.669589877128601074e-01 6.516902148723602295e-02 -4.056739434599876404e-02 3.758187592029571533e-02 2.187356650829315186e-01 -4.044728726148605347e-02 7.135512679815292358e-02 -4.280318692326545715e-02 -1.905722916126251221e-02 9.574838727712631226e-02 2.387698292732238770e-01 -1.488331556320190430e-01 1.450978517532348633e-01 -2.614606358110904694e-02 9.484286606311798096e-02 4.762363154441118240e-03 -1.485433578491210938e-01 2.734095454216003418e-01 -2.351379990577697754e-01 2.377037703990936279e-01 -1.200940534472465515e-01 -2.600518167018890381e-01 -1.388020962476730347e-01 -8.289174735546112061e-02 -3.396541997790336609e-02 1.990315765142440796e-01 3.728535473346710205e-01 -7.468977011740207672e-03 -3.783525899052619934e-02
1.226762030273675919e-02 1.548334509134292603e-01 -2.164262831211090088e-01 -4.295544326305389404e-02 -1.854499727487564087e-01 -1.398749649524688721e-01 9.349188953638076782e-02 -1.339641772210597992e-02 -1.666862964630126953e-01 -2.295508384704589844e-01 8.172321319580078125e-02 1.387719959020614624e-01 -4.768498986959457397e-02 1.843487471342086792e-01 2.821413278579711914e-01 -1.400357633829116821e-01 -1.717130243778228760e-01 -9.412651509046554565e-02 -1.830782741308212280e-01 2.479139268398284912e-01 -1.489278674125671387e-01 -4.265210628509521484e-01 -9.841320663690567017e-02 1.542229056358337402e-01 1.861973479390144348e-02 8.900694549083709717e-02 -1.008211746811866760e-01 7.639867812395095825e-02 2.162700891494750977e-01 4.170807003974914551e-01 -7.728845626115798950e-02 -2.368107251822948456e-02
3.524325191974639893e-01 3.393187820911407471e-01 9.634354710578918457e-02 -1.755711585283279419e-01 -1.895631849765777588e-01 1.389444321393966675e-01 2.786843776702880859e-01 8.047056198120117188e-02 -3.598286807537078857e-01 1.851493120193481445e-01 -5.666550621390342712e-02 -4.063832759857177734e-02 2.398198097944259644e-02 2.277760356664657593e-01 -3.751938790082931519e-02 -1.409458070993423462e-01 -2.695891261100769043e-02 1.896094232797622681e-01 -2.300620079040527344e-01 1.307099163532257080e-01 -1.260718107223510742e-01 -8.557080477476119995e-02 -3.230792284011840820e-02 2.338814586400985718e-01 -1.059469487518072128e-02 -1.566005498170852661e-01 5.102212354540824890e-02 -3.360291197896003723e-02 2.745648026466369629e-01 1.797311902046203613e-01 1.216310635209083557e-01 4.808571562170982361e-02
2.651214003562927246e-01 1.921168528497219086e-02 -1.008917018771171570e-01 -1.856136694550514221e-02 8.924821391701698303e-03 1.836333237588405609e-02 6.346265971660614014e-02 -1.756893396377563477e-01 -1.603210866451263428e-01 -1.564524620771408081e-01 8.801079541444778442e-02 2.907433807849884033e-01 5.680073797702789307e-02 1.482273638248443604e-01 8.249527961015701294e-02 -6.077979132533073425e-02 -1.806152462959289551e-01 2.124236822128295898e-01 -1.646634936332702637e-01 7.493958622217178345e-02 7.015479803085327148e-01 -7.117370516061782837e-02 1.854611188173294067e-02 -1.720673739910125732e-01 4.168227314949035645e-02 1.337199658155441284e-01 -4.761902242898941040e-02 -1.751469634473323822e-02 1.622432917356491089e-01 -4.995487630367279053e-02 -1.285120695829391479e-01 -1.276554726064205170e-02
4.646943137049674988e-02 9.996920824050903320e-03 1.619548052549362183e-01 1.044259779155254364e-02 -1.829781830310821533e-01 -1.231487914919853210e-01 9.850938618183135986e-02 -2.486499100923538208e-01 -3.937238827347755432e-02 7.875119894742965698e-02 9.655980765819549561e-02 3.235713839530944824e-01 1.279017925262451172e-01 1.754448860883712769e-01 1.072232648730278015e-01 1.228323727846145630e-01 -3.022860549390316010e-02 4.387181699275970459e-01 7.560648024082183838e-02 9.551858156919479370e-02 1.019895672798156738e-01 -3.289638161659240723e-01 -1.318111550062894821e-02 2.462755590677261353e-01 -2.128192484378814697e-01 1.047152206301689148e-01 -1.776278316974639893e-01 -2.437231689691543579e-02 1.919155418872833252e-01 1.016179993748664856e-01 3.633311092853546143e-01 -2.199606597423553467e-02
1.005679592490196228e-01 1.446517109870910645e-01 -9.015958756208419800e-02 5.237680859863758087e-03 2.031936943531036377e-01 3.673391416668891907e-02 5.986930057406425476e-02 -1.361458152532577515e-01 -1.156736537814140320e-01 -3.933085501194000244e-01 3.420280814170837402e-01 2.854263186454772949e-01 1.905885338783264160e-01 1.934670358896255493e-01 1.010075807571411133e-01 1.083764359354972839e-01 -2.431631647050380707e-02 5.252550169825553894e-02 1.444871444255113602e-02 -2.333687245845794678e-01 2.235126197338104248e-01 -1.542974561452865601e-01 -1.496933307498693466e-02 1.313490271568298340e-01 1.244218721985816956e-01 -1.321535259485244751e-01 -1.997438371181488037e-01 -8.883974701166152954e-02 2.179977744817733765e-01 2.568074166774749756e-01 -2.951651215553283691e-01 5.683992058038711548e-02
2.324782758951187134e-01 4.927286878228187561e-02 4.622984305024147034e-02 -2.745768129825592041e-01 1.908399015665054321e-01 1.286571472883224487e-02 3.065079450607299805e-01 7.182950526475906372e-02 -3.642573580145835876e-02 -2.063936442136764526e-01 4.166449904441833496e-01 -1.248458251357078552e-01 -2.140458114445209503e-02 1.158424839377403259e-01 6.028423830866813660e-02 5.639419704675674438e-02 1.083969720639288425e-03 -1.772720515727996826e-01 -1.392293721437454224e-01 -2.955753356218338013e-02 7.955193519592285156e-02 -2.871653139591217041e-01 -2.195463329553604126e-01 -5.511816218495368958e-02 -3.910034894943237305e-01 -2.501359879970550537e-01 -1.113109737634658813e-01 -1.154147088527679443e-02 1.442995667457580566e-01 -3.512090444564819336e-02 -9.376712143421173096e-02 1.611472070217132568e-01
4.160414636135101318e-01 3.066113591194152832e-01 6.906283646821975708e-02 2.897372543811798096e-01 4.140988923609256744e-03 -1.656225323677062988e-01 6.466373335570096970e-03 7.134637329727411270e-03 -7.589656859636306763e-02 -2.179985493421554565e-02 1.752149462699890137e-01 4.609519615769386292e-02 -3.458962216973304749e-02 2.250003069639205933e-01 1.198723539710044861e-01 -2.313024848699569702e-01 -2.409806698560714722e-01 4.871955513954162598e-02 -8.069466799497604370e-02 -7.102543115615844727e-02 7.277822494506835938e-02 -1.995167881250381470e-01 2.214490920305252075e-01 3.691381961107254028e-02 -1.739268451929092407e-01 -1.575480848550796509e-01 -1.508240122348070145e-02 9.714496880769729614e-02 2.083960622549057007e-01 3.947971165180206299e-01 1.483145821839570999e-02 1.616508811712265015e-01
2.059014886617660522e-02 2.818171121180057526e-02 -2.370881661772727966e-02 4.158141091465950012e-02 3.048283159732818604e-01 -2.044148147106170654e-01 5.472799763083457947e-03 1.645364612340927124e-01 -3.877156227827072144e-02 -1.492071747779846191e-01 8.172527700662612915e-02 1.476090550422668457e-01 -9.685982763767242432e-02 3.899840712547302246e-01 4.932733252644538879e-03 -8.653121441602706909e-02 1.517124176025390625e-01 2.129832804203033447e-01 -3.900654613971710205e-01 2.257109433412551880e-01 3.743137046694755554e-02 -2.935438156127929688e-01 1.886721253395080566e-01 -9.594148397445678711e-02 -3.464387655258178711e-01 -3.432389348745346069e-02 -1.038744375109672546e-01 -1.511997580528259277e-01 3.370679169893264771e-02 1.976314336061477661e-01 1.196901127696037292e-01 -1.589672453701496124e-02
2.701852023601531982e-01 5.094194039702415466e-02 -8.858667314052581787e-02 -9.173452854156494141e-02 1.272647678852081299e-01 -2.605967819690704346e-01 3.231021016836166382e-02 1.596711426973342896e-01 -1.929178982973098755e-01 -1.850599795579910278e-01 6.726755201816558838e-02 6.074742972850799561e-02 -3.592115268111228943e-02 -6.649675220251083374e-02 -6.691579520702362061e-02 1.998226940631866455e-01 -2.261164784431457520e-01 2.016132511198520660e-02 -2.358338683843612671e-01 6.068572774529457092e-02 2.484422624111175537e-01 -2.901057004928588867e-01 -1.622858792543411255e-01 -1.997036673128604889e-02 -1.418995857238769531e-01 -2.624354660511016846e-01 8.913330733776092529e-02 -2.446808665990829468e-01 3.669053614139556885e-01 1.042544618248939514e-01 2.542011439800262451e-01 -1.315814852714538574e-01
2.790455222129821777e-01 5.375404953956604004e-01 1.528134793043136597e-01 8.077462017536163330e-02 8.525089174509048462e-02 -5.826288089156150818e-02 1.800151467323303223e-01 -5.304203834384679794e-03 -4.887751042842864990e-01 -1.076866611838340759e-01 3.578688204288482666e-02 2.326427847146987915e-01 2.306988090276718140e-02 3.375280648469924927e-03 3.536277636885643005e-02 -1.598345190286636353e-01 -2.485092263668775558e-03 -2.207801304757595062e-02 4.281998053193092346e-02 9.590853750705718994e-02 1.457320153713226318e-01 7.077314425259828568e-03 -8.702874183654785156e-02 -5.113247781991958618e-02 -2.137728929519653320e-01 1.408000439405441284e-01 -7.206491380929946899e-02 -9.276655502617359161e-03 2.775928676128387451e-01 1.839943379163742065e-01 3.741413122043013573e-03 4.731445387005805969e-02
1.042144969105720520e-01 1.201228275895118713e-01 6.651588529348373413e-02 8.416795730590820312e-02 1.474990546703338623e-01 2.071620076894760132e-01 3.352882266044616699e-01 -3.165137171745300293e-01 -2.593902945518493652e-01 5.045630410313606262e-02 1.859237551689147949e-01 3.960635364055633545e-01 5.797945335507392883e-02 2.110667228698730469e-01 -7.324206829071044922e-02 -4.700187966227531433e-02 1.934676058590412140e-02 -5.871604010462760925e-02 -2.012638747692108154e-01 3.785264492034912109e-01 8.458710461854934692e-02 -2.216475009918212891e-01 -1.529851555824279785e-01 1.163993589580059052e-02 -1.283977180719375610e-01 8.613118529319763184e-02 -2.655297517776489258e-03 8.897112309932708740e-02 1.733000576496124268e-01 -1.635741740465164185e-01 -7.816168665885925293e-02 8.380058407783508301e-02
2.977458015084266663e-02 1.002110913395881653e-01 -6.130528822541236877e-02 3.861567378044128418e-02 -3.665442466735839844e-01 -4.326326772570610046e-02 3.145126700401306152e-01 -1.658683829009532928e-02 -1.081949323415756226e-01 -1.215519681572914124e-01 1.260266639292240143e-02 6.301158666610717773e-02 4.804226383566856384e-02 5.375425890088081360e-02 2.626090347766876221e-01 -1.632235050201416016e-01 2.729972600936889648e-01 2.386325001716613770e-01 -1.875749677419662476e-01 2.759951353073120117e-01 5.657287314534187317e-02 -5.205667614936828613e-01 -6.087416410446166992e-02 1.315735429525375366e-01 -1.141370087862014771e-01 9.106399863958358765e-02 -1.122007369995117188e-01 4.787887260317802429e-02 1.928761303424835205e-01 -5.933812260627746582e-02 -3.353089466691017151e-02 -3.004266507923603058e-02
4.232554733753204346e-01 2.727285027503967285e-02 -3.725981116294860840e-01 -2.012775279581546783e-02 1.555354800075292587e-02 9.741915017366409302e-02 2.455299049615859985e-01 -2.032741010189056396e-01 -3.591058850288391113e-01 -1.619961261749267578e-01 1.484115421772003174e-01 1.549700945615768433e-01 5.419951677322387695e-02 1.224998831748962402e-01 1.920472979545593262e-01 -1.524029523134231567e-01 -1.985538452863693237e-01 1.706361472606658936e-01 -6.330205500125885010e-02 -2.729160487651824951e-01 1.699344515800476074e-01 -1.207038760185241699e-01 -1.317948102951049805e-01 8.741091191768646240e-02 -9.726423025131225586e-02 -1.541920937597751617e-02 -9.867252781987190247e-03 -2.326175197958946228e-02 1.678389906883239746e-01 8.364567905664443970e-02 -3.181391209363937378e-02 -1.680516451597213745e-01
3.001832664012908936e-01 2.088727802038192749e-01 6.871428340673446655e-02 -1.534391790628433228e-01 -1.564623862504959106e-01 1.016324236989021301e-01 3.148885965347290039e-01 3.380995616316795349e-02 -2.864064574241638184e-01 1.598671376705169678e-01 -4.395055584609508514e-03 4.647753834724426270e-01 -1.352178007364273071e-01 1.340802758932113647e-01 1.259467154741287231e-01 -1.008484363555908203e-01 -4.411838576197624207e-02 1.937412172555923462e-01 -1.509358435869216919e-01 2.064019590616226196e-01 -1.854786463081836700e-02 3.616191446781158447e-02 -2.475211210548877716e-02 3.079815953969955444e-02 -2.911824882030487061e-01 6.144450232386589050e-02 7.293713837862014771e-02 -4.158407449722290039e-02 2.761711478233337402e-01 1.160787865519523621e-01 1.161210909485816956e-01 1.002719104290008545e-01
2.066312879323959351e-01 -1.119927689433097839e-01 -2.792047560214996338e-01 1.499858051538467407e-01 -1.420642435550689697e-01 1.986311376094818115e-01 1.260017901659011841e-01 -7.165358960628509521e-02 -2.002503126859664917e-01 -1.891234368085861206e-01 -1.160789281129837036e-01 5.439331755042076111e-02 4.251248389482498169e-02 7.142197340726852417e-02 -1.345087140798568726e-01 -5.405567958950996399e-02 -9.881860762834548950e-02 4.013999551534652710e-02 -3.638846576213836670e-01 2.179753333330154419e-01 -4.796242713928222656e-02 -2.891942858695983887e-01 3.759667575359344482e-01 2.650490403175354004e-02 -1.457670629024505615e-01 -1.363765299320220947e-01 -2.988427281379699707e-01 1.446882337331771851e-01 2.545650005340576172e-01 1.426718570291996002e-02 3.128391131758689880e-02 8.986817300319671631e-02
3.077715337276458740e-01 7.803427428007125854e-02 1.975578069686889648e-01 2.345790714025497437e-02 4.427659884095191956e-02 7.593560218811035156e-02 1.178242564201354980e-01 -9.276283532381057739e-02 2.967546880245208740e-02 -1.872026771306991577e-01 2.646851539611816406e-01 2.659392952919006348e-01 3.294200897216796875e-01 -4.929265007376670837e-02 1.302602291107177734e-01 5.586613342165946960e-02 2.023961544036865234e-01 5.209967866539955139e-02 -2.046537548303604126e-01 -2.620795965194702148e-01 1.285436600446701050e-01 -9.242680668830871582e-02 -2.277091331779956818e-02 3.216821551322937012e-01 -1.036463305354118347e-01 -7.082410901784896851e-02 -1.101204827427864075e-01 1.522762924432754517e-01 2.916788160800933838e-01 4.443300515413284302e-02 -4.221804067492485046e-02 -3.137391209602355957e-01
3.003281652927398682e-01 -2.518356405198574066e-02 7.650339603424072266e-02 -3.031609356403350830e-01 1.838408112525939941e-01 -2.707546055316925049e-01 -1.239692196249961853e-01 -4.803087934851646423e-02 -1.852875500917434692e-01 1.240170300006866455e-01 -7.920820266008377075e-02 1.123378872871398926e-01 2.900157272815704346e-01 -5.531622096896171570e-02 3.360802680253982544e-02 4.336161911487579346e-02 -1.096827685832977295e-01 8.838149160146713257e-02 -4.172672927379608154e-01 3.523927181959152222e-02 2.408188879489898682e-01 -1.497387588024139404e-01 8.465357124805450439e-02 -2.655311226844787598e-01 -1.804563105106353760e-01 1.573001779615879059e-02 -1.384096443653106689e-01 1.674287021160125732e-01 2.758338153362274170e-01 -8.938455581665039062e-02 8.663330227136611938e-02 -5.458808690309524536e-02
1.195124387741088867e-01 8.065859228372573853e-02 -4.791854694485664368e-02 3.653029799461364746e-01 1.604105085134506226e-01 -1.574438512325286865e-01 1.938246786594390869e-01 8.217757195234298706e-02 -3.085228502750396729e-01 -4.748790711164474487e-02 1.280958056449890137e-01 2.244643121957778931e-01 -1.029659807682037354e-01 3.662618100643157959e-01 -7.657574862241744995e-02 -3.033775091171264648e-02 3.430701419711112976e-02 -1.942619979381561279e-01 -1.362972408533096313e-01 8.908818662166595459e-02 -3.097474761307239532e-02 -3.862676024436950684e-01 -6.901659071445465088e-02 -1.346127986907958984e-01 7.948922365903854370e-02 -7.687073200941085815e-03 -8.281003683805465698e-02 -2.478655874729156494e-01 1.234392970800399780e-01 4.048385471105575562e-02 2.097156643867492676e-01 2.426011860370635986e-01
1.669058352708816528e-01 4.317605197429656982e-01 1.037871018052101135e-01 1.677438169717788696e-01 -1.210918053984642029e-01 2.438747137784957886e-01 3.270694017410278320e-01 -7.727365940809249878e-02 -3.000921308994293213e-01 -6.619799882173538208e-02 8.187524229288101196e-02 9.677429497241973877e-02 2.721453309059143066e-01 -1.780890114605426788e-02 -9.208149462938308716e-02 8.663475513458251953e-02 4.301803186535835266e-02 -6.320266425609588623e-02 -2.649182677268981934e-01 6.578797847032546997e-02 2.330323904752731323e-01 -1.673327088356018066e-01 -4.519496113061904907e-02 -5.675084516406059265e-02 -1.098145097494125366e-01 1.726432144641876221e-01 -2.133867889642715454e-01 1.531103253364562988e-01 1.807982474565505981e-01 -4.142105951905250549e-02 -1.183419525623321533e-01 -1.780118495225906372e-01
1.997176110744476318e-01 1.440223604440689087e-01 1.095528155565261841e-02 -6.104670092463493347e-02 8.074300363659858704e-03 -2.553716003894805908e-01 1.868502050638198853e-01 2.547064125537872314e-01 8.699131757020950317e-02 -1.806819438934326172e-01 6.047238782048225403e-02 1.286474764347076416e-01 2.541646361351013184e-01 3.937158584594726562e-01 1.408714205026626587e-01 -1.602388471364974976e-01 4.088294506072998047e-02 -2.783885598182678223e-02 -3.352721631526947021e-01 2.556827962398529053e-01 -9.120547771453857422e-02 -1.121462285518646240e-01 1.779068708419799805e-01 9.106495231389999390e-02 -2.126576155424118042e-01 -1.311838924884796143e-01 -7.160126417875289917e-02 -1.471543312072753906e-02 3.061387836933135986e-01 -5.381570011377334595e-02 9.438952803611755371e-02 1.747379451990127563e-01
2.640490233898162842e-01 1.021949499845504761e-01 -5.968615040183067322e-02 2.921673655509948730e-01 -2.344928532838821411e-01 8.506799489259719849e-02 2.455800175666809082e-01 1.572417095303535461e-02 -1.839714348316192627e-01 1.794798374176025391e-01 2.507326304912567139e-01 -1.021485328674316406e-01 6.422500312328338623e-02 9.359588474035263062e-02 5.256746336817741394e-02 -9.195580333471298218e-02 1.782840639352798462e-01 -9.057375788688659668e-02 -2.444259524345397949e-01 1.641655862331390381e-01 2.966281771659851074e-01 -4.026660621166229248e-01 1.295720636844635010e-01 -8.380700647830963135e-02 -1.316931992769241333e-01 -6.830763816833496094e-02 -8.398952335119247437e-02 -1.623193621635437012e-01 8.773448318243026733e-02 -1.078341975808143616e-01 -2.277671545743942261e-01 1.320138275623321533e-01
3.496405780315399170e-01 3.279551863670349121e-01 2.535549700260162354e-01 -5.329467728734016418e-02 1.137583628296852112e-01 -1.482010483741760254e-01 -9.651189297437667847e-02 -1.431504786014556885e-01 -1.394353210926055908e-01 -2.837339043617248535e-01 2.867683172225952148e-01 -2.357206121087074280e-02 3.694933652877807617e-02 2.782055437564849854e-01 -5.767049640417098999e-02 -1.262878328561782837e-01 -1.210796833038330078e-01 2.372536510229110718e-01 -1.527408510446548462e-01 1.417816430330276489e-01 1.983678936958312988e-01 -1.655246466398239136e-01 3.094009682536125183e-02 2.824246510863304138e-02 2.042055726051330566e-01 2.492045238614082336e-02 1.623468697071075439e-01 -1.563365012407302856e-01 2.542405426502227783e-01 -3.205116838216781616e-02 6.510799378156661987e-02 1.080317273736000061e-01
3.617311418056488037e-01 2.081159800291061401e-01 -2.172996103763580322e-02 -1.985385566949844360e-01 5.515923351049423218e-02 -8.746439591050148010e-03 -2.842547558248043060e-02 -2.766832709312438965e-02 4.221760854125022888e-02 -1.195235550403594971e-01 2.609710395336151123e-01 2.281285077333450317e-01 -3.286051154136657715e-01 5.073807388544082642e-02 -1.628092378377914429e-01 2.400763779878616333e-01 8.828496932983398438e-02 4.172059148550033569e-02 -2.695285081863403320e-01 7.368098199367523193e-02 1.154227033257484436e-01 -4.765959680080413818e-01 -9.598717838525772095e-02 -6.709763407707214355e-02 -9.243972599506378174e-02 -1.955467462539672852e-01 -1.059923041611909866e-02 7.447447627782821655e-02 2.256465852260589600e-01 -2.809923887252807617e-02 -6.505202502012252808e-02 -1.299438159912824631e-02
7.072367519140243530e-02 4.992157220840454102e-02 -9.778249263763427734e-02 2.329510003328323364e-01 2.574303150177001953e-01 -2.929675877094268799e-01 5.441491678357124329e-02 -1.266848593950271606e-01 5.126170814037322998e-03 -3.443458974361419678e-01 7.526671141386032104e-02 2.777632772922515869e-01 1.816275417804718018e-01 2.850134968757629395e-01 -1.019062399864196777e-01 -1.283331513404846191e-01 9.963437914848327637e-02 9.026554971933364868e-02 -3.880235254764556885e-01 -3.935300745069980621e-03 -4.970955476164817810e-02 -2.923489212989807129e-01 1.815893501043319702e-01 2.617446519434452057e-02 -3.079780936241149902e-01 5.336129665374755859e-02 -1.237995028495788574e-01 4.578644037246704102e-02 6.257290393114089966e-02 5.967542156577110291e-02 -3.445621579885482788e-02 3.223236650228500366e-02
5.337395668029785156e-01 -1.938996165990829468e-01 1.493282318115234375e-01 2.072665467858314514e-02 2.869774699211120605e-01 -2.355683892965316772e-01 -8.405002206563949585e-02 -2.245861105620861053e-02 -1.628067344427108765e-01 -3.597654029726982117e-02 9.447725117206573486e-02 2.334680408239364624e-01 8.036368340253829956e-02 4.589899256825447083e-02 1.894410513341426849e-02 -5.551242455840110779e-02 3.858135268092155457e-02 2.958655357360839844e-01 -4.843273013830184937e-02 -7.925390265882015228e-03 1.734995245933532715e-01 -1.247882768511772156e-01 8.774022012948989868e-02 3.083639033138751984e-02 6.623941659927368164e-02 -2.891579456627368927e-02 -1.765223294496536255e-01 7.632222026586532593e-03 3.592629432678222656e-01 -1.550547480583190918e-01 1.828106194734573364e-01 -1.934154033660888672e-01
2.206024378538131714e-01 1.416782289743423462e-01 -1.723768711090087891e-01 -1.056782752275466919e-01 9.123939275741577148e-02 -3.239752352237701416e-01 9.970779716968536377e-02 -5.529872700572013855e-02 -1.457867771387100220e-01 -1.510589122772216797e-01 -4.331365972757339478e-02 1.073056310415267944e-01 3.711027801036834717e-01 6.957268714904785156e-02 2.034720331430435181e-01 8.128290623426437378e-02 -1.346745640039443970e-01 -1.152844950556755066e-01 1.565931923687458038e-02 3.856315836310386658e-02 -5.842011049389839172e-02 -4.747934341430664062e-01 -7.920265197753906250e-02 2.391074001789093018e-01 -3.509316593408584595e-02 2.927053868770599365e-01 1.018721982836723328e-02 2.416712045669555664e-01 1.602445393800735474e-01 5.524967238306999207e-02 7.906256616115570068e-02 -1.011026725172996521e-01
2.235865294933319092e-01 -2.199293673038482666e-01 1.377968341112136841e-01 5.916808173060417175e-02 -4.933985695242881775e-02 9.973742812871932983e-02 4.041424766182899475e-02 -4.717804118990898132e-02 -2.152687460184097290e-01 1.705607324838638306e-01 3.101264536380767822e-01 7.911034673452377319e-02 1.310256123542785645e-02 3.677500188350677490e-01 -1.689130216836929321e-01 1.654353737831115723e-01 2.475765347480773926e-02 3.754024803638458252e-01 -2.928518056869506836e-01 2.316176295280456543e-01 3.846776857972145081e-02 -7.606589049100875854e-02 3.187091648578643799e-02 -2.359551936388015747e-01 -1.255213655531406403e-02 1.388027071952819824e-01 -2.925635576248168945e-01 -1.188267692923545837e-01 7.354346662759780884e-02 -9.724158048629760742e-02 -7.425928115844726562e-02 9.647936373949050903e-02
2.231226116418838501e-01 6.939592957496643066e-02 -1.518682539463043213e-01 8.092072606086730957e-02 -1.354811992496252060e-02 -6.056792335584759712e-04 2.376722991466522217e-01 -5.469439178705215454e-02 -1.126146093010902405e-01 -3.055875897407531738e-01 9.324828162789344788e-03 7.431076467037200928e-02 -3.904758393764495850e-02 3.985564783215522766e-02 1.944973319768905640e-01 2.350181490182876587e-01 2.061124891042709351e-01 6.198605149984359741e-02 -2.520945370197296143e-01 9.702175855636596680e-02 3.230852782726287842e-01 -1.899111643433570862e-02 -6.485876441001892090e-02 1.709791868925094604e-01 -9.731098264455795288e-02 3.729248940944671631e-01 -1.905665844678878784e-01 2.255094349384307861e-01 3.362562656402587891e-01 5.285615101456642151e-02 5.142723396420478821e-02 -1.912589222192764282e-01
2.701485455036163330e-01 -1.373564265668392181e-02 3.140259683132171631e-01 4.601686075329780579e-02 6.070055067539215088e-03 -1.658698171377182007e-02 1.205564290285110474e-01 2.528354153037071228e-02 -2.405160814523696899e-01 -4.412300884723663330e-01 2.241816371679306030e-01 2.051855772733688354e-01 2.566887438297271729e-01 -6.951540708541870117e-02 -1.934310421347618103e-02 -3.986322879791259766e-02 1.740769147872924805e-01 -5.748352501541376114e-03 -3.004243373870849609e-01 3.609750792384147644e-02 8.359139412641525269e-02 -1.975009292364120483e-01 -2.689973413944244385e-01 -1.185465082526206970e-01 -5.656880885362625122e-02 -2.544555254280567169e-02 -7.170683890581130981e-02 5.506105348467826843e-02 2.527093291282653809e-01 -1.753508448600769043e-01 1.198627054691314697e-01 -1.332003772258758545e-01
1.384406089782714844e-01 -1.837956532835960388e-02 -1.867657303810119629e-01 4.626724123954772949e-02 7.833003997802734375e-02 -7.801391184329986572e-02 1.412022858858108521e-01 -1.643418818712234497e-01 -2.897192537784576416e-01 -9.280247986316680908e-02 -1.821869909763336182e-01 2.316559404134750366e-01 8.865597192198038101e-04 1.770012825727462769e-02 -1.124128401279449463e-01 -1.822744868695735931e-02 -6.758230924606323242e-02 3.146938085556030273e-01 -3.999952077865600586e-01 1.180245727300643921e-02 5.115851759910583496e-01 -4.809547960758209229e-02 1.190676912665367126e-01 -2.940448187291622162e-02 -1.692281812429428101e-01 1.613793671131134033e-01 -1.351011637598276138e-02 -3.342458978295326233e-02 9.481168538331985474e-02 -5.117651820182800293e-02 -9.712002426385879517e-02 -2.679286897182464600e-01
7.110692560672760010e-02 2.816818468272686005e-02 -1.273465305566787720e-01 -2.307418361306190491e-02 2.452086955308914185e-01 8.286714553833007812e-02 4.358074367046356201e-01 -1.039682254195213318e-01 -3.654375076293945312e-01 -7.204215973615646362e-02 -1.068791300058364868e-01 1.852925866842269897e-01 2.518654763698577881e-01 3.255951106548309326e-01 -2.773908153176307678e-02 -2.175567448139190674e-01 -9.646422415971755981e-02 9.123649448156356812e-02 -7.860642671585083008e-02 1.758161336183547974e-01 6.794423330575227737e-03 -1.744110137224197388e-01 -1.512809544801712036e-01 -2.073629647493362427e-01 -2.055565118789672852e-01 5.080489441752433777e-02 1.832379773259162903e-02 1.733332499861717224e-02 1.970506161451339722e-01 -1.236373111605644226e-01 1.894607990980148315e-01 1.451808363199234009e-01
4.581790566444396973e-01 -8.781042881309986115e-03 2.069402039051055908e-01 -1.975033581256866455e-01 -4.350955784320831299e-02 4.620510712265968323e-02 2.112994939088821411e-01 3.188044577836990356e-02 -1.147600412368774414e-01 -1.011872664093971252e-01 1.339468061923980713e-01 -3.672380745410919189e-02 3.758888542652130127e-01 4.224607348442077637e-02 -1.200201883912086487e-01 2.437438666820526123e-01 3.622246906161308289e-02 -9.615150839090347290e-02 -3.412295281887054443e-01 1.145785823464393616e-01 8.144843578338623047e-02 -4.895165190100669861e-02 -4.074686020612716675e-02 1.156522259116172791e-01 8.641717582941055298e-02 -2.923170328140258789e-01 -2.915696799755096436e-01 3.851460292935371399e-02 1.264675557613372803e-01 1.389564424753189087e-01 -1.349939554929733276e-01 4.183648526668548584e-02
4.732542037963867188e-01 2.123636454343795776e-01 2.864165417850017548e-02 3.164134919643402100e-02 -1.477068066596984863e-01 -2.528099417686462402e-01 -1.096342597156763077e-02 -1.778339780867099762e-02 -5.142956599593162537e-02 -2.180797904729843140e-01 1.560840904712677002e-01 1.599277704954147339e-01 -2.966097295284271240e-01 4.859086038777604699e-05 -2.975981235504150391e-01 1.216951683163642883e-01 2.398463152348995209e-02 2.186910510063171387e-01 -2.187887020409107208e-02 4.558884352445602417e-02 1.289902031421661377e-01 -3.792108297348022461e-01 -2.103632874786853790e-02 2.575058862566947937e-02 -2.537927925586700439e-01 -5.794027820229530334e-02 -7.983972132205963135e-02 -1.065113469958305359e-01 1.297709643840789795e-01 -3.730804100632667542e-02 1.747861653566360474e-01 -6.838621199131011963e-02
1.942105591297149658e-01 -1.237779855728149414e-02 4.058558493852615356e-02 1.706777513027191162e-01 3.400472551584243774e-02 -4.714412614703178406e-02 -7.559133693575859070e-03 -1.174562200903892517e-01 1.982503756880760193e-02 -2.554077506065368652e-01 -2.937706559896469116e-02 2.392117083072662354e-01 1.914717406034469604e-01 7.861807197332382202e-02 -1.115212664008140564e-01 -1.604479998350143433e-01 -4.839681088924407959e-03 3.681356608867645264e-01 -5.494113564491271973e-01 8.753392845392227173e-02 -1.936681717634201050e-01 -3.339860588312149048e-02 9.280302375555038452e-02 8.540152758359909058e-02 -2.221639603376388550e-01 -2.256897240877151489e-01 -1.640823334455490112e-01 8.098132908344268799e-02 1.531421691179275513e-01 1.732126027345657349e-01 5.656887311488389969e-03 1.501102298498153687e-01
2.654558122158050537e-01 -9.041955322027206421e-02 -6.179718673229217529e-02 1.768645048141479492e-01 2.885409630835056305e-02 -2.690959870815277100e-01 2.339882403612136841e-01 -2.568842172622680664e-01 -3.680634498596191406e-02 -1.667213253676891327e-02 2.499013841152191162e-01 -1.211386919021606445e-02 -1.111782863736152649e-01 1.519399583339691162e-01 -2.829826436936855316e-02 -3.626344725489616394e-02 -1.850733608007431030e-01 3.580928966403007507e-02 -1.023740917444229126e-01 -2.142892181873321533e-01 1.273638159036636353e-01 -3.445536792278289795e-01 8.178376406431198120e-02 1.356566399335861206e-01 -1.324602067470550537e-01 -5.488293990492820740e-02 -2.899620532989501953e-01 -6.677081435918807983e-02 3.233017325401306152e-01 3.147596120834350586e-01 -1.558277457952499390e-01 -3.925587236881256104e-02
4.411868751049041748e-01 -6.406415719538927078e-03 4.074136912822723389e-02 2.457962483167648315e-01 -1.323689371347427368e-01 -3.233135491609573364e-02 2.778149545192718506e-01 -6.276587396860122681e-02 -9.875715710222721100e-03 2.500577270984649658e-02 2.858674824237823486e-01 1.521317809820175171e-01 -9.522138535976409912e-02 1.641583442687988281e-01 1.533785015344619751e-01 6.768670398741960526e-03 -3.085955418646335602e-02 -3.891454637050628662e-02 -3.414138555526733398e-01 8.857143670320510864e-02 -2.473201900720596313e-01 -1.899171806871891022e-02 2.256510704755783081e-01 -1.837871037423610687e-02 -1.633743643760681152e-01 -1.166188940405845642e-01 -1.634253561496734619e-01 -3.987736254930496216e-02 3.510962128639221191e-01 1.870934665203094482e-01 7.219136506319046021e-02 -8.151374757289886475e-02
2.017242759466171265e-01 2.310344576835632324e-01 -6.461749970912933350e-02 1.143779698759317398e-02 6.448703259229660034e-02 5.664110556244850159e-02 1.120961382985115051e-01 2.818391472101211548e-02 -2.554975152015686035e-01 -8.343773335218429565e-02 -1.892088353633880615e-02 4.411860555410385132e-02 4.424379765987396240e-02 2.550459504127502441e-01 1.206713393330574036e-01 -6.631060689687728882e-02 -1.831362210214138031e-02 7.050864398479461670e-03 -3.660078346729278564e-01 -5.779471248388290405e-02 5.450059175491333008e-01 -1.751117706298828125e-01 -2.340435832738876343e-01 -7.527357339859008789e-02 7.342330366373062134e-02 1.921496391296386719e-01 4.400266334414482117e-02 2.809115648269653320e-01 2.557421326637268066e-01 -4.436304792761802673e-02 -6.046613305807113647e-02 -1.934344321489334106e-02
2.810033857822418213e-01 1.179664880037307739e-01 -1.055875886231660843e-02 -1.463059782981872559e-01 -4.555281624197959900e-02 1.033082455396652222e-01 2.438131868839263916e-01 -1.002058293670415878e-02 -1.168597191572189331e-01 -4.376718997955322266e-01 8.498641848564147949e-02 -1.867672614753246307e-02 1.461440473794937134e-01 2.649023830890655518e-01 -1.208901330828666687e-01 -3.257760703563690186e-01 2.351290881633758545e-01 -2.093260362744331360e-02 -2.417676001787185669e-01 2.679305970668792725e-01 8.839872479438781738e-02 -2.235019356012344360e-01 -2.206627465784549713e-02 1.561174988746643066e-01 -7.907803170382976532e-03 2.601546347141265869e-01 -1.598176658153533936e-01 -6.812176853418350220e-02 1.533144526183605194e-02 8.563743531703948975e-02 -9.906303137540817261e-02 6.598701328039169312e-02
2.872605621814727783e-01 1.070493012666702271e-01 3.994520753622055054e-02 1.851042360067367554e-02 1.976927220821380615e-01 -1.710601300001144409e-01 -9.184902161359786987e-02 -1.552309840917587280e-01 -2.151119858026504517e-01 -3.832739219069480896e-02 1.836355477571487427e-01 2.773098051548004150e-01 7.196279615163803101e-02 1.277828961610794067e-01 5.406472086906433105e-02 -4.243087023496627808e-02 -1.193750873208045959e-01 1.040526404976844788e-01 -2.479372173547744751e-02 1.408776342868804932e-01 5.632792115211486816e-01 1.627923995256423950e-01 3.252562880516052246e-02 -8.782412111759185791e-02 -6.936649233102798462e-02 1.381738185882568359e-01 -9.104683995246887207e-02 2.685068361461162567e-02 4.057910144329071045e-01 -4.263367876410484314e-02 1.108395233750343323e-01 -9.398627281188964844e-02
1.172765642404556274e-01 6.586185842752456665e-02 -2.337148189544677734e-01 -1.434840708971023560e-01 -2.541669905185699463e-01 1.189825460314750671e-01 3.598611056804656982e-01 -8.476307988166809082e-02 -9.751151502132415771e-02 -8.910745382308959961e-02 -1.789975352585315704e-02 9.349751472473144531e-02 2.616924643516540527e-01 1.023738086223602295e-01 1.137332171201705933e-01 -3.349427133798599243e-02 -3.056677281856536865e-01 -4.170648008584976196e-02 -4.758613407611846924e-01 1.163303852081298828e-01 1.351387053728103638e-01 -1.191440597176551819e-01 2.253537625074386597e-01 -1.667419075965881348e-01 5.169434845447540283e-02 -1.077303960919380188e-01 -1.468082815408706665e-01 1.359134912490844727e-01 2.316531538963317871e-01 1.858228631317615509e-02 5.526604503393173218e-02 1.190149262547492981e-01
-1.317422389984130859e-01 -1.238671988248825073e-01 7.757980376482009888e-02 -2.014998197555541992e-01 2.787295915186405182e-02 -1.645920798182487488e-03 1.848327368497848511e-01 -2.755374610424041748e-01 8.986124396324157715e-02 -2.491374611854553223e-01 3.457080572843551636e-02 1.937601119279861450e-01 4.826391488313674927e-02 2.100484520196914673e-01 -1.221989765763282776e-01 8.177629858255386353e-02 -1.919028609991073608e-01 2.579457461833953857e-01 -1.868089884519577026e-01 1.257539261132478714e-02 2.357228547334671021e-01 -2.024944126605987549e-01 -5.443419516086578369e-02 1.133221015334129333e-01 -1.723842471837997437e-01 1.110330447554588318e-01 -2.823428809642791748e-01 -7.094189990311861038e-03 3.381318747997283936e-01 3.481532037258148193e-01 1.457250714302062988e-01 -5.898614972829818726e-02
1.585422754287719727e-01 1.776439137756824493e-02 -4.357948601245880127e-01 -1.721321344375610352e-01 -1.086842045187950134e-01 -1.105118319392204285e-01 5.911511834710836411e-03 -2.927595376968383789e-01 -1.827211081981658936e-01 -2.180415838956832886e-01 -1.032030060887336731e-01 2.810637056827545166e-01 1.860753595829010010e-01 6.538853049278259277e-02 -3.880324214696884155e-02 2.165829390287399292e-01 1.110885515809059143e-01 1.979960948228836060e-01 -2.324568182229995728e-01 -6.569156050682067871e-02 1.680339872837066650e-01 -1.384558081626892090e-01 1.275981590151786804e-02 7.331347465515136719e-02 -2.481195889413356781e-02 8.581576496362686157e-02 -1.914589107036590576e-01 1.150124594569206238e-01 2.927859723567962646e-01 1.748552471399307251e-01 -2.205312252044677734e-01 -4.134413599967956543e-02
2.240092307329177856e-02 1.305170506238937378e-01 2.191464230418205261e-02 -3.659734725952148438e-01 -9.260415285825729370e-02 -1.898361295461654663e-01 2.883734703063964844e-01 -1.767640709877014160e-01 -1.758695542812347412e-01 -7.197931408882141113e-02 3.002273440361022949e-01 2.148846238851547241e-01 3.443845212459564209e-01 8.522213250398635864e-02 2.543969079852104187e-02 1.093785837292671204e-01 -1.371360868215560913e-01 2.338662184774875641e-02 -1.744903624057769775e-01 -9.788650088012218475e-03 1.662591844797134399e-01 -2.399632036685943604e-01 -7.918930053710937500e-02 1.742731034755706787e-01 -3.566660732030868530e-02 1.812218874692916870e-01 -2.714816629886627197e-01 -1.694232970476150513e-02 8.535558730363845825e-02 2.018076628446578979e-01 -1.156392470002174377e-01 -1.920463293790817261e-01
6.705686450004577637e-02 -8.010265417397022247e-03 6.278881430625915527e-02 1.271150857210159302e-01 1.639385223388671875e-01 1.593160033226013184e-01 2.951321899890899658e-01 1.597082801163196564e-02 1.279726624488830566e-01 -1.659857295453548431e-02 1.677592396736145020e-01 1.434236466884613037e-01 6.812139600515365601e-02 -1.307425349950790405e-01 -4.123182594776153564e-02 2.045670002698898315e-01 -1.653236299753189087e-01 2.011273950338363647e-01 -2.994685173034667969e-01 -4.546756297349929810e-02 1.493203788995742798e-01 -4.702479243278503418e-01 1.048629209399223328e-01 7.472407817840576172e-02 -9.726409614086151123e-02 -2.281093969941139221e-02 -1.009884476661682129e-01 2.590270638465881348e-01 3.486615419387817383e-01 -2.271224111318588257e-01 -1.573129445314407349e-01 -1.901508122682571411e-02
1.352446824312210083e-01 1.130132302641868591e-01 -3.230768740177154541e-01 -2.564118430018424988e-02 -1.096156984567642212e-01 -3.223133981227874756e-01 2.245601564645767212e-01 -1.013640910387039185e-01 -4.231968820095062256e-01 -9.762683510780334473e-02 1.415253523737192154e-02 1.743192225694656372e-01 9.040146321058273315e-02 7.567443698644638062e-02 3.019896894693374634e-02 1.686913967132568359e-01 -5.552374199032783508e-02 -3.213666379451751709e-02 -1.125572025775909424e-01 3.113217949867248535e-01 7.654078304767608643e-02 -1.352306306362152100e-01 1.222527474164962769e-01 1.085065454244613647e-01 -9.741353988647460938e-02 -2.954218722879886627e-02 5.215035751461982727e-02 5.160663276910781860e-02 4.104691445827484131e-01 -1.787630170583724976e-01 -8.851527422666549683e-02 -1.903230100870132446e-01
4.318764507770538330e-01 1.222154870629310608e-01 -1.268461346626281738e-01 2.963539399206638336e-02 1.598649099469184875e-02 -2.052495479583740234e-01 -7.965604960918426514e-02 -2.044088095426559448e-01 -5.870655551552772522e-02 -1.511592715978622437e-01 1.198240667581558228e-01 2.197938114404678345e-01 -2.288125157356262207e-01 -1.989168971776962280e-01 -7.829028367996215820e-02 4.516413807868957520e-02 -1.391699016094207764e-01 8.892906457185745239e-02 -2.418542057275772095e-01 1.336898803710937500e-01 1.910415291786193848e-01 -2.776555716991424561e-01 -2.490370571613311768e-01 -3.228678554296493530e-02 -1.452206373214721680e-01 -1.681538373231887817e-01 -6.989410519599914551e-02 -5.644216015934944153e-02 3.365951478481292725e-01 1.323400437831878662e-01 1.679943501949310303e-01 -7.245473563671112061e-02
1.091159358620643616e-01 -1.633949875831604004e-01 1.416555047035217285e-01 1.393423695117235184e-02 -1.354520674794912338e-02 -2.921474166214466095e-03 3.763408362865447998e-01 -2.111352235078811646e-02 7.860816083848476410e-03 -1.116896942257881165e-01 3.618887439370155334e-02 1.201236173510551453e-01 1.044667512178421021e-02 7.484655827283859253e-02 8.607902377843856812e-02 -6.084590218961238861e-03 1.030886396765708923e-01 2.958918213844299316e-01 -2.078240215778350830e-01 -7.693788409233093262e-02 1.624324619770050049e-01 -2.134820818901062012e-01 2.796761319041252136e-02 2.207402586936950684e-01 5.697280913591384888e-02 2.693398594856262207e-01 -1.876688748598098755e-01 -2.609784603118896484e-01 3.027240931987762451e-01 3.788789510726928711e-01 1.716788113117218018e-01 -2.118749320507049561e-01
3.563768863677978516e-01 3.585549816489219666e-02 -7.389735430479049683e-02 1.326305866241455078e-01 4.536204412579536438e-02 1.122946143150329590e-01 3.781071305274963379e-02 -1.212997287511825562e-01 2.336742589250206947e-03 -6.142242252826690674e-02 2.418381571769714355e-01 -1.774861826561391354e-03 8.147450536489486694e-02 2.006623744964599609e-01 1.210328489542007446e-01 -9.458566457033157349e-02 -1.218930482864379883e-01 1.074436157941818237e-01 -1.766096949577331543e-01 -9.173036366701126099e-02 -1.397009640932083130e-01 -4.697940349578857422e-01 -1.732950955629348755e-01 4.691037535667419434e-02 -1.264300346374511719e-01 -6.610030680894851685e-02 -4.885429441928863525e-01 4.638776555657386780e-02 1.914572715759277344e-01 8.094837516546249390e-02 -1.554694026708602905e-01 -1.343874633312225342e-01
1.732209473848342896e-01 -1.510976627469062805e-02 -1.299751996994018555e-01 2.935559116303920746e-02 -6.554807722568511963e-02 -5.498908460140228271e-02 3.006215989589691162e-01 2.525721490383148193e-01 3.288125246763229370e-02 -2.897847071290016174e-02 1.297390460968017578e-01 7.639709860086441040e-02 1.592525541782379150e-01 3.093920052051544189e-01 3.127425909042358398e-01 9.097152948379516602e-02 -7.848961651325225830e-02 9.697411954402923584e-02 -2.036144137382507324e-01 9.947693347930908203e-02 2.807213179767131805e-02 -2.037952691316604614e-01 -1.139783263206481934e-01 2.167597264051437378e-01 3.902181982994079590e-02 2.585225403308868408e-01 -3.782564103603363037e-01 2.370371073484420776e-01 2.360082566738128662e-01 -5.768824834376573563e-03 -8.464267849922180176e-02 -1.975655406713485718e-01
4.800304770469665527e-02 -7.589961588382720947e-02 2.314561009407043457e-01 -2.226482145488262177e-02 -7.858913391828536987e-02 1.105483844876289368e-01 -3.589140716940164566e-03 -7.131724804639816284e-02 -1.105294972658157349e-01 1.619932353496551514e-01 1.508121341466903687e-01 1.678155213594436646e-01 -4.946070164442062378e-02 4.692229628562927246e-01 -1.144853904843330383e-01 1.139934360980987549e-01 -2.102334797382354736e-02 3.085581958293914795e-01 -2.701835632324218750e-01 2.897320687770843506e-01 5.112935975193977356e-02 -1.130396127700805664e-01 -1.243787035346031189e-01 -8.984235674142837524e-02 2.154515590518712997e-03 1.647717952728271484e-01 -2.160127907991409302e-01 9.756961464881896973e-02 3.901704251766204834e-01 -1.123514771461486816e-01 -1.850974187254905701e-02 1.903322637081146240e-01
-4.821522533893585205e-02 2.973382771015167236e-01 -2.733787335455417633e-02 1.959077864885330200e-01 1.070767343044281006e-01 2.860441245138645172e-02 1.870448887348175049e-01 -7.909737527370452881e-02 -1.639606654644012451e-01 -3.371395170688629150e-01 2.167301923036575317e-01 2.767184674739837646e-01 2.056393027305603027e-01 1.534021645784378052e-01 1.888992041349411011e-01 -4.422036465257406235e-03 2.353225797414779663e-01 6.357629597187042236e-02 -1.111901458352804184e-02 9.710721671581268311e-02 -2.335140854120254517e-02 -3.574445843696594238e-01 -1.383928358554840088e-01 -2.546698153018951416e-01 -1.069377288222312927e-01 8.805473148822784424e-02 -3.065446764230728149e-02 -4.489115998148918152e-02 2.689767181873321533e-01 -1.801711618900299072e-01 4.126590490341186523e-02 -2.026034146547317505e-01
1.456830352544784546e-01 2.692776024341583252e-01 3.453552722930908203e-02 -2.028121380135416985e-03 1.647293195128440857e-02 2.659153379499912262e-02 2.529970109462738037e-01 2.206382602453231812e-01 -2.356668263673782349e-01 1.287297606468200684e-01 8.673691749572753906e-02 2.921611070632934570e-01 5.024373158812522888e-02 1.535985171794891357e-01 -3.660014867782592773e-01 -1.534522622823715210e-01 2.889341711997985840e-01 4.196007922291755676e-02 -3.084241151809692383e-01 7.078275829553604126e-02 2.336661964654922485e-01 -7.405760884284973145e-02 -7.592743635177612305e-02 -6.415842473506927490e-02 -2.551436126232147217e-01 1.356781274080276489e-01 -1.749615073204040527e-01 -7.488878071308135986e-02 2.245077304542064667e-02 2.316343933343887329e-01 8.421250432729721069e-02 -8.041646331548690796e-02
2.748027741909027100e-01 3.040341436862945557e-01 1.268546283245086670e-01 -8.015941083431243896e-02 -2.558176778256893158e-02 9.613035619258880615e-02 2.839170992374420166e-01 2.243795245885848999e-01 -3.357070684432983398e-01 2.865633927285671234e-02 -3.762564063072204590e-02 3.588990867137908936e-01 8.982941508293151855e-02 1.576063930988311768e-01 -1.071301624178886414e-01 -1.072825640439987183e-01 -4.039346799254417419e-02 2.792246043682098389e-01 -1.270916163921356201e-01 2.879477441310882568e-01 -3.481718152761459351e-02 -4.227847605943679810e-02 -1.942800134420394897e-01 1.385611444711685181e-01 -9.827395528554916382e-02 -4.361353442072868347e-02 1.063299626111984253e-01 7.548278570175170898e-02 2.256678044795989990e-01 5.830495059490203857e-02 1.813426166772842407e-01 -1.210639104247093201e-01
2.211823165416717529e-01 -1.704041063785552979e-01 7.803508080542087555e-03 -1.383984535932540894e-01 -3.192583471536636353e-02 9.159860759973526001e-02 3.059133887290954590e-01 3.108164854347705841e-02 4.119114950299263000e-02 -2.779623866081237793e-01 -1.258051097393035889e-01 2.245100885629653931e-01 -2.616261318325996399e-02 1.690872311592102051e-01 8.908490091562271118e-02 2.166339606046676636e-01 -7.041215896606445312e-03 8.389693498611450195e-02 -1.104304119944572449e-01 1.919733434915542603e-01 1.150324717164039612e-01 -1.927115619182586670e-01 -9.782360494136810303e-02 3.156039416790008545e-01 9.351794607937335968e-03 1.270547788590192795e-02 -3.671632409095764160e-01 -6.339059770107269287e-02 2.687622904777526855e-01 2.657532095909118652e-01 1.470743864774703979e-01 -2.242475599050521851e-01
1.350657939910888672e-01 1.226422190666198730e-02 -1.629765182733535767e-01 -6.842925399541854858e-02 6.911522895097732544e-02 1.722615212202072144e-01 1.766757369041442871e-01 -1.296167969703674316e-01 -7.945799082517623901e-02 -1.877058744430541992e-01 -1.111164614558219910e-01 2.915994264185428619e-02 3.631886541843414307e-01 2.840874195098876953e-01 1.854510456323623657e-01 -1.032313853502273560e-01 -3.127193748950958252e-01 1.678832173347473145e-01 -3.410623967647552490e-01 2.482596486806869507e-01 1.817502379417419434e-01 -1.102828979492187500e-01 -1.564629226922988892e-01 9.863473474979400635e-02 6.719501316547393799e-02 1.522561460733413696e-01 -6.325227767229080200e-02 -4.735668003559112549e-02 1.142596974968910217e-01 1.066747382283210754e-01 2.405292540788650513e-01 2.364812046289443970e-01
1.707242131233215332e-01 1.121731251478195190e-01 -2.350609898567199707e-01 -1.533882766962051392e-01 4.090290889143943787e-02 -2.202234566211700439e-01 1.454596668481826782e-01 6.223043426871299744e-02 1.004977598786354065e-01 -1.881368309259414673e-01 1.094649583101272583e-01 6.970803439617156982e-02 -1.096824035048484802e-01 6.074688211083412170e-02 -1.810738295316696167e-01 1.829636543989181519e-01 4.284339025616645813e-02 2.967149019241333008e-02 -1.612965017557144165e-01 1.311470568180084229e-01 4.318167865276336670e-01 -1.846072077751159668e-01 1.323346048593521118e-01 -2.770221531391143799e-01 -7.803564518690109253e-02 7.649180293083190918e-02 -4.694260954856872559e-01 -1.534287184476852417e-01 2.280249819159507751e-02 1.609451472759246826e-01 2.421801351010799408e-02 -1.279954314231872559e-01
2.329346835613250732e-01 8.717805892229080200e-02 2.320120781660079956e-01 -1.048287153244018555e-01 1.997937262058258057e-01 -2.880455553531646729e-01 1.661935299634933472e-01 -6.017696857452392578e-02 -1.739751398563385010e-01 -1.104504689574241638e-01 4.804698750376701355e-02 4.335012659430503845e-02 3.493104279041290283e-01 1.210922002792358398e-01 6.326005607843399048e-02 2.006223350763320923e-01 1.604244709014892578e-01 -2.406412363052368164e-01 3.528255596756935120e-02 1.831056475639343262e-01 2.593206763267517090e-01 -6.341160088777542114e-02 9.166087955236434937e-02 -7.126180827617645264e-02 -2.000211179256439209e-01 7.510975934565067291e-03 9.809510782361030579e-03 1.146724373102188110e-01 4.303380548954010010e-01 -5.846721120178699493e-03 9.798184782266616821e-02 -2.007624953985214233e-01
3.784216195344924927e-02 1.666426956653594971e-01 7.063967734575271606e-02 1.250741779804229736e-01 1.516488939523696899e-01 -2.738900780677795410e-01 1.063463166356086731e-01 -1.300465464591979980e-01 -2.034414559602737427e-01 2.429616264998912811e-02 4.663444310426712036e-02 1.893591508269309998e-02 2.622388005256652832e-01 2.617398202419281006e-01 3.574489057064056396e-02 3.468248546123504639e-01 1.176904663443565369e-01 -2.005815654993057251e-01 1.133192256093025208e-01 2.585108280181884766e-01 1.197043508291244507e-01 -2.835300564765930176e-01 -6.863944232463836670e-02 -2.007958851754665375e-02 -1.794726252555847168e-01 2.441664226353168488e-02 -4.564924538135528564e-02 6.808511912822723389e-02 4.386611878871917725e-01 -2.840878255665302277e-02 1.326357871294021606e-01 -1.914175748825073242e-01
3.755064904689788818e-01 3.977490663528442383e-01 -1.215860694646835327e-01 -3.645024076104164124e-02 -1.646652445197105408e-02 -9.027077816426753998e-03 7.345018535852432251e-02 -4.816356673836708069e-02 -2.051976919174194336e-01 2.011164277791976929e-02 6.897297501564025879e-02 2.050504535436630249e-01 1.043466255068778992e-01 1.224867850542068481e-01 1.621389985084533691e-01 -6.278271973133087158e-02 -1.018871739506721497e-01 1.166834160685539246e-01 -2.339970171451568604e-01 -1.592825502157211304e-01 3.420009315013885498e-01 -9.108535945415496826e-02 2.414406836032867432e-02 3.136477470397949219e-01 3.027392625808715820e-01 -1.197662875056266785e-01 -8.465982973575592041e-02 1.551360823214054108e-02 8.416967093944549561e-02 2.162273675203323364e-01 -6.273701786994934082e-02 -1.779260635375976562e-01
5.481106415390968323e-02 1.452638655900955200e-01 -1.279618144035339355e-01 3.761812672019004822e-02 1.808944642543792725e-01 6.107499077916145325e-02 3.626095056533813477e-01 7.707976549863815308e-02 -5.960872396826744080e-02 -1.555672138929367065e-01 1.690015196800231934e-01 2.894369959831237793e-01 4.287241697311401367e-01 1.458187252283096313e-01 1.639925241470336914e-01 1.060387343168258667e-01 7.291155308485031128e-02 1.322040800005197525e-02 -1.208224818110466003e-01 1.204336509108543396e-01 -1.413294374942779541e-01 -1.501570641994476318e-01 -2.578558623790740967e-01 -1.087253447622060776e-02 -2.685552239418029785e-01 -1.698683798313140869e-01 8.604677021503448486e-02 -5.828901380300521851e-02 2.051060795783996582e-01 1.024372950196266174e-01 6.004793569445610046e-03 -3.046816289424896240e-01
4.913661181926727295e-01 2.090139389038085938e-01 2.484671212732791901e-02 3.162419795989990234e-01 1.252512484788894653e-01 -2.028542757034301758e-01 2.759103477001190186e-01 1.282638311386108398e-01 1.141836345195770264e-01 -1.058704033493995667e-01 2.357988655567169189e-01 -4.671765118837356567e-02 1.373572200536727905e-01 2.696634531021118164e-01 7.929638773202896118e-02 -1.780620217323303223e-01 -1.534512937068939209e-01 4.659491032361984253e-02 -8.806645125150680542e-02 -9.298549592494964600e-02 1.453923583030700684e-01 -1.059997007250785828e-01 1.235891804099082947e-01 4.537434130907058716e-02 -3.293916210532188416e-02 -1.582183502614498138e-02 -7.428964227437973022e-02 1.588059663772583008e-01 1.677303314208984375e-01 2.845389246940612793e-01 -6.258255243301391602e-02 1.276967078447341919e-01
1.844455003738403320e-01 3.463612496852874756e-02 -4.025757312774658203e-02 -1.276716291904449463e-01 3.483561053872108459e-02 -2.808923721313476562e-01 1.632922738790512085e-01 2.639491856098175049e-01 6.826692074537277222e-02 -9.710481017827987671e-02 1.377419084310531616e-01 1.776730865240097046e-01 2.742711827158927917e-02 1.718696206808090210e-01 -2.616594545543193817e-02 1.644518822431564331e-01 -1.063711494207382202e-01 -5.332613363862037659e-03 -6.337993592023849487e-02 1.806756407022476196e-01 4.552607834339141846e-01 2.005307003855705261e-03 1.355766206979751587e-01 -2.288084328174591064e-01 -7.759018242359161377e-02 -1.065289601683616638e-01 -4.051321446895599365e-01 4.529491439461708069e-02 1.129631176590919495e-01 4.317173361778259277e-02 2.945155203342437744e-01 -1.919384598731994629e-01
1.204965785145759583e-01 5.750180408358573914e-02 1.669778525829315186e-01 1.448792517185211182e-01 1.144185848534107208e-02 1.446602940559387207e-01 1.722552478313446045e-01 -7.566141337156295776e-02 -8.865033835172653198e-02 -2.131404727697372437e-01 2.504191994667053223e-01 1.832956820726394653e-01 2.358755916357040405e-01 -8.254525600932538509e-04 5.337776243686676025e-02 1.613216698169708252e-01 7.145072333514690399e-03 2.100804150104522705e-01 -1.591363996267318726e-01 -1.418169308453798294e-02 3.238354623317718506e-01 -2.469186782836914062e-01 5.920812487602233887e-02 -1.222939714789390564e-01 -2.741770744323730469e-01 -2.189684510231018066e-01 1.129577457904815674e-01 2.866070568561553955e-01 2.964337468147277832e-01 -2.474033832550048828e-01 -7.095330953598022461e-02 -1.288133710622787476e-01
5.886386036872863770e-01 1.720769703388214111e-01 -6.769363582134246826e-02 -6.513183936476707458e-03 4.426396787166595459e-01 -1.135322917252779007e-02 -8.669295907020568848e-02 1.337819546461105347e-01 -1.169979497790336609e-01 -2.300806492567062378e-01 1.155851334333419800e-01 -1.055072471499443054e-01 4.599978774785995483e-02 2.240424603223800659e-01 1.264965720474720001e-02 5.250379070639610291e-02 -4.171390458941459656e-02 1.511841118335723877e-01 -2.964335260912775993e-03 8.192923665046691895e-02 7.172592729330062866e-02 -1.837229877710342407e-01 2.928159898146986961e-03 -1.539663523435592651e-01 1.470382660627365112e-01 -3.393619507551193237e-02 -1.204406544566154480e-01 2.463557124137878418e-01 2.368624135851860046e-02 1.631427854299545288e-01 1.770452111959457397e-01 3.210663422942161560e-02
2.755215764045715332e-01 5.333491787314414978e-02 -4.927445203065872192e-02 3.170768618583679199e-01 -1.476918011903762817e-01 1.101626083254814148e-01 1.784459948539733887e-01 -1.586666516959667206e-02 -2.724635899066925049e-01 2.576790750026702881e-01 2.585091292858123779e-01 3.652641177177429199e-02 1.525531709194183350e-01 6.103667244315147400e-02 -1.068167462944984436e-01 -1.474832296371459961e-01 9.463803470134735107e-02 -4.938524961471557617e-02 -1.614732146263122559e-01 2.398645877838134766e-01 2.220452874898910522e-01 -3.286759555339813232e-01 1.596183925867080688e-01 -1.171957254409790039e-01 -2.578104734420776367e-01 -1.570663042366504669e-02 -1.512898057699203491e-01 -1.555114239454269409e-01 1.157819181680679321e-01 -1.324103176593780518e-01 -2.159798592329025269e-01 -1.896503195166587830e-02
4.005750417709350586e-01 2.683291733264923096e-01 1.700822860002517700e-01 -1.053057685494422913e-01 -7.101052999496459961e-02 6.286037713289260864e-02 3.979825675487518311e-01 8.057252317667007446e-02 7.006179541349411011e-02 -3.297942578792572021e-01 2.220989167690277100e-01 9.453503787517547607e-02 2.981702089309692383e-01 1.020950824022293091e-01 -1.304727792739868164e-01 -5.669154226779937744e-03 5.218361970037221909e-03 8.520922809839248657e-02 -2.014764994382858276e-01 1.053416207432746887e-01 8.636470139026641846e-02 -9.100604802370071411e-02 5.104446411132812500e-02 8.875668048858642578e-02 1.398321390151977539e-01 2.009848654270172119e-01 -2.081106156110763550e-01 -5.138395726680755615e-02 -1.147447824478149414e-01 2.234432548284530640e-01 -8.123803138732910156e-02 -6.731399893760681152e-02
2.024147063493728638e-01 2.816480100154876709e-01 -1.511570662260055542e-01 5.198850855231285095e-02 9.621629863977432251e-02 -4.290912766009569168e-03 8.627507090568542480e-02 -5.122564733028411865e-02 -2.763819098472595215e-01 8.736109361052513123e-03 -8.889894932508468628e-02 2.284467220306396484e-01 2.939424514770507812e-01 4.312026500701904297e-01 -3.888855502009391785e-02 -8.629991859197616577e-02 4.005062207579612732e-02 1.641583591699600220e-01 -2.056133896112442017e-01 9.146454185247421265e-02 2.852213978767395020e-01 -5.638715997338294983e-02 -1.765822023153305054e-01 3.192376792430877686e-01 1.584709584712982178e-01 -1.090090256184339523e-02 -2.084243446588516235e-01 1.882334053516387939e-01 9.756246581673622131e-04 8.372401818633079529e-03 6.447839736938476562e-02 -1.086435541510581970e-01
5.097113847732543945e-01 1.337033510208129883e-01 -1.390552967786788940e-01 1.268063038587570190e-01 7.221487909555435181e-02 -1.284236181527376175e-02 2.578072547912597656e-01 -3.303469121456146240e-01 -7.364512234926223755e-02 -2.185049951076507568e-01 1.910262554883956909e-01 5.074230208992958069e-02 -6.237624958157539368e-02 1.463911831378936768e-01 -6.021269783377647400e-02 1.565482914447784424e-01 -2.276851534843444824e-01 4.750636592507362366e-02 6.691934913396835327e-02 -1.186496093869209290e-01 7.076279819011688232e-02 -8.194642513990402222e-02 1.894481629133224487e-01 3.928915038704872131e-02 1.695385873317718506e-01 -5.975638329982757568e-02 -1.365992724895477295e-01 -1.956442743539810181e-01 3.187859058380126953e-01 1.882210671901702881e-01 -1.715149730443954468e-02 -1.087839528918266296e-01
2.276124954223632812e-01 -2.513663768768310547e-01 1.352365016937255859e-01 2.277482450008392334e-01 -2.967105992138385773e-02 -5.227849818766117096e-03 -1.326541006565093994e-01 -2.975150197744369507e-02 -3.978613018989562988e-01 -4.771586973220109940e-03 2.911811470985412598e-01 -7.817429304122924805e-02 1.148822084069252014e-01 1.302425563335418701e-01 -8.489553630352020264e-02 2.333321124315261841e-01 -1.115216240286827087e-01 3.087922632694244385e-01 -2.243983149528503418e-01 5.758321285247802734e-02 1.480967737734317780e-02 -1.336302459239959717e-01 3.039813973009586334e-02 1.407046057283878326e-02 -7.237962633371353149e-02 -5.746006593108177185e-02 -2.571179568767547607e-01 1.895257532596588135e-01 2.611721754074096680e-01 1.747814416885375977e-01 -2.016855031251907349e-01 1.541685312986373901e-01
2.167202532291412354e-01 -1.495016366243362427e-01 -3.405441716313362122e-02 1.809099316596984863e-01 1.552997678518295288e-01 -2.905051708221435547e-01 8.350186049938201904e-02 1.808509975671768188e-02 2.766391634941101074e-02 -3.125621080398559570e-01 1.510085165500640869e-01 -8.287816308438777924e-03 -5.596733838319778442e-02 3.956534862518310547e-01 -7.851193845272064209e-02 -2.228241413831710815e-01 1.224497854709625244e-01 8.088970929384231567e-02 -1.243246346712112427e-01 1.809001415967941284e-01 2.363292574882507324e-01 -2.381592392921447754e-01 -7.936347275972366333e-02 1.848777532577514648e-01 -1.929262727499008179e-01 -8.079270273447036743e-02 6.009733676910400391e-02 3.095462918281555176e-01 3.510494157671928406e-02 2.673415243625640869e-01 1.699238829314708710e-02 7.226108014583587646e-02
[truncated: 3,264,188 more chars]
