# Supplementary material for: The Language of Innovation
Source: PLoS One. 2020 Apr 30;15(4):e0230107. doi: 10.1371/journal.pone.0230107 (PMC7194493; doi:10.1371/journal.pone.0230107)
Supplement: S4 File — (GZ) [file pone.0230107.s004.tar.gz › 1982-1986/V2Run_13_VS_4500_embeddings1982-1986ED32.txt]

1.326824072748422623e-02 7.518125325441360474e-02 1.394372880458831787e-01 -1.153055652976036072e-01 1.198899522423744202e-01 -7.496136426925659180e-02 6.118673458695411682e-02 9.862606227397918701e-02 -3.098360598087310791e-01 -2.280959337949752808e-01 2.346494644880294800e-01 -2.177891582250595093e-01 8.827081881463527679e-03 2.240375578403472900e-01 -2.434875369071960449e-01 2.212604880332946777e-01 -3.714818973094224930e-03 1.113835796713829041e-01 4.601956605911254883e-01 -1.200882345438003540e-01 1.564512550830841064e-01 -3.363898023962974548e-02 6.465134769678115845e-02 1.912219971418380737e-01 2.564311325550079346e-01 -5.551845766603946686e-03 -2.019395381212234497e-01 -2.251685410737991333e-01 1.906099170446395874e-02 5.843918398022651672e-02 2.269556075334548950e-01 -3.750903159379959106e-02
4.600869119167327881e-02 1.856270134449005127e-01 1.142924502491950989e-01 2.733669877052307129e-01 3.142058849334716797e-01 -1.973898410797119141e-01 -1.734662204980850220e-01 1.379640400409698486e-01 1.107626929879188538e-01 -4.839267581701278687e-02 1.825945079326629639e-01 9.711647778749465942e-02 6.990133225917816162e-02 1.112332120537757874e-01 -1.143212094902992249e-01 -2.315693944692611694e-01 4.182302951812744141e-02 -1.771763861179351807e-01 -9.043560922145843506e-02 -1.571600139141082764e-01 1.134882960468530655e-02 7.880900055170059204e-02 2.559608817100524902e-01 3.979015946388244629e-01 4.603325948119163513e-02 -1.363159865140914917e-01 8.690594136714935303e-02 -2.218831777572631836e-01 1.463431864976882935e-01 2.664468586444854736e-01 2.053388059139251709e-01 1.980545967817306519e-01
1.597172319889068604e-01 -1.286115497350692749e-01 3.582737743854522705e-01 7.493989914655685425e-02 2.733731865882873535e-01 -5.360774695873260498e-02 -1.138005852699279785e-01 7.436142116785049438e-02 2.183368206024169922e-01 -3.584476709365844727e-01 1.709698140621185303e-01 1.397720277309417725e-01 1.415860652923583984e-01 1.918759495019912720e-01 -3.134190142154693604e-01 -2.507993280887603760e-01 8.279192447662353516e-02 1.473536491394042969e-01 6.978148594498634338e-03 -4.189908131957054138e-02 -1.009951159358024597e-01 1.383272856473922729e-01 5.140248686075210571e-02 3.900741934776306152e-01 4.390136897563934326e-02 2.874437905848026276e-02 -1.592723652720451355e-02 3.362013399600982666e-02 2.016693204641342163e-01 -6.034678593277931213e-02 1.376654803752899170e-01 5.532838776707649231e-02
-2.964471653103828430e-02 1.258205622434616089e-01 7.742491364479064941e-02 9.851184487342834473e-02 2.246818393468856812e-01 -2.241668701171875000e-01 -1.270777285099029541e-01 9.655735641717910767e-02 -1.071618646383285522e-01 -1.913037598133087158e-01 2.124595828354358673e-02 -1.245069280266761780e-01 8.955007046461105347e-02 1.580782383680343628e-01 3.729894757270812988e-02 -3.086116611957550049e-01 3.285910785198211670e-01 2.326836585998535156e-01 3.521023690700531006e-01 -4.543032497167587280e-02 1.534211188554763794e-01 -4.620422050356864929e-02 -8.615530095994472504e-03 4.431684911251068115e-01 -1.044014990329742432e-01 2.057971805334091187e-02 -2.001069784164428711e-01 4.951855633407831192e-03 9.493392705917358398e-02 4.805805161595344543e-02 2.454037219285964966e-01 -1.203213259577751160e-01
2.209263667464256287e-02 1.661866903305053711e-01 1.596478968858718872e-01 1.127016246318817139e-01 4.865934550762176514e-01 7.839723490178585052e-03 -1.058998852968215942e-01 8.682366460561752319e-02 1.066285893321037292e-01 -1.055522337555885315e-01 8.467069268226623535e-02 -1.257313340902328491e-01 6.014906242489814758e-02 -2.688860986381769180e-03 -1.903728842735290527e-01 -2.498884871602058411e-02 1.324038207530975342e-01 -5.811561644077301025e-02 4.736151397228240967e-01 4.073451086878776550e-02 -2.473224885761737823e-02 9.708722680807113647e-02 1.106181368231773376e-02 1.744621694087982178e-01 -1.898108795285224915e-02 6.474548578262329102e-02 1.366573870182037354e-01 -2.008965313434600830e-01 -1.494311988353729248e-01 2.319487333297729492e-01 4.015940725803375244e-01 -6.055415794253349304e-02
-2.224849760532379150e-01 3.875420987606048584e-02 6.568126380443572998e-02 9.870083630084991455e-02 7.807449996471405029e-02 -2.026962041854858398e-01 3.085085772909224033e-04 4.256846010684967041e-01 6.496290117502212524e-02 7.163719087839126587e-02 2.186556160449981689e-01 -1.742197126150131226e-01 1.666197031736373901e-01 2.974584400653839111e-01 -1.128157898783683777e-01 -3.221355974674224854e-01 1.071350798010826111e-01 4.386663436889648438e-02 2.319864928722381592e-01 -1.168825998902320862e-01 1.661827564239501953e-01 1.069267168641090393e-01 1.121073514223098755e-01 2.826095223426818848e-01 -1.303432974964380264e-02 -2.471701800823211670e-01 1.695852577686309814e-01 -3.915275260806083679e-02 -9.747371822595596313e-02 -3.573597967624664307e-02 1.743072867393493652e-01 2.030085176229476929e-01
1.985590755939483643e-01 -3.674470260739326477e-02 1.100096702575683594e-01 2.399034947156906128e-01 -4.453900083899497986e-02 -4.122537076473236084e-01 1.841362565755844116e-02 -2.485914677381515503e-01 -1.531820930540561676e-02 -6.985355913639068604e-02 6.980729103088378906e-02 -5.237876996397972107e-02 1.156076937913894653e-01 -4.127100575715303421e-03 1.779135316610336304e-01 -1.255469173192977905e-01 6.384583562612533569e-02 8.226577192544937134e-02 3.460335433483123779e-01 -3.106279969215393066e-01 -2.153663039207458496e-01 -4.110924154520034790e-02 4.006108641624450684e-02 2.157391011714935303e-01 2.437836490571498871e-02 -1.753322184085845947e-01 1.750832945108413696e-01 -2.816381454467773438e-01 6.029570475220680237e-02 7.546475529670715332e-02 2.169147729873657227e-01 2.469422817230224609e-01
-4.921029508113861084e-02 8.785724639892578125e-03 1.924362182617187500e-01 3.372887372970581055e-01 8.635483682155609131e-02 2.592967748641967773e-01 -2.191763818264007568e-01 2.800380885601043701e-01 -4.645408689975738525e-02 2.616421878337860107e-02 -4.780178144574165344e-02 -2.156330943107604980e-01 5.151683464646339417e-02 3.597040474414825439e-01 -1.118604466319084167e-01 -2.145810425281524658e-02 3.651940077543258667e-02 -1.010302454233169556e-01 3.111973702907562256e-01 -2.556011378765106201e-01 -2.267707884311676025e-01 1.249678656458854675e-01 9.954536706209182739e-02 6.807497236877679825e-03 1.868851631879806519e-01 6.989198923110961914e-02 7.278268039226531982e-02 9.313108026981353760e-02 1.710888296365737915e-01 -1.205036416649818420e-01 7.000563293695449829e-02 3.093959689140319824e-01
-7.678991556167602539e-02 1.534203533083200455e-02 7.916256040334701538e-02 7.326058298349380493e-02 3.427768051624298096e-01 -1.674468070268630981e-01 -7.520794868469238281e-02 3.469624817371368408e-01 -3.237190097570419312e-02 1.062931120395660400e-01 3.039253056049346924e-01 -1.882274597883224487e-01 8.173269219696521759e-03 3.660619854927062988e-01 -4.468700848519802094e-03 -1.913716793060302734e-01 2.753487229347229004e-01 -1.645651087164878845e-02 2.256376892328262329e-01 -9.564898163080215454e-02 4.141520708799362183e-02 -2.007885724306106567e-01 1.230514794588088989e-01 1.800940930843353271e-01 1.979643106460571289e-01 -2.739351242780685425e-02 2.041991055011749268e-02 -6.069172546267509460e-02 -2.152684628963470459e-01 -3.470864892005920410e-02 -9.726496785879135132e-02 2.701867222785949707e-01
-2.090660184621810913e-01 1.150375083088874817e-01 -1.834697462618350983e-02 3.996516019105911255e-02 -9.211851283907890320e-03 -5.217553973197937012e-01 -6.278522312641143799e-02 2.451879382133483887e-01 2.000350803136825562e-01 1.475326269865036011e-01 2.678964138031005859e-01 3.500466048717498779e-02 7.718979567289352417e-02 1.112612932920455933e-01 -1.196976155042648315e-01 -1.264425516128540039e-01 1.429363191127777100e-01 2.660391665995121002e-02 2.604012191295623779e-01 -1.288076937198638916e-01 -5.782126449048519135e-03 -6.317905336618423462e-02 1.038435101509094238e-01 2.175066918134689331e-01 2.321770191192626953e-01 7.562553882598876953e-02 1.771672368049621582e-01 -1.526884138584136963e-01 -2.584605477750301361e-02 3.160437345504760742e-01 -6.801422685384750366e-02 1.848340928554534912e-01
-8.850556612014770508e-02 -1.063335612416267395e-01 3.232535123825073242e-01 1.641631573438644409e-01 3.215383589267730713e-01 -2.903720438480377197e-01 -1.050067692995071411e-01 2.267679721117019653e-01 1.141306757926940918e-01 -1.082900837063789368e-01 3.063537180423736572e-02 6.006077304482460022e-02 -3.068761900067329407e-02 1.339402645826339722e-01 -1.993842273950576782e-01 -2.893732488155364990e-01 3.285292983055114746e-01 1.164532825350761414e-01 2.830950617790222168e-01 -1.174224838614463806e-01 -5.916640907526016235e-02 -1.221212651580572128e-02 -1.166366413235664368e-01 -5.395403131842613220e-02 7.897555083036422729e-02 1.166970506310462952e-01 -1.902166157960891724e-01 -1.857568174600601196e-01 1.339006721973419189e-01 4.529250785708427429e-02 2.845551371574401855e-01 -2.256849035620689392e-02
-1.251989006996154785e-01 2.304084151983261108e-01 1.953506469726562500e-01 3.979520499706268311e-01 5.244517698884010315e-02 -1.599502265453338623e-01 -1.623075604438781738e-01 2.789390385150909424e-01 -4.679075907915830612e-03 -2.524811327457427979e-01 8.069682866334915161e-02 -3.140509426593780518e-01 5.779767036437988281e-02 1.243759766221046448e-01 -4.336294159293174744e-02 1.699609309434890747e-01 1.437904983758926392e-01 -2.390008047223091125e-02 7.632490247488021851e-02 -1.160432919859886169e-01 -2.781472504138946533e-01 -4.382853955030441284e-02 1.772306859493255615e-02 1.428707242012023926e-01 3.122647106647491455e-01 1.248587295413017273e-01 -2.086209654808044434e-01 1.028701588511466980e-01 -1.312336069531738758e-03 -1.661964654922485352e-01 1.565824002027511597e-01 1.544090807437896729e-01
-1.042850241065025330e-01 1.596607416868209839e-01 1.999294459819793701e-01 4.021235555410385132e-02 -2.334010601043701172e-02 -8.172186464071273804e-02 -5.045283585786819458e-03 7.760705798864364624e-02 -3.378117457032203674e-02 1.871996223926544189e-01 1.455879807472229004e-01 1.321572512388229370e-01 1.009538993239402771e-01 -3.787290304899215698e-02 -2.951808869838714600e-01 -2.727336585521697998e-01 3.975284472107887268e-02 -8.709684014320373535e-03 1.928333640098571777e-01 -2.198428064584732056e-01 -9.647508710622787476e-02 -6.038049980998039246e-02 1.023472696542739868e-01 5.039495229721069336e-01 1.009859237819910049e-02 1.204288303852081299e-01 7.315093278884887695e-02 -3.982676267623901367e-01 6.128993257880210876e-02 2.432454675436019897e-01 -3.242842853069305420e-02 2.316685318946838379e-01
-2.515065371990203857e-01 1.350950356572866440e-02 3.356604576110839844e-01 3.383417427539825439e-01 1.200072243809700012e-01 -1.688643395900726318e-01 3.460442274808883667e-02 2.758934199810028076e-01 -4.775288701057434082e-02 -1.269892882555723190e-02 -8.635523170232772827e-02 8.534789830446243286e-02 1.181896403431892395e-01 1.436268240213394165e-01 -3.956740722060203552e-02 2.814828231930732727e-02 1.936696097254753113e-02 1.707208305597305298e-01 4.519416093826293945e-01 -1.407134532928466797e-01 2.914668619632720947e-02 1.763410866260528564e-01 3.140432387590408325e-02 3.160291016101837158e-01 4.884828254580497742e-02 -6.897543370723724365e-02 -6.546904891729354858e-02 -2.154655158519744873e-01 -2.348988801240921021e-01 1.685684770345687866e-01 7.964131236076354980e-02 2.965605258941650391e-02
9.051307290792465210e-02 3.438463062047958374e-02 3.805369436740875244e-01 2.069399505853652954e-01 -1.157023161649703979e-01 -2.202993780374526978e-01 2.038013003766536713e-02 1.953013092279434204e-01 1.778725087642669678e-01 3.150984877720475197e-03 2.571528255939483643e-01 3.606686368584632874e-02 2.079862914979457855e-02 1.239330768585205078e-01 -1.748125553131103516e-01 -3.523339033126831055e-01 2.122936099767684937e-01 1.673809736967086792e-01 9.047132730484008789e-02 1.766941696405410767e-02 1.014628484845161438e-01 7.079908251762390137e-02 -1.978771239519119263e-01 3.005056977272033691e-01 1.747834682464599609e-01 1.418101787567138672e-01 2.119228094816207886e-01 9.730173274874687195e-03 4.784204065799713135e-02 1.686878353357315063e-01 2.796841859817504883e-01 4.434682056307792664e-02
9.764833748340606689e-02 2.000522464513778687e-01 2.453886717557907104e-01 -2.425468564033508301e-01 2.087248116731643677e-01 6.924120336771011353e-02 -1.890887618064880371e-01 2.036898881196975708e-01 7.218022644519805908e-02 8.345381356775760651e-03 2.354410737752914429e-01 9.511499106884002686e-02 -1.572326943278312683e-02 2.234746366739273071e-01 -1.282311379909515381e-01 2.717765048146247864e-02 8.682316541671752930e-02 -1.552805863320827484e-02 1.513015627861022949e-01 -5.903098583221435547e-01 1.560330949723720551e-02 -9.200399369001388550e-02 2.193063050508499146e-01 -6.608286499977111816e-02 -5.921877920627593994e-02 2.124357819557189941e-01 1.193677410483360291e-01 -1.599012464284896851e-01 1.174776703119277954e-01 -1.233166530728340149e-01 -7.816746085882186890e-02 6.918844580650329590e-02
4.063727706670761108e-02 1.171973627060651779e-02 4.581594467163085938e-01 1.464406251907348633e-01 7.550971955060958862e-02 -2.873555198311805725e-02 -9.817394614219665527e-02 3.063277006149291992e-01 6.139218807220458984e-02 -2.767311632633209229e-01 3.264189362525939941e-01 -2.006788970902562141e-03 -8.430992066860198975e-02 -4.571251571178436279e-02 6.081049889326095581e-02 -4.517784714698791504e-02 -2.172903567552566528e-01 -1.413907296955585480e-02 2.506539523601531982e-01 -1.817993074655532837e-01 1.561672706156969070e-02 3.946042619645595551e-03 5.875714123249053955e-02 3.805531188845634460e-02 9.141099452972412109e-02 1.302510201930999756e-01 5.016075819730758667e-02 -2.387497723102569580e-01 -1.252210438251495361e-01 3.724796473979949951e-01 1.917592734098434448e-01 1.747270673513412476e-01
-2.318680137395858765e-01 2.652297019958496094e-01 1.405320763587951660e-01 -5.505110695958137512e-02 1.523394286632537842e-01 -4.045705199241638184e-01 -8.726187795400619507e-02 5.125236511230468750e-02 5.308553203940391541e-02 -2.299478650093078613e-01 2.287504076957702637e-01 -6.816529482603073120e-02 7.830020785331726074e-02 1.100457832217216492e-01 -7.916271686553955078e-02 -1.913580596446990967e-01 -6.962285935878753662e-02 1.503098011016845703e-01 1.186016499996185303e-01 -5.543716251850128174e-02 -1.371088922023773193e-01 -1.442333012819290161e-01 -2.212168648838996887e-02 4.647023379802703857e-01 8.373736590147018433e-02 -5.985875148326158524e-03 9.793642908334732056e-02 -2.369473278522491455e-01 -2.004121802747249603e-02 7.966683804988861084e-02 -3.424175456166267395e-02 3.175960481166839600e-01
-3.278003036975860596e-01 1.549303624778985977e-02 3.442479968070983887e-01 1.486144363880157471e-01 9.017555415630340576e-02 -3.114506006240844727e-01 -1.114365383982658386e-01 6.080748140811920166e-02 5.891126580536365509e-03 1.202783286571502686e-01 2.130757123231887817e-01 -3.536228463053703308e-02 2.523194067180156708e-02 1.905232220888137817e-01 -1.608591228723526001e-01 6.422477215528488159e-02 6.641854345798492432e-02 2.605176866054534912e-01 1.437283307313919067e-01 -8.438838273286819458e-02 8.029774762690067291e-03 6.308411061763763428e-02 -1.571291871368885040e-02 3.564612567424774170e-01 -1.031043305993080139e-01 8.885899931192398071e-02 -4.565339162945747375e-02 -5.157162994146347046e-02 -1.518415063619613647e-01 1.271195942535996437e-03 4.275655746459960938e-01 2.044993042945861816e-01
8.669564127922058105e-02 -1.411291360855102539e-01 1.264307200908660889e-01 1.032309681177139282e-01 -2.527713775634765625e-01 7.284835912287235260e-03 -3.245167136192321777e-01 1.793651431798934937e-01 -5.204495415091514587e-02 -1.279264241456985474e-01 5.671554431319236755e-02 -2.308913469314575195e-01 -5.899553373456001282e-02 9.862162172794342041e-02 1.423541456460952759e-01 -7.998347282409667969e-02 1.804462261497974396e-02 -1.871517002582550049e-01 3.270606398582458496e-01 -1.161630004644393921e-01 -3.063962459564208984e-01 2.060717940330505371e-01 6.538252532482147217e-02 2.379645705223083496e-01 2.614453732967376709e-01 2.514501661062240601e-02 -1.167674884200096130e-01 -4.082050025463104248e-01 8.035821467638015747e-02 1.106589958071708679e-01 5.855703353881835938e-02 -6.768938899040222168e-02
-4.963813349604606628e-02 -2.810660004615783691e-02 5.171137675642967224e-02 3.734813034534454346e-01 1.666527390480041504e-01 -2.339947521686553955e-01 -1.719427062198519707e-03 -7.528871297836303711e-02 3.469581604003906250e-01 -5.117165669798851013e-02 1.795260161161422729e-01 -3.013506159186363220e-02 4.550111945718526840e-03 1.491298228502273560e-01 2.124688029289245605e-01 -8.415842056274414062e-02 -2.400611340999603271e-02 1.140958219766616821e-01 2.939128577709197998e-01 -1.452569514513015747e-01 -1.478272839449346066e-03 3.398169204592704773e-02 -1.612240374088287354e-01 3.552867770195007324e-01 6.916474550962448120e-02 -2.868373505771160126e-02 4.764823988080024719e-02 -2.971841692924499512e-01 1.838039308786392212e-01 9.779185056686401367e-02 3.487036526203155518e-01 -1.301381364464759827e-02
-9.558796882629394531e-03 1.761325895786285400e-01 1.011510714888572693e-01 -1.244202777743339539e-01 2.506007254123687744e-01 -3.503942191600799561e-01 -9.538573771715164185e-02 1.907152533531188965e-01 -8.073360472917556763e-02 -1.369143724441528320e-01 4.604873955249786377e-01 1.253253519535064697e-01 -6.731238216161727905e-02 1.519089844077825546e-02 -1.784056574106216431e-01 4.151841625571250916e-02 1.560097336769104004e-01 -7.352224085479974747e-03 2.125496864318847656e-01 -1.402317732572555542e-01 2.196236699819564819e-01 1.601230055093765259e-01 -1.096752360463142395e-01 3.500026166439056396e-01 -1.696650087833404541e-01 1.196749731898307800e-01 2.602187097072601318e-01 2.258357219398021698e-02 -9.084457159042358398e-02 2.168999984860420227e-02 4.294243454933166504e-02 3.541981056332588196e-02
-1.147408559918403625e-01 -6.837048381567001343e-02 -4.561171401292085648e-03 -9.267231822013854980e-02 2.472136169672012329e-01 -1.830290406942367554e-01 -1.622247099876403809e-01 3.799343407154083252e-01 -1.894464194774627686e-01 7.564307749271392822e-02 3.113610744476318359e-01 -3.545244783163070679e-02 -1.567151583731174469e-02 3.323799967765808105e-01 -5.693347379565238953e-02 -1.527954638004302979e-02 2.733995616436004639e-01 -8.089780062437057495e-02 2.874279618263244629e-01 1.656839549541473389e-01 5.524837225675582886e-02 4.691183939576148987e-02 -9.824749082326889038e-02 3.378675580024719238e-01 -3.842218220233917236e-02 9.135807305574417114e-02 -4.406081885099411011e-02 -2.954153716564178467e-01 8.171357214450836182e-02 1.097446382045745850e-01 -1.298221200704574585e-02 1.261618882417678833e-01
-7.274714857339859009e-02 -1.224154531955718994e-01 3.545313775539398193e-01 2.396384179592132568e-01 9.721130132675170898e-02 -4.300187341868877411e-03 -2.562896311283111572e-01 2.745618820190429688e-01 -2.166443318128585815e-02 5.930673331022262573e-02 1.575104445219039917e-01 5.505449324846267700e-02 2.288690358400344849e-01 -5.321030505001544952e-03 -2.262542843818664551e-01 -1.317927986383438110e-01 2.109659016132354736e-01 1.862212270498275757e-01 3.129647076129913330e-01 -1.191596239805221558e-01 -1.163856983184814453e-01 6.705071777105331421e-02 -2.318279743194580078e-01 1.444017738103866577e-01 5.194138363003730774e-02 -2.998293042182922363e-01 -5.487845279276371002e-03 -8.561446517705917358e-02 2.615234814584255219e-02 -5.677252635359764099e-02 3.247128129005432129e-01 -3.159081679768860340e-04
-1.664794981479644775e-02 -2.081799693405628204e-02 1.991472840309143066e-01 3.552349656820297241e-02 1.975820772349834442e-02 -2.787360548973083496e-01 -1.001136153936386108e-01 1.721442639827728271e-01 -2.146549671888351440e-01 -3.524872064590454102e-01 1.654557585716247559e-01 -2.250068336725234985e-01 -1.344253774732351303e-02 2.714394591748714447e-02 -1.065702661871910095e-01 -1.754668802022933960e-01 2.594644725322723389e-01 -1.303787380456924438e-01 2.305328994989395142e-01 8.551551401615142822e-02 2.449695467948913574e-01 -3.438215330243110657e-02 3.252648934721946716e-02 2.569368183612823486e-01 1.919932663440704346e-01 1.436744332313537598e-01 -2.538031041622161865e-01 -2.072129994630813599e-01 1.946584321558475494e-02 1.622086912393569946e-01 2.811001837253570557e-01 7.500676065683364868e-02
-1.846131309866905212e-02 -1.391700059175491333e-01 -7.065302878618240356e-02 8.727263659238815308e-02 7.738283276557922363e-02 -2.039336711168289185e-01 -2.769417762756347656e-01 -1.578715294599533081e-01 -7.190632075071334839e-02 7.491781562566757202e-02 5.616793632507324219e-01 -1.770568490028381348e-01 8.434098958969116211e-02 9.618058800697326660e-03 -3.460843861103057861e-01 -1.475480049848556519e-01 -4.824339598417282104e-02 -4.280819743871688843e-02 1.791428774595260620e-01 -1.219178214669227600e-01 -1.507530510425567627e-01 -7.415654510259628296e-02 -1.539957970380783081e-01 1.380350589752197266e-01 1.317681819200515747e-01 -1.424594223499298096e-01 3.512219991534948349e-03 -2.653113305568695068e-01 3.198644518852233887e-02 7.047052681446075439e-02 2.267609089612960815e-01 -1.566482037305831909e-01
-1.383079439401626587e-01 -1.644935160875320435e-01 -4.978719167411327362e-03 7.092788070440292358e-02 -9.885288774967193604e-02 -1.005739569664001465e-01 -1.584886759519577026e-01 4.796084463596343994e-01 -2.441214956343173981e-02 -2.062695920467376709e-01 2.715096175670623779e-01 -1.609534323215484619e-01 1.205049529671669006e-01 -1.563651300966739655e-02 -3.223636001348495483e-02 -1.057147830724716187e-01 2.626586556434631348e-01 -3.084755875170230865e-02 1.102145165205001831e-01 5.533204972743988037e-02 -1.082837879657745361e-01 -6.274671852588653564e-02 5.007727816700935364e-02 1.325967162847518921e-01 1.559424847364425659e-01 5.519705638289451599e-02 1.373159140348434448e-01 -4.484610855579376221e-01 -8.957285434007644653e-02 -1.810411810874938965e-01 3.043340146541595459e-01 4.818440601229667664e-02
2.815394997596740723e-01 -2.132686227560043335e-01 2.616364359855651855e-01 7.382794469594955444e-02 8.622329682111740112e-02 -2.271425873041152954e-01 9.391626343131065369e-03 1.454995572566986084e-01 8.243525028228759766e-02 -2.258657664060592651e-02 1.750918179750442505e-01 -1.690366119146347046e-02 6.030834838747978210e-02 1.500141341239213943e-02 -2.397030442953109741e-01 -2.303104549646377563e-01 1.889147162437438965e-01 3.249902129173278809e-01 2.387320399284362793e-01 -1.866119652986526489e-01 -8.121293038129806519e-02 1.328696906566619873e-01 2.103904336690902710e-01 2.587445378303527832e-01 1.570798456668853760e-01 4.919447004795074463e-02 -8.977352641522884369e-03 8.506418019533157349e-02 2.751703262329101562e-01 1.227324381470680237e-01 2.712590098381042480e-01 -3.299647569656372070e-02
-1.568030864000320435e-01 9.016647189855575562e-02 1.756446957588195801e-01 5.317900329828262329e-02 6.314219534397125244e-02 -3.221490085124969482e-01 -1.802058964967727661e-01 1.477514505386352539e-01 -7.714002579450607300e-02 -1.351956725120544434e-01 -2.132497429847717285e-01 -6.310152262449264526e-02 6.073837727308273315e-02 1.256151050329208374e-01 -2.051200568675994873e-01 -2.579535543918609619e-01 1.064170300960540771e-01 -3.087491169571876526e-02 3.219930827617645264e-01 1.175907813012599945e-02 1.094338372349739075e-01 -1.148018315434455872e-01 6.465178728103637695e-02 2.794238030910491943e-01 1.197958216071128845e-01 2.115900963544845581e-01 -9.483082592487335205e-02 -9.612240642309188843e-02 -6.189535930752754211e-02 -8.998440951108932495e-02 5.060682892799377441e-01 2.947027236223220825e-02
9.090797044336795807e-03 -8.586374670267105103e-02 5.501560494303703308e-02 6.283566355705261230e-02 8.542907983064651489e-02 -2.764253020286560059e-01 -2.733012139797210693e-01 8.834814280271530151e-02 -1.304348558187484741e-01 -2.609236836433410645e-01 -7.720907032489776611e-02 -1.397813260555267334e-01 5.414084345102310181e-02 2.845187187194824219e-01 -2.879481911659240723e-01 -1.067068725824356079e-01 2.047453075647354126e-01 -8.867608755826950073e-02 3.871146738529205322e-01 -1.197829246520996094e-01 2.692770063877105713e-01 8.086036890745162964e-02 -1.505267322063446045e-01 2.204990684986114502e-01 -2.461812272667884827e-02 2.008360773324966431e-01 -1.581079810857772827e-01 -2.018632739782333374e-02 -1.285012960433959961e-01 1.967439949512481689e-01 1.680891513824462891e-01 1.282442659139633179e-01
-3.772968798875808716e-02 2.537578158080577850e-02 -5.848376452922821045e-02 4.980892315506935120e-02 3.019447326660156250e-01 -1.465010195970535278e-01 -1.594450473785400391e-01 -2.255259007215499878e-01 -2.173298969864845276e-03 -1.995902061462402344e-01 2.336314916610717773e-01 8.765599131584167480e-02 1.796324104070663452e-01 2.794272601604461670e-01 -1.414853185415267944e-01 -7.897987030446529388e-03 3.050611615180969238e-01 1.628059148788452148e-01 4.353920817375183105e-01 5.551303550601005554e-02 -8.463182300329208374e-02 1.262665241956710815e-01 -9.832948446273803711e-02 7.305181771516799927e-02 -6.996514648199081421e-02 5.910690501332283020e-02 -2.524807350710034370e-03 -1.818808317184448242e-01 4.017260391265153885e-03 -3.008607327938079834e-01 2.593034803867340088e-01 1.449232697486877441e-01
-1.550011634826660156e-01 1.896520555019378662e-01 1.553202271461486816e-01 1.796813160181045532e-01 -1.179159805178642273e-01 -1.591570228338241577e-01 -4.974661394953727722e-02 1.478579342365264893e-01 -4.342924430966377258e-02 1.030191499739885330e-02 3.540072590112686157e-02 -1.484161466360092163e-01 1.571747809648513794e-01 5.407379269599914551e-01 -4.598397761583328247e-02 4.457563906908035278e-02 -6.858331710100173950e-02 2.312674522399902344e-01 2.761146128177642822e-01 -3.672422766685485840e-01 -6.539594382047653198e-03 -1.458246260881423950e-02 -4.646871984004974365e-02 8.620478957891464233e-02 9.026492387056350708e-02 -1.541300415992736816e-01 -8.083724533207714558e-04 -1.807951629161834717e-01 1.362190395593643188e-01 8.818219602108001709e-02 -1.332138758152723312e-02 3.214163184165954590e-01
1.216070801019668579e-01 2.239155918359756470e-01 -1.325438171625137329e-01 3.500838205218315125e-02 1.236778199672698975e-01 -1.149648986756801605e-02 -2.943169474601745605e-01 5.227257311344146729e-02 -1.259922832250595093e-01 1.270342525094747543e-02 3.133237361907958984e-01 9.019945561885833740e-02 -2.352896183729171753e-01 2.884880602359771729e-01 -6.827922910451889038e-02 -4.841037839651107788e-02 -1.530570387840270996e-01 2.532689273357391357e-01 3.880603611469268799e-01 -8.194983750581741333e-02 3.362115323543548584e-01 -1.116588432341814041e-02 -2.842190116643905640e-02 3.073721826076507568e-01 8.760855346918106079e-02 -1.251887679100036621e-01 1.909306943416595459e-01 -1.444149166345596313e-01 -4.282421618700027466e-02 5.202108621597290039e-02 6.867949664592742920e-02 -1.790389418601989746e-02
3.686080127954483032e-02 -1.667718403041362762e-02 5.002744123339653015e-02 2.804761752486228943e-03 7.513152062892913818e-02 -2.418039590120315552e-01 -2.251467108726501465e-02 -1.231908425688743591e-02 5.438613239675760269e-03 -2.293995469808578491e-01 1.684570014476776123e-01 -9.235464036464691162e-02 -7.023067772388458252e-02 2.844192385673522949e-01 3.637640550732612610e-02 -7.836703956127166748e-02 3.254724144935607910e-01 -1.378367543220520020e-01 4.058369100093841553e-01 -9.001415967941284180e-02 2.428290545940399170e-01 1.591602116823196411e-01 -3.151979297399520874e-02 1.052413061261177063e-01 -3.124794550240039825e-02 5.196311697363853455e-02 2.335731685161590576e-01 -2.687703073024749756e-01 7.862021774053573608e-02 -5.103651434183120728e-02 4.062418043613433838e-01 2.232364118099212646e-01
1.629147827625274658e-01 2.943279780447483063e-02 3.094897568225860596e-01 1.313421130180358887e-01 1.260139197111129761e-01 -9.227510541677474976e-03 -9.550089016556739807e-03 2.885724008083343506e-01 8.737237751483917236e-02 -1.271851360797882080e-01 2.635759413242340088e-01 9.009005874395370483e-02 1.058803871273994446e-01 2.804792486131191254e-02 -1.577834486961364746e-01 -2.555675245821475983e-02 4.720769077539443970e-02 2.185131190344691277e-03 4.275902509689331055e-01 -1.250608861446380615e-01 1.743267923593521118e-01 -1.319454014301300049e-01 1.652866452932357788e-01 -1.860552350990474224e-03 -4.128316941205412149e-04 -1.320587992668151855e-01 -6.079180911183357239e-02 -3.200766146183013916e-01 -1.277117133140563965e-01 -2.554414570331573486e-01 3.672826290130615234e-01 7.356812804937362671e-02
-7.592575997114181519e-02 8.690149337053298950e-02 -1.360847498290240765e-03 2.660750746726989746e-01 1.398828178644180298e-01 -4.529263973236083984e-01 -1.343134790658950806e-01 3.531931340694427490e-02 1.641401904635131359e-03 -2.627699971199035645e-01 -4.530758131295442581e-03 -2.080324888229370117e-01 3.562963604927062988e-01 1.610893011093139648e-01 -1.949201822280883789e-01 -7.077351212501525879e-02 2.759235203266143799e-01 -1.420294344425201416e-01 2.409990727901458740e-01 2.943876385688781738e-02 1.690211445093154907e-01 -1.103539988398551941e-01 -6.296913325786590576e-02 3.208612203598022461e-01 1.252874284982681274e-01 1.606525480747222900e-02 -4.765223711729049683e-02 -5.719949677586555481e-02 -8.119310368783771992e-04 2.678678929805755615e-02 1.553232669830322266e-01 1.199266314506530762e-01
-1.977144777774810791e-01 2.013099640607833862e-01 -5.427919328212738037e-02 -1.897028982639312744e-01 1.193393319845199585e-01 -2.170146107673645020e-01 -8.091070502996444702e-02 2.033302038908004761e-01 1.889062225818634033e-01 -1.520209908485412598e-01 2.242007479071617126e-02 -2.291362285614013672e-01 1.949529349803924561e-01 1.005727723240852356e-01 -8.780281990766525269e-02 -5.466219410300254822e-02 1.078557074069976807e-01 5.520194768905639648e-02 5.678930282592773438e-01 -1.278427094221115112e-01 7.602622359991073608e-02 1.799044609069824219e-01 -8.827540278434753418e-02 1.371463835239410400e-01 -1.541682481765747070e-01 2.538269162178039551e-01 1.614618152379989624e-01 -7.923512905836105347e-02 -8.161205053329467773e-02 9.146663360297679901e-04 1.989641040563583374e-01 1.285932064056396484e-01
6.468053907155990601e-03 1.510191261768341064e-01 -1.071567684412002563e-01 9.859082102775573730e-02 -1.062041148543357849e-01 -5.133398771286010742e-01 -9.522781521081924438e-02 5.216415971517562866e-02 -3.718506917357444763e-02 -2.352700829505920410e-01 2.011966854333877563e-01 -6.230069324374198914e-02 2.020592540502548218e-01 2.116380184888839722e-01 -1.710305660963058472e-01 -2.392095625400543213e-01 9.502371400594711304e-02 -1.764252036809921265e-02 2.769543826580047607e-01 -3.162552788853645325e-02 1.865978837013244629e-01 1.031360998749732971e-01 1.562009658664464951e-02 2.585892081260681152e-01 -6.479103118181228638e-02 7.218632102012634277e-02 -3.331669569015502930e-01 -1.629374176263809204e-01 -7.966882735490798950e-02 1.097658798098564148e-01 1.680333763360977173e-01 5.452774837613105774e-02
-1.206801310181617737e-01 -7.297519594430923462e-02 -1.033883765339851379e-01 -9.588505327701568604e-02 -3.183580636978149414e-01 -1.713265776634216309e-01 9.443095326423645020e-02 4.216801226139068604e-01 -2.955397069454193115e-01 9.814926888793706894e-04 1.001640111207962036e-01 -1.105841100215911865e-01 1.423409134149551392e-01 2.889004945755004883e-01 -4.183754324913024902e-02 -2.434654831886291504e-01 1.562136858701705933e-01 1.301963776350021362e-01 1.489113420248031616e-01 -1.379308700561523438e-01 -1.061062142252922058e-01 1.742680519819259644e-01 1.532550901174545288e-01 1.452581435441970825e-01 4.838192462921142578e-02 1.249565631151199341e-01 2.021036297082901001e-02 -3.729838728904724121e-01 2.208240143954753876e-02 8.675997145473957062e-03 2.022703140974044800e-01 2.665610983967781067e-02
-1.966766715049743652e-01 3.460167720913887024e-02 3.041980564594268799e-01 3.552867844700813293e-02 2.030532360076904297e-01 -1.454863995313644409e-01 4.704823717474937439e-02 1.800179034471511841e-01 -6.237367168068885803e-02 -1.091632917523384094e-01 -7.116457819938659668e-02 -1.672621816396713257e-02 2.467952966690063477e-01 2.329440712928771973e-01 -2.167484611272811890e-01 -2.852572798728942871e-01 3.226777017116546631e-01 -9.360355883836746216e-02 2.818976044654846191e-01 -2.350889332592487335e-02 1.652552932500839233e-01 3.741716593503952026e-02 -9.396515786647796631e-02 2.470239549875259399e-01 1.403778940439224243e-01 2.667255103588104248e-01 8.081132173538208008e-02 -1.170151159167289734e-01 -1.560744345188140869e-01 -1.973089575767517090e-02 2.699673175811767578e-01 -6.684423983097076416e-02
3.880051150918006897e-02 -1.063156127929687500e-01 1.261757314205169678e-01 1.570699214935302734e-01 2.057951688766479492e-01 -3.566214144229888916e-01 -1.001022383570671082e-01 4.265895783901214600e-01 1.670996993780136108e-01 1.891209483146667480e-01 1.062894333153963089e-02 -8.696425706148147583e-02 3.308947756886482239e-02 1.103055998682975769e-01 -2.334678173065185547e-01 -1.731626093387603760e-01 7.516433298587799072e-02 7.323549687862396240e-02 2.588509023189544678e-01 -3.216042816638946533e-01 7.348904013633728027e-02 -1.276365518569946289e-01 1.969785988330841064e-01 2.596818804740905762e-01 -1.691037267446517944e-01 8.823376148939132690e-02 9.658025205135345459e-02 -1.105284094810485840e-01 -1.607439368963241577e-01 5.075675621628761292e-02 -7.506675273180007935e-02 1.208402439951896667e-01
-2.039464414119720459e-01 5.432869307696819305e-03 5.021411553025245667e-02 2.262278348207473755e-01 -6.794983148574829102e-02 -1.694554239511489868e-01 1.640167087316513062e-01 3.276070654392242432e-01 2.661762833595275879e-01 -1.250974554568529129e-02 2.493350207805633545e-01 -4.925204440951347351e-02 5.008954182267189026e-02 1.444593369960784912e-01 -3.141843378543853760e-01 -2.040266059339046478e-02 7.369340956211090088e-02 4.419840406626462936e-03 2.312697917222976685e-01 -3.325103223323822021e-02 -3.519751131534576416e-02 -1.650118678808212280e-01 7.175034284591674805e-02 1.416574865579605103e-01 2.742060124874114990e-01 -9.076649695634841919e-02 -8.593653142452239990e-02 -3.083392679691314697e-01 2.735813558101654053e-01 3.525383770465850830e-02 1.840498894453048706e-01 2.635073959827423096e-01
-7.516446989029645920e-03 1.812444925308227539e-01 -1.690539419651031494e-01 1.355148255825042725e-01 6.337435543537139893e-02 -2.075868546962738037e-01 -7.990456372499465942e-02 4.432171955704689026e-02 -1.465994864702224731e-01 -1.198028028011322021e-01 1.335603743791580200e-01 3.430014103651046753e-02 4.009928703308105469e-01 3.351510316133499146e-02 -2.789018452167510986e-01 -2.212230861186981201e-01 -4.225393012166023254e-02 -6.733984500169754028e-02 4.453273117542266846e-01 1.688303500413894653e-01 1.787358075380325317e-01 -7.246892899274826050e-02 7.000060379505157471e-02 2.797570228576660156e-01 4.290105029940605164e-02 7.521105557680130005e-02 -1.407266557216644287e-01 -1.430018991231918335e-01 1.709026098251342773e-01 1.899472773075103760e-01 2.299040257930755615e-01 -4.233789443969726562e-02
-1.444210261106491089e-01 -1.824196800589561462e-02 -1.459357980638742447e-02 7.363034039735794067e-02 1.126218065619468689e-01 -4.217743873596191406e-01 -1.967864809557795525e-03 1.255367845296859741e-01 -6.260974798351526260e-03 -7.910299301147460938e-02 1.453033983707427979e-01 -3.966965153813362122e-02 3.422626107931137085e-02 2.087670564651489258e-01 -1.949592083692550659e-01 -1.448075622320175171e-01 2.283522784709930420e-01 -1.963558048009872437e-01 3.660826683044433594e-01 -4.807143658399581909e-02 1.760023683309555054e-01 1.012868806719779968e-01 -1.640465855598449707e-01 3.834907710552215576e-01 9.968819469213485718e-02 8.224037289619445801e-02 -2.712675333023071289e-01 1.406615674495697021e-01 6.612763553857803345e-02 9.938225150108337402e-02 2.380269765853881836e-01 1.043969988822937012e-01
9.656288474798202515e-02 3.623732328414916992e-01 3.480693995952606201e-01 5.306760594248771667e-02 -7.391680777072906494e-02 -2.234428562223911285e-02 -1.128519251942634583e-01 2.148181200027465820e-01 1.276509314775466919e-01 -2.068367451429367065e-01 -3.487956011667847633e-03 -1.298593282699584961e-01 2.400026619434356689e-01 2.720272243022918701e-01 -2.737297117710113525e-01 1.295113861560821533e-01 5.189145356416702271e-02 -1.161722615361213684e-01 -6.550458818674087524e-02 -3.725757077336311340e-02 -1.501525640487670898e-01 1.820467263460159302e-01 2.133417176082730293e-03 1.068017408251762390e-01 1.896455138921737671e-01 4.139271378517150879e-02 -2.307465299963951111e-02 -2.267104089260101318e-01 1.503785550594329834e-01 1.972707062959671021e-01 6.919550150632858276e-02 -3.555311262607574463e-01
-2.677974402904510498e-01 -1.341547816991806030e-01 2.298116125166416168e-02 1.662111729383468628e-01 9.999880939722061157e-02 -2.574349045753479004e-01 -1.683673858642578125e-01 -6.005832180380821228e-02 -1.111509874463081360e-01 1.335179954767227173e-01 3.349037468433380127e-01 1.250790357589721680e-01 -1.727522760629653931e-01 1.911343038082122803e-01 -2.395931780338287354e-01 3.157303854823112488e-02 8.298379182815551758e-02 2.966155670583248138e-02 1.713303178548812866e-01 -2.730122208595275879e-01 2.236221916973590851e-02 2.282627671957015991e-01 -1.059399247169494629e-01 2.336862981319427490e-01 2.092702388763427734e-01 -1.502768397331237793e-01 2.262662798166275024e-01 -1.876404881477355957e-01 -2.796418666839599609e-01 -1.464803218841552734e-01 4.407023265957832336e-02 -8.165876567363739014e-02
-4.955116286873817444e-02 -3.695278987288475037e-02 -5.545800924301147461e-02 -3.467078320682048798e-03 1.012779325246810913e-01 -3.918392658233642578e-01 -3.382352292537689209e-01 1.654420942068099976e-01 -9.918811172246932983e-02 -2.437894791364669800e-01 8.276461809873580933e-02 -1.120448261499404907e-01 1.599589139223098755e-01 2.579098045825958252e-01 -3.907418623566627502e-02 -2.595389783382415771e-01 1.924797594547271729e-01 -5.501753091812133789e-02 1.891827434301376343e-01 -7.943162322044372559e-02 3.937242329120635986e-01 3.980811685323715210e-02 -5.864761024713516235e-02 2.380554825067520142e-01 1.787874996662139893e-01 2.791556343436241150e-02 -9.075572341680526733e-02 3.046844899654388428e-02 4.609727114439010620e-02 3.721528127789497375e-02 3.058356344699859619e-01 3.504552412778139114e-03
-1.320786327123641968e-01 2.270735651254653931e-01 -3.189350664615631104e-02 8.908770233392715454e-02 -2.363153845071792603e-01 -3.498812615871429443e-01 -7.569401990622282028e-03 2.655271887779235840e-01 -1.887931525707244873e-01 -9.264297783374786377e-02 2.070603817701339722e-01 -6.840576231479644775e-02 2.143702358007431030e-01 1.128369942307472229e-01 -1.973589695990085602e-02 1.540139168500900269e-01 1.396986842155456543e-01 2.468162178993225098e-01 3.808583319187164307e-02 -1.727084517478942871e-01 1.251868065446615219e-02 2.937963306903839111e-01 1.977294385433197021e-01 5.534592270851135254e-02 2.923474907875061035e-01 -1.340657174587249756e-01 5.037444457411766052e-02 -1.995051801204681396e-01 8.338859304785728455e-03 3.943759482353925705e-03 1.710791885852813721e-01 -2.883751690387725830e-01
-1.791069954633712769e-01 2.945475578308105469e-01 9.616597741842269897e-02 1.689484268426895142e-01 -1.904479861259460449e-01 -1.259432882070541382e-01 -1.943143457174301147e-02 -2.091463804244995117e-01 2.254770882427692413e-02 -3.099391609430313110e-02 1.831608861684799194e-01 -1.411853134632110596e-01 7.410575449466705322e-02 4.912254810333251953e-01 -9.662228077650070190e-02 -9.540019929409027100e-02 -1.742543131113052368e-01 1.655452549457550049e-01 2.089291960000991821e-01 -4.143169224262237549e-01 -5.695863068103790283e-02 -2.201233059167861938e-02 6.795430928468704224e-02 8.767424523830413818e-02 7.603037357330322266e-02 9.312892705202102661e-02 6.384010612964630127e-02 -9.162525087594985962e-02 -8.941516280174255371e-02 1.666869372129440308e-01 1.744619756937026978e-01 2.113850414752960205e-01
2.443938888609409332e-02 2.806279659271240234e-01 2.337800562381744385e-01 1.703917235136032104e-01 -2.405904233455657959e-02 -1.496840566396713257e-01 -8.103656768798828125e-02 -9.996921569108963013e-02 1.416535377502441406e-01 -1.038668751716613770e-01 1.885229945182800293e-01 -2.324316948652267456e-01 1.105631589889526367e-01 5.161268711090087891e-01 -2.053653895854949951e-01 5.463181994855403900e-03 -1.396479159593582153e-01 1.589124500751495361e-01 2.775776982307434082e-01 -3.249650895595550537e-01 -1.141430810093879700e-01 -3.059892915189266205e-02 -1.578527539968490601e-01 5.697709694504737854e-02 6.592752039432525635e-02 -1.038901805877685547e-01 2.657586522400379181e-02 -1.337412744760513306e-01 4.945392254739999771e-03 1.261735707521438599e-01 -1.052238941192626953e-01 1.609347015619277954e-01
1.306430101394653320e-01 -6.757528334856033325e-02 -4.826987162232398987e-03 1.131510213017463684e-01 -2.509623207151889801e-02 -9.867575019598007202e-02 -2.486461102962493896e-01 3.910388648509979248e-01 7.489743083715438843e-02 -5.350226536393165588e-02 3.060017228126525879e-01 1.269308030605316162e-01 -6.286969035863876343e-02 -5.494609940797090530e-03 -1.290550976991653442e-01 -1.842942088842391968e-01 1.147035732865333557e-01 -7.796612335368990898e-04 3.377238810062408447e-01 -2.405448630452156067e-02 -2.135354429483413696e-01 -2.818221449851989746e-01 1.021991372108459473e-01 7.385978102684020996e-02 -9.085111320018768311e-02 1.852006763219833374e-01 -9.211805462837219238e-02 -2.390329092741012573e-01 -8.009805530309677124e-02 -4.009242355823516846e-02 4.110935330390930176e-01 1.170569509267807007e-01
-2.048314735293388367e-02 1.845942735671997070e-01 1.187976822257041931e-01 1.878127008676528931e-01 -7.446133345365524292e-02 -5.673982948064804077e-02 -1.152067780494689941e-01 6.102633848786354065e-02 8.140601217746734619e-02 -8.329983800649642944e-02 1.883270591497421265e-01 1.008893083781003952e-02 -1.427130866795778275e-02 3.004691600799560547e-01 3.028003312647342682e-02 2.904503941535949707e-01 3.568609952926635742e-01 8.649977296590805054e-02 2.221038639545440674e-01 -3.965108990669250488e-01 -2.448332011699676514e-01 -2.482680827379226685e-01 -1.070551797747612000e-01 1.124925240874290466e-01 -8.151424676179885864e-02 -5.467067006975412369e-03 3.567550703883171082e-02 -3.073385953903198242e-01 1.699535362422466278e-02 2.135649770498275757e-01 1.170222163200378418e-01 1.279987096786499023e-01
-1.873678714036941528e-01 1.765617728233337402e-01 -4.278652742505073547e-02 -1.282129436731338501e-01 -1.804635077714920044e-01 -1.080992445349693298e-01 -6.363055109977722168e-02 1.508666127920150757e-01 9.598448872566223145e-02 -3.577826544642448425e-02 1.894690692424774170e-01 7.025180757045745850e-02 -7.815183699131011963e-02 2.266582101583480835e-01 -3.219445049762725830e-01 1.989187002182006836e-01 -1.453941874206066132e-02 2.705534100532531738e-01 2.587672472000122070e-01 -4.866393506526947021e-01 -8.562304079532623291e-02 3.255926445126533508e-02 -5.843699350953102112e-02 6.994352489709854126e-02 1.465317904949188232e-01 2.518042735755443573e-02 1.128577739000320435e-01 -2.293798327445983887e-01 -2.249311059713363647e-01 1.952414028346538544e-02 2.150073200464248657e-01 1.175338998436927795e-01
3.555268645286560059e-01 1.702283471822738647e-01 1.492067277431488037e-01 -5.941507872194051743e-03 -2.930673211812973022e-02 2.456965856254100800e-02 -1.587302982807159424e-01 1.412579119205474854e-01 -8.612511307001113892e-02 4.603193327784538269e-02 -3.749220632016658783e-03 -2.244609445333480835e-01 2.887380719184875488e-01 2.800613939762115479e-01 1.794734746217727661e-01 -3.673804178833961487e-02 1.000310480594635010e-01 -1.003246172331273556e-03 3.932298123836517334e-01 -2.912372350692749023e-03 1.589196175336837769e-01 1.480511575937271118e-01 3.445352613925933838e-02 2.107429504394531250e-01 3.665715157985687256e-01 3.019730448722839355e-01 -1.325823813676834106e-01 -7.989241927862167358e-02 -7.808222621679306030e-02 -6.700804829597473145e-02 -3.442183509469032288e-02 4.124270379543304443e-02
3.905280306935310364e-02 7.265333831310272217e-02 2.973257899284362793e-01 1.782227903604507446e-01 2.301421016454696655e-01 -8.555876463651657104e-02 4.004631564021110535e-02 1.763566881418228149e-01 1.958047151565551758e-01 -4.413592815399169922e-02 9.950345754623413086e-02 -7.388896774500608444e-04 1.957181990146636963e-01 6.935705244541168213e-02 -1.833024322986602783e-01 -8.815626055002212524e-02 -6.739640980958938599e-02 3.642112910747528076e-01 2.674545645713806152e-01 -2.591536045074462891e-01 3.537479043006896973e-02 -1.864642947912216187e-01 1.665267944335937500e-01 1.171256229281425476e-01 2.002652361989021301e-02 3.638778254389762878e-02 2.191242016851902008e-02 -2.843526005744934082e-01 -2.579737007617950439e-01 1.657743155956268311e-01 3.375432789325714111e-01 3.130307048559188843e-02
7.467517256736755371e-02 -7.144670933485031128e-02 2.599365711212158203e-01 2.448905110359191895e-01 -1.271167248487472534e-01 -6.468924693763256073e-03 2.222672700881958008e-01 1.892855316400527954e-01 1.899218373000621796e-02 -1.325037479400634766e-01 -2.098324708640575409e-02 -4.797020927071571350e-02 -1.988742798566818237e-01 2.015192955732345581e-01 -1.987463384866714478e-01 -1.979893743991851807e-01 1.654237359762191772e-01 5.948571115732192993e-02 2.160313278436660767e-01 -2.632657289505004883e-01 7.736642658710479736e-02 1.204981505870819092e-01 -6.608468294143676758e-02 3.273750245571136475e-01 2.684943377971649170e-01 -1.286826580762863159e-01 1.210306538268923759e-03 -2.180217802524566650e-01 7.884992286562919617e-03 -1.655122190713882446e-01 1.787456423044204712e-01 3.260513246059417725e-01
-1.096618399024009705e-01 -8.583325147628784180e-02 3.061021864414215088e-01 3.766463324427604675e-02 5.657836422324180603e-02 -2.777658104896545410e-01 -3.739537000656127930e-01 -1.595194041728973389e-01 -2.305864542722702026e-01 -1.318946182727813721e-01 8.850883023114874959e-05 -3.017767667770385742e-01 -8.811448514461517334e-02 2.565903961658477783e-01 -1.872564852237701416e-01 1.873263716697692871e-02 -1.557838767766952515e-01 -8.264987170696258545e-02 -8.203075267374515533e-03 -2.193599641323089600e-01 -2.574844360351562500e-01 -5.926063284277915955e-02 2.198415696620941162e-01 3.362698853015899658e-01 3.142309188842773438e-02 -6.035548821091651917e-02 8.584520220756530762e-02 1.185297220945358276e-01 9.597261995077133179e-02 6.275717914104461670e-02 1.394793987274169922e-01 6.071326322853565216e-03
-1.719982624053955078e-01 2.614166438579559326e-01 1.741705648601055145e-02 -1.882851123809814453e-01 -2.939281053841114044e-03 -2.882316708564758301e-01 2.243557944893836975e-02 1.899309307336807251e-01 -7.463994622230529785e-02 -2.705433405935764313e-02 2.657058835029602051e-01 1.825962066650390625e-01 -1.576333045959472656e-01 2.001851648092269897e-01 -1.072143018245697021e-01 4.064269363880157471e-02 2.313948124647140503e-01 1.672110110521316528e-01 1.921082288026809692e-01 -4.684827923774719238e-01 -7.170793414115905762e-02 -1.098356619477272034e-01 -9.102292358875274658e-02 1.065474376082420349e-01 1.642604768276214600e-01 -7.916101813316345215e-02 2.880354821681976318e-01 -1.372579932212829590e-01 -5.818744003772735596e-02 9.122858196496963501e-02 1.574945449829101562e-01 1.097890734672546387e-01
2.140209674835205078e-01 1.457902938127517700e-01 5.645670369267463684e-02 1.019226014614105225e-01 1.425576657056808472e-01 -4.435963332653045654e-01 6.274995952844619751e-02 -1.224695220589637756e-01 -9.215997904539108276e-02 -6.698442995548248291e-02 3.800256848335266113e-01 1.451382040977478027e-01 8.171492815017700195e-02 2.047828435897827148e-01 -3.885749727487564087e-02 -2.294669151306152344e-01 -1.658115386962890625e-01 1.921618729829788208e-01 3.064935207366943359e-01 -3.438652753829956055e-01 -1.749837398529052734e-02 -1.248632892966270447e-01 -2.122244685888290405e-01 -6.149925291538238525e-02 3.623111546039581299e-02 1.101311296224594116e-01 -9.355589002370834351e-02 4.772688448429107666e-02 -9.934452176094055176e-02 -9.654778987169265747e-02 9.736561030149459839e-02 -8.730307221412658691e-02
1.803665012121200562e-01 -1.370489597320556641e-01 2.090012878179550171e-01 2.090420871973037720e-01 9.566229581832885742e-02 1.108545437455177307e-02 -3.161988407373428345e-02 1.024395041167736053e-02 -1.382976621389389038e-01 -1.048615798354148865e-01 3.201417922973632812e-01 -4.941977187991142273e-02 3.559430241584777832e-01 3.294182419776916504e-01 2.988784760236740112e-02 -1.203858256340026855e-01 -1.827383190393447876e-01 -2.379702776670455933e-02 2.076227217912673950e-01 -2.024197280406951904e-01 6.466194987297058105e-02 -1.310934498906135559e-02 -2.014235556125640869e-01 3.177361488342285156e-01 1.106100231409072876e-01 2.451305389404296875e-01 8.278787136077880859e-02 3.088557720184326172e-01 2.874427661299705505e-02 -1.302720904350280762e-01 -5.067835003137588501e-02 8.010918647050857544e-02
-5.366885662078857422e-02 7.358970493078231812e-02 1.361942142248153687e-01 -1.712474375963211060e-01 2.552001774311065674e-01 -1.352443099021911621e-01 -2.336555160582065582e-02 1.964528411626815796e-01 -1.641445457935333252e-01 -1.243683025240898132e-01 2.990290820598602295e-01 -4.158131405711174011e-02 1.280297935009002686e-01 3.084523081779479980e-01 -5.345852673053741455e-02 -2.274246960878372192e-01 -7.048000581562519073e-03 1.875198446214199066e-02 4.551638066768646240e-01 -1.011037733405828476e-03 1.236932054162025452e-01 -6.297912914305925369e-03 1.227324530482292175e-01 2.230517119169235229e-01 -8.587561547756195068e-02 -6.160271540284156799e-02 -1.669532805681228638e-01 8.129003643989562988e-02 -5.743400380015373230e-02 1.378450393676757812e-01 2.731053531169891357e-01 3.022093772888183594e-01
1.647926717996597290e-01 2.680222094058990479e-01 1.173299923539161682e-01 7.044199109077453613e-02 3.124932050704956055e-01 -2.292977422475814819e-01 -4.402199387550354004e-02 1.190910786390304565e-01 -1.102361679077148438e-01 -2.561870217323303223e-01 2.213784605264663696e-01 2.777154743671417236e-01 9.845989197492599487e-02 3.598371744155883789e-01 1.103295832872390747e-01 1.855506598949432373e-01 1.355476770550012589e-02 2.475820928812026978e-01 8.722148090600967407e-02 -1.136096194386482239e-01 -1.341413427144289017e-02 -8.115027844905853271e-02 -1.340273767709732056e-01 1.189084351062774658e-01 1.701764166355133057e-01 2.126221358776092529e-01 3.373253345489501953e-02 -1.909364759922027588e-01 2.061083465814590454e-01 3.758284449577331543e-02 4.047239944338798523e-02 -2.192600816488265991e-01
-1.311111152172088623e-01 6.414557248353958130e-02 2.246997356414794922e-01 -7.404868490993976593e-03 6.596648693084716797e-02 -1.583307683467864990e-01 -2.996080182492733002e-02 8.293689787387847900e-02 -2.619701810181140900e-02 -2.661791741847991943e-01 -4.680464044213294983e-03 -1.312448233366012573e-01 2.784681320190429688e-01 1.284963730722665787e-02 -1.552258431911468506e-01 -3.383728563785552979e-01 1.532816290855407715e-01 -4.944773763418197632e-02 3.923856317996978760e-01 -2.322476953268051147e-01 9.062010049819946289e-02 -1.113594993948936462e-01 1.537750810384750366e-01 4.305458813905715942e-02 -2.389381825923919678e-01 1.925012096762657166e-02 -1.745546236634254456e-02 -2.288732677698135376e-01 3.353657573461532593e-02 1.061701774597167969e-01 4.074613749980926514e-01 -1.316741555929183960e-01
-1.909492611885070801e-01 1.462473869323730469e-01 5.568148940801620483e-02 -2.666771709918975830e-01 3.147795796394348145e-01 -3.516464233398437500e-01 -2.415468394756317139e-01 -2.381453290581703186e-02 -6.445214897394180298e-02 -2.167387604713439941e-01 3.655400276184082031e-01 7.251721620559692383e-02 1.579865217208862305e-01 4.807096719741821289e-02 -1.107210945338010788e-02 -1.674971729516983032e-02 1.073437035083770752e-01 8.396267890930175781e-02 2.865421772003173828e-01 -1.154889017343521118e-01 1.390005797147750854e-01 2.131256461143493652e-01 -1.175685822963714600e-01 2.767108678817749023e-01 2.044143900275230408e-02 -1.097772419452667236e-01 1.732559502124786377e-01 -1.275212317705154419e-01 -1.469897329807281494e-01 -9.345890954136848450e-03 1.243576556444168091e-01 -5.949639156460762024e-02
1.533391475677490234e-01 1.032050997018814087e-01 1.273182183504104614e-01 -1.518033444881439209e-01 9.716443717479705811e-02 1.357474774122238159e-01 -1.644003689289093018e-01 1.857259571552276611e-01 1.491733640432357788e-02 -1.916906684637069702e-01 8.246713131666183472e-02 5.793542414903640747e-02 4.950484931468963623e-01 3.062055706977844238e-01 -7.200815714895725250e-03 4.601452499628067017e-02 -1.077165976166725159e-01 5.704735592007637024e-02 3.899305164813995361e-01 4.369499161839485168e-02 6.586111336946487427e-02 6.856387853622436523e-02 -8.239589631557464600e-02 7.729399204254150391e-02 2.889880239963531494e-01 1.219906359910964966e-01 2.406524419784545898e-01 -1.435484737157821655e-01 -8.623567223548889160e-02 1.767828874289989471e-02 1.161220967769622803e-01 -2.455588579177856445e-01
6.516941357403993607e-03 2.684150934219360352e-01 2.266466319561004639e-01 4.903581440448760986e-01 1.000971160829067230e-02 -2.281384766101837158e-01 -4.763930290937423706e-02 3.744613528251647949e-01 -9.033934772014617920e-02 9.835463762283325195e-02 6.345504522323608398e-02 -3.272675573825836182e-01 -5.538165569305419922e-03 7.621019333600997925e-02 -4.185755550861358643e-02 2.237780205905437469e-02 7.871906459331512451e-02 1.285764127969741821e-01 1.533435732126235962e-01 -2.993273735046386719e-01 -1.672740429639816284e-01 1.239015758037567139e-01 -4.867330566048622131e-02 4.540229961276054382e-02 1.425311416387557983e-01 1.793560981750488281e-01 -1.443968415260314941e-01 4.122108966112136841e-02 1.670022606849670410e-01 -9.291563183069229126e-02 7.187338173389434814e-02 6.380838155746459961e-02
-1.036560162901878357e-01 2.134578675031661987e-01 1.660130620002746582e-01 1.717435717582702637e-01 -1.101255863904953003e-01 -1.537277996540069580e-01 -9.319428354501724243e-02 -6.180568784475326538e-02 3.736082091927528381e-02 -1.454101353883743286e-01 1.511432528495788574e-01 -3.875323385000228882e-02 -8.322594314813613892e-02 5.787892341613769531e-01 -5.483032763004302979e-02 -3.731272742152214050e-02 -1.116031594574451447e-02 5.421996861696243286e-02 2.799574136734008789e-01 -3.880306184291839600e-01 1.564041525125503540e-02 1.274480521678924561e-01 -6.278143078088760376e-02 1.302729845046997070e-01 -4.421100765466690063e-02 1.023707073181867599e-02 1.841245740652084351e-01 -1.477273404598236084e-01 4.982820898294448853e-02 2.096251845359802246e-01 -9.469530731439590454e-02 2.501521706581115723e-01
-1.391477733850479126e-01 2.353631556034088135e-01 1.916332989931106567e-01 2.628450654447078705e-02 -2.361272275447845459e-01 -2.139326632022857666e-01 -1.024808064103126526e-01 -4.356266558170318604e-02 4.573304951190948486e-02 8.159195631742477417e-02 -1.667559333145618439e-02 -2.469986081123352051e-01 7.617414742708206177e-02 5.278594493865966797e-01 -1.555854082107543945e-01 -5.388777330517768860e-02 -1.497667729854583740e-01 8.467887341976165771e-02 3.245892524719238281e-01 -3.248117864131927490e-01 -1.932890340685844421e-02 -1.433951258659362793e-01 -9.386183321475982666e-02 1.062920913100242615e-01 -5.476320534944534302e-02 1.050947830080986023e-01 6.279162317514419556e-02 -1.593523919582366943e-01 7.071202993392944336e-02 1.495611816644668579e-01 -4.789447039365768433e-02 1.943519413471221924e-01
-1.367907077074050903e-01 -1.745959394611418247e-03 4.705733060836791992e-01 3.236745893955230713e-01 7.209282834082841873e-03 -5.938607454299926758e-02 -3.831805586814880371e-01 -2.362432703375816345e-02 -1.282456815242767334e-01 -1.398718655109405518e-01 -1.354364007711410522e-01 2.774344943463802338e-02 2.511281706392765045e-02 3.214995861053466797e-01 6.276582181453704834e-02 1.298341453075408936e-01 -4.302522912621498108e-02 -1.121811121702194214e-01 2.143396437168121338e-01 -3.314937949180603027e-01 -9.579952061176300049e-02 -1.055023167282342911e-03 -6.426415406167507172e-03 1.480281502008438110e-01 2.148920893669128418e-01 -1.536282598972320557e-01 3.692495822906494141e-02 -1.082558155758306384e-04 1.098162755370140076e-01 1.231910362839698792e-01 1.454454213380813599e-01 -5.720534175634384155e-02
-3.125343844294548035e-02 4.938751757144927979e-01 1.094123721122741699e-01 1.807184331119060516e-02 -1.371074020862579346e-01 -1.607819497585296631e-01 -2.466358691453933716e-01 1.093019321560859680e-01 -6.732547283172607422e-02 -1.020984500646591187e-01 -3.154627233743667603e-02 -3.796926140785217285e-02 -4.064123705029487610e-02 3.058072030544281006e-01 -1.684870719909667969e-01 -2.158150821924209595e-02 6.839073449373245239e-02 2.407269179821014404e-01 1.108513548970222473e-01 -3.562654852867126465e-01 7.732602301985025406e-03 9.352071583271026611e-02 -2.061398476362228394e-01 1.601673066616058350e-01 -5.145047232508659363e-02 -4.597614333033561707e-02 1.811794191598892212e-01 -3.345859348773956299e-01 2.668150700628757477e-02 4.377732053399085999e-02 7.386326044797897339e-02 2.180793881416320801e-01
-1.352144032716751099e-02 2.615782022476196289e-01 1.814886033535003662e-01 1.267335414886474609e-01 9.939370304346084595e-02 1.045969873666763306e-01 7.288928329944610596e-02 2.308902740478515625e-01 -1.159856170415878296e-01 -2.106045782566070557e-01 3.384435176849365234e-01 -1.810763776302337646e-01 -6.451059132814407349e-02 3.140230178833007812e-01 -1.431987248361110687e-02 -1.479191482067108154e-01 2.677525281906127930e-01 2.554149329662322998e-01 -1.379173831082880497e-03 -1.173487752676010132e-01 6.222698464989662170e-02 1.206765919923782349e-01 6.818778067827224731e-02 8.853764832019805908e-02 1.104997470974922180e-01 -1.247902959585189819e-01 3.443268537521362305e-01 -3.288180828094482422e-01 3.695623949170112610e-02 6.432222574949264526e-02 -1.036361604928970337e-01 -1.436026692390441895e-01
6.093240156769752502e-02 2.073507569730281830e-02 1.801716387271881104e-01 2.632384896278381348e-01 8.428765833377838135e-02 -9.627087414264678955e-02 -1.278076469898223877e-01 2.224301099777221680e-01 -1.066081970930099487e-01 -1.095912456512451172e-01 9.725137799978256226e-02 -3.074835240840911865e-01 2.062251269817352295e-01 3.002639412879943848e-01 5.080454051494598389e-02 5.427066236734390259e-02 -7.877555489540100098e-02 -7.711576670408248901e-02 1.935063600540161133e-01 -1.517603099346160889e-01 -3.229160010814666748e-01 7.223029434680938721e-02 1.502712666988372803e-01 1.105932742357254028e-01 1.764943264424800873e-02 -1.893947124481201172e-01 -1.314273625612258911e-01 -1.813823431730270386e-01 3.658694922924041748e-01 -2.851958870887756348e-01 6.528452783823013306e-02 -1.535552442073822021e-01
5.654346896335482597e-04 2.672376632690429688e-01 2.199060283601284027e-03 -2.070017606019973755e-01 -5.009646713733673096e-02 -1.268390286713838577e-02 -4.129769206047058105e-01 6.981219351291656494e-02 -9.510745853185653687e-02 -1.811985224485397339e-01 1.244529560208320618e-01 9.715727716684341431e-02 3.195948153734207153e-02 2.766553126275539398e-02 -2.317092865705490112e-01 1.042428798973560333e-02 -1.661388874053955078e-01 1.555380225181579590e-01 1.749638319015502930e-01 -2.262683957815170288e-01 1.194770485162734985e-01 -1.165136881172657013e-02 -2.804514206945896149e-02 2.393023222684860229e-01 1.786906570196151733e-01 8.463542908430099487e-02 2.977084517478942871e-01 -3.688485920429229736e-01 -7.874130457639694214e-02 -1.284698694944381714e-01 1.902900040149688721e-01 2.376748621463775635e-01
-9.986980259418487549e-02 9.807243011891841888e-03 -2.585677616298198700e-02 -2.344441600143909454e-03 1.724212169647216797e-01 -3.917165398597717285e-01 8.098047971725463867e-02 1.883098334074020386e-01 -1.910551786422729492e-01 -7.331930100917816162e-02 -2.110333740711212158e-02 5.197039619088172913e-02 3.220785856246948242e-01 1.398068219423294067e-01 -2.346008718013763428e-01 -9.984792023897171021e-02 3.425023853778839111e-01 -1.825266052037477493e-03 3.329038918018341064e-01 -2.048334777355194092e-01 1.688032597303390503e-01 2.694152295589447021e-01 -5.251557007431983948e-02 1.827873140573501587e-01 8.763056993484497070e-02 9.474170953035354614e-02 -5.899724736809730530e-02 -6.557830423116683960e-02 -9.464614093303680420e-03 2.343429923057556152e-01 7.924737036228179932e-02 1.941406428813934326e-01
-1.141666248440742493e-01 2.952104210853576660e-01 -4.595537483692169189e-02 2.123545259237289429e-01 -3.980154916644096375e-02 -1.665372252464294434e-01 -1.341623365879058838e-01 -1.143146082758903503e-01 1.694499403238296509e-01 7.904013991355895996e-02 1.027495041489601135e-01 -9.831340610980987549e-02 5.635038018226623535e-02 5.844992399215698242e-01 -3.733341768383979797e-02 -7.402478903532028198e-02 -1.443367451429367065e-01 1.261696219444274902e-01 2.585706114768981934e-01 -3.298348188400268555e-01 -5.077246576547622681e-02 -2.139770239591598511e-02 -4.611213877797126770e-02 2.774071693420410156e-01 1.732282638549804688e-01 -8.206489682197570801e-02 1.276818290352821350e-02 -2.500889636576175690e-02 8.731876313686370850e-02 4.279883950948715210e-02 -5.802233517169952393e-02 2.011968344449996948e-01
-2.042682319879531860e-01 2.676246464252471924e-01 6.258609890937805176e-02 1.912779659032821655e-01 -1.738567203283309937e-01 -1.694087684154510498e-01 1.116064656525850296e-02 -1.476062536239624023e-01 1.339902430772781372e-01 -1.524595171213150024e-01 6.270550191402435303e-02 -1.454202681779861450e-01 1.549815237522125244e-01 4.586596786975860596e-01 -7.811691612005233765e-02 -5.036800354719161987e-02 -5.523607600480318069e-03 8.276338130235671997e-02 3.122141063213348389e-01 -3.715375661849975586e-01 5.503823980689048767e-03 -2.101428434252738953e-02 -1.089914739131927490e-01 1.442867964506149292e-01 1.293899416923522949e-01 -1.613344401121139526e-01 -2.249564044177532196e-02 -3.193176686763763428e-01 2.163317985832691193e-02 1.624978631734848022e-01 -1.610170002095401287e-04 9.123659133911132812e-02
-4.093777853995561600e-03 3.987654149532318115e-01 -4.873663187026977539e-02 -5.472760647535324097e-02 1.268284618854522705e-01 -1.648946851491928101e-01 -3.272154554724693298e-02 1.837224960327148438e-01 8.622042089700698853e-02 -2.555403159931302071e-03 2.474876791238784790e-01 9.063705056905746460e-02 1.098908111453056335e-01 2.199261076748371124e-02 1.055207028985023499e-01 1.417352259159088135e-01 6.465028971433639526e-02 -9.768074750900268555e-02 3.550028502941131592e-01 -2.826703190803527832e-01 -7.176310569047927856e-02 5.450558662414550781e-02 3.578658401966094971e-01 9.619142860174179077e-02 1.198068484663963318e-01 2.645245492458343506e-01 3.155103027820587158e-01 -6.985191255807876587e-02 -3.399909939616918564e-03 6.551509723067283630e-03 1.589884012937545776e-01 -2.400683760643005371e-01
-1.756134033203125000e-01 8.543537557125091553e-02 -3.874342516064643860e-02 3.616943582892417908e-02 1.656547784805297852e-01 -3.665033578872680664e-01 -1.402636319398880005e-01 4.527624323964118958e-02 3.663852438330650330e-02 1.357521861791610718e-01 3.074509501457214355e-01 6.992048025131225586e-02 -2.175246598199009895e-03 1.642294675111770630e-01 8.753333985805511475e-02 3.341990755870938301e-03 -2.127956748008728027e-01 2.335546314716339111e-01 2.811006903648376465e-01 -2.759944796562194824e-01 8.284697681665420532e-02 -3.393550515174865723e-01 -3.333735466003417969e-02 9.390535950660705566e-02 2.955505847930908203e-01 2.564114630222320557e-01 7.456560432910919189e-02 1.146340817213058472e-01 -1.301770061254501343e-01 -1.410258412361145020e-01 1.600085943937301636e-01 2.270629443228244781e-02
1.638633571565151215e-02 3.601512312889099121e-01 -1.249723732471466064e-01 -9.433993697166442871e-02 2.992858178913593292e-02 -7.278526667505502701e-03 -3.462749719619750977e-01 9.079035371541976929e-02 3.966903313994407654e-02 -6.128364428877830505e-02 2.513437867164611816e-01 -2.389346621930599213e-02 -2.885582447052001953e-01 1.807402223348617554e-01 -9.673891216516494751e-02 -1.991433463990688324e-02 -2.771610617637634277e-01 2.135263234376907349e-01 3.528093099594116211e-01 -2.060467749834060669e-01 2.633314579725265503e-02 -4.000018537044525146e-02 -5.029616504907608032e-02 1.219045072793960571e-01 1.143875494599342346e-01 9.425113350152969360e-02 5.483247339725494385e-02 -2.298770099878311157e-01 7.173977792263031006e-02 1.951551996171474457e-02 2.993955314159393311e-01 1.990894079208374023e-01
9.281773120164871216e-02 1.786251924932003021e-02 -9.058213233947753906e-02 2.563599646091461182e-01 9.816880524158477783e-02 -9.135109186172485352e-02 -8.289060741662979126e-02 5.706280842423439026e-02 1.506143957376480103e-01 -8.977045863866806030e-02 2.204150557518005371e-01 7.709266617894172668e-03 3.255433440208435059e-01 5.676463991403579712e-02 4.416421428322792053e-02 9.995201602578163147e-03 2.550304532051086426e-01 1.073918491601943970e-01 5.366490483283996582e-01 4.877683892846107483e-02 4.357791692018508911e-02 8.157833665609359741e-02 -1.151084452867507935e-01 8.220806717872619629e-02 1.302576065063476562e-01 5.741566047072410583e-02 1.642841845750808716e-01 -3.672681152820587158e-01 1.133242174983024597e-01 -2.717518508434295654e-01 1.367539912462234497e-01 1.239164099097251892e-01
-1.148099079728126526e-02 1.183147821575403214e-02 1.504929661750793457e-01 -1.722291260957717896e-01 -5.817781388759613037e-02 -2.670913934707641602e-01 4.166542366147041321e-02 1.476101279258728027e-01 1.663915961980819702e-01 -1.891974061727523804e-01 -6.239413470029830933e-02 -1.366214752197265625e-01 4.304773509502410889e-01 2.150721102952957153e-01 -2.087287753820419312e-01 -1.378463506698608398e-01 -2.347307503223419189e-01 -1.253766268491744995e-01 2.471564114093780518e-01 -3.215617835521697998e-01 -1.226561516523361206e-01 1.405023485422134399e-01 1.926340907812118530e-01 2.037543058395385742e-01 1.178870424628257751e-01 1.019980460405349731e-01 2.053937464952468872e-01 6.458348035812377930e-02 4.378483071923255920e-02 -1.657305359840393066e-01 -1.591819152235984802e-02 -1.413599103689193726e-01
-6.906634569168090820e-02 -1.940380968153476715e-02 -1.130306720733642578e-01 -7.976201921701431274e-02 1.396469473838806152e-01 -2.237736284732818604e-01 -3.117831647396087646e-01 1.257611345499753952e-02 -1.773807853460311890e-01 -5.922666192054748535e-02 3.933812677860260010e-01 3.237825632095336914e-02 7.655929774045944214e-02 -2.523583360016345978e-02 -2.445746809244155884e-01 -2.024376541376113892e-01 1.477663815021514893e-01 7.646667212247848511e-02 1.916466094553470612e-02 -2.039550691843032837e-01 -1.170339807868003845e-01 -7.745087891817092896e-02 9.302406013011932373e-02 3.646056354045867920e-01 1.906573399901390076e-02 7.772199064493179321e-02 1.237185224890708923e-01 -3.387396335601806641e-01 6.374616175889968872e-02 3.096910417079925537e-01 1.842630356550216675e-01 9.692378342151641846e-02
-2.174060940742492676e-01 2.692706286907196045e-01 8.887859061360359192e-03 -9.704019874334335327e-02 2.467089295387268066e-01 -8.744061738252639771e-02 -2.244832217693328857e-01 9.222030639648437500e-02 5.290606990456581116e-02 -1.673008650541305542e-01 1.298957020044326782e-01 1.109086126089096069e-01 2.731169946491718292e-02 1.269029974937438965e-01 -9.551257640123367310e-02 -1.381326466798782349e-01 1.151948235929012299e-02 1.578022241592407227e-01 2.061533182859420776e-01 -5.394786596298217773e-01 -4.447367042303085327e-02 -1.862061470746994019e-01 1.179350316524505615e-01 5.099809169769287109e-02 -1.444854289293289185e-01 5.880148708820343018e-02 1.634092032909393311e-01 1.511035114526748657e-01 5.571054294705390930e-03 3.940935432910919189e-02 2.108255028724670410e-01 -3.266141712665557861e-01
-1.149575039744377136e-01 1.541070789098739624e-01 2.572079002857208252e-02 -1.098557338118553162e-01 -4.553646594285964966e-02 -2.037734240293502808e-01 -4.252405464649200439e-02 1.562137007713317871e-01 -1.518080532550811768e-01 1.714990139007568359e-01 7.992292940616607666e-02 1.628852635622024536e-01 3.641651868820190430e-01 9.540554136037826538e-02 -1.862889677286148071e-01 8.425107598304748535e-02 -8.275303989648818970e-02 8.401592820882797241e-02 4.396037757396697998e-01 -1.829220354557037354e-01 2.837765812873840332e-01 1.565010100603103638e-01 -3.780775144696235657e-02 2.591252923011779785e-01 3.428859636187553406e-02 2.901965379714965820e-01 2.626139819622039795e-01 7.744685746729373932e-03 -2.669947966933250427e-02 -1.842447966337203979e-01 4.059900715947151184e-02 -8.161919564008712769e-02
-1.497674286365509033e-01 1.080600470304489136e-01 3.421788215637207031e-01 1.821781843900680542e-01 1.865138709545135498e-01 -1.742291748523712158e-01 1.519060283899307251e-01 9.544552117586135864e-02 8.927412331104278564e-02 -1.562496423721313477e-01 5.208768695592880249e-02 -1.465091407299041748e-01 -4.628631100058555603e-02 2.093785405158996582e-01 -1.724321693181991577e-01 -1.377745717763900757e-01 2.490313351154327393e-01 -6.000888533890247345e-03 5.081091523170471191e-01 2.455422095954418182e-02 -1.246202066540718079e-01 -6.372117996215820312e-02 7.907886803150177002e-02 2.259209305047988892e-01 -1.902078837156295776e-01 1.336257308721542358e-01 6.378322094678878784e-02 -1.967256218194961548e-01 -4.536691308021545410e-02 1.493695285171270370e-02 2.601868808269500732e-01 5.033162608742713928e-02
-7.036076486110687256e-02 2.608740627765655518e-01 1.238877885043621063e-02 -2.426674067974090576e-01 -7.862072438001632690e-02 -1.045693978667259216e-01 -1.608057916164398193e-01 9.564631432294845581e-02 -9.135922789573669434e-02 -2.914486452937126160e-02 1.988506764173507690e-01 8.880944550037384033e-02 -2.747296988964080811e-01 2.402045726776123047e-01 -1.122340559959411621e-01 9.468751400709152222e-02 -1.407237052917480469e-01 2.270942479372024536e-01 1.958717107772827148e-01 -5.603404641151428223e-01 -6.969914585351943970e-02 -1.876256987452507019e-02 -7.871507108211517334e-02 2.714165151119232178e-01 1.366346180438995361e-01 7.256604731082916260e-02 -1.096246391534805298e-01 -1.511873006820678711e-01 -8.935457468032836914e-02 -8.920878171920776367e-02 8.255527168512344360e-02 1.187695935368537903e-01
1.626168936491012573e-01 5.795240029692649841e-02 2.859039604663848877e-01 1.496559679508209229e-01 4.599943384528160095e-02 -1.948238164186477661e-01 -2.743659317493438721e-01 5.347352847456932068e-02 -1.304553002119064331e-01 1.342830657958984375e-01 1.051912549883127213e-02 2.810017019510269165e-02 3.843156397342681885e-01 1.020074039697647095e-01 -4.515837505459785461e-02 -7.989379577338695526e-03 -1.920422315597534180e-01 1.013278961181640625e-01 1.145583540201187134e-01 -2.701976597309112549e-01 -9.901908785104751587e-02 -1.112384870648384094e-01 -2.793723940849304199e-01 1.523191928863525391e-01 1.538085490465164185e-01 3.150052130222320557e-01 4.091683775186538696e-02 1.313286423683166504e-01 2.537511885166168213e-01 -7.977483421564102173e-02 2.482179701328277588e-01 1.442696154117584229e-01
-1.339142024517059326e-01 -1.244301944971084595e-01 2.105319499969482422e-02 7.392277568578720093e-02 1.015378683805465698e-01 -1.442185230553150177e-02 -6.224803254008293152e-02 2.932797670364379883e-01 -1.834449358284473419e-02 -1.870796829462051392e-01 4.576519876718521118e-02 -1.626995950937271118e-01 1.584523729979991913e-02 6.417298316955566406e-02 -1.395007073879241943e-01 -4.562957882881164551e-01 1.852843016386032104e-01 -1.429371386766433716e-01 3.214759528636932373e-01 -2.044950872659683228e-01 1.358230262994766235e-01 -1.319058090448379517e-01 6.421180069446563721e-02 3.050312101840972900e-01 -1.914169266819953918e-02 1.175319403409957886e-01 1.577542629092931747e-03 -1.184789985418319702e-01 9.039796143770217896e-02 1.071924567222595215e-01 4.257361590862274170e-01 4.754271730780601501e-02
-1.956235021352767944e-01 -8.974872529506683350e-02 -5.588002130389213562e-02 -3.749808669090270996e-02 5.820036306977272034e-02 1.596441268920898438e-01 -1.973779499530792236e-01 1.327114999294281006e-01 1.029735710471868515e-02 -1.555624306201934814e-01 1.459336094558238983e-02 -1.018395349383354187e-01 1.854647137224674225e-02 4.222417473793029785e-01 8.336655050516128540e-02 -4.100817739963531494e-01 1.570498794317245483e-01 -1.662818156182765961e-02 3.784071803092956543e-01 -1.328435838222503662e-01 -1.797971725463867188e-01 1.601841449737548828e-01 1.145573053508996964e-02 3.514673709869384766e-01 -4.183983430266380310e-02 1.097995936870574951e-01 -5.119936913251876831e-02 -7.924937456846237183e-02 -2.267175465822219849e-01 2.260557934641838074e-02 1.146873757243156433e-01 -1.409417092800140381e-01
-2.218605726957321167e-01 -1.668010950088500977e-01 1.806153059005737305e-01 1.019936129450798035e-01 -1.179610267281532288e-01 -5.703595653176307678e-02 -2.645687758922576904e-01 1.931938529014587402e-02 -3.047703299671411514e-03 1.812472194433212280e-02 2.690714001655578613e-01 1.066913604736328125e-01 8.964234590530395508e-02 -1.695991158485412598e-01 -3.137720227241516113e-01 -2.547217309474945068e-01 1.014140546321868896e-01 -2.833965979516506195e-02 3.133765161037445068e-01 -2.362575232982635498e-01 -8.090220391750335693e-02 1.579580157995223999e-01 -1.569410860538482666e-01 2.375691682100296021e-01 1.054942533373832703e-01 -1.012609601020812988e-01 4.531136527657508850e-02 -1.603792756795883179e-01 3.651121258735656738e-01 -8.216191083192825317e-02 1.991831660270690918e-01 -3.965098038315773010e-02
2.338762581348419189e-01 4.914011806249618530e-02 7.369270920753479004e-02 1.475303769111633301e-01 6.239634379744529724e-02 1.010484322905540466e-01 -3.751262649893760681e-02 2.590931951999664307e-01 -1.721924543380737305e-01 -5.399312451481819153e-02 2.324638217687606812e-01 4.981479048728942871e-02 3.402016162872314453e-01 2.025147825479507446e-01 1.547110527753829956e-01 -3.211552798748016357e-01 1.539969444274902344e-01 6.001478806138038635e-02 1.916143596172332764e-01 -2.106678187847137451e-01 2.947440370917320251e-02 1.866199634969234467e-02 3.141702339053153992e-02 2.990120649337768555e-01 -2.685066759586334229e-01 9.059183299541473389e-02 -2.725365944206714630e-02 -2.076329737901687622e-01 -2.715843729674816132e-02 -2.875427529215812683e-02 3.306259810924530029e-01 1.583599746227264404e-01
-3.694524988532066345e-03 1.221700757741928101e-01 6.878212094306945801e-02 3.498829156160354614e-02 2.622866928577423096e-01 -5.129353329539299011e-02 6.852938234806060791e-02 3.212554156780242920e-01 -6.648331135511398315e-02 -6.331007182598114014e-02 7.296327501535415649e-02 6.744177639484405518e-02 -2.945835292339324951e-01 3.441897630691528320e-01 -1.929795444011688232e-01 2.523986622691154480e-02 2.692627608776092529e-01 1.711501330137252808e-01 3.390066325664520264e-01 -1.206293404102325439e-01 -8.724106848239898682e-02 -1.334236711263656616e-01 2.433980405330657959e-01 1.798788011074066162e-01 8.099036663770675659e-02 -1.640800535678863525e-01 9.592479467391967773e-02 -3.302161097526550293e-01 5.864543095231056213e-02 1.837144047021865845e-01 3.396835550665855408e-02 1.041800016537308693e-03
-1.467172056436538696e-01 -3.339424729347229004e-02 2.691958546638488770e-01 1.022689118981361389e-01 1.198520436882972717e-01 -1.723546236753463745e-01 -4.592120647430419922e-02 2.336306571960449219e-01 -4.986035078763961792e-02 -2.013534009456634521e-01 1.216089576482772827e-01 -3.746158629655838013e-02 7.994292676448822021e-02 1.456051617860794067e-01 -1.367177814245223999e-01 -4.461943805217742920e-01 2.463817149400711060e-01 1.182369068264961243e-01 2.772021889686584473e-01 2.084051258862018585e-02 1.842264533042907715e-01 -3.665476664900779724e-02 -1.759188622236251831e-01 2.419910281896591187e-01 2.794258594512939453e-01 1.806874573230743408e-01 -2.860780060291290283e-02 5.512735247611999512e-02 8.060194551944732666e-02 -1.910947635769844055e-02 2.650134265422821045e-01 1.436977982521057129e-01
-8.444408327341079712e-02 -1.018346250057220459e-01 2.640494406223297119e-01 -1.885528415441513062e-01 6.125323101878166199e-02 -1.344106793403625488e-01 -7.127857208251953125e-02 8.320396393537521362e-02 -1.286160945892333984e-01 -9.672244638204574585e-02 1.270518004894256592e-01 1.255232840776443481e-01 2.335698157548904419e-02 3.043826222419738770e-01 -3.630404472351074219e-01 2.287831306457519531e-01 -4.923905059695243835e-02 2.335247211158275604e-02 1.720866374671459198e-02 -3.200848400592803955e-01 -1.014415696263313293e-01 1.867177933454513550e-01 1.312490552663803101e-01 1.964035183191299438e-01 4.562755525112152100e-01 -9.043895453214645386e-02 4.311590641736984253e-02 -1.567086428403854370e-01 -1.400393098592758179e-01 4.244998469948768616e-02 1.818958520889282227e-01 6.569395959377288818e-02
-8.330162614583969116e-02 -1.120658665895462036e-01 1.642447710037231445e-01 2.266978025436401367e-01 -1.026038154959678650e-01 -2.085455507040023804e-01 -2.155950665473937988e-01 2.287752926349639893e-01 -5.146800726652145386e-02 -1.719281226396560669e-01 2.749965786933898926e-01 -1.206315010786056519e-01 5.752382799983024597e-02 -7.743042707443237305e-02 4.192155227065086365e-02 -3.137741088867187500e-01 3.449055850505828857e-01 -1.868806779384613037e-01 2.851397395133972168e-01 -1.647523194551467896e-01 -4.137165099382400513e-02 -2.781925797462463379e-01 -1.062788590788841248e-01 2.144523411989212036e-01 -4.915393143892288208e-02 4.704945161938667297e-02 -5.424003303050994873e-02 -2.253871783614158630e-02 -5.396029353141784668e-02 2.085605263710021973e-02 3.268580436706542969e-01 -2.033968269824981689e-02
-9.353400766849517822e-02 -2.262873016297817230e-02 1.456930637359619141e-01 -2.369565069675445557e-01 -1.553846150636672974e-01 -1.851249188184738159e-01 2.764880843460559845e-02 4.012275934219360352e-01 -2.349096834659576416e-01 -1.420526057481765747e-01 2.694120407104492188e-01 2.274444513022899628e-02 1.121379286050796509e-01 4.741658642888069153e-02 -9.667342901229858398e-02 -1.536300629377365112e-01 -2.480113357305526733e-01 2.930552363395690918e-01 3.527395427227020264e-01 -1.341655701398849487e-01 -2.130444161593914032e-02 1.108878254890441895e-01 1.083123087882995605e-01 1.428287923336029053e-01 2.586159110069274902e-01 -9.028857946395874023e-02 2.420938313007354736e-01 8.597996830940246582e-02 -7.218721508979797363e-02 -5.040564574301242828e-03 -2.472352422773838043e-02 1.240397244691848755e-01
-9.509752690792083740e-02 -7.142814993858337402e-02 1.728026196360588074e-02 2.104905247688293457e-01 2.898663580417633057e-01 -4.221674203872680664e-01 1.679079420864582062e-02 2.103574573993682861e-02 -1.201478168368339539e-01 7.780064642429351807e-02 2.661814093589782715e-01 -2.052063047885894775e-01 -1.441713981330394745e-02 4.357422888278961182e-01 -2.164711430668830872e-02 -1.590098887681961060e-01 1.756698340177536011e-01 -7.102902978658676147e-03 2.689828574657440186e-01 -2.907821163535118103e-02 9.038859605789184570e-02 -1.717822626233100891e-02 -6.732156127691268921e-02 1.450396031141281128e-01 2.196755558252334595e-01 -1.297972649335861206e-01 -3.901923447847366333e-02 -9.784104675054550171e-02 -1.185719221830368042e-01 2.443286031484603882e-01 1.769112795591354370e-01 9.797876328229904175e-02
1.468527968972921371e-02 4.222821295261383057e-01 1.225432008504867554e-01 4.268418252468109131e-01 -1.449154019355773926e-01 -2.033434361219406128e-01 -8.667241781949996948e-02 1.902454346418380737e-01 2.788771092891693115e-01 -1.255239099264144897e-01 5.275494605302810669e-02 -2.029065787792205811e-01 2.102795988321304321e-02 2.577285468578338623e-01 4.610843956470489502e-02 -1.319528222084045410e-01 -1.762719010002911091e-03 1.096179522573947906e-02 1.521334350109100342e-01 -2.796864211559295654e-01 -7.974568009376525879e-02 -1.922603100538253784e-01 3.280222788453102112e-02 2.202481180429458618e-01 -2.518123947083950043e-03 -1.673173308372497559e-01 5.355515703558921814e-02 -1.503580063581466675e-01 1.665095216594636440e-03 -2.007388882339000702e-02 2.135951370000839233e-01 2.008810639381408691e-02
9.881505370140075684e-02 -1.531179398298263550e-01 -1.839102953672409058e-01 1.165919303894042969e-01 -3.103567473590373993e-02 -1.146370247006416321e-01 -1.840048879384994507e-01 1.704496145248413086e-01 -4.146579653024673462e-02 -1.268193870782852173e-01 3.829082846641540527e-01 2.012562304735183716e-01 2.247085273265838623e-01 8.834581077098846436e-02 -8.115807175636291504e-02 -1.748556792736053467e-01 -1.032060235738754272e-01 -2.341848611831665039e-01 3.647109866142272949e-01 -1.525041013956069946e-01 7.728475332260131836e-02 -1.364783346652984619e-01 -1.074807718396186829e-01 3.042754232883453369e-01 1.166872158646583557e-01 -2.027224749326705933e-02 -6.862919032573699951e-02 1.646738126873970032e-02 3.348838686943054199e-01 1.363991051912307739e-01 1.531406342983245850e-01 1.351296156644821167e-01
-1.157703101634979248e-01 3.434205949306488037e-01 3.097381889820098877e-01 6.601849105209112167e-03 2.818448245525360107e-01 -1.850682944059371948e-01 -3.002872876822948456e-02 -1.131618246436119080e-01 2.932623215019702911e-02 4.812708869576454163e-02 1.138169392943382263e-01 1.568122766911983490e-02 -7.185477018356323242e-02 5.368318036198616028e-02 -1.009453907608985901e-01 -2.064024098217487335e-02 -3.290606737136840820e-01 2.302614226937294006e-02 1.471943855285644531e-01 -4.105130434036254883e-01 2.070045620203018188e-01 -2.872591018676757812e-01 -2.576947445049881935e-04 2.261264026165008545e-01 9.649845957756042480e-02 1.810195893049240112e-01 1.061437651515007019e-01 1.544407755136489868e-02 -1.568556949496269226e-02 -1.426101624965667725e-01 1.966015696525573730e-01 1.480726599693298340e-01
-2.069971859455108643e-01 1.128752827644348145e-01 1.179982125759124756e-01 -1.270497143268585205e-01 1.900322586297988892e-01 -3.230422735214233398e-01 -3.250815346837043762e-02 2.793870866298675537e-01 -9.801308065652847290e-02 -2.067480683326721191e-01 2.688266038894653320e-01 8.496372401714324951e-02 1.787694394588470459e-01 2.568118646740913391e-02 1.888107694685459137e-02 1.246619895100593567e-01 1.098785474896430969e-01 -1.374055892229080200e-01 2.915028333663940430e-01 -1.275948137044906616e-01 -1.116014793515205383e-01 4.796569794416427612e-02 -3.412589728832244873e-01 4.416544437408447266e-01 -4.526615142822265625e-02 1.022827848792076111e-01 8.187587559223175049e-02 -1.660879254341125488e-01 5.331839900463819504e-03 5.519055202603340149e-02 -1.107142586261034012e-02 7.703247666358947754e-02
1.034534052014350891e-01 6.426213681697845459e-02 1.327589303255081177e-01 -1.701058447360992432e-02 3.457011282444000244e-01 -1.939420700073242188e-01 -8.116852492094039917e-02 -2.128731459379196167e-01 9.443832188844680786e-02 -1.723340898752212524e-01 1.776449382305145264e-01 1.655512154102325439e-01 3.401980269700288773e-03 8.862115442752838135e-02 -9.641636908054351807e-02 1.656298786401748657e-01 2.400649785995483398e-01 -1.632453314960002899e-02 4.342883229255676270e-01 -1.117470040917396545e-01 1.241076365113258362e-01 1.639955043792724609e-01 -2.252477221190929413e-02 3.736469447612762451e-01 -7.349009811878204346e-02 1.097449958324432373e-01 1.112993359565734863e-01 -3.258248269557952881e-01 -6.330166757106781006e-02 4.220818169414997101e-03 1.851384043693542480e-01 1.862448453903198242e-02
1.430949121713638306e-01 9.907685220241546631e-03 -1.026578061282634735e-02 1.253427714109420776e-01 9.680770337581634521e-02 -2.284110933542251587e-01 -1.491616666316986084e-01 -6.946589797735214233e-02 1.132227629423141479e-01 -1.169897466897964478e-01 1.658422127366065979e-02 -8.266514167189598083e-03 -7.682893425226211548e-02 1.763711422681808472e-01 -5.979995056986808777e-02 -1.221849545836448669e-01 2.888397574424743652e-01 -6.522472202777862549e-02 5.961998105049133301e-01 -6.952791661024093628e-02 7.076374441385269165e-02 7.464848458766937256e-02 -4.917625337839126587e-02 3.706253170967102051e-01 -6.093762814998626709e-02 7.163549959659576416e-02 8.329835534095764160e-02 -1.415333300828933716e-01 -1.292642354965209961e-01 -1.468741297721862793e-01 3.371735811233520508e-01 8.069912344217300415e-02
-2.198545075953006744e-02 3.229697644710540771e-01 -7.808818668127059937e-02 1.327540874481201172e-01 4.759017750620841980e-02 -4.415717348456382751e-02 -2.248438000679016113e-01 3.233275143429636955e-03 -6.354642659425735474e-02 -4.860786348581314087e-02 1.180670410394668579e-01 9.771990031003952026e-02 -2.645738422870635986e-01 1.961228847503662109e-01 -2.367023974657058716e-01 -1.414450407028198242e-01 -1.833584904670715332e-01 1.073532998561859131e-01 3.589129447937011719e-01 -1.065377146005630493e-01 2.507813572883605957e-01 7.862714678049087524e-02 2.440400980412960052e-02 1.729360073804855347e-01 6.466512382030487061e-02 6.165721639990806580e-02 8.297618478536605835e-02 -4.358126819133758545e-01 3.111372888088226318e-01 2.340194582939147949e-02 1.233838647603988647e-01 7.020078599452972412e-03
-4.233779758214950562e-02 4.062759689986705780e-03 2.481895685195922852e-01 1.894298046827316284e-01 -3.390069305896759033e-02 -2.093940600752830505e-02 -1.150664612650871277e-01 9.611787647008895874e-02 2.484568655490875244e-01 1.288485527038574219e-01 3.203843161463737488e-02 -2.192756533622741699e-01 -9.518437087535858154e-02 2.982604801654815674e-01 -3.722522854804992676e-01 1.251105815172195435e-01 1.659355014562606812e-01 -3.823466598987579346e-02 2.017688155174255371e-01 -6.299638748168945312e-02 -2.292872779071331024e-02 -1.875796467065811157e-01 -2.499859780073165894e-01 3.362550735473632812e-01 8.174578845500946045e-02 -1.471506357192993164e-01 4.757906310260295868e-03 -3.416556417942047119e-01 7.047795504331588745e-02 -5.023109912872314453e-02 1.778173595666885376e-01 1.667737811803817749e-01
9.510139375925064087e-02 1.366745829582214355e-01 1.879612058401107788e-01 3.875901699066162109e-01 5.864426493644714355e-02 -1.235539838671684265e-01 1.926466673612594604e-01 2.625655531883239746e-01 -1.523927897214889526e-01 -1.755712181329727173e-01 3.812384232878684998e-02 -2.626473009586334229e-01 8.306925743818283081e-02 2.623012363910675049e-01 -1.404579877853393555e-01 -8.556417375802993774e-02 1.506079584360122681e-01 1.059036776423454285e-01 2.216161601245403290e-02 -4.165888726711273193e-01 -5.605136603116989136e-02 2.034028619527816772e-01 2.538275122642517090e-01 1.101700663566589355e-01 1.030669808387756348e-01 8.795683272182941437e-03 -1.219158396124839783e-01 1.998282372951507568e-01 1.237235777080059052e-02 -1.232105866074562073e-01 1.331519484519958496e-01 8.455739915370941162e-02
1.620099842548370361e-01 5.121052265167236328e-02 -2.896396908909082413e-03 4.048240929841995239e-02 2.258869707584381104e-01 -1.984531432390213013e-01 -3.347441554069519043e-01 -1.182047650218009949e-01 1.967056989669799805e-01 -2.843123972415924072e-01 -1.712555810809135437e-02 6.220158934593200684e-02 5.899364501237869263e-02 -1.401221901178359985e-01 -2.687945216894149780e-02 1.111503615975379944e-01 2.690768837928771973e-01 5.556289851665496826e-02 3.052010834217071533e-01 -2.826195657253265381e-01 7.630986720323562622e-02 9.620706737041473389e-02 5.390806123614311218e-03 3.213439583778381348e-01 1.517998874187469482e-01 -7.640497386455535889e-02 2.011940777301788330e-01 -3.343888223171234131e-01 -1.292114332318305969e-02 5.088659375905990601e-02 1.918260157108306885e-01 7.454939931631088257e-02
-7.452426850795745850e-02 3.864695131778717041e-01 3.042153120040893555e-01 -1.649954915046691895e-01 5.712162703275680542e-02 8.209165185689926147e-02 7.117421366274356842e-03 7.584258913993835449e-02 9.137006476521492004e-03 -1.238005012273788452e-01 3.384750187397003174e-01 4.348685592412948608e-02 -3.009166941046714783e-02 1.301111429929733276e-01 -2.608914077281951904e-01 -6.294166296720504761e-02 -1.304109543561935425e-01 1.216399818658828735e-01 6.886435300111770630e-02 -5.262926220893859863e-01 -9.520146995782852173e-02 -1.897966861724853516e-02 3.309689462184906006e-02 1.388960033655166626e-01 -8.997058123350143433e-02 5.651422590017318726e-02 -9.707658551633358002e-03 -2.015357762575149536e-01 2.163027375936508179e-01 -1.142683625221252441e-01 -7.068073749542236328e-02 -1.661490052938461304e-01
2.293013632297515869e-01 9.785484522581100464e-02 3.624116536229848862e-03 1.388195753097534180e-01 1.158439964056015015e-01 -4.098872542381286621e-01 -8.211780339479446411e-02 4.371786713600158691e-01 -7.046614587306976318e-02 4.198004677891731262e-02 4.140743985772132874e-02 -8.996080607175827026e-02 4.562398418784141541e-02 8.411467075347900391e-02 -1.629924625158309937e-01 -2.884817719459533691e-01 8.519084751605987549e-02 -9.775584191083908081e-02 1.902863532304763794e-01 -9.651445597410202026e-02 -2.839929461479187012e-01 -1.610001474618911743e-01 1.448008045554161072e-02 6.954978406429290771e-02 2.053026854991912842e-01 -2.472250908613204956e-01 -1.273296177387237549e-01 -2.537707686424255371e-01 -1.143044084310531616e-01 1.023719366639852524e-02 1.610555201768875122e-01 -8.268217742443084717e-02
3.224332332611083984e-01 6.164835393428802490e-02 3.670014813542366028e-02 1.118936017155647278e-02 1.101405099034309387e-01 -2.483683228492736816e-01 -6.506613641977310181e-02 -5.243527889251708984e-02 -1.389414817094802856e-01 -2.988906204700469971e-01 -7.895112968981266022e-03 1.033182162791490555e-02 1.090282648801803589e-01 2.006006240844726562e-01 -3.344939649105072021e-01 -3.159063756465911865e-01 1.261549144983291626e-01 -2.022098451852798462e-01 2.597320079803466797e-01 -2.383903264999389648e-01 -4.849961772561073303e-02 -7.780215144157409668e-02 2.823019400238990784e-02 1.828065365552902222e-01 7.143976539373397827e-02 -9.326250106096267700e-02 1.988493353128433228e-01 -9.859286248683929443e-02 2.963503897190093994e-01 1.069224700331687927e-01 -2.245138734579086304e-01 -3.004105761647224426e-02
4.564463347196578979e-02 2.164605408906936646e-01 1.920962929725646973e-01 -6.269957125186920166e-02 1.567754447460174561e-01 -2.229216098785400391e-01 -2.318120151758193970e-01 1.440390199422836304e-01 -2.048956900835037231e-01 5.124152824282646179e-02 1.061372533440589905e-01 -2.567576803267002106e-02 1.205531805753707886e-01 -8.570092171430587769e-02 -1.919580250978469849e-01 1.104725003242492676e-01 -1.132184565067291260e-01 -7.316427677869796753e-02 1.863415837287902832e-01 -2.835129201412200928e-01 -6.744574755430221558e-02 3.263476490974426270e-01 2.833895683288574219e-01 1.008730828762054443e-01 6.254453212022781372e-03 3.295154273509979248e-01 3.190931081771850586e-01 -5.781300365924835205e-02 1.043686792254447937e-01 7.830808311700820923e-02 1.540756374597549438e-01 -2.113122195005416870e-01
-5.611648038029670715e-02 -2.208557873964309692e-01 3.408485054969787598e-01 9.739998728036880493e-02 9.791652858257293701e-02 4.881281778216362000e-02 -8.121421188116073608e-02 3.816982805728912354e-01 9.878012351691722870e-03 -1.142544746398925781e-01 1.366484612226486206e-01 1.067821979522705078e-01 9.308702498674392700e-02 1.667546331882476807e-01 -1.377712786197662354e-01 -1.063560694456100464e-01 1.603385657072067261e-01 1.839579641819000244e-01 3.603748679161071777e-01 -1.850908398628234863e-01 1.900880038738250732e-01 -1.149995550513267517e-01 3.940354287624359131e-02 2.299118489027023315e-01 -1.382710039615631104e-01 -5.900218617171049118e-03 -3.603857383131980896e-02 -2.574406266212463379e-01 -8.775877207517623901e-02 4.480084031820297241e-02 3.525095880031585693e-01 3.145674476400017738e-03
2.495089918375015259e-01 4.164659976959228516e-02 -2.460297942161560059e-02 5.824036523699760437e-02 1.314277797937393188e-01 -1.252219779416918755e-03 -2.643536031246185303e-01 3.105783760547637939e-01 -1.656723767518997192e-01 -3.607093170285224915e-02 1.994550973176956177e-01 4.315410926938056946e-02 1.881698518991470337e-01 1.248650550842285156e-01 1.341227740049362183e-01 -3.378778100013732910e-01 2.203793674707412720e-01 9.795917570590972900e-02 2.658108174800872803e-01 -9.680502116680145264e-03 -1.014507412910461426e-01 -1.031145080924034119e-01 -1.961561292409896851e-02 7.850158214569091797e-02 8.382219076156616211e-02 3.361127972602844238e-01 -1.588824577629566193e-02 -3.028838336467742920e-01 -4.711793735623359680e-02 8.108741044998168945e-02 3.253336250782012939e-01 1.088293865323066711e-01
1.980097293853759766e-01 -5.692892521619796753e-02 1.957150250673294067e-01 -4.062153398990631104e-02 2.853849232196807861e-01 -6.445751525461673737e-03 6.728521734476089478e-02 2.304201247170567513e-03 -1.042786017060279846e-01 -1.679319441318511963e-01 1.078830882906913757e-01 -1.177710145711898804e-01 -4.571485891938209534e-02 2.767442166805267334e-01 -2.496223449707031250e-01 -1.436197310686111450e-01 6.250090897083282471e-02 -3.125698864459991455e-02 4.001319408416748047e-01 -2.632322311401367188e-01 -2.401441633701324463e-01 -1.652469635009765625e-01 -3.612567111849784851e-02 -2.991121262311935425e-02 -2.992555499076843262e-02 6.646343320608139038e-02 4.073376655578613281e-01 -2.002251297235488892e-01 2.111339867115020752e-01 1.644329130649566650e-01 3.042311780154705048e-02 7.422748487442731857e-03
4.886708036065101624e-02 2.958197593688964844e-01 1.933889389038085938e-01 -6.796464323997497559e-02 6.128576397895812988e-02 -1.637543737888336182e-01 3.007030300796031952e-02 -6.301724165678024292e-02 -1.574253439903259277e-01 -1.178051829338073730e-01 5.419997572898864746e-01 -5.645442381501197815e-02 1.271285712718963623e-01 9.801594913005828857e-02 -1.855969429016113281e-01 -8.873362839221954346e-02 1.187473610043525696e-01 6.615739315748214722e-02 2.440117001533508301e-01 -4.746176674962043762e-02 -3.028355240821838379e-01 3.611586987972259521e-01 -2.286764606833457947e-02 5.267234146595001221e-02 7.004172354936599731e-02 -9.993948042392730713e-02 1.482667177915573120e-01 -1.219146773219108582e-01 -1.095904037356376648e-01 1.542478799819946289e-01 8.048904687166213989e-02 1.708857268095016479e-01
-2.302294597029685974e-02 3.182493150234222412e-01 2.472463697195053101e-01 -9.187290072441101074e-02 -1.280079931020736694e-01 -8.340701460838317871e-02 -7.982748001813888550e-02 6.652473658323287964e-02 -3.912080824375152588e-02 -5.487558245658874512e-02 1.744538098573684692e-01 -4.669038578867912292e-02 3.026202321052551270e-01 1.457517892122268677e-01 -6.290794909000396729e-02 -8.595004677772521973e-02 -2.768587470054626465e-01 -1.186164766550064087e-01 2.611872851848602295e-01 -1.499793380498886108e-01 -5.006682500243186951e-02 -3.158482164144515991e-02 1.224065572023391724e-01 3.688893616199493408e-01 8.340440690517425537e-03 9.972035884857177734e-02 3.615301847457885742e-01 -6.204452365636825562e-02 -1.834653168916702271e-01 -5.768891796469688416e-02 8.513215929269790649e-02 -3.291643559932708740e-01
2.759544849395751953e-01 -2.524010650813579559e-02 -1.103665605187416077e-01 -1.478151325136423111e-02 5.627903714776039124e-02 -5.826253071427345276e-02 1.076669991016387939e-01 3.336378931999206543e-01 -1.227096691727638245e-01 -1.853314042091369629e-01 2.962464690208435059e-01 -3.638341277837753296e-02 3.175501823425292969e-01 -7.076475024223327637e-02 -2.868990004062652588e-01 -1.173004880547523499e-01 1.019661314785480499e-02 -1.488821953535079956e-01 2.467506676912307739e-01 -2.328677326440811157e-01 2.122206054627895355e-02 -3.312123119831085205e-01 -5.193272233009338379e-02 5.859402939677238464e-02 1.441894471645355225e-01 6.856255978345870972e-02 2.875961959362030029e-01 -1.436769962310791016e-01 -1.616280712187290192e-02 2.852359600365161896e-02 1.400134861469268799e-01 1.942863762378692627e-01
-1.353035718202590942e-01 2.055397480726242065e-01 6.006705388426780701e-02 -1.042992323637008667e-01 1.310594007372856140e-02 -9.194013662636280060e-03 -9.271568804979324341e-02 7.475002110004425049e-02 1.892122328281402588e-01 7.636605203151702881e-02 2.406255900859832764e-01 4.648469015955924988e-02 -9.984430670738220215e-02 -9.650182723999023438e-02 1.058447211980819702e-01 -2.774568796157836914e-01 -1.171948295086622238e-02 -1.968709081411361694e-01 5.703132748603820801e-01 -2.254865467548370361e-01 -9.534947574138641357e-03 2.823140323162078857e-01 -9.834417700767517090e-02 2.346537560224533081e-01 8.577782660722732544e-02 1.035635620355606079e-01 8.183888159692287445e-03 -1.531304121017456055e-01 -4.714175686240196228e-02 -2.670019268989562988e-01 1.626411825418472290e-01 1.648936606943607330e-02
5.821583420038223267e-02 -1.103555560111999512e-01 2.321286350488662720e-01 8.630460500717163086e-02 8.445151895284652710e-02 -3.383052349090576172e-01 -1.802299469709396362e-01 8.072219043970108032e-02 1.114422641694545746e-02 -3.820261061191558838e-01 3.775171935558319092e-02 -1.929609030485153198e-01 4.140722751617431641e-02 2.596626877784729004e-01 -1.896472275257110596e-01 -2.029292136430740356e-01 1.227228641510009766e-01 -1.512380391359329224e-01 2.115472406148910522e-01 -1.080843135714530945e-01 2.261383682489395142e-01 1.850657761096954346e-01 4.375804960727691650e-02 2.195195108652114868e-01 -2.104912996292114258e-01 2.389552742242813110e-01 7.165989838540554047e-03 3.513156995177268982e-02 2.518957853317260742e-01 2.006188221275806427e-02 1.820138990879058838e-01 4.440177232027053833e-02
7.415440678596496582e-02 4.773999378085136414e-02 1.072842255234718323e-01 -9.709867835044860840e-02 -3.146415203809738159e-02 -3.513504564762115479e-01 -1.795797944068908691e-01 -1.690275967121124268e-01 -1.275428980588912964e-01 4.353671520948410034e-02 1.738410256803035736e-02 2.255767732858657837e-01 -1.801810711622238159e-01 1.143155097961425781e-01 -2.370837330818176270e-01 4.089379310607910156e-02 8.224494010210037231e-02 4.180565103888511658e-02 2.106395512819290161e-01 -2.309662550687789917e-01 -6.170045956969261169e-02 6.723225116729736328e-02 9.118003398180007935e-02 4.228376746177673340e-01 3.353915810585021973e-01 1.045620888471603394e-01 5.667888373136520386e-02 -1.424922645092010498e-01 -1.917006969451904297e-01 -7.680882513523101807e-02 3.182129859924316406e-01 -1.440804302692413330e-01
-2.624000608921051025e-01 1.241772398352622986e-01 2.912784218788146973e-01 1.780810356140136719e-01 -1.467903554439544678e-01 -8.271538652479648590e-03 -4.820007681846618652e-01 -9.018363058567047119e-02 -1.378584206104278564e-01 -4.719809815287590027e-02 5.415811389684677124e-02 -2.094782590866088867e-01 -2.019391804933547974e-01 3.206026852130889893e-01 -8.177316933870315552e-02 -8.951891213655471802e-02 -2.347618341445922852e-02 -1.632876992225646973e-01 2.377974539995193481e-01 -2.728695273399353027e-01 -1.038988381624221802e-01 1.139852702617645264e-01 1.031504664570093155e-02 1.934307068586349487e-02 1.540137529373168945e-01 -2.400632649660110474e-01 2.301783970324322581e-04 -1.249082610011100769e-01 1.181701645255088806e-01 -1.312107592821121216e-01 9.017521515488624573e-03 9.036427363753318787e-03
-3.465804830193519592e-02 4.008245170116424561e-01 1.327525824308395386e-01 2.673798799514770508e-01 -6.346060335636138916e-02 4.184805974364280701e-02 -1.918126940727233887e-01 -1.476323138922452927e-02 1.641176939010620117e-01 -4.940049722790718079e-02 2.041589468717575073e-03 -4.359939694404602051e-02 1.483642756938934326e-01 4.327793121337890625e-01 -1.046398282051086426e-01 -3.912508860230445862e-02 4.471304267644882202e-02 2.138524502515792847e-01 3.749275803565979004e-01 -3.073591291904449463e-01 -1.809521764516830444e-02 -5.276636034250259399e-02 -1.330012679100036621e-01 8.503858000040054321e-02 7.583433389663696289e-02 -1.085858605802059174e-02 1.665327101945877075e-01 -1.440262198448181152e-01 -1.097410023212432861e-01 1.711240410804748535e-01 7.998164743185043335e-02 2.007241845130920410e-01
3.152292594313621521e-02 3.589480817317962646e-01 -1.366275995969772339e-01 -9.218946099281311035e-02 4.553007334470748901e-02 -2.595249116420745850e-01 -8.086922019720077515e-02 1.285650432109832764e-01 -8.416683971881866455e-02 2.672831062227487564e-03 2.544541060924530029e-01 5.496236961334943771e-03 -2.442009001970291138e-01 7.043967396020889282e-02 -2.687484323978424072e-01 -6.678519397974014282e-02 -3.360213041305541992e-01 1.835968941450119019e-01 3.809044361114501953e-01 -2.197412848472595215e-01 1.906737536191940308e-01 -1.917635090649127960e-02 -8.570022881031036377e-02 1.558422297239303589e-01 8.455098420381546021e-02 -9.534954279661178589e-02 -3.834134340286254883e-02 -1.729981154203414917e-01 1.145813539624214172e-01 1.563278585672378540e-02 2.340320199728012085e-01 1.149799227714538574e-01
-1.223950237035751343e-01 5.048844590783119202e-02 5.789783596992492676e-02 -3.597306087613105774e-02 -6.761889159679412842e-02 -9.864715486764907837e-02 -5.722667649388313293e-02 -1.473876181989908218e-02 2.522093057632446289e-01 -2.748874127864837646e-01 1.000960394740104675e-01 -1.649564057588577271e-01 5.743814259767532349e-02 -5.242194235324859619e-02 -2.319795638322830200e-01 -1.552529186010360718e-01 3.757911622524261475e-01 5.900366231799125671e-02 7.829564809799194336e-02 -3.945537209510803223e-01 1.554192006587982178e-01 1.548572182655334473e-01 -1.291022896766662598e-01 3.986141085624694824e-01 7.812421768903732300e-03 1.610043644905090332e-01 1.414863672107458115e-02 -3.227353096008300781e-01 -7.465565949678421021e-02 -3.362285345792770386e-02 1.412125676870346069e-01 1.116893887519836426e-01
1.502400487661361694e-01 6.568632274866104126e-02 2.423874437808990479e-01 -1.397965103387832642e-01 -1.058854907751083374e-01 -1.793492734432220459e-01 -4.185895249247550964e-02 -5.128084868192672729e-02 -1.342917680740356445e-01 -6.984315067529678345e-02 3.038304448127746582e-01 -1.185860782861709595e-01 1.480804085731506348e-01 1.137553974986076355e-01 -1.580428332090377808e-01 -1.882882267236709595e-01 -4.799220710992813110e-03 1.164324358105659485e-01 3.526422679424285889e-01 -1.880747079849243164e-01 -1.044734120368957520e-01 2.054926007986068726e-03 1.667316704988479614e-01 4.099799692630767822e-01 -6.427144259214401245e-02 -1.244692057371139526e-01 -2.472787164151668549e-03 2.197661995887756348e-01 -3.447181284427642822e-01 1.773466914892196655e-02 -7.069014757871627808e-02 -2.242624461650848389e-01
1.104077994823455811e-01 1.378232836723327637e-01 2.033644467592239380e-01 8.393386751413345337e-02 2.197109460830688477e-01 -2.438040077686309814e-01 -3.870409354567527771e-02 1.719342917203903198e-01 -1.018537655472755432e-01 -1.919583231210708618e-02 2.234332710504531860e-01 -1.240873038768768311e-01 3.776834309101104736e-01 1.314053982496261597e-01 -2.421030104160308838e-01 -1.052020788192749023e-01 -1.150705888867378235e-01 3.944391012191772461e-02 3.791482150554656982e-01 -2.447302686050534248e-03 1.117158972192555666e-04 3.087944686412811279e-01 -4.975808784365653992e-03 2.629313468933105469e-01 -5.694198980927467346e-02 -2.288559824228286743e-01 1.206408534198999405e-02 -1.665993630886077881e-01 3.168264031410217285e-02 -7.154454290866851807e-02 -1.747637689113616943e-01 1.809217184782028198e-01
7.984294742345809937e-02 1.809798330068588257e-01 -4.044191539287567139e-02 1.407937556505203247e-01 -7.888870686292648315e-02 -7.981909066438674927e-02 -2.190719097852706909e-01 9.865149110555648804e-02 -2.315559387207031250e-01 -6.640158593654632568e-02 1.327900141477584839e-01 -1.246969588100910187e-02 -1.128082424402236938e-01 2.121509313583374023e-01 -8.494664728641510010e-02 -4.468606784939765930e-02 -4.838314652442932129e-01 2.751224339008331299e-01 2.486480921506881714e-01 -3.031438589096069336e-01 -2.892051264643669128e-02 1.059808284044265747e-01 -6.106330826878547668e-02 2.360412776470184326e-01 -8.238026499748229980e-02 -3.014736436307430267e-02 1.615923047065734863e-01 -2.824765145778656006e-01 2.430224977433681488e-02 6.281688064336776733e-02 2.647165954113006592e-01 5.567502602934837341e-02
-2.840026654303073883e-02 4.114174842834472656e-02 6.042960658669471741e-02 1.607437133789062500e-01 2.065221518278121948e-01 -5.894180387258529663e-02 -8.628360927104949951e-02 1.263637747615575790e-02 -2.053943276405334473e-01 -2.056256122887134552e-02 1.260483264923095703e-01 -5.755228549242019653e-02 4.091600477695465088e-01 3.963930904865264893e-01 3.371075168251991272e-02 9.464379400014877319e-02 -8.030553162097930908e-02 -1.343318261206150055e-02 1.363939046859741211e-01 -1.234541684389114380e-01 1.283364593982696533e-01 3.059148974716663361e-02 -2.740488350391387939e-01 3.983876705169677734e-01 1.262670010328292847e-01 1.244479045271873474e-01 1.051944792270660400e-01 9.161188453435897827e-02 1.014291867613792419e-01 -2.592091560363769531e-01 2.325028628110885620e-01 2.090881466865539551e-01
-3.869972750544548035e-02 -1.744105517864227295e-01 1.259438842535018921e-01 9.819319844245910645e-02 -6.054342165589332581e-02 -1.643072068691253662e-01 -2.263007014989852905e-01 7.996129989624023438e-02 4.857799783349037170e-02 -1.739434152841567993e-01 3.889529705047607422e-01 -6.983006000518798828e-02 9.545697271823883057e-02 -1.779276877641677856e-01 -4.555208384990692139e-01 -2.178343981504440308e-01 5.240777134895324707e-02 8.868485689163208008e-02 3.046109080314636230e-01 -8.909199386835098267e-02 -5.643856897950172424e-02 -3.019056282937526703e-03 -1.467736810445785522e-01 1.583521813154220581e-01 2.305357754230499268e-01 -8.616636693477630615e-02 -1.164748799055814743e-02 -8.295402675867080688e-02 3.351596295833587646e-01 -2.255592495203018188e-02 1.416768878698348999e-01 9.034740179777145386e-02
1.728803664445877075e-01 -4.825349152088165283e-02 -1.411701589822769165e-01 2.261706888675689697e-01 1.439449936151504517e-02 -3.388216346502304077e-02 -1.416267305612564087e-01 2.661889493465423584e-01 -2.839983403682708740e-01 -7.737743854522705078e-02 2.126367688179016113e-01 4.577698558568954468e-02 1.117387712001800537e-01 -4.628728330135345459e-02 6.957661360502243042e-02 -2.627122700214385986e-01 1.311693489551544189e-01 -1.693325862288475037e-02 2.747166156768798828e-01 -1.329066157341003418e-01 -1.163327991962432861e-01 -2.420700341463088989e-01 3.370341146364808083e-03 2.516517639160156250e-01 1.201450973749160767e-01 1.702578514814376831e-01 -1.706616878509521484e-01 -3.568077385425567627e-01 7.229086756706237793e-02 -1.551735103130340576e-01 2.910126149654388428e-01 1.484702676534652710e-01
-4.316137358546257019e-02 -9.562356024980545044e-02 2.996639907360076904e-01 5.861453246325254440e-03 1.387651562690734863e-01 -2.438026964664459229e-01 -2.698875367641448975e-01 1.492162495851516724e-01 4.821088165044784546e-02 -4.342511296272277832e-02 8.459340035915374756e-02 8.087228983640670776e-02 1.344807539135217667e-02 4.368339851498603821e-02 -1.497333794832229614e-01 -3.189889788627624512e-01 1.894173622131347656e-01 1.007804721593856812e-01 1.684541404247283936e-01 -6.309244036674499512e-02 5.948470905423164368e-02 1.328773498535156250e-01 -3.244333565235137939e-01 4.123875796794891357e-01 2.896891832351684570e-01 1.485830694437026978e-01 -1.262226551771163940e-01 -1.986421458423137665e-02 1.173257008194923401e-01 -1.426730006933212280e-01 1.837484240531921387e-01 1.267849355936050415e-01
-1.914718747138977051e-01 -2.126051783561706543e-01 1.674282401800155640e-01 1.155676990747451782e-01 -4.908481240272521973e-02 -3.839310957118868828e-03 -1.865908801555633545e-01 -3.979571163654327393e-03 -2.117047905921936035e-01 -8.709558844566345215e-02 3.291662037372589111e-01 -1.057764291763305664e-01 1.029011327773332596e-02 -2.942539937794208527e-02 -3.726997077465057373e-01 -2.032387703657150269e-01 9.937325865030288696e-02 2.199610024690628052e-01 3.044219613075256348e-01 -1.484743654727935791e-01 -1.067123636603355408e-01 1.856758594512939453e-01 -5.710798874497413635e-02 2.317281961441040039e-01 1.590549945831298828e-01 6.851821206510066986e-03 -3.837927710264921188e-03 -1.845378875732421875e-01 3.690070211887359619e-01 9.905469417572021484e-02 5.811720713973045349e-02 4.241930320858955383e-02
-2.096752375364303589e-01 2.395086176693439484e-02 3.532977998256683350e-01 -1.842921786010265350e-02 1.238849237561225891e-01 -1.864873766899108887e-01 4.886179696768522263e-03 2.316527813673019409e-01 -4.262864962220191956e-02 -5.999085679650306702e-02 1.976494789123535156e-01 -1.710755378007888794e-01 2.741506099700927734e-01 1.888399422168731689e-01 -1.526694744825363159e-01 2.126131020486354828e-02 2.827803194522857666e-01 1.873155534267425537e-01 1.529037952423095703e-01 4.626786708831787109e-02 2.170924842357635498e-01 4.367641732096672058e-02 1.435234956443309784e-02 2.658585906028747559e-01 8.019651472568511963e-02 8.085212856531143188e-02 3.204311802983283997e-02 -1.078008040785789490e-01 -1.883095353841781616e-01 -2.980685420334339142e-02 3.861784934997558594e-01 2.158002108335494995e-01
-7.798747718334197998e-02 8.538663387298583984e-02 2.695750296115875244e-01 -2.383845001459121704e-01 1.633506715297698975e-01 -6.973023712635040283e-02 -1.462424844503402710e-01 -7.703342288732528687e-02 1.040649116039276123e-01 -2.033987641334533691e-01 8.439675718545913696e-02 -8.396802097558975220e-02 1.557273231446743011e-02 4.053655266761779785e-02 -1.166001409292221069e-01 -1.335263848304748535e-01 8.148282021284103394e-02 -8.806161582469940186e-02 5.455691814422607422e-01 -2.610517442226409912e-01 1.355809569358825684e-01 1.335512548685073853e-01 -1.921478211879730225e-01 3.574891388416290283e-01 -7.706288248300552368e-02 7.829765975475311279e-02 -6.381070613861083984e-02 -4.012584313750267029e-02 1.351715177297592163e-01 2.811464071273803711e-01 -2.153651556000113487e-03 4.880696907639503479e-02
-4.949197173118591309e-02 3.087726235389709473e-01 2.045123279094696045e-01 -9.510063380002975464e-02 1.233423128724098206e-01 -3.179514706134796143e-01 -1.271596848964691162e-01 2.253250032663345337e-01 -2.148912250995635986e-01 -7.422318309545516968e-02 3.665467798709869385e-01 3.248130902647972107e-02 -7.601392269134521484e-02 -8.623167127370834351e-02 4.473939910531044006e-02 4.244570806622505188e-02 5.542901810258626938e-03 5.434081703424453735e-02 3.282541930675506592e-01 -5.825697630643844604e-02 -1.784649342298507690e-01 1.294395178556442261e-01 -2.147345989942550659e-01 3.992327451705932617e-01 6.012383103370666504e-02 7.868304848670959473e-02 1.611943691968917847e-01 -1.642223447561264038e-01 -1.020138189196586609e-01 8.849465101957321167e-02 8.518560789525508881e-03 1.211507692933082581e-01
-5.081122741103172302e-02 2.607348859310150146e-01 8.445826917886734009e-02 -3.500904887914657593e-02 2.111987322568893433e-01 -2.087051570415496826e-01 -1.386650800704956055e-01 -1.087796986103057861e-01 4.688705783337354660e-03 3.267658874392509460e-02 2.753516435623168945e-01 7.755007594823837280e-02 2.355320155620574951e-01 6.079705804586410522e-02 -5.818967148661613464e-02 6.516617536544799805e-02 -1.543763279914855957e-01 3.272982835769653320e-01 1.697306931018829346e-01 -3.200120925903320312e-01 -3.701743111014366150e-02 -1.501677483320236206e-01 3.124211728572845459e-01 2.081432342529296875e-01 -4.542862996459007263e-02 2.531047165393829346e-02 -5.501853674650192261e-02 5.841960664838552475e-03 5.950199067592620850e-02 -1.509259343147277832e-01 4.240815639495849609e-01 1.147727221250534058e-01
-8.553332835435867310e-02 1.883268356323242188e-01 1.515131890773773193e-01 -1.491415649652481079e-01 1.626849919557571411e-01 -1.910793334245681763e-01 -2.070959508419036865e-01 2.287604361772537231e-01 -1.229793801903724670e-01 -1.833865642547607422e-01 1.173005402088165283e-01 2.280289083719253540e-01 2.121479064226150513e-01 2.875490486621856689e-02 4.361475631594657898e-02 -1.075507923960685730e-01 2.354656159877777100e-01 4.772564023733139038e-02 3.047278821468353271e-01 -1.487707346677780151e-01 -6.354493647813796997e-02 1.582626602612435818e-03 1.304236799478530884e-01 2.535909712314605713e-01 -8.104577660560607910e-03 2.174557447433471680e-01 3.641601651906967163e-02 2.641718387603759766e-01 2.108296006917953491e-02 4.328128322958946228e-02 2.864663898944854736e-01 3.450893759727478027e-01
-6.000133603811264038e-02 -3.556174412369728088e-02 1.596839576959609985e-01 9.007230401039123535e-02 3.285514712333679199e-01 6.547474861145019531e-02 1.853940933942794800e-01 3.925371915102005005e-02 3.222020342946052551e-02 1.606653928756713867e-01 3.038896918296813965e-01 -1.939668059349060059e-01 9.872396290302276611e-02 -1.197594497352838516e-02 -2.634710371494293213e-01 -1.058671697974205017e-01 1.071669757366180420e-01 4.484833404421806335e-02 3.280285000801086426e-01 -1.351109445095062256e-01 -1.171568334102630615e-01 9.425558149814605713e-03 7.351469993591308594e-02 3.622700870037078857e-01 -8.747201412916183472e-03 -8.650501817464828491e-02 1.566414237022399902e-01 -7.917272299528121948e-02 -1.661190986633300781e-01 -1.652422696352005005e-01 4.191895127296447754e-01 -8.510595560073852539e-02
-1.808476895093917847e-01 2.153626382350921631e-01 3.634260892868041992e-01 7.326992601156234741e-02 1.593806296586990356e-01 -2.311131060123443604e-01 1.306900233030319214e-01 2.288683801889419556e-01 6.599168991670012474e-04 1.074869371950626373e-02 1.071139145642518997e-02 -4.262284189462661743e-02 7.408787310123443604e-02 1.681624799966812134e-01 -2.412336617708206177e-01 -1.487419307231903076e-01 -5.610878020524978638e-02 3.261781483888626099e-02 3.518322706222534180e-01 4.016521945595741272e-02 -2.101230472326278687e-01 -2.292550951242446899e-01 -7.037109136581420898e-02 5.264887958765029907e-02 2.540602684020996094e-01 -1.961767300963401794e-02 2.241892367601394653e-01 -9.243284910917282104e-02 -2.017313987016677856e-01 7.745075225830078125e-02 3.190003931522369385e-01 1.132273823022842407e-01
9.996003657579421997e-02 1.094676088541746140e-03 1.919149905443191528e-01 6.914506107568740845e-02 1.220587715506553650e-01 -1.834382414817810059e-01 2.107412517070770264e-01 1.173193380236625671e-01 -1.507539153099060059e-01 1.870245933532714844e-01 3.477827608585357666e-01 1.482786685228347778e-01 6.644940376281738281e-02 2.129350304603576660e-01 -9.960459172725677490e-02 7.972640544176101685e-02 1.591644883155822754e-01 -1.521234512329101562e-01 9.167949855327606201e-02 -2.969677150249481201e-01 3.890495002269744873e-02 2.607224881649017334e-01 1.436276733875274658e-01 -2.414779737591743469e-02 1.427434980869293213e-01 1.162923648953437805e-01 2.933586239814758301e-01 -3.742965683341026306e-02 3.473442494869232178e-01 -4.558964818716049194e-02 2.946262061595916748e-01 -9.126704186201095581e-02
1.117401868104934692e-01 -5.790146812796592712e-02 -1.401977688074111938e-01 7.294499874114990234e-02 -2.485146000981330872e-02 -1.285185217857360840e-01 -3.944434225559234619e-01 3.312473595142364502e-01 -7.586807012557983398e-02 -2.429381161928176880e-01 6.322281807661056519e-02 -1.271230876445770264e-01 -3.529659286141395569e-02 1.777426004409790039e-01 -7.415056228637695312e-02 -2.666117250919342041e-01 6.005898490548133850e-02 -1.424544155597686768e-01 1.617691665887832642e-01 -6.720466166734695435e-02 -2.076884210109710693e-01 -5.199839826673269272e-03 3.014993369579315186e-01 7.631719112396240234e-02 1.358205527067184448e-01 1.883012950420379639e-01 3.356220945715904236e-02 -4.271217584609985352e-01 1.988282799720764160e-02 -1.448640227317810059e-01 1.027781069278717041e-01 -1.360426396131515503e-01
-1.538482159376144409e-01 -1.981140971183776855e-01 1.530357003211975098e-01 1.745483726263046265e-01 -7.679799944162368774e-02 -2.037633508443832397e-01 -2.415567189455032349e-01 1.698673295322805643e-04 -6.681246310472488403e-02 -1.716919243335723877e-01 3.511253893375396729e-01 -4.665904864668846130e-02 1.901182085275650024e-01 -2.324712723493576050e-01 -3.158749043941497803e-01 -2.152151465415954590e-01 1.023666411638259888e-01 1.959880292415618896e-01 3.017312586307525635e-01 -1.313236206769943237e-01 -1.761184632778167725e-01 -3.862244077026844025e-03 3.881219029426574707e-02 1.724784821271896362e-01 3.192005455493927002e-01 -8.579888194799423218e-02 -8.979035168886184692e-02 -1.307719349861145020e-01 9.477505087852478027e-02 -1.660128496587276459e-02 6.729392334818840027e-03 -1.362128108739852905e-01
-9.708102047443389893e-02 1.335022896528244019e-01 2.067944556474685669e-01 -4.580898210406303406e-02 2.670862376689910889e-01 5.212548747658729553e-02 2.402573525905609131e-01 1.237900406122207642e-01 5.620499141514301300e-03 8.154141902923583984e-02 2.141550183296203613e-01 -2.033682018518447876e-01 2.505925670266151428e-02 1.924434155225753784e-01 -1.120245978236198425e-01 -2.344350814819335938e-01 -4.903215169906616211e-02 -2.468108832836151123e-01 2.451468110084533691e-01 -2.095781713724136353e-01 -4.699833318591117859e-02 -2.803616225719451904e-02 7.392861694097518921e-02 1.737730801105499268e-01 -1.026023775339126587e-01 3.426305949687957764e-01 -2.277768999338150024e-01 -3.195359408855438232e-01 3.597359731793403625e-02 -3.670215234160423279e-02 2.995638847351074219e-01 3.783880174160003662e-02
1.468066573143005371e-01 -8.968146145343780518e-02 7.903333753347396851e-02 -1.791355311870574951e-01 3.542554080486297607e-01 -3.304792046546936035e-01 2.852948755025863647e-02 1.773056238889694214e-01 -7.109142839908599854e-02 -1.174034476280212402e-01 2.675416171550750732e-01 -1.929623186588287354e-01 2.242609262466430664e-01 3.682614564895629883e-01 -2.226866930723190308e-01 -2.022698074579238892e-01 1.312057822942733765e-01 1.538814008235931396e-01 3.085041642189025879e-01 -4.150023683905601501e-02 -6.363861029967665672e-05 1.492744535207748413e-01 1.105656921863555908e-01 1.546040475368499756e-01 -7.970009744167327881e-02 -1.612158417701721191e-01 -2.478995174169540405e-02 -7.021314650774002075e-02 1.248724162578582764e-01 -1.878729835152626038e-02 -1.798305474221706390e-02 1.033644080162048340e-01
2.718302607536315918e-01 -7.126647233963012695e-02 -4.295231029391288757e-02 2.204080522060394287e-01 2.030494809150695801e-02 -3.236160278320312500e-01 -1.173637807369232178e-01 -1.600303053855895996e-01 1.480620652437210083e-01 -2.866619229316711426e-01 3.354158699512481689e-01 6.934986915439367294e-03 1.668881624937057495e-01 1.208697408437728882e-01 -9.684348106384277344e-02 -7.832112163305282593e-02 1.916184425354003906e-01 1.518793702125549316e-01 3.998272120952606201e-01 5.043312907218933105e-03 7.312694191932678223e-02 1.290736049413681030e-01 -6.744362413883209229e-03 1.650423556566238403e-01 -3.708759695291519165e-02 1.353464126586914062e-01 1.038194969296455383e-01 -1.651499420404434204e-01 -7.631040061824023724e-04 -2.002424448728561401e-01 2.575346827507019043e-01 1.353690326213836670e-01
-3.128298744559288025e-02 2.710863053798675537e-01 1.104780286550521851e-01 6.524509191513061523e-02 -1.488662660121917725e-01 -7.817107439041137695e-02 3.266214206814765930e-02 -4.438982158899307251e-02 1.923326849937438965e-01 -7.141853868961334229e-02 6.911303848028182983e-02 -1.814822852611541748e-01 6.196048110723495483e-02 5.204065442085266113e-01 -1.376134343445301056e-02 -1.807338893413543701e-01 -8.564336597919464111e-02 1.105529163032770157e-02 4.285341203212738037e-01 -4.278732240200042725e-01 8.004610985517501831e-02 -1.555726975202560425e-01 -1.455099787563085556e-03 1.287813931703567505e-01 4.560848325490951538e-02 -1.358030289411544800e-01 5.390507727861404419e-02 -2.297646552324295044e-02 4.089293256402015686e-02 9.776408225297927856e-02 2.499195933341979980e-02 1.823708713054656982e-01
1.672440171241760254e-01 2.276692837476730347e-01 1.162711083889007568e-01 2.029623389244079590e-01 1.245014593005180359e-01 -3.716832697391510010e-01 2.461186237633228302e-02 1.990507096052169800e-01 -1.047486886382102966e-01 1.885892450809478760e-01 3.704046905040740967e-01 1.735719591379165649e-01 -3.328701481223106384e-02 3.128600418567657471e-01 -7.214591605588793755e-04 -1.110248044133186340e-01 1.280868202447891235e-01 5.970054119825363159e-02 3.199333250522613525e-01 -5.478357523679733276e-02 -1.009816378355026245e-01 -7.285207044333219528e-03 -1.334921717643737793e-01 2.558420039713382721e-02 -2.503972351551055908e-01 6.701985001564025879e-02 1.666181683540344238e-01 5.265147984027862549e-02 2.246121317148208618e-01 -1.081146225333213806e-01 1.485016644001007080e-01 -1.022535338997840881e-01
-1.179769411683082581e-01 2.270360291004180908e-02 3.131741285324096680e-02 -2.080572023987770081e-02 6.243570521473884583e-02 3.110408037900924683e-02 -2.561181187629699707e-01 1.610818505287170410e-02 1.096454411745071411e-01 -2.198682576417922974e-01 1.242751926183700562e-01 2.042960673570632935e-01 1.183184608817100525e-01 6.739006936550140381e-02 6.382138282060623169e-02 1.800264976918697357e-02 -1.491358131170272827e-01 -1.372198462486267090e-01 5.319299101829528809e-01 -3.480123281478881836e-01 2.015893310308456421e-01 -1.134824156761169434e-01 -1.657074689865112305e-01 1.557202339172363281e-01 2.797501981258392334e-01 2.140956819057464600e-01 -1.245107129216194153e-01 6.525912880897521973e-02 2.343621291220188141e-02 -2.244776040315628052e-01 7.670209556818008423e-02 1.480159610509872437e-01
-2.149082720279693604e-03 1.369081088341772556e-03 5.233321804553270340e-03 2.723159492015838623e-01 -8.713358640670776367e-02 1.640107929706573486e-01 -3.481122553348541260e-01 3.253617137670516968e-02 -1.452437043190002441e-01 -8.815706521272659302e-02 2.417421154677867889e-02 -3.829028308391571045e-01 9.356097877025604248e-02 3.776802718639373779e-01 5.746101588010787964e-02 -5.248995125293731689e-02 -1.088176965713500977e-01 1.343119740486145020e-01 3.276590406894683838e-01 -1.070831120014190674e-01 -2.826221883296966553e-01 2.099516391754150391e-01 1.483585834503173828e-01 1.956791728734970093e-01 1.141652166843414307e-01 -7.842823117971420288e-02 1.012224704027175903e-01 -7.720223814249038696e-02 1.415260732173919678e-01 -1.353370547294616699e-01 1.691671460866928101e-01 -1.550166867673397064e-02
-1.833851784467697144e-01 1.229436695575714111e-01 -1.717066764831542969e-01 1.016250103712081909e-01 2.660688757896423340e-01 -1.337079107761383057e-01 -2.579476237297058105e-01 8.881895989179611206e-02 -1.593389064073562622e-01 -5.605270154774188995e-03 4.073523879051208496e-01 1.727084666490554810e-01 9.414014965295791626e-02 1.248724162578582764e-01 -2.489447593688964844e-01 -1.158620864152908325e-01 6.600512564182281494e-02 -1.745260059833526611e-01 2.696495689451694489e-02 -7.216580957174301147e-02 1.847850978374481201e-01 -2.501100599765777588e-01 -7.777243852615356445e-02 1.691305190324783325e-01 1.799279004335403442e-01 1.558433622121810913e-01 1.522631645202636719e-01 -2.761999666690826416e-01 2.170510888099670410e-01 -1.143354550004005432e-01 1.523178666830062866e-01 1.252554953098297119e-01
-1.205315440893173218e-01 -1.456438153982162476e-01 1.121756955981254578e-01 -1.241569444537162781e-01 9.136316180229187012e-02 -1.907404959201812744e-01 -1.685318201780319214e-01 -1.409820616245269775e-01 -1.939404606819152832e-01 -1.685816347599029541e-01 -1.293667126446962357e-02 7.165839429944753647e-03 -3.195807337760925293e-02 3.750231862068176270e-01 -3.389768004417419434e-01 -1.712018996477127075e-02 3.315918892621994019e-02 6.257030367851257324e-02 -2.324660867452621460e-02 -4.131874740123748779e-01 4.141133278608322144e-02 1.090594455599784851e-01 4.733996093273162842e-02 3.652983903884887695e-01 3.649840652942657471e-01 -2.309318631887435913e-03 7.621753495186567307e-03 -2.211674898862838745e-01 -5.830971524119377136e-02 1.247456413693726063e-03 1.808721944689750671e-02 -9.299363195896148682e-02
2.605707943439483643e-01 -4.600499570369720459e-02 8.692966401576995850e-02 -1.623749434947967529e-01 2.844509780406951904e-01 -2.350223809480667114e-01 -2.040374577045440674e-01 1.062854602932929993e-01 -1.974217966198921204e-02 1.114763170480728149e-01 3.492962121963500977e-01 -7.983994483947753906e-02 1.290196180343627930e-01 4.171950221061706543e-01 -1.598221808671951294e-01 2.375875972211360931e-02 1.556770503520965576e-02 1.335264146327972412e-01 2.496727257966995239e-01 2.997735515236854553e-02 -3.960858657956123352e-02 2.634778916835784912e-01 1.164607405662536621e-01 3.100077807903289795e-01 -7.778172194957733154e-02 -4.850028548389673233e-03 2.656160295009613037e-02 -1.343258172273635864e-01 9.136421978473663330e-02 7.233126461505889893e-02 3.187109529972076416e-02 2.181794941425323486e-01
-1.401232182979583740e-01 4.233111441135406494e-01 2.215656042098999023e-01 3.938581347465515137e-01 -2.664361335337162018e-02 -4.526285454630851746e-02 -2.330707572400569916e-02 1.410195231437683105e-01 -2.877831086516380310e-02 -1.497989296913146973e-01 1.390958279371261597e-01 -9.098491817712783813e-02 2.101842314004898071e-01 2.425490617752075195e-01 -2.354055792093276978e-01 -2.930930256843566895e-02 -1.052305009216070175e-02 1.672297418117523193e-01 1.237369850277900696e-01 -1.748286485671997070e-01 9.201034903526306152e-02 -2.107169032096862793e-01 -2.547546103596687317e-02 2.584046721458435059e-01 -1.488327383995056152e-01 -6.866402179002761841e-02 1.315502673387527466e-01 7.722653914242982864e-03 1.382647752761840820e-01 6.439201533794403076e-02 -7.577613741159439087e-02 3.100235760211944580e-01
-2.805126644670963287e-02 2.062808126211166382e-01 -7.316161692142486572e-02 -1.127864345908164978e-01 3.483178019523620605e-01 -2.846894860267639160e-01 -1.061617732048034668e-01 2.048000991344451904e-01 -1.009730771183967590e-01 4.494259878993034363e-02 2.627856433391571045e-01 1.490955948829650879e-01 1.629426144063472748e-02 -1.028111018240451813e-02 -7.281663268804550171e-02 -7.602676004171371460e-02 -8.350165933370590210e-02 3.306273221969604492e-01 2.953305840492248535e-01 -3.423833250999450684e-01 6.753777153789997101e-03 -7.120785862207412720e-02 -6.655569653958082199e-03 2.183507531881332397e-01 1.785659492015838623e-01 2.933529913425445557e-01 2.333461120724678040e-02 -1.529152989387512207e-01 9.388060308992862701e-03 -1.973598003387451172e-01 -9.339550882577896118e-02 -6.960221379995346069e-02
-1.457361727952957153e-01 1.832361966371536255e-01 2.925137430429458618e-02 2.299472391605377197e-01 -1.393626481294631958e-01 -2.028804570436477661e-01 -1.500921398401260376e-01 -1.154321208596229553e-01 7.063180208206176758e-02 1.390752755105495453e-02 2.523879110813140869e-01 -1.080542281270027161e-01 -1.392463780939579010e-02 5.683063268661499023e-01 -3.910883516073226929e-02 1.398088335990905762e-01 -1.708553172647953033e-02 3.088029325008392334e-01 2.642526626586914062e-01 -3.491241931915283203e-01 -9.173083119094371796e-03 -7.151947170495986938e-02 -1.136363968253135681e-01 3.700797259807586670e-02 1.619194634258747101e-02 1.152795366942882538e-02 1.971406638622283936e-01 -8.546606451272964478e-02 -3.924776986241340637e-02 5.906035378575325012e-02 4.246025159955024719e-02 9.987094253301620483e-02
-3.337235152721405029e-01 -1.821827702224254608e-02 1.708306223154067993e-01 2.433482557535171509e-01 3.499256819486618042e-02 -5.500958859920501709e-02 -8.099865168333053589e-02 1.472883075475692749e-01 1.620392054319381714e-01 8.522423356771469116e-02 6.115564703941345215e-02 -2.396559417247772217e-01 1.882280260324478149e-01 2.378977239131927490e-01 -1.062475442886352539e-01 2.232631146907806396e-01 1.644561588764190674e-01 -2.232137471437454224e-01 2.909064888954162598e-01 -2.381850779056549072e-01 -1.533896476030349731e-01 9.195315092802047729e-02 -9.034280478954315186e-02 2.222708314657211304e-01 1.489394754171371460e-01 1.537842601537704468e-01 2.734924294054508209e-02 -4.699021577835083008e-02 2.927319109439849854e-01 -2.068247795104980469e-01 -1.622827053070068359e-01 9.035345911979675293e-02
5.121054500341415405e-02 4.450877662748098373e-03 1.119834706187248230e-01 4.270704835653305054e-02 2.228918522596359253e-01 -3.394822180271148682e-01 -8.802622556686401367e-02 8.497390896081924438e-02 -1.034246906638145447e-01 -5.702982842922210693e-02 -1.020498946309089661e-02 -2.878797054290771484e-01 3.847907483577728271e-02 3.625376224517822266e-01 -3.089789114892482758e-02 -3.864958882331848145e-01 -6.080352514982223511e-02 -9.105688892304897308e-03 4.322470426559448242e-01 -2.090103179216384888e-02 3.523411974310874939e-02 1.702363193035125732e-01 7.188184559345245361e-02 1.818042397499084473e-01 -8.149889111518859863e-02 -6.543993204832077026e-02 -1.741835325956344604e-01 -1.432971507310867310e-01 -6.404256820678710938e-02 -4.897497221827507019e-02 1.601719260215759277e-01 2.635718882083892822e-01
4.801673348993062973e-03 -8.342657238245010376e-02 2.089673727750778198e-01 -1.284914463758468628e-01 9.509298205375671387e-02 -2.402353137731552124e-01 -2.458679974079132080e-01 1.536256521940231323e-01 2.302436530590057373e-01 -2.436187118291854858e-01 -9.481289424002170563e-03 -1.163053810596466064e-01 1.300827264785766602e-01 1.149122118949890137e-01 -1.623010821640491486e-02 -8.504103869199752808e-02 1.708213388919830322e-01 -2.392498999834060669e-01 4.008956849575042725e-01 -2.658180594444274902e-01 1.092909052968025208e-01 1.689172238111495972e-01 -1.746316552162170410e-01 1.663689613342285156e-01 3.222645074129104614e-02 6.430550664663314819e-02 -1.427133977413177490e-01 -2.090969309210777283e-02 3.577369153499603271e-01 7.381877303123474121e-02 2.976644225418567657e-02 2.041881978511810303e-01
-1.868589781224727631e-02 3.585880398750305176e-01 1.163017749786376953e-02 -3.310613567009568214e-03 4.026752710342407227e-02 -2.045890539884567261e-01 -1.911775320768356323e-01 1.948077827692031860e-01 -1.511795520782470703e-01 1.547579914331436157e-01 2.656289041042327881e-01 4.282105341553688049e-02 5.441719293594360352e-02 -1.434100121259689331e-01 -8.243001252412796021e-02 7.647881656885147095e-02 -1.659732460975646973e-01 -1.080073863267898560e-01 3.534405231475830078e-01 -2.445001453161239624e-01 -6.577458232641220093e-02 9.930992126464843750e-02 3.417920768260955811e-01 1.611845046281814575e-01 8.766719698905944824e-02 4.198887944221496582e-02 -5.688705295324325562e-02 -1.957746744155883789e-01 3.042994625866413116e-02 1.179216951131820679e-01 -2.346232160925865173e-02 -3.876525759696960449e-01
1.043395921587944031e-01 8.759008347988128662e-02 -1.667181700468063354e-01 1.364397555589675903e-01 1.792218238115310669e-01 -3.812437951564788818e-01 -1.301455348730087280e-01 2.003220021724700928e-01 3.220197185873985291e-02 4.814109578728675842e-02 4.787642881274223328e-02 3.219673931598663330e-01 6.563550233840942383e-02 2.920317649841308594e-01 4.223090410232543945e-02 -3.602407872676849365e-03 6.953712552785873413e-02 -8.156324736773967743e-03 4.175662100315093994e-01 -3.093920350074768066e-01 -1.646008342504501343e-02 2.313512563705444336e-02 -2.695919871330261230e-01 -6.872648000717163086e-02 2.412743717432022095e-01 1.797351837158203125e-01 -1.065416708588600159e-01 -1.020331494510173798e-02 1.349414587020874023e-01 -7.612723112106323242e-02 1.422047168016433716e-01 2.008844353258609772e-02
4.414023086428642273e-02 1.015430241823196411e-01 1.612865328788757324e-01 -2.303093224763870239e-01 1.582426428794860840e-01 -2.109535485506057739e-01 -1.600509285926818848e-01 8.641102910041809082e-02 -3.666094243526458740e-01 -1.907581090927124023e-01 3.221529722213745117e-01 -2.031186372041702271e-01 7.338894531130790710e-03 4.226658493280410767e-02 -2.143826633691787720e-01 -7.928309589624404907e-02 -9.216178208589553833e-02 1.234170868992805481e-01 3.583466112613677979e-01 5.189215019345283508e-02 -1.403084099292755127e-01 1.194263845682144165e-01 2.458048462867736816e-01 1.299770623445510864e-01 2.157521247863769531e-01 -1.683732867240905762e-01 1.361143738031387329e-01 -8.677498996257781982e-02 -1.125946491956710815e-01 2.083904296159744263e-01 -7.485815137624740601e-02 -8.593843877315521240e-02
6.445755716413259506e-04 3.743911385536193848e-01 2.074972242116928101e-01 2.457658573985099792e-02 7.366903871297836304e-02 6.257945299148559570e-02 -1.767196655273437500e-01 2.204660177230834961e-01 2.019342184066772461e-01 -1.931102424860000610e-01 2.064457684755325317e-01 -1.034506782889366150e-01 -1.498215179890394211e-02 -9.711840003728866577e-02 -1.012849658727645874e-01 -6.503586471080780029e-02 -7.771702110767364502e-02 1.160015910863876343e-01 1.837175711989402771e-02 -6.475172638893127441e-01 -1.352724805474281311e-02 -1.458151638507843018e-01 -2.386670000851154327e-02 2.119818031787872314e-01 7.957368157804012299e-03 8.838219940662384033e-02 1.539084464311599731e-01 -4.211071878671646118e-02 5.384913180023431778e-03 -1.130803599953651428e-01 -2.235048450529575348e-02 -1.369033306837081909e-01
1.579546928405761719e-01 1.610402762889862061e-01 2.326272241771221161e-02 -4.738656803965568542e-02 6.533063948154449463e-02 1.446657180786132812e-01 -1.460338234901428223e-01 2.942953407764434814e-01 1.557204127311706543e-01 -5.824237316846847534e-02 5.211924910545349121e-01 -1.257457025349140167e-02 -4.702853411436080933e-02 2.007517963647842407e-02 -2.324859648942947388e-01 5.201155692338943481e-02 3.463670611381530762e-02 -5.718816444277763367e-02 1.153121143579483032e-01 -4.528621733188629150e-01 8.467271924018859863e-02 -1.876989752054214478e-01 -1.803770214319229126e-01 1.472701728343963623e-01 5.365334078669548035e-02 1.674481332302093506e-01 -1.319257616996765137e-01 -1.687054336071014404e-01 5.546525120735168457e-02 -3.536569327116012573e-02 2.183038182556629181e-02 -2.309210151433944702e-01
1.341751515865325928e-01 6.528131663799285889e-02 -3.250129893422126770e-02 -1.923086680471897125e-02 3.474209010601043701e-01 -1.263893246650695801e-01 -2.362775951623916626e-01 -1.081771850585937500e-01 -1.427490413188934326e-01 -1.624305695295333862e-01 1.806933432817459106e-01 -9.273511357605457306e-03 3.854168355464935303e-01 5.464350804686546326e-02 1.488476544618606567e-01 -3.034961409866809845e-02 -8.574713952839374542e-03 1.744515895843505859e-01 1.925924271345138550e-01 -2.499231994152069092e-01 1.100438088178634644e-01 6.614542752504348755e-02 1.527661532163619995e-01 3.365557491779327393e-01 1.212766095995903015e-01 1.316926926374435425e-01 2.103374153375625610e-01 1.741728037595748901e-01 -3.406756324693560600e-03 -1.290016025304794312e-01 2.225152254104614258e-01 2.491003125905990601e-01
9.118971228599548340e-02 4.031814634799957275e-02 -5.912681110203266144e-03 -1.800402402877807617e-01 1.486163437366485596e-01 -4.169741570949554443e-01 -1.135938800871372223e-02 1.837049722671508789e-01 -1.765458881855010986e-01 -8.657530695199966431e-02 2.310030609369277954e-01 -6.696028262376785278e-02 2.140679657459259033e-01 6.241643428802490234e-02 1.064363047480583191e-01 1.732088625431060791e-01 -6.387483328580856323e-02 1.528717577457427979e-01 3.912320137023925781e-01 -1.673862785100936890e-01 1.881504654884338379e-01 -1.281282156705856323e-01 -5.289901047945022583e-02 3.823133111000061035e-01 -5.868126824498176575e-02 2.943601310253143311e-01 -1.203851029276847839e-01 -4.260480776429176331e-02 -8.858354389667510986e-02 6.534475833177566528e-02 9.851894527673721313e-02 5.183047801256179810e-02
7.095192372798919678e-02 -7.643233239650726318e-02 3.092385232448577881e-01 -1.177777796983718872e-01 1.263899654150009155e-01 -2.094942033290863037e-01 -3.792626857757568359e-01 -9.529909491539001465e-02 -1.754692639224231243e-03 -7.592258602380752563e-02 4.515039920806884766e-02 -4.369524866342544556e-02 -2.351078018546104431e-02 1.026603132486343384e-01 -3.419758081436157227e-01 1.228587925434112549e-01 1.994176208972930908e-01 5.853793770074844360e-02 4.048553854227066040e-02 -4.581978023052215576e-01 9.722650796175003052e-02 2.551862411201000214e-02 3.946544229984283447e-02 2.175385653972625732e-01 3.077018857002258301e-01 5.272981943562626839e-04 1.961716115474700928e-01 -1.266654878854751587e-01 -1.987506300210952759e-01 -4.161347448825836182e-02 9.876917302608489990e-02 -5.519256927073001862e-03
-2.367913275957107544e-01 2.629633843898773193e-01 1.896705478429794312e-01 -1.717630922794342041e-01 7.913329452276229858e-02 -1.144189834594726562e-01 -1.099874973297119141e-01 1.210231482982635498e-01 9.262210875749588013e-02 -4.545231908559799194e-02 1.501294970512390137e-01 9.924288094043731689e-02 -1.227699816226959229e-01 2.132533937692642212e-01 -1.770350933074951172e-01 1.084189042448997498e-01 -4.175195470452308655e-02 2.832818925380706787e-01 2.115271836519241333e-01 -4.782236218452453613e-01 -1.328334510326385498e-01 -4.214926064014434814e-02 -1.671031415462493896e-01 2.166544944047927856e-01 1.630589365959167480e-01 -6.866534799337387085e-02 1.137591302394866943e-01 -2.576518356800079346e-01 -1.211402937769889832e-01 -8.942580968141555786e-02 6.633842736482620239e-02 1.706098616123199463e-01
8.627889305353164673e-02 -3.437021374702453613e-02 3.212011158466339111e-01 -1.384951919317245483e-01 -1.215297728776931763e-01 -2.619368731975555420e-01 -3.509475588798522949e-01 7.345641404390335083e-02 1.895268112421035767e-01 -1.414644569158554077e-01 1.685414910316467285e-01 -2.512515485286712646e-01 1.640561223030090332e-01 1.605938561260700226e-02 -1.331879347562789917e-01 -1.347835361957550049e-01 2.693167924880981445e-01 -1.621868759393692017e-01 2.563971281051635742e-01 -2.051708996295928955e-01 1.534357964992523193e-01 9.723360836505889893e-02 -2.504665255546569824e-01 1.601341962814331055e-01 -1.661300063133239746e-01 1.413315385580062866e-01 1.245209574699401855e-02 1.176139414310455322e-01 7.086434215307235718e-02 -2.902550436556339264e-02 2.250161617994308472e-01 2.089857310056686401e-02
3.892748430371284485e-02 -2.863860689103603363e-02 1.481167376041412354e-01 -2.860275208950042725e-01 9.462908655405044556e-02 -1.962539851665496826e-01 -9.175588190555572510e-02 1.918772161006927490e-01 -2.633396387100219727e-01 -2.189385145902633667e-01 1.804514676332473755e-01 -1.361865550279617310e-01 2.322301715612411499e-01 8.966403454542160034e-02 1.107350829988718033e-02 6.642665714025497437e-02 1.481861025094985962e-01 1.255734413862228394e-01 3.617821037769317627e-01 -2.841445207595825195e-01 -8.347545564174652100e-02 9.614234417676925659e-02 1.175521686673164368e-01 1.571594625711441040e-01 9.896290302276611328e-02 -2.866249680519104004e-01 1.730791330337524414e-01 1.564795821905136108e-01 -3.114469535648822784e-02 -1.594564914703369141e-01 -3.463154286146163940e-02 -2.970590293407440186e-01
-8.812897652387619019e-02 -1.106024999171495438e-02 -2.348010390996932983e-01 1.752150952816009521e-01 2.925493419170379639e-01 -9.057356417179107666e-02 -6.586235761642456055e-02 1.925059556961059570e-01 -8.894680440425872803e-02 2.637359201908111572e-01 2.497548013925552368e-01 4.730027541518211365e-02 2.678252458572387695e-01 2.983611524105072021e-01 1.001187413930892944e-01 -2.899120561778545380e-03 -1.514955163002014160e-01 5.096459016203880310e-02 2.483691424131393433e-01 -2.298664301633834839e-01 9.867644309997558594e-02 8.460681885480880737e-02 -1.758003085851669312e-01 2.575787901878356934e-01 1.630522906780242920e-01 2.725594937801361084e-01 -9.367197006940841675e-02 6.246428936719894409e-02 2.735976576805114746e-01 3.326958790421485901e-02 4.741110652685165405e-02 -1.106606051325798035e-01
-9.882712364196777344e-02 2.321600019931793213e-01 5.043832659721374512e-01 1.863557696342468262e-01 2.184188365936279297e-01 -1.087968870997428894e-01 -2.939448952674865723e-01 2.153713107109069824e-01 -3.216058760881423950e-02 1.410023123025894165e-01 9.588892757892608643e-02 -2.123031578958034515e-02 1.907978802919387817e-01 -1.055641174316406250e-01 -6.431182473897933960e-02 -4.880270734429359436e-02 2.572979219257831573e-02 1.445771753787994385e-01 2.591339945793151855e-01 -1.519456654787063599e-01 5.089655891060829163e-02 -2.331104278564453125e-01 5.221962556242942810e-02 2.276670932769775391e-01 -1.038255915045738220e-01 2.886935472488403320e-01 9.933204948902130127e-02 -1.177428439259529114e-01 8.586033433675765991e-02 -9.934188425540924072e-02 -8.226774632930755615e-02 -7.134445756673812866e-02
4.353844001889228821e-02 -5.624009668827056885e-02 1.272309720516204834e-01 1.480408161878585815e-01 -2.820418775081634521e-02 4.237241670489311218e-02 -1.651220023632049561e-01 9.180261194705963135e-02 -9.173250943422317505e-02 -3.031966984272003174e-01 1.295687407255172729e-01 -4.135316610336303711e-01 1.068124473094940186e-01 3.487280011177062988e-01 5.105668678879737854e-02 2.141608856618404388e-03 -1.996950805187225342e-01 -8.370080590248107910e-02 2.466168254613876343e-01 -2.653442621231079102e-01 -4.091489017009735107e-01 1.423769295215606689e-01 1.067067682743072510e-01 2.093892544507980347e-03 1.104566156864166260e-01 7.527098804712295532e-02 -4.495450854301452637e-02 -1.888521462678909302e-01 1.077892556786537170e-01 -4.326556622982025146e-02 1.918269842863082886e-01 1.084719151258468628e-01
1.946711242198944092e-01 4.638532642275094986e-03 8.127011358737945557e-02 -1.724208705127239227e-02 -1.364296376705169678e-01 -2.546114623546600342e-01 -1.142500266432762146e-01 2.077015787363052368e-01 1.646319925785064697e-01 -1.101561561226844788e-01 9.720741212368011475e-02 5.499169975519180298e-02 -6.829719990491867065e-02 1.436104178428649902e-01 -2.233987450599670410e-01 1.706747114658355713e-01 -6.357160210609436035e-02 1.841039955615997314e-01 1.840592771768569946e-01 -4.564982056617736816e-01 -1.205041930079460144e-01 -2.035422176122665405e-01 -1.479415446519851685e-01 3.087646961212158203e-01 -4.857741668820381165e-02 -1.001962199807167053e-01 2.102143764495849609e-01 -2.737233340740203857e-01 2.538083791732788086e-01 -2.314783632755279541e-02 8.183035254478454590e-02 5.448329821228981018e-02
-2.392724007368087769e-01 2.094109505414962769e-01 -2.417842857539653778e-02 -1.475048251450061798e-02 3.288426995277404785e-01 -2.231997698545455933e-01 6.083815544843673706e-02 -6.753955781459808350e-02 1.460716780275106430e-02 6.075863912701606750e-02 1.989480257034301758e-01 1.054100170731544495e-01 3.375651687383651733e-02 1.528347134590148926e-01 1.369776669889688492e-02 4.309080168604850769e-02 -1.699792891740798950e-01 1.972878724336624146e-01 4.073800742626190186e-01 -3.244210481643676758e-01 2.764013130217790604e-03 -2.823927700519561768e-01 1.131983548402786255e-01 1.994975954294204712e-01 2.220136672258377075e-01 6.351219117641448975e-02 -9.024746716022491455e-02 9.103919565677642822e-02 8.931637555360794067e-02 -1.055215597152709961e-01 2.720516324043273926e-01 -1.283188611268997192e-01
1.895090639591217041e-01 1.962784081697463989e-01 3.427947740419767797e-05 1.504765897989273071e-01 2.316962182521820068e-02 -4.000614285469055176e-01 4.227152839303016663e-02 -5.769718438386917114e-02 -1.619113981723785400e-01 -4.260966926813125610e-02 1.277178525924682617e-01 2.284681051969528198e-01 4.632739350199699402e-02 2.266676276922225952e-01 -4.753821063786745071e-03 2.633079513907432556e-02 8.755230903625488281e-02 1.454302817583084106e-01 2.602989375591278076e-01 -8.658048510551452637e-02 -2.287784218788146973e-01 -6.771913170814514160e-02 -5.780874192714691162e-02 8.613733947277069092e-02 2.061178535223007202e-01 1.682432182133197784e-02 1.732217520475387573e-01 -1.018508449196815491e-01 4.456047713756561279e-01 1.738639175891876221e-02 3.304022550582885742e-01 1.533057689666748047e-01
-6.976214796304702759e-02 3.344059884548187256e-01 1.137261465191841125e-01 1.345224380493164062e-01 -2.078364342451095581e-01 -1.785609573125839233e-01 -1.233433857560157776e-01 1.525364909321069717e-02 3.574113175272941589e-02 -4.524084925651550293e-02 9.502527117729187012e-02 2.586003392934799194e-02 9.803432971239089966e-02 5.759467482566833496e-01 -9.446018189191818237e-02 -1.119743287563323975e-01 -4.409027472138404846e-02 1.384229063987731934e-01 3.617194890975952148e-01 -1.740405857563018799e-01 -9.584578126668930054e-02 6.656203418970108032e-02 -1.593574732542037964e-01 1.256061941385269165e-01 1.517374813556671143e-01 5.682929768227040768e-04 1.005658041685819626e-02 -4.105316847562789917e-02 5.434047803282737732e-02 2.211220264434814453e-01 6.012686993926763535e-03 2.687396109104156494e-01
5.722868442535400391e-02 5.711587890982627869e-02 2.110542804002761841e-01 -9.760541468858718872e-02 5.026859417557716370e-02 -3.094510547816753387e-02 -1.343735605478286743e-01 1.659808456897735596e-01 9.039808064699172974e-03 -1.575431823730468750e-01 4.589744806289672852e-01 2.366679348051548004e-02 -1.192169263958930969e-01 -7.791955024003982544e-02 1.275354176759719849e-01 -7.474386692047119141e-02 -9.963601082563400269e-02 6.176931038498878479e-02 2.096852660179138184e-01 -5.988228917121887207e-01 -1.233622506260871887e-01 -6.048185378313064575e-02 2.122586518526077271e-01 1.771129071712493896e-01 -1.172237191349267960e-02 1.025655567646026611e-01 -2.586514502763748169e-02 3.540284233167767525e-04 1.583286970853805542e-01 -9.865905344486236572e-02 8.045490831136703491e-02 -2.187392711639404297e-01
-1.733175665140151978e-01 2.586486041545867920e-01 3.638537600636482239e-02 1.394095569849014282e-01 -1.702451854944229126e-01 -1.901010721921920776e-01 1.107161305844783783e-02 2.342182099819183350e-01 -6.136616319417953491e-02 -1.837876439094543457e-02 1.220996454358100891e-01 -9.616049379110336304e-02 1.340641528367996216e-01 4.074825644493103027e-01 -1.873240433633327484e-02 2.202985435724258423e-01 -4.027088731527328491e-02 5.035692080855369568e-02 -4.026859998703002930e-02 -4.304357767105102539e-01 -3.071234822273254395e-01 -1.074930801987648010e-01 1.111420150846242905e-02 1.221419796347618103e-01 2.398438900709152222e-01 -5.388845503330230713e-02 1.045404300093650818e-01 -1.454727351665496826e-01 2.410778701305389404e-01 1.242014691233634949e-01 7.784269005060195923e-02 1.301693469285964966e-01
-8.403494954109191895e-02 1.067714467644691467e-01 2.986524701118469238e-01 9.353198111057281494e-02 2.389836460351943970e-01 -1.506535261869430542e-01 -2.572065591812133789e-01 3.463450968265533447e-01 4.029637575149536133e-02 2.918957918882369995e-02 2.899078726768493652e-01 9.886944293975830078e-02 -2.598077431321144104e-02 1.440874189138412476e-01 4.683562368154525757e-02 -2.032533735036849976e-01 1.724473834037780762e-01 2.467533797025680542e-01 2.945245504379272461e-01 -1.536456495523452759e-01 1.490054875612258911e-01 8.994643390178680420e-02 4.579704999923706055e-02 3.341025114059448242e-01 -1.300359070301055908e-01 -1.401825696229934692e-01 -1.427565664052963257e-01 -1.053306087851524353e-01 -1.096847429871559143e-01 1.105358004570007324e-01 -9.493033587932586670e-02 -1.007500886917114258e-01
1.360273063182830811e-01 2.503244578838348389e-01 1.199477687478065491e-01 5.061805620789527893e-02 3.186789155006408691e-01 -2.744039297103881836e-01 -7.844360172748565674e-02 2.542397677898406982e-01 1.654677987098693848e-01 -7.645927369594573975e-02 1.745449155569076538e-01 1.030524820089340210e-01 2.068846374750137329e-01 1.000414788722991943e-01 -8.141842484474182129e-02 -1.183844804763793945e-01 -1.222533360123634338e-01 9.391223639249801636e-02 -2.875067479908466339e-02 -5.812308788299560547e-01 -1.113846302032470703e-01 1.953359693288803101e-01 2.030509710311889648e-01 8.249787986278533936e-02 -4.934776574373245239e-02 3.156774118542671204e-02 -3.012030012905597687e-02 -7.010069489479064941e-02 7.775922119617462158e-02 -6.874953955411911011e-02 3.130030632019042969e-02 -1.563629508018493652e-01
2.950166724622249603e-02 1.163136065006256104e-01 2.113825827836990356e-01 -1.195198819041252136e-01 1.485713273286819458e-01 4.987026005983352661e-02 -2.586545050144195557e-01 1.124842688441276550e-01 -7.819299399852752686e-02 -6.142418831586837769e-02 1.075062379240989685e-01 -1.285730451345443726e-01 2.464434877038002014e-02 5.999811738729476929e-02 -3.644583001732826233e-02 -3.340158164501190186e-01 -2.078159600496292114e-01 -2.338667362928390503e-01 2.195187360048294067e-01 1.082450989633798599e-02 -1.853310763835906982e-01 -5.572569370269775391e-02 -1.066528856754302979e-01 2.211710959672927856e-01 -5.825729295611381531e-02 2.758497595787048340e-01 -7.347542047500610352e-02 -5.405362248420715332e-01 1.273421347141265869e-01 -8.091843128204345703e-02 9.382268041372299194e-02 -1.219724714756011963e-01
-6.952963769435882568e-02 -9.418556466698646545e-03 -3.405740018934011459e-03 -1.025887578725814819e-01 -6.306486576795578003e-02 -1.532184630632400513e-01 -3.651857003569602966e-02 2.096423804759979248e-01 -2.591156028211116791e-02 -1.899200677871704102e-01 4.444994032382965088e-01 1.842760294675827026e-01 2.650571763515472412e-01 -7.413472980260848999e-02 1.221759361214935780e-03 1.118515953421592712e-01 7.236493378877639771e-02 1.830815896391868591e-02 3.246478140354156494e-01 -4.064486026763916016e-01 -1.022770535200834274e-03 1.009054705500602722e-01 -6.791989505290985107e-02 2.311224043369293213e-01 7.915297150611877441e-02 2.557874023914337158e-01 8.950524032115936279e-02 -1.140108034014701843e-01 -1.369474381208419800e-01 -5.191019177436828613e-02 -2.576985061168670654e-01 1.741273850202560425e-01
3.964087367057800293e-02 1.518789529800415039e-01 1.448191404342651367e-01 1.098289936780929565e-01 2.859443426132202148e-01 -2.159901112318038940e-01 4.100164026021957397e-02 4.201410114765167236e-01 4.105573054403066635e-03 2.572781872004270554e-03 1.570795625448226929e-01 -4.811819270253181458e-02 -1.443246304988861084e-01 3.518000245094299316e-01 -5.875351279973983765e-02 -9.997456520795822144e-02 2.296015024185180664e-01 1.857136934995651245e-01 1.609796583652496338e-01 -1.750514507293701172e-01 2.440566197037696838e-02 -1.118038073182106018e-01 1.142641603946685791e-01 8.793492615222930908e-02 1.610179394483566284e-01 -2.830111682415008545e-01 1.052068546414375305e-01 -2.000890076160430908e-01 1.656990349292755127e-01 1.843701153993606567e-01 -7.711124420166015625e-02 -2.202019244432449341e-01
-1.592099368572235107e-01 2.124434709548950195e-01 2.121824622154235840e-01 5.386697053909301758e-01 -2.324074375792406499e-05 4.264738038182258606e-02 -2.407984435558319092e-01 1.305806785821914673e-01 -4.965345934033393860e-02 -4.050177335739135742e-02 1.771997660398483276e-01 -2.111757695674896240e-01 4.634941369295120239e-02 1.207529380917549133e-01 -7.970827817916870117e-02 2.437552511692047119e-01 1.411868538707494736e-02 2.821035385131835938e-01 2.542179822921752930e-01 -1.671700179576873779e-01 -6.651642173528671265e-02 6.662442535161972046e-02 1.285034120082855225e-01 3.406126499176025391e-01 1.714390665292739868e-01 -1.194066926836967468e-02 9.794185869395732880e-03 1.815170980989933014e-02 -3.019014187157154083e-02 7.381332665681838989e-02 5.500280857086181641e-02 4.227428138256072998e-02
4.418835937976837158e-01 6.163000315427780151e-02 1.847728788852691650e-01 -1.016046479344367981e-01 1.059806123375892639e-01 -3.235823474824428558e-03 -1.690975427627563477e-01 1.454686671495437622e-01 -7.594987750053405762e-02 -1.522518992424011230e-01 1.362847983837127686e-01 -7.173223793506622314e-02 -8.354333788156509399e-02 1.878374665975570679e-01 -2.914584875106811523e-01 -2.684761285781860352e-01 1.775313764810562134e-01 -2.410978525876998901e-01 2.070398479700088501e-01 -2.473921030759811401e-01 -8.458587527275085449e-02 -1.929769366979598999e-01 1.210674196481704712e-01 1.409273147583007812e-01 2.548918686807155609e-02 -1.313326656818389893e-01 3.209882676601409912e-01 -4.433945287019014359e-04 1.857528388500213623e-01 -6.333454698324203491e-02 -1.065457463264465332e-01 -9.747777134180068970e-03
1.444659084081649780e-01 1.526342034339904785e-01 2.440897971391677856e-01 1.039403453469276428e-01 8.417395502328872681e-02 -2.841794192790985107e-01 -1.453852653503417969e-01 1.472535729408264160e-02 -3.057574629783630371e-01 1.590607501566410065e-02 1.395638585090637207e-01 -1.590347439050674438e-01 1.620478369295597076e-02 2.799690663814544678e-01 1.951768249273300171e-01 -1.702693849802017212e-01 1.541142910718917847e-01 1.168328300118446350e-01 3.522483706474304199e-01 -1.045765429735183716e-01 2.632730007171630859e-01 1.542267650365829468e-01 -8.186120539903640747e-02 -1.097534075379371643e-01 1.838890463113784790e-01 1.725931018590927124e-01 8.434838801622390747e-02 -9.224306046962738037e-02 1.905784457921981812e-01 -3.009831905364990234e-01 -8.382250554859638214e-03 3.924372047185897827e-02
-8.097507059574127197e-02 2.671585381031036377e-01 3.779836744070053101e-02 9.247115999460220337e-02 -2.054466679692268372e-02 -3.635965883731842041e-01 7.193565368652343750e-02 5.381368100643157959e-02 -6.502188742160797119e-02 -8.495420217514038086e-03 4.428559839725494385e-01 -1.446976214647293091e-01 -1.193565204739570618e-01 2.312133908271789551e-01 8.441700600087642670e-03 -2.471071481704711914e-01 5.204861983656883240e-02 1.186359375715255737e-01 1.609304100275039673e-01 -5.340896546840667725e-02 -2.601131200790405273e-01 -7.206652662716805935e-04 9.127737581729888916e-02 2.233121544122695923e-01 -3.497472032904624939e-02 2.083063721656799316e-01 1.337230801582336426e-01 -2.460888624191284180e-01 -1.065101921558380127e-01 -9.181724488735198975e-02 -8.639612048864364624e-02 3.154478669166564941e-01
7.766243815422058105e-02 -1.457041352987289429e-01 2.542076706886291504e-01 -2.222899198532104492e-01 -6.993225216865539551e-02 -9.342567622661590576e-02 3.290014341473579407e-02 1.611940115690231323e-01 -2.290469110012054443e-01 -1.163009926676750183e-01 2.797153890132904053e-01 2.417021617293357849e-02 1.453892737627029419e-01 3.428323566913604736e-01 -2.315442860126495361e-01 1.420995146036148071e-01 8.626525104045867920e-02 -2.807692997157573700e-02 2.291169017553329468e-01 -6.140095368027687073e-02 1.198668312281370163e-02 -8.346900343894958496e-02 1.097832620143890381e-01 4.353870451450347900e-01 2.147417664527893066e-01 -1.895416080951690674e-01 4.864862933754920959e-02 1.026732027530670166e-01 -2.088556587696075439e-01 -1.709335744380950928e-01 -3.273408161476254463e-03 -1.403973549604415894e-01
-1.683494746685028076e-01 1.440567672252655029e-01 1.564333885908126831e-01 -9.226363897323608398e-02 1.141778156161308289e-01 -1.265736818313598633e-01 -1.526343226432800293e-01 2.302298098802566528e-01 1.290677487850189209e-01 -4.528902471065521240e-02 1.475607752799987793e-01 -1.724756211042404175e-01 1.563397347927093506e-01 3.146244585514068604e-02 -1.456884294748306274e-01 -9.061357378959655762e-02 2.117526531219482422e-01 -2.761294543743133545e-01 3.918209075927734375e-01 -2.107629477977752686e-01 2.386527508497238159e-01 3.420238494873046875e-01 -8.266352862119674683e-02 -1.679776050150394440e-02 -1.827053278684616089e-01 1.437483280897140503e-01 8.164018392562866211e-02 -9.072688408195972443e-03 2.373664081096649170e-01 -7.795864343643188477e-02 2.348798364400863647e-01 9.486250579357147217e-02
4.391632601618766785e-02 -1.742952615022659302e-01 3.821610212326049805e-01 1.795659065246582031e-01 -4.398586228489875793e-03 6.760923564434051514e-02 7.753524184226989746e-02 2.728289067745208740e-01 8.852370083332061768e-03 -6.633138656616210938e-02 1.876517534255981445e-01 5.444339662790298462e-02 3.199278935790061951e-02 2.060915082693099976e-01 -1.573837846517562866e-01 -2.075355798006057739e-01 -7.733964920043945312e-02 2.362705618143081665e-01 4.424853622913360596e-01 -9.575810283422470093e-02 1.376553773880004883e-01 9.065131656825542450e-03 -1.044152379035949707e-01 2.827758193016052246e-01 -1.699775010347366333e-01 2.345888689160346985e-02 -3.038118965923786163e-02 -3.026213347911834717e-01 -3.034893982112407684e-02 -4.726974293589591980e-02 2.199700176715850830e-01 -1.479281391948461533e-02
8.445834368467330933e-02 -1.691156923770904541e-01 -1.483600959181785583e-02 1.410521566867828369e-01 -1.051615551114082336e-01 -1.444197595119476318e-01 -1.647473573684692383e-01 1.595950871706008911e-01 1.612165383994579315e-02 -3.494642376899719238e-01 1.269855350255966187e-01 -3.879231512546539307e-01 1.571549624204635620e-01 2.395593971014022827e-01 -8.359535783529281616e-02 4.369786754250526428e-02 -4.512037709355354309e-02 -6.317494809627532959e-02 2.057859599590301514e-01 -1.317518800497055054e-01 -3.462335169315338135e-01 2.114905118942260742e-01 -6.595988292247056961e-03 2.940863668918609619e-01 3.026400879025459290e-02 -1.283970624208450317e-01 5.428158864378929138e-02 -1.132997348904609680e-01 1.772087067365646362e-01 -3.063360452651977539e-01 3.226197510957717896e-02 -5.747552588582038879e-02
-1.557556390762329102e-01 3.578070402145385742e-01 2.033696919679641724e-01 3.781233131885528564e-01 -1.820633709430694580e-01 7.533106952905654907e-02 -1.854061037302017212e-01 9.794131666421890259e-02 4.680545255541801453e-02 -1.727351248264312744e-01 1.703584790229797363e-01 2.047286927700042725e-02 -5.832680314779281616e-02 2.597841620445251465e-01 -5.466377735137939453e-02 5.385754629969596863e-02 -1.014532987028360367e-02 2.049567699432373047e-01 1.060690879821777344e-01 -2.632910609245300293e-01 -6.731201708316802979e-02 -7.110840827226638794e-02 -8.331868052482604980e-02 8.294384181499481201e-02 1.569663286209106445e-01 1.867623180150985718e-01 -2.535290457308292389e-02 -2.073144614696502686e-01 1.696710139513015747e-01 -1.388981193304061890e-01 9.559391438961029053e-02 3.686301410198211670e-01
9.302838146686553955e-02 -9.365905821323394775e-02 2.317681014537811279e-01 -1.389274448156356812e-01 -1.611576080322265625e-01 -3.639132678508758545e-01 -1.918189972639083862e-01 2.456028908491134644e-01 -2.835858799517154694e-02 -6.915713846683502197e-02 2.388953268527984619e-01 6.844788044691085815e-02 1.633650064468383789e-01 1.419984400272369385e-01 1.015143562108278275e-02 -1.909737437963485718e-01 -2.661522924900054932e-01 4.029108211398124695e-02 4.118217527866363525e-01 4.079426452517509460e-02 1.290771961212158203e-01 1.842179000377655029e-01 2.454378008842468262e-01 1.779811233282089233e-01 2.275439202785491943e-01 -2.430180460214614868e-02 1.837469041347503662e-01 2.075438201427459717e-02 2.016878686845302582e-02 1.727653890848159790e-01 -2.798602683469653130e-03 1.446020416915416718e-02
1.307395994663238525e-01 5.645709857344627380e-02 1.466346979141235352e-01 1.407223790884017944e-01 -5.453143268823623657e-03 -2.804844975471496582e-01 -2.081625163555145264e-01 2.678036391735076904e-01 -3.079511523246765137e-01 -4.437445104122161865e-02 7.557847350835800171e-02 2.318680137395858765e-01 -9.036230295896530151e-02 1.633212715387344360e-01 1.847845911979675293e-01 2.015890367329120636e-02 -5.812016315758228302e-03 -1.061655059456825256e-01 3.077909350395202637e-01 -1.906260997056961060e-01 -9.714124351739883423e-02 2.368355840444564819e-01 -3.870789427310228348e-03 -6.292676925659179688e-02 4.749817028641700745e-02 2.933074235916137695e-01 3.308990895748138428e-01 -4.955803602933883667e-02 7.386302947998046875e-02 -1.507345288991928101e-01 2.803782522678375244e-01 -9.479837492108345032e-03
7.190045714378356934e-02 3.447189629077911377e-01 -8.744145929813385010e-02 3.825648920610547066e-03 8.952429518103599548e-03 -7.839171588420867920e-02 -2.421834468841552734e-01 7.657157629728317261e-02 -1.370287537574768066e-01 7.062827795743942261e-02 1.944148093461990356e-01 -1.368208527565002441e-01 -2.242303639650344849e-01 1.574536263942718506e-01 -1.240196824073791504e-01 -7.490050047636032104e-02 -6.943839788436889648e-02 2.999200224876403809e-01 2.231311500072479248e-01 -2.815575599670410156e-01 2.898582220077514648e-01 1.302947662770748138e-02 -1.434861421585083008e-01 1.411301344633102417e-01 1.887578330934047699e-02 -8.119887113571166992e-02 1.429053395986557007e-01 -3.669644892215728760e-01 1.692384928464889526e-01 2.274292148649692535e-02 2.636955678462982178e-01 1.095208823680877686e-01
-3.657377138733863831e-02 1.998493522405624390e-01 2.330067157745361328e-01 -1.538954079151153564e-01 2.290057837963104248e-01 -2.195988893508911133e-01 -8.429101854562759399e-02 -3.170388191938400269e-02 -1.689154058694839478e-01 -1.929623484611511230e-01 3.068079054355621338e-01 8.754756301641464233e-02 2.528242170810699463e-01 1.035315468907356262e-01 1.394123435020446777e-01 -3.912580385804176331e-02 -2.546213101595640182e-03 9.145618230104446411e-02 3.185437917709350586e-01 -1.185357943177223206e-01 -2.487798631191253662e-01 1.622113138437271118e-01 1.191123872995376587e-01 4.096296131610870361e-01 -5.314171686768531799e-02 8.365228772163391113e-02 -1.632332205772399902e-01 1.003974378108978271e-01 9.099696576595306396e-02 1.289267241954803467e-01 1.129894405603408813e-01 1.746594458818435669e-01
1.663414984941482544e-01 3.310623168945312500e-01 1.142093911767005920e-01 -1.139559410512447357e-02 -1.926009505987167358e-01 -1.024960801005363464e-01 1.719513982534408569e-01 1.198439300060272217e-01 -3.685837090015411377e-01 -3.862917423248291016e-02 1.165388673543930054e-01 -1.402485966682434082e-01 4.732440412044525146e-02 3.802237808704376221e-01 1.065877452492713928e-01 3.264243528246879578e-02 1.261423528194427490e-01 7.296199351549148560e-02 2.590788900852203369e-01 -1.761125624179840088e-01 2.235261499881744385e-01 2.373916357755661011e-01 3.877310082316398621e-03 1.657575666904449463e-01 2.639398872852325439e-01 2.441037595272064209e-01 6.237499788403511047e-02 -7.210227102041244507e-02 3.893169388175010681e-02 -9.605865925550460815e-02 1.404334306716918945e-01 7.876577973365783691e-02
2.235499769449234009e-01 1.869370043277740479e-01 1.702752488199621439e-04 1.419729441404342651e-01 6.324192043393850327e-03 -1.951568573713302612e-01 4.607701301574707031e-02 -5.989709496498107910e-02 7.839063555002212524e-02 -1.229034513235092163e-01 1.157361194491386414e-01 -2.187517583370208740e-01 5.140983313322067261e-02 1.495061665773391724e-01 -1.319421231746673584e-01 -1.019762549549341202e-02 6.574719399213790894e-02 1.649834662675857544e-01 5.644206404685974121e-01 -1.388020664453506470e-01 -3.213900029659271240e-01 -1.192914396524429321e-01 2.468712627887725830e-02 2.808410674333572388e-02 1.734253913164138794e-01 9.257455915212631226e-02 2.460638284683227539e-01 -1.719047278165817261e-01 -4.049934074282646179e-02 2.923121750354766846e-01 -1.449462175369262695e-01 3.067915886640548706e-02
2.694299519062042236e-01 6.212330237030982971e-02 2.131439447402954102e-01 -2.138058096170425415e-01 3.895429521799087524e-02 -1.210699230432510376e-01 -2.072468847036361694e-01 2.717069089412689209e-01 -1.440165750682353973e-02 1.602480560541152954e-01 7.952416688203811646e-02 -3.494179546833038330e-01 2.916862964630126953e-01 6.160691380500793457e-02 1.183046698570251465e-01 -1.719329655170440674e-01 -8.677252382040023804e-02 -1.234536394476890564e-01 3.009663820266723633e-01 -7.925941050052642822e-02 -4.164956137537956238e-02 -8.207976818084716797e-03 2.568275034427642822e-01 2.181232720613479614e-01 1.419276893138885498e-01 -5.356565490365028381e-02 3.090542256832122803e-01 -4.035264998674392700e-02 2.164665050804615021e-02 -7.161110639572143555e-02 1.875215619802474976e-01 -1.297178715467453003e-01
1.540661696344614029e-02 -6.683486700057983398e-02 -2.102625668048858643e-01 3.547864034771919250e-02 4.936446994543075562e-02 1.781181842088699341e-01 -2.343843728303909302e-01 -5.088043585419654846e-02 -4.301994666457176208e-02 -8.102963864803314209e-02 3.942424356937408447e-01 -7.468532770872116089e-02 2.382801026105880737e-01 1.868253350257873535e-01 -6.389839947223663330e-02 -8.289224654436111450e-02 -2.387253940105438232e-01 2.155904099345207214e-02 2.346908301115036011e-01 -3.304267525672912598e-01 -2.710950560867786407e-02 2.050705999135971069e-01 -1.911424994468688965e-01 5.758997797966003418e-02 2.604309618473052979e-01 2.372862994670867920e-01 -1.396408975124359131e-01 -5.099131911993026733e-02 2.093797624111175537e-01 1.294163335114717484e-02 2.727062404155731201e-01 -1.308435499668121338e-01
2.064539492130279541e-01 3.800757229328155518e-02 2.333736270666122437e-01 -2.030923962593078613e-01 1.240085959434509277e-01 6.480226665735244751e-02 5.919286981225013733e-02 4.658845439553260803e-02 -5.572920292615890503e-02 3.051424957811832428e-02 1.831502616405487061e-01 2.311612665653228760e-01 -1.845267042517662048e-02 2.187493145465850830e-01 3.393312171101570129e-02 -4.775501489639282227e-01 4.626504145562648773e-03 3.391082957386970520e-02 4.090532064437866211e-01 -2.463921159505844116e-01 -1.265600770711898804e-01 1.703278720378875732e-01 -1.582515053451061249e-02 5.049489811062812805e-02 2.656667232513427734e-01 -1.359248161315917969e-01 -3.861603885889053345e-02 6.803767383098602295e-02 3.143883496522903442e-02 1.801701188087463379e-01 2.402804195880889893e-01 5.624763295054435730e-02
5.570949241518974304e-02 -1.419005841016769409e-01 1.327909976243972778e-01 -3.565250337123870850e-02 1.010135710239410400e-01 -3.152248263359069824e-01 -5.394539982080459595e-02 8.245273679494857788e-02 -5.770653486251831055e-02 1.349806785583496094e-02 3.021409511566162109e-01 -7.117206603288650513e-02 9.816284477710723877e-02 1.231694892048835754e-01 -6.414986401796340942e-02 -1.678227037191390991e-01 1.372039169073104858e-01 -1.438762098550796509e-01 5.624666213989257812e-01 -2.362012267112731934e-01 3.109292089939117432e-01 6.840752810239791870e-02 8.775036782026290894e-02 1.298423707485198975e-01 -2.656265199184417725e-01 2.422756999731063843e-01 6.474422663450241089e-02 4.257813841104507446e-02 6.243433058261871338e-02 3.743626177310943604e-02 5.877655372023582458e-02 -3.005628706887364388e-03
-5.587276816368103027e-02 6.117571145296096802e-02 1.576386690139770508e-01 -4.248279333114624023e-02 2.106985896825790405e-01 -1.991669088602066040e-01 -1.058758497238159180e-01 2.733710706233978271e-01 4.254136979579925537e-02 -1.448207944631576538e-01 1.296664923429489136e-01 -2.204786688089370728e-01 -4.873686935752630234e-03 1.415495276451110840e-01 1.148247532546520233e-02 -4.033671319484710693e-01 1.094017401337623596e-01 -2.680052220821380615e-01 1.525192111730575562e-01 9.096887707710266113e-02 -1.887404024600982666e-01 -1.920399665832519531e-01 1.414422988891601562e-01 2.266761213541030884e-01 1.227020770311355591e-01 -7.829602807760238647e-02 -5.318698659539222717e-02 -2.816842794418334961e-01 1.484203636646270752e-01 -6.819066405296325684e-02 2.616712152957916260e-01 -2.600764632225036621e-01
6.473716348409652710e-02 2.411317527294158936e-01 2.152034640312194824e-01 1.277818996459245682e-02 -1.032056286931037903e-01 -1.296604424715042114e-01 2.899256162345409393e-02 1.935068964958190918e-01 -3.557885996997356415e-03 -1.475761830806732178e-01 4.421841204166412354e-01 -1.638512760400772095e-01 -1.555985212326049805e-01 2.096895575523376465e-01 1.300186961889266968e-01 -6.037322804331779480e-02 -1.735990052111446857e-03 1.642414480447769165e-01 2.938810586929321289e-01 -2.125696688890457153e-01 -2.647102996706962585e-02 -1.385031268000602722e-02 -5.368151515722274780e-02 1.624873876571655273e-01 1.851416379213333130e-01 -8.670096285641193390e-03 1.601566374301910400e-01 -9.813255816698074341e-02 1.433265022933483124e-02 3.192270994186401367e-01 -1.283653527498245239e-01 3.400233685970306396e-01
1.494723856449127197e-01 1.940323859453201294e-01 3.501849249005317688e-02 9.719080477952957153e-02 4.639964178204536438e-02 -2.869094014167785645e-01 -1.738272011280059814e-01 1.758536547422409058e-01 -1.853889226913452148e-01 7.838264107704162598e-02 6.071318686008453369e-02 -4.020394682884216309e-01 -1.481067240238189697e-01 2.313246577978134155e-01 -7.923757284879684448e-02 8.862144500017166138e-02 3.747813999652862549e-01 2.844976186752319336e-01 2.348321303725242615e-02 -1.270183920860290527e-01 -1.434126496315002441e-01 -1.925615370273590088e-01 -2.094726115465164185e-01 2.288230061531066895e-01 2.674771659076213837e-02 1.959561109542846680e-01 6.408222764730453491e-02 -1.991344541311264038e-01 -2.541677653789520264e-02 9.300173074007034302e-02 -4.273155331611633301e-02 -4.842934384942054749e-02
-2.127658426761627197e-01 -2.124105393886566162e-01 -5.553604662418365479e-02 1.251518428325653076e-01 -5.768666043877601624e-02 -1.318903565406799316e-01 -1.008260250091552734e-01 -1.229902580380439758e-01 -1.136786714196205139e-01 -6.623898632824420929e-03 1.796794682741165161e-01 -1.102091819047927856e-01 3.453018665313720703e-01 6.391155533492565155e-03 -2.845544219017028809e-01 -3.607110381126403809e-01 3.229628801345825195e-01 4.279373586177825928e-02 3.111854195594787598e-01 -3.609577715396881104e-01 -6.180512532591819763e-02 1.437069326639175415e-01 1.060831826180219650e-02 1.861994266510009766e-01 1.570215076208114624e-01 1.220733374357223511e-01 4.562992602586746216e-02 8.333569765090942383e-02 3.450210765004158020e-02 -8.847483247518539429e-02 8.268916606903076172e-02 1.169583946466445923e-02
7.554046809673309326e-02 2.573171854019165039e-01 9.979697316884994507e-02 -1.170006915926933289e-01 5.038132891058921814e-03 -1.681392192840576172e-01 -1.126002594828605652e-01 1.352228820323944092e-01 5.127203837037086487e-02 -1.099297329783439636e-01 2.034308761358261108e-01 -8.756061643362045288e-02 -2.458517849445343018e-01 2.592816650867462158e-01 3.554518800228834152e-03 -2.680487334728240967e-01 9.176442772150039673e-02 1.945462673902511597e-01 1.982651054859161377e-01 8.790912479162216187e-02 -1.642743349075317383e-01 9.748768806457519531e-02 2.154344916343688965e-01 4.579825401306152344e-01 1.579343229532241821e-01 2.313398718833923340e-01 3.610670566558837891e-02 -1.027906984090805054e-01 -6.962177902460098267e-02 -7.715926505625247955e-03 -1.475931853055953979e-01 2.808884084224700928e-01
4.836978390812873840e-02 -2.063555419445037842e-01 3.425972163677215576e-01 2.074534147977828979e-01 1.137224733829498291e-01 -2.592863440513610840e-01 -2.044211030006408691e-01 3.003644049167633057e-01 4.690495878458023071e-02 -1.180641539394855499e-02 2.608967721462249756e-01 -2.423791028559207916e-02 -2.278932603076100349e-03 1.366846859455108643e-01 -2.062077075242996216e-01 -6.925071775913238525e-02 -8.344788104295730591e-02 5.512153729796409607e-02 3.184588551521301270e-01 -2.360907495021820068e-01 1.239579990506172180e-01 5.703168362379074097e-02 7.374054193496704102e-02 6.759401410818099976e-02 -3.501503029838204384e-03 -1.555276364088058472e-01 -1.850136965513229370e-01 -2.962357699871063232e-01 -1.603293120861053467e-01 1.304807662963867188e-01 5.268802866339683533e-02 2.408829480409622192e-01
9.511302411556243896e-02 1.659429981373250484e-03 -1.060936152935028076e-01 3.670368492603302002e-01 1.780789345502853394e-01 -1.743793487548828125e-01 -9.704539924860000610e-02 -1.318908035755157471e-01 -1.799609453883022070e-04 -1.887167096138000488e-01 3.032491207122802734e-01 2.081568241119384766e-01 -1.220876723527908325e-02 1.138479188084602356e-01 -1.670699566602706909e-03 -1.195603981614112854e-01 2.590820193290710449e-01 7.221782207489013672e-02 5.044772624969482422e-01 -8.979903161525726318e-02 1.350342780351638794e-01 2.267480492591857910e-01 -9.440661966800689697e-02 1.963276118040084839e-01 7.277464121580123901e-02 3.299415111541748047e-02 8.871932327747344971e-02 -1.937124133110046387e-01 6.776620633900165558e-03 -5.677776411175727844e-02 1.989377439022064209e-01 -1.053667068481445312e-01
2.102128416299819946e-02 2.197293788194656372e-01 -8.142052590847015381e-02 1.282397359609603882e-01 9.105315059423446655e-02 -4.860587790608406067e-02 -1.560070663690567017e-01 2.027902156114578247e-01 2.779818885028362274e-02 -4.875257145613431931e-03 2.171405404806137085e-01 3.211729228496551514e-02 -2.868656218051910400e-01 1.107969805598258972e-01 6.412557512521743774e-02 -1.128315366804599762e-02 -2.330114692449569702e-01 2.254097014665603638e-01 3.837600350379943848e-01 -2.799112498760223389e-01 3.088388741016387939e-01 1.597893983125686646e-01 6.842605769634246826e-02 2.892280220985412598e-01 1.152063682675361633e-01 -4.857907444238662720e-02 2.274829894304275513e-02 -2.609593272209167480e-01 1.849010735750198364e-01 1.395927462726831436e-02 1.253572553396224976e-01 1.731457114219665527e-01
1.320931315422058105e-01 3.369097411632537842e-01 1.495942659676074982e-02 -1.834028810262680054e-01 2.881714701652526855e-01 -1.327834874391555786e-01 -3.052437901496887207e-01 3.147006407380104065e-02 1.827430129051208496e-01 -6.031950190663337708e-02 6.524049676954746246e-03 7.986498624086380005e-02 -1.893930137157440186e-01 2.445306628942489624e-01 -1.225149184465408325e-01 -1.329178959131240845e-01 -1.682791560888290405e-01 -1.083103194832801819e-01 4.476603865623474121e-01 -1.279427856206893921e-01 6.630004197359085083e-02 8.877211809158325195e-02 1.102714538574218750e-01 1.994656473398208618e-01 2.164317071437835693e-01 9.739075601100921631e-02 -1.865283697843551636e-01 1.326200515031814575e-01 2.101639285683631897e-02 -1.634327322244644165e-01 -1.077421531081199646e-01 6.205839104950428009e-03
-1.405838727951049805e-01 6.660082144662737846e-04 1.052366644144058228e-01 -1.426626145839691162e-01 -9.166089445352554321e-02 8.210580050945281982e-02 -1.270710378885269165e-01 4.686156660318374634e-02 -7.802994549274444580e-02 -1.310889571905136108e-01 1.688867807388305664e-01 -2.083847224712371826e-01 6.515305489301681519e-02 3.488927185535430908e-01 5.512497201561927795e-02 -3.673430383205413818e-01 1.966679841279983521e-01 -2.321090102195739746e-01 1.321343928575515747e-01 -2.240698188543319702e-01 -2.685396373271942139e-01 1.077716425061225891e-01 -2.011408209800720215e-01 2.709136605262756348e-01 -3.427916392683982849e-02 -1.041819900274276733e-01 2.030772902071475983e-02 -1.151364445686340332e-01 -2.007339298725128174e-01 -5.767069756984710693e-02 2.879280149936676025e-01 -2.147827893495559692e-01
-6.621868908405303955e-02 2.485585212707519531e-01 1.515963524580001831e-01 4.872321188449859619e-01 -3.735626488924026489e-02 -1.810414344072341919e-01 -7.644524332135915756e-03 1.685056537389755249e-01 -9.263842552900314331e-02 -7.520607858896255493e-02 1.847360134124755859e-01 -2.630316019058227539e-01 1.511933468282222748e-02 2.500529885292053223e-01 -3.559979423880577087e-02 -2.364170178771018982e-02 2.723580300807952881e-01 9.948059171438217163e-02 5.260856077075004578e-02 -3.441159129142761230e-01 -1.187034398317337036e-01 1.861994713544845581e-01 1.559719294309616089e-01 1.757869124412536621e-01 1.169913411140441895e-01 3.759101405739784241e-02 -2.496902197599411011e-01 7.332222163677215576e-02 6.721117347478866577e-02 5.946212634444236755e-02 1.306594759225845337e-01 1.072697490453720093e-01
-1.028918549418449402e-01 -7.013343274593353271e-02 2.658827900886535645e-01 7.204716652631759644e-02 1.996137350797653198e-01 -2.397723495960235596e-01 -1.900201737880706787e-01 1.411103308200836182e-01 1.741643846035003662e-01 -2.814857363700866699e-01 4.620937407016754150e-01 -1.961674541234970093e-01 1.969699710607528687e-01 1.805816888809204102e-01 6.969444919377565384e-03 8.091971278190612793e-02 2.817640826106071472e-02 -1.359695345163345337e-01 2.899077236652374268e-01 -1.259612143039703369e-01 1.959878057241439819e-01 6.751837581396102905e-02 -1.064595486968755722e-02 6.249892339110374451e-02 -2.305497378110885620e-01 7.347558438777923584e-02 -6.379893422126770020e-02 -1.610961109399795532e-01 -1.944306790828704834e-01 1.010646596550941467e-01 7.845496386289596558e-02 8.209864795207977295e-02
2.746250629425048828e-01 -8.388930582441389561e-04 1.743259727954864502e-01 2.861300110816955566e-01 6.094409897923469543e-02 -3.741473332047462463e-02 -7.186871021986007690e-03 1.151432618498802185e-01 -2.277934402227401733e-01 8.591116219758987427e-02 2.227884531021118164e-01 1.704194582998752594e-02 9.016574174165725708e-02 2.659590542316436768e-01 -6.843422353267669678e-02 -2.362426668405532837e-01 -1.340881735086441040e-01 -1.738616265356540680e-02 3.292326927185058594e-01 -4.663473926484584808e-03 2.662962302565574646e-02 4.556982591748237610e-02 -1.402435824275016785e-02 2.418097853660583496e-01 -2.058676183223724365e-01 2.456742078065872192e-01 -1.136057674884796143e-01 -1.803373545408248901e-01 -1.171513199806213379e-01 -1.103170737624168396e-01 3.827415108680725098e-01 1.914167404174804688e-01
-2.385094463825225830e-01 4.979476705193519592e-02 2.569603025913238525e-01 1.252703517675399780e-01 1.082635447382926941e-01 -2.710123658180236816e-01 4.633538424968719482e-02 4.299033582210540771e-01 1.973565369844436646e-01 -2.804680541157722473e-02 2.343056797981262207e-01 4.436023160815238953e-02 1.602403074502944946e-01 1.583569198846817017e-01 -7.743240892887115479e-02 -5.775842815637588501e-02 -2.950394451618194580e-01 -1.638489663600921631e-01 1.969636827707290649e-01 -3.762295246124267578e-01 -7.733636349439620972e-02 1.066720485687255859e-01 1.149384453892707825e-01 -4.156464710831642151e-02 4.443024843931198120e-02 -4.431581869721412659e-02 2.808886170387268066e-01 -5.011825263500213623e-02 1.930084079504013062e-02 -2.820712514221668243e-02 3.191647678613662720e-02 -1.265687793493270874e-01
-1.462226826697587967e-02 -2.674640715122222900e-01 -5.932637304067611694e-02 -3.565055131912231445e-02 2.732613384723663330e-01 -7.601092010736465454e-02 -4.138059020042419434e-01 -1.474396884441375732e-02 1.515801697969436646e-01 4.332652315497398376e-02 3.277293443679809570e-01 -7.327158004045486450e-02 1.571149080991744995e-01 -5.176409333944320679e-02 -2.380726188421249390e-01 -1.153549030423164368e-01 2.447189837694168091e-01 7.663216441869735718e-02 3.484999835491180420e-01 -1.953534930944442749e-01 1.608831137418746948e-01 -1.301622539758682251e-01 4.359915852546691895e-02 2.242636531591415405e-01 1.582235246896743774e-01 3.106720978394150734e-03 1.172238886356353760e-01 -1.603790521621704102e-01 1.209208741784095764e-01 7.072465121746063232e-02 -1.153024733066558838e-01 -1.369521170854568481e-01
2.831215560436248779e-01 1.570383310317993164e-01 1.930992305278778076e-01 1.233818233013153076e-01 1.980764120817184448e-01 -2.139077335596084595e-01 8.195219188928604126e-02 1.055389940738677979e-01 -1.657660305500030518e-01 3.373756110668182373e-01 2.300998419523239136e-01 8.442110568284988403e-02 2.402634322643280029e-01 2.352029830217361450e-01 -4.046424105763435364e-02 -4.199765250086784363e-02 6.890787929296493530e-02 1.325923204421997070e-01 3.606027662754058838e-01 -1.537930816411972046e-01 3.419000282883644104e-02 4.355455189943313599e-02 -1.941392868757247925e-01 1.324145048856735229e-01 -1.586609482765197754e-01 -5.010508466511964798e-03 1.336441189050674438e-01 -7.256171107292175293e-02 1.664613336324691772e-01 -4.611794278025627136e-02 3.126839995384216309e-01 -1.084731221199035645e-01
2.781465053558349609e-01 4.418397545814514160e-01 -1.838395372033119202e-02 -8.552641421556472778e-02 2.370296418666839600e-01 -6.896557658910751343e-02 -1.679282486438751221e-01 3.040167503058910370e-02 -1.840542107820510864e-01 1.760799884796142578e-01 -6.079574674367904663e-02 2.303985692560672760e-02 1.185230985283851624e-01 2.498662620782852173e-01 -7.151817530393600464e-02 4.633371904492378235e-02 1.212337315082550049e-01 -1.272933334112167358e-01 1.520535051822662354e-01 -1.848101466894149780e-01 -2.846688032150268555e-01 -1.479677706956863403e-01 -2.664428055286407471e-01 2.592503428459167480e-01 1.536833047866821289e-01 4.813717305660247803e-02 7.129451632499694824e-02 9.445068985223770142e-02 9.441813081502914429e-02 -1.380275934934616089e-02 3.052469193935394287e-01 -7.291275262832641602e-02
-1.048629060387611389e-01 2.766501009464263916e-01 9.545554965734481812e-02 6.720519810914993286e-02 -1.485642343759536743e-01 -1.026326976716518402e-02 -9.940628893673419952e-03 5.763690918684005737e-02 9.351043403148651123e-02 -4.436699673533439636e-02 1.703061163425445557e-01 -1.192087903618812561e-01 7.763668894767761230e-02 5.226262211799621582e-01 -4.139015078544616699e-02 9.690486639738082886e-02 -8.080364018678665161e-02 1.024496853351593018e-01 3.761272430419921875e-01 -4.179050922393798828e-01 -8.908185362815856934e-02 7.268274575471878052e-02 7.745168358087539673e-02 -4.947066307067871094e-02 1.886708885431289673e-01 -5.089302733540534973e-02 8.953955769538879395e-02 -1.628807634115219116e-01 6.478626281023025513e-02 1.812726259231567383e-01 5.564835667610168457e-02 2.476926147937774658e-01
9.266949445009231567e-02 7.965380698442459106e-02 1.517821848392486572e-01 1.484619975090026855e-01 1.516229957342147827e-01 -2.130580395460128784e-01 -2.589008510112762451e-01 1.081937998533248901e-01 -8.724359795451164246e-03 -2.018390893936157227e-01 5.914922803640365601e-02 -2.842183113098144531e-01 5.255438387393951416e-02 2.187230885028839111e-01 -8.637043088674545288e-02 -3.106229305267333984e-01 1.415788233280181885e-01 -1.533349626697599888e-03 3.955594599246978760e-01 -8.873984217643737793e-02 2.426133155822753906e-01 1.962361037731170654e-01 -1.925433874130249023e-01 8.751711994409561157e-02 -8.831631392240524292e-02 2.205733358860015869e-01 -2.801303565502166748e-02 1.847395449876785278e-01 1.079927980899810791e-01 1.963334530591964722e-01 2.042005658149719238e-01 -5.885626003146171570e-02
-1.981153935194015503e-01 -7.743984460830688477e-02 -3.861759975552558899e-02 1.404091566801071167e-01 -9.345465339720249176e-03 -1.542286723852157593e-01 1.402574311941862106e-02 1.319169532507658005e-02 2.751576714217662811e-02 -1.618920266628265381e-01 2.685944736003875732e-01 -1.665910929441452026e-01 1.996048912405967712e-02 8.049251511693000793e-03 1.888867840170860291e-02 -1.013560667634010315e-01 4.127367734909057617e-01 1.084904745221138000e-01 3.620486557483673096e-01 -3.812815845012664795e-01 2.500199973583221436e-01 2.987104840576648712e-02 -1.705459058284759521e-01 3.373155295848846436e-01 6.964904814958572388e-02 -9.902415424585342407e-02 4.612843506038188934e-03 -1.897746771574020386e-01 -3.587885573506355286e-02 1.747067421674728394e-01 1.191674023866653442e-01 9.898594021797180176e-02
1.362444460391998291e-01 3.648079633712768555e-01 1.948183402419090271e-03 -1.634930819272994995e-01 1.418259888887405396e-01 -3.265517204999923706e-02 -2.472086846828460693e-01 2.178235948085784912e-01 -8.959089219570159912e-02 -1.054185479879379272e-01 1.479012221097946167e-01 5.075243487954139709e-02 -2.192271649837493896e-01 2.211607992649078369e-01 -2.530856430530548096e-01 -1.099032908678054810e-02 -1.485423892736434937e-01 2.082003504037857056e-01 2.020260244607925415e-01 -3.415955007076263428e-01 1.577399522066116333e-01 -5.430180579423904419e-03 -2.719069458544254303e-02 8.801917731761932373e-02 9.608897566795349121e-02 2.045601904392242432e-01 2.002996057271957397e-01 -1.247204914689064026e-01 1.573163866996765137e-01 5.502628535032272339e-02 1.763602495193481445e-01 2.553384900093078613e-01
-1.028206720948219299e-01 1.584712862968444824e-01 1.203857362270355225e-01 -1.296232640743255615e-01 2.327323704957962036e-02 -2.836746275424957275e-01 -1.403240561485290527e-01 3.159577846527099609e-01 -8.138062804937362671e-02 -2.522353231906890869e-01 2.295161634683609009e-01 4.059449955821037292e-02 2.886180393397808075e-02 -4.417203366756439209e-02 -1.526418626308441162e-01 -1.033080667257308960e-01 1.248121783137321472e-01 -1.497299969196319580e-01 7.113885134458541870e-02 -7.421670109033584595e-02 -6.542804092168807983e-02 -2.542880177497863770e-01 -7.044775038957595825e-02 3.445309698581695557e-01 1.762639880180358887e-01 9.620644897222518921e-02 4.713719189167022705e-01 -1.342869400978088379e-01 1.669813692569732666e-01 6.110754609107971191e-02 -1.051264721900224686e-02 1.330762952566146851e-01
-1.148367449641227722e-01 1.425577402114868164e-01 2.190060727298259735e-02 5.087179318070411682e-02 -2.079594321548938751e-02 -2.040599435567855835e-01 -3.634688630700111389e-02 2.610909938812255859e-01 2.044381387531757355e-02 -5.589728057384490967e-02 1.441847085952758789e-01 -1.436149179935455322e-01 -6.735309958457946777e-02 3.302458524703979492e-01 2.905800356529653072e-04 -2.282897196710109711e-02 3.194176405668258667e-02 4.377647936344146729e-01 3.039077818393707275e-01 -2.178312540054321289e-01 -2.502265572547912598e-01 3.393246326595544815e-03 -1.553597003221511841e-01 3.024570941925048828e-01 2.953473851084709167e-02 -1.722202263772487640e-02 2.267843335866928101e-01 1.809057444334030151e-01 4.665459692478179932e-02 1.927747279405593872e-01 -1.025786921381950378e-01 2.165276110172271729e-01
-1.359921991825103760e-01 2.051054239273071289e-01 -3.484870120882987976e-02 -1.749861985445022583e-01 1.889414787292480469e-01 -2.526049613952636719e-01 1.770044714212417603e-01 -1.581215113401412964e-02 1.402323395013809204e-01 -2.389961779117584229e-01 2.177553474903106689e-01 1.582836615853011608e-03 1.129410341382026672e-01 8.654383569955825806e-02 -1.633850187063217163e-01 -1.063858643174171448e-01 -9.640877693891525269e-02 7.104340195655822754e-02 2.734972238540649414e-01 -3.837212026119232178e-01 -1.496783792972564697e-01 2.038572281599044800e-01 1.118852477520704269e-02 3.929619789123535156e-01 -6.186395883560180664e-02 -7.639816403388977051e-02 1.472694873809814453e-01 -1.414448916912078857e-01 -1.133338436484336853e-01 1.880073100328445435e-01 1.317622065544128418e-01 1.491662859916687012e-01
1.760508120059967041e-01 3.987171947956085205e-01 7.234276086091995239e-02 1.770697534084320068e-01 -3.352426737546920776e-02 1.752747148275375366e-01 -1.685721129179000854e-01 -4.755223169922828674e-02 -1.187640652060508728e-01 2.610294148325920105e-02 1.999817043542861938e-01 5.823708325624465942e-02 9.279590845108032227e-02 -2.126588858664035797e-02 -3.178306519985198975e-01 -8.290535956621170044e-02 -1.283991634845733643e-01 1.215544044971466064e-01 3.187985122203826904e-01 2.766121923923492432e-02 -3.976476192474365234e-02 -1.457130759954452515e-01 -1.946918964385986328e-01 3.176599740982055664e-01 1.509356051683425903e-01 1.894024312496185303e-01 1.626821756362915039e-01 -1.081630960106849670e-01 2.106830477714538574e-01 2.174950540065765381e-01 2.775521762669086456e-02 -2.263406664133071899e-01
-1.671161800622940063e-01 1.286610364913940430e-01 1.988353133201599121e-01 9.356649219989776611e-02 1.130794808268547058e-01 -2.298392057418823242e-01 -4.522605240345001221e-01 -6.823040544986724854e-02 1.754697263240814209e-01 -1.055829301476478577e-01 3.532552719116210938e-01 1.002425998449325562e-01 8.812890201807022095e-02 1.906942725181579590e-01 -1.447368040680885315e-02 6.533550471067428589e-02 -1.550565287470817566e-02 9.617547690868377686e-02 -3.572733607143163681e-03 -3.839057087898254395e-01 1.458758711814880371e-01 2.912037074565887451e-01 1.331066638231277466e-01 -3.744105622172355652e-02 -5.556415021419525146e-02 -6.837008893489837646e-02 1.028784066438674927e-01 -2.091632783412933350e-01 3.071406111121177673e-02 -2.238047122955322266e-01 -8.697449415922164917e-02 -6.526291370391845703e-02
1.032301709055900574e-01 -8.858935534954071045e-02 1.489149928092956543e-01 2.349981851875782013e-02 -1.246055364608764648e-01 -1.621734499931335449e-01 -3.550166189670562744e-01 2.766903340816497803e-01 -1.858487129211425781e-01 -1.462004035711288452e-01 1.236815005540847778e-01 -3.308763504028320312e-01 1.412919312715530396e-01 2.316137552261352539e-01 2.267844602465629578e-02 2.542668581008911133e-01 1.363182067871093750e-02 -2.125709131360054016e-02 2.147247046232223511e-01 -2.405385076999664307e-01 -2.657784223556518555e-01 8.997104316949844360e-02 -4.961560294032096863e-02 9.005507081747055054e-02 -3.234142437577247620e-02 -2.214391678571701050e-01 -5.290773138403892517e-02 -1.240399330854415894e-01 2.066861242055892944e-01 -9.531579166650772095e-02 2.514282166957855225e-01 -1.329918503761291504e-01
1.476427018642425537e-01 2.442506253719329834e-01 4.416560754179954529e-02 -1.479208171367645264e-01 2.086129039525985718e-01 -1.988562345504760742e-01 -3.256809338927268982e-02 9.812223911285400391e-02 -1.842782497406005859e-01 8.386502414941787720e-02 7.385954260826110840e-02 -4.372167289257049561e-01 2.530918419361114502e-01 1.823494583368301392e-01 -2.177024483680725098e-01 -2.135954611003398895e-02 1.290104091167449951e-01 1.202387213706970215e-01 -2.050107344985008240e-02 -2.862033545970916748e-01 -1.206089630722999573e-01 -9.306446462869644165e-02 -1.292667444795370102e-02 4.218223094940185547e-01 -1.196666508913040161e-01 7.859800755977630615e-02 -1.408843398094177246e-01 -1.137926280498504639e-01 -1.261196881532669067e-01 1.805392652750015259e-01 -1.904873549938201904e-02 -3.601038828492164612e-02
-1.114937886595726013e-01 2.378889471292495728e-01 3.489547222852706909e-02 2.333535812795162201e-02 3.990468010306358337e-02 -1.144021824002265930e-01 8.670777082443237305e-02 1.353116780519485474e-01 -7.146607339382171631e-02 -3.346747159957885742e-01 3.344295620918273926e-01 6.175132468342781067e-02 1.967909038066864014e-01 1.767839789390563965e-01 -7.991147041320800781e-02 8.721608668565750122e-02 -2.215244621038436890e-01 1.104130670428276062e-01 3.215437531471252441e-01 -1.378578692674636841e-01 -1.066105738282203674e-01 5.552736297249794006e-02 -3.060414493083953857e-01 2.764134407043457031e-01 -4.745915904641151428e-02 -1.264621503651142120e-02 -2.244446240365505219e-02 -3.035462498664855957e-01 -2.119197249412536621e-01 2.478347271680831909e-01 -4.800940304994583130e-02 9.892512112855911255e-03
2.120627462863922119e-02 2.924928069114685059e-01 1.572874933481216431e-01 1.203526630997657776e-01 -5.345677584409713745e-02 -2.159058451652526855e-01 -8.641060441732406616e-02 2.194050848484039307e-01 8.479107171297073364e-02 -1.402181982994079590e-01 1.851851865649223328e-02 4.996676743030548096e-02 -1.850148588418960571e-01 3.010015785694122314e-01 8.913542144000530243e-03 1.001527383923530579e-01 -2.109018340706825256e-02 2.545103132724761963e-01 1.910494565963745117e-01 -3.250804841518402100e-01 -2.061997205018997192e-01 -5.837005004286766052e-02 -3.070459887385368347e-02 2.371142953634262085e-01 1.277307718992233276e-01 -2.658311724662780762e-01 7.409503310918807983e-02 -3.030182123184204102e-01 6.440977752208709717e-02 4.369201511144638062e-02 2.671873867511749268e-01 1.812072396278381348e-01
8.071989566087722778e-02 7.217331230640411377e-02 -3.981627058237791061e-03 1.857096254825592041e-01 7.000857591629028320e-02 3.581842407584190369e-02 -1.478271745145320892e-02 3.144565522670745850e-01 8.657705783843994141e-02 -9.386914223432540894e-02 2.406550794839859009e-01 -2.445976622402667999e-02 -4.295842349529266357e-02 1.342301517724990845e-01 -2.422640770673751831e-01 -1.270443499088287354e-01 -2.565249204635620117e-01 3.837238624691963196e-02 1.774479150772094727e-01 -1.898280084133148193e-01 -1.570513099431991577e-01 9.613562375307083130e-03 -3.845956325531005859e-01 2.847585678100585938e-01 1.525857001543045044e-01 -6.392621994018554688e-02 3.766506016254425049e-01 -5.286790803074836731e-02 -1.584367454051971436e-01 1.701905727386474609e-01 8.911333978176116943e-02 2.374313920736312866e-01
1.137256063520908356e-02 -1.462020128965377808e-01 3.091758787631988525e-01 -3.214799240231513977e-02 2.013855874538421631e-01 -6.943128257989883423e-02 -2.048761397600173950e-01 7.771189510822296143e-02 6.011317297816276550e-02 -1.173789352178573608e-01 -7.998698204755783081e-02 -1.507240086793899536e-01 2.270264774560928345e-01 1.581767201423645020e-01 -1.706201583147048950e-01 -4.028912186622619629e-01 -3.738640341907739639e-03 -3.118138909339904785e-01 2.642384171485900879e-01 -1.550072431564331055e-01 -2.043469399213790894e-01 -3.441968560218811035e-01 6.526586599647998810e-03 1.984702646732330322e-01 1.366548687219619751e-01 -7.174850255250930786e-02 -4.157730191946029663e-02 -8.642423897981643677e-02 -1.070189625024795532e-01 -1.250943988561630249e-01 1.478819251060485840e-01 3.517739102244377136e-02
-1.076300814747810364e-01 -3.040160983800888062e-02 2.109082490205764771e-01 1.816262304782867432e-01 1.190176531672477722e-01 -9.824234247207641602e-02 -1.211936771869659424e-01 4.258969426155090332e-01 1.119380742311477661e-01 -5.441655218601226807e-02 -2.953900396823883057e-02 3.201876208186149597e-02 2.445083856582641602e-02 2.398217171430587769e-01 -1.960928887128829956e-01 -5.607141554355621338e-02 2.712459862232208252e-01 1.002350598573684692e-01 2.597176730632781982e-01 -2.407272309064865112e-01 -6.149345263838768005e-02 1.440167576074600220e-01 -1.071842536330223083e-01 3.776603564620018005e-02 1.934586167335510254e-01 -4.158099293708801270e-01 -6.393003463745117188e-02 7.017249614000320435e-02 1.454855352640151978e-01 2.870301604270935059e-01 6.061961501836776733e-02 2.583109308034181595e-03
2.240173220634460449e-01 4.253382235765457153e-02 -6.318034976720809937e-02 -1.349779516458511353e-01 5.674192309379577637e-02 -2.592620551586151123e-01 -1.306954920291900635e-01 2.750200629234313965e-01 1.324468255043029785e-01 2.616904675960540771e-02 1.631094515323638916e-01 -6.499084085226058960e-02 1.895044445991516113e-01 5.383616685867309570e-02 -2.023344486951828003e-01 -5.011453106999397278e-02 -1.319660097360610962e-01 -3.270136192440986633e-02 4.869951605796813965e-01 -1.442618072032928467e-01 -3.462849929928779602e-02 3.311934471130371094e-01 2.676228880882263184e-01 1.012396737933158875e-01 -3.872789442539215088e-02 2.791100740432739258e-01 2.048124074935913086e-01 6.528955698013305664e-02 4.115289449691772461e-02 8.933791518211364746e-02 9.360119700431823730e-02 -1.343764364719390869e-01
-6.409148126840591431e-02 2.194491773843765259e-01 1.398677676916122437e-01 -5.237096175551414490e-02 1.066084578633308411e-02 -3.131684381514787674e-03 -2.484597712755203247e-01 1.190333291888237000e-01 -1.213813424110412598e-01 4.796169325709342957e-02 4.426680803298950195e-01 7.377234846353530884e-02 2.405228614807128906e-01 1.055488437414169312e-01 -1.369245797395706177e-01 -2.847499251365661621e-01 4.360146820545196533e-02 -6.472802162170410156e-02 2.331671416759490967e-01 -2.494695037603378296e-02 1.067111864686012268e-01 -3.407029211521148682e-01 -1.367283612489700317e-01 6.911066174507141113e-02 4.066368937492370605e-01 -4.199703410267829895e-02 -4.663422331213951111e-02 -1.885888427495956421e-01 1.345589607954025269e-01 1.541382521390914917e-01 -7.347563747316598892e-03 5.793931335210800171e-02
2.160473167896270752e-01 1.792799383401870728e-01 -3.874206542968750000e-02 -7.924298942089080811e-02 1.025964096188545227e-01 4.538399353623390198e-02 -4.709744453430175781e-02 1.140014529228210449e-01 -9.770178049802780151e-02 7.092358078807592392e-03 1.368999183177947998e-01 -2.593047320842742920e-01 2.499352842569351196e-01 2.704301476478576660e-01 1.132312268018722534e-01 -2.659378647804260254e-01 -3.024292364716529846e-02 1.479899138212203979e-01 3.532140254974365234e-01 -1.455270498991012573e-01 2.347441017627716064e-01 1.209702640771865845e-01 -1.307588368654251099e-01 1.325108557939529419e-01 3.793734610080718994e-01 2.797369658946990967e-01 5.983421951532363892e-02 9.915049374103546143e-02 1.169633641839027405e-01 -2.146964669227600098e-01 -3.347039222717285156e-02 -3.533018380403518677e-02
2.779262699186801910e-02 2.820275351405143738e-02 6.591560691595077515e-02 -1.839242875576019287e-01 2.453649640083312988e-01 -2.982026934623718262e-01 -5.457189679145812988e-02 1.101124212145805359e-01 -8.344451338052749634e-02 1.836820244789123535e-01 1.390997916460037231e-01 -1.948339492082595825e-01 9.552558511495590210e-02 2.246978878974914551e-01 -2.032881379127502441e-01 -4.559182748198509216e-02 2.107862532138824463e-01 3.399927914142608643e-01 1.559718996286392212e-01 -3.553606569766998291e-01 -4.769158363342285156e-02 8.170209825038909912e-02 -3.180788457393646240e-01 3.095853924751281738e-01 6.226489203982055187e-04 5.100812390446662903e-02 -7.153521478176116943e-02 4.644680768251419067e-02 -1.979106217622756958e-01 1.703341752290725708e-01 -4.035926889628171921e-03 -1.790766790509223938e-02
8.297451771795749664e-03 8.651524037122726440e-02 9.532768279314041138e-02 2.601942121982574463e-01 5.958708748221397400e-02 -2.811861932277679443e-01 -2.039853036403656006e-01 2.249712646007537842e-01 -5.380710586905479431e-02 9.130761772394180298e-02 4.556781798601150513e-02 1.872312426567077637e-01 1.460587233304977417e-01 2.913791537284851074e-01 -2.811236381530761719e-01 -1.503361910581588745e-01 -6.401474028825759888e-02 -5.014212802052497864e-02 3.664264678955078125e-01 1.587363146245479584e-02 1.419769227504730225e-01 2.825246453285217285e-01 1.858313828706741333e-01 -6.048494949936866760e-02 7.664928585290908813e-02 2.792232036590576172e-01 2.710340619087219238e-01 3.970484435558319092e-02 -7.235936075448989868e-02 -1.248218268156051636e-01 5.619680508971214294e-02 -1.497866213321685791e-01
-1.517361551523208618e-01 2.092742919921875000e-01 1.168468371033668518e-01 7.894320040941238403e-02 2.735380828380584717e-01 -2.353139221668243408e-01 -9.037096053361892700e-02 2.054065614938735962e-01 -5.039284750819206238e-02 3.020355664193630219e-02 3.033822774887084961e-01 2.459899708628654480e-02 2.231805622577667236e-01 1.703802496194839478e-01 -8.891346305608749390e-02 5.478141456842422485e-02 1.029036287218332291e-02 3.037988841533660889e-01 3.191939294338226318e-01 -1.395916007459163666e-02 1.971254944801330566e-01 -2.452429234981536865e-01 6.089740619063377380e-02 1.544121205806732178e-01 -1.567143946886062622e-01 3.181539475917816162e-01 -1.977304369211196899e-01 1.341379247605800629e-02 -5.503515154123306274e-02 -2.124723345041275024e-01 1.116931289434432983e-01 -1.251212973147630692e-02
1.590367704629898071e-01 6.580668035894632339e-03 -1.454441249370574951e-01 8.047401160001754761e-02 1.196596622467041016e-01 2.234012261033058167e-02 -2.706162929534912109e-01 2.265528738498687744e-01 5.217473953962326050e-02 -2.351659350097179413e-03 3.010776937007904053e-01 1.861827224493026733e-01 2.455039769411087036e-01 1.734112650156021118e-01 -1.321262866258621216e-01 -1.365475803613662720e-01 3.774873167276382446e-02 1.780245751142501831e-01 5.393518805503845215e-01 1.516378819942474365e-01 1.816214323043823242e-01 -1.728643178939819336e-01 1.017776802182197571e-01 1.249204203486442566e-01 8.775741606950759888e-02 4.573843255639076233e-02 -3.756301850080490112e-02 -1.550199687480926514e-01 2.165037766098976135e-02 3.885590285062789917e-02 2.800825238227844238e-01 4.082356020808219910e-02
1.074427366256713867e-01 7.308833301067352295e-02 -9.055219590663909912e-02 -2.271177619695663452e-02 5.873909592628479004e-02 -1.255186051130294800e-01 -1.889262199401855469e-01 1.895555178634822369e-03 1.079926937818527222e-01 6.881399452686309814e-02 4.395769834518432617e-01 1.416069455444812775e-02 5.898575484752655029e-02 3.258474171161651611e-01 -1.481668353080749512e-01 1.981528997421264648e-01 -1.171189025044441223e-01 -1.051943972706794739e-01 4.157466441392898560e-02 -2.048233002424240112e-01 5.504638422280550003e-03 -9.967808425426483154e-02 1.149512007832527161e-01 3.932982981204986572e-01 3.194647729396820068e-01 2.024630308151245117e-01 3.681920003145933151e-03 -1.913989931344985962e-01 -1.834560334682464600e-01 -5.885013192892074585e-02 -1.591774076223373413e-02 -2.745918631553649902e-01
-2.243792116641998291e-01 2.732088863849639893e-01 -5.182635039091110229e-02 -2.625586986541748047e-01 2.017903327941894531e-01 -2.045055925846099854e-01 -2.988499701023101807e-01 8.271463215351104736e-02 -8.359787613153457642e-02 1.034062951803207397e-01 2.004259079694747925e-01 2.442537434399127960e-02 4.943906888365745544e-02 8.547251671552658081e-02 -7.483261823654174805e-02 8.729527704417705536e-03 7.967907935380935669e-02 2.351129055023193359e-01 2.865276634693145752e-01 -4.347222149372100830e-01 1.077863737009465694e-03 -4.455205425620079041e-02 1.854279488325119019e-01 1.296511143445968628e-01 -1.016486212611198425e-01 4.705128446221351624e-02 1.263823509216308594e-01 -1.481560640968382359e-03 1.610502302646636963e-01 -1.257015019655227661e-01 1.015476584434509277e-01 -2.904482781887054443e-01
5.355491116642951965e-02 5.037983134388923645e-02 7.950142771005630493e-02 1.179277449846267700e-01 -1.830779016017913818e-02 -2.523804455995559692e-02 -8.266727626323699951e-02 4.623106718063354492e-01 1.899584382772445679e-01 1.077763065695762634e-01 6.750877201557159424e-02 9.898003190755844116e-02 -1.909964680671691895e-01 3.168673813343048096e-01 -2.009587883949279785e-01 3.208486363291740417e-02 1.054954826831817627e-01 1.077879741787910461e-01 1.604031473398208618e-01 -3.367054760456085205e-01 -1.340955786872655153e-04 -1.949882358312606812e-01 -1.748663336038589478e-01 2.155827283859252930e-01 4.882632941007614136e-02 -1.098961308598518372e-01 2.290482521057128906e-01 -2.494955956935882568e-01 2.227875143289566040e-01 -1.525084525346755981e-01 1.598704010248184204e-01 8.905279636383056641e-02
-1.448843926191329956e-01 -1.314520537853240967e-01 1.821356453001499176e-02 3.083309233188629150e-01 4.511654004454612732e-02 -3.460485860705375671e-02 -7.793265581130981445e-02 1.719769537448883057e-01 -5.476356297731399536e-02 -6.837591528892517090e-02 2.431159652769565582e-02 -4.778737723827362061e-01 1.797920465469360352e-01 3.128722012042999268e-01 1.407402455806732178e-01 1.443720310926437378e-01 -2.238965034484863281e-02 -2.499029785394668579e-01 3.322501182556152344e-01 -3.486990928649902344e-01 -4.098437726497650146e-03 -7.642491161823272705e-02 1.216288879513740540e-01 1.319963783025741577e-01 4.509370028972625732e-02 -6.853293627500534058e-02 9.249477088451385498e-02 3.848586603999137878e-02 1.667704880237579346e-01 -6.510308384895324707e-02 1.842287629842758179e-01 6.470545381307601929e-02
1.740418747067451477e-02 -7.955185323953628540e-02 1.647207289934158325e-01 1.698135286569595337e-01 6.914629787206649780e-02 -3.784524202346801758e-01 -7.264896482229232788e-02 1.963150650262832642e-01 -7.337730377912521362e-02 -1.339062303304672241e-01 1.060423776507377625e-01 -3.036970496177673340e-01 2.099506407976150513e-01 2.912228107452392578e-01 5.410971865057945251e-02 -4.831150919198989868e-02 1.499945223331451416e-01 -1.093758717179298401e-01 4.345570802688598633e-01 -1.475203186273574829e-01 5.134424939751625061e-02 2.530902028083801270e-01 -1.944643855094909668e-01 2.083608508110046387e-02 -1.888762414455413818e-01 6.958329677581787109e-02 9.704938158392906189e-03 -8.015330880880355835e-02 -5.515300855040550232e-02 2.045051008462905884e-01 1.937759518623352051e-01 7.195300608873367310e-02
4.271097481250762939e-01 2.250437885522842407e-01 7.566839456558227539e-02 5.639844387769699097e-02 1.848838776350021362e-01 -3.936047852039337158e-02 -8.625486493110656738e-02 1.254432052373886108e-01 1.513697355985641479e-01 -3.387900441884994507e-02 1.875820308923721313e-01 -9.634479880332946777e-02 1.807350851595401764e-02 1.265509724617004395e-01 -2.011017799377441406e-01 -2.569229006767272949e-01 1.023077219724655151e-02 9.758201986551284790e-02 2.374354451894760132e-01 -9.896952658891677856e-03 -3.052417039871215820e-01 7.734490558505058289e-03 -2.033013254404067993e-01 9.513008594512939453e-02 1.730777472257614136e-01 -1.467822585254907608e-02 2.937068641185760498e-01 -2.396622002124786377e-01 -2.752263844013214111e-02 2.807878255844116211e-01 1.638197451829910278e-01 1.333138346672058105e-01
-2.151200026273727417e-01 8.315935730934143066e-02 2.080476284027099609e-01 4.586650431156158447e-01 1.273206919431686401e-01 -6.159304827451705933e-02 -1.185147836804389954e-01 2.065603286027908325e-01 -1.895582228899002075e-01 1.346673164516687393e-02 1.887468099594116211e-01 -3.397887647151947021e-01 -1.336195170879364014e-01 1.803503781557083130e-01 -6.939374655485153198e-02 1.932436972856521606e-01 2.948880568146705627e-02 1.413544714450836182e-01 1.532799452543258667e-01 -2.677882313728332520e-01 -1.337879598140716553e-01 5.098028853535652161e-02 1.904460042715072632e-01 2.094075381755828857e-01 1.159528717398643494e-01 2.253438383340835571e-01 -1.305928379297256470e-01 -2.980962209403514862e-02 1.273120343685150146e-01 -9.756072610616683960e-02 9.216128848493099213e-03 1.097454950213432312e-01
1.256302837282419205e-02 -6.837719678878784180e-02 1.532824337482452393e-01 -1.208919137716293335e-01 1.051591262221336365e-01 -4.007246792316436768e-01 -3.258672058582305908e-01 3.140263631939888000e-02 2.025789916515350342e-01 -1.350564658641815186e-01 7.747758924961090088e-02 -1.532580405473709106e-01 1.026837974786758423e-01 2.534579038619995117e-01 -6.238666921854019165e-02 -4.423572868108749390e-02 1.864457577466964722e-01 -5.441862717270851135e-02 2.664563357830047607e-01 -3.969947993755340576e-01 2.193030528724193573e-02 4.394510388374328613e-02 -3.775496035814285278e-02 1.135659143328666687e-01 -1.318790465593338013e-01 -1.009341105818748474e-01 -1.484323143959045410e-01 1.442984193563461304e-01 1.678444892168045044e-01 2.372527718544006348e-01 2.319572120904922485e-01 1.306848973035812378e-01
3.105131350457668304e-02 1.287946850061416626e-01 9.135968983173370361e-02 -1.666693985462188721e-01 9.245239198207855225e-02 -3.043785393238067627e-01 -2.276486456394195557e-01 6.459417939186096191e-02 6.917566061019897461e-02 -2.043844461441040039e-01 1.453372389078140259e-01 -6.899292021989822388e-02 2.528925798833370209e-02 8.310478180646896362e-02 5.793009698390960693e-02 -2.421842068433761597e-01 3.377986550331115723e-01 -1.883115917444229126e-01 3.882687389850616455e-01 -1.430542469024658203e-01 1.350756287574768066e-01 -2.045789062976837158e-01 8.053366839885711670e-02 9.077389538288116455e-02 7.204562425613403320e-02 2.476064413785934448e-01 -2.165691256523132324e-01 -4.298595711588859558e-02 2.117125242948532104e-01 -1.059595346450805664e-01 1.861000359058380127e-01 2.135273963212966919e-01
-2.006286531686782837e-01 -7.148500531911849976e-02 5.837514251470565796e-02 4.236283525824546814e-02 2.094907611608505249e-01 -4.124310612678527832e-01 -1.020655781030654907e-01 1.696006059646606445e-01 2.724071964621543884e-02 1.419726163148880005e-01 1.137155741453170776e-01 -2.001579701900482178e-01 1.654603481292724609e-01 4.410635828971862793e-01 -5.782756581902503967e-02 -2.791647613048553467e-01 2.023976445198059082e-01 -1.560901757329702377e-02 2.028086632490158081e-01 -1.161868572235107422e-01 5.686907097697257996e-02 1.325158774852752686e-01 -2.754687098786234856e-03 8.325911313295364380e-02 1.151625588536262512e-01 -2.045786567032337189e-02 -2.652387917041778564e-01 -2.710530757904052734e-01 8.848337456583976746e-03 5.980477854609489441e-02 -2.632125047966837883e-03 1.855991631746292114e-01
-4.275352507829666138e-02 1.560981571674346924e-01 1.115268911235034466e-03 -1.401937156915664673e-01 3.357259333133697510e-01 -2.145628780126571655e-01 -1.311581730842590332e-01 3.128232657909393311e-01 1.364872008562088013e-01 3.760272264480590820e-02 1.409735381603240967e-01 -3.293082416057586670e-01 4.524615779519081116e-02 1.731706261634826660e-01 5.150864273309707642e-02 -2.587749361991882324e-01 1.858645677566528320e-01 -4.069947823882102966e-02 4.004295170307159424e-01 -1.852592378854751587e-01 1.959783397614955902e-02 1.297550052404403687e-01 8.765348792076110840e-02 1.686515659093856812e-01 -7.587793469429016113e-02 -2.682366967201232910e-02 1.048882156610488892e-01 -1.506530195474624634e-01 6.643267720937728882e-02 -3.010305343195796013e-03 1.115904301404953003e-01 2.984349727630615234e-01
-2.328001707792282104e-01 -1.979446262121200562e-01 2.488842606544494629e-01 4.638337716460227966e-02 1.918344646692276001e-01 1.469534635543823242e-02 -2.716178447008132935e-02 1.367263495922088623e-01 1.788796931505203247e-01 6.928360462188720703e-02 2.471072226762771606e-01 1.284961700439453125e-01 1.475572437047958374e-01 2.586769163608551025e-01 2.425546012818813324e-02 2.580235600471496582e-01 -1.552862823009490967e-01 6.973413378000259399e-02 4.234125614166259766e-01 -1.681152731180191040e-01 9.931688755750656128e-02 -1.023033931851387024e-01 6.530798226594924927e-02 2.605598568916320801e-01 -3.339621797204017639e-02 2.177825570106506348e-01 6.261167675256729126e-02 -6.194565072655677795e-02 1.650099158287048340e-01 -1.522289663553237915e-01 2.335858047008514404e-01 1.599563360214233398e-01
5.275694653391838074e-02 1.704206019639968872e-01 8.960615843534469604e-03 -9.716871380805969238e-02 -1.914326697587966919e-01 -9.935069084167480469e-02 2.028042636811733246e-02 2.854000031948089600e-01 -1.260548532009124756e-01 -2.346321381628513336e-02 3.291492164134979248e-01 1.911908201873302460e-02 -2.635918371379375458e-02 4.101685434579849243e-02 -1.567989736795425415e-01 -1.181195862591266632e-02 9.952085465192794800e-02 1.530777812004089355e-01 2.510673105716705322e-01 -5.666146799921989441e-02 4.344151355326175690e-03 7.185242325067520142e-02 3.718839585781097412e-01 -9.467567503452301025e-02 3.803787529468536377e-01 1.373666673898696899e-01 -3.911208733916282654e-02 -2.367273271083831787e-01 1.494987607002258301e-01 -1.119401082396507263e-01 1.449668258428573608e-01 -3.859713673591613770e-01
2.449875026941299438e-01 1.392013579607009888e-01 3.100606203079223633e-01 9.497359395027160645e-03 1.957146972417831421e-01 -3.083161413669586182e-01 -4.798719286918640137e-02 -9.529359638690948486e-02 -1.591653823852539062e-01 -1.015572026371955872e-01 6.203522160649299622e-02 -2.276663631200790405e-01 2.961557544767856598e-02 2.105522304773330688e-01 1.985925436019897461e-01 2.186363376677036285e-02 2.067440748214721680e-01 1.982814818620681763e-02 1.268436610698699951e-01 -2.763519883155822754e-01 1.876359581947326660e-01 -1.003550067543983459e-01 -2.106834501028060913e-01 6.986419856548309326e-02 2.487315982580184937e-01 1.377266831696033478e-02 2.935275733470916748e-01 -2.881252765655517578e-01 4.545641317963600159e-02 -7.227496057748794556e-02 -5.904179997742176056e-04 -1.857699900865554810e-01
2.253157645463943481e-01 2.563584595918655396e-03 -1.072043459862470627e-02 1.189228370785713196e-01 3.297422528266906738e-01 4.603879898786544800e-02 -2.568602561950683594e-01 1.575960777699947357e-02 -1.280991435050964355e-01 -1.942884363234043121e-02 3.111138008534908295e-02 -2.731692790985107422e-02 3.918960988521575928e-01 2.704972326755523682e-01 -7.852364331483840942e-02 -1.486483365297317505e-01 -2.585627138614654541e-01 1.353213936090469360e-01 2.214580774307250977e-01 -1.939499080181121826e-01 3.704625740647315979e-02 -9.021760895848274231e-03 -1.862294673919677734e-01 9.548157453536987305e-03 1.349261403083801270e-01 2.544800043106079102e-01 6.103765964508056641e-02 -1.189502477645874023e-01 1.466302871704101562e-01 2.381510287523269653e-01 1.937569528818130493e-01 -2.443924248218536377e-01
1.243853345513343811e-01 1.534794569015502930e-01 1.152019724249839783e-01 -9.212135523557662964e-02 -3.449768722057342529e-01 -2.802926599979400635e-01 -3.053989410400390625e-01 1.846483498811721802e-01 -1.463922411203384399e-01 -9.091647714376449585e-02 2.677320875227451324e-02 -9.751111268997192383e-03 7.293714582920074463e-02 2.867534458637237549e-01 -1.359745115041732788e-02 -1.273676306009292603e-01 -2.432816326618194580e-01 -8.719845116138458252e-02 1.767937093973159790e-01 -1.331077516078948975e-01 -1.000802442431449890e-01 -1.368408501148223877e-01 8.529182523488998413e-02 1.149586960673332214e-01 1.247009858489036560e-01 1.992366313934326172e-01 -1.659992039203643799e-01 1.387174520641565323e-02 2.443172335624694824e-01 -8.226703107357025146e-02 9.666410833597183228e-02 -3.949980735778808594e-01
1.970900893211364746e-01 1.446653306484222412e-01 1.095573008060455322e-01 -4.237610846757888794e-02 1.126297712326049805e-01 9.670647792518138885e-03 -1.423557549715042114e-01 3.801132366061210632e-02 -1.390250772237777710e-01 -7.100678514689207077e-03 1.383255934342741966e-03 -1.945485323667526245e-01 3.861392438411712646e-01 3.658764958381652832e-01 -4.890155419707298279e-02 -1.211045980453491211e-01 -1.205034777522087097e-01 1.493844538927078247e-01 9.509729593992233276e-02 -1.874765753746032715e-01 2.201415896415710449e-01 -4.076102003455162048e-02 -5.062629655003547668e-02 3.689069151878356934e-01 3.044568747282028198e-02 2.498831003904342651e-01 5.561520345509052277e-03 2.389402985572814941e-01 1.509938240051269531e-01 -2.171013057231903076e-01 2.591988742351531982e-01 8.525608479976654053e-02
1.856991462409496307e-02 -2.713218517601490021e-02 -2.053949981927871704e-01 1.267878562211990356e-01 2.259187251329421997e-01 -1.723364144563674927e-01 -2.189757823944091797e-01 2.406050860881805420e-01 -6.116449832916259766e-03 -3.203122690320014954e-02 2.674823105335235596e-01 -1.957474797964096069e-01 2.125372439622879028e-01 8.221932686865329742e-03 -1.578276157379150391e-01 -5.142193287611007690e-02 -1.411805003881454468e-01 -3.687175735831260681e-02 2.937693297863006592e-01 -4.277969896793365479e-02 6.778959184885025024e-02 -8.636733144521713257e-02 1.302191317081451416e-01 1.567811816930770874e-01 1.269104983657598495e-02 3.792043030261993408e-01 -3.444010913372039795e-01 -7.157891523092985153e-03 1.837553679943084717e-01 -5.028568953275680542e-02 2.991338074207305908e-01 1.376427263021469116e-01
-9.093317389488220215e-02 6.973666697740554810e-02 1.285552978515625000e-01 3.890752792358398438e-01 3.929831460118293762e-02 1.156525835394859314e-01 -1.641806364059448242e-01 -5.568188428878784180e-02 -2.246042340993881226e-02 -9.491908550262451172e-02 1.256839931011199951e-02 -5.008497834205627441e-01 1.893974244594573975e-01 2.429772168397903442e-01 -1.264988444745540619e-02 -1.637825071811676025e-01 9.409926831722259521e-02 -1.285211294889450073e-01 2.286494523286819458e-01 -3.057368695735931396e-01 -1.079191565513610840e-01 1.493824422359466553e-01 1.078675501048564911e-02 1.967963874340057373e-01 2.333134710788726807e-01 -3.705845400691032410e-02 4.109565168619155884e-02 1.117299124598503113e-01 1.582095921039581299e-01 -9.902315586805343628e-02 1.747568696737289429e-01 1.108061820268630981e-01
1.548506468534469604e-01 7.361787557601928711e-02 7.494908571243286133e-02 2.973104119300842285e-01 -6.078382208943367004e-02 -3.615499734878540039e-01 7.471435517072677612e-02 4.953978359699249268e-01 4.825634509325027466e-02 -6.807542592287063599e-02 1.396194547414779663e-01 -7.103527337312698364e-02 -2.416268736124038696e-01 2.124257236719131470e-01 -2.020699232816696167e-01 6.951048970222473145e-02 -8.169891685247421265e-02 4.901794344186782837e-02 1.756583750247955322e-01 -8.214606344699859619e-02 -1.078129634261131287e-01 9.244050085544586182e-02 2.855750024318695068e-01 2.357476353645324707e-01 1.494158655405044556e-01 -1.653759181499481201e-01 -6.918622530065476894e-04 -1.400814354419708252e-01 8.654294908046722412e-02 6.474528461694717407e-02 1.520580500364303589e-01 -4.920247942209243774e-02
-1.780512779951095581e-01 -7.375585287809371948e-02 2.143896073102951050e-01 1.629294455051422119e-01 1.418915539979934692e-01 8.504016697406768799e-02 -1.617079377174377441e-01 1.718046367168426514e-01 9.059948474168777466e-02 -1.648386716842651367e-01 2.076914459466934204e-01 1.124048382043838501e-01 5.944644287228584290e-02 2.092085033655166626e-01 -2.106702625751495361e-01 -1.762398630380630493e-01 -1.016478836536407471e-01 -1.386670172214508057e-01 3.779209554195404053e-01 -1.889856606721878052e-01 -7.442080974578857422e-02 3.865815233439207077e-03 -4.961113631725311279e-02 5.311661213636398315e-02 -1.676438748836517334e-01 4.859519377350807190e-02 8.178318291902542114e-02 -2.613424062728881836e-01 -2.455217391252517700e-01 -1.285689771175384521e-01 4.049319922924041748e-01 -1.680792272090911865e-01
1.890102215111255646e-02 -7.123799622058868408e-02 3.273695334792137146e-02 1.694219261407852173e-01 -1.158966682851314545e-02 -8.442786335945129395e-02 -3.722744286060333252e-01 2.115640938282012939e-01 -3.272206708788871765e-02 -2.924069464206695557e-01 -1.177035346627235413e-01 -3.080048263072967529e-01 9.602398425340652466e-02 2.062736600637435913e-01 8.689100295305252075e-02 -5.010871961712837219e-02 1.031838208436965942e-01 -1.157534401863813400e-02 1.420429348945617676e-01 -1.509706079959869385e-01 -4.015949964523315430e-01 1.678911745548248291e-01 2.040476351976394653e-01 1.944236755371093750e-01 3.342492505908012390e-02 1.066767796874046326e-01 7.007463276386260986e-02 -3.110485970973968506e-01 3.501874953508377075e-02 -1.409777998924255371e-01 2.430957704782485962e-01 -7.199820131063461304e-03
1.906346678733825684e-01 -1.833418607711791992e-01 -2.668614685535430908e-01 -3.784427046775817871e-02 1.339749433100223541e-02 -3.691692277789115906e-02 1.387027204036712646e-01 -2.118412032723426819e-02 -1.825935542583465576e-01 -2.154676616191864014e-01 1.060869321227073669e-01 -1.533779799938201904e-01 -6.805413216352462769e-02 2.233287841081619263e-01 -1.845211237668991089e-01 -2.510201930999755859e-01 9.159109741449356079e-02 -1.150437071919441223e-01 2.902423143386840820e-01 -2.727645337581634521e-01 -7.398419082164764404e-02 -1.141071096062660217e-01 -3.713658952619880438e-04 3.385724723339080811e-01 1.449800133705139160e-01 2.665874920785427094e-02 2.472870647907257080e-01 -1.946346759796142578e-01 2.921816110610961914e-01 1.337324827909469604e-01 1.579160839319229126e-01 -8.780268579721450806e-02
2.998182177543640137e-01 2.181456983089447021e-01 7.471587508916854858e-02 1.383316796272993088e-02 3.558069095015525818e-02 -6.720486283302307129e-02 -4.726631939411163330e-02 -1.301471609622240067e-02 -3.437557816505432129e-01 -7.111062109470367432e-02 1.172015890479087830e-01 -2.533709108829498291e-01 -1.448433250188827515e-01 6.619031727313995361e-02 1.382974348962306976e-02 -2.948588728904724121e-01 9.991965442895889282e-02 -2.006850577890872955e-02 1.763437539339065552e-01 -3.588785231113433838e-01 -2.276691645383834839e-01 -6.296691298484802246e-02 -1.471627652645111084e-01 2.360237389802932739e-01 1.747708320617675781e-01 -7.305706292390823364e-02 2.516488432884216309e-01 -1.940393000841140747e-01 1.673607528209686279e-01 2.308740317821502686e-01 -4.205878078937530518e-02 -1.073714122176170349e-01
-1.079320162534713745e-01 -1.324749272316694260e-02 2.081397324800491333e-01 1.158159971237182617e-01 9.783167392015457153e-02 -3.237482532858848572e-02 -1.872058659791946411e-01 1.011193729937076569e-02 -8.434531837701797485e-02 -1.349749416112899780e-01 1.407850682735443115e-01 -5.401637777686119080e-02 8.901956677436828613e-02 -1.311791837215423584e-01 -2.466143667697906494e-01 -4.335225820541381836e-01 3.662183880805969238e-01 1.774405092000961304e-01 2.127405554056167603e-01 -1.708711832761764526e-01 -1.015790477395057678e-01 6.698893010616302490e-02 -3.246328830718994141e-01 2.770582437515258789e-01 2.578977644443511963e-01 6.463967263698577881e-02 -1.183806359767913818e-02 -4.959008470177650452e-02 1.241128966212272644e-01 -1.404071450233459473e-01 1.154109016060829163e-01 -7.051095366477966309e-02
1.064914613962173462e-01 1.777321100234985352e-01 1.961825340986251831e-01 3.049308359622955322e-01 -5.182764306664466858e-02 -9.891998767852783203e-02 1.230423152446746826e-01 2.117835134267807007e-01 -2.894178032875061035e-01 -2.052253037691116333e-01 -2.960462123155593872e-02 9.088069945573806763e-02 1.733625233173370361e-01 -5.182747170329093933e-02 2.885323017835617065e-02 -7.686001062393188477e-02 -8.258364349603652954e-02 9.800398349761962891e-02 4.096960127353668213e-01 -3.054418563842773438e-01 -6.667499244213104248e-02 -8.744461461901664734e-03 6.017033755779266357e-02 -8.474420011043548584e-02 6.592088192701339722e-02 2.444097250699996948e-01 2.883302569389343262e-01 -2.789418399333953857e-02 2.410815060138702393e-01 9.952034801244735718e-03 2.789284586906433105e-01 -4.161934554576873779e-02
1.199661642313003540e-01 -1.575761139392852783e-01 6.465441733598709106e-02 -1.882859319448471069e-01 -3.990483283996582031e-02 -1.599954068660736084e-01 -6.417960673570632935e-02 2.922971546649932861e-01 -2.471962124109268188e-01 -1.828513853251934052e-02 2.527311742305755615e-01 -7.341280579566955566e-02 7.105279713869094849e-02 1.411711722612380981e-01 5.580439791083335876e-02 -1.484622359275817871e-01 -6.407454609870910645e-02 1.366485804319381714e-01 2.662582695484161377e-01 4.461508244276046753e-02 -1.449577361345291138e-01 -6.715762615203857422e-02 1.039019301533699036e-01 3.175277709960937500e-01 2.130447924137115479e-01 2.909674048423767090e-01 -3.671018406748771667e-02 -2.844969630241394043e-01 -1.451255679130554199e-01 2.963355975225567818e-03 2.325304746627807617e-01 -3.213740289211273193e-01
3.132336735725402832e-01 1.546543985605239868e-01 5.188195034861564636e-02 -3.350915620103478432e-03 -4.624107107520103455e-02 -1.980585604906082153e-01 -2.886279486119747162e-02 3.873308375477790833e-02 5.410830304026603699e-02 -2.859640121459960938e-02 1.546601802110671997e-01 -7.353797089308500290e-03 -2.922683395445346832e-02 1.406317204236984253e-01 1.305075287818908691e-01 8.426927030086517334e-02 2.435001730918884277e-01 9.007467329502105713e-02 1.660210192203521729e-01 -4.268524050712585449e-01 -4.338589683175086975e-02 4.953892901539802551e-02 -1.290040016174316406e-01 -4.682683851569890976e-03 3.132275640964508057e-01 4.633957147598266602e-01 3.096445202827453613e-01 -6.291691213846206665e-02 4.003655537962913513e-02 -2.061897367238998413e-01 -2.204040251672267914e-02 -6.016887351870536804e-02
1.315713822841644287e-01 -4.998035728931427002e-02 2.328407317399978638e-01 -2.466153949499130249e-01 -2.227852642536163330e-01 -2.245595604181289673e-01 -1.849984675645828247e-01 2.754292190074920654e-01 -1.578259170055389404e-01 6.010497733950614929e-02 2.482181191444396973e-01 -2.147742174565792084e-02 1.126151010394096375e-01 3.048145174980163574e-01 2.838455326855182648e-02 -3.136842846870422363e-01 2.374850511550903320e-01 -5.642336234450340271e-02 1.853544563055038452e-01 -4.813105612993240356e-02 -9.444987773895263672e-02 3.070967830717563629e-02 1.868790984153747559e-01 2.043082416057586670e-01 8.558905869722366333e-02 1.334918588399887085e-01 2.380935847759246826e-01 -3.925276175141334534e-02 -2.237488627433776855e-01 2.873232029378414154e-02 9.380699694156646729e-02 1.837647706270217896e-01
8.444257080554962158e-02 -2.999410778284072876e-02 2.568435370922088623e-01 -7.677476108074188232e-02 1.238610595464706421e-01 -3.935346901416778564e-01 -1.806326359510421753e-01 1.084072738885879517e-01 7.636748254299163818e-02 -7.649348676204681396e-02 1.966391652822494507e-01 -2.877588570117950439e-01 9.871699661016464233e-02 1.408140361309051514e-01 -2.853190526366233826e-02 -1.984731405973434448e-01 6.254508346319198608e-02 -2.091531455516815186e-01 4.206648170948028564e-01 -2.168991267681121826e-01 6.802189350128173828e-02 9.178630262613296509e-02 -1.737803816795349121e-01 1.346988379955291748e-01 -2.887096107006072998e-01 1.418624520301818848e-01 3.970522806048393250e-02 -2.164061069488525391e-01 4.191432148218154907e-02 9.071524441242218018e-02 -6.993146240711212158e-02 5.255281925201416016e-02
4.013414680957794189e-01 3.837470337748527527e-02 3.129180073738098145e-01 -1.238915473222732544e-01 1.192978397011756897e-01 -8.180614560842514038e-02 -8.814123459160327911e-03 -5.476082861423492432e-02 -1.878558546304702759e-01 2.379673533141613007e-02 1.656191051006317139e-01 -1.792490631341934204e-01 -5.202036350965499878e-02 1.768072247505187988e-01 1.545129567384719849e-01 -1.543238013982772827e-01 5.072888731956481934e-02 -9.808025509119033813e-02 3.211548030376434326e-01 -1.964491009712219238e-01 4.893178492784500122e-02 -9.693920612335205078e-02 -2.221795916557312012e-01 6.937403231859207153e-02 4.363019764423370361e-01 7.223115116357803345e-02 1.137248575687408447e-01 -8.037218451499938965e-02 2.625891864299774170e-01 -7.671651989221572876e-02 1.091155335307121277e-01 3.877476230263710022e-02
4.701432213187217712e-02 -7.027336396276950836e-03 7.797058671712875366e-02 2.795243263244628906e-01 2.057333290576934814e-02 -2.941546440124511719e-01 1.259592473506927490e-01 1.905622631311416626e-01 -2.641650140285491943e-01 -1.799505650997161865e-01 1.166000217199325562e-01 1.771416217088699341e-01 -2.440510690212249756e-02 2.038666307926177979e-01 -1.075830832123756409e-01 -2.078646235167980194e-02 -1.298555582761764526e-01 -3.372575715184211731e-02 4.313678145408630371e-01 -1.988448053598403931e-01 -9.507095813751220703e-02 -8.409517258405685425e-02 1.329340636730194092e-01 -7.616218924522399902e-02 9.870746731758117676e-02 2.068760544061660767e-01 2.318906038999557495e-01 5.608978495001792908e-02 6.122963875532150269e-02 -1.908709108829498291e-01 3.259445428848266602e-01 -1.844259649515151978e-01
3.541746735572814941e-01 9.419059753417968750e-02 9.440311789512634277e-02 2.456456422805786133e-02 6.437025219202041626e-02 2.906955592334270477e-02 1.184043139219284058e-01 1.583115458488464355e-01 -2.564366348087787628e-02 8.439462631940841675e-02 1.743893921375274658e-01 -1.679450124502182007e-01 2.858354747295379639e-01 3.864668905735015869e-01 -5.403434112668037415e-02 -2.892152965068817139e-02 -8.537347614765167236e-02 1.914352327585220337e-01 3.175515830516815186e-01 -1.075767949223518372e-01 2.561282515525817871e-01 3.408868610858917236e-02 -6.699528545141220093e-02 2.728297412395477295e-01 1.248141229152679443e-01 3.591192066669464111e-01 -3.431160235777497292e-03 7.492706645280122757e-03 -1.836957409977912903e-02 -1.982208937406539917e-01 1.484061777591705322e-01 5.087376758456230164e-02
1.039204597473144531e-01 6.329284608364105225e-02 -4.721499979496002197e-02 8.535652607679367065e-02 5.228924378752708435e-02 1.308352202177047729e-01 -2.656306326389312744e-01 3.638192117214202881e-01 -2.865348160266876221e-01 2.264873310923576355e-02 1.855933070182800293e-01 1.518269479274749756e-01 1.045079827308654785e-01 2.002925612032413483e-02 5.314661562442779541e-02 -1.506535559892654419e-01 3.256613016128540039e-01 4.617938026785850525e-02 1.769006103277206421e-01 -1.918684691190719604e-01 -1.579486429691314697e-01 -1.964682191610336304e-01 -4.689104110002517700e-02 7.457481324672698975e-02 1.286810040473937988e-01 1.719435006380081177e-01 -1.063536107540130615e-01 -3.726375401020050049e-01 2.139105275273323059e-02 -1.524956822395324707e-01 3.282322883605957031e-01 2.455673180520534515e-02
-1.751021668314933777e-02 1.726815700531005859e-01 1.321184784173965454e-01 5.870547518134117126e-02 6.689004600048065186e-02 -5.905792117118835449e-02 -1.511684358119964600e-01 1.787424236536026001e-01 -2.076885551214218140e-01 -1.191207319498062134e-01 2.662340104579925537e-01 6.337646394968032837e-02 3.512295484542846680e-01 2.475694268941879272e-01 -3.531723842024803162e-02 9.688922762870788574e-02 -1.778767257928848267e-02 2.075106650590896606e-01 9.120366722345352173e-02 -5.280513316392898560e-02 1.112110018730163574e-01 1.671635732054710388e-02 -2.143756896257400513e-01 3.582562804222106934e-01 1.130910590291023254e-01 3.169088065624237061e-01 -1.782471388578414917e-01 2.603864669799804688e-01 1.103516519069671631e-01 -1.655324995517730713e-01 2.545908689498901367e-01 -8.762796409428119659e-03
3.041432425379753113e-02 -1.042292788624763489e-01 -4.269668832421302795e-02 -1.675071194767951965e-02 2.094872742891311646e-01 -9.425235912203788757e-03 -5.979235097765922546e-02 -1.159780696034431458e-01 4.640430212020874023e-02 2.425353527069091797e-01 3.827548772096633911e-02 -1.930531561374664307e-01 5.882282182574272156e-02 1.735615432262420654e-01 -4.123847186565399170e-01 -1.132099479436874390e-01 -9.709572792053222656e-02 -5.108651518821716309e-02 1.248496249318122864e-01 -1.665726900100708008e-01 -2.256694883108139038e-01 -5.003394186496734619e-02 8.135928958654403687e-02 2.616952359676361084e-01 2.544734776020050049e-01 4.917688369750976562e-01 1.842526048421859741e-01 -6.615135818719863892e-02 1.654010117053985596e-01 -2.193953096866607666e-01 3.064189665019512177e-02 -6.067070737481117249e-02
2.050746604800224304e-02 -1.230326145887374878e-01 1.127976402640342712e-01 -2.085443027317523956e-02 -9.334973990917205811e-03 9.407100826501846313e-02 -2.189372181892395020e-01 3.354472294449806213e-02 1.504245549440383911e-01 3.608365729451179504e-02 2.040939778089523315e-01 -6.750786304473876953e-02 1.279470920562744141e-01 3.527671694755554199e-01 -4.914363473653793335e-02 -2.480501681566238403e-01 2.295657992362976074e-01 -5.522894207388162613e-03 3.654413223266601562e-01 -1.372939199209213257e-01 -3.647081255912780762e-01 1.091897338628768921e-01 -1.637379080057144165e-01 1.288234144449234009e-01 4.905113577842712402e-02 1.130110174417495728e-01 -9.299888461828231812e-02 -3.527328372001647949e-01 -2.565065026283264160e-01 5.122471228241920471e-02 2.286962978541851044e-02 1.665268838405609131e-01
1.585212349891662598e-02 2.435900270938873291e-02 3.986554145812988281e-01 1.763923466205596924e-01 1.500266790390014648e-01 -3.155661523342132568e-01 1.574273258447647095e-01 1.096214540302753448e-02 -7.565865665674209595e-02 -7.241708040237426758e-02 2.400123924016952515e-01 -3.076125495135784149e-02 3.184882923960685730e-02 2.067031115293502808e-01 -4.189686775207519531e-01 -1.228732094168663025e-01 -7.509946078062057495e-02 3.838675841689109802e-02 5.414975062012672424e-02 7.812178134918212891e-02 -2.209316641092300415e-01 -1.729409545660018921e-01 -1.506103109568357468e-02 1.705718934535980225e-01 1.099332720041275024e-01 -3.449066355824470520e-02 1.763589307665824890e-02 -2.950795888900756836e-01 -6.289811339229345322e-03 2.649600207805633545e-01 2.335265874862670898e-01 -9.274722635746002197e-02
7.415713369846343994e-02 -4.196050390601158142e-02 2.560826241970062256e-01 1.779207736253738403e-01 -1.231336779892444611e-02 -3.415755927562713623e-02 -2.448194175958633423e-01 4.979715123772621155e-02 -1.534439176321029663e-01 -8.071817457675933838e-02 -6.990795582532882690e-02 1.068366020917892456e-01 9.619264304637908936e-02 -1.044594272971153259e-01 -3.248553574085235596e-01 -3.547279536724090576e-01 1.863424330949783325e-01 1.119387745857238770e-01 2.293292731046676636e-01 -1.864138245582580566e-01 9.211438149213790894e-02 7.352773845195770264e-02 -1.421207040548324585e-01 3.901114761829376221e-01 2.834466695785522461e-01 1.410120874643325806e-01 -1.705301180481910706e-02 9.131171740591526031e-03 2.234850525856018066e-01 -1.750535368919372559e-01 4.467495530843734741e-02 1.726949959993362427e-01
-1.284397486597299576e-02 2.278737537562847137e-02 8.698475360870361328e-02 -8.423908799886703491e-02 2.374536097049713135e-01 -9.837107360363006592e-02 -3.252836763858795166e-01 1.323973089456558228e-01 -2.069547623395919800e-01 6.032411381602287292e-02 1.304606795310974121e-01 5.736694484949111938e-02 2.929487824440002441e-01 3.024362623691558838e-01 -1.940506324172019958e-02 3.750746138393878937e-03 -2.105979807674884796e-02 1.339760422706604004e-01 1.508931815624237061e-01 -2.193082422018051147e-01 2.016117572784423828e-01 8.877160400152206421e-02 -2.347158342599868774e-01 3.192527890205383301e-01 1.146978959441184998e-01 3.156953454017639160e-01 1.127624735236167908e-01 2.511019408702850342e-01 1.186020076274871826e-01 -1.929901540279388428e-01 6.862133741378784180e-02 1.067219898104667664e-01
-1.487723141908645630e-01 -4.384484514594078064e-02 -6.436640769243240356e-02 -2.833361923694610596e-01 1.560532003641128540e-01 -1.966113150119781494e-01 -8.266636729240417480e-02 6.752367317676544189e-02 -1.368864625692367554e-01 7.526074349880218506e-02 2.766544222831726074e-01 2.590669505298137665e-02 8.218958228826522827e-02 6.442300975322723389e-02 3.607633698265999556e-04 3.890255093574523926e-02 2.785265147686004639e-01 4.665479809045791626e-02 2.808987498283386230e-01 -4.439854919910430908e-01 1.155850142240524292e-01 -3.468459099531173706e-02 2.367655187845230103e-02 2.503229379653930664e-01 1.932323724031448364e-01 8.862521499395370483e-02 -3.019463503733277321e-03 2.858920693397521973e-01 8.091136068105697632e-02 -2.417469173669815063e-01 2.725717127323150635e-01 -5.748230591416358948e-02
4.511279612779617310e-02 6.228857487440109253e-02 2.371752411127090454e-01 1.232888028025627136e-01 3.215434774756431580e-02 -2.727710902690887451e-01 -1.692278385162353516e-01 -2.273016870021820068e-01 -3.061001896858215332e-01 -9.933668375015258789e-02 2.951928675174713135e-01 8.403673022985458374e-02 2.998763024806976318e-01 2.712415456771850586e-01 -7.710795849561691284e-02 -1.519730407744646072e-02 -3.040499053895473480e-02 1.357929408550262451e-01 1.157633140683174133e-01 -1.289912015199661255e-01 4.040569812059402466e-02 -1.358644962310791016e-01 -1.909717321395874023e-01 1.467655599117279053e-01 1.543131656944751740e-02 2.959899306297302246e-01 1.605755239725112915e-01 5.860714241862297058e-02 2.797326743602752686e-01 -1.280087679624557495e-01 2.408631592988967896e-01 -4.716832563281059265e-02
6.192916259169578552e-02 6.667728722095489502e-02 -8.979596942663192749e-02 1.788979917764663696e-01 2.401398420333862305e-01 -2.754065766930580139e-02 -2.368674427270889282e-01 7.647008448839187622e-02 4.788031801581382751e-03 2.320897281169891357e-01 3.624559342861175537e-01 9.921242296695709229e-02 2.149025052785873413e-01 3.583753854036331177e-02 -2.494417876005172729e-01 -4.996542260050773621e-02 -1.610150188207626343e-01 -4.261911660432815552e-02 2.799345850944519043e-01 -2.873511910438537598e-01 1.710699498653411865e-01 6.520688533782958984e-02 -4.117996618151664734e-02 2.711519002914428711e-01 1.766680628061294556e-01 3.055692911148071289e-01 -2.126495242118835449e-01 6.872881203889846802e-02 6.136618554592132568e-02 1.479345411062240601e-01 4.920918121933937073e-02 -1.548175215721130371e-01
7.772767450660467148e-03 -1.433160714805126190e-02 -1.846099272370338440e-02 -2.353029139339923859e-02 2.157879620790481567e-02 -4.209694638848304749e-02 -2.687697112560272217e-01 -7.471218705177307129e-02 2.024108916521072388e-01 6.542702764272689819e-02 4.234992265701293945e-01 -1.400788500905036926e-02 5.630457773804664612e-02 1.578330695629119873e-01 -2.752749323844909668e-01 2.118949443101882935e-01 -1.233607381582260132e-01 -2.326068878173828125e-01 9.839486330747604370e-02 -2.933664619922637939e-01 -8.721386641263961792e-02 -1.256187409162521362e-01 1.656234115362167358e-01 2.052044123411178589e-01 3.170500993728637695e-01 1.767924427986145020e-01 1.087334156036376953e-01 -1.762411296367645264e-01 -1.464152336120605469e-01 -1.516840457916259766e-01 1.892777532339096069e-01 -1.797211319208145142e-01
-1.373624354600906372e-01 -2.033299207687377930e-01 3.969896733760833740e-01 -1.079691923223435879e-03 2.545694410800933838e-01 1.203764453530311584e-01 -3.006401360034942627e-01 2.306954003870487213e-02 -8.883133530616760254e-02 -2.528633773326873779e-01 8.542038500308990479e-02 3.098335489630699158e-02 1.269244849681854248e-01 2.615662813186645508e-01 4.349913448095321655e-02 -1.623588651418685913e-01 -8.063223212957382202e-03 -7.211224734783172607e-02 2.711722850799560547e-01 -1.823427230119705200e-01 -1.634162813425064087e-01 -2.093387544155120850e-01 3.677970543503761292e-02 9.152159094810485840e-02 -5.914255231618881226e-02 8.546136319637298584e-02 2.287400513887405396e-01 -2.450364977121353149e-01 -1.891561150550842285e-01 -1.444239318370819092e-01 2.130760401487350464e-01 -3.994873166084289551e-02
-3.020214438438415527e-01 9.220768511295318604e-02 2.025128006935119629e-01 -1.301614660769701004e-02 2.078232914209365845e-01 2.415171861648559570e-01 -4.493920803070068359e-01 7.638054341077804565e-02 -9.583466500043869019e-02 -2.394456118345260620e-01 1.645166277885437012e-01 -3.192371502518653870e-02 1.051739673130214214e-04 4.001083672046661377e-01 2.963391132652759552e-02 -3.479186296463012695e-01 -6.254728138446807861e-02 -1.730846166610717773e-01 1.989307552576065063e-01 -1.111498102545738220e-02 1.136743929237127304e-02 -4.675100371241569519e-02 -3.298102319240570068e-02 3.666755184531211853e-02 1.313413530588150024e-01 1.670420169830322266e-02 1.182985678315162659e-01 -1.395456641912460327e-01 -9.547028690576553345e-03 -1.462738364934921265e-01 1.452265679836273193e-01 3.586680814623832703e-02
-6.573824584484100342e-02 -6.894556432962417603e-02 1.211454048752784729e-01 1.293407231569290161e-01 -1.328140944242477417e-01 -2.040340006351470947e-01 -1.969805061817169189e-01 3.602383732795715332e-01 1.799769550561904907e-01 9.373518079519271851e-02 1.089539155364036560e-01 -1.295336429029703140e-02 -1.091823354363441467e-01 1.020617038011550903e-01 -1.877545118331909180e-01 -2.794541716575622559e-01 2.505581378936767578e-01 -8.369464427232742310e-02 2.029528766870498657e-01 -1.633736044168472290e-01 -4.174336045980453491e-02 -2.239318192005157471e-01 3.913473710417747498e-02 4.004713892936706543e-01 4.221576452255249023e-02 -1.254176646471023560e-01 -3.872733563184738159e-02 -2.362062186002731323e-01 1.049639955163002014e-01 5.232329294085502625e-02 3.170458972454071045e-01 4.729637131094932556e-02
-9.003385901451110840e-02 3.623077571392059326e-01 5.849977210164070129e-02 5.240159034729003906e-01 1.057740524411201477e-01 -6.143629550933837891e-02 -2.457536011934280396e-01 2.438738197088241577e-01 -2.114777266979217529e-02 3.742371872067451477e-02 -1.179874688386917114e-02 -1.883556991815567017e-01 -1.763296313583850861e-02 7.789540290832519531e-02 -6.601454317569732666e-02 6.130599603056907654e-02 1.797465831041336060e-01 -5.090460553765296936e-02 1.514181643724441528e-01 -2.648430168628692627e-01 -6.587405502796173096e-02 1.199950054287910461e-01 2.196725010871887207e-01 2.530755996704101562e-01 2.054094970226287842e-01 -7.622759789228439331e-02 -1.294578909873962402e-01 7.759369164705276489e-02 2.338020056486129761e-01 1.272687781602144241e-02 7.305097579956054688e-02 -7.657710462808609009e-02
9.445943683385848999e-02 -1.057966500520706177e-01 2.431779354810714722e-01 2.002373151481151581e-02 1.631080657243728638e-01 -1.612911373376846313e-01 4.891812801361083984e-02 4.372336864471435547e-01 -4.901031497865915298e-03 -1.561746001243591309e-01 2.585240304470062256e-01 -1.524113416671752930e-01 1.206831037998199463e-01 -4.253999143838882446e-02 -9.990957379341125488e-02 -2.176871299743652344e-01 1.715110242366790771e-02 -1.864580786786973476e-03 2.069897651672363281e-01 -2.247945666313171387e-01 3.053784370422363281e-02 8.912017941474914551e-02 3.653144240379333496e-01 9.074407815933227539e-02 2.717555500566959381e-02 8.395743370056152344e-02 -2.766596712172031403e-02 -2.861475646495819092e-01 -2.590494751930236816e-01 2.805060707032680511e-02 2.841259837150573730e-01 5.145162716507911682e-02
-3.428828120231628418e-01 1.122555956244468689e-01 2.373746037483215332e-01 -6.715690344572067261e-02 2.373727262020111084e-01 -1.433531790971755981e-01 -9.795385599136352539e-02 7.260142266750335693e-02 -5.334974452853202820e-02 6.947976350784301758e-02 3.084233701229095459e-01 1.961066722869873047e-01 9.870894253253936768e-02 1.157162562012672424e-01 -5.684107914566993713e-02 -1.286501158028841019e-02 -7.384424656629562378e-02 3.650433570146560669e-02 2.721979320049285889e-01 -5.337273478507995605e-01 -2.910564281046390533e-02 -3.694729506969451904e-02 1.563650965690612793e-01 1.231399998068809509e-01 -1.996619701385498047e-01 -5.579920485615730286e-02 -1.062850877642631531e-01 -5.940619856119155884e-02 1.516273915767669678e-01 -1.067366227507591248e-01 1.537034660577774048e-01 -1.613830775022506714e-01
2.531986236572265625e-01 3.308003842830657959e-01 8.811704069375991821e-02 2.090729400515556335e-02 -1.260294578969478607e-02 -2.486376911401748657e-01 -1.704967170953750610e-01 3.324587643146514893e-02 5.656372290104627609e-03 -8.233687281608581543e-02 3.780822083353996277e-02 -9.200911968946456909e-02 4.228208214044570923e-02 3.976629581302404404e-03 1.841016709804534912e-01 -1.692305691540241241e-02 6.835617125034332275e-02 1.249333769083023071e-01 2.378784418106079102e-01 -2.264341711997985840e-01 2.332860827445983887e-01 1.721965223550796509e-01 -1.935547776520252228e-02 1.247682198882102966e-01 3.052695393562316895e-01 4.657168090343475342e-01 1.238009855151176453e-01 -6.457623839378356934e-02 1.889645159244537354e-01 -1.993757039308547974e-01 7.206064462661743164e-02 -1.871664971113204956e-01
1.816333271563053131e-02 6.063286960124969482e-02 2.349430508911609650e-02 2.509292960166931152e-01 -3.368947207927703857e-01 -1.089009493589401245e-01 -1.412173807621002197e-01 3.498153090476989746e-01 -3.741814568638801575e-02 -3.186009824275970459e-01 1.654971688985824585e-01 -1.069768816232681274e-01 -6.854279339313507080e-02 3.832814395427703857e-01 -1.284823566675186157e-01 1.226401887834072113e-02 2.650147303938865662e-02 1.152515634894371033e-01 1.400523334741592407e-01 -2.386242002248764038e-01 -2.026572376489639282e-01 2.717849016189575195e-01 1.754703968763351440e-01 1.123885740526020527e-03 2.479429244995117188e-01 1.153789684176445007e-01 -1.127621456980705261e-01 -5.518348515033721924e-02 -7.843460887670516968e-02 1.257520820945501328e-02 -1.028856188058853149e-01 -1.053137257695198059e-01
-8.009628206491470337e-02 3.027445077896118164e-01 1.985308378934860229e-01 1.393037885427474976e-01 -1.426157951354980469e-01 -1.083030626177787781e-01 -3.176127970218658447e-01 -1.986936433240771294e-03 5.452353507280349731e-02 -7.477990537881851196e-02 2.038275003433227539e-01 -1.832848638296127319e-01 1.586342155933380127e-01 2.579235136508941650e-01 -2.857077307999134064e-02 -1.388173177838325500e-02 -2.744469232857227325e-02 2.285340614616870880e-02 5.416969954967498779e-02 -3.505048155784606934e-01 -5.838423036038875580e-03 -1.723424494266510010e-01 -5.108336731791496277e-02 3.367078602313995361e-01 -1.772958599030971527e-02 6.062319502234458923e-02 1.140902861952781677e-01 -2.001266479492187500e-01 -1.733166724443435669e-02 1.880122274160385132e-01 -1.552924215793609619e-01 3.796771764755249023e-01
2.424834519624710083e-01 7.374864071607589722e-02 1.546549052000045776e-01 -1.442008465528488159e-01 3.528859838843345642e-02 -3.010626435279846191e-01 -2.384997904300689697e-02 3.335650265216827393e-02 -3.190202713012695312e-01 2.258238941431045532e-01 2.395831942558288574e-01 -3.392729908227920532e-02 4.277553036808967590e-02 2.180034518241882324e-01 1.795150190591812134e-01 -8.188473433256149292e-02 8.195086568593978882e-02 1.838535368442535400e-01 2.402521967887878418e-01 -1.949661970138549805e-01 1.200040802359580994e-01 -3.725015372037887573e-02 -1.060892343521118164e-01 1.817679852247238159e-01 2.334917187690734863e-01 3.283250927925109863e-01 6.655719131231307983e-02 -2.316916584968566895e-01 -1.010287478566169739e-01 -2.139496803283691406e-01 1.584549844264984131e-01 5.279337521642446518e-03
8.429317921400070190e-02 -5.986297130584716797e-02 -2.260375022888183594e-01 1.236372664570808411e-01 2.726275026798248291e-01 3.819859772920608521e-02 -2.735031545162200928e-01 1.525817215442657471e-01 6.472580879926681519e-02 7.053911685943603516e-02 2.405967861413955688e-01 9.292670339345932007e-02 3.020814955234527588e-01 8.848372846841812134e-02 -3.104225397109985352e-01 -1.308874934911727905e-01 1.524373590946197510e-01 1.509388722479343414e-02 1.123023852705955505e-01 -3.402973413467407227e-01 -1.165557187050580978e-02 -1.413436830043792725e-01 -2.345796078443527222e-01 5.371041223406791687e-02 3.361097276210784912e-01 5.346018448472023010e-02 -5.244618281722068787e-03 -2.683951854705810547e-01 3.794307634234428406e-02 -2.000050432980060577e-02 -1.418983489274978638e-01 -1.450060904026031494e-01
-2.933226712048053741e-02 -1.577419787645339966e-01 1.796349436044692993e-01 3.017400205135345459e-01 1.541133671998977661e-01 5.182108655571937561e-02 1.854730844497680664e-01 1.693219691514968872e-01 1.809602603316307068e-02 9.708812832832336426e-02 4.184606969356536865e-01 -1.055710949003696442e-02 1.439138650894165039e-01 1.635333001613616943e-01 -2.613279521465301514e-01 -6.314958631992340088e-02 1.579818427562713623e-01 -5.631646141409873962e-02 3.434876799583435059e-01 -1.518866121768951416e-01 -1.147577390074729919e-01 -1.526492089033126831e-01 -2.027347870171070099e-02 3.869544342160224915e-02 -9.314234554767608643e-02 1.368971168994903564e-01 1.635850220918655396e-01 -1.126122474670410156e-01 -1.568641662597656250e-01 -2.277218401432037354e-01 3.249085247516632080e-01 -1.662648282945156097e-02
2.771259546279907227e-01 2.113599628210067749e-01 2.645170390605926514e-01 4.401700794696807861e-01 -7.091757655143737793e-02 -9.073626995086669922e-02 -4.977254197001457214e-02 2.787556126713752747e-02 -7.879713922739028931e-02 -2.337892502546310425e-01 1.507923901081085205e-01 6.542290747165679932e-02 -3.589061647653579712e-02 2.860462963581085205e-01 -4.089980199933052063e-02 1.937924623489379883e-01 3.109578490257263184e-01 -3.158779069781303406e-02 3.247616291046142578e-01 -2.084402740001678467e-01 -1.431726366281509399e-01 7.232429832220077515e-02 -1.575345546007156372e-01 5.342737957835197449e-02 7.926898449659347534e-02 2.786416327580809593e-03 -4.937893827445805073e-04 -3.970860317349433899e-02 1.829899996519088745e-01 1.325999200344085693e-01 3.317764401435852051e-02 1.673936992883682251e-01
-9.028396755456924438e-02 1.975134462118148804e-01 1.783771216869354248e-01 4.472463428974151611e-01 5.227740854024887085e-02 -1.416064202785491943e-01 6.996134668588638306e-02 2.141272723674774170e-01 -1.206222102046012878e-01 -3.051274269819259644e-02 1.171521097421646118e-01 -3.236872255802154541e-01 -2.009661495685577393e-02 2.187390774488449097e-01 -1.126273646950721741e-01 -2.108380384743213654e-02 1.534477323293685913e-01 8.543919771909713745e-02 4.757760837674140930e-02 -3.855592906475067139e-01 -1.588178724050521851e-01 1.274286210536956787e-01 1.627172082662582397e-01 2.329246550798416138e-01 2.427502125501632690e-01 1.696646213531494141e-01 -1.130582913756370544e-01 2.083489894866943359e-01 1.277481764554977417e-02 3.652505949139595032e-02 4.042915627360343933e-02 3.325281292200088501e-02
1.858447194099426270e-01 2.794774174690246582e-01 3.493127180263400078e-03 5.098765715956687927e-03 1.051565110683441162e-01 -2.032108455896377563e-01 -3.734952807426452637e-01 1.278010457754135132e-01 -5.215787515044212341e-02 -1.459724754095077515e-01 5.847435444593429565e-02 -8.977384306490421295e-03 -2.009898424148559570e-01 1.922072917222976685e-01 -2.329018712043762207e-01 -1.658184230327606201e-01 -2.169658094644546509e-01 2.497866004705429077e-01 1.812677681446075439e-01 -1.154315546154975891e-01 1.258427351713180542e-01 4.221115633845329285e-02 -1.179150417447090149e-01 1.957053542137145996e-01 -8.108579553663730621e-03 1.836454309523105621e-02 9.391220659017562866e-02 -4.059799611568450928e-01 2.370364367961883545e-01 1.588574238121509552e-02 1.672030687332153320e-01 9.280779957771301270e-02
1.902844607830047607e-01 -1.003373712301254272e-01 -1.756888777017593384e-01 -6.652235984802246094e-02 1.451906710863113403e-01 -2.794759906828403473e-02 -1.316773593425750732e-01 1.936919838190078735e-01 5.447734612971544266e-03 -1.965989023447036743e-01 3.780429065227508545e-01 1.864597499370574951e-01 3.474497795104980469e-01 1.453201770782470703e-01 -2.549549639225006104e-01 -2.039602845907211304e-01 -8.906089514493942261e-02 -1.315599530935287476e-01 3.065224885940551758e-01 -1.649788916110992432e-01 4.358233511447906494e-02 -2.336516082286834717e-01 -6.605409830808639526e-02 2.209506481885910034e-01 -4.399108001962304115e-04 -8.106493391096591949e-03 -8.485241979360580444e-02 -1.414946615695953369e-01 1.338921636343002319e-01 5.359246954321861267e-02 2.671498954296112061e-01 3.696195408701896667e-02
2.221301198005676270e-02 1.928458362817764282e-01 1.952100917696952820e-02 1.315850764513015747e-01 4.504320770502090454e-02 1.988550648093223572e-02 -1.440738886594772339e-01 1.550215035676956177e-01 -1.592733412981033325e-01 4.184608533978462219e-02 4.725494980812072754e-01 1.899221092462539673e-01 2.506910860538482666e-01 9.698268771171569824e-02 1.477069314569234848e-02 -6.045283004641532898e-02 3.671810403466224670e-02 4.220795258879661560e-02 3.449197411537170410e-01 6.448929011821746826e-02 9.259561449289321899e-02 -2.866529226303100586e-01 -2.515511028468608856e-02 8.603113889694213867e-02 2.826672792434692383e-01 -1.859585195779800415e-01 -6.516812741756439209e-02 -2.695158720016479492e-01 2.056227624416351318e-01 -5.431980639696121216e-02 2.704154551029205322e-01 5.649817176163196564e-03
1.692062467336654663e-01 -1.120403856039047241e-01 -6.106199696660041809e-02 1.729738861322402954e-01 -3.719795867800712585e-02 -6.760060042142868042e-02 -3.182001411914825439e-01 -5.300503969192504883e-02 7.076242938637733459e-03 2.835507392883300781e-01 4.389261603355407715e-01 -2.033775299787521362e-01 9.908948093652725220e-02 1.203655302524566650e-01 -3.022366762161254883e-01 -1.231291219592094421e-01 -1.732096523046493530e-01 -1.540044881403446198e-02 4.405051469802856445e-02 -1.256838142871856689e-01 -6.971172988414764404e-02 -2.450997009873390198e-02 -5.613930895924568176e-02 3.709292411804199219e-01 2.841430604457855225e-01 9.538393467664718628e-02 5.079607665538787842e-02 -1.057282909750938416e-01 8.641219884157180786e-02 5.899833515286445618e-02 2.570518292486667633e-02 -2.459478229284286499e-01
5.580058693885803223e-02 1.230677217245101929e-01 7.017728686332702637e-02 3.404450416564941406e-01 2.023071050643920898e-01 9.179171919822692871e-02 -1.578074395656585693e-01 -1.098068654537200928e-01 -2.513293623924255371e-01 4.774133116006851196e-02 1.857106089591979980e-01 6.474595516920089722e-02 8.363395929336547852e-02 -2.756722830235958099e-02 -4.379627108573913574e-01 -2.234837561845779419e-01 1.622129380702972412e-01 -7.006045430898666382e-02 1.948599219322204590e-01 -2.277466505765914917e-01 -2.030247077345848083e-02 -1.969211995601654053e-01 -1.156726926565170288e-01 5.092806741595268250e-02 2.212390005588531494e-01 5.148948356509208679e-02 4.853220283985137939e-02 -2.293939292430877686e-01 1.835369765758514404e-01 1.980371773242950439e-01 1.858406960964202881e-01 -1.752736121416091919e-01
-7.680032402276992798e-02 -2.748327851295471191e-01 1.587322801351547241e-01 1.293794363737106323e-01 -4.544063284993171692e-02 -1.103191822767257690e-02 -9.522061794996261597e-02 1.886395514011383057e-01 -1.843238919973373413e-01 -1.723366230726242065e-01 4.571316242218017578e-01 -7.963690161705017090e-02 1.465659588575363159e-01 -8.094660937786102295e-02 -2.478429377079010010e-01 -4.275922179222106934e-01 1.280405968427658081e-01 7.287246733903884888e-02 1.630569398403167725e-01 -2.037930041551589966e-01 -7.009203732013702393e-02 1.256727129220962524e-01 -7.083635032176971436e-02 1.069825142621994019e-01 1.721303910017013550e-01 7.506588846445083618e-02 -9.140283614397048950e-02 -1.959125250577926636e-01 1.908069849014282227e-01 -3.734807297587394714e-02 1.766838878393173218e-01 2.237720973789691925e-02
-2.259930074214935303e-01 1.885823756456375122e-01 6.607013754546642303e-03 -3.501926735043525696e-02 -2.499826252460479736e-02 -1.757625043392181396e-01 -1.046026870608329773e-01 3.104946613311767578e-01 -8.535410463809967041e-02 -8.892299979925155640e-02 3.776181936264038086e-01 5.909198895096778870e-03 1.911700665950775146e-01 -6.338628381490707397e-02 -1.422245404683053493e-03 -3.037735586985945702e-03 2.450179159641265869e-01 1.964372768998146057e-02 2.471421658992767334e-01 -1.614935547113418579e-01 -1.765193641185760498e-01 1.157164946198463440e-01 -3.132987022399902344e-01 4.228818416595458984e-01 7.314592134207487106e-03 1.783568114042282104e-01 8.927071094512939453e-02 -7.420246303081512451e-02 -1.232717931270599365e-01 1.897013634443283081e-01 3.462672978639602661e-02 8.941248804330825806e-02
2.333948463201522827e-01 2.324856817722320557e-01 4.859678819775581360e-02 1.208514422178268433e-01 -5.908513814210891724e-02 -2.232300490140914917e-01 8.371420204639434814e-02 5.738100036978721619e-02 -1.986400783061981201e-01 2.379019856452941895e-01 3.009290397167205811e-01 -7.966845482587814331e-02 3.948330506682395935e-02 2.039640992879867554e-01 -1.895746886730194092e-01 -6.818953901529312134e-02 9.556658565998077393e-02 6.927313655614852905e-02 4.332369267940521240e-01 -2.693701535463333130e-02 -2.506496608257293701e-01 6.014820933341979980e-02 -2.397837042808532715e-01 3.813433647155761719e-02 -1.622019708156585693e-01 -3.147491067647933960e-02 5.425579845905303955e-02 -2.487035542726516724e-01 -2.047903835773468018e-02 -3.993091732263565063e-02 2.438503652811050415e-01 -2.299101948738098145e-01
2.833432555198669434e-01 -7.688977569341659546e-02 1.603954657912254333e-02 1.575989723205566406e-01 -6.518869102001190186e-02 -1.725518144667148590e-02 -2.825556099414825439e-01 5.704434216022491455e-02 -1.073455214500427246e-01 -1.354252267628908157e-02 7.012503594160079956e-02 4.330622404813766479e-02 -7.008045911788940430e-02 -1.873443871736526489e-01 -3.200543224811553955e-01 -2.662278711795806885e-01 1.502664238214492798e-01 5.399981141090393066e-02 3.624365925788879395e-01 -1.976520270109176636e-01 -2.410842329263687134e-01 9.264476597309112549e-02 -8.902945369482040405e-02 2.515449523925781250e-01 7.314226031303405762e-02 6.442739814519882202e-02 1.897360831499099731e-01 -3.884229809045791626e-02 1.046118661761283875e-01 -1.316397786140441895e-01 2.922550439834594727e-01 2.733623385429382324e-01
6.383559852838516235e-02 4.053518548607826233e-02 8.152727782726287842e-02 1.432597041130065918e-01 8.920948952436447144e-03 -1.921327598392963409e-02 -2.994907498359680176e-01 1.029271334409713745e-01 -1.554593350738286972e-02 -3.239974975585937500e-01 7.211170345544815063e-02 -3.333511948585510254e-01 1.632219254970550537e-01 3.518384099006652832e-01 -1.003002896904945374e-01 1.121054682880640030e-02 -6.689652800559997559e-02 -1.745247095823287964e-01 2.249275594949722290e-01 -3.634142503142356873e-02 -4.000753164291381836e-01 2.077319175004959106e-01 4.109072312712669373e-02 1.087424308061599731e-01 -3.447471186518669128e-03 -1.659725904464721680e-01 7.753092050552368164e-02 -1.800984591245651245e-01 2.071245312690734863e-01 -1.258764415979385376e-01 2.363675087690353394e-01 4.928546026349067688e-03
-2.203372418880462646e-01 1.970273852348327637e-01 -3.379266336560249329e-02 -1.283852756023406982e-01 2.809667289257049561e-01 -2.266040146350860596e-01 -3.214069604873657227e-01 3.589893691241741180e-03 3.801543265581130981e-02 1.701358407735824585e-01 1.858491003513336182e-01 1.739227622747421265e-01 8.111815154552459717e-02 1.943276673555374146e-01 -1.873669475317001343e-01 -3.056809492409229279e-02 9.104105085134506226e-02 -2.847171016037464142e-02 2.863793373107910156e-01 -4.495412707328796387e-01 -8.510985970497131348e-02 -9.854681789875030518e-02 1.138020679354667664e-01 1.667800992727279663e-01 -1.286124438047409058e-01 4.359503462910652161e-02 -6.022331118583679199e-02 1.763637363910675049e-01 1.625352352857589722e-01 -1.300711035728454590e-01 9.372124820947647095e-02 -1.721096783876419067e-01
1.725375652313232422e-01 -8.173318952322006226e-02 1.368845850229263306e-01 -2.337697297334671021e-01 -1.004507485777139664e-02 -4.124001860618591309e-01 7.273348420858383179e-02 2.322480678558349609e-01 -4.194566980004310608e-02 -1.034359484910964966e-01 2.031832784414291382e-01 -3.279874473810195923e-02 6.579791754484176636e-02 3.086533248424530029e-01 -5.218039825558662415e-02 -3.696922212839126587e-02 -1.015804335474967957e-02 -5.814385414123535156e-02 2.567982077598571777e-01 -1.148232221603393555e-01 -1.284237205982208252e-01 2.373729497194290161e-01 6.399588286876678467e-02 3.876290619373321533e-01 -6.331907957792282104e-02 -6.041273940354585648e-03 -2.424140274524688721e-01 -6.107660755515098572e-02 1.705849766731262207e-01 -8.259131759405136108e-02 7.534316182136535645e-02 2.903712093830108643e-01
-6.367877125740051270e-02 2.736613750457763672e-01 7.504745572805404663e-02 2.223876714706420898e-01 -2.252964079380035400e-01 -1.690770089626312256e-01 -2.219697684049606323e-01 1.683381646871566772e-01 1.430969983339309692e-01 -1.076985970139503479e-01 6.716285645961761475e-02 -1.245703995227813721e-01 -1.207027360796928406e-01 4.755731225013732910e-01 -9.619443118572235107e-02 -3.002097271382808685e-02 -1.383064240217208862e-01 2.261745333671569824e-01 2.430348396301269531e-01 -2.777116000652313232e-01 -3.789908066391944885e-02 7.265742123126983643e-02 -1.781813614070415497e-02 1.302958279848098755e-01 1.313937157392501831e-01 -1.366941630840301514e-01 1.170889809727668762e-01 -1.829191148281097412e-01 1.972745209932327271e-01 1.706166565418243408e-01 5.387564003467559814e-02 1.465685516595840454e-01
-8.583978563547134399e-02 2.008639276027679443e-01 9.260015189647674561e-02 -1.255916953086853027e-01 6.288891285657882690e-02 -2.189195752143859863e-01 -1.943055838346481323e-01 3.894950821995735168e-02 9.696728736162185669e-02 -2.590619325637817383e-01 3.180282935500144958e-02 -7.029524538666009903e-03 2.179547548294067383e-01 -6.509448587894439697e-02 -3.623792203143239021e-03 -5.635074153542518616e-02 3.263735771179199219e-01 -2.826254665851593018e-01 5.476793646812438965e-01 -4.022927582263946533e-02 1.313163340091705322e-01 -1.049174070358276367e-01 5.183089151978492737e-02 1.665183454751968384e-01 2.033022344112396240e-01 2.225047647953033447e-01 -1.941501796245574951e-01 -1.153042688965797424e-01 4.010058566927909851e-02 1.468758564442396164e-02 1.021143719553947449e-01 -5.969009548425674438e-02
2.037600800395011902e-02 -2.453506588935852051e-01 7.852414250373840332e-02 -7.404564321041107178e-02 4.399668052792549133e-02 -1.324005573987960815e-01 -4.782370328903198242e-01 5.539644509553909302e-02 -3.060277178883552551e-02 -1.491048783063888550e-01 -9.936919063329696655e-02 6.201443821191787720e-02 -1.745961979031562805e-02 9.124253690242767334e-02 -1.650425046682357788e-01 4.283689334988594055e-02 3.575430065393447876e-02 1.469897776842117310e-01 2.117605209350585938e-01 -3.055320680141448975e-01 -8.603125810623168945e-02 1.850817650556564331e-01 -1.043818891048431396e-01 3.546384274959564209e-01 3.086593151092529297e-01 -8.902104198932647705e-02 2.136602848768234253e-01 -6.892324984073638916e-02 8.143038721755146980e-04 2.989911939948797226e-03 1.606420576572418213e-01 -2.882565855979919434e-01
-4.300169274210929871e-02 -4.465736448764801025e-02 -2.040941864252090454e-01 1.302738785743713379e-01 2.110725343227386475e-01 -4.347182437777519226e-02 -1.912895143032073975e-01 6.584560126066207886e-02 -2.126383222639560699e-02 -7.365083694458007812e-02 5.416027903556823730e-01 1.418140977621078491e-01 2.038374841213226318e-01 5.327373370528221130e-02 -2.225569635629653931e-01 -3.424012362957000732e-01 -5.776292830705642700e-02 -2.396338433027267456e-02 1.916843652725219727e-01 -1.913116127252578735e-01 1.609178334474563599e-01 -1.741721779108047485e-01 -1.116611585021018982e-01 1.386265605688095093e-01 2.417950630187988281e-01 -1.387717574834823608e-01 1.134773492813110352e-01 -1.529362052679061890e-01 9.458058327436447144e-02 6.769590079784393311e-02 1.497581601142883301e-01 -6.758634001016616821e-02
1.105191335082054138e-01 6.069481000304222107e-02 7.714760303497314453e-02 -3.466123715043067932e-02 -1.183570474386215210e-01 2.909527905285358429e-02 -1.244120299816131592e-01 2.082112878561019897e-01 -1.869368404150009155e-01 2.194377928972244263e-01 1.634389460086822510e-01 -2.254706621170043945e-01 8.091896772384643555e-02 4.045970439910888672e-01 6.376815587282180786e-02 -2.136289775371551514e-01 -2.061125189065933228e-01 -1.504639536142349243e-01 1.320170909166336060e-01 -4.949733242392539978e-02 2.197785302996635437e-02 -1.802888885140419006e-02 8.646611124277114868e-02 2.680862843990325928e-01 1.377418339252471924e-01 3.395480215549468994e-01 4.163000360131263733e-02 -3.002220392227172852e-01 -1.828094273805618286e-01 1.798919960856437683e-02 3.110740780830383301e-01 2.947064302861690521e-02
1.845642551779747009e-02 8.257993310689926147e-02 -3.310778364539146423e-02 2.371017783880233765e-01 8.825258165597915649e-02 -1.022897437214851379e-01 -3.598584234714508057e-01 -9.162144362926483154e-02 -2.345638126134872437e-01 -4.564795643091201782e-02 4.656445980072021484e-01 2.930354885756969452e-02 2.518219351768493652e-01 2.584368363022804260e-02 -2.051040530204772949e-01 -1.615016162395477295e-01 -9.375857561826705933e-02 -1.718482747673988342e-02 1.540368050336837769e-01 -9.546505659818649292e-02 1.602283418178558350e-01 -2.099601328372955322e-01 -3.699800698086619377e-03 2.793865501880645752e-01 1.992237418889999390e-01 -1.668360680341720581e-01 -8.916269987821578979e-02 -2.309515178203582764e-01 1.599504500627517700e-01 1.461938917636871338e-01 1.736517064273357391e-02 -8.085115253925323486e-02
2.202084213495254517e-01 1.517411917448043823e-01 1.434842497110366821e-01 -4.614639095962047577e-03 -1.701953113079071045e-01 -2.093033045530319214e-01 -5.154404044151306152e-02 4.206392914056777954e-03 -1.689286082983016968e-01 9.497036784887313843e-02 4.185947030782699585e-02 2.184947766363620758e-02 -2.407737309113144875e-03 3.443807959556579590e-01 1.800228655338287354e-02 8.115316927433013916e-02 9.247544221580028534e-03 1.042531058192253113e-01 9.059824049472808838e-02 -2.788627147674560547e-02 2.433245182037353516e-01 8.775443583726882935e-02 4.191892221570014954e-02 2.089722305536270142e-01 4.229575693607330322e-01 3.972336649894714355e-01 1.464768797159194946e-01 -1.751607209444046021e-01 3.160518035292625427e-02 7.363112270832061768e-02 3.660664260387420654e-01 -7.484453171491622925e-02
1.077323183417320251e-01 2.157285362482070923e-01 2.779170572757720947e-01 -1.218415051698684692e-01 -1.669781357049942017e-01 8.278395980596542358e-02 2.740478329360485077e-02 5.819839239120483398e-02 -7.978641241788864136e-02 -1.751559525728225708e-01 3.078725039958953857e-01 1.096150651574134827e-01 1.525207981467247009e-02 1.055749282240867615e-01 -1.519084274768829346e-01 7.789373397827148438e-02 -2.199850827455520630e-01 2.746935375034809113e-02 2.187582850456237793e-01 -6.586419343948364258e-01 2.777121774852275848e-02 1.338541507720947266e-02 7.260636985301971436e-02 1.995166987180709839e-01 -1.650814712047576904e-01 -2.185363508760929108e-02 -1.105950623750686646e-01 1.784519664943218231e-02 2.466283179819583893e-02 2.070708200335502625e-02 4.058824852108955383e-02 -8.200714737176895142e-02
-5.481528490781784058e-02 2.130012959241867065e-01 1.700797677040100098e-01 -7.246205583214759827e-03 -3.317026421427726746e-02 -4.501305222511291504e-01 6.673436611890792847e-02 9.959428757429122925e-02 -1.534912586212158203e-01 -2.015329748392105103e-01 4.353056848049163818e-01 5.410968512296676636e-02 1.473416686058044434e-01 1.504007726907730103e-01 -1.846228986978530884e-01 -1.114740446209907532e-01 -7.826875150203704834e-02 -3.192579746246337891e-01 -4.244866222143173218e-02 -1.638535857200622559e-01 1.368348002433776855e-01 1.256923377513885498e-01 -9.056086838245391846e-02 1.611678302288055420e-01 1.855970174074172974e-01 1.126707866787910461e-01 2.385957390069961548e-01 -2.371798828244209290e-02 -5.510650202631950378e-02 -1.503292620182037354e-01 1.504606194794178009e-02 -1.456926167011260986e-01
-1.526053063571453094e-02 1.714516580104827881e-01 9.345702826976776123e-02 -1.300892140716314316e-02 -6.358721852302551270e-02 -1.149088665843009949e-01 1.602870412170886993e-02 3.449703752994537354e-01 -7.342572510242462158e-02 -1.218798086047172546e-01 3.242666423320770264e-01 9.472770616412162781e-03 -2.011720240116119385e-01 2.808993458747863770e-01 5.830729380249977112e-02 -8.881609886884689331e-02 2.919419407844543457e-01 2.644250094890594482e-01 -8.326475508511066437e-03 -3.809921741485595703e-01 -3.935260325670242310e-02 -1.713126897811889648e-01 1.337873637676239014e-01 3.002444505691528320e-01 6.640440970659255981e-02 -5.083949863910675049e-02 1.256429702043533325e-01 -2.314622849225997925e-01 1.869731396436691284e-01 1.018350571393966675e-01 -8.739011734724044800e-02 -1.315515954047441483e-02
-1.288521289825439453e-01 2.265846580266952515e-01 1.012272164225578308e-01 2.595733292400836945e-02 2.496233284473419189e-01 -3.167651593685150146e-02 1.305483728647232056e-01 7.686249911785125732e-03 -2.282807677984237671e-01 -5.829919129610061646e-02 1.223249733448028564e-01 1.391603797674179077e-02 -5.520407482981681824e-02 1.983080506324768066e-01 2.133662849664688110e-01 -7.100066542625427246e-02 2.472776919603347778e-02 3.675078973174095154e-02 3.888337910175323486e-01 -1.908295005559921265e-01 -3.460108041763305664e-01 3.939361497759819031e-02 8.848614990711212158e-02 4.829970300197601318e-01 -7.200288027524948120e-02 1.372623592615127563e-01 7.059693336486816406e-02 4.682841897010803223e-02 2.143254131078720093e-01 1.543674170970916748e-01 8.634240180253982544e-02 1.293368190526962280e-01
-1.320076137781143188e-01 2.110279351472854614e-02 1.733133196830749512e-01 -1.443686783313751221e-01 -1.263394672423601151e-02 1.700084656476974487e-01 -2.629526853561401367e-01 1.448853611946105957e-01 -4.944473877549171448e-02 -2.544197440147399902e-01 2.418618947267532349e-01 1.251632869243621826e-01 8.938971161842346191e-02 2.337115108966827393e-01 3.294749185442924500e-02 -8.191327750682830811e-02 -2.616775929927825928e-01 3.421655623242259026e-03 2.076311111450195312e-01 -3.927287161350250244e-01 -6.537298858165740967e-02 -1.016918942332267761e-02 9.747345745563507080e-02 1.198823824524879456e-01 1.933585703372955322e-01 2.322656661272048950e-01 2.592673003673553467e-01 4.857763648033142090e-02 1.039988771080970764e-01 3.861587028950452805e-03 1.996250823140144348e-02 -3.661687970161437988e-01
-2.494656145572662354e-01 9.778009355068206787e-02 3.954966366291046143e-01 -7.218953222036361694e-02 1.136368140578269958e-01 -2.765964269638061523e-01 -1.140328198671340942e-01 2.777855992317199707e-01 -9.938352555036544800e-02 -3.277886286377906799e-02 2.173337191343307495e-01 -1.797756180167198181e-02 1.033768281340599060e-01 -4.726036638021469116e-02 1.040400750935077667e-02 8.100467920303344727e-02 4.747906699776649475e-02 2.604708969593048096e-01 1.597049534320831299e-01 -2.853173017501831055e-01 2.745283246040344238e-01 7.012786716222763062e-02 1.185848042368888855e-01 3.985983431339263916e-01 -4.042976722121238708e-02 5.142652615904808044e-02 -1.045026406645774841e-01 -1.191223338246345520e-01 -1.707158535718917847e-01 -2.159341983497142792e-02 1.397442519664764404e-01 1.116324122995138168e-02
1.383353918790817261e-01 1.119403019547462463e-01 -2.921528741717338562e-02 1.953434199094772339e-01 -2.871109545230865479e-02 -1.442280560731887817e-01 -7.166099548339843750e-02 -3.745531290769577026e-02 -1.320759803056716919e-01 -9.356784075498580933e-02 2.179285138845443726e-02 8.711623400449752808e-02 -1.748772561550140381e-01 2.259210646152496338e-01 -2.663499414920806885e-01 -2.596917450428009033e-01 1.757264286279678345e-01 -3.379454612731933594e-01 4.366819262504577637e-01 -3.268539607524871826e-01 -1.330185681581497192e-01 -2.510294616222381592e-01 5.115109030157327652e-03 1.684666052460670471e-02 -3.125897049903869629e-02 -1.059602424502372742e-01 8.268868923187255859e-02 -9.552098065614700317e-02 2.815434932708740234e-01 -1.069933921098709106e-01 1.270368881523609161e-02 -6.492160260677337646e-02
-6.280641257762908936e-02 3.057613670825958252e-01 2.900137901306152344e-01 4.158456027507781982e-01 -2.012727558612823486e-01 -2.700614184141159058e-02 -5.333577096462249756e-02 1.763466745615005493e-01 1.587718874216079712e-01 -2.410937398672103882e-01 4.638639278709888458e-03 -2.623001635074615479e-01 -1.570193096995353699e-03 2.015966922044754028e-01 -1.615419425070285797e-02 1.276335120201110840e-02 4.916521534323692322e-02 8.593192696571350098e-02 2.751385867595672607e-01 -2.221044152975082397e-01 -5.591529235243797302e-02 -1.817193478345870972e-01 6.895507127046585083e-02 1.948203444480895996e-01 7.549052685499191284e-02 -3.932454437017440796e-02 -9.855587780475616455e-02 -3.335773944854736328e-01 -6.531812995672225952e-02 -1.628786027431488037e-01 4.112208262085914612e-02 5.206876993179321289e-02
-2.143531851470470428e-02 2.865152060985565186e-02 2.987620234489440918e-02 3.170607388019561768e-01 -1.545253843069076538e-01 -2.884280979633331299e-01 -1.782494038343429565e-01 1.643086969852447510e-01 3.234956040978431702e-02 -2.699230611324310303e-01 -4.935470595955848694e-02 -8.652761578559875488e-02 1.692262887954711914e-01 2.705895900726318359e-01 5.984251946210861206e-02 -2.157546877861022949e-01 -2.180812181904911995e-03 -9.328027069568634033e-02 1.246866658329963684e-01 -4.265938326716423035e-02 -1.724021285772323608e-01 3.087135553359985352e-01 2.967950105667114258e-01 2.021547704935073853e-01 2.534966766834259033e-01 1.144520938396453857e-01 -4.908116906881332397e-02 -2.613680660724639893e-01 2.993576042354106903e-02 2.153856754302978516e-01 1.006725281476974487e-01 -1.004386097192764282e-01
-6.820831447839736938e-02 7.799771148711442947e-03 -3.324030339717864990e-02 2.187506109476089478e-01 -4.139726981520652771e-02 4.716585576534271240e-02 -2.154748141765594482e-01 2.147109359502792358e-01 -4.766477644443511963e-02 -2.311447113752365112e-01 9.474329650402069092e-02 -3.419319987297058105e-01 2.234215848147869110e-02 4.346075057983398438e-01 2.603869698941707611e-02 -1.462036669254302979e-01 -1.517634093761444092e-01 -5.710219964385032654e-02 3.244447112083435059e-01 -1.387060135602951050e-01 -3.559627532958984375e-01 1.500841379165649414e-01 1.788133233785629272e-01 2.028647661209106445e-01 -4.697029665112495422e-02 -9.390103071928024292e-02 7.176625728607177734e-02 -1.097384616732597351e-01 1.295673102140426636e-01 -1.382716894149780273e-01 1.383767277002334595e-01 2.001419477164745331e-02
-8.739349991083145142e-02 -1.058488935232162476e-01 3.938683569431304932e-01 1.196956112980842590e-01 4.492298699915409088e-03 -2.061993181705474854e-01 -1.422906070947647095e-01 1.154250055551528931e-01 3.459282452240586281e-03 -1.074440404772758484e-01 8.818345516920089722e-02 -2.455709688365459442e-02 2.098464593291282654e-02 2.421073243021965027e-02 -1.930114626884460449e-02 -4.630859494209289551e-01 2.215368896722793579e-01 1.409672349691390991e-01 2.336237579584121704e-01 -1.092864349484443665e-01 1.361141055822372437e-01 -1.013337355107069016e-02 -1.488542258739471436e-01 3.785752356052398682e-01 2.837918400764465332e-01 4.080568253993988037e-02 -3.260605782270431519e-02 -1.360867917537689209e-01 9.401635080575942993e-02 1.288417726755142212e-02 2.553997933864593506e-01 6.486563384532928467e-02
-1.677108705043792725e-01 1.549210995435714722e-01 9.808120876550674438e-02 2.709109485149383545e-01 1.372030228376388550e-01 2.011679410934448242e-01 -1.548244059085845947e-01 9.845203906297683716e-02 -9.185091406106948853e-02 -1.237155795097351074e-01 -4.064200073480606079e-02 -3.873846828937530518e-01 1.298502087593078613e-01 2.682223916053771973e-01 6.245687603950500488e-03 -1.580401211977005005e-01 1.344017032533884048e-02 -1.142612323164939880e-01 3.374164700508117676e-01 -3.316721916198730469e-01 -9.599457681179046631e-02 1.663897186517715454e-01 6.450925022363662720e-02 2.464027106761932373e-01 2.295867949724197388e-01 -1.119397506117820740e-01 -3.838402032852172852e-02 1.649279743432998657e-01 1.710534989833831787e-01 -4.409015923738479614e-02 9.234935045242309570e-02 1.005320027470588684e-01
7.630696892738342285e-02 4.029368460178375244e-01 9.325960278511047363e-02 2.840996980667114258e-01 -2.420704215764999390e-01 -2.168762534856796265e-01 -1.059179976582527161e-01 1.984139382839202881e-01 2.022741734981536865e-01 -1.785614341497421265e-01 -2.027779258787631989e-02 -2.904322743415832520e-01 6.477664411067962646e-02 3.515781164169311523e-01 -3.483263030648231506e-02 -6.558743119239807129e-02 -8.175762742757797241e-02 2.748622186481952667e-02 1.605036705732345581e-01 -2.745138704776763916e-01 -7.390745729207992554e-02 -8.248922973871231079e-02 3.105342015624046326e-02 2.237270325422286987e-01 -4.162623733282089233e-02 -1.123179867863655090e-01 -8.490769565105438232e-02 -2.143650650978088379e-01 -1.080590859055519104e-01 6.689903140068054199e-02 1.589882373809814453e-01 1.205264925956726074e-01
1.185736730694770813e-01 1.079823747277259827e-01 2.775316536426544189e-01 -7.520030438899993896e-02 2.240573167800903320e-01 -2.846248745918273926e-01 8.524020761251449585e-02 1.800384819507598877e-01 -8.440668880939483643e-02 9.923499822616577148e-02 1.520768702030181885e-01 -1.440981626510620117e-01 3.404200673103332520e-01 1.631206423044204712e-01 -2.448822855949401855e-01 -1.660351306200027466e-01 1.165519580245018005e-01 1.735322177410125732e-02 4.816555976867675781e-01 -3.165497910231351852e-03 -1.282409131526947021e-01 8.951567858457565308e-02 5.847069993615150452e-02 1.352477818727493286e-01 6.093399226665496826e-02 -2.020799517631530762e-01 -1.413263827562332153e-01 -5.466194450855255127e-02 4.890599753707647324e-03 2.927883155643939972e-02 2.425724826753139496e-02 2.622566819190979004e-01
-1.664822101593017578e-01 -2.579950690269470215e-01 1.795365363359451294e-01 2.592491209506988525e-01 -7.434062659740447998e-02 -9.321460127830505371e-02 -1.349626332521438599e-01 -3.921746462583541870e-02 -1.124435737729072571e-01 -9.394457191228866577e-02 3.034871518611907959e-01 -1.085373461246490479e-01 7.752274721860885620e-02 -1.047855764627456665e-01 -4.975897669792175293e-01 -1.741720139980316162e-01 7.893116027116775513e-02 4.028111696243286133e-02 2.788533568382263184e-01 -1.301876157522201538e-01 -6.566028296947479248e-02 2.074668556451797485e-01 -2.785192988812923431e-02 1.461466699838638306e-01 1.476672887802124023e-01 -9.047883562743663788e-03 9.694818407297134399e-02 -4.549665004014968872e-02 2.747471332550048828e-01 1.473474204540252686e-01 1.970814615488052368e-01 -1.029133275151252747e-01
-9.919542074203491211e-02 -8.701655268669128418e-02 4.375606775283813477e-02 2.250531166791915894e-01 9.910866618156433105e-03 -4.937067627906799316e-02 -2.574887871742248535e-01 1.855251342058181763e-01 -4.717392101883888245e-02 -2.126663923263549805e-01 4.453000426292419434e-02 -2.901698350906372070e-01 2.203976511955261230e-01 3.983378708362579346e-01 -1.132258996367454529e-01 1.941562294960021973e-01 -4.380705580115318298e-02 -1.817598044872283936e-01 1.448778361082077026e-01 -1.656953841447830200e-01 -4.099795818328857422e-01 1.143486574292182922e-01 1.727092638611793518e-02 2.805923521518707275e-01 8.163971453905105591e-02 -1.060244888067245483e-01 -1.672481149435043335e-01 -1.052013114094734192e-01 9.184993058443069458e-02 -2.172749862074851990e-02 1.513657569885253906e-01 5.491437390446662903e-02
2.859515249729156494e-01 4.121603071689605713e-02 1.164538636803627014e-01 -1.673784703016281128e-01 1.781737208366394043e-01 -4.136804044246673584e-01 3.503266721963882446e-02 2.154060453176498413e-01 2.912370115518569946e-02 2.025527656078338623e-01 3.086769878864288330e-01 -2.377181351184844971e-01 1.856369674205780029e-01 1.785269528627395630e-01 -1.067328006029129028e-01 3.977980464696884155e-02 6.018892675638198853e-02 1.476939916610717773e-01 1.905267834663391113e-01 -1.576296389102935791e-01 9.587666951119899750e-03 3.084286861121654510e-02 -9.211380034685134888e-02 3.573473989963531494e-01 -6.562440842390060425e-02 -1.303631514310836792e-01 -2.699270844459533691e-01 9.502051025629043579e-02 -9.984701126813888550e-02 6.517955660820007324e-02 9.490281343460083008e-02 -3.539443388581275940e-02
1.387967318296432495e-01 2.847344279289245605e-01 1.329627484083175659e-01 3.598224520683288574e-01 -1.627737730741500854e-01 -3.699668049812316895e-01 -2.774470485746860504e-02 2.236798256635665894e-01 2.422669380903244019e-01 3.516766428947448730e-02 1.061331033706665039e-01 -3.268122971057891846e-01 -1.104040071368217468e-01 2.920422554016113281e-01 -1.633107662200927734e-02 6.875766441226005554e-03 -8.021042495965957642e-02 4.828989505767822266e-03 2.156792432069778442e-01 -2.346446514129638672e-01 5.296732112765312195e-02 -1.590621173381805420e-01 -3.393121063709259033e-02 1.548973619937896729e-01 1.096343323588371277e-01 1.291530281305313110e-01 -2.581196837127208710e-02 -1.563262194395065308e-01 -1.545075625181198120e-01 -7.644023746252059937e-02 1.061368174850940704e-02 1.327737569808959961e-01
-5.018412321805953979e-02 1.373333632946014404e-01 2.149777486920356750e-02 -1.550597548484802246e-01 1.766796112060546875e-01 -2.122487872838973999e-01 -1.314537972211837769e-01 1.639746278524398804e-01 -2.376538142561912537e-02 -2.131515145301818848e-01 3.318603038787841797e-01 1.052637994289398193e-01 4.069778919219970703e-01 -3.369229286909103394e-02 3.189581632614135742e-02 1.843033432960510254e-01 -1.214265897870063782e-01 -3.352003172039985657e-02 3.049581944942474365e-01 -2.797787487506866455e-01 6.741394102573394775e-02 -4.814095422625541687e-02 -1.337254792451858521e-01 4.948219656944274902e-02 3.146409392356872559e-01 1.778834015130996704e-01 1.262281686067581177e-01 -2.671146094799041748e-01 -1.078275218605995178e-01 -5.832316726446151733e-02 -1.293707638978958130e-01 -2.634304389357566833e-02
-1.175036728382110596e-01 2.739532291889190674e-01 5.143561959266662598e-02 -2.892194092273712158e-01 -9.371636807918548584e-02 -1.401380747556686401e-01 -1.151605620980262756e-01 3.273369371891021729e-02 -3.713496495038270950e-03 -1.072470396757125854e-01 2.547545135021209717e-01 1.237582936882972717e-01 -2.207101881504058838e-01 1.828920096158981323e-01 -1.691499352455139160e-01 -5.180043727159500122e-02 -8.683139830827713013e-02 1.377705633640289307e-01 2.125417143106460571e-01 -5.630326271057128906e-01 -1.616682112216949463e-01 1.133245322853326797e-02 -1.882915757596492767e-02 1.974946558475494385e-01 -2.267196960747241974e-02 3.912203013896942139e-02 7.723326236009597778e-02 -1.929631382226943970e-01 -3.056592307984828949e-02 -2.243615388870239258e-01 1.509942263364791870e-01 5.714384838938713074e-02
1.642424464225769043e-01 3.117509484291076660e-01 -3.653856366872787476e-02 8.410126715898513794e-02 -1.133467629551887512e-01 -1.303976923227310181e-01 -1.158421710133552551e-01 9.281730279326438904e-03 -3.164554014801979065e-02 -2.418176382780075073e-01 6.795690953731536865e-02 -6.591340154409408569e-02 9.138853289186954498e-03 1.065845638513565063e-01 -2.786916196346282959e-01 -1.223266646265983582e-01 -1.585004180669784546e-01 3.173302114009857178e-01 2.319046556949615479e-01 -2.497704774141311646e-01 -3.706930205225944519e-02 1.054640710353851318e-01 -5.197913572192192078e-02 9.976426512002944946e-02 2.913019359111785889e-01 -6.417229026556015015e-02 1.059054210782051086e-01 -2.200925499200820923e-01 -3.415842726826667786e-02 3.769347071647644043e-02 2.399784028530120850e-01 4.190563857555389404e-01
1.433521658182144165e-01 -3.909944370388984680e-02 -1.409845203161239624e-01 1.633047759532928467e-01 1.226111501455307007e-01 9.372878819704055786e-02 -2.008809000253677368e-01 5.601764842867851257e-02 1.421220786869525909e-02 5.301038920879364014e-02 4.086691439151763916e-01 2.230329811573028564e-02 4.552628099918365479e-01 -1.739795506000518799e-02 -1.499406248331069946e-01 7.864752411842346191e-02 1.193160749971866608e-02 -1.042226999998092651e-01 3.862490057945251465e-01 -2.976494729518890381e-01 1.553174853324890137e-01 1.724014282226562500e-01 -2.235594838857650757e-01 2.470374852418899536e-01 1.137217655777931213e-01 1.994547247886657715e-02 -1.132466420531272888e-01 -1.535482611507177353e-02 1.032341970130801201e-03 1.079624984413385391e-02 4.023269191384315491e-02 -1.246770694851875305e-01
-7.299017161130905151e-02 2.484892904758453369e-01 -1.010622978210449219e-01 2.742728292942047119e-01 -5.384638160467147827e-02 -1.665386110544204712e-01 -9.490498900413513184e-02 2.233886867761611938e-01 -7.423342019319534302e-02 -3.411117792129516602e-01 -1.552744954824447632e-01 -4.002469405531883240e-02 -1.559042185544967651e-01 4.692915976047515869e-01 -1.809093803167343140e-01 -1.385160535573959351e-02 -5.001867190003395081e-02 7.347371429204940796e-02 2.544338703155517578e-01 -2.499434202909469604e-01 1.788983307778835297e-02 -8.852259814739227295e-02 -1.630526930093765259e-01 -7.338771969079971313e-02 1.701366901397705078e-01 9.138608723878860474e-02 1.434966772794723511e-01 1.428104098886251450e-02 -1.524585336446762085e-01 -7.436215877532958984e-02 2.404303103685379028e-01 1.139799579977989197e-01
-4.073061514645814896e-03 1.318081617355346680e-01 1.312052756547927856e-01 2.841422334313392639e-03 -1.097143813967704773e-01 -1.835849285125732422e-01 -1.349195390939712524e-01 2.932029664516448975e-01 1.307183057069778442e-01 -1.905080527067184448e-01 5.934526398777961731e-02 -1.895659565925598145e-01 2.341570332646369934e-02 4.078837037086486816e-01 -4.563116654753684998e-02 1.541014313697814941e-01 1.181489881128072739e-02 -1.824775785207748413e-01 -1.679232120513916016e-01 -2.798584997653961182e-01 -1.075223684310913086e-01 6.431707739830017090e-02 8.200915157794952393e-02 2.275333106517791748e-01 -4.521782323718070984e-02 1.213218867778778076e-01 -7.851075381040573120e-02 -2.155567519366741180e-02 2.083408832550048828e-01 -7.734847068786621094e-02 3.917274773120880127e-01 -2.991788387298583984e-01
-9.486521780490875244e-02 1.117095798254013062e-01 3.214385807514190674e-01 -1.297025233507156372e-01 -6.361683458089828491e-02 -7.335880398750305176e-02 -1.942873299121856689e-01 1.785509735345840454e-01 1.370356827974319458e-01 2.635618485510349274e-02 1.534611284732818604e-01 3.533986210823059082e-02 1.844170540571212769e-01 -7.343191653490066528e-02 6.469932943582534790e-02 1.269417465664446354e-03 -6.239572912454605103e-02 -8.993888646364212036e-02 3.173463642597198486e-01 -5.696514248847961426e-01 -2.796684801578521729e-01 -3.250216320157051086e-02 1.457364261150360107e-01 1.327827274799346924e-01 1.045296415686607361e-01 1.029780656099319458e-01 -8.325303345918655396e-02 -9.602499753236770630e-02 1.133716031908988953e-01 -1.192391440272331238e-01 -1.232131272554397583e-01 -2.370380908250808716e-01
1.022430434823036194e-01 -1.516806334257125854e-01 1.170649230480194092e-01 1.513460576534271240e-01 2.038334161043167114e-01 -1.044095456600189209e-01 -2.523307204246520996e-01 2.866432070732116699e-01 1.731760054826736450e-02 -5.188722014427185059e-01 1.553641110658645630e-01 -2.320072799921035767e-01 -1.304219197481870651e-02 2.398300617933273315e-01 -2.137017399072647095e-01 -5.890204757452011108e-02 -1.164074316620826721e-01 1.105819866061210632e-01 7.125564664602279663e-02 -2.853053212165832520e-01 1.862918399274349213e-02 -2.459579408168792725e-01 -9.075376391410827637e-02 -1.511576864868402481e-02 -8.322332054376602173e-02 -1.068308353424072266e-01 8.650608360767364502e-02 -1.451896429061889648e-01 -1.453079283237457275e-01 5.989384278655052185e-02 7.701154798269271851e-02 -1.350093781948089600e-01
1.848814934492111206e-01 2.417645156383514404e-01 9.753831475973129272e-02 1.832703314721584320e-02 4.484080523252487183e-02 -2.310461252927780151e-01 -1.952800713479518890e-02 8.096442371606826782e-02 -7.285346090793609619e-02 2.326374053955078125e-01 4.413839280605316162e-01 -1.151433810591697693e-01 1.490835379809141159e-02 2.747461497783660889e-01 -3.328131884336471558e-02 -1.800120994448661804e-02 1.329599916934967041e-01 9.375213831663131714e-02 3.253056406974792480e-01 -7.720023393630981445e-02 -2.732321619987487793e-01 8.512997627258300781e-02 -2.352673709392547607e-01 4.225281253457069397e-02 -1.729866415262222290e-01 -1.077135652303695679e-01 1.878851205110549927e-01 -1.725853383541107178e-01 -4.187050089240074158e-02 5.673597753047943115e-02 2.669300436973571777e-01 -1.744059473276138306e-01
-4.159016162157058716e-02 3.673892701044678688e-03 -2.842537686228752136e-02 1.901790946722030640e-01 1.608848124742507935e-01 -2.197686135768890381e-01 -2.872817814350128174e-01 -1.454939395189285278e-01 -6.415463984012603760e-02 -3.516934067010879517e-02 5.592021346092224121e-01 -1.101427078247070312e-01 -4.502820596098899841e-02 1.730159856379032135e-02 -3.590019643306732178e-01 -1.155542954802513123e-01 -7.830574363470077515e-02 -1.216458827257156372e-01 7.872640341520309448e-02 -5.428677424788475037e-02 -1.871868222951889038e-01 -1.980553418397903442e-01 -2.287337183952331543e-02 2.370346933603286743e-01 1.593263596296310425e-01 9.171747602522373199e-03 -1.120840534567832947e-01 -1.255704462528228760e-01 2.390600144863128662e-01 -1.589311808347702026e-01 -9.971812367439270020e-02 3.802344202995300293e-02
-2.222656458616256714e-02 7.670310884714126587e-02 1.048435717821121216e-01 1.090587303042411804e-01 -4.406025633215904236e-02 1.913626194000244141e-01 -2.393359392881393433e-01 8.377367258071899414e-02 -4.637860655784606934e-01 -1.395902484655380249e-01 2.372297346591949463e-01 -2.752568339928984642e-03 -8.236428350210189819e-02 -1.235661804676055908e-01 -3.444955945014953613e-01 -1.696821302175521851e-01 -1.169742718338966370e-01 4.331073909997940063e-02 1.388718634843826294e-01 -1.706734001636505127e-01 -2.210340648889541626e-02 -2.027284167706966400e-02 -1.210490390658378601e-01 4.067897796630859375e-01 1.328234076499938965e-01 -5.153343454003334045e-02 -3.388110082596540451e-03 2.896377258002758026e-02 1.009634509682655334e-01 1.338435709476470947e-01 3.362518250942230225e-01 1.267877686768770218e-02
1.821937859058380127e-01 1.933797299861907959e-01 -6.467364728450775146e-02 -8.136016875505447388e-02 -6.275931000709533691e-02 -1.546786874532699585e-01 -1.320729106664657593e-01 1.473323851823806763e-01 7.121466100215911865e-02 -9.998135268688201904e-02 2.515051066875457764e-01 -3.491030633449554443e-02 -3.198779821395874023e-01 3.562224805355072021e-01 -2.069061696529388428e-01 3.051333129405975342e-02 -3.708750009536743164e-01 4.267454519867897034e-02 2.898101806640625000e-01 -1.548028588294982910e-01 -4.765371605753898621e-02 -4.086438566446304321e-02 -5.566290766000747681e-02 1.398916840553283691e-01 6.031445413827896118e-02 -3.012878447771072388e-02 2.832706645131111145e-02 -1.128881350159645081e-01 1.365330666303634644e-01 1.371177434921264648e-01 4.017853736877441406e-01 9.053383022546768188e-02
6.625556945800781250e-02 -4.010564088821411133e-02 1.001537069678306580e-01 1.388284713029861450e-01 2.717754840850830078e-01 -1.006231158971786499e-01 -1.556084007024765015e-01 3.009328544139862061e-01 -1.538327336311340332e-01 1.712576113641262054e-02 2.263957560062408447e-01 -2.366857081651687622e-01 -2.358110845088958740e-01 2.309925407171249390e-01 1.185027658939361572e-01 -5.677709355950355530e-02 2.888604402542114258e-01 1.397771537303924561e-01 2.000370919704437256e-01 -2.733867168426513672e-01 -1.054081693291664124e-01 2.190860174596309662e-02 1.225185468792915344e-01 4.203993827104568481e-03 2.626896202564239502e-01 -2.812447547912597656e-01 -2.612150274217128754e-03 -2.652973234653472900e-01 -6.702100485563278198e-02 9.680588543415069580e-02 -1.109508126974105835e-01 1.394722014665603638e-01
-1.289204359054565430e-01 3.765250444412231445e-01 1.975967735052108765e-01 -9.829862974584102631e-04 2.595567703247070312e-01 -1.555108129978179932e-01 1.266369223594665527e-01 2.505529522895812988e-01 9.025058150291442871e-02 -5.556288361549377441e-02 3.816113770008087158e-01 -1.202770546078681946e-01 2.397713065147399902e-02 -1.927802711725234985e-01 -2.009214013814926147e-01 -1.736448705196380615e-01 2.469606325030326843e-02 -1.761619597673416138e-01 3.434852063655853271e-01 -2.725287377834320068e-01 4.547278210520744324e-02 1.031455099582672119e-01 -2.485245466232299805e-02 -1.302543561905622482e-02 -6.928881257772445679e-02 1.978513896465301514e-01 -1.065300554037094116e-01 -1.582930833101272583e-01 1.401554048061370850e-01 -1.875722222030162811e-02 1.187665909528732300e-01 -2.766318060457706451e-02
3.731435164809226990e-02 -1.034090220928192139e-01 6.059573497623205185e-03 -2.187133729457855225e-01 -1.203147619962692261e-01 -2.239846587181091309e-01 -2.110404521226882935e-01 3.167451918125152588e-01 -1.076293364167213440e-01 -1.287851929664611816e-01 1.875083893537521362e-01 -4.153132904320955276e-03 2.963254451751708984e-01 2.313594222068786621e-01 -2.091800272464752197e-01 -2.863179333508014679e-02 1.619101017713546753e-01 -1.249759923666715622e-02 3.390847444534301758e-01 1.725202351808547974e-01 2.378129512071609497e-01 -6.782901287078857422e-02 -8.107206225395202637e-02 3.249341547489166260e-01 6.193188484758138657e-03 2.219845205545425415e-01 -1.285572201013565063e-01 -1.520791500806808472e-01 1.246922165155410767e-01 6.542469561100006104e-02 1.617694199085235596e-01 4.337632656097412109e-02
-2.409957796335220337e-01 2.249522507190704346e-01 1.828325986862182617e-01 -3.382557630538940430e-02 2.372522354125976562e-01 -2.323782145977020264e-01 9.999055415391921997e-02 2.935671806335449219e-01 -1.285447776317596436e-01 -1.253671646118164062e-01 3.158943653106689453e-01 -1.843544840812683105e-01 -9.121946059167385101e-03 -4.988811444491147995e-03 -2.475577965378761292e-02 -3.378550708293914795e-01 1.367752701044082642e-01 -3.512897342443466187e-02 2.978328168392181396e-01 -2.371270358562469482e-01 -1.019469052553176880e-01 2.409331053495407104e-01 9.460180997848510742e-02 -2.168054506182670593e-02 8.030676282942295074e-03 1.408036351203918457e-01 1.172898709774017334e-01 -1.776113063097000122e-01 1.323875337839126587e-01 4.404031485319137573e-02 -7.587711513042449951e-02 1.903709769248962402e-01
9.047567844390869141e-02 2.694947458803653717e-02 -2.408266365528106689e-01 2.184773236513137817e-01 2.580774128437042236e-01 4.306972399353981018e-02 -1.455519497394561768e-01 -3.043477423489093781e-02 -7.807685434818267822e-02 8.565800637006759644e-02 3.710995614528656006e-01 1.323070004582405090e-02 3.638243377208709717e-01 1.586053818464279175e-01 -2.674235999584197998e-01 -4.449960216879844666e-02 -1.578406803309917450e-02 -2.019667066633701324e-02 3.349117934703826904e-01 -3.825272321701049805e-01 1.568711102008819580e-01 1.604206860065460205e-02 -1.276846826076507568e-01 -2.439282834529876709e-02 9.465277940034866333e-02 1.645625233650207520e-01 -1.333237737417221069e-01 -1.916745677590370178e-02 -4.546373337507247925e-02 -7.377037036349065602e-06 1.303053796291351318e-01 -1.957077533006668091e-01
3.848261833190917969e-01 2.875208109617233276e-02 1.261099278926849365e-01 3.492051910143345594e-04 1.254066675901412964e-01 -3.744682297110557556e-03 9.672319889068603516e-02 1.983843594789505005e-01 -1.010107025504112244e-01 4.161101952195167542e-02 1.682133227586746216e-01 -1.669726222753524780e-01 2.440351247787475586e-01 3.214055597782135010e-01 -4.131420701742172241e-02 -1.630482673645019531e-01 1.595596224069595337e-01 4.728367179632186890e-02 2.511790990829467773e-01 -1.247531399130821228e-01 3.418197929859161377e-01 1.341831535100936890e-01 -7.941111922264099121e-02 2.040720880031585693e-01 1.285131871700286865e-01 3.948482871055603027e-01 -6.345692276954650879e-02 -1.085592880845069885e-01 -1.040836796164512634e-01 -1.334307435899972916e-02 1.440820097923278809e-01 4.815251007676124573e-02
1.290916502475738525e-01 5.804916098713874817e-02 2.390410602092742920e-01 -2.044074684381484985e-01 1.428671330213546753e-01 -2.091697305440902710e-01 -1.125845238566398621e-01 2.854444682598114014e-01 -1.304268985986709595e-01 -4.374344274401664734e-02 2.259470820426940918e-01 -2.312681376934051514e-01 1.670584678649902344e-01 2.550304234027862549e-01 3.630578890442848206e-02 1.305138226598501205e-02 2.399565428495407104e-01 2.515931613743305206e-02 2.737950682640075684e-01 2.839754149317741394e-02 -4.460329562425613403e-02 1.674547344446182251e-01 1.203346438705921173e-02 2.866415381431579590e-01 -6.098988279700279236e-02 -6.638924032449722290e-02 -2.028316110372543335e-01 -3.559037744998931885e-01 -3.380162641406059265e-02 -6.528596859425306320e-03 1.849919259548187256e-01 2.171704620122909546e-01
2.259869426488876343e-01 -8.601731061935424805e-02 6.016267836093902588e-02 5.967606604099273682e-02 -1.325344890356063843e-01 -6.934799998998641968e-02 4.616452008485794067e-02 1.688507348299026489e-01 -2.915405929088592529e-01 2.479442022740840912e-02 9.298282861709594727e-02 1.882329136133193970e-01 2.537288665771484375e-01 4.384389221668243408e-01 -7.157658785581588745e-02 1.085948422551155090e-01 -2.024018019437789917e-01 -6.482522189617156982e-02 4.815408587455749512e-01 -2.075223624706268311e-01 2.381817437708377838e-02 1.518071442842483521e-01 1.677451282739639282e-01 1.168097853660583496e-01 -3.956148028373718262e-02 2.241033762693405151e-01 5.274684354662895203e-02 -3.556276112794876099e-02 2.495723403990268707e-02 3.300672769546508789e-02 1.869965940713882446e-01 -9.835837408900260925e-03
-1.933489888906478882e-01 1.348062753677368164e-01 1.820285618305206299e-01 -1.424065232276916504e-01 1.011681333184242249e-01 -3.409062027931213379e-01 -2.249341756105422974e-01 3.556071817874908447e-01 7.815439999103546143e-02 -4.238957166671752930e-02 2.324580252170562744e-01 1.561363041400909424e-01 8.901067823171615601e-02 1.552504301071166992e-01 -1.758224368095397949e-01 2.341192960739135742e-01 -7.806949317455291748e-02 1.305242069065570831e-02 1.446183584630489349e-02 -2.791244089603424072e-01 -1.217631250619888306e-01 3.189906850457191467e-02 4.839100688695907593e-02 3.276383578777313232e-01 1.971982568502426147e-01 2.362105250358581543e-02 1.169295683503150940e-01 2.548709213733673096e-01 6.791879981756210327e-02 6.712531298398971558e-02 6.579844653606414795e-02 -2.049682885408401489e-01
8.695565909147262573e-02 -3.212587907910346985e-02 1.953995376825332642e-01 -4.923885688185691833e-02 1.904435455799102783e-01 -1.998971253633499146e-01 3.916293010115623474e-02 4.365862160921096802e-02 1.299184858798980713e-01 1.243406832218170166e-01 -6.343469489365816116e-03 1.516571342945098877e-01 1.878764182329177856e-01 1.870680749416351318e-01 -1.498178094625473022e-01 -4.747509956359863281e-02 -2.812120914459228516e-01 2.385504394769668579e-01 2.761799097061157227e-01 -1.948814094066619873e-01 8.523490279912948608e-02 -7.242463529109954834e-02 3.082337081432342529e-01 3.882820904254913330e-01 -4.697623476386070251e-02 3.267758488655090332e-01 1.366169601678848267e-01 -1.428864002227783203e-01 1.627478152513504028e-01 -6.315113604068756104e-02 1.814288944005966187e-01 -2.792141027748584747e-02
1.441813409328460693e-01 1.599326357245445251e-02 1.701160967350006104e-01 -5.740824341773986816e-02 3.067675828933715820e-01 -2.179695516824722290e-01 -7.775270938873291016e-02 1.061207205057144165e-01 -1.650962419807910919e-02 -9.177565225400030613e-04 2.471162080764770508e-01 1.829852014780044556e-01 -4.489432275295257568e-02 1.731327921152114868e-01 2.554537542164325714e-02 -2.026286209002137184e-03 -1.577980965375900269e-01 1.660246402025222778e-01 2.612265050411224365e-01 -2.770865261554718018e-01 1.530379056930541992e-01 -1.472609043121337891e-01 -1.319660097360610962e-01 2.129713743925094604e-01 9.846284240484237671e-02 3.290595412254333496e-01 -2.529378533363342285e-01 7.541665434837341309e-02 2.271400541067123413e-01 1.412091851234436035e-01 2.237268835306167603e-01 2.138704210519790649e-01
-1.912390738725662231e-01 3.984524011611938477e-01 3.398510441184043884e-02 -6.804347038269042969e-02 -6.664835661649703979e-02 1.357877403497695923e-01 -3.952234983444213867e-01 9.434068202972412109e-02 -2.964964881539344788e-02 -1.356326937675476074e-01 -5.309043452143669128e-02 -5.228941887617111206e-02 -8.126976899802684784e-03 3.145740926265716553e-01 -2.686458528041839600e-01 -1.059030443429946899e-01 8.820363134145736694e-02 3.644996031653136015e-04 6.727262586355209351e-02 -1.777502447366714478e-01 -1.977707296609878540e-01 -5.914282053709030151e-02 6.288588047027587891e-02 2.152789235115051270e-01 3.444139659404754639e-01 -2.130886726081371307e-02 7.311576046049594879e-03 -6.974830478429794312e-02 -2.599473297595977783e-01 -1.894110292196273804e-01 6.674769520759582520e-02 1.869491487741470337e-01
-8.444035775028169155e-04 2.677232623100280762e-01 3.434774577617645264e-01 -2.101573161780834198e-02 6.360482424497604370e-02 -4.434543848037719727e-01 1.272242236882448196e-02 8.872544392943382263e-03 -8.153349161148071289e-03 5.298784747719764709e-02 1.275385022163391113e-01 -1.649868115782737732e-02 -6.198615208268165588e-02 2.923994362354278564e-01 9.475495666265487671e-03 -4.663824662566184998e-02 8.084234595298767090e-02 -1.582568287849426270e-01 2.779306173324584961e-01 6.465774029493331909e-02 -1.600969955325126648e-02 4.141218587756156921e-02 -1.108818799257278442e-01 -2.417243830859661102e-02 4.236693978309631348e-01 3.067895174026489258e-01 2.447637021541595459e-01 5.466166511178016663e-02 4.459622129797935486e-02 -9.406942129135131836e-02 1.426549106836318970e-01 -4.890812933444976807e-02
1.061639711260795593e-01 1.154517680406570435e-01 -1.206609420478343964e-02 3.460606038570404053e-01 1.546387076377868652e-01 -2.319537103176116943e-01 -2.229972369968891144e-02 1.789369732141494751e-01 -1.563675552606582642e-01 -1.111493334174156189e-01 1.305038481950759888e-01 2.673076987266540527e-01 3.197436332702636719e-01 2.064829021692276001e-01 -4.499297216534614563e-02 4.733684007078409195e-03 -8.238616585731506348e-02 -1.386970430612564087e-01 1.923464387655258179e-01 -2.092243134975433350e-01 5.301968008279800415e-02 4.866551235318183899e-02 8.230078220367431641e-02 -5.659076943993568420e-02 2.936492562294006348e-01 3.072186112403869629e-01 -2.265609651803970337e-01 7.383097708225250244e-02 -7.475984841585159302e-02 5.442771688103675842e-02 2.753525972366333008e-01 1.712929606437683105e-01
-2.563941180706024170e-01 -4.733684659004211426e-02 2.423154264688491821e-01 1.204078868031501770e-01 2.010088115930557251e-01 -2.708570957183837891e-01 2.222468107938766479e-01 1.699389666318893433e-01 -9.197495877742767334e-02 -4.837287217378616333e-02 -2.378259412944316864e-02 -1.159293353557586670e-01 1.713767498731613159e-01 3.009904026985168457e-01 -3.638374209403991699e-01 -1.817814260721206665e-01 -5.763647332787513733e-02 1.517741233110427856e-01 2.821057438850402832e-01 -2.377399802207946777e-02 -1.247068271040916443e-01 -5.037546157836914062e-02 5.944478139281272888e-02 2.706355452537536621e-01 1.012715883553028107e-02 1.834862120449542999e-02 1.738703846931457520e-01 -6.321756541728973389e-02 9.301078505814075470e-03 1.559206396341323853e-01 2.891046702861785889e-01 -1.120476052165031433e-01
-8.457634598016738892e-02 3.385827839374542236e-01 1.120032146573066711e-01 2.975680492818355560e-02 -2.734520137310028076e-01 -6.132418289780616760e-02 -1.192106902599334717e-01 2.684117853641510010e-01 -9.787601418793201447e-03 -1.594614386558532715e-01 7.142155617475509644e-02 -7.546361535787582397e-02 -4.693499207496643066e-02 3.463054001331329346e-01 -1.492144167423248291e-01 2.055721580982208252e-01 -1.662282645702362061e-01 2.565270662307739258e-01 1.354228705167770386e-01 -2.630990445613861084e-01 1.626663506031036377e-01 1.335011273622512817e-01 6.268847733736038208e-02 1.345613002777099609e-01 5.320604518055915833e-02 -3.839613497257232666e-02 -5.680871382355690002e-02 -3.188137114048004150e-01 1.765490025281906128e-01 -3.850929066538810730e-02 1.330838352441787720e-01 2.648670971393585205e-01
-9.929860383272171021e-02 -1.847173646092414856e-02 -2.066867053508758545e-02 1.481273770332336426e-01 4.110641777515411377e-03 -4.084608554840087891e-01 -1.578473448753356934e-01 1.891611963510513306e-01 -2.394213527441024780e-01 -8.834505081176757812e-02 -1.222729086875915527e-01 -7.473817467689514160e-02 5.563734471797943115e-02 3.392526507377624512e-01 -1.632519997656345367e-02 -2.284190356731414795e-01 2.522010505199432373e-01 -1.303822994232177734e-01 3.660702705383300781e-01 -1.064010933041572571e-01 1.540913581848144531e-01 2.196763455867767334e-02 3.476196527481079102e-02 2.766623198986053467e-01 -6.726660579442977905e-02 2.807541564106941223e-02 -2.953661680221557617e-01 -6.944909691810607910e-02 -8.407580666244029999e-03 6.156918127089738846e-03 2.360280007123947144e-01 4.975153133273124695e-02
3.983360528945922852e-02 4.859455674886703491e-02 2.604269981384277344e-01 2.360117286443710327e-01 -3.493512049317359924e-02 4.313454404473304749e-02 -2.942612469196319580e-01 2.384232878684997559e-01 -1.600620448589324951e-01 -2.502014338970184326e-01 6.635208427906036377e-02 -3.281115889549255371e-01 5.101796239614486694e-02 3.967149257659912109e-01 -2.329281717538833618e-02 -8.199126459658145905e-03 -1.878020912408828735e-01 -1.298970431089401245e-01 2.015676945447921753e-01 -6.312973797321319580e-02 -2.719972729682922363e-01 4.727352410554885864e-02 3.584542125463485718e-02 3.711106628179550171e-02 1.830326765775680542e-01 -1.674387007951736450e-01 1.059191003441810608e-01 -1.874372661113739014e-01 4.942655190825462341e-02 -2.600909769535064697e-01 1.049316227436065674e-01 2.257144264876842499e-02
-1.891571730375289917e-01 2.072744071483612061e-01 1.385560184717178345e-01 2.911832034587860107e-01 1.415723413228988647e-01 1.902298033237457275e-01 -2.241474539041519165e-01 1.177379712462425232e-01 3.654123097658157349e-02 -1.250800676643848419e-02 -4.650141671299934387e-02 -4.828892350196838379e-01 -7.696446496993303299e-03 2.474260330200195312e-01 -3.549840999767184258e-03 1.366538107395172119e-01 2.821737825870513916e-01 5.761850252747535706e-02 2.279639989137649536e-01 -2.947231829166412354e-01 -9.779479354619979858e-02 6.056715920567512512e-02 4.363860934972763062e-02 2.318409234285354614e-01 1.448691487312316895e-01 6.018838658928871155e-02 2.227346226572990417e-02 -4.648648202419281006e-02 5.118512362241744995e-02 -1.315407752990722656e-01 1.954399645328521729e-01 6.395992636680603027e-02
1.792024075984954834e-01 -6.513763219118118286e-02 -6.254346668720245361e-02 -4.347475990653038025e-02 -2.844355441629886627e-02 -1.900132596492767334e-01 -1.538401842117309570e-01 1.441831588745117188e-01 -1.200001016259193420e-01 1.796379089355468750e-01 -3.931845352053642273e-02 5.441584438085556030e-02 3.099256753921508789e-01 1.287020742893218994e-01 -3.405246436595916748e-01 6.771126389503479004e-02 3.846390545368194580e-02 -2.779201604425907135e-02 5.153778791427612305e-01 -1.621068716049194336e-01 -1.942707300186157227e-01 2.237533479928970337e-01 1.350886672735214233e-01 1.120146885514259338e-01 -1.051281020045280457e-01 8.027296513319015503e-02 2.715350128710269928e-02 -1.921667605638504028e-01 2.268624007701873779e-01 -1.818808540701866150e-02 -4.736802540719509125e-03 2.690850496292114258e-01
1.735139191150665283e-01 2.508580088615417480e-01 3.110182844102382660e-02 1.390268057584762573e-01 1.888678371906280518e-01 -3.860584795475006104e-01 -2.467886507511138916e-01 2.905569411814212799e-02 -4.966822639107704163e-02 -6.730049103498458862e-02 2.848152816295623779e-01 3.180060386657714844e-01 1.570058055222034454e-02 1.098391339182853699e-01 1.152851954102516174e-01 -1.081739291548728943e-01 -5.870206654071807861e-02 1.411431878805160522e-01 3.181779980659484863e-01 -2.420459985733032227e-01 -8.396310359239578247e-02 5.974074825644493103e-03 -2.693290114402770996e-01 -8.216704428195953369e-02 3.411778807640075684e-01 2.240938507020473480e-02 -3.147171810269355774e-02 4.510994628071784973e-02 -1.250506029464304447e-03 -7.758440822362899780e-02 1.209118366241455078e-01 5.935082584619522095e-02
1.220544986426830292e-02 1.225292012095451355e-01 1.890359222888946533e-01 2.106995880603790283e-02 -1.129087954759597778e-01 -4.443489015102386475e-02 -2.777492105960845947e-01 1.276409924030303955e-01 -2.688235938549041748e-01 1.222599297761917114e-02 4.397854506969451904e-01 1.298721283674240112e-01 2.452896684408187866e-01 1.077502593398094177e-01 -1.653468422591686249e-02 -3.375438973307609558e-02 -9.908473491668701172e-02 -7.813046872615814209e-02 1.862329989671707153e-01 3.960779309272766113e-02 -9.448373317718505859e-02 -2.099525481462478638e-01 1.283752024173736572e-01 7.701563090085983276e-02 2.132313698530197144e-01 -2.808457054197788239e-02 8.123701065778732300e-02 -1.083788424730300903e-01 3.865541815757751465e-01 1.954418867826461792e-01 3.234604299068450928e-01 -1.316519174724817276e-02
-1.852669194340705872e-02 1.289810389280319214e-01 1.677704602479934692e-01 -7.206862326711416245e-03 2.702320814132690430e-01 5.262095108628273010e-02 -2.077197879552841187e-01 4.160892963409423828e-02 -1.297961026430130005e-01 -1.751756221055984497e-01 1.251252740621566772e-01 -8.472767658531665802e-03 4.125603139400482178e-01 4.084676504135131836e-01 -9.334132075309753418e-03 1.681417110376060009e-03 -7.213106751441955566e-02 1.369276493787765503e-01 2.950510084629058838e-01 -8.856649696826934814e-02 1.283110678195953369e-01 -3.116987645626068115e-02 -2.625502347946166992e-01 2.307266741991043091e-01 6.258392333984375000e-02 2.387064546346664429e-01 6.155945733189582825e-02 1.306982040405273438e-01 -7.975436747074127197e-02 -2.196799963712692261e-01 1.140805482864379883e-01 1.608964651823043823e-01
-3.151428326964378357e-02 7.073093950748443604e-02 2.430428713560104370e-01 2.491990029811859131e-01 -3.879448771476745605e-02 2.078698016703128815e-02 -3.127932846546173096e-01 1.012277454137802124e-01 -5.934235081076622009e-02 -1.191376149654388428e-01 -7.357704639434814453e-02 -3.676939010620117188e-01 3.962225309805944562e-05 4.879554510116577148e-01 6.222568824887275696e-02 -4.969710856676101685e-02 5.346228182315826416e-02 -6.746639311313629150e-02 2.597169280052185059e-01 -1.819455474615097046e-01 -1.435540616512298584e-01 -6.858084350824356079e-02 4.998914152383804321e-02 7.465618103742599487e-02 3.896391093730926514e-01 -2.257603555917739868e-01 -2.111247181892395020e-02 -4.951937869191169739e-02 7.553892582654953003e-02 -7.308926433324813843e-02 -4.076264426112174988e-02 -1.718875952064990997e-02
2.199806571006774902e-01 6.458166986703872681e-02 1.251375079154968262e-01 1.706320419907569885e-02 2.054745703935623169e-01 -1.111731231212615967e-01 -1.283454746007919312e-01 4.854760691523551941e-02 -7.753304392099380493e-02 -1.562971621751785278e-01 6.655202060937881470e-02 1.229528039693832397e-01 3.546245098114013672e-01 4.450359642505645752e-01 7.145756483078002930e-02 -2.952967211604118347e-02 -2.182115763425827026e-01 -2.100202888250350952e-01 1.862404793500900269e-01 -1.370436400175094604e-01 2.053176760673522949e-01 3.706603869795799255e-02 1.275099217891693115e-01 2.042130827903747559e-01 3.334296941757202148e-01 1.478322148323059082e-01 1.352013498544692993e-01 -1.287178099155426025e-01 -5.795196071267127991e-02 2.218645066022872925e-02 7.876287400722503662e-02 -2.316986173391342163e-01
8.170514553785324097e-02 4.867983236908912659e-02 5.998528003692626953e-02 -5.906525999307632446e-02 -9.320268034934997559e-02 -2.865353785455226898e-02 -1.064768210053443909e-01 1.762802451848983765e-01 -1.471671015024185181e-01 -6.959050893783569336e-02 3.579116165637969971e-01 1.589522063732147217e-01 1.643203198909759521e-01 1.951044350862503052e-01 1.720071211457252502e-02 6.886756164021790028e-04 -1.912658363580703735e-01 -1.567150205373764038e-01 4.184713587164878845e-02 -4.002753794193267822e-01 9.944444149732589722e-02 4.046317934989929199e-02 -1.351337879896163940e-01 7.442300021648406982e-02 2.244265377521514893e-01 2.460778951644897461e-01 3.272998332977294922e-01 -3.295257985591888428e-01 3.785669058561325073e-02 2.876692824065685272e-02 2.863126397132873535e-01 -1.319368630647659302e-01
-1.556431408971548080e-02 5.277669057250022888e-02 2.175652682781219482e-01 -3.951787576079368591e-02 7.263386249542236328e-02 7.081338204443454742e-03 -3.774385899305343628e-02 7.000016514211893082e-03 -1.749147474765777588e-01 1.352905482053756714e-02 7.339236885309219360e-02 -1.839013397693634033e-01 -1.078795567154884338e-01 1.357298344373703003e-01 -1.485861688852310181e-01 -4.742558300495147705e-01 -1.019652932882308960e-01 -2.934740185737609863e-01 4.361126720905303955e-01 -1.739089787006378174e-01 -4.109720140695571899e-02 -4.935320094227790833e-02 -4.487728327512741089e-02 3.348870575428009033e-02 2.447638660669326782e-02 3.591397777199745178e-02 -1.915089040994644165e-01 -2.800323367118835449e-01 -2.229893207550048828e-01 -9.353701025247573853e-02 2.790050804615020752e-01 -1.292774677276611328e-01
2.269360274076461792e-01 6.274878233671188354e-02 -4.140345007181167603e-02 1.705105975270271301e-02 9.064809232950210571e-02 -3.628960251808166504e-02 -8.983935415744781494e-02 -8.362367749214172363e-02 -1.876535415649414062e-01 -1.505134254693984985e-01 1.694149971008300781e-01 5.026705935597419739e-02 7.751484960317611694e-02 3.648714125156402588e-01 -2.928335964679718018e-01 -1.771830320358276367e-01 1.505516171455383301e-01 -2.279466837644577026e-01 3.472989201545715332e-01 -3.224113285541534424e-01 -2.754669189453125000e-01 -9.893342107534408569e-02 -1.091734096407890320e-01 1.005353629589080811e-01 6.281800568103790283e-02 -1.556511968374252319e-01 3.372932076454162598e-01 2.863007597625255585e-02 -3.491469100117683411e-02 4.558901116251945496e-02 -1.334962546825408936e-01 -4.257556796073913574e-02
1.168096140027046204e-01 3.647294044494628906e-01 3.916571661829948425e-02 -1.457358002662658691e-01 -2.099217325448989868e-01 -1.113943830132484436e-01 -2.562615573406219482e-01 1.073151901364326477e-01 -2.390233576297760010e-01 -1.068734675645828247e-01 -1.689489930868148804e-02 -1.513694226741790771e-02 -1.330664847046136856e-02 2.221409529447555542e-01 -1.923470795154571533e-01 -6.520728021860122681e-02 -7.823681831359863281e-02 -1.371078789234161377e-01 6.820597499608993530e-02 -1.150136440992355347e-01 -1.234600469470024109e-01 -6.414218246936798096e-02 1.789196282625198364e-01 6.185812130570411682e-02 2.924661934375762939e-01 1.769214719533920288e-01 -1.481305360794067383e-01 -1.713306307792663574e-01 2.859463989734649658e-01 2.163773588836193085e-02 2.743389606475830078e-01 -3.367877900600433350e-01
-3.482249006628990173e-02 3.871148526668548584e-01 2.369480952620506287e-02 -1.389327049255371094e-01 -9.649334102869033813e-02 -4.511601477861404419e-02 -7.783942669630050659e-02 4.483529925346374512e-02 -8.028855174779891968e-02 -1.743305772542953491e-01 2.163259238004684448e-01 4.679662734270095825e-02 -1.263311952352523804e-01 3.322813427075743675e-03 -3.056661784648895264e-01 -6.424683332443237305e-02 -9.194576740264892578e-02 1.805866509675979614e-01 9.625117480754852295e-02 -3.970234394073486328e-01 9.745830669999122620e-03 -8.368045091629028320e-02 -1.278914064168930054e-01 3.633600473403930664e-01 -3.189906477928161621e-02 2.641332335770130157e-02 1.294424235820770264e-01 -2.277137637138366699e-01 7.212605327367782593e-02 -1.180522739887237549e-01 3.462430834770202637e-01 1.936684846878051758e-01
9.718757867813110352e-02 9.026634693145751953e-02 -3.892903402447700500e-02 2.861066907644271851e-02 -7.495308667421340942e-02 -2.456024475395679474e-02 9.436707943677902222e-02 2.413752228021621704e-01 1.828790605068206787e-01 -3.295926749706268311e-01 3.255401253700256348e-01 -2.260638773441314697e-01 -2.624571090564131737e-03 2.535418868064880371e-01 -5.415903776884078979e-02 -6.232911348342895508e-02 1.134645268321037292e-01 2.389332205057144165e-01 3.622704744338989258e-02 -4.011121988296508789e-01 2.154508605599403381e-02 -2.934923768043518066e-02 1.657555252313613892e-01 1.622701585292816162e-01 9.236388653516769409e-02 2.907592952251434326e-01 -3.981665521860122681e-02 -2.244556099176406860e-01 2.932232916355133057e-01 -3.696692362427711487e-02 -1.275922805070877075e-01 2.134541235864162445e-02
-5.330656096339225769e-02 -1.888547390699386597e-01 3.035630472004413605e-02 2.336055189371109009e-01 8.292587101459503174e-02 -1.364784985780715942e-01 -9.305737912654876709e-02 1.116370633244514465e-01 2.289576828479766846e-01 -2.805456519126892090e-01 3.039236962795257568e-01 -6.289453804492950439e-02 1.336889415979385376e-01 -5.774137750267982483e-02 -8.216999471187591553e-02 -1.807412505149841309e-01 3.137284517288208008e-01 -3.679157793521881104e-02 4.714833498001098633e-01 -1.337108016014099121e-01 1.095339357852935791e-01 -2.667867764830589294e-02 -2.041083760559558868e-02 3.445467948913574219e-01 2.239473909139633179e-02 1.539767235517501831e-01 -3.085932694375514984e-02 -2.118451744318008423e-01 -3.998574987053871155e-02 1.157015487551689148e-01 7.221017777919769287e-02 9.623307734727859497e-02
-8.442644029855728149e-02 -1.305993050336837769e-01 2.312152534723281860e-01 -2.011402100324630737e-01 -4.266625270247459412e-02 -1.768935322761535645e-01 1.074079540558159351e-03 1.857301443815231323e-01 -1.236566081643104553e-01 -1.314714848995208740e-01 4.849408566951751709e-01 -1.775133423507213593e-02 6.515955179929733276e-02 3.190676569938659668e-01 3.458780795335769653e-02 -3.004462830722332001e-02 -6.044815853238105774e-02 1.184058487415313721e-01 4.420993328094482422e-01 1.782851666212081909e-02 -1.186105757951736450e-01 5.005757510662078857e-02 8.257272094488143921e-02 2.193281352519989014e-01 4.007936269044876099e-02 2.118399739265441895e-01 1.831378489732742310e-01 1.292802244424819946e-01 -6.872842460870742798e-02 8.104821294546127319e-02 -1.278908252716064453e-01 1.695796996355056763e-01
2.360440343618392944e-01 3.730896711349487305e-01 1.978305354714393616e-02 1.397548466920852661e-01 9.541723877191543579e-02 -1.141849085688591003e-01 -2.340934425592422485e-02 3.542982973158359528e-03 -2.147690504789352417e-01 2.055799812078475952e-01 3.984539806842803955e-01 8.443887531757354736e-02 -1.401133136823773384e-03 2.077628076076507568e-01 -1.710937917232513428e-01 -5.807502567768096924e-02 3.753323107957839966e-02 3.662052005529403687e-02 3.034264147281646729e-01 -3.234212519600987434e-03 -2.615432441234588623e-01 1.955435983836650848e-02 -1.200175881385803223e-01 1.388564705848693848e-01 -8.281551301479339600e-02 -1.270134598016738892e-01 1.555363535881042480e-01 -1.485050618648529053e-01 -1.859758608043193817e-02 1.719032078981399536e-01 3.531561195850372314e-01 -1.058850735425949097e-01
1.262812763452529907e-01 6.976842880249023438e-02 3.698128759860992432e-01 1.358305364847183228e-01 1.745186299085617065e-01 -1.217015013098716736e-01 -2.029168903827667236e-01 -2.085723727941513062e-01 -3.074895739555358887e-01 1.258293837308883667e-01 2.444238662719726562e-01 1.630721986293792725e-01 -2.597242593765258789e-02 1.506140381097793579e-01 -1.115817353129386902e-01 1.113986782729625702e-02 6.026167422533035278e-03 1.351443305611610413e-02 3.139235079288482666e-01 -9.772478044033050537e-02 1.002672761678695679e-01 -2.505645342171192169e-02 -3.977820575237274170e-01 2.181870341300964355e-01 7.135282456874847412e-02 6.802064925432205200e-02 9.611229598522186279e-02 -8.051275461912155151e-02 2.624287009239196777e-01 -1.310028582811355591e-01 5.520955473184585571e-02 1.484077870845794678e-01
-6.628666818141937256e-02 -4.500111192464828491e-02 2.197114378213882446e-01 8.452737331390380859e-02 1.134594995528459549e-02 2.209928072988986969e-02 1.605781465768814087e-01 2.663250267505645752e-01 -2.048854827880859375e-01 -3.672973811626434326e-01 3.636292815208435059e-01 2.392366677522659302e-01 4.931612312793731689e-02 1.000759080052375793e-01 -2.780278623104095459e-01 -1.171368509531021118e-01 3.684825822710990906e-02 -1.650182157754898071e-01 2.590689957141876221e-01 -1.317182183265686035e-01 5.181839689612388611e-02 -2.237750142812728882e-01 2.228924259543418884e-02 1.518497616052627563e-01 1.399366110563278198e-01 -1.817676126956939697e-01 1.554323136806488037e-01 -2.321861982345581055e-01 -2.968388423323631287e-02 1.698612421751022339e-01 1.386204063892364502e-01 4.479312524199485779e-02
-1.638141125440597534e-01 -4.544184776023030281e-04 2.243476361036300659e-01 4.113463461399078369e-01 -1.845483109354972839e-02 -5.323614552617073059e-02 -1.569459438323974609e-01 9.442190080881118774e-02 -1.143621876835823059e-01 -3.528227657079696655e-02 1.695810258388519287e-01 -4.215407073497772217e-01 1.276859492063522339e-01 3.000254333019256592e-01 1.314918547868728638e-01 -8.169692009687423706e-03 4.169220104813575745e-02 -1.947134882211685181e-01 3.160761892795562744e-01 -1.541915982961654663e-01 -2.447436749935150146e-01 1.018963381648063660e-01 2.470992133021354675e-02 2.140234112739562988e-01 2.852456644177436829e-02 -1.267830729484558105e-01 -8.470586687326431274e-02 9.079667180776596069e-02 1.748848110437393188e-01 -1.105485633015632629e-01 7.079411298036575317e-02 1.108933016657829285e-01
1.021061986684799194e-01 -1.099753007292747498e-01 -9.333492070436477661e-02 8.433965593576431274e-02 -2.537041157484054565e-02 -9.363299608230590820e-02 -1.666653156280517578e-01 3.326735794544219971e-01 -2.802203595638275146e-01 -1.466861218214035034e-01 2.860924601554870605e-01 2.092625051736831665e-01 4.483486339449882507e-02 3.198586106300354004e-01 2.146608941256999969e-02 -2.639672756195068359e-01 1.691407710313796997e-01 -2.360533624887466431e-01 3.227663412690162659e-02 -1.628120243549346924e-01 -6.118934229016304016e-02 1.158566772937774658e-02 4.950113967061042786e-02 1.832178086042404175e-01 -1.974146068096160889e-02 1.165619045495986938e-01 -9.670446068048477173e-02 -3.898410797119140625e-01 1.189475804567337036e-01 -2.672401666641235352e-01 2.996718510985374451e-02 -1.054285466670989990e-02
-2.845783829689025879e-01 -5.661931633949279785e-02 1.754483878612518311e-01 2.363980114459991455e-01 -3.042065799236297607e-01 -3.509940803050994873e-01 -2.121435105800628662e-01 8.061826974153518677e-02 -2.146890312433242798e-01 -1.586905270814895630e-01 -6.333719193935394287e-02 1.423551701009273529e-02 1.444729864597320557e-01 1.533921360969543457e-01 -2.732839249074459076e-02 2.088635861873626709e-01 3.129802271723747253e-02 7.132256776094436646e-02 3.048467934131622314e-01 -3.098120689392089844e-01 -2.576451897621154785e-01 3.725277632474899292e-02 3.981405124068260193e-02 2.140084654092788696e-01 1.870331168174743652e-01 -9.240680187940597534e-02 -1.190984994173049927e-01 -5.902276560664176941e-02 1.438499242067337036e-01 5.547116324305534363e-02 -3.002170100808143616e-02 -4.056140407919883728e-02
-9.438814222812652588e-02 2.815342508256435394e-02 2.039668112993240356e-01 -1.584305167198181152e-01 1.610649526119232178e-01 -3.280927427113056183e-03 -1.540634036064147949e-01 4.209528565406799316e-01 4.592776298522949219e-02 -1.622726023197174072e-01 2.875939384102821350e-02 -2.621687650680541992e-01 1.778327971696853638e-01 2.284770160913467407e-01 -1.616739034652709961e-01 -2.424497753381729126e-01 1.257086247205734253e-01 -2.170564234256744385e-01 1.662340760231018066e-01 -6.186701729893684387e-02 -8.174905925989151001e-02 -7.413922995328903198e-02 1.963995769619941711e-02 3.215728998184204102e-01 -2.538390830159187317e-02 -1.596221178770065308e-01 -1.359415054321289062e-01 -2.054877281188964844e-01 8.595233410596847534e-02 1.812367290258407593e-01 2.034783512353897095e-01 -2.261402308940887451e-01
2.737565152347087860e-02 2.913562357425689697e-01 3.846867009997367859e-02 6.229188665747642517e-02 1.464767195284366608e-02 2.971128001809120178e-02 1.085635349154472351e-01 1.779859364032745361e-01 9.921122342348098755e-03 -3.498250991106033325e-02 2.587841749191284180e-01 6.268960982561111450e-02 -1.565348953008651733e-01 3.116750717163085938e-01 1.917977184057235718e-01 -2.780794203281402588e-01 -4.289662465453147888e-02 -1.156655233353376389e-02 4.830641448497772217e-01 7.299304008483886719e-02 3.217204660177230835e-02 -1.929993629455566406e-01 1.195452064275741577e-01 2.322634756565093994e-01 7.526876032352447510e-02 1.580356806516647339e-01 1.392536163330078125e-01 -2.824180424213409424e-01 -1.179404631257057190e-01 8.555153012275695801e-02 2.168291211128234863e-01 1.060619205236434937e-01
1.378811299800872803e-01 2.732791602611541748e-01 -2.380721829831600189e-02 3.105580806732177734e-01 -2.010995745658874512e-01 9.743242710828781128e-02 4.181959852576255798e-02 1.348756700754165649e-01 5.090888589620590210e-02 -2.365203499794006348e-01 1.546484678983688354e-01 1.249822974205017090e-01 1.274213343858718872e-01 9.709990769624710083e-02 -3.892235830426216125e-02 2.087292224168777466e-01 2.002816945314407349e-01 1.753356009721755981e-01 3.327596783638000488e-01 -3.421604335308074951e-01 -1.899394989013671875e-01 -1.592958420515060425e-01 5.977628752589225769e-02 2.725444734096527100e-01 4.127744585275650024e-02 1.622736603021621704e-01 2.733533829450607300e-02 -1.644971966743469238e-01 -1.541866548359394073e-02 1.288862060755491257e-02 1.812472343444824219e-01 2.086634188890457153e-01
-1.113524436950683594e-01 -1.352327913045883179e-01 4.137469455599784851e-02 1.307694762945175171e-01 9.015511721372604370e-02 1.012974232435226440e-02 -2.212132215499877930e-01 2.920235693454742432e-01 3.964259847998619080e-02 -1.530404537916183472e-01 -5.036062747240066528e-02 -1.513044983148574829e-01 1.030792295932769775e-01 -6.912595126777887344e-03 -4.219888243824243546e-03 -2.646165788173675537e-01 3.599959909915924072e-01 -2.010442912578582764e-01 3.783454895019531250e-01 -3.105894327163696289e-01 9.240314364433288574e-02 -1.955308616161346436e-01 8.212902396917343140e-02 1.936257928609848022e-01 2.256591431796550751e-02 9.790176153182983398e-02 -1.244028583168983459e-01 -1.773217469453811646e-01 5.292702838778495789e-02 1.233722548931837082e-02 3.410084843635559082e-01 -5.876891780644655228e-03
1.327602565288543701e-01 2.929464876651763916e-01 -7.392620202153921127e-03 -6.595524400472640991e-02 1.959829330444335938e-01 -1.576616317033767700e-01 -1.789677590131759644e-01 -4.407412186264991760e-02 2.603982388973236084e-01 2.034785002470016479e-01 2.261686325073242188e-01 -1.422914415597915649e-01 2.666521966457366943e-01 3.759038448333740234e-01 -2.523061931133270264e-01 5.142208188772201538e-02 1.140685901045799255e-01 -7.659535855054855347e-02 1.043598130345344543e-01 -2.310744374990463257e-01 -1.109634414315223694e-01 5.309060588479042053e-02 -5.204003304243087769e-02 -1.492006629705429077e-01 2.263252139091491699e-01 2.019323110580444336e-01 -2.005658447742462158e-01 -2.404945492744445801e-01 7.774838805198669434e-02 -4.249859228730201721e-02 1.009845212101936340e-01 -6.492988020181655884e-02
-1.135391592979431152e-01 2.196667790412902832e-01 6.280782818794250488e-02 3.213827908039093018e-01 -1.237500905990600586e-01 -3.097069635987281799e-02 -2.024220079183578491e-01 1.727573573589324951e-01 2.082297354936599731e-01 -2.310989499092102051e-01 1.443323940038681030e-01 -3.084232211112976074e-01 5.406965687870979309e-02 2.655537128448486328e-01 -2.119613140821456909e-01 1.981065571308135986e-01 8.959323167800903320e-02 -2.332019954919815063e-01 2.957662940025329590e-01 -2.532240450382232666e-01 -2.006070874631404877e-02 5.800647288560867310e-02 -6.146675720810890198e-02 1.594838649034500122e-01 7.134232670068740845e-02 -1.494354456663131714e-01 1.398999523371458054e-02 2.924465760588645935e-02 1.584695130586624146e-01 -1.203191727399826050e-01 -1.786865741014480591e-01 1.649571955204010010e-01
1.761029064655303955e-01 -5.378599092364311218e-02 -1.554534286260604858e-01 4.219101369380950928e-02 2.412466108798980713e-01 -7.369186729192733765e-02 -1.947371959686279297e-01 9.279322624206542969e-02 -1.051418334245681763e-01 -3.400689363479614258e-01 2.255848944187164307e-01 1.051810160279273987e-01 -3.813994675874710083e-02 -1.903297454118728638e-01 -2.750619053840637207e-01 1.017743200063705444e-01 3.865661099553108215e-02 8.418656140565872192e-02 3.395514190196990967e-01 -2.224632054567337036e-01 -2.437737435102462769e-01 1.578945517539978027e-01 -7.610600441694259644e-02 2.081293016672134399e-01 2.102741003036499023e-01 6.469279527664184570e-02 -4.501942172646522522e-02 -2.487026900053024292e-01 -2.471457570791244507e-01 -1.254833042621612549e-01 1.063749045133590698e-01 1.018779948353767395e-01
5.517665669322013855e-02 1.670570820569992065e-01 7.995243067853152752e-04 -2.243192791938781738e-01 -9.232208877801895142e-02 -7.002986222505569458e-02 -1.815565973520278931e-01 1.787258386611938477e-01 -1.608907729387283325e-01 -3.390658181160688400e-03 2.653385698795318604e-01 6.617481261491775513e-02 -1.328797340393066406e-01 1.536675728857517242e-02 -1.606761217117309570e-01 4.402843490242958069e-02 -1.641795486211776733e-01 8.743685483932495117e-02 1.001996770501136780e-01 -4.405172765254974365e-01 -2.144692838191986084e-02 -2.606192044913768768e-02 -2.110217809677124023e-01 2.835705578327178955e-01 1.681020259857177734e-01 -4.952265322208404541e-02 1.532227247953414917e-01 -3.409182429313659668e-01 1.415005922317504883e-01 -1.220834255218505859e-01 2.292000949382781982e-01 2.672357559204101562e-01
3.607938811182975769e-02 1.421820074319839478e-01 -4.921229556202888489e-02 1.360420882701873779e-01 -7.627151906490325928e-02 -9.583081118762493134e-03 -2.149401307106018066e-01 4.828223884105682373e-01 9.743072092533111572e-02 -2.490463256835937500e-01 1.496744155883789062e-01 -5.520576611161231995e-02 9.778767824172973633e-02 1.898130960762500763e-02 -2.724566757678985596e-01 6.237922981381416321e-02 -2.602752670645713806e-02 -2.543282806873321533e-01 4.459458217024803162e-02 -1.815068572759628296e-01 -1.725187897682189941e-02 -2.735060453414916992e-01 2.450422793626785278e-01 2.658647298812866211e-01 1.302169710397720337e-01 1.620107591152191162e-01 1.205268278717994690e-01 -1.829055994749069214e-01 1.376958638429641724e-01 1.789284404367208481e-03 -4.828961566090583801e-03 -2.664868235588073730e-01
-2.180154174566268921e-01 3.047539889812469482e-01 -8.517479896545410156e-02 1.658816188573837280e-01 -8.577481657266616821e-02 -2.804803252220153809e-01 -1.492910832166671753e-01 1.941917538642883301e-01 -7.236997038125991821e-02 -3.607877790927886963e-01 -2.816888689994812012e-01 -5.652567371726036072e-02 -1.666946858167648315e-01 1.965309530496597290e-01 -6.591270864009857178e-02 -1.236339509487152100e-01 5.880582146346569061e-03 6.542097777128219604e-02 2.553833127021789551e-01 -4.570612907409667969e-01 -8.410180360078811646e-02 -9.704881347715854645e-03 -6.881485879421234131e-02 1.943244487047195435e-01 -8.159060962498188019e-03 2.792482264339923859e-02 1.208608001470565796e-01 -1.834158971905708313e-02 1.005537807941436768e-01 -1.233639046549797058e-01 7.230789959430694580e-02 -1.882369257509708405e-02
-1.616111248731613159e-01 2.007116377353668213e-01 2.922747433185577393e-01 3.758217096328735352e-01 1.008789166808128357e-01 8.889468014240264893e-02 -3.858235105872154236e-02 1.415693610906600952e-01 -1.094168126583099365e-01 -1.337787061929702759e-01 4.291318356990814209e-02 -4.613521993160247803e-01 7.165239006280899048e-02 2.390006631612777710e-01 -1.676278263330459595e-01 1.215748935937881470e-01 2.007745057344436646e-01 -8.873376064002513885e-03 1.511754989624023438e-01 -1.720199137926101685e-01 -8.777052909135818481e-02 9.972573071718215942e-02 1.896586827933788300e-02 2.411104142665863037e-01 2.286090999841690063e-01 9.339218586683273315e-02 -1.534892618656158447e-02 -4.117888957262039185e-02 2.302481830120086670e-01 -8.802781254053115845e-02 4.219743236899375916e-02 1.522951573133468628e-01
2.017441838979721069e-01 1.085739359259605408e-01 -9.690348803997039795e-02 7.685662806034088135e-02 3.456563949584960938e-01 -1.460066139698028564e-01 2.394772018305957317e-04 5.740112438797950745e-02 -3.632707148790359497e-02 -8.502470701932907104e-02 -1.766270771622657776e-02 -2.091279029846191406e-01 -9.191450476646423340e-02 1.477086246013641357e-01 -1.727654486894607544e-01 -1.628353744745254517e-01 -1.848914623260498047e-01 9.640572220087051392e-02 2.848877012729644775e-01 -6.914105266332626343e-02 2.411840260028839111e-01 -1.127904057502746582e-01 -1.201042011380195618e-01 1.664614081382751465e-01 2.857751846313476562e-01 6.728423759341239929e-03 1.179667413234710693e-01 -2.673203349113464355e-01 3.891160488128662109e-01 1.771682798862457275e-01 1.419555693864822388e-01 -1.908173710107803345e-01
2.483032345771789551e-01 3.606054782867431641e-01 2.599385082721710205e-01 -4.113638401031494141e-02 1.916292160749435425e-01 -9.841138869524002075e-02 1.681981608271598816e-02 6.671099364757537842e-02 2.746455743908882141e-02 -1.558369398117065430e-01 3.396359682083129883e-01 -7.307127118110656738e-02 2.490104883909225464e-01 1.153931841254234314e-01 -1.010491997003555298e-01 -3.552744397893548012e-03 3.396456539630889893e-01 3.631957992911338806e-02 3.878635168075561523e-01 4.758710786700248718e-02 -2.490713596343994141e-01 5.327276512980461121e-02 -3.599968925118446350e-02 1.288771480321884155e-01 -5.022070836275815964e-03 7.042609900236129761e-02 2.959574759006500244e-02 -2.104750573635101318e-01 -1.743458062410354614e-01 -4.857039451599121094e-02 -7.682777941226959229e-02 1.251108497381210327e-01
9.505673497915267944e-02 1.139619499444961548e-01 2.483172118663787842e-01 1.134094521403312683e-01 1.772941052913665771e-01 -2.421031445264816284e-01 -1.151802390813827515e-01 1.930950209498405457e-02 8.390681445598602295e-02 -1.626241207122802734e-01 1.119968071579933167e-01 -4.112758934497833252e-01 2.056273519992828369e-01 3.036011755466461182e-01 -1.465528458356857300e-01 -8.690506219863891602e-02 3.253472223877906799e-02 -1.553263813257217407e-01 3.914670944213867188e-01 -4.805737361311912537e-02 2.652169466018676758e-01 8.122153580188751221e-02 -1.788303554058074951e-01 3.245290368795394897e-02 -2.242566198110580444e-01 4.067140445113182068e-02 -4.236445203423500061e-02 -1.688241958618164062e-01 1.480115205049514771e-02 -8.991396054625511169e-03 1.786713600158691406e-01 1.262003928422927856e-01
7.141870260238647461e-02 -4.574280977249145508e-02 1.820292770862579346e-01 7.287395745515823364e-02 1.169544085860252380e-01 -2.848322391510009766e-01 -2.352771759033203125e-01 5.418318137526512146e-02 4.827177524566650391e-02 -2.072271704673767090e-01 1.973076164722442627e-01 -2.569848001003265381e-01 2.047556191682815552e-01 2.312840819358825684e-01 -1.341920793056488037e-01 -1.654675006866455078e-01 9.055299311876296997e-02 -9.967430680990219116e-02 4.264038205146789551e-01 -1.707885265350341797e-01 2.644360065460205078e-01 1.033518016338348389e-01 -4.330218210816383362e-02 4.554138332605361938e-02 -1.713923513889312744e-01 -3.695994243025779724e-02 -5.427471920847892761e-02 1.454951912164688110e-01 1.779512017965316772e-01 2.472684085369110107e-01 2.146705985069274902e-01 -5.277581512928009033e-02
7.880493998527526855e-02 1.331016868352890015e-01 2.495984137058258057e-01 3.805449008941650391e-01 -3.381062299013137817e-02 -3.494462966918945312e-01 -8.188574016094207764e-02 8.675137162208557129e-02 -2.253195457160472870e-02 -1.432665288448333740e-01 2.287856489419937134e-01 -2.728257775306701660e-01 -1.230118274688720703e-01 2.323248609900474548e-02 -3.037331402301788330e-01 5.141426995396614075e-02 3.979847207665443420e-02 2.689511328935623169e-02 6.847663968801498413e-02 -3.837125599384307861e-01 -1.503175646066665649e-01 3.295995295047760010e-01 -3.497483953833580017e-02 9.852323681116104126e-02 2.104720920324325562e-01 8.186201006174087524e-02 -7.574028521776199341e-02 1.107279285788536072e-01 -6.741194427013397217e-02 9.275895543396472931e-03 -5.044474825263023376e-02 2.300708554685115814e-02
1.601973325014114380e-01 -1.556781828403472900e-01 1.875058189034461975e-02 1.152356564998626709e-01 4.077888652682304382e-02 -2.012877762317657471e-01 -1.045494005084037781e-01 1.603735685348510742e-01 -3.922752439975738525e-01 5.984675139188766479e-02 1.423590034246444702e-01 2.632942982017993927e-02 9.293917566537857056e-02 2.662316858768463135e-01 5.438889563083648682e-02 -8.224157616496086121e-03 -1.475392878055572510e-01 1.251111458986997604e-02 4.244331717491149902e-01 -2.423176765441894531e-01 -5.287691950798034668e-02 -1.410030424594879150e-01 -1.542198210954666138e-01 6.746907532215118408e-02 2.546706199645996094e-01 3.366849422454833984e-01 -9.869840741157531738e-02 1.383495777845382690e-01 4.891599528491497040e-03 2.766939997673034668e-01 3.436999395489692688e-02 4.086095839738845825e-03
-8.438277989625930786e-02 1.103201881051063538e-01 1.707371324300765991e-02 -4.235404729843139648e-02 3.869585990905761719e-01 -9.903878718614578247e-02 3.735172376036643982e-02 1.142381057143211365e-01 -1.808323413133621216e-01 -1.187089383602142334e-01 3.682378232479095459e-01 2.266193479299545288e-01 5.039847642183303833e-02 7.542400062084197998e-02 -1.121930107474327087e-01 -8.207669109106063843e-02 -6.185779348015785217e-02 4.446515440940856934e-02 2.096157371997833252e-01 -4.035323858261108398e-01 -1.522479802370071411e-01 8.972886949777603149e-02 -4.397177323698997498e-02 4.641225561499595642e-02 2.884360849857330322e-01 2.958906292915344238e-01 -1.173154041171073914e-01 -1.265061646699905396e-01 1.037727221846580505e-01 -2.190354764461517334e-01 -1.536426246166229248e-01 -1.121090054512023926e-01
2.168031595647335052e-02 5.956596508622169495e-02 -8.807620406150817871e-02 2.559102140367031097e-02 2.292192876338958740e-01 -5.300344154238700867e-02 -2.567270398139953613e-01 2.597745358943939209e-01 -9.956520050764083862e-02 -1.706423312425613403e-01 4.183359444141387939e-01 -4.444539174437522888e-02 1.286260932683944702e-01 9.798222221434116364e-03 -9.586412459611892700e-03 5.277192220091819763e-02 -2.681083679199218750e-01 -1.609310209751129150e-01 1.076230257749557495e-01 -2.267727702856063843e-01 -6.623170524835586548e-02 4.502246901392936707e-02 -4.328272938728332520e-01 1.947740763425827026e-01 9.535616636276245117e-02 -3.586399555206298828e-02 3.138629719614982605e-02 -2.891045212745666504e-01 -1.766755878925323486e-01 1.219103857874870300e-01 1.572778373956680298e-01 7.113157212734222412e-02
1.967528909444808960e-01 2.784837186336517334e-01 1.404509544372558594e-01 -4.853294789791107178e-02 -3.196253180503845215e-01 3.992820531129837036e-02 -1.727081835269927979e-01 2.073226571083068848e-01 4.995060712099075317e-02 7.298998389160260558e-05 2.760773003101348877e-01 -3.764068186283111572e-01 -3.769118711352348328e-02 2.478911727666854858e-01 -2.482629418373107910e-01 1.256166994571685791e-01 -1.332342717796564102e-02 3.496364504098892212e-02 3.341220319271087646e-02 -3.243331983685493469e-02 -6.041485816240310669e-02 -5.304315313696861267e-02 2.064549624919891357e-01 9.446715563535690308e-02 8.418525569140911102e-03 1.437064260244369507e-01 -6.600534170866012573e-02 -2.235778719186782837e-01 1.892512738704681396e-01 -1.977252066135406494e-01 2.475254684686660767e-01 -2.271154522895812988e-01
6.930397450923919678e-02 2.246279716491699219e-01 5.377526953816413879e-02 -7.153321057558059692e-03 1.939161121845245361e-01 -3.253220319747924805e-01 4.655710607767105103e-02 1.949839144945144653e-01 1.593348383903503418e-01 1.004408374428749084e-01 2.813308835029602051e-01 -2.894496619701385498e-01 -1.944944076240062714e-02 2.118333280086517334e-01 2.376487478613853455e-02 -1.369182765483856201e-01 1.291819065809249878e-01 -2.066601663827896118e-01 5.436964631080627441e-01 -4.409343376755714417e-02 -6.944671273231506348e-02 1.524643898010253906e-01 6.844111531972885132e-02 1.050455570220947266e-01 -8.658926934003829956e-03 -1.097572445869445801e-01 -4.872477147728204727e-03 -5.465744808316230774e-02 -6.540691107511520386e-02 1.013982221484184265e-01 1.738256812095642090e-01 1.859132051467895508e-01
6.693680584430694580e-02 -1.469090022146701813e-02 2.396097630262374878e-01 2.830029092729091644e-02 1.333586722612380981e-01 -3.600668609142303467e-01 -2.515142560005187988e-01 -1.522716949693858624e-03 -7.492723315954208374e-02 -1.058202087879180908e-01 7.157824933528900146e-02 -3.650563657283782959e-01 1.126334909349679947e-02 3.267472088336944580e-01 -3.714664652943611145e-02 5.221240222454071045e-02 2.162664197385311127e-02 -1.425367295742034912e-01 4.591404795646667480e-01 -1.253540515899658203e-01 1.310768127441406250e-01 2.605865709483623505e-03 -3.088275901973247528e-02 5.998244881629943848e-02 -2.413759380578994751e-01 1.443786770105361938e-01 -9.750774502754211426e-02 4.564404860138893127e-02 4.287924990057945251e-02 2.071347683668136597e-01 2.359910160303115845e-01 3.980958368629217148e-03
7.118599116802215576e-02 3.044635429978370667e-02 1.780412048101425171e-01 -1.008651256561279297e-01 1.074832454323768616e-01 -3.419559895992279053e-01 -2.633718550205230713e-01 -1.752660274505615234e-01 -5.036141350865364075e-02 -1.946265250444412231e-01 1.915264874696731567e-02 -4.018164426088333130e-02 1.593722729012370110e-03 1.643123924732208252e-01 -2.664698362350463867e-01 1.373776793479919434e-01 -2.303598523139953613e-01 4.788674786686897278e-02 1.628700494766235352e-01 -3.385859727859497070e-01 8.425933867692947388e-02 9.645089507102966309e-02 -1.317438390105962753e-02 2.641791403293609619e-01 2.970840036869049072e-01 -2.178951054811477661e-01 1.046842783689498901e-01 -2.383196055889129639e-01 -1.510125249624252319e-01 3.245913982391357422e-02 2.272391617298126221e-01 -4.905255511403083801e-02
-9.401949495077133179e-02 2.658281028270721436e-01 6.559571623802185059e-02 -2.719836831092834473e-01 -5.230947956442832947e-02 -1.675480604171752930e-01 5.316524952650070190e-02 -8.516503125429153442e-02 2.973793074488639832e-03 -4.149001091718673706e-03 2.986163794994354248e-01 -4.620186612010002136e-02 3.021645918488502502e-02 8.145044744014739990e-02 9.504043310880661011e-02 -3.317634463310241699e-01 -1.413874477148056030e-01 -1.119177229702472687e-02 3.071843087673187256e-01 -4.124719202518463135e-01 -8.611892908811569214e-02 6.431097164750099182e-03 -1.082722395658493042e-01 2.727363072335720062e-02 -2.483911812305450439e-02 1.455465555191040039e-01 -7.242154330015182495e-02 -2.827636301517486572e-01 -1.419908702373504639e-01 -2.402285933494567871e-01 2.202222943305969238e-01 -2.131776809692382812e-01
1.880935877561569214e-01 1.084734499454498291e-01 -4.935530573129653931e-02 -1.162412315607070923e-01 -1.844747550785541534e-02 -1.535126268863677979e-01 2.396787889301776886e-02 1.293907910585403442e-01 -1.760669797658920288e-01 -6.599882990121841431e-02 2.944840788841247559e-01 2.354390732944011688e-02 1.551620662212371826e-01 -1.947027146816253662e-01 -2.097053080797195435e-01 6.349369138479232788e-02 5.444950982928276062e-02 -1.673548072576522827e-01 2.155417650938034058e-01 -2.804369330406188965e-01 -9.499650448560714722e-02 -4.190030694007873535e-01 1.462501883506774902e-01 1.512626856565475464e-01 3.040812015533447266e-01 6.907473783940076828e-03 -2.078188583254814148e-02 -2.155280411243438721e-01 2.461429536342620850e-01 8.631016314029693604e-02 2.649845778942108154e-01 2.185840345919132233e-02
-1.053235977888107300e-01 -2.651289477944374084e-02 3.190605044364929199e-01 2.823806405067443848e-01 -1.623586416244506836e-01 -5.725297331809997559e-02 -3.136102557182312012e-01 -5.833619460463523865e-02 -1.123335361480712891e-01 -1.260244697332382202e-01 -9.903256595134735107e-02 -1.756388992071151733e-01 2.015001922845840454e-01 2.638075053691864014e-01 -1.251852065324783325e-01 1.449888795614242554e-01 -1.830440387129783630e-02 -1.031702384352684021e-01 3.321753442287445068e-01 -2.614688277244567871e-01 -1.218338161706924438e-01 -9.304922819137573242e-02 2.290502488613128662e-01 -4.521339200437068939e-03 3.168268501758575439e-01 -2.096298933029174805e-01 -2.737557748332619667e-03 -4.786598682403564453e-02 1.218125820159912109e-01 -1.184547245502471924e-01 8.688640594482421875e-02 1.025301441550254822e-01
-8.064419031143188477e-02 1.187157779932022095e-01 -1.900281943380832672e-02 9.492332115769386292e-03 2.413261681795120239e-01 -1.979048699140548706e-01 -8.529403060674667358e-02 1.850790381431579590e-01 1.670918464660644531e-01 3.657326474785804749e-02 2.144388407468795776e-01 -3.414725959300994873e-01 5.168671719729900360e-03 1.072391569614410400e-01 1.043583378195762634e-01 -2.661021053791046143e-01 1.300111114978790283e-01 -9.389102458953857422e-02 6.162139177322387695e-01 -7.343458384275436401e-02 -1.505505293607711792e-02 2.435689121484756470e-01 2.990867383778095245e-02 4.845371469855308533e-02 -1.668811216950416565e-02 -6.582893431186676025e-02 6.652966141700744629e-02 -5.243683606386184692e-02 6.218672916293144226e-02 -5.460760369896888733e-02 2.160895913839340210e-01 1.264429390430450439e-01
-3.575081527233123779e-01 4.182522371411323547e-02 -1.588453203439712524e-01 6.759548187255859375e-02 -7.306627929210662842e-02 -1.166658848524093628e-01 -1.631720662117004395e-01 3.321542143821716309e-01 8.865278214216232300e-02 1.293744444847106934e-01 2.401832789182662964e-01 1.101607978343963623e-01 5.041605606675148010e-02 3.164979517459869385e-01 -2.684677541255950928e-01 -1.428446322679519653e-01 -8.493433147668838501e-02 -3.670691698789596558e-02 1.414611339569091797e-01 -2.482522279024124146e-02 -1.142978221178054810e-01 -1.125513538718223572e-01 1.778854131698608398e-01 1.936450451612472534e-01 1.166057288646697998e-01 -1.598101705312728882e-01 5.944642424583435059e-02 -2.301479727029800415e-01 1.948257833719253540e-01 -1.339821964502334595e-01 2.217801958322525024e-01 -2.651956379413604736e-01
-4.068808630108833313e-02 3.304144740104675293e-01 1.178878620266914368e-01 -3.691947832703590393e-02 4.089362546801567078e-02 -3.072542548179626465e-01 3.321402147412300110e-02 1.724383980035781860e-01 -6.776123493909835815e-02 -2.012423425912857056e-01 3.067416846752166748e-01 6.785989739000797272e-03 1.279470473527908325e-01 9.963881224393844604e-02 -3.143163621425628662e-01 -1.613257229328155518e-01 8.415896445512771606e-02 -3.478717803955078125e-01 1.328892540186643600e-03 -1.816264539957046509e-01 -2.737432718276977539e-02 -7.304294407367706299e-02 -6.768391467630863190e-04 4.512342438101768494e-02 7.486926019191741943e-02 1.267163008451461792e-01 4.291290938854217529e-01 4.289451986551284790e-02 -1.337053924798965454e-01 -1.482957452535629272e-01 1.146024987101554871e-01 -1.636566817760467529e-01
-1.578001976013183594e-01 2.805832624435424805e-01 1.723853200674057007e-01 -4.023402184247970581e-02 3.037159144878387451e-01 -2.123840004205703735e-01 -2.351945191621780396e-01 2.855247259140014648e-01 1.371523831039667130e-02 -3.519715275615453720e-03 3.959234058856964111e-01 1.250629313290119171e-02 2.207997888326644897e-01 1.305543035268783569e-01 -3.110571801662445068e-01 -1.021880358457565308e-01 2.246505469083786011e-01 7.207272946834564209e-02 2.038483172655105591e-01 -1.112995743751525879e-01 1.237057298421859741e-01 1.750355772674083710e-02 1.339112371206283569e-01 1.624371260404586792e-01 -1.331652998924255371e-01 -1.608463227748870850e-01 5.603830888867378235e-02 -4.389878828078508377e-03 -7.110641896724700928e-02 1.415643543004989624e-01 -4.845140501856803894e-02 1.303750723600387573e-01
-4.645571485161781311e-02 -4.474201053380966187e-02 2.759427130222320557e-01 -1.645992547273635864e-01 -6.053661555051803589e-02 -2.182583957910537720e-01 -4.105232656002044678e-01 3.116025924682617188e-01 1.627996265888214111e-01 1.365552004426717758e-02 1.756094545125961304e-01 1.852672845125198364e-01 8.614627271890640259e-02 2.005801647901535034e-01 -2.569345235824584961e-01 1.483470648527145386e-01 6.330104172229766846e-02 -1.705769449472427368e-01 2.960098981857299805e-01 -7.666573673486709595e-02 -7.719890028238296509e-02 5.296294111758470535e-03 5.537132173776626587e-02 1.998801678419113159e-01 1.112702414393424988e-01 2.577438950538635254e-01 1.404235810041427612e-01 2.088344544172286987e-01 -5.853581801056861877e-02 -5.096526443958282471e-02 1.519722770899534225e-02 -1.553702801465988159e-01
-4.147362895309925079e-03 1.093346253037452698e-01 -7.699128985404968262e-02 1.606392860412597656e-01 3.036595880985260010e-01 7.642066478729248047e-02 4.786966741085052490e-02 1.828123629093170166e-01 -2.326384633779525757e-01 -2.225550860166549683e-01 6.346436589956283569e-02 -1.537543684244155884e-01 -3.839478641748428345e-02 2.505103647708892822e-01 -3.975189477205276489e-02 -1.600698083639144897e-01 7.577778398990631104e-02 9.759360551834106445e-02 3.301402032375335693e-01 -1.723675429821014404e-01 -2.347486317157745361e-01 -3.020093077793717384e-03 -4.212393239140510559e-02 1.902264356613159180e-01 1.973227709531784058e-01 -1.769162528216838837e-02 4.323197305202484131e-01 -1.386978924274444580e-01 1.856464594602584839e-01 2.250175476074218750e-01 -9.747795760631561279e-02 -1.129192933440208435e-01
7.603075355291366577e-02 1.563148647546768188e-01 1.163722425699234009e-01 2.556887567043304443e-01 -2.300417870283126831e-01 1.257701218128204346e-02 9.531667083501815796e-02 -8.005125075578689575e-02 1.031226664781570435e-01 -1.294521242380142212e-01 4.296483471989631653e-02 -4.026592895388603210e-02 7.420543581247329712e-02 2.214206606149673462e-01 -1.372978240251541138e-01 1.858624219894409180e-01 3.329366147518157959e-01 2.000333815813064575e-01 3.586125075817108154e-01 -2.911407947540283203e-01 -2.961127758026123047e-01 2.052186802029609680e-02 9.667487442493438721e-02 1.737743020057678223e-01 7.016626745462417603e-02 3.594283014535903931e-02 2.242110669612884521e-01 -9.975209087133407593e-02 2.433111667633056641e-01 1.663599312305450439e-01 1.708846092224121094e-01 9.549462795257568359e-02
-3.892915323376655579e-02 2.173930406570434570e-01 8.850459754467010498e-02 -1.500075012445449829e-01 1.571810096502304077e-01 -4.108668491244316101e-02 -1.035605221986770630e-01 1.877569407224655151e-01 1.060286983847618103e-01 1.214037686586380005e-01 7.671320438385009766e-02 1.665686368942260742e-01 8.513444662094116211e-02 1.329712271690368652e-01 -2.021742314100265503e-01 3.168152272701263428e-01 -4.738837480545043945e-02 1.142702251672744751e-01 4.524044692516326904e-01 -2.246258109807968140e-01 1.787323206663131714e-01 2.433760836720466614e-02 7.631099224090576172e-02 1.536942422389984131e-01 4.355604350566864014e-01 -1.322704087942838669e-02 1.179643049836158752e-01 1.357244700193405151e-01 -1.666874587535858154e-01 -1.739364713430404663e-01 5.399856343865394592e-02 8.449629694223403931e-02
1.410989612340927124e-01 3.439525365829467773e-01 1.076244935393333435e-01 1.065460685640573502e-02 -2.175028994679450989e-02 -1.036897748708724976e-01 5.689814314246177673e-02 3.586474359035491943e-01 -1.489538550376892090e-01 7.805138826370239258e-03 1.842311620712280273e-01 -2.664885222911834717e-01 2.119975537061691284e-02 1.987343281507492065e-01 1.857492327690124512e-01 -1.483501940965652466e-01 4.741723462939262390e-02 1.386230885982513428e-01 2.721606567502021790e-02 -2.906949222087860107e-01 8.726431429386138916e-02 1.419316679239273071e-01 1.806384176015853882e-01 7.232599426060914993e-03 2.360832095146179199e-01 3.015306890010833740e-01 1.533051133155822754e-01 -1.115490309894084930e-02 9.949529916048049927e-02 -3.045733571052551270e-01 1.053984239697456360e-01 -1.792568862438201904e-01
1.128994151949882507e-01 1.018691137433052063e-01 1.890567690134048462e-01 -1.572661399841308594e-01 2.603768408298492432e-01 -2.334246337413787842e-01 -1.269781291484832764e-01 1.608851552009582520e-01 3.192789107561111450e-02 9.650211036205291748e-02 1.167336031794548035e-01 -9.431722760200500488e-02 3.486649692058563232e-01 2.835770845413208008e-01 -2.883948981761932373e-01 -2.121115624904632568e-01 5.552547797560691833e-02 1.944131590425968170e-02 3.340976834297180176e-01 -1.114063411951065063e-01 -2.015047073364257812e-01 2.155309915542602539e-01 1.775732189416885376e-01 1.634564846754074097e-01 -1.152140274643898010e-01 -8.252080529928207397e-02 -1.977521181106567383e-02 -9.590860456228256226e-02 7.657887041568756104e-02 2.671060711145401001e-02 -9.728202223777770996e-02 2.656939029693603516e-01
-5.246337503194808960e-02 5.728485528379678726e-03 -4.050855711102485657e-02 -1.583762466907501221e-01 7.407453656196594238e-02 4.078453034162521362e-02 -3.028997778892517090e-01 1.584073156118392944e-01 2.536416053771972656e-01 -1.604504436254501343e-01 4.473268091678619385e-01 -1.225560232996940613e-01 1.680291444063186646e-01 1.653855741024017334e-01 4.795725271105766296e-02 -8.901081047952175140e-03 -8.091541379690170288e-02 -5.387710779905319214e-02 -8.266732841730117798e-02 -5.647554993629455566e-01 4.779843240976333618e-02 5.426401644945144653e-02 3.420877084136009216e-02 2.201806753873825073e-01 1.048019304871559143e-01 2.478904873132705688e-01 -4.129034280776977539e-02 -7.385037373751401901e-03 5.974868312478065491e-02 -8.882500231266021729e-02 -2.999684773385524750e-02 -8.167295902967453003e-02
2.996084094047546387e-02 2.391921132802963257e-01 9.130375087261199951e-02 -3.670937567949295044e-02 2.172948420047760010e-01 -1.371099650859832764e-01 -1.833364069461822510e-01 3.015433549880981445e-01 -3.027873635292053223e-01 6.235652416944503784e-02 2.918339967727661133e-01 9.990441799163818359e-02 -2.211619764566421509e-01 -3.772659972310066223e-02 -7.461331784725189209e-02 -1.470091491937637329e-01 -4.319068789482116699e-02 -1.037534251809120178e-01 1.555360853672027588e-01 -1.226290985941886902e-01 -2.168645560741424561e-01 8.426749147474765778e-03 -3.142009973526000977e-01 4.090867638587951660e-01 6.293617933988571167e-02 6.512472778558731079e-02 1.401134878396987915e-01 -1.542527973651885986e-01 3.173510357737541199e-02 1.899679452180862427e-01 1.082238405942916870e-01 8.914744853973388672e-02
-1.130450796335935593e-02 -4.728066269308328629e-03 5.164510384202003479e-02 1.014570742845535278e-01 1.974005717784166336e-03 1.871471107006072998e-01 -2.631261348724365234e-01 1.820763051509857178e-01 -3.787298202514648438e-01 -1.733365468680858612e-02 1.660044938325881958e-01 -1.724200546741485596e-01 -1.226167678833007812e-01 -1.200734078884124756e-01 -3.028218448162078857e-01 -2.222506999969482422e-01 -2.056469023227691650e-01 1.907933056354522705e-01 2.485881000757217407e-01 -1.256847530603408813e-01 3.549316199496388435e-03 3.153294697403907776e-02 -6.805568188428878784e-02 3.372558653354644775e-01 1.427852809429168701e-01 5.124988034367561340e-02 1.698623150587081909e-01 1.550614535808563232e-01 4.103757068514823914e-02 1.303956359624862671e-01 3.257212340831756592e-01 3.929229080677032471e-02
-1.889000274240970612e-02 2.968920767307281494e-01 2.323060333728790283e-01 3.805783390998840332e-01 -1.700506359338760376e-01 -1.165665239095687866e-01 -3.515652567148208618e-02 1.828036159276962280e-01 2.394226938486099243e-01 -3.347242772579193115e-01 1.937346532940864563e-02 -1.175975725054740906e-01 7.347288727760314941e-02 2.290234416723251343e-01 -7.220109924674034119e-03 5.574407428503036499e-02 6.606730166822671890e-03 4.070931300520896912e-02 3.341363370418548584e-01 -2.192926108837127686e-01 -7.832405157387256622e-03 -1.246235147118568420e-01 7.242731004953384399e-02 6.002421677112579346e-02 1.530576348304748535e-01 -8.515465259552001953e-02 -1.586937308311462402e-01 -3.683703243732452393e-01 -7.398336380720138550e-02 -2.371419593691825867e-02 2.223023399710655212e-02 -8.360527455806732178e-02
-1.744984537363052368e-01 3.834103420376777649e-02 1.550966054201126099e-01 3.708553314208984375e-01 1.044805571436882019e-01 9.278809651732444763e-03 -3.192521035671234131e-01 1.337477713823318481e-01 1.478779362514615059e-03 -1.344929188489913940e-01 2.571391174569725990e-03 -4.773375988006591797e-01 1.543924510478973389e-01 1.690464317798614502e-01 9.379308903589844704e-04 -5.592871829867362976e-02 -6.236233934760093689e-02 -1.086329892277717590e-01 2.341494262218475342e-01 -3.179041743278503418e-01 -1.538394391536712646e-01 2.013996839523315430e-01 8.671859651803970337e-02 9.631034731864929199e-02 2.134775966405868530e-01 -4.569963086396455765e-03 4.151598364114761353e-02 7.271923869848251343e-02 2.261218577623367310e-01 1.407634094357490540e-02 1.110866367816925049e-01 7.286858558654785156e-02
-4.129037261009216309e-02 1.054519228637218475e-02 2.754587829113006592e-01 8.857604116201400757e-03 1.294321473687887192e-02 -1.684853434562683105e-01 -4.818383976817131042e-02 2.111028581857681274e-01 -1.607253849506378174e-01 -4.082417115569114685e-02 1.895594410598278046e-02 -4.715969413518905640e-02 9.835945069789886475e-02 9.421139210462570190e-02 -9.766339510679244995e-02 -2.552666068077087402e-01 3.259206414222717285e-01 -2.360518127679824829e-01 2.742269933223724365e-01 -4.674609750509262085e-02 1.162687614560127258e-01 -1.763090640306472778e-01 -6.615991890430450439e-02 3.582808375358581543e-01 1.645003110170364380e-01 1.217825561761856079e-01 -1.405991613864898682e-01 -1.158590242266654968e-01 2.567449212074279785e-02 6.478253751993179321e-02 4.749726355075836182e-01 -3.523097932338714600e-02
3.041107654571533203e-01 3.114964347332715988e-03 1.024980843067169189e-01 3.154764324426651001e-02 -1.108974218368530273e-01 -6.633808463811874390e-02 -6.591509736608713865e-05 1.718214154243469238e-01 -1.249374672770500183e-01 -6.315893679857254028e-02 2.407507598400115967e-01 2.465409971773624420e-02 7.069889456033706665e-02 4.875558912754058838e-01 1.722041815519332886e-01 -9.416549652814865112e-02 2.869304642081260681e-02 -1.356672961264848709e-02 3.342750370502471924e-01 -2.379827201366424561e-01 3.647068142890930176e-01 7.943528145551681519e-02 -9.447667747735977173e-02 9.519993513822555542e-02 1.995873451232910156e-01 1.278557926416397095e-01 -8.051627874374389648e-02 1.284084171056747437e-01 -8.708635345101356506e-03 -2.166275531053543091e-01 1.078727468848228455e-01 1.609356701374053955e-01
1.845847368240356445e-01 1.721506118774414062e-01 7.966925948858261108e-02 2.008482813835144043e-02 1.422366201877593994e-01 3.729338198900222778e-02 -3.005580306053161621e-01 1.415674388408660889e-01 -6.159463524818420410e-02 -1.415854841470718384e-01 4.564019292593002319e-02 1.951118260622024536e-01 3.810543417930603027e-01 4.622153937816619873e-01 -2.553297951817512512e-02 -1.098381057381629944e-01 -2.172193974256515503e-01 -1.299424916505813599e-01 1.064095646142959595e-01 -1.288662850856781006e-01 1.931134015321731567e-01 1.055131778120994568e-01 1.760167479515075684e-01 1.707001775503158569e-01 2.367745637893676758e-01 1.203914508223533630e-01 2.059270441532135010e-01 -3.310512378811836243e-02 7.834171503782272339e-02 2.814871631562709808e-02 9.288866072893142700e-02 -1.784048676490783691e-01
6.227480247616767883e-02 2.197736874222755432e-02 -4.745414480566978455e-02 1.524849534034729004e-01 1.887618005275726318e-01 -1.123305261135101318e-01 -2.897300422191619873e-01 2.122232466936111450e-01 2.042989730834960938e-01 2.398563474416732788e-01 2.246592789888381958e-01 2.427531033754348755e-02 8.642373979091644287e-02 8.678734302520751953e-02 -1.925855576992034912e-01 1.988096982240676880e-01 -2.220428138971328735e-01 -3.105387464165687561e-02 1.752160191535949707e-01 -2.812715768814086914e-01 2.171884290874004364e-02 -1.959599703550338745e-01 4.084407165646553040e-02 2.911625504493713379e-01 2.395210713148117065e-01 3.630135953426361084e-01 -2.178896591067314148e-02 1.012276262044906616e-01 -7.896624505519866943e-02 2.847729064524173737e-02 1.218610107898712158e-01 -2.092677503824234009e-01
-8.266519010066986084e-02 2.866699397563934326e-01 1.081195622682571411e-01 1.567200198769569397e-02 1.898388862609863281e-01 -1.125905439257621765e-01 -8.046021102927625179e-04 8.611799776554107666e-02 -8.478940464556217194e-03 -4.208814725279808044e-02 3.948894739151000977e-01 7.770640403032302856e-02 8.933106064796447754e-02 2.816101312637329102e-01 -5.972283706068992615e-02 -2.581724524497985840e-01 8.691836148500442505e-03 1.818389892578125000e-01 1.884598881006240845e-01 8.279924094676971436e-02 4.958772566169500351e-03 1.496617775410413742e-02 2.843477204442024231e-02 3.807637393474578857e-01 4.851536452770233154e-02 2.649119496345520020e-01 4.123546183109283447e-01 2.270714007318019867e-02 -2.337414026260375977e-02 7.555229216814041138e-02 4.181385412812232971e-02 2.212615758180618286e-01
1.357702314853668213e-01 2.823189496994018555e-01 2.288692444562911987e-02 7.425182964652776718e-03 -1.418202668428421021e-01 -5.916671454906463623e-02 1.011800318956375122e-01 4.092743992805480957e-02 -1.068767532706260681e-01 -7.622383069247007370e-03 1.730936020612716675e-02 -1.506926864385604858e-01 5.784226208925247192e-02 3.338126242160797119e-01 1.271900832653045654e-01 -1.884744167327880859e-01 5.324364453554153442e-02 -3.803071379661560059e-02 3.165825605392456055e-01 -1.309479922056198120e-01 1.668239980936050415e-01 -5.461852252483367920e-02 2.462534159421920776e-01 2.494112253189086914e-01 4.101961553096771240e-01 3.791507780551910400e-01 1.031798273324966431e-01 -7.843847561161965132e-05 -1.741846557706594467e-03 -2.181405872106552124e-01 -1.105510047636926174e-03 -1.386618614196777344e-01
-5.698103830218315125e-02 -6.831358373165130615e-02 2.848511338233947754e-01 -6.650770455598831177e-02 -5.437584966421127319e-02 -2.371048480272293091e-01 -3.551570177078247070e-01 1.832902282476425171e-01 -1.669393330812454224e-01 -6.315662059932947159e-03 1.322968304157257080e-01 -1.121941357851028442e-01 -1.058993628248572350e-03 4.059668779373168945e-01 -3.594487905502319336e-01 2.563012838363647461e-01 6.187152117490768433e-02 -1.385577372275292873e-03 8.692643791437149048e-02 -2.257617563009262085e-01 -2.792521119117736816e-01 -2.309381403028964996e-02 1.810235083103179932e-01 1.346575915813446045e-01 1.108404919505119324e-01 -1.347997337579727173e-01 1.797801852226257324e-01 1.427247747778892517e-02 -4.276579245924949646e-02 -8.689086884260177612e-02 -4.609433189034461975e-02 -6.046820431947708130e-02
-8.079258352518081665e-02 1.016405895352363586e-01 -9.819559007883071899e-02 1.053877696394920349e-01 4.159689694643020630e-02 -3.452628254890441895e-01 -1.185096725821495056e-01 -6.450587511062622070e-02 -1.084823906421661377e-01 -1.576839573681354523e-02 5.478401780128479004e-01 1.309740543365478516e-01 9.481244534254074097e-02 -4.364102333784103394e-02 -1.523206979036331177e-01 -8.646857738494873047e-02 -4.123105481266975403e-02 -1.405648738145828247e-01 1.019623130559921265e-01 -1.310240924358367920e-01 1.200281977653503418e-01 -2.951138913631439209e-01 -1.143880635499954224e-01 4.095283448696136475e-01 1.156161203980445862e-01 1.204996835440397263e-03 1.546429395675659180e-01 -1.489828675985336304e-01 1.282622963190078735e-01 -9.474916011095046997e-02 1.784409880638122559e-01 6.565324217081069946e-02
4.034137353301048279e-02 -3.997496142983436584e-02 1.244718730449676514e-01 1.167472600936889648e-01 1.408189833164215088e-01 -2.566624879837036133e-01 -2.446427792310714722e-01 1.252351254224777222e-01 -2.995338477194309235e-02 -1.230392903089523315e-01 1.111791059374809265e-01 -4.066587388515472412e-01 2.799680083990097046e-02 1.595820784568786621e-01 -1.390932947397232056e-01 -2.012575790286064148e-02 1.412485539913177490e-01 -1.650091707706451416e-01 4.271574318408966064e-01 -8.509670943021774292e-02 2.683493196964263916e-01 2.893034517765045166e-01 -1.191052049398422241e-01 1.343347281217575073e-01 -2.086304873228073120e-01 5.154053494334220886e-02 -9.130921214818954468e-02 -8.030828088521957397e-02 1.261138021945953369e-01 1.258078217506408691e-02 2.541211247444152832e-01 -1.440367847681045532e-02
-3.188901022076606750e-02 1.969141215085983276e-01 2.184111475944519043e-01 1.106961220502853394e-01 -2.590222954750061035e-01 1.743120700120925903e-02 -2.752329111099243164e-01 -3.345782309770584106e-02 -2.345461100339889526e-01 -4.612658917903900146e-01 7.143611460924148560e-02 2.997021004557609558e-02 2.850878611207008362e-02 3.754121065139770508e-01 5.615829303860664368e-02 -1.508544832468032837e-01 -1.219763234257698059e-01 -1.055829375982284546e-01 5.927842855453491211e-02 -1.242484673857688904e-01 -1.114316806197166443e-01 2.381973564624786377e-01 6.911711394786834717e-02 1.596606373786926270e-01 1.517771482467651367e-01 -2.386852912604808807e-02 1.010729968547821045e-01 -2.763083279132843018e-01 -1.277505457401275635e-01 -1.541279349476099014e-02 2.015987187623977661e-01 -5.268396064639091492e-02
2.384621500968933105e-01 -3.734850138425827026e-02 -9.776288270950317383e-02 1.163622438907623291e-01 3.916837871074676514e-01 -1.396727003157138824e-02 -1.169056966900825500e-01 2.043220400810241699e-02 -2.258526831865310669e-01 5.196555983275175095e-03 7.299020141363143921e-02 1.945894956588745117e-01 3.058648109436035156e-01 3.732203543186187744e-01 1.090866252779960632e-01 -1.419611126184463501e-01 5.395454913377761841e-02 -4.581331089138984680e-02 2.344885617494583130e-01 -3.217197358608245850e-01 8.430602401494979858e-02 -1.894290596246719360e-01 8.828611113131046295e-03 1.445795148611068726e-01 2.431335449218750000e-01 1.945584863424301147e-01 3.664607554674148560e-02 -9.097923338413238525e-02 1.611904501914978027e-01 8.072555065155029297e-02 1.465423852205276489e-01 -6.154267117381095886e-02
-5.025374144315719604e-02 1.627996712923049927e-01 1.429240554571151733e-01 5.385691523551940918e-01 7.668405026197433472e-02 -9.335608035326004028e-02 -2.102622538805007935e-01 1.826329231262207031e-01 -8.480128645896911621e-02 -8.173941820859909058e-02 1.885344833135604858e-01 -1.749939620494842529e-01 3.474912047386169434e-02 1.877388209104537964e-01 -2.067369967699050903e-01 1.828524470329284668e-01 2.372802942991256714e-01 1.113385036587715149e-01 5.378089845180511475e-02 -2.355651855468750000e-01 2.808290719985961914e-02 1.516739726066589355e-01 3.147129714488983154e-01 3.619819507002830505e-02 4.829428158700466156e-03 2.564682662487030029e-01 -1.229550018906593323e-01 1.451006066054105759e-02 1.734313964843750000e-01 -3.498033434152603149e-02 1.094346418976783752e-01 -4.606711212545633316e-03
1.521404087543487549e-01 1.976961269974708557e-02 -2.237532660365104675e-02 3.101054579019546509e-02 -1.388915032148361206e-01 -1.149078905582427979e-01 -1.076668053865432739e-01 2.837170362472534180e-01 -2.911141328513622284e-02 1.482012569904327393e-01 2.853282094001770020e-01 -9.782657772302627563e-02 -2.602126896381378174e-01 3.115916252136230469e-01 -1.347619444131851196e-01 2.309654653072357178e-01 -1.189057081937789917e-01 9.170566499233245850e-02 7.416654378175735474e-02 6.873229518532752991e-03 -1.931918710470199585e-01 4.005059227347373962e-02 1.270091682672500610e-01 3.423344790935516357e-01 1.455090045928955078e-01 1.249044314026832581e-01 4.486466199159622192e-02 1.858147047460079193e-02 2.475782930850982666e-01 1.385774612426757812e-01 4.245572686195373535e-01 9.568481706082820892e-03
3.150420635938644409e-02 -1.811819672584533691e-01 3.792539536952972412e-01 2.030812650918960571e-01 8.864100277423858643e-02 9.634030610322952271e-02 1.235909536480903625e-01 4.580741524696350098e-01 -4.495396837592124939e-02 -2.261980772018432617e-01 3.773213028907775879e-01 -3.271091729402542114e-02 1.187764946371316910e-02 3.234709501266479492e-01 -8.606112003326416016e-02 -7.933894544839859009e-02 -1.099477335810661316e-01 -7.939290255308151245e-02 2.246095538139343262e-01 1.990674249827861786e-02 1.057116910815238953e-01 -4.494953155517578125e-02 2.695756591856479645e-02 1.845840364694595337e-01 7.836121134459972382e-03 -1.123648211359977722e-01 -4.772250726819038391e-02 -1.266874223947525024e-01 -2.913918578997254372e-03 1.560428887605667114e-01 1.683728694915771484e-01 1.510086804628372192e-01
5.023769661784172058e-02 -3.727456554770469666e-02 6.427437067031860352e-02 2.169643342494964600e-01 6.662228703498840332e-02 -1.794175431132316589e-02 -2.221752703189849854e-01 -1.157103944569826126e-02 -9.422358125448226929e-02 -7.842201739549636841e-02 1.369836181402206421e-01 -6.315036118030548096e-02 -2.007270306348800659e-01 -6.531626731157302856e-02 -1.986300051212310791e-01 -4.027984142303466797e-01 1.700020432472229004e-01 1.707821637392044067e-01 3.136262297630310059e-01 -4.597295075654983521e-02 1.056472770869731903e-02 2.450679093599319458e-01 -7.006275653839111328e-02 3.449108004570007324e-01 3.075522482395172119e-01 1.131385564804077148e-01 -4.219857603311538696e-02 1.150125339627265930e-01 2.232472449541091919e-01 -2.427175492048263550e-01 1.152930259704589844e-01 1.398646682500839233e-01
-1.796278506517410278e-01 1.277127563953399658e-01 2.709479331970214844e-01 1.908348649740219116e-01 1.519170999526977539e-01 1.030366569757461548e-01 -1.056764349341392517e-01 8.141961693763732910e-02 1.566955260932445526e-02 -2.546505630016326904e-02 5.417534336447715759e-02 -4.629482626914978027e-01 -2.674949169158935547e-02 4.056103527545928955e-01 1.645289920270442963e-02 4.062641784548759460e-02 1.480112671852111816e-01 -4.962782561779022217e-02 2.518195211887359619e-01 -2.114840149879455566e-01 -1.227360665798187256e-01 4.136260971426963806e-02 -2.082543522119522095e-01 2.127342820167541504e-01 1.945531666278839111e-01 1.296490579843521118e-01 3.726920112967491150e-02 -1.934597454965114594e-02 3.203007578849792480e-01 2.411212027072906494e-02 1.179171632975339890e-02 8.454688638448715210e-02
-1.584425717592239380e-01 3.439562395215034485e-02 -6.742653995752334595e-02 2.310348302125930786e-01 2.271308302879333496e-01 -2.816123068332672119e-01 -8.435777574777603149e-02 9.545112401247024536e-02 1.529266387224197388e-01 1.466008136048913002e-03 2.522368133068084717e-01 -1.344487965106964111e-01 -9.827946312725543976e-03 3.049012720584869385e-01 -1.620432138442993164e-01 -1.056651324033737183e-01 1.079669594764709473e-01 -1.524702757596969604e-01 2.803397178649902344e-01 -9.934315830469131470e-02 3.428519666194915771e-01 5.562096461653709412e-02 2.828684076666831970e-02 2.267270833253860474e-01 2.238038033246994019e-01 -5.290137231349945068e-02 -6.668156385421752930e-02 -1.037715971469879150e-01 -1.848569959402084351e-01 2.120377570390701294e-01 1.957463324069976807e-01 2.265720963478088379e-01
-1.036764234304428101e-01 1.728659868240356445e-01 5.405331775546073914e-02 -1.494115144014358521e-01 2.907981574535369873e-01 -2.407716363668441772e-01 4.027660936117172241e-03 -2.935208193957805634e-02 2.369235903024673462e-01 -9.458865039050579071e-03 1.564795672893524170e-01 4.073980823159217834e-02 4.292938113212585449e-02 8.249949663877487183e-03 -4.419248178601264954e-02 5.238641053438186646e-02 -8.516026288270950317e-02 -6.222837045788764954e-02 5.278325080871582031e-01 -2.048604637384414673e-01 7.067382335662841797e-02 2.324324697256088257e-01 -1.223588585853576660e-01 2.220125943422317505e-01 1.229030415415763855e-01 2.112435847520828247e-01 -1.427218466997146606e-01 -1.577702909708023071e-01 -1.091587767004966736e-01 -1.660294383764266968e-01 3.181270360946655273e-01 -3.282950073480606079e-02
1.552931070327758789e-01 -6.119261682033538818e-02 -9.019561856985092163e-02 -1.057751402258872986e-01 5.280312150716781616e-02 5.881119519472122192e-02 -1.196244433522224426e-01 3.829158544540405273e-01 4.464152827858924866e-02 4.012242332100868225e-02 1.273076981306076050e-01 -2.494894154369831085e-02 -8.900246769189834595e-02 2.453278303146362305e-01 -1.318701207637786865e-01 1.670967787504196167e-01 6.550111621618270874e-02 -3.062552586197853088e-02 1.645883917808532715e-01 -2.683030664920806885e-01 6.538469344377517700e-02 1.140846088528633118e-01 1.133155450224876404e-02 2.393155395984649658e-01 1.640443205833435059e-01 -2.395572960376739502e-01 3.370230793952941895e-01 -9.593873471021652222e-02 3.571267426013946533e-01 -6.585707515478134155e-02 2.905838787555694580e-01 -2.222294360399246216e-01
-2.207551449537277222e-01 -9.518094360828399658e-02 -7.316167466342449188e-03 -1.425088793039321899e-01 3.310781717300415039e-01 -1.562441140413284302e-01 -2.558872103691101074e-01 -2.183456160128116608e-02 -1.805871725082397461e-01 1.630347967147827148e-01 1.936213672161102295e-01 4.781395196914672852e-02 3.260892629623413086e-01 1.881898790597915649e-01 -6.804322451353073120e-02 -1.109806001186370850e-01 -4.914673045277595520e-02 1.737932674586772919e-02 3.712103664875030518e-01 -3.742456734180450439e-01 -7.193137705326080322e-02 -1.333533674478530884e-01 1.260745674371719360e-01 2.198799103498458862e-01 -2.381868362426757812e-01 5.556389316916465759e-02 5.228701047599315643e-04 4.787842556834220886e-02 1.300024986267089844e-01 -6.777402013540267944e-02 1.091852709650993347e-01 -2.999407052993774414e-02
1.245766282081604004e-01 -8.796360343694686890e-02 -1.611277908086776733e-01 3.347912803292274475e-02 9.148513525724411011e-02 -4.289619624614715576e-02 -1.543481200933456421e-01 8.946978300809860229e-02 7.210509385913610458e-03 -2.472755908966064453e-01 2.825748622417449951e-01 1.343649476766586304e-01 3.374484181404113770e-01 1.217927783727645874e-01 -2.206193357706069946e-01 -2.113101929426193237e-01 -1.426661312580108643e-01 -1.383495181798934937e-01 3.840756118297576904e-01 -1.535522788763046265e-01 9.194640815258026123e-02 -1.749745011329650879e-01 8.460307144559919834e-04 2.734086513519287109e-01 5.965973064303398132e-02 2.368891984224319458e-02 -2.171221673488616943e-01 -1.436038315296173096e-01 2.231225371360778809e-01 1.612728983163833618e-01 2.292760461568832397e-01 4.287575557827949524e-02
2.299589514732360840e-01 5.575641617178916931e-02 2.287370860576629639e-01 -2.802207171916961670e-01 5.961419641971588135e-02 -2.943391799926757812e-01 -4.183407127857208252e-02 2.514607608318328857e-01 -1.677018217742443085e-02 3.273190557956695557e-02 2.709270417690277100e-01 -1.829700320959091187e-01 3.517178297042846680e-01 2.206904590129852295e-01 -2.456522732973098755e-01 -3.844150900840759277e-02 6.244413927197456360e-02 2.526271902024745941e-02 3.267247080802917480e-01 4.567631520330905914e-03 8.325666189193725586e-02 1.716218441724777222e-01 -4.276259988546371460e-02 1.927478462457656860e-01 5.191302672028541565e-02 -3.421746939420700073e-02 -5.819258466362953186e-02 -1.133131012320518494e-01 2.179740220308303833e-01 7.200835645198822021e-02 -4.583242908120155334e-02 2.323044538497924805e-01
-4.880689829587936401e-02 1.729051470756530762e-01 2.825387567281723022e-02 3.834935277700424194e-02 -1.036801785230636597e-01 -1.633916199207305908e-01 2.397995069622993469e-02 -3.048125840723514557e-02 -1.540234386920928955e-01 -1.893451064825057983e-02 7.283180952072143555e-02 -1.887306123971939087e-01 3.083363175392150879e-01 1.878934055566787720e-01 3.522066026926040649e-02 -2.163975983858108521e-01 -2.394451946020126343e-01 -1.826207786798477173e-01 3.445945680141448975e-01 -9.122571349143981934e-02 5.571343004703521729e-02 1.168721616268157959e-01 2.642848193645477295e-01 2.300338447093963623e-01 2.536878287792205811e-01 -1.244791597127914429e-01 3.262465298175811768e-01 -1.055173650383949280e-01 -7.065908610820770264e-02 7.897836156189441681e-03 2.808412313461303711e-01 -2.107744961977005005e-01
2.342259138822555542e-02 2.734599113464355469e-01 2.079050540924072266e-01 1.493549197912216187e-01 -3.573942929506301880e-02 -2.339380979537963867e-02 -1.725568026304244995e-01 1.352034360170364380e-01 -3.975934386253356934e-01 1.814779080450534821e-02 8.896147459745407104e-02 1.869631856679916382e-01 -1.268164813518524170e-01 -5.717499926686286926e-02 -3.212575316429138184e-01 -1.301631033420562744e-01 5.718411877751350403e-02 -6.830020248889923096e-02 3.303232491016387939e-01 -1.085042431950569153e-01 3.636667132377624512e-02 -5.508857965469360352e-02 -2.815468311309814453e-01 2.321097850799560547e-01 1.044183745980262756e-01 -4.215055610984563828e-03 -1.365166099276393652e-04 -2.792717516422271729e-01 1.032103821635246277e-01 1.512373685836791992e-01 4.106460884213447571e-02 -2.793426215648651123e-01
2.198874426539987326e-04 2.690497040748596191e-02 2.822781801223754883e-01 2.116950154304504395e-01 -5.259333923459053040e-02 -1.200380623340606689e-01 -8.537589013576507568e-02 7.452096790075302124e-02 6.456588208675384521e-02 2.900175563991069794e-02 -5.658092722296714783e-02 7.884665392339229584e-03 -1.373664736747741699e-01 8.588666096329689026e-03 -1.674912571907043457e-01 -4.947005510330200195e-01 6.722902506589889526e-02 6.365186721086502075e-02 3.367411494255065918e-01 -1.865455210208892822e-01 -9.060920774936676025e-02 6.334134936332702637e-02 -1.886272281408309937e-01 3.232731819152832031e-01 3.900630176067352295e-01 2.271091341972351074e-01 -9.423047304153442383e-03 -1.132786646485328674e-02 -4.562837257981300354e-02 -1.026656478643417358e-01 1.378900855779647827e-01 1.050169486552476883e-02
-1.505344212055206299e-01 4.878265038132667542e-02 2.048220783472061157e-01 3.051267862319946289e-01 4.527115821838378906e-02 1.307860314846038818e-01 -1.045136898756027222e-02 3.056413866579532623e-02 3.948944807052612305e-02 -3.266067430377006531e-02 -1.437208354473114014e-01 -2.143118381500244141e-01 1.976942718029022217e-01 2.379844635725021362e-01 -1.929688751697540283e-01 2.322663366794586182e-01 2.031197100877761841e-01 -1.808257251977920532e-01 2.790070176124572754e-01 -4.255563616752624512e-01 -1.119805723428726196e-01 2.114170603454113007e-02 -1.005746871232986450e-01 2.809961438179016113e-01 2.884219586849212646e-02 2.314683347940444946e-01 -9.443383663892745972e-03 -1.036781817674636841e-01 5.695060640573501587e-02 -2.046350240707397461e-01 -1.348502337932586670e-01 -8.998073637485504150e-03
-1.443154811859130859e-01 2.640689611434936523e-01 1.501436233520507812e-01 -1.385291367769241333e-01 -1.822948008775711060e-01 -1.413183868862688541e-03 -2.524149119853973389e-01 2.089734524488449097e-01 7.881902158260345459e-02 -3.679254278540611267e-02 1.300188899040222168e-01 6.933214515447616577e-02 2.288734726607799530e-02 1.545941829681396484e-01 -8.987491577863693237e-02 3.141759335994720459e-02 2.087770402431488037e-01 1.904809772968292236e-01 1.858478188514709473e-01 -3.914467990398406982e-01 -1.524066030979156494e-01 -2.135785669088363647e-01 -2.064999490976333618e-01 1.299129724502563477e-01 3.337444067001342773e-01 -1.966940760612487793e-01 -6.522276252508163452e-02 -1.777904331684112549e-01 -1.536269783973693848e-01 -4.583002999424934387e-02 6.373710185289382935e-02 2.293889075517654419e-01
-2.076191008090972900e-01 2.309849560260772705e-01 6.297486275434494019e-02 2.901237308979034424e-01 -6.462962180376052856e-02 -2.693420648574829102e-01 -1.543514579534530640e-01 2.241337001323699951e-01 -7.204948365688323975e-02 -2.997854351997375488e-01 -2.859501838684082031e-01 7.558291405439376831e-02 -6.392981112003326416e-02 3.132664263248443604e-01 -1.113853603601455688e-01 1.647859625518321991e-02 -2.000617235898971558e-02 1.033064201474189758e-01 3.029998242855072021e-01 -3.715449273586273193e-01 -9.491708129644393921e-02 -4.206918179988861084e-02 -9.451997280120849609e-02 2.164233475923538208e-01 1.082943752408027649e-01 -2.767637139186263084e-03 3.604844585061073303e-02 -5.527571961283683777e-02 1.624824851751327515e-01 -1.195660606026649475e-01 -3.698079288005828857e-02 -3.927686810493469238e-02
2.096586674451828003e-01 -3.327648155391216278e-04 -1.550675332546234131e-01 -1.170280352234840393e-01 2.094239741563796997e-01 -1.435591727495193481e-01 -1.796672493219375610e-01 2.373989522457122803e-01 -1.656954735517501831e-01 1.035813316702842712e-01 1.609765291213989258e-01 7.101943343877792358e-02 2.066502124071121216e-01 1.447011828422546387e-01 -1.853289753198623657e-01 -1.279720664024353027e-01 -2.890125848352909088e-02 2.352694235742092133e-02 5.352609157562255859e-01 -5.550324171781539917e-02 3.641764447093009949e-02 1.193953454494476318e-01 1.272373795509338379e-01 2.761607766151428223e-01 -1.873068064451217651e-01 -7.494786381721496582e-02 -1.631645858287811279e-02 9.675537148723378778e-05 1.563265323638916016e-01 -1.612508594989776611e-01 2.205037027597427368e-01 2.065169066190719604e-01
9.520564973354339600e-02 2.451240718364715576e-01 1.306922286748886108e-01 9.752752259373664856e-03 -9.416270069777965546e-03 -2.919722199440002441e-01 -1.935333609580993652e-01 9.954594075679779053e-02 4.412958025932312012e-02 -8.937837928533554077e-02 2.711692452430725098e-01 1.338451951742172241e-01 4.538866132497787476e-02 1.721956878900527954e-01 -3.617495298385620117e-01 4.767018929123878479e-02 -9.900914132595062256e-02 -2.909370660781860352e-01 2.193948626518249512e-01 -1.192206144332885742e-01 -1.088371351361274719e-01 2.724317908287048340e-01 -7.839095592498779297e-02 1.153423041105270386e-01 -6.833247840404510498e-02 2.665485739707946777e-01 3.124249279499053955e-01 4.817458987236022949e-02 -6.965630501508712769e-02 -1.817460656166076660e-01 7.047108560800552368e-02 -1.842221170663833618e-01
-9.425574541091918945e-02 1.625029742717742920e-01 1.122838556766510010e-01 -4.422846436500549316e-02 3.437023162841796875e-01 -2.555642724037170410e-01 -1.428848654031753540e-01 1.747874766588211060e-01 -2.458463460206985474e-01 2.621237188577651978e-02 1.309925019741058350e-01 -1.799379736185073853e-01 2.533951401710510254e-01 3.587231934070587158e-01 -7.779276929795742035e-03 -2.342089116573333740e-01 6.489807367324829102e-02 3.842049464583396912e-02 3.284632265567779541e-01 -2.399110049009323120e-02 6.575237214565277100e-02 1.318253278732299805e-01 -3.336166590452194214e-02 7.804737985134124756e-02 -1.197444926947355270e-02 -1.938659399747848511e-01 -2.015597224235534668e-01 -2.119133770465850830e-01 -9.077263623476028442e-02 4.921336844563484192e-02 1.886911094188690186e-01 2.113753557205200195e-01
1.370565742254257202e-01 -7.788665592670440674e-02 1.849404424428939819e-01 -2.483620494604110718e-01 1.154727339744567871e-01 -8.589745312929153442e-02 -4.424899816513061523e-02 7.256792485713958740e-02 -3.075939118862152100e-01 -5.890968069434165955e-02 2.161388248205184937e-01 -1.701240688562393188e-01 1.325239837169647217e-01 2.845900058746337891e-01 -2.187514156103134155e-01 3.706280887126922607e-02 -6.650933623313903809e-02 9.256716072559356689e-02 2.203087061643600464e-01 -2.057576179504394531e-01 -7.975094765424728394e-02 -9.119517356157302856e-02 3.814381659030914307e-01 3.257933855056762695e-01 2.119849920272827148e-01 -1.588584035634994507e-01 1.456869859248399734e-02 2.626057565212249756e-01 -9.956531226634979248e-02 4.683866631239652634e-03 4.452183097600936890e-02 -9.144022315740585327e-02
5.144592002034187317e-02 2.180430144071578979e-01 1.420376300811767578e-01 -2.274974584579467773e-01 3.162797912955284119e-02 1.138672977685928345e-01 -1.577266454696655273e-01 2.229660302400588989e-01 7.304460555315017700e-02 -3.983876667916774750e-03 2.653400599956512451e-01 1.052436828613281250e-01 8.044365048408508301e-02 -1.092553585767745972e-01 -7.175216823816299438e-02 2.103750966489315033e-02 2.668724581599235535e-02 1.517807543277740479e-01 3.869812488555908203e-01 -5.179912447929382324e-01 -1.592384278774261475e-01 5.959604308009147644e-02 1.473204344511032104e-01 2.216902375221252441e-01 5.935552343726158142e-02 1.151937246322631836e-01 -4.944601282477378845e-02 -3.198102489113807678e-02 1.747748553752899170e-01 -2.620489150285720825e-02 -9.052288532257080078e-02 -2.778961956501007080e-01
3.597250580787658691e-02 8.398044109344482422e-02 2.291586622595787048e-02 -2.502538561820983887e-01 1.713211834430694580e-01 -3.282764554023742676e-01 -2.305519022047519684e-02 1.580797582864761353e-01 7.423467934131622314e-02 -4.739856347441673279e-02 4.566766619682312012e-01 7.791977375745773315e-02 5.215092003345489502e-02 -3.466174751520156860e-02 1.431589722633361816e-01 2.351157367229461670e-01 5.167134851217269897e-02 5.653663352131843567e-02 4.060760438442230225e-01 -2.195818275213241577e-01 -2.680604159832000732e-01 1.405020058155059814e-01 5.899844318628311157e-02 3.197683691978454590e-01 1.457187682390213013e-01 2.441769279539585114e-02 -6.473213434219360352e-02 -3.673908114433288574e-02 4.735770821571350098e-02 8.915773779153823853e-02 7.530473172664642334e-02 6.514193117618560791e-02
-5.525780841708183289e-02 1.396952867507934570e-01 1.378996670246124268e-01 -5.447040498256683350e-02 3.814001083374023438e-01 -9.551575779914855957e-02 1.220363937318325043e-02 1.058855000883340836e-02 -1.288532912731170654e-01 -9.415476769208908081e-02 3.474724888801574707e-01 2.695960104465484619e-01 2.047282159328460693e-01 5.346534773707389832e-03 -4.397397488355636597e-02 -9.931799769401550293e-02 3.016671165823936462e-03 -1.661501638591289520e-02 2.274259626865386963e-01 -3.836435973644256592e-01 1.838569156825542450e-02 -2.537191286683082581e-02 -1.500763148069381714e-01 2.281908541917800903e-01 3.317036330699920654e-01 1.842619776725769043e-01 -1.695792935788631439e-02 -2.220951765775680542e-01 -1.251159757375717163e-01 -1.607007682323455811e-01 -9.310233592987060547e-02 -9.728520363569259644e-02
-8.196391910314559937e-02 -9.346100687980651855e-02 -1.033765636384487152e-02 2.451171167194843292e-02 8.994746953248977661e-02 -4.768950119614601135e-02 -3.970017731189727783e-01 -1.062561497092247009e-01 -7.636371068656444550e-03 -6.098324805498123169e-02 5.407858490943908691e-01 -1.891574561595916748e-01 -1.210477203130722046e-01 1.827976852655410767e-01 -3.650909662246704102e-01 -2.071984559297561646e-01 9.357110597193241119e-03 1.559544801712036133e-01 3.252733498811721802e-02 -1.576706767082214355e-01 -9.184443205595016479e-02 -1.258225589990615845e-01 -1.831039339303970337e-01 1.395892798900604248e-01 1.078310236334800720e-01 -4.211777821183204651e-02 -5.893861502408981323e-02 -8.447921276092529297e-02 2.573677897453308105e-01 -1.405847370624542236e-01 1.842273958027362823e-02 1.015701293945312500e-01
-2.365808375179767609e-02 -1.495425552129745483e-01 1.003169938921928406e-01 -3.982799947261810303e-01 1.604866981506347656e-01 -1.515922695398330688e-01 -2.891507446765899658e-01 1.838059872388839722e-01 -2.060071937739849091e-02 3.480091318488121033e-02 1.285418868064880371e-01 -1.426105201244354248e-01 2.503197789192199707e-01 2.133222669363021851e-01 1.210133172571659088e-02 -6.256719678640365601e-02 1.112578809261322021e-01 8.011693134903907776e-03 2.814851105213165283e-01 -1.546767801046371460e-01 -2.613084949553012848e-02 -4.946884140372276306e-02 7.890962809324264526e-02 2.584043443202972412e-01 3.675102442502975464e-02 4.132934808731079102e-01 -1.521210074424743652e-01 -2.246116995811462402e-01 -1.060116738080978394e-01 -6.330236047506332397e-02 1.497131139039993286e-01 -1.280241310596466064e-01
-3.631364926695823669e-02 6.237773969769477844e-02 2.597641944885253906e-01 4.095482826232910156e-02 9.596993774175643921e-02 -2.033030241727828979e-01 -2.481757849454879761e-01 -2.902355417609214783e-02 -1.391968131065368652e-01 -3.312895447015762329e-02 -3.456775844097137451e-02 3.571662679314613342e-02 7.056379318237304688e-02 6.733940541744232178e-02 -1.899135708808898926e-01 -3.897987604141235352e-01 2.788706719875335693e-01 6.410599499940872192e-02 2.360239028930664062e-01 -1.414202600717544556e-01 2.429637759923934937e-01 2.586100623011589050e-02 -1.758299022912979126e-01 4.209445118904113770e-01 1.254691928625106812e-01 2.684356570243835449e-01 -1.062000989913940430e-01 -5.694950371980667114e-02 -1.880387961864471436e-02 -8.791733533143997192e-02 1.921557486057281494e-01 1.395237445831298828e-01
5.038895830512046814e-02 2.560774981975555420e-01 2.482380531728267670e-02 -1.738015115261077881e-01 1.950313895940780640e-01 -1.573685407638549805e-01 -1.431921124458312988e-01 4.035713076591491699e-01 1.013535931706428528e-01 -9.197037667036056519e-02 5.830178782343864441e-02 -9.854688309133052826e-03 -7.471828907728195190e-02 -5.868457723408937454e-03 -1.444553136825561523e-01 -8.732361346483230591e-02 -5.987499840557575226e-03 -5.237059667706489563e-02 1.643231511116027832e-01 -5.923177003860473633e-01 5.968159437179565430e-02 4.710717871785163879e-02 1.020396649837493896e-01 1.061052754521369934e-01 -4.949068278074264526e-02 5.212170258164405823e-02 -3.004200570285320282e-02 -2.607173621654510498e-01 2.305036783218383789e-01 -1.865968108177185059e-01 2.350030932575464249e-03 -1.687557846307754517e-01
-1.908373087644577026e-02 4.381793141365051270e-01 1.036425754427909851e-01 -5.016488581895828247e-02 2.046497724950313568e-02 -1.120898947119712830e-01 -1.828270256519317627e-01 4.098386690020561218e-02 -2.669332362711429596e-02 -1.446352899074554443e-01 2.295230925083160400e-01 -1.268942747265100479e-02 -1.209184303879737854e-01 -2.674464136362075806e-02 -3.035458028316497803e-01 -6.681610643863677979e-02 -2.236002534627914429e-01 9.362583607435226440e-02 1.505686342716217041e-01 -3.331657052040100098e-01 -6.980044394731521606e-02 3.589086607098579407e-02 -8.002817630767822266e-02 1.437032222747802734e-01 1.078558191657066345e-01 -1.149152889847755432e-01 9.553061425685882568e-02 -2.668308317661285400e-01 1.021309867501258850e-01 -7.082407921552658081e-02 3.503752052783966064e-01 3.014167249202728271e-01
-1.925877928733825684e-01 2.770182192325592041e-01 4.827218072023242712e-04 -2.985503524541854858e-02 2.365984171628952026e-01 -2.181225568056106567e-01 -2.196266502141952515e-01 -3.056968189775943756e-02 -6.692831963300704956e-02 7.259114831686019897e-02 2.235921323299407959e-01 4.999326169490814209e-02 1.889644414186477661e-01 1.314780563116073608e-01 -1.842807531356811523e-01 -7.283277809619903564e-02 -2.132960706949234009e-01 2.563587129116058350e-01 2.019340395927429199e-01 -4.012730419635772705e-01 1.463196575641632080e-01 -3.285551667213439941e-01 -2.110274694859981537e-02 2.168869525194168091e-01 2.143702469766139984e-02 -9.146080911159515381e-02 1.435830146074295044e-01 4.349007084965705872e-02 1.201314502395689487e-03 -1.038303971290588379e-01 1.776590794324874878e-01 -1.205010265111923218e-01
7.727686315774917603e-02 -1.020324602723121643e-01 -9.715211391448974609e-02 -9.091106057167053223e-02 1.385928946547210217e-03 3.435485810041427612e-02 -2.533747851848602295e-01 3.235932588577270508e-01 1.196856945753097534e-01 7.417991012334823608e-02 3.084714524447917938e-02 1.217611357569694519e-01 5.029682070016860962e-02 3.097285628318786621e-01 -9.481262415647506714e-02 2.149144886061549187e-03 -1.008500903844833374e-01 1.218816936016082764e-01 2.605737745761871338e-01 -2.370953112840652466e-01 5.271061509847640991e-02 -3.566301614046096802e-02 1.879557669162750244e-01 1.310907900333404541e-01 2.321710288524627686e-01 -5.934154614806175232e-02 2.924198508262634277e-01 -1.599885076284408569e-01 3.853513598442077637e-01 -1.987987607717514038e-01 1.928935348987579346e-01 -2.308771312236785889e-01
-9.627526998519897461e-02 -9.894789010286331177e-02 -8.087833970785140991e-02 2.063445448875427246e-01 1.568140089511871338e-01 -3.043150901794433594e-02 -1.918641328811645508e-01 7.809131592512130737e-02 -1.287952214479446411e-01 1.191583201289176941e-01 4.074162840843200684e-01 3.521655872464179993e-02 1.832662820816040039e-01 3.660187423229217529e-01 1.187618747353553772e-01 9.362268447875976562e-02 -3.046442521736025810e-03 1.113847792148590088e-01 1.445651054382324219e-01 -1.202263161540031433e-01 4.957269504666328430e-02 1.258754134178161621e-01 6.263513118028640747e-02 1.178927794098854065e-01 1.201267242431640625e-01 4.648783504962921143e-01 -2.519304305315017700e-02 8.548697084188461304e-02 1.930720061063766479e-01 1.730127930641174316e-01 2.665130496025085449e-01 1.197310090065002441e-01
2.103980928659439087e-01 6.403711438179016113e-02 4.426068961620330811e-01 -6.473113596439361572e-02 -9.263625368475914001e-03 -2.640484571456909180e-01 -8.691377937793731689e-02 -1.091282721608877182e-02 -3.367231488227844238e-01 -9.897316247224807739e-02 -5.951005592942237854e-02 -4.009642824530601501e-02 1.900471597909927368e-01 3.968818783760070801e-01 1.295970231294631958e-01 -2.099668420851230621e-02 2.750889956951141357e-02 1.191655024886131287e-01 2.510110437870025635e-01 -3.401713818311691284e-02 -5.153785459697246552e-03 -1.010358706116676331e-01 2.547896467149257660e-02 1.012104526162147522e-01 2.110796570777893066e-01 1.571082621812820435e-01 2.140427827835083008e-01 -1.213153079152107239e-01 2.561756074428558350e-01 -1.504995822906494141e-01 1.220252960920333862e-01 -4.098557308316230774e-02
8.702068030834197998e-02 8.967442554421722889e-04 1.687479615211486816e-01 7.303683459758758545e-02 -2.549875527620315552e-02 -7.795644551515579224e-02 2.320201992988586426e-01 9.406363219022750854e-02 -1.506546437740325928e-01 1.680370569229125977e-01 1.404078453779220581e-01 -4.536144062876701355e-02 2.927059531211853027e-01 2.760846912860870361e-01 7.761714607477188110e-02 -2.329268865287303925e-02 1.692841500043869019e-01 -1.630366034805774689e-02 3.800213038921356201e-01 -2.246416062116622925e-01 1.852983087301254272e-01 1.203044578433036804e-01 -1.629143506288528442e-01 1.007447019219398499e-01 3.033181130886077881e-01 2.161992043256759644e-01 2.115318626165390015e-01 -1.380038112401962280e-01 1.722321659326553345e-01 -2.877285182476043701e-01 -3.896886855363845825e-02 -1.490931957960128784e-01
-1.356629282236099243e-01 2.784301638603210449e-01 2.088362276554107666e-01 -2.138306200504302979e-01 1.569066792726516724e-01 -6.526818871498107910e-02 -3.623075485229492188e-01 3.375899791717529297e-02 2.207005023956298828e-02 -2.495107054710388184e-02 2.392292618751525879e-01 9.537559747695922852e-02 1.136479228734970093e-01 -2.225217595696449280e-02 -5.433393642306327820e-03 -9.317235648632049561e-02 8.079829066991806030e-02 -2.350074239075183868e-02 1.563469469547271729e-01 -5.492047071456909180e-01 -2.284354157745838165e-02 -1.179167404770851135e-01 7.462055981159210205e-02 2.026814073324203491e-01 -1.376190632581710815e-01 -1.548249572515487671e-01 4.159337654709815979e-02 8.903917856514453888e-03 2.120210826396942139e-01 -1.833369284868240356e-01 6.581811606884002686e-02 -2.050616294145584106e-01
-1.618003286421298981e-02 6.527099013328552246e-02 1.269603371620178223e-01 -1.444824635982513428e-01 1.188265681266784668e-01 -1.911982744932174683e-01 4.856026172637939453e-02 1.511756926774978638e-01 -1.848046332597732544e-01 -2.139584273099899292e-01 1.517386585474014282e-01 -1.527861654758453369e-01 2.892422676086425781e-01 -4.209124948829412460e-03 -1.610319912433624268e-01 7.033612113445997238e-03 -1.619859039783477783e-01 -3.474896028637886047e-02 4.052937626838684082e-01 -2.202807962894439697e-01 -1.093470454216003418e-01 2.220035642385482788e-01 3.515071272850036621e-01 1.157506778836250305e-01 1.472282558679580688e-01 -2.925497107207775116e-02 2.958790063858032227e-01 2.348209358751773834e-02 1.219537202268838882e-02 -2.761114537715911865e-01 -1.308856997638940811e-02 -1.449806541204452515e-01
-8.337662369012832642e-02 1.148238480091094971e-01 2.319045513868331909e-01 -5.798937007784843445e-02 -9.558124095201492310e-02 6.578700989484786987e-02 -3.771402686834335327e-02 -3.910832107067108154e-02 7.344846427440643311e-02 -1.355662792921066284e-01 3.064389526844024658e-01 -4.767973907291889191e-03 -2.228609919548034668e-01 -8.805450052022933960e-03 -2.185712903738021851e-01 -1.205870807170867920e-01 2.814217209815979004e-01 -4.170336201786994934e-02 3.427907824516296387e-01 -2.931007444858551025e-01 1.868319511413574219e-01 -4.369439184665679932e-02 3.020348846912384033e-01 2.128513753414154053e-01 1.973591148853302002e-01 2.056041210889816284e-01 -1.559948176145553589e-01 -1.156234070658683777e-01 -6.374465674161911011e-02 -2.967499792575836182e-01 5.923615023493766785e-02 6.549317389726638794e-02
-1.722597181797027588e-01 7.350878790020942688e-03 3.943507373332977295e-02 1.532633672468364239e-03 7.156071066856384277e-02 -1.537355482578277588e-01 8.589902520179748535e-02 1.432613283395767212e-01 1.664170064032077789e-02 2.315371856093406677e-02 1.750444918870925903e-01 -3.597824871540069580e-01 3.207368254661560059e-01 -3.296357765793800354e-02 -1.700184643268585205e-01 -3.228897452354431152e-01 -8.575746417045593262e-02 -6.927380710840225220e-02 2.947761714458465576e-01 -2.541329264640808105e-01 1.974737085402011871e-02 7.836140692234039307e-02 -3.354270383715629578e-02 2.674534730613231659e-02 1.211292017251253128e-02 3.011527955532073975e-01 -2.678555548191070557e-01 -1.858235746622085571e-01 -3.871968388557434082e-02 -1.070415750145912170e-01 3.379217088222503662e-01 1.333107054233551025e-01
-1.774536371231079102e-01 2.251406386494636536e-02 3.712981939315795898e-02 -5.783850699663162231e-02 5.004672333598136902e-02 2.782989107072353363e-02 1.414524274878203869e-03 8.064008504152297974e-02 7.521205395460128784e-02 7.620623707771301270e-02 1.487702429294586182e-01 -1.353592574596405029e-01 2.419436275959014893e-01 1.130402162671089172e-01 -6.117828935384750366e-02 -3.417240679264068604e-01 -2.751409709453582764e-01 -1.805843561887741089e-01 2.857794165611267090e-01 -2.897082865238189697e-01 -1.105213761329650879e-01 -2.667649649083614349e-02 -6.384971737861633301e-02 1.352311521768569946e-01 6.251379847526550293e-02 4.524084925651550293e-01 -2.279647290706634521e-01 -2.018832117319107056e-01 -8.987644314765930176e-02 -4.245992004871368408e-02 2.978633940219879150e-01 2.508690953254699707e-02
3.038981184363365173e-02 1.583434939384460449e-01 -7.061238586902618408e-02 5.170480906963348389e-02 3.048414289951324463e-01 -2.038719318807125092e-02 3.358612954616546631e-02 3.306686878204345703e-01 -3.306144773960113525e-01 1.128532141447067261e-01 2.650228738784790039e-01 -3.667867556214332581e-02 -6.354916840791702271e-02 2.229734808206558228e-01 8.270903676748275757e-02 1.438770294189453125e-01 1.632032543420791626e-01 2.598251998424530029e-01 2.706908881664276123e-01 -4.699374735355377197e-02 -2.485017329454421997e-01 1.831299066543579102e-01 -1.100144013762474060e-01 2.124173939228057861e-01 3.518706560134887695e-02 1.796845197677612305e-01 1.890657246112823486e-01 -8.135442435741424561e-02 8.741147816181182861e-02 3.924085572361946106e-02 2.673436105251312256e-01 9.448071569204330444e-02
6.767855584621429443e-02 1.403906345367431641e-01 1.011476069688796997e-01 -5.051289126276969910e-02 2.425338476896286011e-01 7.745607197284698486e-02 -2.462651431560516357e-01 7.199471443891525269e-02 -2.209310382604598999e-01 7.627981901168823242e-02 2.133615165948867798e-01 -1.090687364339828491e-01 3.295705467462539673e-02 1.864516139030456543e-01 -6.544515490531921387e-02 7.183725386857986450e-02 1.060450673103332520e-01 2.417960911989212036e-01 1.806720644235610962e-01 1.977539807558059692e-02 8.966178633272647858e-03 -2.987791551277041435e-03 7.494193036109209061e-03 1.440467536449432373e-01 2.561361491680145264e-01 5.674784183502197266e-01 -1.588147878646850586e-02 1.152770295739173889e-01 3.376435935497283936e-01 5.937960371375083923e-02 1.805168241262435913e-01 -4.857544263359159231e-04
-5.969047173857688904e-02 3.047426640987396240e-01 1.915366500616073608e-01 3.457996547222137451e-01 -1.557352393865585327e-01 -9.593416750431060791e-02 -1.049063205718994141e-01 2.641223967075347900e-01 2.043369710445404053e-01 -2.193487733602523804e-01 1.165377795696258545e-01 2.413742057979106903e-02 -7.470069825649261475e-02 2.133032828569412231e-01 -1.058303639292716980e-01 7.648929208517074585e-02 -8.299844339489936829e-03 -6.456536706537008286e-03 3.075507283210754395e-01 -2.103928327560424805e-01 -3.781889006495475769e-02 -3.304473757743835449e-01 4.142714291810989380e-02 1.861693859100341797e-01 1.135121211409568787e-01 1.745877601206302643e-02 -3.628289327025413513e-02 -1.858351826667785645e-01 -6.033583078533411026e-03 7.816966623067855835e-03 -1.289859600365161896e-02 3.544759452342987061e-01
-2.156137228012084961e-01 5.971920490264892578e-02 1.676505208015441895e-01 9.616301208734512329e-02 -1.527521526440978050e-03 2.918390929698944092e-02 5.889124795794487000e-02 -1.838319897651672363e-01 2.742852317169308662e-03 -1.878017336130142212e-01 2.079271525144577026e-01 -1.445171190425753593e-03 -7.480266690254211426e-02 2.510906159877777100e-01 -2.423317283391952515e-01 -1.594167798757553101e-01 3.787234127521514893e-01 -1.893865913152694702e-01 1.121028885245323181e-01 -3.165466189384460449e-01 1.823212504386901855e-01 -4.060063511133193970e-02 1.100702285766601562e-01 2.092604041099548340e-01 -1.680198311805725098e-02 2.095212936401367188e-01 -1.013683155179023743e-01 4.061710089445114136e-02 1.307759582996368408e-01 -2.820548117160797119e-01 3.249243795871734619e-01 -4.448171332478523254e-02
1.002485230565071106e-01 -1.212878897786140442e-01 -4.621608555316925049e-02 1.021608859300613403e-01 6.891138851642608643e-02 -3.993926197290420532e-02 -3.575006425380706787e-01 -6.080343946814537048e-02 -1.078678220510482788e-01 -1.046443171799182892e-02 6.116700768470764160e-01 -9.449053555727005005e-02 1.605306267738342285e-01 9.931234270334243774e-02 -3.295263051986694336e-01 -8.349838107824325562e-02 7.508479058742523193e-02 -2.658658288419246674e-02 1.534162014722824097e-01 1.191592440009117126e-01 1.357987150549888611e-02 -6.310357898473739624e-02 6.399453617632389069e-03 3.454766869544982910e-01 6.676122546195983887e-02 1.059797629714012146e-01 -1.055021211504936218e-01 -1.736421883106231689e-01 1.668861806392669678e-01 4.528672620654106140e-02 1.557271778583526611e-01 6.881558801978826523e-03
2.740662693977355957e-01 -6.866869330406188965e-02 9.177400171756744385e-02 2.798136472702026367e-01 1.759038865566253662e-01 -1.148920133709907532e-01 1.170835942029953003e-01 1.428159140050411224e-02 1.695805639028549194e-01 -1.202514693140983582e-01 2.094273716211318970e-01 -1.749255806207656860e-01 -3.556532040238380432e-02 2.271729111671447754e-01 4.084374755620956421e-02 3.130601908196695149e-05 2.153216302394866943e-01 1.797711700201034546e-01 4.179137945175170898e-01 -3.767705336213111877e-02 3.594718128442764282e-02 -3.757312521338462830e-02 -9.273692965507507324e-02 3.179664015769958496e-01 2.357269376516342163e-01 -1.393239647150039673e-01 2.112576365470886230e-01 -2.425535619258880615e-01 -2.140697464346885681e-02 1.231177672743797302e-01 1.911659240722656250e-01 7.363159954547882080e-02
1.892956197261810303e-01 3.475241363048553467e-03 3.331129625439643860e-02 4.625012353062629700e-02 -7.294598966836929321e-02 -1.620292067527770996e-01 -1.768509447574615479e-01 1.744171530008316040e-01 2.225974202156066895e-02 6.379398703575134277e-02 3.104334175586700439e-01 -1.294225733727216721e-02 -2.590966224670410156e-01 4.778135716915130615e-01 4.168184101581573486e-02 1.809895187616348267e-01 -1.068042889237403870e-01 -2.728454209864139557e-02 -2.447383292019367218e-02 -6.250620633363723755e-02 -7.116305828094482422e-02 4.247559234499931335e-03 6.471021473407745361e-02 4.352241158485412598e-01 1.187933236360549927e-01 3.521266952157020569e-02 1.241802126169204712e-01 5.192767828702926636e-02 1.167280822992324829e-01 1.051609069108963013e-01 3.831112682819366455e-01 -1.277751922607421875e-01
3.620333224534988403e-02 2.339518815279006958e-01 9.369087964296340942e-02 -1.306606084108352661e-02 1.100625470280647278e-01 -4.201938509941101074e-01 -9.439790248870849609e-02 1.418004631996154785e-01 -2.598441541194915771e-01 -4.471077769994735718e-02 1.962109059095382690e-01 1.554677635431289673e-01 -3.930092602968215942e-02 1.762845553457736969e-03 -3.495254218578338623e-01 -1.624696105718612671e-01 4.184978827834129333e-02 -1.764679849147796631e-01 1.848457902669906616e-01 -2.131025046110153198e-01 8.572870865464210510e-03 -1.383900046348571777e-01 -3.543897569179534912e-01 1.115966439247131348e-01 8.755111694335937500e-02 2.278495952486991882e-02 2.929867506027221680e-01 5.656110495328903198e-02 9.000818431377410889e-02 -1.789469271898269653e-01 1.561673637479543686e-02 -1.663633733987808228e-01
2.312118560075759888e-01 2.728164494037628174e-01 4.422372579574584961e-02 8.945933729410171509e-02 3.913156315684318542e-02 -1.976193636655807495e-01 -8.048923313617706299e-02 2.846072614192962646e-01 -9.817399084568023682e-02 2.523289322853088379e-01 3.419144153594970703e-01 -8.808998391032218933e-03 2.184042036533355713e-01 2.093753218650817871e-01 -8.764878660440444946e-02 9.190705418586730957e-02 7.294413447380065918e-02 9.940943866968154907e-02 2.834948599338531494e-01 1.016790345311164856e-01 -2.124103158712387085e-01 1.158883348107337952e-01 -1.084134057164192200e-01 1.103220786899328232e-02 3.438925743103027344e-02 1.093467045575380325e-02 3.449642956256866455e-01 7.898642867803573608e-02 6.431292742490768433e-02 -6.846617162227630615e-02 3.385227918624877930e-01 -9.916056692600250244e-02
-2.200136482715606689e-01 2.037092298269271851e-01 1.559402793645858765e-01 3.051870316267013550e-02 1.902922242879867554e-01 -5.617989972233772278e-02 1.371329575777053833e-01 3.243733644485473633e-01 -1.270816326141357422e-01 -1.688850373029708862e-01 1.960860490798950195e-01 1.933871023356914520e-02 -2.602875791490077972e-02 1.491839140653610229e-01 -1.065322533249855042e-01 3.164869174361228943e-02 -4.714572057127952576e-02 2.187378853559494019e-01 2.619997560977935791e-01 -2.790260314941406250e-01 -2.254747450351715088e-01 3.146847710013389587e-02 -2.709039449691772461e-01 2.807605266571044922e-01 9.475307911634445190e-02 -1.334611177444458008e-01 8.969731628894805908e-02 -1.564283370971679688e-01 -1.593981683254241943e-01 3.012730777263641357e-01 9.406835585832595825e-02 1.331786811351776123e-01
7.332421094179153442e-02 2.907228842377662659e-02 1.383627019822597504e-02 8.855368196964263916e-02 -9.207966178655624390e-02 3.845225647091865540e-02 -2.187273949384689331e-01 4.386244118213653564e-01 1.397956758737564087e-01 1.325272768735885620e-01 5.038237571716308594e-02 9.339722245931625366e-02 -8.398030698299407959e-02 2.794391214847564697e-01 -3.569058477878570557e-01 -1.102909073233604431e-01 3.005970083177089691e-02 9.279785305261611938e-02 1.187430918216705322e-01 -1.023905947804450989e-01 2.889383397996425629e-02 -3.317969664931297302e-02 -2.090246379375457764e-01 4.020051658153533936e-01 2.035859227180480957e-02 -2.094678282737731934e-01 1.890075951814651489e-01 -2.667343020439147949e-01 1.380826532840728760e-01 -3.184016793966293335e-02 2.135754227638244629e-01 -6.565817445516586304e-02
1.740116812288761139e-02 1.021513715386390686e-01 1.935826241970062256e-01 1.408733874559402466e-01 -9.078370034694671631e-02 -1.181224733591079712e-01 1.101638227701187134e-01 2.969228625297546387e-01 2.459842711687088013e-01 9.293637424707412720e-02 2.090003900229930878e-02 -3.303855359554290771e-01 1.779588907957077026e-01 2.947974018752574921e-02 -1.231288388371467590e-01 -5.173331126570701599e-03 4.165126755833625793e-02 -1.679740548133850098e-01 2.018217146396636963e-01 -2.933584153652191162e-01 -1.909157782793045044e-01 5.003396654501557350e-04 -2.909264266490936279e-01 3.187862038612365723e-01 1.774623394012451172e-01 -1.417538523674011230e-01 -1.565245091915130615e-01 -3.704628348350524902e-02 2.205763608217239380e-01 1.034771427512168884e-01 2.026448100805282593e-01 1.601478457450866699e-01
[truncated: 3,264,837 more chars]
