# Supplementary material for: The Language of Innovation
Source: PLoS One. 2020 Apr 30;15(4):e0230107. doi: 10.1371/journal.pone.0230107 (PMC7194493; doi:10.1371/journal.pone.0230107)
Supplement: S4 File — (GZ) [file pone.0230107.s004.tar.gz › 1982-1986/V2Run_28_VS_4500_embeddings1982-1986ED32.txt]

-1.909230351448059082e-01 -1.286007165908813477e-01 -3.022421598434448242e-01 6.527712941169738770e-02 2.924027144908905029e-01 -2.544979155063629150e-01 1.130475550889968872e-01 -2.762679159641265869e-01 3.740594908595085144e-02 2.993501350283622742e-02 -1.165264472365379333e-01 -1.785353869199752808e-01 6.218230351805686951e-02 -1.897817105054855347e-01 1.239944919943809509e-01 9.089899808168411255e-02 -1.135463193058967590e-01 5.045280978083610535e-02 3.584235608577728271e-01 -1.455903500318527222e-01 -3.194640204310417175e-02 -3.630347549915313721e-02 -8.742611855268478394e-02 -6.106613948941230774e-02 2.824902832508087158e-01 -8.826122432947158813e-02 -5.602316930890083313e-02 -1.561367511749267578e-01 2.667650580406188965e-01 3.045650124549865723e-01 6.266209483146667480e-02 -1.974480599164962769e-01
-1.765064448118209839e-01 -2.356429584324359894e-03 7.553612440824508667e-02 -1.654927060008049011e-02 -6.690172106027603149e-02 4.601635038852691650e-02 -1.347237676382064819e-01 -6.683443486690521240e-02 3.892391324043273926e-01 1.864844560623168945e-01 1.004043873399496078e-02 1.795578375458717346e-02 3.650641143321990967e-01 -1.288000643253326416e-01 -1.971903257071971893e-02 1.140421722084283829e-02 -2.536340057849884033e-01 1.037938892841339111e-01 1.647781431674957275e-01 -3.470271527767181396e-01 -8.074317872524261475e-02 3.389120101928710938e-02 -6.469065696001052856e-02 6.722703576087951660e-02 4.571700394153594971e-01 1.284582763910293579e-01 -5.008490756154060364e-02 9.898551553487777710e-02 2.027338594198226929e-01 1.304923146963119507e-01 -9.397684037685394287e-02 -2.296383529901504517e-01
-1.218489632010459900e-01 -2.403536587953567505e-01 9.784421324729919434e-02 -6.775204837322235107e-02 1.208605617284774780e-01 -2.651575207710266113e-01 -1.524884700775146484e-01 -3.004664480686187744e-01 3.703223168849945068e-01 -3.444031253457069397e-02 3.272143006324768066e-01 -1.067487373948097229e-01 1.144362762570381165e-01 2.106599658727645874e-01 -1.345024853944778442e-01 9.566943347454071045e-02 -2.999876141548156738e-01 1.552877575159072876e-01 4.072735831141471863e-02 -2.099122852087020874e-01 5.611202493309974670e-02 1.983832418918609619e-01 2.121258527040481567e-01 -1.478791683912277222e-01 1.384240835905075073e-01 8.277628570795059204e-02 -7.385327666997909546e-02 1.142454519867897034e-01 1.034635454416275024e-01 1.291894018650054932e-01 1.720907688140869141e-01 5.036145821213722229e-02
-5.929924547672271729e-02 -9.930580854415893555e-03 -2.606772780418395996e-01 -2.372206151485443115e-01 -7.811240386217832565e-03 -1.521298438310623169e-01 -3.081800937652587891e-01 -2.667696475982666016e-01 3.644638359546661377e-01 1.546544283628463745e-01 1.485880315303802490e-01 -4.741576034575700760e-03 2.841190397739410400e-01 -1.140146628022193909e-01 3.874301165342330933e-02 -2.150444686412811279e-01 -2.206768989562988281e-01 -9.139607101678848267e-02 1.358261108398437500e-01 -1.643795669078826904e-01 5.526765435934066772e-02 3.116582036018371582e-01 4.540169611573219299e-03 1.861032545566558838e-01 1.903149932622909546e-01 5.709997192025184631e-02 2.192423790693283081e-01 -4.051896929740905762e-02 1.276336759328842163e-01 -6.195761635899543762e-02 9.065385162830352783e-02 -8.714710921049118042e-02
-1.525405049324035645e-01 -1.573260277509689331e-01 -1.525129377841949463e-01 -1.088258996605873108e-01 1.785982549190521240e-01 -2.888230979442596436e-01 -9.720388054847717285e-02 -3.787142932415008545e-01 -4.984813556075096130e-02 1.012992560863494873e-01 -2.348242700099945068e-02 -1.052862927317619324e-01 3.270273804664611816e-01 7.859638333320617676e-02 -2.109738811850547791e-02 -5.284205079078674316e-02 -2.395910620689392090e-01 1.664928048849105835e-01 -8.336215466260910034e-02 -1.980699002742767334e-01 1.424156576395034790e-01 2.557468116283416748e-01 2.440335601568222046e-02 1.496565341949462891e-01 2.951608598232269287e-01 1.084886491298675537e-01 -2.021247148513793945e-01 1.611113995313644409e-01 1.601586341857910156e-01 -2.068570815026760101e-02 2.611934840679168701e-01 8.919101953506469727e-02
-2.985836565494537354e-02 1.055345311760902405e-02 -1.658964455127716064e-01 -2.286609262228012085e-01 7.871254533529281616e-02 -7.823772728443145752e-02 -1.301565021276473999e-01 1.400530803948640823e-02 4.688116908073425293e-02 1.525907069444656372e-01 -6.747211515903472900e-02 -1.340380012989044189e-01 3.243293166160583496e-01 -2.031578868627548218e-01 7.044032961130142212e-02 2.429882623255252838e-02 -5.091314315795898438e-01 6.375504285097122192e-02 -5.163484811782836914e-02 -1.583384126424789429e-01 1.685071736574172974e-02 1.874722689390182495e-01 1.158553287386894226e-01 9.197275340557098389e-02 9.048064053058624268e-02 7.485821098089218140e-02 -7.304161554202437401e-04 -7.743009924888610840e-02 4.876728653907775879e-01 -6.294658035039901733e-02 -2.168979346752166748e-01 -1.810371428728103638e-01
-7.623413950204849243e-02 -5.555392242968082428e-03 -2.594492435455322266e-01 -9.523608535528182983e-02 1.304577738046646118e-01 8.204439282417297363e-02 -2.482879757881164551e-01 2.637794939801096916e-03 1.127928197383880615e-01 5.579672008752822876e-02 -2.094899713993072510e-01 -2.393750399351119995e-01 3.550666272640228271e-01 4.705888405442237854e-02 -2.754184976220130920e-02 3.150909766554832458e-02 -6.711862236261367798e-02 -4.580593481659889221e-02 2.958853244781494141e-01 -1.289531141519546509e-01 -1.225296407938003540e-01 -1.254119724035263062e-01 4.604314267635345459e-02 3.492589592933654785e-01 3.730140030384063721e-01 -6.571415811777114868e-02 1.744705140590667725e-01 -1.196191981434822083e-01 3.483932614326477051e-01 -2.667323313653469086e-02 8.464822173118591309e-02 4.716339707374572754e-02
-8.924752473831176758e-02 1.096325516700744629e-01 -3.821981251239776611e-01 2.094562202692031860e-01 6.447564810514450073e-02 -1.154739707708358765e-01 1.940626353025436401e-01 -5.293369889259338379e-01 1.155358403921127319e-01 1.416909694671630859e-01 1.758508197963237762e-02 7.886324077844619751e-02 5.751799046993255615e-02 9.110609441995620728e-02 -2.415977716445922852e-01 -1.688562184572219849e-01 -2.104492038488388062e-01 2.567550241947174072e-01 3.864628449082374573e-02 -2.306703627109527588e-01 4.248136654496192932e-02 1.179929599165916443e-01 -3.010988608002662659e-02 -6.482545286417007446e-02 3.663981333374977112e-02 6.028944253921508789e-02 7.002858817577362061e-02 -2.676754295825958252e-01 -3.641623258590698242e-02 -7.898442447185516357e-02 -3.625672776252031326e-03 -2.035077959299087524e-01
-3.461551666259765625e-02 -8.706967532634735107e-02 -1.682319194078445435e-01 -2.662270069122314453e-01 6.885271519422531128e-02 -7.977926731109619141e-02 9.759838692843914032e-03 -1.195842996239662170e-01 -9.509558975696563721e-02 -7.296798378229141235e-02 -2.803165912628173828e-01 -1.709684431552886963e-01 3.289330601692199707e-01 -1.989456266164779663e-01 -1.470296680927276611e-01 -1.659843325614929199e-02 -2.237754017114639282e-01 2.450650483369827271e-01 -1.152659654617309570e-01 -3.570462763309478760e-01 6.538262963294982910e-02 1.935406178236007690e-01 3.246604278683662415e-02 -4.078762978315353394e-02 2.527667582035064697e-01 7.311244308948516846e-02 2.081302553415298462e-01 -1.440447419881820679e-01 2.987127602100372314e-01 1.378071904182434082e-01 -9.282132238149642944e-02 -1.708959341049194336e-01
-1.926771402359008789e-01 -1.110590994358062744e-01 -4.400798678398132324e-02 -1.726735532283782959e-01 3.098213858902454376e-02 -1.717217862606048584e-01 8.786436170339584351e-02 -2.161553315818309784e-02 -2.396309375762939453e-02 -1.211878955364227295e-01 -1.178329810500144958e-01 -1.168056949973106384e-01 1.108343005180358887e-01 -1.233659535646438599e-01 -1.182368025183677673e-01 1.131488606333732605e-01 -3.285230100154876709e-01 -2.799331769347190857e-02 2.638315856456756592e-01 -3.947150409221649170e-01 8.462844789028167725e-02 -1.190489083528518677e-01 1.161972731351852417e-01 1.254290640354156494e-01 2.023687958717346191e-01 -1.202747598290443420e-01 -1.655346900224685669e-01 1.788861751556396484e-01 3.301901519298553467e-01 -3.633747994899749756e-02 -2.661580145359039307e-01 -3.199748694896697998e-01
-1.740860491991043091e-01 1.179040148854255676e-01 -2.829653918743133545e-01 -5.226110806688666344e-04 2.670185267925262451e-01 -2.038960605859756470e-01 -2.931693792343139648e-01 -1.196896582841873169e-01 2.686528861522674561e-01 9.051953256130218506e-02 1.608223617076873779e-01 7.400907110422849655e-03 -6.473599374294281006e-02 -6.539874523878097534e-02 3.800490871071815491e-02 -1.290431767702102661e-01 -1.511390060186386108e-01 1.753094941377639771e-01 1.266293376684188843e-01 -3.556830585002899170e-01 -2.072537085041403770e-03 7.871785201132297516e-03 1.848187148571014404e-01 7.995479553937911987e-02 1.646976172924041748e-01 1.548822224140167236e-01 1.121490895748138428e-01 2.623072862625122070e-01 2.350129783153533936e-01 4.466979205608367920e-02 2.450160831212997437e-01 -2.079210728406906128e-01
-1.145188361406326294e-01 -3.977108281105756760e-03 -8.001986891031265259e-02 4.780004918575286865e-02 2.489555813372135162e-02 6.025341525673866272e-02 1.971468701958656311e-02 -4.301189482212066650e-01 -8.901022374629974365e-02 1.734589971601963043e-02 1.294903457164764404e-02 -1.512640416622161865e-01 1.024396717548370361e-01 1.092715114355087280e-01 -5.149969831109046936e-02 -5.860840901732444763e-02 -3.176118135452270508e-01 2.824062407016754150e-01 2.598412036895751953e-01 -3.695106506347656250e-01 1.483613848686218262e-01 1.577084697782993317e-02 1.578396707773208618e-01 -1.113579608500003815e-02 -1.667525321245193481e-01 -6.630647927522659302e-02 -2.635389566421508789e-01 -2.559780180454254150e-01 2.562901973724365234e-01 2.223378270864486694e-01 -1.053645163774490356e-01 -5.798688903450965881e-02
-3.178188800811767578e-01 -2.797046303749084473e-02 -7.891771197319030762e-02 -2.466529607772827148e-01 -4.680403321981430054e-02 -1.167657747864723206e-01 -2.430044300854206085e-02 -5.987823009490966797e-02 2.691878080368041992e-01 2.068797200918197632e-01 7.778153568506240845e-02 4.789447411894798279e-02 5.954081565141677856e-02 -6.919793784618377686e-02 -2.219047695398330688e-01 1.778697222471237183e-01 -1.126256436109542847e-01 -1.012016609311103821e-01 1.581261008977890015e-01 -1.446477621793746948e-01 3.534201905131340027e-02 9.390376508235931396e-02 1.719418019056320190e-01 -3.708511963486671448e-02 4.441222548484802246e-01 -1.566486805677413940e-01 -2.204693555831909180e-01 -2.493666484951972961e-02 2.685180008411407471e-01 -1.412465423345565796e-01 1.455800235271453857e-01 -3.228107094764709473e-01
8.113237470388412476e-02 -1.445755064487457275e-01 -2.940102219581604004e-01 3.629511222243309021e-02 7.406839728355407715e-02 -3.694759681820869446e-02 -2.091412432491779327e-02 -3.063387870788574219e-01 5.004914477467536926e-02 -2.944797463715076447e-02 -8.983330428600311279e-02 1.027534306049346924e-01 -9.764160960912704468e-03 -3.829078376293182373e-01 8.708233945071697235e-03 -9.082974866032600403e-03 -2.430838942527770996e-01 1.506512165069580078e-01 1.441109329462051392e-01 -1.498817652463912964e-01 2.052700892090797424e-02 2.696053087711334229e-01 2.926184237003326416e-01 2.889476716518402100e-01 2.122370153665542603e-01 1.604250669479370117e-01 1.843543909490108490e-02 9.476993232965469360e-02 3.338109850883483887e-01 -1.224370524287223816e-01 -1.082817092537879944e-01 -1.710598617792129517e-01
5.348093062639236450e-02 5.123736709356307983e-02 -3.186520040035247803e-01 -2.724798023700714111e-01 1.485653817653656006e-01 -1.697832942008972168e-01 -2.123136818408966064e-02 1.618897169828414917e-02 4.667538404464721680e-01 -5.128727108240127563e-02 1.284165829420089722e-01 -2.081068456172943115e-01 1.357752680778503418e-01 1.824862882494926453e-02 -1.979524195194244385e-01 6.156784296035766602e-02 -1.709989160299301147e-01 1.935927271842956543e-01 -8.122615981847047806e-04 -2.859363555908203125e-01 -8.458374440670013428e-02 2.456153929233551025e-01 -6.967805325984954834e-02 2.130998671054840088e-01 1.335948146879673004e-02 9.483080357313156128e-02 1.438840329647064209e-01 -2.667886950075626373e-02 3.213370442390441895e-01 1.196974813938140869e-01 1.021365746855735779e-01 1.604234054684638977e-02
-3.448323309421539307e-01 3.000970482826232910e-01 -2.785371840000152588e-01 7.058623433113098145e-02 2.308733761310577393e-01 -3.744322955608367920e-01 1.287026107311248779e-01 -1.614133715629577637e-01 3.104009665548801422e-02 2.271066047251224518e-02 1.877158135175704956e-01 -2.266027629375457764e-01 1.215883046388626099e-01 -3.398632258176803589e-02 -8.087879046797752380e-03 7.881917804479598999e-02 6.263321638107299805e-02 1.690610498189926147e-02 2.718571722507476807e-01 -4.577156901359558105e-02 -1.066460758447647095e-01 -5.938101559877395630e-02 2.810071110725402832e-01 2.757968902587890625e-01 -1.045654043555259705e-01 -2.369567565619945526e-02 -2.766609191894531250e-01 7.817497104406356812e-02 4.780968651175498962e-02 -2.504778094589710236e-02 1.209546476602554321e-01 -1.532011944800615311e-02
-9.551705420017242432e-02 -7.278124988079071045e-02 -1.581512857228517532e-03 -2.044747322797775269e-01 4.476644471287727356e-02 -6.131940335035324097e-02 3.246784210205078125e-02 -1.324444562196731567e-01 3.003262877464294434e-01 1.804935634136199951e-01 2.716361880302429199e-01 -8.520097471773624420e-03 1.913732290267944336e-01 -3.519745171070098877e-01 -2.216113954782485962e-01 -1.791215837001800537e-01 -2.103418707847595215e-01 3.649715185165405273e-01 2.459229528903961182e-02 -1.860051602125167847e-01 -8.659114688634872437e-02 2.412529140710830688e-01 1.965605765581130981e-01 2.675652205944061279e-01 1.363404244184494019e-01 9.234855324029922485e-02 -2.365707308053970337e-01 -3.860903903841972351e-03 -6.953505799174308777e-03 7.039516419172286987e-02 -4.546510800719261169e-02 -4.818128421902656555e-02
-4.033463001251220703e-01 -7.232022285461425781e-02 -9.571652859449386597e-02 -2.063891887664794922e-01 5.564446747303009033e-02 -2.494315356016159058e-01 4.070308804512023926e-02 1.102813109755516052e-01 9.158008545637130737e-02 1.505329310894012451e-01 -2.883579730987548828e-01 -1.223948132246732712e-02 2.556650154292583466e-02 -3.035456538200378418e-01 -4.741284996271133423e-02 1.908190548419952393e-01 -1.234297901391983032e-01 4.074493795633316040e-02 2.293884903192520142e-01 -3.143863976001739502e-01 1.298770159482955933e-01 1.428026240319013596e-03 1.666297018527984619e-01 1.585512906312942505e-01 2.756807208061218262e-01 8.046177029609680176e-02 1.062334179878234863e-01 -7.948553189635276794e-03 3.276222348213195801e-01 1.165787223726511002e-02 8.730479329824447632e-02 -9.136480093002319336e-02
1.671754866838455200e-01 1.486024260520935059e-01 -1.801614165306091309e-01 -2.526481747627258301e-01 -1.201831996440887451e-01 -3.745634108781814575e-02 4.652417823672294617e-02 -2.787200808525085449e-01 -4.896406829357147217e-02 7.454220950603485107e-02 1.410898864269256592e-01 -3.161826357245445251e-02 1.455868333578109741e-01 -2.993540465831756592e-01 1.709301471710205078e-01 1.303080916404724121e-01 -3.632146120071411133e-01 1.504289805889129639e-01 2.694008350372314453e-01 -3.037515580654144287e-01 2.950375340878963470e-02 1.674665361642837524e-01 2.833990156650543213e-01 1.591198742389678955e-01 4.322691261768341064e-02 -7.611231505870819092e-02 1.051756441593170166e-01 1.070259213447570801e-01 2.069116830825805664e-01 1.351878494024276733e-01 9.219191223382949829e-02 -1.356734335422515869e-01
-2.490671426057815552e-01 -7.663659751415252686e-02 -2.813327610492706299e-01 2.215779386460781097e-02 4.800051823258399963e-02 4.082705825567245483e-02 -1.075622737407684326e-01 -2.706251740455627441e-01 1.375273466110229492e-01 1.215532198548316956e-01 1.513123065233230591e-01 -1.837080866098403931e-01 2.542840875685214996e-02 -2.582444548606872559e-01 -9.908252954483032227e-02 -1.619581580162048340e-01 1.883308440446853638e-01 1.384373009204864502e-01 4.135262593626976013e-02 -1.858922392129898071e-01 -2.111874967813491821e-01 6.182181835174560547e-02 -5.379030108451843262e-02 -3.070114254951477051e-01 2.022603601217269897e-01 6.134844198822975159e-02 -1.783715933561325073e-01 -2.041421979665756226e-01 2.745297253131866455e-01 -2.912082970142364502e-01 -5.930718779563903809e-02 -2.272372692823410034e-01
2.799328230321407318e-02 -4.388882312923669815e-03 -1.451849937438964844e-01 -7.860109210014343262e-02 3.106422424316406250e-01 1.647342927753925323e-02 -9.849434345960617065e-02 -2.483141571283340454e-01 3.818428218364715576e-01 2.757581323385238647e-02 -3.701655194163322449e-02 -1.809245198965072632e-01 3.307577669620513916e-01 3.183118626475334167e-02 -1.243115589022636414e-01 -2.079869657754898071e-01 -8.563937991857528687e-02 7.937142625451087952e-03 2.073558270931243896e-01 -3.024947270750999451e-02 -4.696386307477951050e-02 -1.285666227340698242e-01 2.019950002431869507e-01 2.270901054143905640e-01 1.507359445095062256e-01 -1.631277799606323242e-01 -1.725097745656967163e-01 1.975478082895278931e-01 3.828858435153961182e-01 -5.858531966805458069e-02 1.857446692883968353e-02 -1.519998162984848022e-01
-3.582500815391540527e-01 6.843999773263931274e-02 -1.708082258701324463e-01 -2.262906432151794434e-01 -6.904935464262962341e-03 -3.117728531360626221e-01 4.443104565143585205e-02 -2.473445795476436615e-02 1.192564740777015686e-01 1.894657872617244720e-02 -1.863665296696126461e-03 -2.030853182077407837e-01 2.468422800302505493e-01 -1.200819090008735657e-01 2.686757147312164307e-01 3.359149694442749023e-01 -1.448369175195693970e-01 -6.606842391192913055e-03 -1.274156123399734497e-01 -3.312848806381225586e-01 7.277876883745193481e-02 1.895435899496078491e-01 1.800050735473632812e-01 1.833120733499526978e-01 2.173263579607009888e-01 -1.502001732587814331e-01 -1.012544929981231689e-01 9.041225910186767578e-02 7.239907234907150269e-02 2.485137432813644409e-02 -1.489964872598648071e-01 -6.182059179991483688e-03
-2.179254293441772461e-01 -3.667765995487570763e-03 -2.146497815847396851e-01 -2.099404484033584595e-01 1.649487614631652832e-01 -1.960231065750122070e-01 3.508241474628448486e-02 -1.078026294708251953e-01 1.751461178064346313e-01 -1.110906824469566345e-01 7.732740789651870728e-02 -1.093677654862403870e-01 1.075802892446517944e-01 -1.935209184885025024e-01 1.546582672744989395e-03 -7.584290951490402222e-02 3.054741397500038147e-02 1.782667189836502075e-01 -2.829904854297637939e-01 -2.535697221755981445e-01 2.662611007690429688e-01 2.656391263008117676e-01 2.569475444033741951e-03 6.170412153005599976e-02 3.235695362091064453e-01 -6.742802262306213379e-02 -2.204662002623081207e-02 7.729934155941009521e-02 2.325728088617324829e-01 9.696727246046066284e-02 -2.740795612335205078e-01 -3.023900687694549561e-01
-3.798559540882706642e-03 4.053060337901115417e-02 -8.775271475315093994e-02 5.418794229626655579e-02 2.707711458206176758e-01 -1.246356517076492310e-01 -7.528131827712059021e-03 -1.168158352375030518e-01 2.743290662765502930e-01 3.368240222334861755e-02 2.167375832796096802e-01 1.090130303055047989e-03 1.646316945552825928e-01 1.353095099329948425e-02 1.261284947395324707e-01 1.627812534570693970e-01 -4.039984643459320068e-01 1.353370957076549530e-02 -3.640096634626388550e-02 -1.616299003362655640e-01 -1.981713324785232544e-01 6.811217218637466431e-02 2.825961410999298096e-01 3.123973682522773743e-02 1.944423019886016846e-01 8.718426525592803955e-02 2.308051101863384247e-02 4.218932986259460449e-02 4.329383671283721924e-01 -3.422139957547187805e-02 3.175373971462249756e-01 -1.983407288789749146e-01
-1.502482444047927856e-01 -4.170465283095836639e-03 -2.464830428361892700e-01 -1.250642538070678711e-01 2.591407597064971924e-01 -9.246020764112472534e-02 -7.290576398372650146e-02 -4.172911643981933594e-01 1.387689709663391113e-01 -4.418979585170745850e-02 1.583607941865921021e-01 -5.923534277826547623e-03 2.435190230607986450e-01 -3.145394325256347656e-01 1.422075033187866211e-01 -2.190953865647315979e-02 -4.067608341574668884e-02 -4.830995108932256699e-03 1.270832717418670654e-01 -1.590754389762878418e-01 1.711987704038619995e-01 1.001112610101699829e-01 -6.252058595418930054e-02 1.108970120549201965e-01 1.384843587875366211e-01 3.633871972560882568e-01 2.436566799879074097e-01 -7.157718390226364136e-02 1.882259547710418701e-01 -1.295840442180633545e-01 1.740287840366363525e-01 -1.539559513330459595e-01
-1.969075798988342285e-01 -4.413473885506391525e-03 1.153312325477600098e-01 1.092996597290039062e-01 3.075964748859405518e-01 -2.215378582477569580e-01 -4.697375372052192688e-02 1.500601321458816528e-01 1.955604702234268188e-01 1.404438080498948693e-04 1.517588943243026733e-01 -2.078503221273422241e-01 2.341902256011962891e-01 -7.909474521875381470e-02 6.695961207151412964e-02 1.007928848266601562e-01 4.438031464815139771e-02 7.830003648996353149e-02 3.808345645666122437e-02 -2.838466465473175049e-01 1.199450716376304626e-01 -1.215379089117050171e-01 1.230802014470100403e-01 2.245553396642208099e-02 1.522816866636276245e-01 -1.207950115203857422e-01 -3.841184824705123901e-02 -2.954717576503753662e-01 1.282683610916137695e-01 5.485794972628355026e-03 1.244236975908279419e-01 -5.420934557914733887e-01
-1.113775447010993958e-01 2.471214160323143005e-02 -3.002207279205322266e-01 1.448660343885421753e-01 1.763694733381271362e-01 -2.435304597020149231e-02 -1.135097909718751907e-02 -1.846782863140106201e-01 1.206358149647712708e-01 -5.177857354283332825e-02 2.716648876667022705e-01 -1.654277592897415161e-01 1.629147827625274658e-01 -5.140329003334045410e-01 -4.368882626295089722e-02 2.028026282787322998e-01 3.227948769927024841e-02 2.092331796884536743e-01 -5.042379721999168396e-02 -2.458990514278411865e-01 1.941131800413131714e-01 -4.233457893133163452e-02 1.518045812845230103e-01 -1.210201457142829895e-01 1.557424515485763550e-01 -1.294867396354675293e-01 5.478342529386281967e-03 5.643461272120475769e-02 3.308160006999969482e-01 -1.255761086940765381e-01 -1.814439147710800171e-02 -5.434615537524223328e-02
-1.707183867692947388e-01 -2.580894231796264648e-01 -2.529496848583221436e-01 6.449763476848602295e-02 1.661663949489593506e-01 -1.367099285125732422e-01 -2.878289222717285156e-01 -7.137905806303024292e-02 3.454216420650482178e-01 -2.251376062631607056e-01 1.523905545473098755e-01 -9.715014696121215820e-02 -3.957315906882286072e-02 -1.102452278137207031e-01 1.190287843346595764e-01 1.003887802362442017e-01 -3.844626247882843018e-01 5.105613917112350464e-02 5.044337362051010132e-02 -3.204451799392700195e-01 -9.846117347478866577e-02 -2.607683464884757996e-02 1.489948034286499023e-01 -1.698307543992996216e-01 2.693355381488800049e-01 1.233179271221160889e-01 7.128328084945678711e-02 1.302197808399796486e-03 9.130489081144332886e-02 1.566529273986816406e-01 1.312426179647445679e-01 -3.510872647166252136e-02
-8.899957686662673950e-02 1.295395341003313661e-04 -3.117083609104156494e-01 -9.022267907857894897e-02 2.024854421615600586e-01 -6.819405406713485718e-02 -1.899791061878204346e-01 -2.806494534015655518e-01 -1.061205714941024780e-01 6.170060858130455017e-02 2.670094370841979980e-01 -1.628412455320358276e-01 1.489980816841125488e-01 -1.217107623815536499e-01 5.880065262317657471e-02 -7.465292513370513916e-02 -2.017701268196105957e-01 -1.719318330287933350e-02 2.856456339359283447e-01 -2.826903760433197021e-01 2.915032207965850830e-02 3.275677859783172607e-01 -1.851700544357299805e-01 1.483252942562103271e-01 -4.366909619420766830e-03 6.758398562669754028e-02 9.084768593311309814e-02 5.396348237991333008e-02 3.956674337387084961e-01 1.153243035078048706e-01 9.281346946954727173e-02 -7.857481390237808228e-02
-2.971946597099304199e-01 -1.534384395927190781e-02 -1.259000897407531738e-01 -3.206715881824493408e-01 2.508583366870880127e-01 -1.794337481260299683e-01 -1.283591538667678833e-01 -4.447815418243408203e-01 9.712401777505874634e-02 -7.534465193748474121e-02 1.166673898696899414e-01 -3.058627247810363770e-02 2.042752206325531006e-01 8.223053067922592163e-03 2.591524124145507812e-01 -2.022912502288818359e-01 -3.010505139827728271e-01 6.963954120874404907e-02 2.250329256057739258e-01 -1.945315450429916382e-01 1.599404513835906982e-01 4.956557601690292358e-02 -1.058186963200569153e-01 -1.271671149879693985e-02 -3.958631306886672974e-02 1.965798735618591309e-01 2.966124191880226135e-02 -3.428525850176811218e-02 1.373909711837768555e-01 -4.024345427751541138e-02 -1.781052537262439728e-02 -1.317263245582580566e-01
4.881228378508239985e-04 1.226606070995330811e-01 -9.122862666845321655e-02 2.820068039000034332e-02 3.799216076731681824e-02 -4.311791658401489258e-01 -2.717919051647186279e-01 -3.170893490314483643e-01 5.107129737734794617e-02 1.361135691404342651e-01 3.836662322282791138e-02 -2.524546086788177490e-01 9.428899735212326050e-02 5.869000777602195740e-02 -1.694891415536403656e-02 -1.654027551412582397e-01 -1.885219365358352661e-01 3.474317956715822220e-03 1.664283722639083862e-01 -5.630119889974594116e-02 1.844670474529266357e-01 -4.202632978558540344e-02 8.952232077717781067e-03 3.229380548000335693e-01 2.508997023105621338e-01 -2.740172743797302246e-01 2.123098075389862061e-01 1.372295618057250977e-01 1.010791286826133728e-01 -2.445048838853836060e-02 2.193279713392257690e-01 -1.424525529146194458e-01
-2.914908807724714279e-03 -4.572336748242378235e-02 -3.591093122959136963e-01 1.132603548467159271e-02 -4.532023891806602478e-02 2.480641938745975494e-02 2.129290848970413208e-01 -2.030870169401168823e-01 2.004752457141876221e-01 3.133808374404907227e-01 -1.281259953975677490e-01 -2.518280446529388428e-01 1.060621961951255798e-01 3.941083699464797974e-02 -3.582612425088882446e-02 1.045703962445259094e-01 -1.997916549444198608e-01 3.413728475570678711e-01 1.604491323232650757e-01 -2.360496670007705688e-01 -2.266135960817337036e-01 1.059535667300224304e-01 1.972077190876007080e-01 1.604647338390350342e-01 2.273099273443222046e-01 -1.481974422931671143e-01 2.009874209761619568e-02 -1.253688633441925049e-01 5.857903882861137390e-02 -1.977756619453430176e-01 -1.823796778917312622e-01 -7.490425556898117065e-02
1.143179684877395630e-01 -9.205335378646850586e-02 4.101280122995376587e-02 -1.606188267469406128e-01 2.704852819442749023e-01 -2.707718014717102051e-01 1.859288364648818970e-01 -1.292008161544799805e-01 2.656864821910858154e-01 -4.287565127015113831e-02 -7.611577212810516357e-02 -5.194081068038940430e-01 6.039709597826004028e-02 -2.711648643016815186e-01 -1.118858456611633301e-01 -6.843419373035430908e-02 -3.063660562038421631e-01 3.486470133066177368e-02 1.570228487253189087e-01 2.582174353301525116e-02 -1.990155130624771118e-01 -4.760700836777687073e-02 -7.346015423536300659e-03 9.326914697885513306e-02 3.079011142253875732e-01 3.156454861164093018e-02 -2.063112519681453705e-02 -3.503053635358810425e-02 -1.460407674312591553e-02 -7.353180646896362305e-02 -1.008951961994171143e-01 -1.630080789327621460e-01
-7.195025682449340820e-03 -8.054136484861373901e-02 -2.991852462291717529e-01 -1.059771180152893066e-01 3.532426357269287109e-01 -3.068086206912994385e-01 -1.993811577558517456e-01 -1.347742080688476562e-01 5.821477621793746948e-02 -1.214453577995300293e-01 -1.556271612644195557e-01 -2.651700973510742188e-01 1.590605229139328003e-01 -9.774811565876007080e-02 1.664000302553176880e-01 -1.697069853544235229e-01 -3.064555861055850983e-02 3.406503796577453613e-01 1.713257879018783569e-01 -1.954919844865798950e-01 2.565041482448577881e-01 3.795940801501274109e-02 -1.341219097375869751e-01 2.540873289108276367e-01 8.339384198188781738e-02 -1.278361231088638306e-01 7.801713794469833374e-02 3.069635294377803802e-02 1.856962442398071289e-01 -1.865810714662075043e-02 -4.896635562181472778e-02 -9.990946948528289795e-02
-1.706106364727020264e-01 4.919180646538734436e-02 -3.571070730686187744e-02 1.067400127649307251e-01 2.102099806070327759e-01 -2.041834443807601929e-01 -2.520248293876647949e-01 -1.450222283601760864e-01 1.879634261131286621e-01 -5.332514643669128418e-02 -1.495871841907501221e-01 -6.972296535968780518e-02 9.062810242176055908e-02 -5.042468905448913574e-01 -1.648812890052795410e-01 8.873990923166275024e-02 -3.281606733798980713e-01 2.464854866266250610e-01 1.133560687303543091e-01 -1.451930850744247437e-01 -1.757382005453109741e-01 1.729711145162582397e-01 8.187300711870193481e-02 1.097737550735473633e-01 1.105970665812492371e-01 -1.037526279687881470e-01 -3.686662390828132629e-02 -5.454443395137786865e-02 1.678546816110610962e-01 -8.782324939966201782e-02 2.779851555824279785e-01 6.034781836206093431e-05
-3.280827105045318604e-01 1.587053537368774414e-01 -3.792698085308074951e-01 -2.622464597225189209e-01 2.260537296533584595e-01 3.706174716353416443e-02 -1.984318345785140991e-01 -3.139217197895050049e-01 1.399362832307815552e-01 -2.994223311543464661e-02 -1.890663616359233856e-02 -1.224274858832359314e-01 3.467321097850799561e-01 -9.349123574793338776e-03 1.558339446783065796e-01 7.455200701951980591e-02 -2.169353216886520386e-01 -1.020959019660949707e-01 2.980412356555461884e-02 -1.101675480604171753e-01 1.299904733896255493e-01 1.227270066738128662e-01 7.678007334470748901e-02 -6.400489807128906250e-02 5.133834667503833771e-03 2.953193895518779755e-02 2.606143355369567871e-01 -8.528748154640197754e-02 2.900035977363586426e-01 -5.930131673812866211e-02 2.918247878551483154e-02 -3.404075652360916138e-02
-1.549599170684814453e-01 -1.241578236222267151e-01 -2.991095781326293945e-01 -2.614478170871734619e-01 2.116938233375549316e-01 -4.883480668067932129e-01 -1.335591375827789307e-01 -2.714976668357849121e-01 -1.330667138099670410e-01 1.253583431243896484e-01 -9.753049165010452271e-02 -8.093822002410888672e-02 1.810655742883682251e-01 -5.648431181907653809e-02 1.828695088624954224e-01 -3.643319383263587952e-02 -2.468226402997970581e-01 3.082085773348808289e-02 -6.068265438079833984e-02 1.414881646633148193e-01 8.115266263484954834e-02 1.864641532301902771e-02 1.277120858430862427e-01 2.364581376314163208e-01 7.048755884170532227e-02 5.149511247873306274e-02 -1.525185108184814453e-01 -5.674141645431518555e-02 1.733992099761962891e-01 -1.707214564085006714e-01 -6.899461895227432251e-02 -2.118281275033950806e-01
-3.203854560852050781e-01 -8.727697283029556274e-02 -4.229463264346122742e-02 -2.780748903751373291e-01 2.179125249385833740e-01 -1.169674545526504517e-01 -1.549936383962631226e-01 -4.365209937095642090e-01 3.528542071580886841e-02 5.231904983520507812e-02 3.928779438138008118e-02 1.898087188601493835e-02 1.053637117147445679e-01 -1.918796151876449585e-01 9.025605022907257080e-02 -7.013089954853057861e-02 -1.864101141691207886e-01 4.146266356110572815e-02 4.873498156666755676e-02 -3.327531218528747559e-01 1.384693682193756104e-01 9.478084743022918701e-02 1.519387960433959961e-01 -6.323221325874328613e-02 5.199004337191581726e-02 -9.973034262657165527e-02 3.090141415596008301e-01 -1.839137673377990723e-01 1.450610607862472534e-01 -2.341561764478683472e-01 6.874291226267814636e-03 -2.128848731517791748e-01
-1.829465478658676147e-01 2.095500193536281586e-02 -3.823241591453552246e-01 1.143656894564628601e-01 -2.962524443864822388e-02 9.532941132783889771e-02 1.152326837182044983e-01 -1.236190795898437500e-01 8.621316403150558472e-02 2.502458691596984863e-01 2.494872212409973145e-01 -7.677839696407318115e-02 1.004429608583450317e-01 -2.588732540607452393e-01 -1.507661771029233932e-02 -8.332852274179458618e-02 -8.182454854249954224e-03 3.446775674819946289e-02 -1.150706559419631958e-01 4.345893859863281250e-03 -3.519525006413459778e-02 -4.735288023948669434e-02 1.589840799570083618e-01 -1.797000318765640259e-01 4.907307028770446777e-01 -1.707905977964401245e-01 1.275677978992462158e-01 2.553920634090900421e-02 2.974541783332824707e-01 -8.120588958263397217e-02 -2.048398852348327637e-01 -2.152584046125411987e-01
-1.151578426361083984e-01 -2.609710022807121277e-02 -3.997102081775665283e-01 -6.785798072814941406e-02 2.281774729490280151e-01 -3.636608719825744629e-01 -1.773200035095214844e-01 -1.121186539530754089e-01 -7.907024770975112915e-02 -1.835470087826251984e-02 1.025538444519042969e-01 4.926155507564544678e-02 3.172008693218231201e-01 -1.517895758152008057e-01 -6.357742100954055786e-02 -9.941068291664123535e-02 -5.001423880457878113e-02 1.138321980834007263e-01 1.595014333724975586e-01 -1.620990633964538574e-01 1.810478568077087402e-01 3.144695460796356201e-01 -2.353283204138278961e-02 8.041588217020034790e-02 4.970166832208633423e-03 1.583396792411804199e-01 1.967708617448806763e-01 -2.007894963026046753e-02 3.923152387142181396e-01 9.441941976547241211e-02 4.331271350383758545e-02 3.817433118820190430e-02
-1.363311111927032471e-01 -2.408692054450511932e-02 -2.468418926000595093e-01 -2.665448747575283051e-02 6.104049459099769592e-02 -6.320797652006149292e-02 -9.026646614074707031e-02 -2.231133729219436646e-01 -1.232614926993846893e-02 -1.465804725885391235e-01 -1.426393538713455200e-01 -9.723258018493652344e-02 2.938725054264068604e-01 -3.231708407402038574e-01 2.169887349009513855e-02 2.195756286382675171e-01 -3.584479987621307373e-01 1.374482661485671997e-01 -1.011751964688301086e-01 -2.843444645404815674e-01 1.313302367925643921e-01 -1.695358157157897949e-01 2.731370031833648682e-01 3.142697736620903015e-03 1.791500002145767212e-01 2.556351125240325928e-01 -4.675366729497909546e-02 1.473483145236968994e-01 2.394975125789642334e-01 7.530896365642547607e-02 5.940621718764305115e-02 -1.251040399074554443e-01
-1.459208726882934570e-01 -3.089866973459720612e-02 -1.049250923097133636e-02 1.163218170404434204e-01 4.627683162689208984e-01 1.136683896183967590e-01 -1.683907397091388702e-02 6.583933532238006592e-02 1.615801453590393066e-01 1.364073455333709717e-01 4.909921437501907349e-02 -2.494181841611862183e-01 4.661034047603607178e-02 -1.523601412773132324e-01 8.373614400625228882e-03 4.652838408946990967e-02 -1.656485497951507568e-01 2.909770607948303223e-01 1.476476341485977173e-01 -2.690427005290985107e-01 8.776808530092239380e-02 2.246714532375335693e-01 2.296829074621200562e-01 -2.788030914962291718e-02 2.662780284881591797e-01 -9.058794006705284119e-03 -1.948479861021041870e-01 7.276638597249984741e-02 3.341015279293060303e-01 -1.176308766007423401e-01 -4.981615021824836731e-02 -1.878021955490112305e-01
-3.123971521854400635e-01 -2.451847679913043976e-02 -1.342384964227676392e-01 6.798023730516433716e-02 1.102033928036689758e-01 -1.633776277303695679e-01 -2.572337090969085693e-01 -1.986362934112548828e-01 9.674020856618881226e-02 -2.119228392839431763e-01 2.205145917832851410e-02 -5.407805740833282471e-02 2.530481219291687012e-01 -2.105751037597656250e-01 -6.136704236268997192e-02 1.188738644123077393e-01 -6.642325222492218018e-02 -3.063550777733325958e-02 -1.072234939783811569e-02 -1.423525065183639526e-01 -2.174949087202548981e-02 1.622234582901000977e-01 -1.947357356548309326e-01 1.659863144159317017e-01 2.774107456207275391e-01 1.332927048206329346e-01 3.007832467555999756e-01 -1.367353349924087524e-01 1.616516113281250000e-01 -2.636933624744415283e-01 7.400386035442352295e-02 -3.573859333992004395e-01
-3.319568037986755371e-01 4.501025751233100891e-02 -2.993086874485015869e-01 -2.205553799867630005e-01 2.341184914112091064e-01 -1.549991965293884277e-01 -2.530227303504943848e-01 -1.736427098512649536e-01 1.468788981437683105e-01 -8.921953290700912476e-02 -6.408193614333868027e-03 -4.872334748506546021e-02 1.312133818864822388e-01 -2.169339954853057861e-01 2.281759530305862427e-01 7.382521778345108032e-02 -1.483471393585205078e-01 3.703372925519943237e-02 1.214349493384361267e-01 -3.446067869663238525e-01 1.810110062360763550e-01 3.177829384803771973e-01 -7.181879878044128418e-02 6.173706427216529846e-02 9.055510163307189941e-02 3.295526280999183655e-02 1.953183561563491821e-01 -6.420642882585525513e-02 4.534107819199562073e-02 -5.268852412700653076e-02 -3.085335949435830116e-03 -2.584587931632995605e-01
-5.023530721664428711e-01 9.847091883420944214e-02 -1.204648762941360474e-01 -4.956908524036407471e-03 4.147173371165990829e-03 -1.232346296310424805e-01 -1.455669850111007690e-01 -2.835183441638946533e-01 1.358965486288070679e-01 1.965176314115524292e-01 1.500619500875473022e-01 -2.824978716671466827e-02 2.934609651565551758e-01 6.791826337575912476e-02 -1.317687183618545532e-01 2.517108321189880371e-01 -2.153065353631973267e-01 2.160279601812362671e-01 8.844452351331710815e-02 -3.559282794594764709e-02 -1.741802841424942017e-01 -3.143426403403282166e-02 5.673108622431755066e-02 -2.831458449363708496e-01 -3.185867797583341599e-03 -5.336549598723649979e-03 -6.853291392326354980e-02 -1.058287620544433594e-01 4.960419610142707825e-03 -8.364950120449066162e-02 -3.253773450851440430e-01 -9.548041969537734985e-02
8.498878031969070435e-02 1.058871820569038391e-01 7.070670276880264282e-02 -1.418634802103042603e-01 9.371009469032287598e-02 -5.015975236892700195e-01 5.106924101710319519e-02 1.136817485094070435e-01 3.611022979021072388e-02 1.814823746681213379e-01 1.471280753612518311e-01 -1.631742715835571289e-01 2.568468153476715088e-01 -1.531244069337844849e-01 7.743766158819198608e-02 1.503864675760269165e-01 -1.225404366850852966e-01 -3.739013522863388062e-02 1.906645447015762329e-01 -4.126740992069244385e-01 2.628501690924167633e-02 1.392236202955245972e-01 2.432466447353363037e-01 -1.103152856230735779e-01 1.712961196899414062e-01 -2.937094569206237793e-01 -7.079193741083145142e-02 -1.647556722164154053e-01 5.889979656785726547e-03 -1.016546860337257385e-01 -4.920287057757377625e-02 -7.037153095006942749e-02
-2.011400461196899414e-01 -8.460905402898788452e-02 -7.787750661373138428e-02 -1.886582374572753906e-01 2.590021491050720215e-01 -1.225937232375144958e-01 -1.450933963060379028e-01 -4.309163093566894531e-01 2.000266462564468384e-01 2.373425848782062531e-02 -3.662168979644775391e-02 6.295126676559448242e-02 2.864519655704498291e-01 -6.241126731038093567e-02 1.038813218474388123e-01 -7.866460084915161133e-02 -5.494610965251922607e-02 -1.296565532684326172e-01 1.008122488856315613e-01 -1.122650504112243652e-01 2.287874221801757812e-01 3.037854433059692383e-01 -8.444534242153167725e-02 -9.026722609996795654e-02 -2.189387567341327667e-02 -5.291008390486240387e-03 1.701037883758544922e-01 -2.224705666303634644e-01 3.232504129409790039e-01 9.653763473033905029e-02 1.465324312448501587e-03 -2.789522409439086914e-01
-8.305053412914276123e-02 -2.107235044240951538e-02 -1.797807365655899048e-01 1.063041016459465027e-01 -1.102538499981164932e-02 -2.148993462324142456e-01 6.427463889122009277e-02 -3.400812447071075439e-01 9.634161740541458130e-02 3.148758709430694580e-01 4.357715696096420288e-02 -1.688983142375946045e-01 2.102915048599243164e-01 6.450684368610382080e-02 -1.868436932563781738e-01 2.118545621633529663e-01 -1.484922133386135101e-02 -8.351282775402069092e-02 -7.849139720201492310e-02 -9.975214302539825439e-02 -1.537754535675048828e-01 3.023523464798927307e-02 1.529936045408248901e-01 -2.094072699546813965e-01 -1.297410875558853149e-01 3.990968689322471619e-02 -2.122572064399719238e-01 -1.280765831470489502e-01 3.352773785591125488e-01 3.242634832859039307e-01 -3.190957903861999512e-01 3.909671679139137268e-02
4.928173869848251343e-02 -4.574922099709510803e-02 -1.967663615942001343e-01 1.050148531794548035e-01 -8.771674335002899170e-02 -2.849608361721038818e-01 1.949138194322586060e-01 -7.079887390136718750e-02 2.900929450988769531e-01 3.254733681678771973e-01 -2.541950643062591553e-01 -3.267328143119812012e-01 1.345953643321990967e-01 5.499210953712463379e-02 2.655953168869018555e-02 -1.309549212455749512e-01 -1.073124408721923828e-01 3.049844205379486084e-01 2.324832975864410400e-01 -2.033780813217163086e-01 -1.321310102939605713e-01 1.153974458575248718e-01 5.480109155178070068e-02 1.671463847160339355e-01 1.705780625343322754e-01 -1.623114049434661865e-01 -9.267944842576980591e-03 -1.316100955009460449e-01 9.827767312526702881e-02 1.271230727434158325e-02 -2.552816271781921387e-01 -6.232852488756179810e-02
-1.338554620742797852e-01 -6.963302195072174072e-02 -3.047775924205780029e-01 2.413546666502952576e-02 1.323970705270767212e-01 -2.257302552461624146e-01 1.345972418785095215e-01 -8.857271075248718262e-02 2.806088924407958984e-01 4.344976842403411865e-01 -1.977405846118927002e-01 -2.712112665176391602e-01 1.268547326326370239e-01 5.502602085471153259e-02 1.476339995861053467e-02 5.673556402325630188e-02 -2.675654888153076172e-01 3.300503492355346680e-01 2.015267461538314819e-01 -1.644428372383117676e-01 3.082195995375514030e-03 5.048471037298440933e-03 1.549580246210098267e-01 1.488193571567535400e-01 7.500901073217391968e-02 -1.172339320182800293e-01 3.178335726261138916e-02 -9.495538473129272461e-02 -3.252063319087028503e-02 -1.190582886338233948e-01 -2.149983793497085571e-01 -3.670634329319000244e-02
-6.883966177701950073e-02 -2.377073280513286591e-02 -1.064017415046691895e-02 8.327223360538482666e-02 1.363522112369537354e-01 4.320814274251461029e-03 -2.852145768702030182e-02 -1.258996427059173584e-01 2.821875736117362976e-02 2.186327800154685974e-02 2.323792129755020142e-01 -2.987705767154693604e-01 2.593069374561309814e-01 -3.528121113777160645e-01 -1.548051685094833374e-01 -1.890311092138290405e-01 -2.126971185207366943e-01 6.671408563852310181e-02 -1.122569888830184937e-01 -4.015315175056457520e-01 1.552734375000000000e-01 1.060778498649597168e-01 5.482829362154006958e-02 2.099804729223251343e-01 1.009085327386856079e-01 -1.369884163141250610e-01 -1.070441901683807373e-01 -1.258432120084762573e-01 2.640219330787658691e-01 -1.639724336564540863e-02 3.426087200641632080e-01 -8.270902931690216064e-02
-2.268455177545547485e-01 1.760897934436798096e-01 -3.094037473201751709e-01 -1.665846407413482666e-01 1.942826621234416962e-02 -3.173051029443740845e-02 4.152626171708106995e-02 -8.038514852523803711e-02 1.422881484031677246e-01 2.330602258443832397e-01 -9.296512231230735779e-03 -4.251228272914886475e-01 1.219889968633651733e-01 2.316046953201293945e-01 7.652074098587036133e-02 -1.498850528150796890e-02 -3.864814713597297668e-02 3.139302134513854980e-01 2.585713863372802734e-01 -1.202150732278823853e-01 1.782389879226684570e-01 1.354507058858871460e-01 2.926749587059020996e-01 -8.064689487218856812e-02 2.694226503372192383e-01 -4.793602973222732544e-02 -1.862679868936538696e-01 6.667871773242950439e-02 1.282141804695129395e-01 -1.175445318222045898e-02 -2.270258497446775436e-03 1.598239317536354065e-02
-5.923048034310340881e-02 -1.480370908975601196e-01 -2.989901602268218994e-01 -2.845696546137332916e-02 3.090657107532024384e-02 -3.414823114871978760e-01 1.251775473356246948e-01 -9.857163578271865845e-02 2.896893322467803955e-01 1.821347624063491821e-01 -3.573558107018470764e-02 -3.566007316112518311e-01 1.204392239451408386e-01 -3.860241919755935669e-02 3.975317627191543579e-02 2.395957410335540771e-01 -2.045756876468658447e-01 6.224542483687400818e-02 2.793521881103515625e-01 -1.004166007041931152e-01 1.392897963523864746e-01 8.817114681005477905e-02 3.392718732357025146e-01 -3.250244259834289551e-02 1.687051504850387573e-01 -2.113441005349159241e-02 -2.809601128101348877e-01 2.900101058185100555e-02 1.117768045514822006e-02 -1.774428933858871460e-01 -2.032910659909248352e-02 5.484656989574432373e-02
-5.454542040824890137e-01 -2.599681355059146881e-02 6.747163087129592896e-02 9.120035916566848755e-02 7.888031192123889923e-03 -2.578299343585968018e-01 -1.116769909858703613e-01 -2.592357397079467773e-01 -3.064917400479316711e-02 1.509177684783935547e-01 3.316240012645721436e-02 -1.163566485047340393e-01 5.110074952244758606e-02 -9.662051498889923096e-02 -1.178245246410369873e-02 -2.340239882469177246e-01 6.072431337088346481e-03 1.150564625859260559e-01 -7.639093697071075439e-02 -8.039735257625579834e-02 3.164621070027351379e-02 3.139126598834991455e-01 1.985253766179084778e-03 -1.444259434938430786e-01 -2.620129287242889404e-02 1.426663398742675781e-01 1.321978271007537842e-01 -3.529182448983192444e-02 4.006175398826599121e-01 2.621879279613494873e-01 7.540863007307052612e-02 -1.298017799854278564e-01
1.101221218705177307e-01 -6.064208969473838806e-02 -3.690208792686462402e-01 1.182940602302551270e-01 2.286377176642417908e-02 -1.949643157422542572e-02 9.697727113962173462e-02 -2.707896828651428223e-01 1.177788376808166504e-01 -1.395418643951416016e-01 -1.208724901080131531e-01 -7.678344100713729858e-02 2.108856588602066040e-01 -3.559776544570922852e-01 -2.460681796073913574e-01 1.239593997597694397e-01 -1.926889717578887939e-01 1.705836802721023560e-01 1.524403691291809082e-01 -2.176676839590072632e-01 -8.109641075134277344e-02 1.616380661725997925e-01 7.570546120405197144e-02 2.234789729118347168e-01 2.134800255298614502e-01 -4.288378357887268066e-02 -1.859686225652694702e-01 2.005416750907897949e-01 1.855551600456237793e-01 1.540909111499786377e-01 2.047326266765594482e-01 -4.366292804479598999e-02
1.014800146222114563e-01 4.983161017298698425e-02 -2.597489356994628906e-01 -1.373738497495651245e-01 1.524064093828201294e-01 -4.655260592699050903e-02 4.374512284994125366e-02 -1.636251360177993774e-01 8.991529792547225952e-02 -9.602898359298706055e-02 -6.334836035966873169e-02 -2.285384386777877808e-01 -1.745923161506652832e-01 -1.831717789173126221e-02 -1.236345916986465454e-01 1.179422345012426376e-02 -4.538232982158660889e-01 8.433805406093597412e-02 4.788590669631958008e-01 -3.561356365680694580e-01 3.794058784842491150e-02 1.452180892229080200e-01 4.604895785450935364e-02 -7.584664970636367798e-02 1.131259948015213013e-01 -9.078542143106460571e-02 -5.558887124061584473e-02 1.361824851483106613e-02 2.497169673442840576e-01 -1.350090801715850830e-01 1.168669611215591431e-01 9.400629997253417969e-02
6.400730460882186890e-02 -2.354532293975353241e-02 -3.260027468204498291e-01 2.886626683175563812e-02 2.391591966152191162e-01 -2.550147175788879395e-01 8.098226785659790039e-02 -2.685061395168304443e-01 -4.116282984614372253e-02 1.045159846544265747e-01 2.342428267002105713e-01 -2.706785798072814941e-01 2.508924715220928192e-02 2.860148847103118896e-01 1.068137437105178833e-01 8.347035944461822510e-02 -4.953869432210922241e-02 -7.457531243562698364e-02 2.309760004281997681e-01 -4.123066961765289307e-01 1.215084344148635864e-01 -1.212662532925605774e-01 -1.755792275071144104e-02 -2.548107206821441650e-01 9.282757341861724854e-02 1.895018853247165680e-02 -1.066753081977367401e-02 -4.864591732621192932e-02 6.395795941352844238e-02 -9.123066812753677368e-02 -2.020327001810073853e-01 -2.345914542675018311e-01
-5.225892737507820129e-02 -9.510640799999237061e-02 -1.480374038219451904e-01 -6.222043558955192566e-02 -1.223982498049736023e-02 -2.058330625295639038e-01 1.563055068254470825e-01 5.297460407018661499e-02 1.176957041025161743e-01 2.574479579925537109e-01 -3.816020861268043518e-02 -5.245727896690368652e-01 1.214772611856460571e-01 -8.257840573787689209e-02 -3.633424639701843262e-02 3.584075570106506348e-01 -1.919819861650466919e-01 -5.245177075266838074e-02 2.674997746944427490e-01 -2.819240987300872803e-01 1.214266344904899597e-01 2.212818264961242676e-01 1.431688368320465088e-01 1.586044728755950928e-01 1.716385483741760254e-01 1.053306981921195984e-01 -1.684758216142654419e-01 8.492462337017059326e-02 -1.773608289659023285e-02 6.327977776527404785e-02 -4.541447013616561890e-02 -4.500514268875122070e-02
-1.121031269431114197e-01 5.427334457635879517e-02 -6.667339801788330078e-02 1.581088155508041382e-01 -3.977179527282714844e-02 -2.820880115032196045e-01 1.038899719715118408e-01 -3.250719010829925537e-01 5.241571739315986633e-02 -1.559077650308609009e-01 -5.958313122391700745e-02 -3.566780388355255127e-01 2.793713286519050598e-02 1.321629807353019714e-02 1.423178017139434814e-01 2.228350639343261719e-01 5.200361087918281555e-02 -1.199348494410514832e-01 1.564681082963943481e-01 -2.781868213787674904e-03 -9.999822080135345459e-02 1.256677787750959396e-02 3.938545286655426025e-01 1.347590535879135132e-01 1.602186709642410278e-01 -2.183841764926910400e-01 2.293929457664489746e-01 9.481497108936309814e-03 3.475336730480194092e-01 1.316735893487930298e-01 1.986864507198333740e-01 -7.064697798341512680e-03
-2.103804945945739746e-01 1.243105009198188782e-01 2.569376304745674133e-02 -1.563964784145355225e-01 -1.310726106166839600e-01 -2.465882003307342529e-01 1.490446776151657104e-01 -2.514787316322326660e-01 2.041695117950439453e-01 -7.462820410728454590e-02 2.092057839035987854e-02 -3.669819235801696777e-01 2.323457300662994385e-01 4.865953698754310608e-02 1.257830709218978882e-01 -3.434840440750122070e-01 -1.641857773065567017e-01 9.619057923555374146e-02 -1.459244731813669205e-02 1.065042987465858459e-01 -1.499156802892684937e-01 2.562181949615478516e-01 4.273539781570434570e-02 -1.790882200002670288e-01 2.163027971982955933e-01 -2.264643646776676178e-02 1.241408511996269226e-01 -5.923811346292495728e-03 1.986667811870574951e-01 1.925975829362869263e-01 1.753867864608764648e-01 -1.983595490455627441e-01
-2.710620164871215820e-01 -4.076901078224182129e-02 -1.730149984359741211e-01 -2.374504953622817993e-01 1.724849790334701538e-01 -2.519247531890869141e-01 -1.287989784032106400e-02 -9.431128948926925659e-02 1.152384057641029358e-01 3.993400558829307556e-02 8.465387672185897827e-02 -1.641538143157958984e-01 2.840426862239837646e-01 -3.067273199558258057e-01 3.298123925924301147e-02 -1.165916919708251953e-01 -4.627343118190765381e-01 1.155440285801887512e-01 -7.368020713329315186e-02 -2.334875613451004028e-01 1.465558409690856934e-01 -7.583381980657577515e-02 -1.547777745872735977e-02 1.808297336101531982e-01 1.868450082838535309e-02 2.329793572425842285e-02 2.594241499900817871e-01 1.380584537982940674e-01 9.726608544588088989e-02 1.624333113431930542e-01 -7.439307868480682373e-02 -1.470323801040649414e-01
-9.095976501703262329e-02 6.275810301303863525e-02 -1.309068053960800171e-01 5.542346835136413574e-02 -2.572563886642456055e-01 -2.800211906433105469e-01 3.332461044192314148e-02 -2.788280546665191650e-01 -6.685970816761255264e-03 -1.691506356000900269e-01 -1.175331920385360718e-01 -5.110189914703369141e-01 1.642107665538787842e-01 -1.367416232824325562e-01 -7.463697344064712524e-02 -4.447003826498985291e-02 1.163654625415802002e-01 -3.583024814724922180e-02 1.724368333816528320e-01 1.408721506595611572e-01 -1.278234720230102539e-01 1.890271902084350586e-01 1.758798956871032715e-01 8.298787474632263184e-02 3.189982473850250244e-01 -1.003243327140808105e-01 5.882714316248893738e-02 1.274705678224563599e-01 8.805330842733383179e-02 3.924896568059921265e-02 -2.733789980411529541e-01 -1.320945918560028076e-01
-4.598355665802955627e-02 6.850419193506240845e-02 -3.892143070697784424e-01 3.874700516462326050e-03 6.728615611791610718e-02 -4.004401564598083496e-01 -4.812972545623779297e-01 -1.670905053615570068e-01 3.279393058619461954e-05 9.699462354183197021e-02 -1.091960817575454712e-02 -1.261276304721832275e-01 1.387635171413421631e-01 -1.822005957365036011e-01 -6.226122379302978516e-03 3.933842480182647705e-02 -1.050169691443443298e-01 1.369917988777160645e-01 -8.700161427259445190e-02 -8.344796299934387207e-02 1.194900348782539368e-01 1.771940439939498901e-01 -1.281272470951080322e-01 7.817972451448440552e-02 5.035138502717018127e-02 4.894676618278026581e-03 -5.165769532322883606e-02 6.908749695867300034e-03 3.430083394050598145e-01 -1.024990454316139221e-01 1.774090826511383057e-01 -2.456162571907043457e-01
-1.784130781888961792e-01 -1.015834975987672806e-02 -6.634974479675292969e-02 -1.918519735336303711e-01 -1.351222097873687744e-01 -4.518515765666961670e-01 -7.465486880391836166e-03 -1.472915261983871460e-01 1.342661380767822266e-01 -4.834542050957679749e-02 -9.116494655609130859e-02 -3.892817348241806030e-02 4.394519329071044922e-01 -9.556730836629867554e-02 9.031359106302261353e-02 2.419137954711914062e-01 -1.776260286569595337e-01 -3.537883982062339783e-02 8.654473721981048584e-02 -2.606180906295776367e-01 2.072813957929611206e-01 -1.840223558247089386e-02 1.511972993612289429e-01 3.549859523773193359e-01 -5.903029814362525940e-03 -1.848524510860443115e-01 1.931553333997726440e-02 4.259970039129257202e-02 1.803962737321853638e-01 1.147557720541954041e-01 -2.145318314433097839e-02 -2.444586157798767090e-02
-4.597688019275665283e-01 -5.093014240264892578e-02 5.645060911774635315e-02 1.004393100738525391e-01 -5.060945451259613037e-02 -1.244942471385002136e-01 1.748270988464355469e-01 -7.521337270736694336e-02 4.692375287413597107e-02 9.808706492185592651e-02 -2.460503717884421349e-03 -2.141422331333160400e-01 3.111491203308105469e-01 -3.681252151727676392e-02 5.967793241143226624e-02 -6.782234460115432739e-02 -3.576837182044982910e-01 -1.506175100803375244e-01 -1.655558198690414429e-01 -1.023327652364969254e-02 -3.323165178298950195e-01 1.355241686105728149e-01 -1.347536742687225342e-01 6.969909369945526123e-02 1.329864859580993652e-01 2.127126157283782959e-01 1.324995905160903931e-01 -2.816650271415710449e-01 1.801261752843856812e-01 1.085454225540161133e-01 -1.378658562898635864e-01 -3.786505013704299927e-02
-1.873917132616043091e-01 3.805575892329216003e-02 -2.232012301683425903e-01 8.446606993675231934e-02 1.117225661873817444e-01 5.577960982918739319e-02 4.066926240921020508e-02 -4.407333433628082275e-01 -5.681097134947776794e-02 5.161032453179359436e-02 -5.583297088742256165e-02 -3.661204595118761063e-03 1.221344769001007080e-01 2.493236511945724487e-01 -4.489025846123695374e-02 5.598416179418563843e-02 -1.639774590730667114e-01 1.179653480648994446e-01 1.443206220865249634e-01 -1.766449958086013794e-01 5.163869261741638184e-02 1.240279749035835266e-01 2.299934625625610352e-01 1.019858792424201965e-01 5.876661464571952820e-02 2.283957451581954956e-01 -7.268261909484863281e-02 -3.211963176727294922e-01 3.176696300506591797e-01 2.427738755941390991e-01 -2.997974157333374023e-01 -1.255224794149398804e-01
-1.205862313508987427e-01 1.308910548686981201e-01 -3.347819745540618896e-01 -7.311789691448211670e-02 -1.492961645126342773e-01 -2.567836344242095947e-01 -3.340573050081729889e-03 -9.737165644764900208e-03 3.289316296577453613e-01 2.928743958473205566e-01 -1.183597072958946228e-01 -3.202946186065673828e-01 3.172348812222480774e-02 -3.551706299185752869e-02 -1.049546003341674805e-01 -8.895803242921829224e-03 -9.368082880973815918e-02 3.218679428100585938e-01 2.642374336719512939e-01 -2.208399623632431030e-01 -3.676817193627357483e-02 6.222994532436132431e-03 1.940900683403015137e-01 1.083086952567100525e-01 1.328435242176055908e-01 -1.960942149162292480e-01 2.126206457614898682e-02 -8.517599850893020630e-02 1.705440133810043335e-02 -5.893397703766822815e-02 -2.986491024494171143e-01 1.070434693247079849e-02
-9.869480878114700317e-02 -2.785059064626693726e-02 -1.839632093906402588e-01 8.068855851888656616e-02 -7.195071876049041748e-02 -1.793597042560577393e-01 2.024207413196563721e-01 -4.593194276094436646e-02 2.765377759933471680e-01 3.000701367855072021e-01 -8.241011947393417358e-02 -2.991509437561035156e-01 -2.481209486722946167e-02 1.374200582504272461e-01 -7.607623934745788574e-02 7.434073090553283691e-02 -2.816441953182220459e-01 2.625390887260437012e-01 2.223453819751739502e-01 -1.499872207641601562e-01 -6.442984938621520996e-02 1.503758430480957031e-01 2.236217558383941650e-01 1.109537780284881592e-01 8.837611973285675049e-02 -2.305326461791992188e-01 1.420432478189468384e-01 -2.862502634525299072e-01 3.372104465961456299e-02 -1.669186502695083618e-01 -2.587577998638153076e-01 -8.244382590055465698e-02
2.299953252077102661e-02 1.025973334908485413e-01 -4.538287818431854248e-01 1.220318228006362915e-01 -1.192955821752548218e-01 1.592617295682430267e-02 1.682781428098678589e-02 -2.035911381244659424e-01 7.521177758462727070e-04 6.752437353134155273e-02 9.247332811355590820e-02 -2.628692686557769775e-01 3.139391839504241943e-01 -3.054547682404518127e-02 3.343182429671287537e-02 3.402655571699142456e-02 -7.844244688749313354e-02 2.665882706642150879e-01 4.735478460788726807e-01 -3.222898840904235840e-01 -1.103151068091392517e-01 3.306026756763458252e-02 -3.179473057389259338e-02 -1.227538660168647766e-01 -5.218235030770301819e-02 1.341188251972198486e-01 5.462959036231040955e-02 -1.109362095594406128e-01 -1.204827204346656799e-01 -1.807848513126373291e-01 -1.637165434658527374e-03 -1.000505685806274414e-01
-6.970338523387908936e-02 3.257196024060249329e-02 -1.631810367107391357e-01 -2.078030444681644440e-02 -5.190797895193099976e-02 -2.187888771295547485e-01 1.546752452850341797e-01 -3.635613322257995605e-01 3.661436736583709717e-01 1.716643571853637695e-01 -1.717993915081024170e-01 -2.416190654039382935e-01 1.334825623780488968e-02 -6.770755350589752197e-02 -6.956145912408828735e-02 2.358906269073486328e-01 -1.508612632751464844e-01 1.201592534780502319e-01 3.178240954875946045e-01 3.460244915913790464e-04 2.282622456550598145e-02 -1.365533173084259033e-01 2.823542654514312744e-01 9.869314730167388916e-02 1.482173055410385132e-01 -3.097844496369361877e-02 -5.459770932793617249e-02 6.747860461473464966e-04 2.289706617593765259e-01 -1.888485550880432129e-01 -2.866485714912414551e-01 -2.600381895899772644e-02
-7.841023802757263184e-02 1.365334838628768921e-01 -2.815394848585128784e-02 -2.741210162639617920e-01 -1.914874464273452759e-01 -2.833344340324401855e-01 5.918758106417953968e-04 -4.898711293935775757e-02 -1.085449978709220886e-01 2.285025566816329956e-01 -6.905273348093032837e-02 -4.766668677330017090e-01 -7.361608091741800308e-03 2.770460955798625946e-02 -2.628102004528045654e-01 -7.826685905456542969e-02 1.120541095733642578e-01 2.978093922138214111e-01 1.222848743200302124e-01 -2.376389801502227783e-01 -3.498753067106008530e-03 2.390498109161853790e-02 2.103366553783416748e-01 -7.883837819099426270e-02 2.188238501548767090e-01 1.342744380235671997e-01 2.597363851964473724e-02 -6.190162617713212967e-03 2.227157801389694214e-01 1.245448887348175049e-01 -1.047448441386222839e-01 -2.037473917007446289e-01
-1.287523657083511353e-01 2.969574332237243652e-01 -5.362245440483093262e-01 1.820567995309829712e-02 1.016482710838317871e-01 1.902195252478122711e-02 3.958681598305702209e-02 -2.655367255210876465e-01 1.320377439260482788e-01 1.501346565783023834e-02 2.359844148159027100e-01 -9.252636879682540894e-02 -1.054201368242502213e-02 -1.155847609043121338e-01 1.678428500890731812e-01 -1.721527129411697388e-01 -1.140842363238334656e-01 8.185556530952453613e-02 2.153295725584030151e-01 8.442407846450805664e-02 2.774238772690296173e-02 -2.711145393550395966e-02 1.381887495517730713e-01 -1.363121271133422852e-01 -1.539476960897445679e-01 6.197574734687805176e-02 7.640997320413589478e-02 -2.979305386543273926e-01 2.598930299282073975e-01 -2.701805718243122101e-02 -2.271056026220321655e-01 -1.304879188537597656e-01
-1.154688224196434021e-01 -8.095700293779373169e-02 1.259248796850442886e-02 8.941106498241424561e-02 9.574154019355773926e-02 -2.673068344593048096e-01 3.002175986766815186e-01 -3.091894686222076416e-01 3.843299448490142822e-01 7.501114904880523682e-02 -1.125209629535675049e-01 -2.224923819303512573e-01 1.111478507518768311e-01 -1.987509578466415405e-01 -1.279135644435882568e-01 1.643509864807128906e-01 -2.466364800930023193e-01 -1.587065756320953369e-01 2.249601036310195923e-01 -1.966275423765182495e-01 -3.023825958371162415e-02 -1.642681844532489777e-02 1.518886536359786987e-01 1.738214939832687378e-01 2.441660314798355103e-01 9.931575506925582886e-02 2.058433555066585541e-02 -5.820294842123985291e-02 -1.365951746702194214e-01 -2.336291968822479248e-01 5.524261295795440674e-02 -1.246738657355308533e-01
-2.938213646411895752e-01 -1.699804514646530151e-01 -2.669513821601867676e-01 -4.109770655632019043e-01 2.605064809322357178e-01 -3.383570611476898193e-01 -1.601779460906982422e-01 -2.521165907382965088e-01 7.901684194803237915e-02 -1.534208953380584717e-01 -3.554627299308776855e-02 -8.051871508359909058e-02 2.537740170955657959e-01 -9.079331904649734497e-02 3.070005401968955994e-02 1.200154870748519897e-01 -2.917214632034301758e-01 -7.770729064941406250e-02 2.713285572826862335e-02 -2.508420050144195557e-01 1.826120913028717041e-01 1.454917043447494507e-01 -2.044508233666419983e-02 -6.138130277395248413e-02 2.758952230215072632e-02 4.984372481703758240e-02 7.635466009378433228e-02 -6.516596302390098572e-03 3.907383978366851807e-02 -6.051796302199363708e-02 -5.260520055890083313e-02 -1.301898956298828125e-01
-1.520722731947898865e-02 -1.487785875797271729e-01 -4.094524979591369629e-01 1.864170134067535400e-01 9.929514676332473755e-02 -1.770261824131011963e-01 1.372986286878585815e-01 -1.604201970621943474e-03 2.984713017940521240e-01 1.745519936084747314e-01 -2.104161083698272705e-01 -3.433566391468048096e-01 2.120286040008068085e-02 -7.492990791797637939e-02 -1.163893751800060272e-02 -3.842132166028022766e-02 -1.243393197655677795e-01 2.778020203113555908e-01 1.719144433736801147e-01 -1.511622071266174316e-01 -8.983764797449111938e-02 5.114675313234329224e-02 1.224470958113670349e-01 1.942314654588699341e-01 1.303851753473281860e-01 -3.095962107181549072e-01 8.713023737072944641e-03 -1.568702012300491333e-01 6.193095073103904724e-02 -1.573425158858299255e-02 -2.652891874313354492e-01 -7.308503985404968262e-02
-8.107805252075195312e-02 -5.194211378693580627e-03 -3.554482161998748779e-01 5.056114122271537781e-02 -5.698639526963233948e-02 -1.993035525083541870e-01 1.233321651816368103e-01 -1.816855370998382568e-01 3.293077051639556885e-01 2.464205473661422729e-01 -1.867821514606475830e-01 -3.676308691501617432e-01 7.471819221973419189e-02 1.208707541227340698e-01 -9.830448776483535767e-02 5.293175205588340759e-02 -1.802308559417724609e-01 3.466104865074157715e-01 1.334091573953628540e-01 -1.289117932319641113e-01 -1.282398998737335205e-01 -3.576870542019605637e-03 3.138145431876182556e-02 1.428423821926116943e-01 9.403262287378311157e-02 -2.225481122732162476e-01 -1.514581441879272461e-01 -9.503559023141860962e-02 1.918455362319946289e-01 -1.433258801698684692e-01 -1.686371713876724243e-01 2.080632746219635010e-02
-3.170615732669830322e-01 3.062374889850616455e-01 -2.919796705245971680e-01 7.492213696241378784e-02 -2.007101429626345634e-03 -2.991009354591369629e-01 2.505039274692535400e-01 -2.057952582836151123e-01 5.759283527731895447e-02 1.532973051071166992e-01 1.277088671922683716e-01 -1.925897449254989624e-01 2.524999082088470459e-01 4.804014042019844055e-02 -2.389006689190864563e-02 -9.452147036790847778e-02 -2.561501264572143555e-01 -3.260125517845153809e-01 -2.181785404682159424e-01 2.109466493129730225e-02 -9.503513574600219727e-03 3.427553549408912659e-02 1.364338696002960205e-01 -1.172003746032714844e-01 4.063506051898002625e-02 -7.465938106179237366e-03 -1.794724911451339722e-01 9.637865424156188965e-02 7.042811065912246704e-02 1.586553305387496948e-01 4.401416704058647156e-02 -1.887723058462142944e-01
-8.903497457504272461e-02 -1.502859499305486679e-02 -7.344558089971542358e-02 1.837114989757537842e-01 1.325727999210357666e-01 -2.273486554622650146e-01 3.195290565490722656e-01 -3.115767240524291992e-01 2.330598831176757812e-01 -8.855123072862625122e-02 -6.509198993444442749e-02 -2.317960858345031738e-01 2.677967846393585205e-01 -6.290975958108901978e-02 5.444338917732238770e-02 2.304482609033584595e-01 -3.172379434108734131e-01 1.044857595115900040e-02 -2.518300525844097137e-02 2.203747779130935669e-01 -1.627734489738941193e-02 1.265912204980850220e-01 2.506318688392639160e-01 5.225520208477973938e-02 -2.760509587824344635e-02 -4.399352520704269409e-02 -5.379908531904220581e-02 1.492139697074890137e-01 -3.797949850559234619e-02 1.723548471927642822e-01 2.912800014019012451e-02 -3.751716911792755127e-01
-1.327549070119857788e-01 -1.452385336160659790e-01 -1.099689751863479614e-01 -1.121300160884857178e-01 2.356736809015274048e-01 -1.433801054954528809e-01 9.237407892942428589e-02 -2.085176259279251099e-01 5.311971306800842285e-01 1.263620555400848389e-01 -7.612346857786178589e-02 -3.980909883975982666e-01 6.863051652908325195e-02 -2.837503552436828613e-01 -8.083608001470565796e-02 6.513161957263946533e-02 -3.311284631490707397e-02 -2.498134784400463104e-02 2.191152870655059814e-01 9.226080030202865601e-02 -1.899610161781311035e-01 -9.046579897403717041e-02 2.334972470998764038e-01 1.017265170812606812e-01 1.430783122777938843e-01 2.707277238368988037e-02 -2.937956154346466064e-02 -1.325966268777847290e-01 3.783461824059486389e-02 -1.471572667360305786e-01 -1.251453906297683716e-01 -6.567485630512237549e-02
-1.456673294305801392e-01 4.555317386984825134e-02 -1.319206655025482178e-01 1.626321673393249512e-01 1.245746761560440063e-01 -2.510477602481842041e-01 -3.625093996524810791e-01 -1.974343508481979370e-01 2.182846814393997192e-01 -1.104366481304168701e-01 -1.905413419008255005e-01 -4.527225792407989502e-01 1.796757727861404419e-01 -8.678510040044784546e-02 3.417142108082771301e-02 -7.499971985816955566e-02 -2.249662727117538452e-01 5.584862455725669861e-02 1.718595623970031738e-01 4.597056657075881958e-03 1.739134341478347778e-01 -1.909657120704650879e-01 -7.445218414068222046e-02 1.284113377332687378e-01 1.761397719383239746e-01 -4.241679981350898743e-02 9.513334929943084717e-02 1.603927835822105408e-02 2.084743678569793701e-01 -8.039436489343643188e-02 2.670411169528961182e-01 2.829577028751373291e-02
-4.084191024303436279e-01 -1.547502875328063965e-01 -9.769479930400848389e-02 -1.375862956047058105e-02 1.140037318691611290e-03 -1.447243094444274902e-01 9.574012458324432373e-02 -2.915893197059631348e-01 2.823080681264400482e-02 1.407780051231384277e-01 2.506126463413238525e-02 -1.473633348941802979e-01 3.832655847072601318e-01 -2.665521390736103058e-02 -2.538049221038818359e-01 -2.470816522836685181e-01 -2.503013610839843750e-01 -2.217627018690109253e-01 1.238975524902343750e-01 -2.885339558124542236e-01 -2.518615126609802246e-01 -3.210707381367683411e-02 1.501113772392272949e-01 -3.497134149074554443e-02 -1.208041012287139893e-01 -9.355943650007247925e-02 1.262271553277969360e-01 -1.080981791019439697e-01 -1.093723028898239136e-01 3.661421313881874084e-02 2.657611109316349030e-02 -6.869452446699142456e-02
-2.578485608100891113e-01 6.950137019157409668e-02 1.507308781147003174e-01 -5.584498122334480286e-02 1.780630461871623993e-02 -1.658741831779479980e-01 -4.412785544991493225e-02 -2.948268689215183258e-02 2.661287784576416016e-01 2.097363471984863281e-01 3.116250932216644287e-01 -4.732145741581916809e-02 2.468369156122207642e-01 -7.697346061468124390e-02 8.326748758554458618e-02 2.658224664628505707e-02 -1.457388233393430710e-02 -9.989673271775245667e-03 1.224840581417083740e-01 -3.198024034500122070e-01 2.230308502912521362e-01 -1.594051718711853027e-02 1.792031824588775635e-01 1.682337671518325806e-01 2.329275310039520264e-01 3.169814497232437134e-02 -7.870353758335113525e-02 8.134774118661880493e-02 2.416863888502120972e-01 -1.417945623397827148e-01 -5.127282813191413879e-02 -4.542253613471984863e-01
-2.336719483137130737e-01 8.770759403705596924e-02 -3.792643547058105469e-01 1.563289463520050049e-01 -1.047680675983428955e-01 -8.856485038995742798e-02 -4.536819178611040115e-03 -2.563730478286743164e-01 2.833134531974792480e-01 -2.618445083498954773e-02 1.969311386346817017e-01 -5.282998085021972656e-02 1.515409648418426514e-01 -6.561499834060668945e-02 3.297338262200355530e-02 -1.816979050636291504e-02 -2.123957276344299316e-01 -1.571778804063796997e-01 2.681528627872467041e-01 6.817029416561126709e-02 -1.206076517701148987e-01 -5.373156815767288208e-02 3.468622863292694092e-01 1.431903541088104248e-01 1.387619525194168091e-01 1.446530371904373169e-01 -2.225954532623291016e-01 2.195154726505279541e-01 2.314180135726928711e-02 4.633250832557678223e-02 -6.583957374095916748e-02 -2.899863123893737793e-01
-3.818017840385437012e-01 -1.601968407630920410e-01 -1.555941402912139893e-01 1.552444696426391602e-01 -1.625629216432571411e-01 -1.755899339914321899e-01 1.148194447159767151e-01 -1.147251948714256287e-01 1.688276231288909912e-01 -7.358736544847488403e-02 -2.096876353025436401e-01 -1.587645411491394043e-01 2.378114759922027588e-01 -2.441939860582351685e-01 1.108950451016426086e-01 -1.757999695837497711e-02 -1.091680005192756653e-01 -1.944828778505325317e-01 -2.543232440948486328e-01 -1.883337199687957764e-01 -6.106813997030258179e-02 1.978692710399627686e-01 3.429727256298065186e-01 -6.723555736243724823e-03 1.440990716218948364e-03 -2.988779246807098389e-01 3.612497448921203613e-02 -6.267108023166656494e-02 1.856336742639541626e-01 5.060050264000892639e-02 -6.715632230043411255e-02 -1.349971741437911987e-01
-1.160738766193389893e-01 -1.101855784654617310e-01 -3.071895539760589600e-01 -1.040805429220199585e-01 1.763421446084976196e-01 -2.231331020593643188e-01 -3.908112049102783203e-01 -2.942912876605987549e-01 -6.578379124402999878e-02 2.748463153839111328e-01 3.815496712923049927e-02 -1.920558363199234009e-01 1.241418868303298950e-01 -6.559228152036666870e-02 -5.036601424217224121e-02 1.042071133852005005e-01 -1.948641389608383179e-01 2.737024128437042236e-01 8.590789139270782471e-02 -1.352449357509613037e-01 2.608696185052394867e-02 1.409989446401596069e-01 1.328435093164443970e-01 1.087376475334167480e-01 2.613560855388641357e-01 1.739788949489593506e-01 -3.522835439071059227e-03 1.412542760372161865e-01 2.335267364978790283e-01 -1.378450542688369751e-01 1.157159060239791870e-01 5.989458411931991577e-02
-6.720437109470367432e-02 -2.495534121990203857e-01 -2.817566692829132080e-01 1.490128040313720703e-01 3.455956652760505676e-02 -2.393181025981903076e-01 2.282524257898330688e-01 -2.226134240627288818e-01 2.863902747631072998e-01 1.600553840398788452e-01 -1.169089898467063904e-01 -3.002946674823760986e-01 6.601580232381820679e-02 -1.737232953310012817e-01 -2.843055687844753265e-02 2.346005290746688843e-01 8.846579492092132568e-02 -9.831961244344711304e-02 2.752658426761627197e-01 -1.495354324579238892e-01 -1.730301417410373688e-02 -5.232451856136322021e-02 3.209839165210723877e-01 8.273271843791007996e-03 2.532222270965576172e-01 -4.341064393520355225e-02 -1.318145692348480225e-01 -3.336025401949882507e-03 1.441402360796928406e-02 1.639266908168792725e-01 1.933073401451110840e-01 -5.034212023019790649e-03
-1.549231410026550293e-01 1.865970045328140259e-01 6.986472755670547485e-02 4.712314531207084656e-02 -4.960910230875015259e-02 -6.533721089363098145e-02 7.414630055427551270e-02 -2.235722392797470093e-01 1.174745336174964905e-01 -1.651294380426406860e-01 -3.318672999739646912e-02 -4.831886291503906250e-01 3.026531040668487549e-01 -5.349600315093994141e-02 2.898267805576324463e-01 -7.692869007587432861e-02 -1.622693240642547607e-01 2.847555279731750488e-01 8.421478420495986938e-02 -1.534555554389953613e-01 -1.743170917034149170e-01 2.659381926059722900e-01 3.350754827260971069e-02 -9.983916580677032471e-02 2.805911935865879059e-02 -2.457895427942276001e-01 8.741912245750427246e-02 -2.609333395957946777e-02 -6.128899753093719482e-02 5.144204571843147278e-02 1.975079774856567383e-01 -2.159971147775650024e-01
4.464359208941459656e-02 3.798700869083404541e-02 -3.278754651546478271e-01 4.330916330218315125e-03 2.423978745937347412e-01 -2.237381190061569214e-01 -2.879412174224853516e-01 -2.209383994340896606e-01 1.880812495946884155e-01 -5.823725834488868713e-03 1.541625559329986572e-01 -9.271858632564544678e-02 2.795850336551666260e-01 -3.990010321140289307e-01 -6.763805449008941650e-02 -1.825204119086265564e-03 -3.126805648207664490e-02 -7.664687186479568481e-02 -1.666259835474193096e-03 -2.973349988460540771e-01 1.116445139050483704e-01 8.703622967004776001e-02 -1.925512999296188354e-01 -3.610509261488914490e-02 1.225959733128547668e-01 9.383010119199752808e-02 -1.791944168508052826e-02 -8.249195665121078491e-02 3.259712159633636475e-01 5.443467292934656143e-03 1.475587189197540283e-01 -1.614964306354522705e-01
-1.277806162834167480e-01 -2.735859341919422150e-02 -2.500768601894378662e-01 -2.364284396171569824e-01 -8.501353859901428223e-02 -2.798722684383392334e-01 -8.159543573856353760e-02 -1.080010235309600830e-01 1.409304440021514893e-01 1.358383595943450928e-01 2.417647689580917358e-01 -1.980220675468444824e-01 1.718512028455734253e-01 -1.432718336582183838e-01 7.679166644811630249e-02 -2.460044175386428833e-01 -2.138511538505554199e-01 7.687836885452270508e-02 -5.966758355498313904e-02 -2.918571829795837402e-01 4.602648690342903137e-02 4.566864669322967529e-02 -3.156201243400573730e-01 -7.572497427463531494e-02 1.088398694992065430e-01 -1.195012554526329041e-01 -2.584044039249420166e-01 -2.479367107152938843e-01 2.142663747072219849e-01 2.894705533981323242e-02 -1.454986259341239929e-02 2.385129183530807495e-01
1.726788878440856934e-01 1.012286767363548279e-01 -2.133604697883129120e-02 1.610978394746780396e-01 3.026202917098999023e-01 -2.840382158756256104e-01 2.517984434962272644e-02 -4.921448230743408203e-02 2.682355344295501709e-01 -1.108906120061874390e-01 2.088587731122970581e-01 -2.729042768478393555e-01 5.779525637626647949e-02 -5.732924491167068481e-02 1.658237278461456299e-01 -1.898339577019214630e-02 -3.225758969783782959e-01 -8.304255455732345581e-02 -3.886155411601066589e-02 -4.048995673656463623e-01 9.117459412664175034e-04 9.198001027107238770e-02 -4.547447338700294495e-02 -1.496385689824819565e-02 2.725268900394439697e-01 6.120538711547851562e-02 -7.677005976438522339e-02 -1.170302089303731918e-02 5.357461422681808472e-02 1.511174291372299194e-01 1.987765580415725708e-01 -2.914771139621734619e-01
-1.358949095010757446e-01 -2.011260837316513062e-01 -1.106684282422065735e-01 -1.350194308906793594e-02 -3.418594598770141602e-02 -1.300322115421295166e-01 -5.698527768254280090e-02 -3.116633892059326172e-01 2.623815238475799561e-01 1.026990488171577454e-01 1.360134333372116089e-01 -3.498477935791015625e-01 1.664258986711502075e-01 -3.119786381721496582e-01 -1.104830056428909302e-01 -1.259287893772125244e-01 -7.906838506460189819e-02 2.399126887321472168e-01 -9.416519105434417725e-02 1.274935808032751083e-02 7.423540111631155014e-03 1.445126384496688843e-01 -1.972893476486206055e-01 2.226447314023971558e-01 1.672016680240631104e-01 -7.976252585649490356e-02 2.396985441446304321e-01 2.613091096282005310e-02 3.710534870624542236e-01 -1.172314435243606567e-01 8.744639158248901367e-02 -5.491668358445167542e-02
-1.124679371714591980e-01 5.232567712664604187e-02 -1.509096324443817139e-01 -1.161227375268936157e-01 2.512714453041553497e-02 -1.207161322236061096e-01 -9.558655321598052979e-02 -5.339937657117843628e-02 1.703953891992568970e-01 4.466000199317932129e-02 -1.434420347213745117e-01 -3.250600993633270264e-01 8.410106599330902100e-02 -2.016614377498626709e-01 -2.533265352249145508e-01 -7.771756500005722046e-02 -2.741840779781341553e-01 6.220994517207145691e-02 9.116397798061370850e-02 -1.628523133695125580e-02 3.504135012626647949e-01 1.093746200203895569e-01 1.730711609125137329e-01 -1.254522204399108887e-01 3.314342200756072998e-01 2.665628194808959961e-01 -1.394672691822052002e-01 3.997965529561042786e-02 3.605564832687377930e-01 1.659577935934066772e-01 -1.337988525629043579e-01 -2.174965292215347290e-02
-1.226175948977470398e-01 2.706092596054077148e-02 -1.311601549386978149e-01 -2.086275666952133179e-01 3.929199576377868652e-01 -1.951245665550231934e-01 -1.072110906243324280e-01 -1.185290291905403137e-01 3.234938383102416992e-01 3.472096100449562073e-02 2.311351448297500610e-01 -7.174339890480041504e-02 1.493001431226730347e-01 -9.749507904052734375e-02 -1.225890219211578369e-02 -3.612101823091506958e-02 -2.756726443767547607e-01 1.776622422039508820e-02 1.825107336044311523e-01 -2.256546765565872192e-01 1.838500844314694405e-03 2.489410191774368286e-01 1.022255420684814453e-01 1.121886298060417175e-01 -1.206704899668693542e-01 1.358810961246490479e-01 2.166468799114227295e-01 -6.997749209403991699e-02 3.476359546184539795e-01 -4.614776372909545898e-02 2.332078516483306885e-01 -7.016891613602638245e-03
4.774579033255577087e-02 5.893169716000556946e-02 -9.815597534179687500e-02 2.809010446071624756e-02 3.348901867866516113e-02 -1.931829154491424561e-01 5.124582350254058838e-02 -2.362931706011295319e-02 2.661242187023162842e-01 2.863911390304565430e-01 1.595408022403717041e-01 -1.758908331394195557e-01 4.291896224021911621e-01 -2.655133903026580811e-01 1.240942105650901794e-01 1.635838299989700317e-01 3.145154565572738647e-02 -1.843164712190628052e-01 4.663039743900299072e-01 -3.502775430679321289e-01 -8.036984503269195557e-02 9.044283069670200348e-03 9.855413436889648438e-02 2.435768581926822662e-02 -8.290588855743408203e-02 4.842821042984724045e-03 -4.635681211948394775e-02 -8.866191655397415161e-02 2.694549225270748138e-02 -8.003327995538711548e-02 -4.419603571295738220e-02 -1.347995251417160034e-01
4.943989962339401245e-02 8.183459937572479248e-02 -3.968159854412078857e-01 -1.891208067536354065e-02 2.733464837074279785e-01 1.965073868632316589e-02 -2.681262791156768799e-01 -1.689046472311019897e-01 1.445535272359848022e-01 -4.721079021692276001e-02 2.392970174551010132e-01 -3.709675744175910950e-02 3.685891628265380859e-01 -1.742415726184844971e-01 -7.500673085451126099e-02 4.880238696932792664e-02 -1.653607040643692017e-01 1.258593946695327759e-01 3.173175826668739319e-02 -1.505823433399200439e-01 6.688319146633148193e-02 -5.356123670935630798e-03 1.433572173118591309e-02 8.524221181869506836e-02 1.400161534547805786e-01 3.037921153008937836e-02 7.734852284193038940e-02 -2.171804904937744141e-01 2.156981229782104492e-01 -1.028860583901405334e-01 2.774395942687988281e-01 -3.390010297298431396e-01
-6.157626584172248840e-02 -9.732946008443832397e-02 -3.537799119949340820e-01 -9.863822907209396362e-02 -2.627009153366088867e-02 -1.556818187236785889e-01 2.405776530504226685e-01 -9.135483205318450928e-02 1.720090508460998535e-01 8.997046202421188354e-02 -1.130779907107353210e-01 -2.340161800384521484e-01 1.213852986693382263e-01 -1.932778209447860718e-01 -7.136477530002593994e-02 2.350276708602905273e-01 -2.313341200351715088e-01 -2.539440989494323730e-01 -1.627313792705535889e-01 -1.665397435426712036e-01 -2.987669706344604492e-01 -8.053973317146301270e-02 2.677875459194183350e-01 -7.742343842983245850e-02 1.699646562337875366e-01 4.083741828799247742e-02 2.878793776035308838e-01 -4.248219728469848633e-02 2.154530286788940430e-01 -2.542610978707671165e-03 1.338155418634414673e-01 -1.334190964698791504e-01
-2.371311932802200317e-01 1.649340391159057617e-01 -1.854620575904846191e-01 -3.352391421794891357e-01 3.289323747158050537e-01 -2.299594506621360779e-02 -4.294588044285774231e-02 -3.568912148475646973e-01 6.276864558458328247e-02 7.521349936723709106e-02 -1.980886012315750122e-01 -1.180848702788352966e-01 1.908154785633087158e-01 -1.801079958677291870e-01 -2.025828510522842407e-01 -1.205274090170860291e-01 -2.357530444860458374e-01 1.171274390071630478e-02 -7.989943772554397583e-02 -2.409220933914184570e-01 8.256391435861587524e-02 1.853204667568206787e-01 -2.444837056100368500e-02 1.759642511606216431e-01 8.142337203025817871e-02 1.734977662563323975e-01 6.655497103929519653e-02 -4.036345705389976501e-02 2.754821181297302246e-01 -7.696045190095901489e-02 -1.310196369886398315e-01 -1.000596582889556885e-01
-2.300907217431813478e-04 1.438823193311691284e-01 3.883751342073082924e-04 6.720507144927978516e-02 1.930347830057144165e-01 -1.004999801516532898e-01 1.042360737919807434e-01 -1.997129768133163452e-01 2.628671228885650635e-01 -9.252408519387245178e-03 -1.846210807561874390e-01 -2.729752361774444580e-01 2.246446758508682251e-01 8.129262179136276245e-02 -1.640363782644271851e-01 8.181271702051162720e-02 -2.538585066795349121e-01 3.771816790103912354e-01 1.246213465929031372e-01 -2.448979765176773071e-01 -1.369740515947341919e-01 1.104467920958995819e-02 1.708797812461853027e-01 1.107958033680915833e-01 3.467496111989021301e-02 8.517193049192428589e-02 -8.484151959419250488e-02 -2.442286461591720581e-01 2.781613767147064209e-01 -1.887260377407073975e-01 -1.942729800939559937e-01 1.989906728267669678e-01
-3.308587670326232910e-01 -5.010728724300861359e-03 1.273400932550430298e-01 1.934185624122619629e-01 5.019389837980270386e-02 -1.442958414554595947e-01 -6.380466371774673462e-02 -1.579257398843765259e-01 1.048219278454780579e-01 3.230531886219978333e-02 2.791958451271057129e-01 -2.704074382781982422e-01 3.274963200092315674e-01 -2.134028263390064240e-02 1.645091176033020020e-01 1.160244196653366089e-01 -2.727734744548797607e-01 -2.150242403149604797e-02 -1.366688311100006104e-01 -6.271379441022872925e-02 1.284198164939880371e-01 6.537026260048151016e-03 -1.165282726287841797e-01 2.423579245805740356e-01 1.719934791326522827e-01 1.306326687335968018e-01 -2.052332162857055664e-01 -2.766546308994293213e-01 2.379560470581054688e-01 -1.167631894350051880e-01 7.646626979112625122e-02 -2.131999731063842773e-01
-2.838385105133056641e-01 1.047146394848823547e-01 -2.212903499603271484e-01 1.053839772939682007e-01 3.871342539787292480e-02 -1.407957822084426880e-01 1.837341636419296265e-01 -1.470284461975097656e-01 3.526640236377716064e-01 1.187192648649215698e-01 -1.043727397918701172e-01 -1.470049172639846802e-01 1.856079250574111938e-01 -3.119300305843353271e-01 1.680491715669631958e-01 2.851168215274810791e-01 7.052328903228044510e-03 1.846840977668762207e-02 3.091237246990203857e-01 2.371848821640014648e-01 -1.572631299495697021e-01 2.335849851369857788e-01 1.039047017693519592e-01 4.541854932904243469e-02 2.217149138450622559e-01 5.141393840312957764e-02 7.686552708037197590e-04 1.267218887805938721e-01 -4.090449586510658264e-02 1.345991939306259155e-01 1.150435805320739746e-01 -1.191718652844429016e-01
-2.395629584789276123e-01 -3.977794665843248367e-03 -8.600749820470809937e-02 -3.951939046382904053e-01 7.615515589714050293e-02 -3.250559568405151367e-01 2.906012237071990967e-01 -2.874460220336914062e-01 1.873957216739654541e-01 -4.737313464283943176e-02 -8.748354017734527588e-02 -9.054943919181823730e-02 9.971509128808975220e-02 -1.039412394165992737e-01 1.722932308912277222e-01 1.853693835437297821e-02 -1.354009062051773071e-01 9.484613686800003052e-02 -5.293126031756401062e-02 -2.804846167564392090e-01 4.030456393957138062e-02 -6.091987714171409607e-03 1.597025990486145020e-01 2.323572337627410889e-01 2.893448472023010254e-01 -6.668718531727790833e-03 -8.864601701498031616e-02 7.621648162603378296e-02 1.907518059015274048e-01 1.475708186626434326e-01 7.570151705294847488e-03 -2.255706787109375000e-01
-9.298668801784515381e-02 -8.970364183187484741e-02 -7.999479025602340698e-02 -1.333781182765960693e-01 1.536774449050426483e-02 -4.599926769733428955e-01 -2.101109474897384644e-01 -2.173137813806533813e-01 1.186233237385749817e-01 -1.914718151092529297e-01 -1.076872125267982483e-01 -8.742498606443405151e-02 3.042565286159515381e-01 6.300140172243118286e-02 1.214670240879058838e-01 4.155172035098075867e-02 -1.275346726179122925e-01 1.038703694939613342e-01 2.613835334777832031e-01 -1.936379671096801758e-01 2.015447020530700684e-01 1.086381077766418457e-01 4.061815515160560608e-02 1.165336966514587402e-01 3.997150361537933350e-01 -2.535043954849243164e-01 -7.761262357234954834e-02 1.139306202530860901e-01 1.008832082152366638e-01 7.542902976274490356e-02 5.909036099910736084e-02 9.999606013298034668e-02
-4.055762663483619690e-02 -1.353663653135299683e-01 -1.993895620107650757e-01 -1.825591474771499634e-01 2.554585039615631104e-01 -2.771610617637634277e-01 -3.308916389942169189e-01 -2.064123749732971191e-01 -6.848203483968973160e-03 -6.370482500642538071e-03 2.576653286814689636e-02 -2.801602780818939209e-01 1.615795344114303589e-01 -1.194096729159355164e-01 1.510810106992721558e-01 -2.044740766286849976e-01 -1.569088697433471680e-01 1.017185226082801819e-01 1.981817185878753662e-01 -2.284231185913085938e-01 1.673781722784042358e-01 1.728615611791610718e-01 5.977433174848556519e-03 2.591677308082580566e-01 2.755188941955566406e-01 -2.051656842231750488e-01 1.893551088869571686e-02 -1.721302568912506104e-01 9.317211061716079712e-02 -1.043080762028694153e-01 9.498106688261032104e-02 2.091260999441146851e-02
-1.470212545245885849e-02 -1.550414878875017166e-02 -1.287837028503417969e-01 -1.377032790333032608e-02 3.407611548900604248e-01 -8.902370929718017578e-02 -6.725309789180755615e-02 -1.513971984386444092e-01 3.244022130966186523e-01 1.836193203926086426e-01 -7.366082817316055298e-02 -5.281988978385925293e-01 1.462002992630004883e-01 -2.393497526645660400e-01 -3.209792077541351318e-02 5.850496515631675720e-02 3.499357961118221283e-03 -1.955529116094112396e-02 1.313478797674179077e-01 1.236578896641731262e-01 -1.317614465951919556e-01 -7.661556452512741089e-02 7.015211880207061768e-02 1.005260348320007324e-01 3.281493484973907471e-01 1.875147521495819092e-01 6.983061786741018295e-03 -1.989147663116455078e-01 -4.232608154416084290e-02 -1.765453517436981201e-01 -4.222371801733970642e-02 -1.907726079225540161e-01
-1.323275920003652573e-02 2.660836465656757355e-02 -2.700560688972473145e-01 2.823566831648349762e-02 2.226058393716812134e-01 1.415295600891113281e-01 1.080263033509254456e-01 -1.688017994165420532e-01 2.479816675186157227e-01 -1.143501177430152893e-01 -1.020264998078346252e-01 -1.776595562696456909e-01 1.094658374786376953e-01 -1.617771387100219727e-01 1.065882015973329544e-02 1.711790412664413452e-01 -2.062806636095046997e-01 2.716808319091796875e-01 2.698161602020263672e-01 -3.545627743005752563e-02 2.168525382876396179e-02 2.938981354236602783e-01 5.901825800538063049e-02 -1.169628873467445374e-01 2.498805522918701172e-01 5.711179599165916443e-02 -8.231446146965026855e-02 3.471690462902188301e-03 2.677887082099914551e-01 -3.686893582344055176e-01 3.090771846473217010e-02 -2.366649657487869263e-01
-1.100368276238441467e-01 4.020916670560836792e-02 -6.565546244382858276e-02 2.799739241600036621e-01 1.102301403880119324e-01 -6.105256732553243637e-03 -7.086200267076492310e-02 -3.970464766025543213e-01 -1.554084122180938721e-01 1.281510442495346069e-01 -2.550210356712341309e-01 1.056127324700355530e-01 1.711109429597854614e-01 1.630217023193836212e-02 -2.775963246822357178e-01 8.617439866065979004e-02 -1.911601871252059937e-01 1.010113805532455444e-01 3.181855678558349609e-01 -3.133699893951416016e-01 -2.605802193284034729e-02 2.731595747172832489e-02 9.596049785614013672e-02 1.110066622495651245e-01 4.042864218354225159e-02 3.048132173717021942e-02 6.332171708345413208e-02 -1.701685637235641479e-01 2.010364830493927002e-01 2.987280189990997314e-01 -1.422489285469055176e-01 -2.082431912422180176e-01
-2.372728288173675537e-02 -2.496264129877090454e-01 -1.844835877418518066e-01 5.585168674588203430e-02 9.609400480985641479e-02 -2.226775586605072021e-01 -2.725473940372467041e-01 -1.358877420425415039e-01 2.000267803668975830e-01 -1.228447631001472473e-01 -2.165911644697189331e-01 -1.826464086771011353e-01 2.560029923915863037e-01 -7.161847501993179321e-02 1.391555666923522949e-01 -6.109821796417236328e-02 9.377999603748321533e-02 -2.884208224713802338e-03 3.495111465454101562e-01 -2.447255253791809082e-01 2.528339624404907227e-01 6.149954721331596375e-02 1.482501924037933350e-01 1.793797314167022705e-01 3.688904941082000732e-01 -8.647405356168746948e-02 -7.123814523220062256e-02 -8.914709836244583130e-02 6.405267864465713501e-02 -1.378893256187438965e-01 1.534659415483474731e-01 -5.748122557997703552e-02
-3.641730546951293945e-01 -1.444195862859487534e-02 -2.645850777626037598e-01 3.072025720030069351e-04 5.473669618368148804e-02 -3.236136138439178467e-01 1.558735519647598267e-01 -9.446902573108673096e-02 1.048484370112419128e-01 1.690627634525299072e-01 1.919617354869842529e-01 -2.736549377441406250e-01 6.948571652173995972e-02 3.769817203283309937e-02 -2.390532493591308594e-01 1.875541061162948608e-01 1.178822759538888931e-02 -7.331831753253936768e-02 3.363546729087829590e-01 -4.933388531208038330e-02 -1.871630847454071045e-01 -4.887392371892929077e-02 2.798267304897308350e-01 1.959924250841140747e-01 4.020548984408378601e-02 2.755238488316535950e-02 -2.062776088714599609e-01 -3.750136354938149452e-03 4.955895617604255676e-02 2.991628460586071014e-02 2.690116167068481445e-01 -1.022795289754867554e-01
2.831146866083145142e-02 4.679817706346511841e-02 5.226187035441398621e-02 -1.400503218173980713e-01 1.185737922787666321e-01 -1.535315811634063721e-02 5.605880916118621826e-02 -2.972427010536193848e-01 -8.253744989633560181e-02 2.951266765594482422e-01 2.672178149223327637e-01 -2.139774858951568604e-01 2.840653061866760254e-01 -8.269565552473068237e-02 4.317393526434898376e-02 4.346857219934463501e-02 -2.324188947677612305e-01 -1.956130750477313995e-02 4.144584387540817261e-02 3.943388536572456360e-02 4.186357930302619934e-02 -2.587052248418331146e-02 3.209606185555458069e-02 -7.903340458869934082e-02 3.749524354934692383e-01 2.806971669197082520e-01 -9.102560579776763916e-02 -9.023015946149826050e-02 4.933263957500457764e-01 5.813739448785781860e-02 3.779593482613563538e-02 -1.229780614376068115e-01
4.415152221918106079e-02 1.047448068857192993e-01 -4.351559281349182129e-02 3.963535279035568237e-02 -1.471428424119949341e-01 -3.531806170940399170e-01 -2.648900747299194336e-01 -6.592991203069686890e-02 1.822254210710525513e-01 1.420179009437561035e-01 -4.764832928776741028e-02 -3.014885187149047852e-01 2.950437553226947784e-02 2.007416337728500366e-01 -2.799194455146789551e-01 -1.041737012565135956e-02 -4.601687192916870117e-02 -1.286941170692443848e-01 -7.104497402906417847e-02 -5.160533264279365540e-02 9.894105605781078339e-03 2.663587629795074463e-01 8.254325389862060547e-02 6.462585926055908203e-02 2.330324947834014893e-01 3.150200545787811279e-01 4.298879206180572510e-02 -2.138191759586334229e-01 2.087827622890472412e-01 1.710580140352249146e-01 5.457450076937675476e-02 -3.334345519542694092e-01
-2.909828722476959229e-01 2.401002794504165649e-01 -2.462782710790634155e-01 5.528553202748298645e-02 -1.646515727043151855e-01 -3.289734423160552979e-01 -7.235198467969894409e-02 -1.130897700786590576e-01 1.933260075747966766e-02 9.693996608257293701e-02 -2.060345858335494995e-01 -1.520863324403762817e-01 2.843676805496215820e-01 -1.625500321388244629e-01 3.511037304997444153e-02 -1.101829484105110168e-01 -6.125456839799880981e-02 -2.903993129730224609e-01 -1.345372349023818970e-01 -1.458234488964080811e-01 -2.486650049686431885e-01 -6.163128837943077087e-02 1.903571188449859619e-01 -1.270686928182840347e-02 3.689140453934669495e-02 -1.669680327177047729e-01 -2.579571008682250977e-01 -2.055421024560928345e-01 1.800437420606613159e-01 1.617701947689056396e-01 -8.423420786857604980e-02 -1.068326011300086975e-01
1.170809864997863770e-01 1.084287613630294800e-01 -2.334464043378829956e-01 4.719800502061843872e-02 6.231565773487091064e-02 -1.427381038665771484e-01 -2.342070043087005615e-01 -1.512122154235839844e-01 1.821206510066986084e-01 -1.890306361019611359e-02 1.203618850558996201e-02 -3.287666290998458862e-02 1.434664726257324219e-01 -4.470210075378417969e-01 -1.294104903936386108e-01 -8.935804665088653564e-02 -3.035044372081756592e-01 1.527628600597381592e-01 5.005758255720138550e-03 -1.440334916114807129e-01 -2.598867751657962799e-02 1.844538450241088867e-01 2.654407620429992676e-01 -4.436688032001256943e-03 2.257434874773025513e-01 -1.439117640256881714e-02 -5.406929925084114075e-02 -3.090806677937507629e-02 3.170240223407745361e-01 1.020208597183227539e-01 3.585849106311798096e-01 -8.464386337436735630e-04
-2.335545569658279419e-01 -9.844624996185302734e-02 -2.982420660555362701e-02 -7.760316878557205200e-02 -4.590319842100143433e-02 -2.526777423918247223e-02 7.477998733520507812e-03 -2.564987242221832275e-01 7.490710914134979248e-02 -1.143924593925476074e-01 2.251604050397872925e-01 -3.537822365760803223e-01 1.191377118229866028e-01 -3.173686861991882324e-01 -1.843168288469314575e-01 -1.027789488434791565e-01 -7.972126454114913940e-02 1.306769400835037231e-01 -6.576219946146011353e-02 -2.393638342618942261e-01 9.677141159772872925e-02 3.670482337474822998e-02 -8.846053481101989746e-02 2.050932645797729492e-01 1.461220383644104004e-01 -7.260197401046752930e-02 1.760073602199554443e-01 -1.568004637956619263e-01 4.050656259059906006e-01 1.472581028938293457e-01 2.874854803085327148e-01 -9.998133033514022827e-02
-1.542661041021347046e-01 2.157480716705322266e-01 -1.452867537736892700e-01 -1.349974721670150757e-01 -2.051186859607696533e-01 -9.519753605127334595e-02 -3.837113380432128906e-01 -8.548869192600250244e-02 2.828651070594787598e-01 9.939246624708175659e-02 -9.803602099418640137e-02 -5.085597634315490723e-01 -5.910208448767662048e-02 -2.073170393705368042e-01 -1.235685497522354126e-01 -5.914534628391265869e-02 -1.466855406761169434e-01 1.685869134962558746e-02 2.225361466407775879e-01 5.981427058577537537e-02 8.892779797315597534e-02 4.803044348955154419e-02 -5.305675789713859558e-02 7.006485015153884888e-02 2.688858844339847565e-02 8.791262656450271606e-02 -4.548417776823043823e-02 -2.198863029479980469e-02 2.594986855983734131e-01 2.750581204891204834e-01 -5.795092508196830750e-02 -1.052048802375793457e-01
-2.657331228256225586e-01 -3.632731735706329346e-02 -2.640007436275482178e-01 -7.734465599060058594e-02 -3.195214644074440002e-02 -2.560405135154724121e-01 2.268562912940979004e-01 -1.632201224565505981e-01 -4.308955743908882141e-02 4.455478489398956299e-02 -2.269776724278926849e-02 -1.176545992493629456e-01 8.947454392910003662e-02 1.068352237343788147e-01 2.404107339680194855e-02 2.090766429901123047e-01 -3.289505541324615479e-01 -2.133159339427947998e-02 -2.250613458454608917e-02 -2.828594297170639038e-02 -1.300120651721954346e-01 -4.341446980834007263e-02 -5.253320187330245972e-02 2.509053051471710205e-01 5.288035869598388672e-01 1.010508909821510315e-01 9.379867464303970337e-03 8.166705816984176636e-02 2.856862843036651611e-01 6.442403048276901245e-02 -1.782096326351165771e-01 -1.311343461275100708e-01
-4.262137115001678467e-01 -2.292707264423370361e-01 -2.466541230678558350e-01 2.512641437351703644e-02 9.894760698080062866e-02 -2.739063501358032227e-01 1.061139628291130066e-01 -3.649472445249557495e-02 -1.747115552425384521e-01 -1.637349277734756470e-02 -3.541313484311103821e-02 -2.957121133804321289e-01 3.555265069007873535e-01 -5.947926267981529236e-02 -8.081238716840744019e-02 4.392027482390403748e-02 -2.201209366321563721e-01 -9.405570477247238159e-02 -1.586615145206451416e-01 -2.299038767814636230e-01 -2.788001596927642822e-01 1.398150324821472168e-01 1.583249717950820923e-01 -8.932511508464813232e-02 9.142558276653289795e-02 6.604921072721481323e-02 7.169643044471740723e-02 -1.161311790347099304e-01 -1.479600965976715088e-01 -1.041354015469551086e-01 -5.400317534804344177e-02 -1.278990209102630615e-01
-2.623062431812286377e-01 2.354769967496395111e-02 2.424831874668598175e-02 1.516821384429931641e-01 -8.529790490865707397e-02 -3.346899747848510742e-01 -1.610317379236221313e-01 -2.636632621288299561e-01 1.340487599372863770e-01 1.058905497193336487e-01 3.032109141349792480e-01 -2.825949192047119141e-01 -6.969380378723144531e-02 -2.499529868364334106e-01 -1.568332761526107788e-01 2.943166792392730713e-01 -6.896726042032241821e-02 -1.368705332279205322e-01 7.719676196575164795e-02 -8.806174248456954956e-02 2.366817444562911987e-01 -1.038983371108770370e-02 -1.652896851301193237e-01 1.023659035563468933e-01 1.817479170858860016e-02 4.575365409255027771e-02 -1.547091007232666016e-01 3.763645421713590622e-03 2.718020677566528320e-01 1.643887907266616821e-01 3.309389343485236168e-03 -2.331474423408508301e-01
-1.491684764623641968e-01 -3.768860176205635071e-02 -3.501287996768951416e-01 -1.775253713130950928e-01 -1.074307411909103394e-01 -4.411343634128570557e-01 -1.632322669029235840e-01 -1.171258389949798584e-01 9.550898522138595581e-02 1.591843366622924805e-01 -8.398015052080154419e-02 -9.023965150117874146e-02 3.286379873752593994e-01 -1.739705651998519897e-01 -3.098120167851448059e-02 5.886196717619895935e-02 4.544816166162490845e-02 1.587046869099140167e-02 6.788851320743560791e-02 5.734647810459136963e-02 -8.093638718128204346e-02 -9.078352898359298706e-02 -2.466643415391445160e-02 7.583111524581909180e-02 4.287212789058685303e-01 -2.292053699493408203e-01 -3.245173767209053040e-02 -9.164324402809143066e-02 -4.657874628901481628e-02 1.732273846864700317e-01 2.679632604122161865e-01 -4.724277183413505554e-02
-5.835319310426712036e-02 1.942517980933189392e-02 -2.284236997365951538e-01 -2.893635928630828857e-01 1.352001130580902100e-01 -2.547824382781982422e-01 -2.040469497442245483e-01 -4.372225701808929443e-01 2.819605171680450439e-01 1.720088720321655273e-02 1.872428506612777710e-01 -8.559892326593399048e-02 2.557822763919830322e-01 2.749490551650524139e-02 2.093297839164733887e-01 7.640127837657928467e-02 -1.044004708528518677e-01 1.452690958976745605e-01 8.559966459870338440e-03 -2.200092375278472900e-01 -6.518482696264982224e-03 3.602636605501174927e-02 -6.591717898845672607e-02 6.976235657930374146e-02 -2.350918352603912354e-01 -2.338469028472900391e-02 1.125623192638158798e-02 -1.394771933555603027e-01 1.085585728287696838e-01 -1.248953714966773987e-01 -4.814656823873519897e-02 -3.319126665592193604e-01
9.420169144868850708e-02 -1.587126553058624268e-01 3.315227478742599487e-02 2.195578366518020630e-01 1.427489519119262695e-01 -4.197981059551239014e-01 1.146110072731971741e-01 -1.572500169277191162e-01 4.756625369191169739e-02 -1.988035440444946289e-02 7.213306613266468048e-03 -1.004404202103614807e-01 3.118000030517578125e-01 -1.860031485557556152e-01 3.513602912425994873e-01 2.851545214653015137e-01 -2.397388070821762085e-01 -7.633636146783828735e-02 2.050362378358840942e-01 -2.787821888923645020e-01 -1.504680514335632324e-01 8.299620449542999268e-02 1.131131350994110107e-01 -4.026111564598977566e-04 2.761075794696807861e-01 4.321179911494255066e-02 -2.966756373643875122e-02 2.779259160161018372e-02 8.338877558708190918e-02 1.005683559924364090e-02 -1.354404091835021973e-01 -4.732681065797805786e-02
-1.222366169095039368e-01 2.392603754997253418e-01 -2.873061299324035645e-01 -1.275512576103210449e-01 4.466128349304199219e-02 -7.819635421037673950e-02 2.994188070297241211e-01 -2.605355978012084961e-01 1.797353029251098633e-01 3.626509383320808411e-02 5.583591386675834656e-02 -1.795893907546997070e-01 1.947476714849472046e-01 -2.736292965710163116e-02 1.088540628552436829e-02 7.523977756500244141e-02 -2.227551490068435669e-01 1.836387217044830322e-01 3.318647742271423340e-01 -3.673948049545288086e-01 6.526996940374374390e-02 -2.241466939449310303e-01 -1.187039539217948914e-01 -2.686977088451385498e-01 -5.630423128604888916e-02 -7.807165384292602539e-02 -2.000186964869499207e-02 -2.330151200294494629e-01 -2.380875870585441589e-02 -1.109284386038780212e-01 -3.165940195322036743e-02 -5.320655554533004761e-02
-1.094999685883522034e-01 -5.816825106739997864e-02 -1.552554070949554443e-01 2.144336514174938202e-02 8.562722243368625641e-03 -1.314111948013305664e-01 1.416952610015869141e-01 -9.446128457784652710e-02 2.460495829582214355e-01 3.309049010276794434e-01 -1.426474004983901978e-01 -3.922632336616516113e-01 9.384031593799591064e-02 -2.314640581607818604e-02 7.181929796934127808e-02 -1.686739027500152588e-01 -2.155568301677703857e-01 3.180169761180877686e-01 3.449434340000152588e-01 -1.512219309806823730e-01 1.215706691145896912e-01 -1.474936008453369141e-01 1.228954568505287170e-01 2.314036935567855835e-01 1.499615460634231567e-01 -1.560105755925178528e-02 -1.270727720111608505e-02 -7.342663407325744629e-02 1.913115978240966797e-01 -2.059857398271560669e-01 -1.483143121004104614e-01 -5.060800537467002869e-02
-3.531878069043159485e-02 -1.217837035655975342e-01 -1.179489418864250183e-01 -7.572357356548309326e-02 3.024966418743133545e-01 -2.984393537044525146e-01 1.451030224561691284e-01 -5.320499464869499207e-02 3.191474378108978271e-01 -3.068835940212011337e-03 -2.422191500663757324e-01 -3.858923316001892090e-01 8.029137551784515381e-02 -3.325490951538085938e-01 -1.074671000242233276e-01 3.742458298802375793e-02 -3.230257332324981689e-02 -1.211559623479843140e-01 8.386930078268051147e-02 1.427809000015258789e-01 -5.033870041370391846e-02 2.093665115535259247e-02 2.692768275737762451e-01 1.182203218340873718e-01 3.566847443580627441e-01 1.073070392012596130e-01 -7.893418893218040466e-03 -1.786979883909225464e-01 4.463697969913482666e-02 8.661698549985885620e-02 -4.109297692775726318e-02 -7.660008966922760010e-02
-3.370238840579986572e-02 8.859074115753173828e-02 -2.465595602989196777e-01 -3.700418770313262939e-01 1.343811303377151489e-01 -2.587698996067047119e-01 1.286910846829414368e-02 -8.991965651512145996e-02 1.748041808605194092e-01 7.347637414932250977e-02 -4.332253709435462952e-02 -1.822174936532974243e-01 1.831984072923660278e-01 -1.313370466232299805e-01 1.208834573626518250e-01 -5.914715677499771118e-02 1.542280148714780807e-02 3.736750781536102295e-02 1.896244436502456665e-01 -3.603188991546630859e-01 2.081529796123504639e-01 2.195234894752502441e-01 2.162013798952102661e-01 -2.025567442178726196e-01 9.069367498159408569e-02 -1.612608879804611206e-01 -7.530669867992401123e-02 -1.901127956807613373e-02 1.305948048830032349e-01 -2.364248484373092651e-01 2.943739593029022217e-01 -1.161114647984504700e-01
-1.193671720102429390e-03 -3.861550390720367432e-01 -2.139428853988647461e-01 -1.751884818077087402e-01 -5.063320975750684738e-03 -4.092409908771514893e-01 5.516019091010093689e-02 -1.365364193916320801e-01 -7.147800177335739136e-02 2.898139059543609619e-01 1.740835011005401611e-01 -2.626558206975460052e-02 1.716968864202499390e-01 1.247730106115341187e-01 -8.204404264688491821e-02 -3.691217675805091858e-02 -1.513175815343856812e-01 -2.749111056327819824e-01 -3.041912056505680084e-02 -3.211281001567840576e-01 -1.841480582952499390e-01 1.740131527185440063e-01 1.229886114597320557e-01 2.493073605000972748e-02 1.183162629604339600e-01 6.783348321914672852e-02 9.741970151662826538e-02 -2.296081036329269409e-01 1.997395008802413940e-01 8.409105986356735229e-02 9.828146547079086304e-03 -4.072645679116249084e-02
-1.335732787847518921e-01 1.279220432043075562e-01 -1.243551969528198242e-01 -1.421882361173629761e-01 2.307323366403579712e-01 -3.432994484901428223e-01 2.531774714589118958e-02 -2.745894491672515869e-01 8.512797206640243530e-02 1.882720552384853363e-02 -1.012444198131561279e-01 -2.275331877171993256e-02 3.326113522052764893e-02 3.792199864983558655e-02 -1.383760422468185425e-01 1.530404984951019287e-01 -4.548200964927673340e-01 1.010028123855590820e-01 -3.558813631534576416e-01 -1.760221570730209351e-01 -1.436251550912857056e-01 -8.223930746316909790e-02 7.005012035369873047e-02 2.104217112064361572e-01 1.229648217558860779e-01 6.838750094175338745e-02 2.483926415443420410e-01 -1.560516953468322754e-01 1.655199676752090454e-01 2.623103000223636627e-02 -7.003802061080932617e-02 -1.714193671941757202e-01
-1.258228998631238937e-02 -1.576070636510848999e-01 7.456249091774225235e-03 -3.126069530844688416e-02 1.050821021199226379e-01 -1.635861247777938843e-01 1.463482230901718140e-01 -1.816560775041580200e-01 3.914902210235595703e-01 3.675787746906280518e-01 -8.219949156045913696e-02 -2.968279719352722168e-01 3.485300019383430481e-02 -6.900534778833389282e-02 -2.779799979180097580e-03 -1.090934500098228455e-01 -2.403367161750793457e-01 -2.040839940309524536e-02 1.087449342012405396e-01 -7.288539409637451172e-02 -2.420856207609176636e-01 -1.629785001277923584e-01 3.442497849464416504e-01 1.236564218997955322e-01 1.391244828701019287e-01 2.025143504142761230e-01 -1.033968254923820496e-01 -2.103633433580398560e-01 9.491273015737533569e-02 -1.571781039237976074e-01 -8.536501973867416382e-02 -1.732846051454544067e-01
-2.258737981319427490e-01 2.446603029966354370e-01 -3.984836488962173462e-02 -9.875764697790145874e-02 -1.950595229864120483e-01 -2.082313895225524902e-01 1.210756134241819382e-02 -1.022499203681945801e-01 1.890381425619125366e-01 -2.025234745815396309e-03 1.833130256272852421e-03 -3.796858787536621094e-01 2.248151600360870361e-01 -4.130125045776367188e-02 2.064908295869827271e-01 -2.479025274515151978e-01 -3.229945898056030273e-01 6.076037883758544922e-03 1.447898894548416138e-01 4.360191151499748230e-02 -1.269564181566238403e-01 2.970030903816223145e-01 -8.330692537128925323e-03 -4.036113992333412170e-02 -7.460089400410652161e-03 -1.731618493795394897e-01 2.477664649486541748e-01 -1.776190847158432007e-01 1.449370682239532471e-01 9.931977838277816772e-02 1.647138893604278564e-01 -1.878590583801269531e-01
7.530606538057327271e-02 -1.536473538726568222e-02 -9.412405639886856079e-02 1.347325146198272705e-01 3.979516625404357910e-01 -8.364841341972351074e-02 -6.350989639759063721e-02 4.601547122001647949e-02 3.749015331268310547e-01 -7.848767191171646118e-02 2.099404633045196533e-01 -2.259077876806259155e-01 1.413363963365554810e-01 -1.639868319034576416e-02 -7.697606831789016724e-02 1.409117281436920166e-01 -3.343497812747955322e-01 -6.868811696767807007e-02 4.996031057089567184e-03 -2.245975434780120850e-01 9.323676116764545441e-03 1.923735141754150391e-01 3.737485408782958984e-02 2.814940921962261200e-02 3.102531135082244873e-01 -9.105435572564601898e-03 6.036024913191795349e-02 -2.578683495521545410e-01 2.160176075994968414e-02 5.164293572306632996e-02 2.400787174701690674e-01 -2.724130749702453613e-01
-1.396203935146331787e-01 1.837908476591110229e-02 -5.196122080087661743e-02 -4.173030704259872437e-02 -4.961128160357475281e-02 -1.296614706516265869e-01 -1.100523862987756729e-02 -2.077026963233947754e-01 1.946030110120773315e-01 -4.405508562922477722e-02 3.678295910358428955e-01 -4.173304736614227295e-01 2.012456655502319336e-01 -3.011126816272735596e-01 -9.514551609754562378e-02 -4.143727570772171021e-02 5.465396121144294739e-02 4.244000185281038284e-03 -4.514909908175468445e-02 -6.188559904694557190e-02 1.254252344369888306e-01 1.195432692766189575e-01 -2.030595950782299042e-02 1.280159503221511841e-01 1.143958196043968201e-01 -1.113365665078163147e-01 1.574589163064956665e-01 -2.141395062208175659e-01 4.337170720100402832e-01 -6.670374423265457153e-02 2.518126666545867920e-01 -1.190913394093513489e-01
-1.910986900329589844e-01 -9.186911582946777344e-02 -5.929237231612205505e-02 -1.849623769521713257e-01 2.728379070758819580e-01 -3.199961781501770020e-01 -9.961394965648651123e-02 -7.030934840440750122e-02 3.248117268085479736e-01 -1.426316499710083008e-01 1.241594776511192322e-01 -2.755813300609588623e-02 5.508847907185554504e-02 2.879332378506660461e-02 -1.394652426242828369e-01 -1.006886810064315796e-01 -1.994344741106033325e-01 -7.209551334381103516e-02 1.913389116525650024e-01 -3.857257366180419922e-01 -8.098229765892028809e-02 3.721680343151092529e-01 7.908529788255691528e-02 1.204133853316307068e-01 -3.541302308440208435e-02 4.029492288827896118e-02 7.456099241971969604e-02 -5.593869445874588564e-06 2.827777564525604248e-01 6.582383811473846436e-02 2.281205356121063232e-01 -9.579303115606307983e-02
1.089835613965988159e-01 7.126292586326599121e-02 -1.640561074018478394e-01 1.557537913322448730e-01 3.092174530029296875e-01 -2.189240902662277222e-01 2.653204090893268585e-02 4.626606591045856476e-03 2.029909491539001465e-01 -2.287127226591110229e-01 1.682451516389846802e-01 -1.418680548667907715e-01 5.800650920718908310e-03 1.082413271069526672e-01 9.614582359790802002e-02 -8.664863184094429016e-03 -2.306386232376098633e-01 1.114421933889389038e-01 5.585094541311264038e-02 -4.126459360122680664e-01 5.219526588916778564e-02 8.692509680986404419e-02 1.644465774297714233e-01 -5.188201367855072021e-02 3.872685134410858154e-01 2.107788622379302979e-02 1.371283382177352905e-01 -1.735002249479293823e-01 8.136962354183197021e-02 2.835300983861088753e-03 1.923701167106628418e-01 -3.203091025352478027e-01
1.012178659439086914e-01 -3.735798597335815430e-02 -3.302254676818847656e-01 -3.267112076282501221e-01 1.233793422579765320e-01 -1.980905979871749878e-01 -6.978809088468551636e-02 -2.702586352825164795e-01 3.059155773371458054e-03 4.870579391717910767e-02 9.365388005971908569e-02 6.432287395000457764e-02 1.742412298917770386e-01 -2.277964651584625244e-01 2.507713995873928070e-02 -4.425496980547904968e-02 -2.588633596897125244e-01 1.598778665065765381e-01 1.351870447397232056e-01 -1.103330180048942566e-01 1.481543779373168945e-01 1.957484036684036255e-01 2.404983490705490112e-01 4.791608080267906189e-02 7.917138189077377319e-02 -8.778196573257446289e-02 2.400719076395034790e-01 5.190793052315711975e-02 3.451184630393981934e-01 3.177702128887176514e-01 4.669568315148353577e-02 8.861292153596878052e-03
-4.768374562263488770e-02 -4.875744879245758057e-02 -1.716533303260803223e-02 -5.039734840393066406e-01 6.873499602079391479e-02 -4.500785171985626221e-01 -2.209349870681762695e-01 -2.076813727617263794e-01 1.076235920190811157e-01 4.144677519798278809e-02 6.147472560405731201e-02 -5.173467099666595459e-02 1.615790724754333496e-01 4.400872439146041870e-02 2.986549139022827148e-01 -1.034456212073564529e-02 -2.197147905826568604e-01 1.310426741838455200e-01 2.083434723317623138e-02 -8.556810021400451660e-02 -1.665911637246608734e-03 4.339123144745826721e-02 2.460958361625671387e-01 1.003288775682449341e-01 9.168562293052673340e-02 8.423078805208206177e-02 -4.763570800423622131e-02 -2.783267199993133545e-01 7.037081569433212280e-02 9.426889568567276001e-02 8.829462528228759766e-02 -2.052694559097290039e-01
-2.857682704925537109e-01 -5.776865873485803604e-03 -1.106182485818862915e-01 -3.081226050853729248e-01 -1.123233139514923096e-02 -3.270695805549621582e-01 3.187088072299957275e-01 -1.996337771415710449e-01 1.635111421346664429e-01 1.063518300652503967e-01 -8.719097077846527100e-02 -1.033636406064033508e-01 8.248699456453323364e-02 -2.095706909894943237e-01 3.178155422210693359e-02 1.868255734443664551e-01 7.088784128427505493e-02 3.008697554469108582e-02 2.636577188968658447e-02 -2.510122358798980713e-01 1.679511219263076782e-01 9.919515252113342285e-02 1.330122649669647217e-01 2.374759614467620850e-01 3.098982870578765869e-01 -1.225834935903549194e-01 -8.569633215665817261e-02 3.780912607908248901e-02 2.797576189041137695e-01 1.974157243967056274e-01 -2.411229349672794342e-02 -1.428288035094738007e-02
-3.019795119762420654e-01 -2.253358960151672363e-01 -2.517025172710418701e-01 1.996873766183853149e-01 -4.831288382411003113e-02 -4.070965573191642761e-02 -1.016258671879768372e-01 -1.554848700761795044e-01 4.323735535144805908e-01 1.725304275751113892e-01 1.982017233967781067e-02 -1.813328415155410767e-01 1.070197150111198425e-01 -6.388241797685623169e-02 -2.512036636471748352e-02 1.341133117675781250e-01 -2.318821698427200317e-01 2.890161471441388130e-03 -4.262421280145645142e-02 1.020031496882438660e-01 -2.126884162425994873e-01 2.749123871326446533e-01 2.120785266160964966e-01 2.498909831047058105e-01 5.095733329653739929e-02 2.665491588413715363e-02 -8.170442283153533936e-02 9.882646054029464722e-02 -5.916573107242584229e-02 6.280589103698730469e-02 1.048755049705505371e-01 -3.158161342144012451e-01
-2.310342192649841309e-01 -2.087843418121337891e-01 -3.039705455303192139e-01 -3.116132020950317383e-01 1.520540118217468262e-01 -1.872482299804687500e-01 1.636416763067245483e-01 -1.095631271600723267e-01 6.473610550165176392e-02 -8.592174947261810303e-02 7.077593356370925903e-02 -1.678190976381301880e-01 2.305083572864532471e-01 -1.833774298429489136e-01 -1.268999557942152023e-02 1.401687562465667725e-01 -1.875792294740676880e-01 -1.190263498574495316e-02 1.025576442480087280e-01 -6.449791043996810913e-02 2.315703965723514557e-02 2.042877823114395142e-01 6.802580505609512329e-02 2.539990544319152832e-01 1.417666822671890259e-01 -9.268015623092651367e-02 3.404946029186248779e-01 9.337125718593597412e-02 -2.349301939830183983e-03 1.245274543762207031e-01 2.187609821557998657e-01 -2.951632738113403320e-01
8.062630146741867065e-02 -1.364028900861740112e-01 -3.302995488047599792e-02 3.755908459424972534e-02 2.119109928607940674e-01 -3.722256720066070557e-01 -2.421856969594955444e-01 -9.820396453142166138e-02 8.242433518171310425e-02 2.344445586204528809e-01 -2.509717829525470734e-02 -4.563843086361885071e-02 3.094939589500427246e-01 -1.659181155264377594e-02 -1.171815618872642517e-01 2.395703047513961792e-01 -2.696588933467864990e-01 1.394176781177520752e-01 5.398536100983619690e-02 -8.865187875926494598e-03 -1.011730059981346130e-01 3.171190321445465088e-01 7.262472528964281082e-03 1.062879897654056549e-02 2.739853262901306152e-01 -2.450419664382934570e-01 -7.639003545045852661e-02 -1.701798103749752045e-02 2.332108765840530396e-01 8.077202737331390381e-02 2.624889314174652100e-01 -1.086973473429679871e-01
1.040005013346672058e-01 1.428491771221160889e-01 -8.533872663974761963e-02 -7.280603796243667603e-02 9.495539218187332153e-02 -2.978255748748779297e-01 -1.605348736047744751e-01 -1.358999311923980713e-01 -1.791677623987197876e-02 2.428914159536361694e-01 1.214441284537315369e-02 -2.162911295890808105e-01 -9.881405532360076904e-02 2.680017426609992981e-02 9.690880030393600464e-02 7.892111688852310181e-02 -2.918699681758880615e-01 1.006670519709587097e-01 1.726105213165283203e-01 -2.276077270507812500e-01 1.081461086869239807e-01 1.828718185424804688e-01 7.725465297698974609e-02 1.811866313219070435e-01 1.159501597285270691e-01 1.837364286184310913e-01 -1.586719453334808350e-01 1.408315896987915039e-01 5.274225473403930664e-01 2.064130604267120361e-01 -8.873978257179260254e-02 -1.277273334562778473e-02
-2.748415470123291016e-01 1.482918411493301392e-01 -1.614655926823616028e-02 9.563492983579635620e-02 2.084370255470275879e-01 -1.717206686735153198e-01 -5.241024866700172424e-02 -2.045440524816513062e-01 1.625232398509979248e-01 5.716073140501976013e-02 1.753131896257400513e-01 -2.071462422609329224e-01 -1.135960593819618225e-01 -9.075140208005905151e-02 -1.041355878114700317e-01 -1.586223244667053223e-01 -1.226476728916168213e-01 -2.601221501827239990e-01 6.619328632950782776e-03 -9.649155288934707642e-02 -3.543487787246704102e-01 3.809493780136108398e-01 1.632303595542907715e-01 -5.127821350470185280e-05 9.932479262351989746e-02 -2.267844676971435547e-01 -2.284685224294662476e-01 -1.836131662130355835e-01 2.038849741220474243e-01 7.203905284404754639e-02 -1.617906540632247925e-01 7.444343715906143188e-02
-8.379511535167694092e-02 -1.840988872572779655e-03 -1.793301552534103394e-01 4.934548959136009216e-02 -6.284801661968231201e-02 -1.060959249734878540e-01 -1.073183566331863403e-01 -2.409796267747879028e-01 5.280976183712482452e-03 -2.338484488427639008e-02 2.990522384643554688e-01 -2.840242087841033936e-01 1.314656287431716919e-01 -3.314293026924133301e-01 -1.123746261000633240e-01 -2.397124469280242920e-01 -5.347441881895065308e-02 7.969692349433898926e-03 1.879086345434188843e-01 -1.890021264553070068e-01 -9.687843173742294312e-02 -2.266901433467864990e-01 -7.097082585096359253e-02 -3.310915231704711914e-01 3.702268600463867188e-01 -8.902393281459808350e-02 -5.923889577388763428e-02 -2.758021093904972076e-02 2.704482972621917725e-01 2.146298252046108246e-02 -1.621600091457366943e-01 -8.450928330421447754e-02
-8.276250213384628296e-02 1.369513869285583496e-01 -1.073834598064422607e-01 1.879478693008422852e-01 3.821778893470764160e-01 -1.901278793811798096e-01 6.585268676280975342e-02 -4.378620535135269165e-02 3.039103150367736816e-01 -1.427535414695739746e-01 2.967875599861145020e-01 -2.618510648608207703e-02 1.103712171316146851e-01 -2.301193624734878540e-01 2.996086375787854195e-03 3.049579635262489319e-02 -1.834378838539123535e-01 -4.087992385029792786e-02 4.146845266222953796e-02 -2.403867393732070923e-01 1.408031443133950233e-03 2.142797708511352539e-01 1.380392611026763916e-01 -1.584973782300949097e-01 2.454231530427932739e-01 1.948614791035652161e-02 6.548146158456802368e-02 -1.626287251710891724e-01 2.614885754883289337e-02 -8.928044699132442474e-03 2.860496640205383301e-01 -3.356132805347442627e-01
-2.185529023408889771e-01 -3.358744680881500244e-01 -3.235105276107788086e-01 7.296971976757049561e-02 1.353591233491897583e-01 -3.337335884571075439e-01 2.630198560655117035e-02 -2.198096662759780884e-01 -3.396533429622650146e-02 1.210399344563484192e-01 2.303978651762008667e-01 -3.916444256901741028e-02 1.929629780352115631e-02 -2.515220940113067627e-01 -7.169988006353378296e-02 -1.214924007654190063e-01 -1.922132074832916260e-01 2.355549633502960205e-01 -6.438699364662170410e-02 -1.811280101537704468e-01 1.237634755671024323e-02 -4.260032996535301208e-02 -1.807256191968917847e-01 2.046450227499008179e-01 1.550067514181137085e-01 1.268525272607803345e-01 -1.360643059015274048e-01 -3.204629197716712952e-02 2.935282886028289795e-02 1.330049186944961548e-01 3.230135440826416016e-01 -9.126675128936767578e-02
-3.318080604076385498e-01 -3.681784030050039291e-03 -2.058629095554351807e-01 -1.181901469826698303e-01 2.449493855237960815e-01 -3.601349294185638428e-01 -2.810415998101234436e-02 -1.672812253236770630e-01 1.141291484236717224e-01 -4.592353105545043945e-02 -1.218560058623552322e-02 1.943713240325450897e-02 1.783404648303985596e-01 -7.703701406717300415e-02 -1.208016350865364075e-01 1.464321166276931763e-01 -3.107196390628814697e-01 2.391828894615173340e-01 -3.291493356227874756e-01 -1.708005964756011963e-01 -5.945667251944541931e-02 1.588250994682312012e-01 -1.538099348545074463e-01 2.238086983561515808e-02 1.585315614938735962e-01 3.704577684402465820e-02 1.490577161312103271e-01 3.094376064836978912e-02 2.066402435302734375e-01 2.624929137527942657e-02 -1.428518891334533691e-01 -2.607156336307525635e-01
-1.452912539243698120e-01 1.047807335853576660e-01 -1.880483180284500122e-01 -5.801257863640785217e-02 3.522107601165771484e-01 -2.635335028171539307e-01 -1.997980773448944092e-01 -2.967139482498168945e-01 9.994275122880935669e-02 -1.526279896497726440e-01 -1.627889275550842285e-01 -2.866551578044891357e-01 1.497220993041992188e-01 -6.636153906583786011e-02 -1.075275689363479614e-01 -8.097359538078308105e-02 -2.076805084943771362e-01 -8.025060407817363739e-03 1.092714294791221619e-01 -1.363730281591415405e-01 1.614858508110046387e-01 -1.097281128168106079e-01 -9.298028051853179932e-02 1.793426573276519775e-01 1.641826927661895752e-01 -3.379876613616943359e-01 1.833662986755371094e-01 -4.302803426980972290e-02 1.235960349440574646e-01 -7.766019552946090698e-02 2.574388980865478516e-01 -6.260727345943450928e-02
-3.924621641635894775e-02 1.330856233835220337e-01 -3.529095351696014404e-01 1.852622181177139282e-01 5.188407376408576965e-02 -1.730331778526306152e-01 1.175255402922630310e-01 -4.732005298137664795e-03 3.355946540832519531e-01 3.142202496528625488e-01 -2.163833230733871460e-01 -3.294887840747833252e-01 1.321202218532562256e-01 2.984610013663768768e-02 -6.583473645150661469e-03 2.324315160512924194e-02 -2.313582748174667358e-01 1.268136203289031982e-01 1.310674250125885010e-01 -8.838415145874023438e-02 -7.496482133865356445e-02 7.064438890665769577e-03 1.472193300724029541e-01 2.025678604841232300e-01 2.622676827013492584e-02 -1.538470387458801270e-01 5.226077884435653687e-02 -2.322462797164916992e-01 2.102339714765548706e-01 -1.941417306661605835e-01 -2.371737509965896606e-01 -8.716623485088348389e-02
-3.431198596954345703e-01 1.311914920806884766e-01 -2.103349715471267700e-01 -4.800570197403430939e-03 2.880546152591705322e-01 1.662763021886348724e-02 -4.304749891161918640e-02 -2.224690467119216919e-01 1.365295648574829102e-01 -6.528820085804909468e-05 4.198131710290908813e-02 -3.640983402729034424e-01 -2.038716077804565430e-01 -1.395963970571756363e-02 1.960550248622894287e-01 -3.611055389046669006e-02 -2.170104086399078369e-01 -1.191828548908233643e-01 -1.677602715790271759e-02 -3.692735359072685242e-02 -6.137700751423835754e-02 3.095488809049129486e-02 2.834173440933227539e-01 2.846984565258026123e-01 2.411895245313644409e-01 -3.114927709102630615e-01 7.721335627138614655e-03 -6.671163719147443771e-04 1.989819705486297607e-01 1.445409804582595825e-01 -8.320759236812591553e-02 -3.032264532521367073e-03
-3.453146517276763916e-01 -9.896983206272125244e-02 -1.703864037990570068e-01 2.081629587337374687e-03 -8.176140487194061279e-02 -1.398819237947463989e-01 -6.466574850492179394e-04 -2.920417487621307373e-01 5.143262147903442383e-01 -5.919769406318664551e-02 -4.822915047407150269e-02 -1.966839879751205444e-01 3.084258437156677246e-01 8.222195901907980442e-04 9.736019372940063477e-02 5.866958573460578918e-02 -3.012451231479644775e-01 -9.738286584615707397e-02 -4.799894988536834717e-02 1.516282260417938232e-01 3.000403009355068207e-02 1.215234994888305664e-01 2.660365402698516846e-02 -2.586542256176471710e-02 -1.036153212189674377e-01 -1.350117176771163940e-01 -1.184052750468254089e-01 -2.494156807661056519e-01 4.291779175400733948e-02 1.691715270280838013e-01 1.702649295330047607e-01 7.794976979494094849e-02
-1.905650459229946136e-02 1.454981416463851929e-01 -3.909442424774169922e-01 1.234216615557670593e-01 6.294321268796920776e-03 -8.500088751316070557e-02 6.535961478948593140e-02 -2.809436917304992676e-01 1.297958046197891235e-01 5.523787438869476318e-02 -5.625922232866287231e-02 -8.036934584379196167e-02 5.175868049263954163e-02 -1.908407956361770630e-01 -1.812778264284133911e-01 -2.770118415355682373e-01 2.129023522138595581e-02 4.707288742065429688e-02 2.872990667819976807e-01 -2.417912334203720093e-01 -5.439346283674240112e-02 -2.174234539270401001e-01 -7.319709658622741699e-02 -2.401623874902725220e-01 1.092496886849403381e-02 8.349061757326126099e-02 -2.135257422924041748e-02 -3.713399469852447510e-01 2.406718730926513672e-01 -1.119224801659584045e-01 -9.553488343954086304e-02 -2.444500029087066650e-01
-2.015469670295715332e-01 2.787611484527587891e-01 -4.707690677605569363e-04 1.105566546320915222e-01 3.480114787817001343e-02 -2.180617153644561768e-01 2.183726578950881958e-01 -1.337459087371826172e-01 1.715806424617767334e-01 -1.199877783656120300e-01 2.061713039875030518e-01 -2.767300903797149658e-01 1.968972384929656982e-01 -1.217408180236816406e-01 -2.884750487282872200e-03 1.081917807459831238e-01 2.836075052618980408e-02 -4.762046039104461670e-03 1.466880142688751221e-01 -1.521013528108596802e-01 8.096531033515930176e-02 2.177248001098632812e-01 -1.430383324623107910e-01 1.952130049467086792e-01 4.558826684951782227e-01 -1.658360064029693604e-01 -4.541550204157829285e-02 -2.726660110056400299e-02 2.471049688756465912e-02 -9.976822137832641602e-02 -2.236563153564929962e-02 -3.459440171718597412e-01
1.070724055171012878e-01 5.139840394258499146e-02 -6.453835219144821167e-02 1.475575566291809082e-01 2.151893265545368195e-02 -3.355869352817535400e-01 1.478367149829864502e-01 -1.995605528354644775e-01 3.670538775622844696e-03 1.206723675131797791e-01 9.736327826976776123e-02 -1.780582666397094727e-01 2.802462577819824219e-01 -2.590976357460021973e-01 1.655752956867218018e-01 2.582601830363273621e-02 5.236054304987192154e-03 -2.799492888152599335e-02 5.131446123123168945e-01 -3.537427783012390137e-01 2.656070142984390259e-02 1.321537345647811890e-01 1.439203917980194092e-01 -2.186090499162673950e-01 1.235897764563560486e-01 -9.006535634398460388e-03 -7.677578181028366089e-02 6.854934245347976685e-02 -3.920708224177360535e-02 -1.104699075222015381e-01 4.057808592915534973e-02 -1.959851980209350586e-01
-4.148987531661987305e-01 5.028550513088703156e-03 -4.269191995263099670e-02 -1.937074363231658936e-01 2.263877391815185547e-01 -3.495907187461853027e-01 4.105155542492866516e-02 -2.805556654930114746e-01 1.440003365278244019e-01 8.368395268917083740e-03 8.890847861766815186e-02 -8.281505852937698364e-02 2.130697481334209442e-02 9.020225261338055134e-04 -7.311291247606277466e-02 -5.839374661445617676e-02 -3.637574017047882080e-01 2.223383039236068726e-01 -1.718437522649765015e-01 -7.122416049242019653e-02 -1.169984266161918640e-01 -1.295759715139865875e-02 -4.809271544218063354e-02 2.527414076030254364e-02 2.918660044670104980e-01 -1.072735562920570374e-01 1.451231092214584351e-01 1.382316052913665771e-01 1.399649381637573242e-01 -5.669562891125679016e-02 -2.376604229211807251e-01 -2.013284862041473389e-01
-2.021319270133972168e-01 7.373993843793869019e-02 -1.563907563686370850e-01 1.755133457481861115e-02 -7.009489834308624268e-02 -1.250840630382299423e-02 2.009592354297637939e-01 -1.289481371641159058e-01 2.357758432626724243e-01 -1.105147320777177811e-02 -3.769633769989013672e-01 -6.700177490711212158e-02 2.650385797023773193e-01 -8.386651054024696350e-03 7.935940474271774292e-02 5.464956164360046387e-02 -1.542670577764511108e-01 3.231887221336364746e-01 2.286123484373092651e-01 -1.751674413681030273e-01 -3.775432333350181580e-02 3.510038554668426514e-02 3.148134052753448486e-01 4.293091222643852234e-02 3.715410530567169189e-01 3.425447642803192139e-02 6.698448956012725830e-02 -9.422614425420761108e-02 7.338885962963104248e-02 -2.042357772588729858e-01 -1.929242610931396484e-01 -1.823449283838272095e-01
-1.451986432075500488e-01 4.030865803360939026e-02 1.650949008762836456e-02 -6.464385986328125000e-02 -9.333856403827667236e-02 -4.719330668449401855e-01 1.708410531282424927e-01 -2.563682794570922852e-01 3.061511516571044922e-01 -7.248972356319427490e-02 -7.871510088443756104e-02 -2.268986254930496216e-01 1.052380949258804321e-01 -9.871247410774230957e-02 6.625781208276748657e-02 7.521299272775650024e-02 -1.328977644443511963e-01 -9.801505506038665771e-02 8.785992860794067383e-02 -3.990908712148666382e-02 -1.871943026781082153e-01 2.053337991237640381e-01 3.587149977684020996e-01 2.161584943532943726e-01 1.552534699440002441e-01 -5.188640952110290527e-02 -2.480131238698959351e-01 1.073644608259201050e-01 -3.912661969661712646e-02 1.308790743350982666e-01 6.101394444704055786e-02 -2.180970162153244019e-01
-1.004129126667976379e-01 1.787211559712886810e-02 -3.535735011100769043e-01 -1.909037306904792786e-02 7.880172342993319035e-04 -2.710947990417480469e-01 1.765978485345840454e-01 -3.603250533342361450e-02 1.968203186988830566e-01 2.322174459695816040e-01 -2.629115283489227295e-01 -4.709268212318420410e-01 -2.822017110884189606e-02 1.761450991034507751e-02 1.808894574642181396e-01 -8.295198902487754822e-03 -1.267206668853759766e-01 3.515514731407165527e-01 1.867634654045104980e-01 -1.021533161401748657e-01 -4.750619828701019287e-02 4.962209984660148621e-02 1.831834763288497925e-01 1.564098894596099854e-02 6.562520563602447510e-02 -2.556686289608478546e-02 -1.469228230416774750e-02 -2.062917798757553101e-01 9.420450776815414429e-02 -1.380506306886672974e-01 -2.008100450038909912e-01 3.626211732625961304e-02
-2.068669497966766357e-01 1.662981510162353516e-01 -3.693224787712097168e-01 1.693786531686782837e-01 -5.975727108307182789e-04 6.542351096868515015e-02 2.723802626132965088e-01 -2.098931968212127686e-01 -7.882116734981536865e-02 2.325016707181930542e-01 1.075087040662765503e-01 -8.997742831707000732e-02 4.371446371078491211e-02 1.356875002384185791e-01 1.369013041257858276e-01 -7.409772276878356934e-02 -1.873354166746139526e-01 2.404975891113281250e-01 9.712082892656326294e-02 -6.658861786127090454e-02 2.136251516640186310e-02 2.166623473167419434e-01 2.167480885982513428e-01 -9.297357499599456787e-02 2.062715217471122742e-02 1.131407544016838074e-01 -1.957577913999557495e-01 -1.201794594526290894e-01 1.035265997052192688e-01 -6.229364871978759766e-02 6.074114888906478882e-02 -4.726058542728424072e-01
-1.024946644902229309e-01 -1.801321059465408325e-01 -8.871962130069732666e-02 -2.619630098342895508e-01 3.229889869689941406e-01 -1.258987188339233398e-01 -6.161661446094512939e-02 -2.498183250427246094e-01 1.066118180751800537e-01 2.309690862894058228e-01 -6.951590627431869507e-02 -3.029627799987792969e-01 2.312164902687072754e-01 -1.822409033775329590e-01 1.814149171113967896e-01 -4.627569392323493958e-02 -3.182572126388549805e-01 1.911443024873733521e-01 -1.133223474025726318e-01 -2.631188035011291504e-01 -2.593209967017173767e-02 3.497811779379844666e-02 -1.173400431871414185e-01 2.414775043725967407e-01 -8.821847848594188690e-03 3.283718600869178772e-02 1.568853855133056641e-01 -5.873927474021911621e-02 2.554654777050018311e-01 -8.843465894460678101e-02 -7.164274156093597412e-02 -9.903180599212646484e-02
-1.184762120246887207e-01 1.100926250219345093e-01 -1.609854549169540405e-01 -4.152559936046600342e-01 2.100501805543899536e-01 -2.639326751232147217e-01 -2.736872732639312744e-01 -3.858024477958679199e-01 9.331703186035156250e-02 -1.290610432624816895e-01 -1.221832185983657837e-01 -1.672013103961944580e-01 1.126954481005668640e-01 -1.610546708106994629e-01 2.408470064401626587e-01 -8.662553131580352783e-02 7.622177153825759888e-02 2.037921696901321411e-01 6.548044085502624512e-02 -8.332981169223785400e-02 -1.605494618415832520e-01 -1.085828542709350586e-01 7.169014215469360352e-02 2.704052254557609558e-02 2.223704382777214050e-02 1.557783186435699463e-01 7.335707079619169235e-03 -1.009655371308326721e-01 2.198823392391204834e-01 1.082120463252067566e-01 -9.999758563935756683e-03 -2.615002989768981934e-01
-2.475606650114059448e-01 1.120785772800445557e-01 -2.522584199905395508e-01 1.141521856188774109e-01 -1.862494796514511108e-01 -3.724507689476013184e-01 5.915749818086624146e-02 -3.778550401329994202e-02 -4.171852767467498779e-02 -1.965735480189323425e-02 7.446854561567306519e-02 -1.427378058433532715e-01 2.686603963375091553e-01 1.330720931291580200e-01 -2.437427826225757599e-02 -4.325285553932189941e-03 -1.139338240027427673e-01 -2.227774709463119507e-01 -1.645216494798660278e-01 -1.501600593328475952e-01 7.502687722444534302e-02 -1.052467450499534607e-01 4.627245962619781494e-01 -1.582271754741668701e-01 1.773269325494766235e-01 -1.455330550670623779e-01 -1.350793242454528809e-01 -4.207629710435867310e-02 1.568159162998199463e-01 2.197517007589340210e-01 5.436728149652481079e-02 -1.898526102304458618e-01
-1.646033972501754761e-01 5.752663314342498779e-02 1.186068635433912277e-02 1.317943334579467773e-01 2.111328244209289551e-01 -3.783114254474639893e-02 2.575033903121948242e-01 -4.333284199237823486e-01 7.963345199823379517e-02 -1.963063925504684448e-01 3.185664769262075424e-03 -4.148783683776855469e-01 2.450645565986633301e-01 -6.966271251440048218e-02 6.822345405817031860e-02 -6.935329735279083252e-02 -2.108245790004730225e-01 -9.258450567722320557e-02 3.956561908125877380e-02 -5.057115107774734497e-02 1.093936711549758911e-01 2.465195059776306152e-01 1.407604664564132690e-01 3.179996013641357422e-01 -3.325405344367027283e-02 1.086606830358505249e-01 6.142886355519294739e-02 -1.289851665496826172e-01 1.323291212320327759e-01 4.758452996611595154e-02 1.884126216173171997e-01 1.455829739570617676e-01
-6.770116090774536133e-02 -9.576514363288879395e-02 -2.787389755249023438e-01 -1.998898833990097046e-01 -2.967726066708564758e-02 -3.546797037124633789e-01 -1.014565080404281616e-01 -1.949177868664264679e-02 1.899515837430953979e-02 1.556170880794525146e-01 1.081959605216979980e-01 -3.257711231708526611e-01 9.391808509826660156e-02 -7.385779172182083130e-02 -3.308917628601193428e-03 3.368432521820068359e-01 -6.283628195524215698e-02 -2.024112492799758911e-01 -2.812911942601203918e-02 -3.473058342933654785e-01 -1.983606070280075073e-01 -2.149121016263961792e-01 -1.570828817784786224e-02 -1.120203454047441483e-02 3.870608285069465637e-02 2.209725081920623779e-01 1.913536787033081055e-01 -5.749027431011199951e-02 3.132598996162414551e-01 5.951659753918647766e-02 9.412082843482494354e-03 -1.297428160905838013e-01
-3.476566970348358154e-01 6.190691888332366943e-02 -2.843042016029357910e-01 -1.961477845907211304e-02 -9.237166494131088257e-02 -3.065977394580841064e-01 3.343148827552795410e-01 -3.408504277467727661e-02 1.831477880477905273e-01 -9.802759438753128052e-02 6.263907998800277710e-02 -2.654048800468444824e-01 6.004589796066284180e-02 4.213668778538703918e-02 -2.004920989274978638e-01 -1.691138185560703278e-02 -2.210134267807006836e-01 4.293240141123533249e-03 3.129913210868835449e-01 -8.860285580158233643e-02 -5.701766908168792725e-02 -1.879724413156509399e-01 1.312693506479263306e-01 7.751313596963882446e-02 2.478970400989055634e-02 1.233789548277854919e-01 -2.457328289747238159e-01 4.930053651332855225e-02 -5.035155266523361206e-02 6.938406825065612793e-02 2.261772304773330688e-01 -2.481620609760284424e-01
-2.319947332143783569e-01 -5.449771508574485779e-02 -4.384120553731918335e-02 -2.519427798688411713e-03 -4.220643639564514160e-02 -2.581651508808135986e-01 1.825556457042694092e-01 2.373732253909111023e-02 1.905674785375595093e-01 5.123722832649946213e-03 1.772101074457168579e-01 -2.776039540767669678e-01 3.220486342906951904e-01 1.342375326203182340e-04 -7.381776720285415649e-02 -1.630086898803710938e-01 8.928178995847702026e-02 5.974533408880233765e-02 3.482229709625244141e-01 -1.346851736307144165e-01 -1.909263730049133301e-01 -1.184830814599990845e-01 9.961845353245735168e-03 3.994198143482208252e-01 -4.433105513453483582e-02 1.704810261726379395e-01 -1.408467143774032593e-01 -2.104749679565429688e-01 8.388245105743408203e-02 2.674451470375061035e-01 1.495146453380584717e-01 -3.553331643342971802e-02
-2.748276293277740479e-01 -1.591675132513046265e-01 1.381139010190963745e-01 -1.431521624326705933e-01 -8.669299632310867310e-02 -2.319830805063247681e-01 1.073667928576469421e-01 2.515957318246364594e-02 1.605793982744216919e-01 -1.139442715793848038e-02 7.530719786882400513e-02 -2.551485300064086914e-01 4.040178358554840088e-01 -3.094764240086078644e-02 1.852810978889465332e-01 9.125191718339920044e-03 -3.171828091144561768e-01 4.250520095229148865e-02 1.703539192676544189e-01 -1.162188127636909485e-02 -2.177169173955917358e-01 3.117009103298187256e-01 1.740814894437789917e-01 2.765048146247863770e-01 3.019263967871665955e-02 -7.374412566423416138e-02 2.604101598262786865e-01 -5.751234665513038635e-02 8.877872675657272339e-02 6.737465411424636841e-02 1.179139018058776855e-01 -6.408403813838958740e-02
-2.163845896720886230e-01 -1.697137355804443359e-01 -1.155235469341278076e-01 -1.669357270002365112e-01 1.591292396187782288e-02 -2.585883736610412598e-01 1.291846483945846558e-01 -4.016545116901397705e-01 1.870914846658706665e-01 -3.110636956989765167e-03 7.171498239040374756e-02 -1.667202264070510864e-01 2.109408974647521973e-01 -2.550277113914489746e-01 3.858328163623809814e-01 1.091283708810806274e-01 -1.882548481225967407e-01 -3.453337773680686951e-02 -2.386123836040496826e-01 5.735879763960838318e-02 5.945076420903205872e-02 1.843497455120086670e-01 1.987545788288116455e-01 8.028680831193923950e-02 1.679678112268447876e-01 -8.279276639223098755e-02 2.103846147656440735e-02 3.427354991436004639e-02 3.115515224635601044e-02 1.110955104231834412e-01 2.324983663856983185e-02 -2.624826431274414062e-01
-9.705565124750137329e-02 -6.552993506193161011e-02 -4.063559323549270630e-02 1.508594602346420288e-01 2.138065919280052185e-02 -3.800390362739562988e-01 -9.580616606399416924e-04 -1.334669291973114014e-01 1.929095834493637085e-01 2.052820622920989990e-01 1.235773786902427673e-02 7.702904194593429565e-02 1.594454199075698853e-01 -1.478168517351150513e-01 2.731719017028808594e-01 1.144901737570762634e-01 -9.278347343206405640e-02 -1.414759904146194458e-01 2.961335480213165283e-01 -3.936815261840820312e-01 1.620698273181915283e-01 2.242657691240310669e-01 2.320531010627746582e-01 -1.624865382909774780e-01 1.722925901412963867e-01 1.416217237710952759e-01 -1.576200723648071289e-01 -2.281424701213836670e-01 -1.005098596215248108e-02 -9.300192445516586304e-02 -1.132838614284992218e-02 -1.228843554854393005e-01
-5.666698515415191650e-02 -1.128595229238271713e-02 -3.130583167076110840e-01 5.598387867212295532e-02 1.603796705603599548e-02 -3.471325933933258057e-01 2.493073344230651855e-01 -9.937662631273269653e-02 2.687431275844573975e-01 2.485937476158142090e-01 -9.739344567060470581e-02 -2.812336087226867676e-01 1.282497048377990723e-01 -1.614192128181457520e-01 -3.058069013059139252e-02 1.520742028951644897e-01 -1.432282924652099609e-01 -9.076615422964096069e-02 3.036800324916839600e-01 -2.225743681192398071e-01 1.682581752538681030e-01 7.156073302030563354e-02 2.709228396415710449e-01 1.178092733025550842e-01 1.469698697328567505e-01 2.525069750845432281e-02 -1.819129139184951782e-01 1.957437098026275635e-01 9.735628962516784668e-02 8.341923356056213379e-03 8.447628468275070190e-02 1.096120402216911316e-01
-1.356093771755695343e-02 -1.627216301858425140e-02 -2.800538241863250732e-01 -2.635459899902343750e-01 2.127578556537628174e-01 -2.629935145378112793e-01 -2.007821649312973022e-01 -5.360034704208374023e-01 -3.475921601057052612e-02 -1.454492956399917603e-01 -2.971343696117401123e-02 -5.685301870107650757e-02 1.896138340234756470e-01 1.290177106857299805e-01 1.352880150079727173e-01 -5.465953797101974487e-02 6.566625088453292847e-02 6.903015077114105225e-02 -1.477104276418685913e-01 -2.414107471704483032e-01 -1.804281473159790039e-01 7.443279027938842773e-02 9.709241986274719238e-02 8.893180638551712036e-02 -7.257328834384679794e-03 1.138860955834388733e-01 -1.000751182436943054e-01 -1.389459967613220215e-01 1.450529098510742188e-01 2.044350840151309967e-03 1.836526989936828613e-01 -2.598652243614196777e-01
5.193731933832168579e-02 -1.177999228239059448e-01 -3.434528410434722900e-01 -1.598946452140808105e-01 8.269228041172027588e-02 -1.233930513262748718e-01 1.527301073074340820e-01 -1.297939419746398926e-01 -4.423749819397926331e-02 1.824918985366821289e-01 1.013761609792709351e-01 -1.287977546453475952e-01 3.557282090187072754e-01 1.393379122018814087e-01 -9.380177408456802368e-02 -1.775599457323551178e-02 9.083641320466995239e-02 -3.504210710525512695e-01 -3.079860843718051910e-02 -1.351856887340545654e-01 -3.074396550655364990e-01 1.900871098041534424e-01 3.214005529880523682e-01 1.658911257982254028e-01 8.757614344358444214e-02 -1.188599504530429840e-02 5.954565480351448059e-02 -1.059993952512741089e-01 2.550224065780639648e-01 7.430385798215866089e-02 1.555283740162849426e-02 -2.352290004491806030e-01
-2.193074673414230347e-01 -1.041986942291259766e-01 1.338225305080413818e-01 2.308550029993057251e-01 -7.368078827857971191e-02 -3.203889429569244385e-01 4.652950912714004517e-02 -5.124652758240699768e-02 1.800155825912952423e-02 -1.896192729473114014e-01 -2.757790684700012207e-02 -2.944879531860351562e-01 1.456574201583862305e-01 -2.404756993055343628e-01 1.773185729980468750e-01 -2.791504561901092529e-01 -2.212211638689041138e-01 1.626784205436706543e-01 -8.357386104762554169e-03 -1.291804388165473938e-02 -1.180986016988754272e-01 1.918311119079589844e-01 1.957521885633468628e-01 3.062422275543212891e-01 3.700209781527519226e-02 -1.981084048748016357e-02 -1.067683752626180649e-02 -9.786936640739440918e-02 1.683862209320068359e-01 2.867251038551330566e-01 -7.019726932048797607e-02 -2.436475008726119995e-01
-1.526101827621459961e-01 -1.478455960750579834e-01 -1.671354025602340698e-01 -2.319475263357162476e-01 3.177518397569656372e-02 -2.233996093273162842e-01 6.596431881189346313e-02 -1.620428860187530518e-01 2.068873196840286255e-01 -2.875033952295780182e-02 -4.018470272421836853e-02 -1.509904265403747559e-01 -5.803126841783523560e-02 -2.563059926033020020e-01 -3.641612827777862549e-02 9.330186247825622559e-02 -9.308201074600219727e-02 6.019581854343414307e-02 5.279106274247169495e-02 -8.267948776483535767e-02 -2.327621579170227051e-01 3.154985010623931885e-01 9.772664308547973633e-02 -1.533585488796234131e-01 -6.628574430942535400e-02 -2.538396231830120087e-02 -3.948225677013397217e-01 5.194535106420516968e-02 2.039946615695953369e-01 3.387199938297271729e-01 2.215652465820312500e-01 -2.582690715789794922e-01
4.916287213563919067e-02 1.331953108310699463e-01 -4.473329782485961914e-01 2.387686632573604584e-02 5.517499148845672607e-02 -9.988518804311752319e-02 3.647840768098831177e-02 -3.140627145767211914e-01 2.202498167753219604e-01 4.568434879183769226e-02 -1.411488093435764313e-02 -5.992752686142921448e-02 1.414286941289901733e-01 -2.902447618544101715e-02 -4.015665501356124878e-02 -3.136488795280456543e-01 2.481886744499206543e-02 6.561125069856643677e-02 7.906661182641983032e-02 -1.157611235976219177e-01 1.053467020392417908e-01 1.083384850062429905e-03 1.212639138102531433e-01 -3.619706034660339355e-01 1.155503764748573303e-01 -1.786709949374198914e-02 -1.460088044404983521e-01 -4.517808258533477783e-01 1.664210855960845947e-01 6.073395255953073502e-03 -4.464656114578247070e-02 -2.018314599990844727e-01
-9.651973098516464233e-02 6.713633984327316284e-02 -3.125155270099639893e-01 1.465480476617813110e-01 -2.365244925022125244e-02 -3.127788752317428589e-02 2.263414412736892700e-01 1.122798956930637360e-02 3.354274034500122070e-01 -2.339476346969604492e-02 1.189646963030099869e-02 -5.099434256553649902e-01 1.778888553380966187e-01 -6.333346664905548096e-02 -9.874118119478225708e-02 4.537326097488403320e-02 2.076649665832519531e-02 -2.290033549070358276e-02 9.259497374296188354e-02 -1.471505165100097656e-01 2.274084389209747314e-01 -2.629734948277473450e-02 2.835907936096191406e-01 5.123669281601905823e-03 2.296442985534667969e-01 1.835145354270935059e-01 -2.074948549270629883e-01 -6.364557147026062012e-02 2.644076943397521973e-01 9.134371578693389893e-02 -7.138192653656005859e-02 1.119145080447196960e-01
-1.806302666664123535e-01 -1.370505839586257935e-01 -2.730572521686553955e-01 1.712307482957839966e-01 4.213240742683410645e-02 -2.585698664188385010e-01 -4.843639582395553589e-02 -2.137649506330490112e-01 2.283854484558105469e-01 3.197859739884734154e-03 -1.047044098377227783e-01 -2.257434725761413574e-01 3.191508054733276367e-01 -1.456569582223892212e-01 -4.666153341531753540e-03 1.506604403257369995e-01 -2.483962625265121460e-01 -1.007636338472366333e-01 2.535653859376907349e-02 2.586129903793334961e-01 6.836306303739547729e-02 2.086145728826522827e-01 2.212688475847244263e-01 2.433449476957321167e-01 -6.422860175371170044e-02 -1.151765808463096619e-01 -8.871825039386749268e-02 2.691440843045711517e-02 -1.219339221715927124e-01 9.393946826457977295e-02 -5.490229651331901550e-02 -3.459869623184204102e-01
-2.214874327182769775e-01 -7.879867218434810638e-03 -2.852547913789749146e-02 -3.705158457159996033e-02 4.987645149230957031e-02 7.419557124376296997e-02 2.015644684433937073e-02 -1.818180680274963379e-01 1.109394207596778870e-01 -4.358701780438423157e-02 -7.839637994766235352e-02 -5.435507297515869141e-01 -4.970779176801443100e-03 -1.706822067499160767e-01 -1.282944977283477783e-01 2.039510905742645264e-01 -3.223113715648651123e-01 -6.683011353015899658e-02 1.955127269029617310e-01 6.956002116203308105e-02 2.091634960379451513e-04 2.473359704017639160e-01 1.199465990066528320e-01 9.622485935688018799e-02 2.314696162939071655e-01 -3.307920992374420166e-01 7.965070009231567383e-02 -2.828406691551208496e-01 1.020260974764823914e-01 5.713679827749729156e-03 -8.781839907169342041e-02 2.212849259376525879e-02
-8.385999500751495361e-02 -5.579756200313568115e-02 -3.013426661491394043e-01 1.024569105356931686e-02 -8.830220252275466919e-02 -1.789007484912872314e-01 1.878628879785537720e-02 -1.009600386023521423e-01 3.931351006031036377e-01 3.271467685699462891e-01 -1.709191948175430298e-01 -3.153503239154815674e-01 -5.487545393407344818e-03 -2.253997139632701874e-02 1.118165850639343262e-01 3.867560625076293945e-02 -2.878398001194000244e-01 3.252331912517547607e-01 2.436955720186233521e-01 -4.297502711415290833e-02 -1.648202836513519287e-01 3.956510219722986221e-03 1.214545518159866333e-01 7.090748846530914307e-02 1.243502497673034668e-01 -1.714060008525848389e-01 -6.309903413057327271e-02 -4.311257600784301758e-02 9.259982407093048096e-02 -1.405453830957412720e-01 -2.533639073371887207e-01 -6.155928596854209900e-02
-3.093277215957641602e-01 4.530145600438117981e-02 -3.865530192852020264e-01 1.018939316272735596e-01 -5.952446535229682922e-02 -2.375750690698623657e-01 9.154496341943740845e-02 -1.140257939696311951e-01 -4.140846058726310730e-02 -8.650760166347026825e-03 1.953505128622055054e-01 -1.919321715831756592e-01 8.463409543037414551e-02 1.049930751323699951e-01 1.110948026180267334e-01 1.731652766466140747e-01 -2.554757986217737198e-03 -1.245243325829505920e-01 1.790795326232910156e-01 -9.503456205129623413e-02 -2.082921117544174194e-01 -3.091255389153957367e-02 3.592663109302520752e-01 2.249558866024017334e-01 -3.223100444301962852e-03 2.485510259866714478e-01 -8.062644302845001221e-02 -1.349007934331893921e-01 4.219210520386695862e-02 1.703914552927017212e-01 1.992921829223632812e-01 -2.934910953044891357e-01
-1.922641247510910034e-01 -5.509140342473983765e-02 -1.792368590831756592e-01 8.065680414438247681e-02 -1.731284558773040771e-01 -5.438108369708061218e-02 3.224894404411315918e-01 -1.023439466953277588e-01 4.195702448487281799e-02 1.394040286540985107e-01 3.877530619502067566e-02 -3.146549463272094727e-01 2.307639271020889282e-01 -2.067191991955041885e-03 -2.705657780170440674e-01 2.909226529300212860e-02 -8.116190135478973389e-02 3.301765620708465576e-01 3.862901628017425537e-01 -8.440529555082321167e-02 -6.618029624223709106e-02 1.384810358285903931e-01 1.806770563125610352e-01 -1.400272846221923828e-01 2.165326774120330811e-01 -2.378551214933395386e-01 -1.551132500171661377e-01 -7.797458767890930176e-02 1.029629558324813843e-01 8.203554898500442505e-02 -1.589772403240203857e-01 3.141137585043907166e-02
-1.789220049977302551e-02 -7.950308918952941895e-02 -1.452989131212234497e-01 -1.846743524074554443e-01 -1.424921005964279175e-01 -2.802393734455108643e-01 1.727813482284545898e-02 -6.276183575391769409e-02 1.098178550601005554e-01 -1.770960986614227295e-01 4.930087178945541382e-02 1.165078952908515930e-01 1.612801104784011841e-01 -2.840808629989624023e-01 -1.528498530387878418e-01 6.418740749359130859e-02 -3.920593261718750000e-01 1.530476957559585571e-01 -2.680278150364756584e-03 -2.067670375108718872e-01 -3.590637072920799255e-02 3.459945917129516602e-01 1.942593157291412354e-01 5.288520362228155136e-03 1.592141091823577881e-01 8.950984477996826172e-02 -9.066472947597503662e-02 6.298513710498809814e-02 3.087249994277954102e-01 -8.063374459743499756e-02 -5.506914481520652771e-02 -3.352450728416442871e-01
-4.474255144596099854e-01 -5.033392831683158875e-02 -2.851478010416030884e-02 1.439408212900161743e-01 1.014637574553489685e-01 -3.222697377204895020e-01 1.547863781452178955e-01 -6.051669362932443619e-03 1.517776548862457275e-01 1.500940322875976562e-01 5.873371288180351257e-02 -1.543537974357604980e-01 1.684235334396362305e-01 1.049556061625480652e-01 -1.822406239807605743e-02 6.468704342842102051e-02 -1.597810387611389160e-01 -4.728304967284202576e-02 -4.719356447458267212e-02 -1.393155008554458618e-01 -1.460641771554946899e-01 3.452851995825767517e-02 3.861949145793914795e-01 1.948565393686294556e-01 -2.370851784944534302e-01 2.417058199644088745e-01 -2.819409370422363281e-01 4.197657573968172073e-03 1.927343904972076416e-01 8.454519324004650116e-03 8.135227113962173462e-02 -1.543977558612823486e-01
-2.905264198780059814e-01 -9.515084326267242432e-02 -2.555380165576934814e-01 7.217607460916042328e-03 -1.313162297010421753e-01 -2.885175943374633789e-01 -2.109796851873397827e-01 -2.851785421371459961e-01 5.003307014703750610e-02 -9.356448054313659668e-02 2.811564207077026367e-01 -1.274507194757461548e-01 2.026947438716888428e-01 -2.432011365890502930e-01 -2.750483453273773193e-01 -4.626302048563957214e-02 3.443530201911926270e-02 1.140452250838279724e-01 -2.068509347736835480e-02 -1.529514938592910767e-01 -1.489167381078004837e-02 -2.434871643781661987e-01 -1.432507336139678955e-01 1.098167151212692261e-01 2.534640729427337646e-01 -8.749703317880630493e-02 -2.052775770425796509e-01 -2.103594839572906494e-01 1.225267201662063599e-01 1.319186091423034668e-01 6.739638745784759521e-02 7.028102874755859375e-02
-1.904791146516799927e-01 2.386197149753570557e-01 -1.168460249900817871e-01 -2.542080879211425781e-01 -2.146866172552108765e-02 -3.794972300529479980e-01 3.340359032154083252e-01 -2.092707157135009766e-01 1.749270856380462646e-01 -4.412228986620903015e-02 3.945878893136978149e-02 -1.788101941347122192e-01 3.049282431602478027e-01 -1.409943103790283203e-01 5.691738426685333252e-02 7.906007021665573120e-02 9.962278604507446289e-02 4.328863229602575302e-03 -3.883618488907814026e-02 -1.042839214205741882e-01 -6.570758670568466187e-02 -4.519549198448657990e-03 1.496141552925109863e-01 2.546563148498535156e-01 1.194910779595375061e-01 1.741281449794769287e-01 -3.601607680320739746e-02 1.512684822082519531e-01 6.147623434662818909e-02 3.495805561542510986e-01 -7.101398706436157227e-02 -1.628415137529373169e-01
-5.247109383344650269e-02 -6.740219891071319580e-02 -1.001659408211708069e-01 -1.195421814918518066e-01 1.963118463754653931e-02 3.266806900501251221e-02 1.086477935314178467e-01 -5.839461088180541992e-02 -1.283253356814384460e-02 5.346527695655822754e-02 -1.722667068243026733e-01 -3.456043004989624023e-01 4.475951567292213440e-02 -1.499752402305603027e-01 -3.373736739158630371e-01 -1.869788914918899536e-01 -4.095762968063354492e-01 2.203702926635742188e-03 7.069994509220123291e-02 -1.558884382247924805e-01 8.799749612808227539e-02 2.190751135349273682e-01 1.590189188718795776e-01 -1.984931975603103638e-01 2.165382355451583862e-01 2.532595396041870117e-01 -1.997516900300979614e-01 -6.494733691215515137e-02 3.041476309299468994e-01 2.276723831892013550e-01 -6.569126248359680176e-02 -7.077221572399139404e-02
-6.948795169591903687e-02 5.920326337218284607e-02 -3.279089629650115967e-01 1.103442385792732239e-01 9.183053672313690186e-02 6.417777389287948608e-03 -3.655475378036499023e-02 -2.823336422443389893e-01 3.279356658458709717e-02 1.969734206795692444e-02 1.069217398762702942e-01 8.998664468526840210e-02 -6.128798797726631165e-02 -1.088357865810394287e-01 -1.487520933151245117e-01 3.020722419023513794e-02 -6.429167836904525757e-02 3.627600073814392090e-01 5.148608684539794922e-01 -1.443222016096115112e-01 4.246580973267555237e-02 2.676194012165069580e-01 1.439556181430816650e-01 4.171359166502952576e-02 7.923382334411144257e-03 -9.245074540376663208e-02 -1.967773288488388062e-01 -1.715481430292129517e-01 2.660362422466278076e-01 1.785022914409637451e-01 -8.718302100896835327e-02 -1.352209746837615967e-01
-8.509178459644317627e-02 -9.352591633796691895e-02 -5.875191092491149902e-02 8.394584059715270996e-02 -8.912936598062515259e-02 -1.422351598739624023e-01 -3.080060482025146484e-01 -9.528973698616027832e-02 2.315678298473358154e-01 1.596780121326446533e-01 5.075468868017196655e-02 -3.628679215908050537e-01 2.389466390013694763e-02 8.232490718364715576e-02 -4.911435246467590332e-01 -2.032591551542282104e-01 -2.153149247169494629e-01 -1.343563795089721680e-01 2.447653794661164284e-03 -2.009755074977874756e-01 -7.778282277286052704e-03 1.661254763603210449e-01 1.175682153552770615e-02 7.680431753396987915e-02 8.312562108039855957e-02 1.048549935221672058e-01 -8.555778861045837402e-02 -1.343825608491897583e-01 1.039295569062232971e-01 2.831372916698455811e-01 -5.282965302467346191e-02 -2.501788735389709473e-01
-7.098086923360824585e-02 1.886321902275085449e-01 8.724208176136016846e-02 2.131035923957824707e-01 3.249644637107849121e-01 -7.972327619791030884e-02 -4.456428438425064087e-02 -3.753732740879058838e-01 5.758229270577430725e-02 3.807013630867004395e-01 -7.107604295015335083e-02 -3.546719849109649658e-01 3.907923027873039246e-02 -1.372125297784805298e-01 1.703488230705261230e-01 4.783560335636138916e-02 -1.398592293262481689e-01 1.518501341342926025e-02 3.717443719506263733e-02 -9.405084699392318726e-02 -4.724184423685073853e-02 3.136815428733825684e-01 4.781480133533477783e-02 5.808643181808292866e-04 -8.873366750776767731e-03 2.422151155769824982e-02 2.758492529392242432e-01 2.920651249587535858e-02 2.428814172744750977e-01 1.376819610595703125e-01 2.848755940794944763e-02 -1.773365736007690430e-01
-3.031823933124542236e-01 -9.443973004817962646e-02 -3.939592540264129639e-01 -1.169164255261421204e-01 -8.759744465351104736e-02 -2.061567157506942749e-01 7.568600028753280640e-02 -4.808699712157249451e-02 -9.019373357295989990e-02 1.799648404121398926e-01 -9.370394796133041382e-02 -8.148399740457534790e-02 -1.734171509742736816e-01 -1.195010170340538025e-01 -1.391708105802536011e-02 1.140438988804817200e-01 -1.623853892087936401e-01 1.523629128932952881e-01 5.641112104058265686e-02 -1.758972704410552979e-01 1.203436926007270813e-01 -9.710684418678283691e-02 2.469625622034072876e-01 8.728934079408645630e-02 4.406398534774780273e-01 1.181448698043823242e-01 1.506666243076324463e-01 3.323313221335411072e-02 2.040663659572601318e-01 -3.730399906635284424e-02 -4.499676823616027832e-02 -3.245979845523834229e-01
-5.480287596583366394e-02 -2.941223084926605225e-01 -2.030323632061481476e-02 -1.649152934551239014e-01 1.566085964441299438e-01 -4.238316118717193604e-01 1.910964250564575195e-01 -1.406707614660263062e-01 7.819192856550216675e-02 4.167217910289764404e-01 1.901860088109970093e-01 -3.840975835919380188e-02 2.895870506763458252e-01 5.290054250508546829e-03 -6.248857080936431885e-02 1.135074626654386520e-02 7.630105316638946533e-02 -5.676371231675148010e-02 8.878408372402191162e-02 -2.238005399703979492e-01 -3.055682182312011719e-01 1.920269429683685303e-01 3.681670129299163818e-02 -1.517529133707284927e-02 -1.511426735669374466e-02 -4.411461576819419861e-02 2.192932218313217163e-01 -6.800487637519836426e-02 1.239782944321632385e-01 -6.189703941345214844e-02 -8.803729712963104248e-02 -1.907568573951721191e-01
-1.358828544616699219e-01 -1.074619889259338379e-01 -4.320870041847229004e-01 -1.687028110027313232e-01 6.375358998775482178e-02 -3.080692887306213379e-01 -2.012139111757278442e-01 -2.949270308017730713e-01 -3.131242841482162476e-02 1.539800018072128296e-01 -7.432579994201660156e-02 -3.826974332332611084e-02 -2.604252099990844727e-02 -1.047174260020256042e-01 2.647273242473602295e-01 -2.808621525764465332e-01 -1.851836144924163818e-01 1.486414372920989990e-01 4.964630678296089172e-02 -1.096559837460517883e-01 -1.092989072203636169e-01 -3.555412590503692627e-02 1.014485061168670654e-01 2.369072437286376953e-01 -4.610120132565498352e-02 -9.912842512130737305e-02 -1.627111732959747314e-01 -2.671053074300289154e-02 1.366243660449981689e-01 1.147797182202339172e-01 8.212440460920333862e-02 -3.284384608268737793e-01
1.139795556664466858e-01 -2.597275888547301292e-03 -2.065352499485015869e-01 -6.730479747056961060e-02 -3.122228011488914490e-02 -1.985007822513580322e-01 -2.889781594276428223e-01 -1.392858326435089111e-01 2.010981142520904541e-01 -1.043369621038436890e-01 1.474585942924022675e-02 -1.602324992418289185e-01 9.506344795227050781e-02 -3.063755631446838379e-01 -1.318742036819458008e-01 -1.762046962976455688e-01 -4.557924568653106689e-01 7.974319159984588623e-02 1.116599515080451965e-02 -5.178805813193321228e-02 -1.157609224319458008e-01 1.402870565652847290e-01 1.703064739704132080e-01 5.245715379714965820e-02 1.544415652751922607e-01 -4.440804943442344666e-03 -1.860830746591091156e-02 -1.065196692943572998e-01 4.240428507328033447e-01 -2.570456452667713165e-02 2.648983597755432129e-01 -3.177904989570379257e-03
-6.767030805349349976e-02 2.791343629360198975e-01 -4.017895162105560303e-01 -1.520472317934036255e-01 1.477347910404205322e-01 -7.263270020484924316e-02 -3.733725100755691528e-02 -3.498748242855072021e-01 2.361878752708435059e-01 9.166789054870605469e-02 9.876636415719985962e-02 -8.487730473279953003e-02 -1.578328758478164673e-01 -9.183983504772186279e-02 4.848235752433538437e-03 -2.271595001220703125e-01 -6.404655426740646362e-02 1.159819588065147400e-01 1.078968346118927002e-01 -2.663043737411499023e-01 -1.013218164443969727e-01 -1.169669777154922485e-01 1.992758810520172119e-01 -3.028396666049957275e-01 -3.238356485962867737e-02 -2.300775796175003052e-02 -6.362620741128921509e-02 -2.702405154705047607e-01 2.757050395011901855e-01 2.954334765672683716e-02 -6.756711751222610474e-02 1.831316761672496796e-02
-1.596627235412597656e-01 1.351000666618347168e-01 -2.004399001598358154e-01 1.081578657031059265e-01 5.593291297554969788e-02 5.843424797058105469e-02 8.048183470964431763e-02 -3.866913318634033203e-01 2.181828320026397705e-01 2.325797379016876221e-01 -1.999923288822174072e-01 -2.523764073848724365e-01 2.095320373773574829e-01 2.675569243729114532e-02 -3.436110913753509521e-02 -1.772821415215730667e-03 -2.974030002951622009e-02 3.070189356803894043e-01 2.322606742382049561e-01 -1.283354014158248901e-01 5.206217244267463684e-02 -2.318415939807891846e-01 4.312099814414978027e-01 8.766038715839385986e-02 1.754822283983230591e-01 -7.422585785388946533e-02 -1.338343620300292969e-01 -1.250975579023361206e-01 1.122917234897613525e-02 -6.728645414113998413e-02 1.467911992222070694e-02 -1.608796976506710052e-02
-3.537440598011016846e-01 -2.063363492488861084e-01 -1.591470688581466675e-01 2.017265558242797852e-02 -1.683446229435503483e-03 -2.069820165634155273e-01 3.073595091700553894e-02 -1.623575836420059204e-01 1.781572401523590088e-01 1.979851722717285156e-02 3.034165501594543457e-02 -1.134989336133003235e-01 1.634785532951354980e-01 -9.347089380025863647e-02 2.097286097705364227e-02 -9.947130829095840454e-02 -2.307113260030746460e-01 -3.179272711277008057e-01 -1.090644374489784241e-01 -3.325670361518859863e-01 -2.756579816341400146e-01 -9.347966313362121582e-02 1.145728528499603271e-01 -1.433587670326232910e-01 2.425456643104553223e-01 6.398668140172958374e-02 2.614442110061645508e-01 1.158104315400123596e-01 2.572953999042510986e-01 -1.143234446644783020e-01 -5.152620375156402588e-02 -1.511833071708679199e-01
-2.830018699169158936e-01 3.018388152122497559e-01 4.232091084122657776e-02 1.196258589625358582e-01 1.969929486513137817e-01 -2.440837770700454712e-01 7.482657581567764282e-02 -1.051938757300376892e-01 -1.261223703622817993e-01 7.405589520931243896e-02 -1.401999145746231079e-01 -5.006397962570190430e-01 1.670638173818588257e-01 -1.611621379852294922e-01 -1.411115564405918121e-02 4.586264118552207947e-02 -3.063926100730895996e-01 -1.835654526948928833e-01 1.594938635826110840e-01 -4.489757493138313293e-02 1.231099888682365417e-01 1.330989301204681396e-01 5.255085602402687073e-02 3.959264606237411499e-03 -1.574394553899765015e-01 -1.992878615856170654e-01 -1.577749662101268768e-02 -1.440880075097084045e-02 2.715187966823577881e-01 -1.799925975501537323e-02 -1.413990855216979980e-01 -1.027228869497776031e-02
-3.362133726477622986e-02 -2.032935172319412231e-01 5.234505981206893921e-02 -1.256451606750488281e-01 2.520325481891632080e-01 -1.544562131166458130e-01 4.004644230008125305e-03 -1.412329673767089844e-01 3.053445518016815186e-01 5.580966919660568237e-02 -1.027707606554031372e-01 -5.589956045150756836e-01 -3.304352238774299622e-02 -2.024717479944229126e-01 -4.902312904596328735e-02 5.142189934849739075e-02 -8.853884786367416382e-02 3.361456096172332764e-02 2.542193531990051270e-01 -1.493094116449356079e-01 -1.685317605733871460e-01 -7.808966189622879028e-02 2.351520359516143799e-01 1.008530631661415100e-01 3.305290341377258301e-01 7.106664031744003296e-02 -4.738181829452514648e-02 -1.381704956293106079e-01 3.959355503320693970e-02 -8.107163757085800171e-02 3.301342949271202087e-02 -1.562938243150711060e-01
-2.134458124637603760e-01 -1.923913955688476562e-01 -2.235354632139205933e-01 -4.186072349548339844e-01 -1.079282350838184357e-02 -2.518131732940673828e-01 9.202935546636581421e-02 -2.042355090379714966e-01 7.685562223196029663e-02 -1.786546781659126282e-02 -2.743419818580150604e-02 -1.402415633201599121e-01 1.455657482147216797e-01 -1.944649964570999146e-01 -2.448898740112781525e-02 -3.672807943075895309e-03 -3.315699100494384766e-01 -9.934297204017639160e-02 1.627408713102340698e-01 2.102255821228027344e-02 -6.025161966681480408e-02 1.213947236537933350e-01 -1.018381025642156601e-02 2.151551097631454468e-01 1.578054726123809814e-01 -2.501289248466491699e-01 2.272970974445343018e-01 1.039437875151634216e-01 3.767124935984611511e-02 2.042101770639419556e-01 -9.619148075580596924e-02 -2.800844907760620117e-01
-1.725458204746246338e-01 1.208674609661102295e-01 -3.982154652476310730e-02 3.206259906291961670e-01 -9.862462431192398071e-02 -1.689347177743911743e-01 6.216922774910926819e-02 -2.399723231792449951e-01 7.064276933670043945e-02 2.038319557905197144e-01 -9.254005551338195801e-02 -2.479824423789978027e-01 1.845892816781997681e-01 -7.257231324911117554e-02 -7.199552375823259354e-03 5.747057497501373291e-02 9.841892123222351074e-02 1.921534538269042969e-01 -3.119987202808260918e-03 -9.792495518922805786e-02 1.623192988336086273e-02 2.551578879356384277e-01 5.823360383510589600e-02 -1.380691975355148315e-01 4.376858472824096680e-02 -1.208529919385910034e-01 4.023825824260711670e-01 -1.208557337522506714e-01 3.899096250534057617e-01 2.443805932998657227e-01 -1.211363822221755981e-01 -1.694917380809783936e-01
-2.264613956212997437e-01 1.356145888566970825e-01 -2.917141616344451904e-01 -2.796258330345153809e-01 7.942339777946472168e-02 -1.111341733485460281e-02 -1.607232838869094849e-01 -2.105228006839752197e-01 1.620098352432250977e-01 2.415695786476135254e-01 -8.578876405954360962e-02 -3.581512570381164551e-01 1.294694244861602783e-01 1.959972828626632690e-01 -3.096723556518554688e-01 1.290314197540283203e-01 -2.784748673439025879e-01 6.444485485553741455e-02 6.760275363922119141e-02 1.081965118646621704e-01 6.342415511608123779e-02 -9.950643777847290039e-02 1.331253629177808762e-02 1.838225722312927246e-01 1.787334680557250977e-01 1.206417977809906006e-01 1.425423324108123779e-01 -2.693720757961273193e-01 1.024108901619911194e-01 -1.029482576996088028e-02 -5.163788422942161560e-02 -6.311834603548049927e-02
-1.463885307312011719e-01 -9.628022462129592896e-02 -1.224086135625839233e-01 -7.669242471456527710e-02 -9.043936431407928467e-02 -2.716648876667022705e-01 -1.491027921438217163e-01 -1.009481996297836304e-01 -1.292737573385238647e-01 -7.702306658029556274e-02 -1.389241963624954224e-01 -3.254366219043731689e-01 4.254463911056518555e-01 -1.174721345305442810e-01 -6.580261886119842529e-02 -3.013867735862731934e-01 -5.085798352956771851e-02 1.880712993443012238e-02 -1.189346536993980408e-01 -2.847199738025665283e-01 -2.166713029146194458e-01 -5.960962921380996704e-02 3.018178045749664307e-01 -9.784090518951416016e-02 2.558282285463064909e-04 4.533144179731607437e-03 2.826550602912902832e-01 2.315977588295936584e-02 2.201534956693649292e-01 1.714508607983589172e-02 -5.668174009770154953e-03 -1.328453570604324341e-01
-3.275820612907409668e-01 -1.170633509755134583e-01 7.292627543210983276e-02 1.716059297323226929e-01 -1.002859473228454590e-01 -3.804830908775329590e-01 2.116322703659534454e-02 -1.100577414035797119e-03 2.177017182111740112e-01 -1.037584915757179260e-01 6.838876008987426758e-02 -3.581502139568328857e-01 8.617536723613739014e-02 -2.432380318641662598e-01 1.130879521369934082e-01 -2.339266240596771240e-01 1.727798208594322205e-02 1.649663299322128296e-01 2.170572578907012939e-01 2.068454399704933167e-02 -7.987666130065917969e-02 1.403161585330963135e-01 -2.007849812507629395e-01 1.084236204624176025e-01 -9.448422491550445557e-02 7.244816422462463379e-02 2.255471497774124146e-01 -2.677972018718719482e-01 -6.093794107437133789e-02 8.594602346420288086e-02 -9.429801255464553833e-02 -2.319205403327941895e-01
-2.958367466926574707e-01 -1.081552356481552124e-01 -2.287098169326782227e-01 -9.164273738861083984e-03 1.270804405212402344e-01 -1.848358213901519775e-01 1.652512997388839722e-01 3.502333164215087891e-02 7.558404654264450073e-02 -9.522680193185806274e-02 -1.421557515859603882e-01 -1.516350507736206055e-01 4.490226507186889648e-02 -1.881946623325347900e-01 8.580172061920166016e-02 -1.317289173603057861e-01 -1.906299889087677002e-01 -1.759375631809234619e-01 2.504290342330932617e-01 -2.463761530816555023e-02 -1.829882562160491943e-01 1.263148500584065914e-03 -2.804116904735565186e-01 9.038806706666946411e-02 4.241593778133392334e-01 1.905313134193420410e-01 1.809253841638565063e-01 1.372972577810287476e-01 2.951665520668029785e-01 9.000563621520996094e-02 1.859797239303588867e-01 2.998225204646587372e-02
-2.043855190277099609e-01 -1.514264941215515137e-01 -2.139164507389068604e-01 -4.153043776750564575e-02 8.053591847419738770e-02 -3.124938905239105225e-01 -3.483547270298004150e-01 -3.608063161373138428e-01 3.501863032579421997e-02 -7.866156846284866333e-02 4.291740804910659790e-02 -5.957689136266708374e-03 3.226891756057739258e-01 -1.441739778965711594e-02 2.279828190803527832e-01 2.070701308548450470e-02 -1.606180369853973389e-01 1.253971606492996216e-01 -8.351837843656539917e-02 -8.241189271211624146e-02 -2.205699384212493896e-01 1.052001342177391052e-01 1.126527115702629089e-01 1.791217625141143799e-01 1.924181357026100159e-02 -2.084326297044754028e-01 8.004752546548843384e-02 9.728491306304931641e-03 1.508753746747970581e-01 -9.419240057468414307e-02 -7.200790941715240479e-02 -3.452360332012176514e-01
-8.081166446208953857e-02 1.519463211297988892e-01 -4.199896007776260376e-02 1.630916632711887360e-02 2.831416428089141846e-01 -1.067057922482490540e-01 -9.605937451124191284e-02 -2.040882408618927002e-01 -9.597398340702056885e-02 4.779757931828498840e-02 2.560344636440277100e-01 -1.721695251762866974e-02 3.031781911849975586e-01 -1.891459226608276367e-01 -9.769950807094573975e-02 -6.738424301147460938e-02 -2.430187771096825600e-03 7.252470403909683228e-02 5.751075968146324158e-02 -2.916472554206848145e-01 -1.767341643571853638e-01 -2.645613811910152435e-02 -6.943403184413909912e-02 7.529800385236740112e-02 3.877867460250854492e-01 5.287759751081466675e-02 -5.241149291396141052e-02 -8.651327341794967651e-02 5.141908526420593262e-01 1.901644915342330933e-01 3.275322541594505310e-02 7.550833374261856079e-02
-3.663887679576873779e-01 -3.401881828904151917e-02 -1.905558407306671143e-01 -3.038853220641613007e-02 -7.356949895620346069e-02 -1.036478113383054733e-02 1.197209581732749939e-01 5.724601075053215027e-02 1.259264498949050903e-01 3.345170617103576660e-01 1.844194345176219940e-02 -1.123867481946945190e-01 3.666268661618232727e-02 -1.649423539638519287e-01 -1.934819519519805908e-01 1.883120238780975342e-01 -2.539460957050323486e-01 3.102877438068389893e-01 1.238371133804321289e-01 -3.231307119131088257e-02 -7.601593434810638428e-02 2.457454428076744080e-02 2.487304508686065674e-01 3.246593475341796875e-01 3.292867243289947510e-01 2.758622728288173676e-02 -2.777105011045932770e-02 -1.893137693405151367e-01 1.926839947700500488e-01 -1.733328215777873993e-02 -1.498105078935623169e-01 -7.475338131189346313e-02
-3.933113068342208862e-02 -1.156847998499870300e-01 -1.216229647397994995e-01 -5.461908876895904541e-02 8.282469213008880615e-02 -1.198835223913192749e-01 -1.448136717081069946e-01 -1.898220330476760864e-01 2.909155488014221191e-01 -1.712354272603988647e-02 -3.008798658847808838e-01 -1.138393878936767578e-01 -8.072105795145034790e-02 -1.733138859272003174e-01 -6.038838252425193787e-02 4.254925549030303955e-01 3.990358859300613403e-02 2.538576126098632812e-01 1.368387341499328613e-01 -1.365424543619155884e-01 -1.248298864811658859e-02 -9.853146225214004517e-02 -7.870036363601684570e-02 -1.038303300738334656e-01 9.262919425964355469e-02 -2.391067147254943848e-02 4.459572583436965942e-02 -1.350557506084442139e-01 3.197658360004425049e-01 2.065834850072860718e-01 -1.165556907653808594e-01 -4.015789330005645752e-01
-8.319042623043060303e-02 5.046362802386283875e-02 -3.153194785118103027e-01 8.511306345462799072e-02 2.645219862461090088e-01 -3.720772266387939453e-01 -4.624350741505622864e-02 -3.961200267076492310e-02 3.064077794551849365e-01 5.043471232056617737e-02 9.369899332523345947e-02 -9.643793106079101562e-02 2.764468491077423096e-01 1.418522447347640991e-01 1.027382910251617432e-01 -8.362342417240142822e-02 -2.103950381278991699e-01 -3.916827961802482605e-02 7.591605931520462036e-02 -1.736741364002227783e-01 1.811948269605636597e-01 8.723277598619461060e-02 -1.096084341406822205e-01 -1.494887173175811768e-01 9.484285861253738403e-02 7.707578688859939575e-02 1.690765023231506348e-01 1.470236480236053467e-02 -4.892940074205398560e-02 2.606363780796527863e-02 3.687790036201477051e-01 -3.221808075904846191e-01
-4.138912558555603027e-01 -3.250639140605926514e-01 -2.286100387573242188e-01 -1.572355180978775024e-01 -2.407924383878707886e-01 -9.070865064859390259e-02 3.763486444950103760e-02 1.981693133711814880e-02 -1.042285189032554626e-02 2.781854243949055672e-03 7.296697050333023071e-02 -1.385805159807205200e-01 -1.587760597467422485e-01 -1.510832160711288452e-01 -2.150208950042724609e-01 4.652953892946243286e-02 -2.144837528467178345e-01 1.393918693065643311e-01 1.694004535675048828e-01 -3.232542872428894043e-01 -2.085665613412857056e-02 1.619890034198760986e-01 1.209315434098243713e-01 4.690793342888355255e-03 2.492001354694366455e-01 2.366464212536811829e-02 1.540514081716537476e-01 8.024847134947776794e-03 2.803579866886138916e-01 1.055045239627361298e-02 -1.978932172060012817e-01 -1.125528067350387573e-01
-3.741078078746795654e-02 -6.637193728238344193e-03 -9.657095372676849365e-02 -2.493384629487991333e-01 -8.027264848351478577e-03 -1.318573951721191406e-01 1.134923379868268967e-02 -1.305425912141799927e-01 1.062787547707557678e-01 -2.236887663602828979e-01 -1.186354435048997402e-03 -2.222622931003570557e-01 1.568288058042526245e-01 -4.366501271724700928e-01 -4.723543673753738403e-02 -1.419340670108795166e-01 -4.963647425174713135e-01 3.284619450569152832e-01 3.063632920384407043e-02 -1.819902956485748291e-01 -1.206159591674804688e-01 -7.179456949234008789e-02 1.118206009268760681e-01 2.583591965958476067e-03 1.416294872760772705e-01 2.068663835525512695e-01 -5.766368284821510315e-02 4.969462379813194275e-02 1.886347532272338867e-01 6.800877861678600311e-03 6.066277995705604553e-02 -1.248075142502784729e-01
-1.593929380178451538e-01 4.805850237607955933e-02 1.503058988600969315e-02 -8.537877351045608521e-02 2.319507300853729248e-01 -2.155180573463439941e-01 -1.323343217372894287e-01 -1.787428408861160278e-01 9.254484623670578003e-02 -1.434038281440734863e-01 -1.504603540524840355e-03 -2.934130728244781494e-01 1.540646106004714966e-01 -7.066853344440460205e-02 1.480437815189361572e-01 -2.733745872974395752e-01 -1.872041970491409302e-01 9.185639768838882446e-02 3.718792796134948730e-01 -1.323846876621246338e-01 8.691451698541641235e-02 -1.704573929309844971e-01 2.017606943845748901e-01 7.279057800769805908e-02 3.034594655036926270e-01 -3.433135747909545898e-01 3.819674253463745117e-02 4.230515658855438232e-02 1.344267874956130981e-01 -1.485756412148475647e-02 2.409461438655853271e-01 -5.467692762613296509e-02
-6.379732489585876465e-02 -1.814849823713302612e-01 -1.281148195266723633e-01 -1.069604381918907166e-01 3.759956061840057373e-01 -1.139939427375793457e-01 6.891946494579315186e-02 -2.119853943586349487e-01 3.854456841945648193e-01 6.162502244114875793e-02 -2.050365954637527466e-01 -3.613163530826568604e-01 1.981972157955169678e-02 -1.812442839145660400e-01 -8.743009716272354126e-02 1.726637408137321472e-02 -1.564243435859680176e-01 -1.503406371921300888e-02 8.571790903806686401e-02 -4.797171801328659058e-03 -2.946048080921173096e-01 -8.645752072334289551e-02 2.495871633291244507e-01 8.428774774074554443e-02 3.262530565261840820e-01 6.055645644664764404e-02 -1.723610162734985352e-01 -1.053406000137329102e-01 -1.547763962298631668e-02 1.311296373605728149e-01 2.865486964583396912e-02 6.720051635056734085e-03
-2.201596498489379883e-01 -3.037655353546142578e-01 -7.484355568885803223e-02 2.614831551909446716e-02 2.287222258746623993e-02 -2.957552969455718994e-01 1.347613781690597534e-01 -1.963982582092285156e-01 2.360090464353561401e-01 -9.289599955081939697e-02 -7.688150554895401001e-02 -2.818736247718334198e-02 2.448712885379791260e-01 -8.534647524356842041e-02 -1.914679706096649170e-01 1.705319583415985107e-01 -3.239178657531738281e-01 -1.018288657069206238e-01 1.335755735635757446e-01 -5.496445298194885254e-02 -2.770279049873352051e-01 4.477002471685409546e-02 -7.864213734865188599e-02 1.256313472986221313e-01 1.305601298809051514e-01 -1.184806302189826965e-01 -1.758338361978530884e-01 -2.650876939296722412e-01 -1.255899388343095779e-02 2.618506848812103271e-01 2.063169479370117188e-01 1.542288362979888916e-01
-1.591272354125976562e-01 7.225900888442993164e-03 -2.864013910293579102e-01 -6.611946970224380493e-02 1.218229383230209351e-01 -1.705945581197738647e-01 5.706563126295804977e-03 -8.854442089796066284e-02 6.542333867400884628e-03 1.505454033613204956e-01 2.795301675796508789e-01 3.996505215764045715e-02 1.417831778526306152e-01 -2.451876401901245117e-01 7.642877101898193359e-02 -9.780627489089965820e-02 -2.367396205663681030e-01 1.917457133531570435e-01 -4.067959263920783997e-02 -2.103482633829116821e-01 -3.069998696446418762e-02 2.397969923913478851e-02 -2.338830083608627319e-01 1.182655710726976395e-02 4.046835005283355713e-01 7.808705419301986694e-02 -1.549270898103713989e-01 -4.170154929161071777e-01 8.930409699678421021e-02 6.379801779985427856e-02 -1.016893684864044189e-01 2.304691821336746216e-01
-1.980224847793579102e-01 -7.909607887268066406e-02 -1.287513375282287598e-01 1.771113127470016479e-01 1.343177855014801025e-01 2.522058784961700439e-03 -1.508469134569168091e-02 -3.865558207035064697e-01 -1.514230221509933472e-01 1.396289318799972534e-01 -1.792107373476028442e-01 -5.877177417278289795e-02 1.063499823212623596e-01 3.598540276288986206e-02 -1.983612030744552612e-01 7.976615428924560547e-02 -2.201975136995315552e-01 3.172599077224731445e-01 3.258286714553833008e-01 -3.626822829246520996e-01 -5.193242058157920837e-02 1.664936244487762451e-01 1.088571697473526001e-01 7.221139222383499146e-02 5.200664699077606201e-02 1.638550013303756714e-01 -1.132771521806716919e-01 -2.326616048812866211e-01 1.506114155054092407e-01 1.589816212654113770e-01 -1.522918790578842163e-01 -2.410811372101306915e-02
4.092511534690856934e-02 -1.147130802273750305e-01 -1.709653735160827637e-01 -1.134041696786880493e-01 -1.394397318363189697e-01 -1.974618434906005859e-01 -8.969917893409729004e-02 -3.112079799175262451e-01 2.330765575170516968e-01 3.623833879828453064e-03 -1.262674629688262939e-01 -9.409159421920776367e-02 2.942065000534057617e-01 -9.320449829101562500e-02 9.282363951206207275e-02 -8.253587037324905396e-02 -2.970960736274719238e-01 2.580187916755676270e-01 -1.296937614679336548e-01 -1.653469651937484741e-01 -1.581874676048755646e-02 -1.231553703546524048e-01 1.360588520765304565e-01 1.923645436763763428e-01 -6.710146367549896240e-02 3.458912298083305359e-02 -3.226318210363388062e-02 1.569423824548721313e-01 2.924029529094696045e-01 1.102834790945053101e-01 1.369809955358505249e-01 -4.149795472621917725e-01
-2.328770607709884644e-01 -1.402555406093597412e-01 -1.858170777559280396e-01 4.351916164159774780e-02 8.800514042377471924e-02 -7.794369757175445557e-02 9.814910590648651123e-03 -3.633803427219390869e-01 2.507920265197753906e-01 2.263211645185947418e-02 8.784806728363037109e-02 -3.640244305133819580e-01 -3.004246577620506287e-02 -1.634720414876937866e-01 1.514858901500701904e-01 -2.350724786520004272e-01 -2.013416439294815063e-01 1.152160912752151489e-01 -2.163864076137542725e-01 -1.315594166517257690e-01 1.166712120175361633e-01 7.353009283542633057e-02 6.197865307331085205e-02 2.186029851436614990e-01 2.181679196655750275e-02 -1.352773308753967285e-01 8.068020641803741455e-02 -3.840554505586624146e-02 4.002273976802825928e-01 2.068496122956275940e-02 2.251849174499511719e-01 8.700803667306900024e-02
-2.927618026733398438e-01 -9.470388293266296387e-02 -2.410415112972259521e-01 1.683226674795150757e-01 -1.375443637371063232e-01 -2.397358417510986328e-01 -5.977419018745422363e-02 -1.350867301225662231e-01 -4.409126564860343933e-02 1.658342778682708740e-01 -1.797008663415908813e-01 -2.222633361816406250e-01 1.459597498178482056e-01 -1.785219460725784302e-02 -1.540433615446090698e-01 -2.542384862899780273e-01 -3.090291023254394531e-01 -6.787700206041336060e-02 1.238969042897224426e-01 -1.272438615560531616e-01 -3.645764589309692383e-01 3.844580799341201782e-02 1.366529464721679688e-01 -1.420205179601907730e-02 4.878187179565429688e-02 3.801398351788520813e-02 -2.845748364925384521e-01 2.931998670101165771e-01 1.816188246011734009e-01 -7.047075033187866211e-02 7.633832097053527832e-02 8.767035789787769318e-03
-2.060925364494323730e-01 2.885618014261126518e-03 -9.355759620666503906e-02 -7.332776486873626709e-02 2.231929451227188110e-01 -4.432341754436492920e-01 -2.938649803400039673e-02 2.169714570045471191e-01 1.216368675231933594e-01 -2.622146308422088623e-01 2.481175959110260010e-01 -2.100347876548767090e-01 3.526509702205657959e-01 6.938062608242034912e-02 8.878508210182189941e-02 -2.785536460578441620e-02 9.383545815944671631e-02 -1.028036139905452728e-02 -4.298852290958166122e-03 -2.802168019115924835e-02 4.752703756093978882e-02 2.453255653381347656e-01 1.700056344270706177e-01 5.303484946489334106e-02 2.168070375919342041e-01 7.990356534719467163e-02 -8.240039646625518799e-02 -1.362675130367279053e-01 8.147403597831726074e-02 -1.546558886766433716e-01 1.257973909378051758e-02 -3.298121690750122070e-01
-3.592764437198638916e-01 9.907355904579162598e-02 -5.431630462408065796e-02 1.854926645755767822e-01 1.765391826629638672e-01 -2.034188508987426758e-01 -1.205257400870323181e-01 -2.133844345808029175e-01 1.381412893533706665e-01 -7.461375743150711060e-02 -8.122842013835906982e-02 -3.527242243289947510e-01 -1.860910952091217041e-01 -6.896990817040205002e-03 1.092137470841407776e-01 -4.608898237347602844e-02 -2.595143914222717285e-01 9.430491924285888672e-02 4.902407154440879822e-02 -8.610669523477554321e-02 -3.898170217871665955e-02 1.073851063847541809e-01 -1.666679792106151581e-02 1.613729000091552734e-01 2.065795809030532837e-01 -3.798002004623413086e-01 -1.107349619269371033e-01 1.388373672962188721e-01 3.323124945163726807e-01 1.497820466756820679e-01 9.822843223810195923e-02 -1.857999898493289948e-02
-3.146277666091918945e-01 -1.360527146607637405e-02 -2.276506833732128143e-02 -5.217110738158226013e-02 -5.613473802804946899e-02 -4.502164572477340698e-02 2.975722849369049072e-01 -3.019830286502838135e-01 1.709335297346115112e-01 4.204233363270759583e-02 1.312658190727233887e-01 -2.706791460514068604e-01 8.300796896219253540e-02 8.138526976108551025e-02 -1.975768655538558960e-01 -9.021946042776107788e-02 -1.847816407680511475e-01 1.331181824207305908e-01 3.050711154937744141e-01 9.321916103363037109e-02 -1.021170392632484436e-01 4.304918944835662842e-01 -2.212146371603012085e-01 1.164103746414184570e-01 1.294039189815521240e-01 -2.379999756813049316e-01 3.975288197398185730e-02 8.077760040760040283e-02 1.095815300941467285e-01 -2.865609945729374886e-03 7.473387569189071655e-02 -1.397564560174942017e-01
-1.998280584812164307e-01 -4.418978840112686157e-02 -3.721335828304290771e-01 6.197939440608024597e-02 -2.392259612679481506e-02 -2.632242441177368164e-01 2.001462280750274658e-01 -3.974340483546257019e-02 2.962851524353027344e-01 2.498067468404769897e-01 -1.232612878084182739e-01 -1.930861473083496094e-01 3.129415214061737061e-02 9.387739002704620361e-02 -9.699248522520065308e-02 -1.405195891857147217e-01 -8.372547477483749390e-02 2.632404267787933350e-01 2.574248611927032471e-01 -1.400719881057739258e-01 -1.010823920369148254e-01 8.088561892509460449e-02 1.075014472007751465e-01 1.388818025588989258e-01 2.477860301733016968e-01 -1.105741113424301147e-01 5.025963857769966125e-02 -2.573980689048767090e-01 1.071440950036048889e-01 -1.596792787313461304e-01 -2.035495787858963013e-01 1.790869086980819702e-01
-1.994379013776779175e-01 -1.146319732069969177e-01 -2.205255478620529175e-01 -1.572157591581344604e-01 1.592558771371841431e-01 -2.992125153541564941e-01 -3.565696477890014648e-01 -3.757095038890838623e-01 1.733690500259399414e-01 2.177369408309459686e-02 -3.997821477241814137e-04 -1.576421707868576050e-01 1.307236254215240479e-01 -3.395466506481170654e-02 2.339433580636978149e-01 -1.459305286407470703e-01 -1.935759931802749634e-01 -1.187488809227943420e-02 -4.560468718409538269e-02 -2.412641495466232300e-01 9.037863463163375854e-02 2.244555503129959106e-01 1.570414453744888306e-01 3.315798193216323853e-02 -1.899233162403106689e-01 1.256782710552215576e-01 -9.047306329011917114e-02 -1.207997128367424011e-01 8.034563064575195312e-02 -1.343149840831756592e-01 6.496672332286834717e-02 -2.352135032415390015e-01
4.901784937828779221e-03 1.514807194471359253e-01 -3.311497867107391357e-01 -2.596309185028076172e-01 1.458827257156372070e-01 -2.538098394870758057e-01 -4.684816300868988037e-02 -1.356192380189895630e-01 3.508621454238891602e-01 3.808543458580970764e-02 -1.104335188865661621e-01 3.837945684790611267e-02 2.190075814723968506e-01 -1.836668550968170166e-01 6.854030489921569824e-02 -1.275733709335327148e-01 -2.907671928405761719e-01 -1.682475022971630096e-02 1.805680245161056519e-01 -9.584803879261016846e-02 2.957606315612792969e-01 6.388343125581741333e-02 5.066286772489547729e-02 -6.019082665443420410e-02 1.898217052221298218e-01 -1.548734456300735474e-01 -1.062291581183671951e-02 -5.536740273237228394e-02 1.323602050542831421e-01 -2.149919122457504272e-01 1.006142422556877136e-01 -3.022462129592895508e-01
-1.246971711516380310e-01 -1.658092737197875977e-01 4.298267886042594910e-02 -1.850532554090023041e-02 1.473950445652008057e-01 -3.043593466281890869e-01 1.374298036098480225e-01 -3.299338519573211670e-01 2.379576712846755981e-01 1.478965580463409424e-01 -1.339846998453140259e-01 -3.853193819522857666e-01 2.102962695062160492e-02 -2.074190080165863037e-01 -1.880333870649337769e-01 2.226488590240478516e-01 9.012880921363830566e-02 1.760703139007091522e-02 2.427042871713638306e-01 -6.783277541399002075e-02 -1.432577669620513916e-01 1.297781467437744141e-01 2.172030359506607056e-01 1.733441799879074097e-01 2.635393142700195312e-01 1.628147363662719727e-01 8.226303756237030029e-02 -1.608053743839263916e-01 -5.943220481276512146e-02 -6.925778090953826904e-02 1.211286559700965881e-01 -3.510194644331932068e-02
-2.455067336559295654e-01 1.959757357835769653e-01 -2.561442553997039795e-02 7.562880963087081909e-02 -1.456658989191055298e-01 -2.228148281574249268e-01 1.000694036483764648e-01 5.803998559713363647e-02 1.897353082895278931e-01 1.064464896917343140e-01 -2.392898499965667725e-02 -3.352335393428802490e-01 -6.591764837503433228e-02 -2.676137685775756836e-01 -1.222938820719718933e-01 1.241463124752044678e-01 -9.248036891222000122e-02 -1.098738610744476318e-01 1.335742697119712830e-02 -4.797343313694000244e-01 1.687339246273040771e-01 1.804130524396896362e-01 -3.311100602149963379e-02 1.386039983481168747e-02 1.670748889446258545e-01 6.179918348789215088e-02 -7.396552711725234985e-02 1.026169508695602417e-01 1.958165019750595093e-01 1.541448682546615601e-01 -1.211193427443504333e-01 -3.260616362094879150e-01
-1.220274418592453003e-01 -4.096077755093574524e-03 -2.462911754846572876e-01 -1.943372189998626709e-01 3.872045502066612244e-02 -4.916951805353164673e-02 1.980949938297271729e-01 8.392146229743957520e-02 3.802541196346282959e-01 2.458586841821670532e-01 -1.897810399532318115e-01 -1.284005492925643921e-01 1.634846627712249756e-01 -8.126431703567504883e-02 -1.158306971192359924e-01 2.101287692785263062e-01 -1.734019368886947632e-01 1.738931685686111450e-01 1.867898404598236084e-01 -2.852148190140724182e-02 1.231316477060317993e-01 -1.345328614115715027e-02 1.626200973987579346e-01 1.864819824695587158e-01 1.352849453687667847e-01 -1.221240162849426270e-01 1.090218648314476013e-01 -7.229638099670410156e-02 3.095396459102630615e-01 1.933676302433013916e-01 -2.578589618206024170e-01 -2.557724714279174805e-01
-1.960938721895217896e-01 -1.353908628225326538e-01 -1.817457228899002075e-01 -2.257378995418548584e-01 -9.775795042514801025e-03 -3.916587233543395996e-01 -6.622789055109024048e-02 -4.310434311628341675e-02 2.276691198348999023e-01 2.129930406808853149e-01 -1.005104705691337585e-01 -6.471949815750122070e-02 8.866494148969650269e-02 -6.849692016839981079e-02 -3.433620557188987732e-03 2.403796017169952393e-01 -1.749645173549652100e-01 -5.741548165678977966e-02 2.611991167068481445e-01 -2.903401553630828857e-01 4.244467243552207947e-02 -1.111807860434055328e-02 1.375783234834671021e-01 3.639039099216461182e-01 2.982476353645324707e-01 7.806668430566787720e-02 -1.672622859477996826e-01 1.109907031059265137e-01 1.383417397737503052e-01 1.293869316577911377e-01 -7.431683689355850220e-02 3.462376445531845093e-02
-1.351766884326934814e-01 8.366575092077255249e-02 2.215939015150070190e-01 -4.328677430748939514e-02 1.061604321002960205e-01 -1.896836310625076294e-01 -3.969783708453178406e-02 -1.307194381952285767e-01 1.797175705432891846e-01 2.170293480157852173e-01 2.297563999891281128e-01 -4.191768169403076172e-01 -1.384442299604415894e-01 -4.793432354927062988e-02 2.022824436426162720e-02 -1.982056647539138794e-01 -1.977450698614120483e-01 -2.372681722044944763e-02 1.918046176433563232e-01 -2.376022189855575562e-01 -1.613167971372604370e-01 -1.223906651139259338e-01 -1.341706365346908569e-01 1.742531359195709229e-01 2.537667453289031982e-01 4.216120112687349319e-03 -1.114409044384956360e-01 -1.181269660592079163e-01 6.979870796203613281e-02 -8.427028357982635498e-02 -8.245983161032199860e-03 -4.045635759830474854e-01
-4.772735834121704102e-01 -1.122516766190528870e-01 -2.271904647350311279e-01 3.250047564506530762e-01 -1.153625547885894775e-01 -3.975338637828826904e-01 3.624238446354866028e-02 -3.097601234912872314e-02 3.267841935157775879e-01 1.019841358065605164e-01 -3.655389696359634399e-02 2.084552496671676636e-02 -7.163004577159881592e-02 6.457039713859558105e-02 1.015315279364585876e-01 -7.501187175512313843e-02 8.739675581455230713e-02 7.538157701492309570e-02 4.258852824568748474e-02 -3.014407157897949219e-01 -1.439512073993682861e-01 1.502873282879590988e-02 2.251647412776947021e-01 1.218982506543397903e-02 4.627107083797454834e-02 1.395951062440872192e-01 -2.617897093296051025e-01 -9.078804403543472290e-02 -1.106205768883228302e-02 -7.417914271354675293e-02 -2.083663269877433777e-02 -4.792196303606033325e-02
-8.376643806695938110e-02 1.639472097158432007e-01 -5.115290284156799316e-01 -1.265902817249298096e-02 1.843461394309997559e-01 -1.581454277038574219e-01 -9.382191300392150879e-02 -2.797386348247528076e-01 3.010367602109909058e-02 1.731846034526824951e-01 1.695147752761840820e-01 -2.467195391654968262e-01 -4.210774227976799011e-02 -1.029620468616485596e-01 5.984456092119216919e-02 -2.557962834835052490e-01 6.671673152595758438e-03 6.843342632055282593e-02 2.780035138130187988e-01 -2.015058323740959167e-02 -1.179597824811935425e-01 3.519834205508232117e-02 3.300435468554496765e-02 -3.542406558990478516e-01 -1.773536652326583862e-01 -9.294267743825912476e-03 -9.228957444429397583e-02 -2.229379862546920776e-01 1.421056538820266724e-01 -7.190458476543426514e-02 -7.420781999826431274e-02 -1.075213477015495300e-01
-1.188552752137184143e-01 -2.996638119220733643e-01 9.390601888298988342e-03 -9.409757331013679504e-03 -5.491271242499351501e-02 -1.929520815610885620e-01 -7.602161169052124023e-02 -3.202070593833923340e-01 1.799910813570022583e-01 2.603923976421356201e-01 -1.341402828693389893e-01 -3.084004111588001251e-02 -1.074618622660636902e-01 -1.331773847341537476e-01 -1.906957849860191345e-02 1.179318577051162720e-01 -3.201622068881988525e-01 1.932254582643508911e-01 -1.289005130529403687e-01 -1.527211815118789673e-01 -4.941637068986892700e-02 1.407734025269746780e-02 -4.495849832892417908e-02 -1.858809888362884521e-01 2.248493731021881104e-01 -2.020864486694335938e-01 -1.407380700111389160e-01 -1.162133589386940002e-01 3.254180029034614563e-02 2.303870469331741333e-01 -1.432383656501770020e-01 -4.077789187431335449e-01
3.208198770880699158e-02 -2.350717410445213318e-02 -2.638074755668640137e-01 -1.433879137039184570e-01 -1.813105642795562744e-01 -2.386924177408218384e-01 3.467172980308532715e-01 -1.522734463214874268e-01 1.810935139656066895e-01 1.606646478176116943e-01 -1.093287318944931030e-01 -1.626200824975967407e-01 1.028694957494735718e-01 -1.520011723041534424e-01 2.236892003566026688e-03 -7.980486005544662476e-02 -5.452999379485845566e-03 -2.294042380526661873e-03 -9.107694029808044434e-02 -2.760194838047027588e-01 9.907936304807662964e-02 -2.118438333272933960e-01 2.368387728929519653e-01 3.409877717494964600e-01 2.460286468267440796e-01 -8.201865106821060181e-02 -1.409450620412826538e-01 -9.121402353048324585e-02 3.087276518344879150e-01 1.587599664926528931e-01 -1.008651629090309143e-01 -1.546989940106868744e-02
-1.937492168508470058e-03 -2.007333375513553619e-02 -2.152350693941116333e-01 1.756570488214492798e-02 -6.850590463727712631e-03 -9.337485581636428833e-02 1.035927385091781616e-01 -1.148333624005317688e-01 2.687081396579742432e-01 3.688758015632629395e-01 -9.197210520505905151e-02 -2.964395582675933838e-01 2.679341733455657959e-01 -4.344066604971885681e-02 -1.758890450000762939e-01 -5.838725250214338303e-03 -1.777620166540145874e-01 5.962339788675308228e-02 3.554811477661132812e-01 -4.615826159715652466e-02 7.657960057258605957e-02 7.470547407865524292e-02 2.619630098342895508e-01 -2.955471165478229523e-02 3.410859704017639160e-01 1.410697102546691895e-01 -1.993752419948577881e-01 -7.412329316139221191e-03 2.304627746343612671e-01 -1.232598647475242615e-01 -8.585274964570999146e-02 1.212498620152473450e-01
1.502310335636138916e-01 -8.328076452016830444e-02 -1.851153969764709473e-01 -9.638739377260208130e-02 -7.104492187500000000e-02 -8.015742897987365723e-02 2.544426321983337402e-01 -8.687790483236312866e-02 4.645902812480926514e-01 3.094682097434997559e-01 5.080740526318550110e-02 -4.691703990101814270e-02 -1.203330117277801037e-03 -1.251252442598342896e-01 -2.522980570793151855e-01 -2.115691825747489929e-02 -4.280739277601242065e-02 -2.484557405114173889e-02 4.062283039093017578e-02 -8.174127340316772461e-02 6.112271919846534729e-02 1.122490018606185913e-01 9.878852218389511108e-02 2.100713700056076050e-01 4.303252696990966797e-01 3.339683637022972107e-02 -3.307836875319480896e-02 -1.330008953809738159e-01 2.597239315509796143e-01 2.472299188375473022e-01 4.658746998757123947e-03 -1.798117756843566895e-01
7.017879188060760498e-02 3.329579234123229980e-01 -2.982623875141143799e-01 6.831150501966476440e-03 1.591609418392181396e-01 -1.737839430570602417e-01 -1.181209236383438110e-01 -2.910879254341125488e-01 4.491102322936058044e-02 -1.461710687726736069e-02 3.630842268466949463e-01 -1.497764140367507935e-01 3.731031715869903564e-01 -1.861075460910797119e-01 8.283808827400207520e-02 -8.898103237152099609e-02 -2.870736718177795410e-01 1.208507046103477478e-01 8.044278621673583984e-02 -3.750419616699218750e-02 -9.303282946348190308e-02 6.079450249671936035e-02 -2.467733770608901978e-01 7.087685912847518921e-02 2.812776267528533936e-01 1.187340617179870605e-01 -5.522776395082473755e-02 7.340521365404129028e-02 1.046284660696983337e-01 1.136501436121761799e-03 9.935890324413776398e-03 -2.768808975815773010e-03
1.870528757572174072e-01 9.623304009437561035e-02 -3.313837647438049316e-01 1.729724109172821045e-01 1.959569007158279419e-01 1.944999992847442627e-01 1.180639714002609253e-01 -4.958476498723030090e-02 1.361195594072341919e-01 -1.597113311290740967e-01 -4.003076255321502686e-02 -1.692734956741333008e-01 1.952115297317504883e-01 4.439238086342811584e-02 -1.521471738815307617e-01 -1.207089349627494812e-01 -5.140792131423950195e-01 9.107623994350433350e-02 5.063348636031150818e-02 -1.209254115819931030e-01 6.613924354314804077e-02 1.116662696003913879e-01 2.698290050029754639e-01 -8.687393739819526672e-03 2.326488345861434937e-01 4.933398589491844177e-02 1.839403510093688965e-01 1.407294422388076782e-01 1.501152515411376953e-01 1.047064289450645447e-01 -1.183251217007637024e-01 -1.847052723169326782e-01
-3.343912661075592041e-01 2.189300581812858582e-02 -1.721833497285842896e-01 -3.166763484477996826e-02 -1.389461904764175415e-01 -4.460721313953399658e-01 -8.800436556339263916e-02 -1.692293733358383179e-01 1.302403211593627930e-01 5.272662267088890076e-02 2.146856337785720825e-01 -2.064431458711624146e-01 1.942569911479949951e-01 -1.232254579663276672e-01 1.217986177653074265e-02 -1.796895563602447510e-01 -2.834448218345642090e-01 -1.435164064168930054e-01 -2.341326922178268433e-01 -3.457007706165313721e-01 -1.663601696491241455e-01 4.502975568175315857e-02 1.449215691536664963e-02 3.961068019270896912e-02 -1.500009447336196899e-01 -1.489583402872085571e-01 -1.298088431358337402e-01 1.053362116217613220e-01 5.866923555731773376e-02 4.743664711713790894e-02 -1.406205445528030396e-01 -6.104506552219390869e-02
-2.158159613609313965e-01 2.379562556743621826e-01 1.280256509780883789e-01 -4.583048820495605469e-02 2.444314956665039062e-02 -2.347918003797531128e-01 9.024803526699542999e-03 -1.526580303907394409e-01 3.076981753110885620e-02 -1.086259260773658752e-01 5.813511461019515991e-02 -8.406714349985122681e-02 1.856077164411544800e-01 -1.397214233875274658e-01 -1.061087623238563538e-01 -2.997360751032829285e-02 -7.124467939138412476e-02 -2.018490582704544067e-01 2.185722440481185913e-01 7.605797052383422852e-02 1.537346541881561279e-01 9.603576362133026123e-02 -5.151127651333808899e-02 3.697041049599647522e-02 3.683809936046600342e-01 6.364226806908845901e-03 -1.077266708016395569e-01 -2.844175100326538086e-01 4.158387184143066406e-01 1.757860928773880005e-02 8.342792838811874390e-02 -4.064310789108276367e-01
-3.338111937046051025e-01 3.460200428962707520e-01 -1.075385734438896179e-01 1.175642907619476318e-01 5.807190388441085815e-02 -3.396967053413391113e-01 9.736546874046325684e-02 -1.228552013635635376e-01 7.666557282209396362e-02 2.243343144655227661e-01 2.988101355731487274e-02 -3.298955261707305908e-01 1.976855099201202393e-01 -1.233467161655426025e-01 9.519586712121963501e-02 -2.291154414415359497e-01 -6.013276800513267517e-02 9.966856241226196289e-02 -1.165517568588256836e-01 1.247389391064643860e-01 -9.512240439653396606e-02 2.775002717971801758e-01 5.361720547080039978e-02 4.173069447278976440e-02 2.329200878739356995e-02 1.340431272983551025e-01 3.170971274375915527e-01 -1.033311244100332260e-03 2.058852761983871460e-01 1.143996790051460266e-01 7.102061063051223755e-02 -7.342065870761871338e-02
-6.754258275032043457e-02 6.175877526402473450e-02 -1.035524457693099976e-01 1.270123571157455444e-02 1.467989832162857056e-01 -4.075087308883666992e-01 -8.295044302940368652e-03 -1.132037714123725891e-01 2.752907872200012207e-01 1.584784537553787231e-01 -2.270276248455047607e-01 5.733963102102279663e-02 -3.531945496797561646e-02 -3.616575896739959717e-01 1.100679710507392883e-01 1.892093122005462646e-01 -2.427234500646591187e-01 1.150292977690696716e-01 1.063189953565597534e-01 5.656502209603786469e-03 1.755086779594421387e-01 -3.962159529328346252e-02 -1.018375717103481293e-02 -3.484691679477691650e-02 1.834767758846282959e-01 -1.594209671020507812e-01 -9.673799574375152588e-02 9.666923433542251587e-02 5.153775960206985474e-02 2.646277844905853271e-01 -1.381359845399856567e-01 -3.972818553447723389e-01
-1.849899142980575562e-01 1.033713445067405701e-01 -4.081152677536010742e-01 3.162582218647003174e-01 -6.021580472588539124e-02 -2.799479663372039795e-01 -8.395756036043167114e-02 -1.300386190414428711e-01 4.764143377542495728e-02 8.873554877936840057e-03 -1.372105032205581665e-01 -2.411545962095260620e-01 7.222843915224075317e-02 -1.326264292001724243e-01 4.382345080375671387e-02 -9.263637661933898926e-02 -2.771635055541992188e-01 -3.129661977291107178e-01 -2.942490391433238983e-03 -3.118727505207061768e-01 -8.024285733699798584e-02 1.937413471750915051e-03 1.956437341868877411e-02 1.209076773375272751e-02 -1.898130029439926147e-01 1.540194358676671982e-02 1.851540654897689819e-01 7.431437820196151733e-02 2.522077262401580811e-01 -4.335874691605567932e-02 -1.950586885213851929e-01 -1.063059419393539429e-01
-2.289552837610244751e-01 -8.098073303699493408e-02 -1.628234535455703735e-01 -1.409940868616104126e-01 -6.804226338863372803e-02 -2.786492705345153809e-01 8.151417970657348633e-02 -2.109542489051818848e-01 2.729302942752838135e-01 -7.871051318943500519e-03 2.067229710519313812e-02 -1.605113297700881958e-01 1.384853124618530273e-01 -4.191436171531677246e-01 -4.893990978598594666e-02 7.265730202198028564e-02 -5.984890088438987732e-02 1.785838752985000610e-01 -8.915389329195022583e-02 1.056454330682754517e-01 -1.417020261287689209e-01 4.261737167835235596e-01 1.644756793975830078e-01 -3.152473364025354385e-03 5.809914693236351013e-02 -1.792134046554565430e-01 -4.607390984892845154e-02 9.831257164478302002e-02 8.608067035675048828e-02 2.161860018968582153e-01 1.129146143794059753e-01 -2.457746565341949463e-01
-2.640654742717742920e-01 -2.063065320253372192e-01 1.617144942283630371e-01 1.354856640100479126e-01 7.912636548280715942e-02 -1.830397546291351318e-01 -8.142873644828796387e-02 -1.436936408281326294e-01 1.163001954555511475e-01 -2.362340390682220459e-01 2.682991325855255127e-02 -1.510781198740005493e-01 3.564868867397308350e-01 -2.073845565319061279e-01 -6.961941719055175781e-02 -3.538335114717483521e-02 -4.115292429924011230e-01 1.076467484235763550e-01 -2.090713009238243103e-02 -6.132857128977775574e-02 2.386233657598495483e-01 6.945567578077316284e-02 -9.270092099905014038e-02 1.004477292299270630e-01 1.951016634702682495e-01 -1.815780880860984325e-03 1.195749193429946899e-01 -1.003199443221092224e-01 3.301531374454498291e-01 -1.396269649267196655e-01 1.972281783819198608e-01 -1.080392673611640930e-01
-2.920500934123992920e-01 -2.499797344207763672e-01 1.008171290159225464e-01 1.325552910566329956e-01 4.243393987417221069e-02 -1.602204740047454834e-01 1.589332818984985352e-01 -1.039767041802406311e-01 1.906101554632186890e-01 -1.173825711011886597e-01 1.691703200340270996e-01 -2.935840785503387451e-01 3.435179293155670166e-01 5.842876061797142029e-02 1.818463355302810669e-01 -8.787706494331359863e-02 1.849296130239963531e-02 -1.142433509230613708e-01 3.153288066387176514e-01 -2.281058877706527710e-01 -1.012684963643550873e-02 -4.610630869865417480e-02 2.940882444381713867e-01 -1.328574270009994507e-01 2.618470788002014160e-02 -1.442696154117584229e-02 -1.151541322469711304e-01 -6.587653886526823044e-03 9.080677479505538940e-02 2.527849972248077393e-01 -2.685727179050445557e-01 -6.410221010446548462e-02
-1.127048134803771973e-01 -2.407027781009674072e-02 -3.597474098205566406e-01 2.298427075147628784e-01 -1.129036694765090942e-01 -2.035304158926010132e-01 -7.432486861944198608e-02 -1.796849519014358521e-01 1.600184291601181030e-01 1.502226740121841431e-01 1.567784696817398071e-01 -1.187247633934020996e-01 2.999393343925476074e-01 -9.032650291919708252e-02 -5.679171904921531677e-02 -1.348803043365478516e-01 -5.180485174059867859e-02 -2.819317281246185303e-01 1.236279308795928955e-01 3.724299743771553040e-02 -2.248913347721099854e-01 1.830303519964218140e-01 3.202625215053558350e-01 2.594343125820159912e-01 4.721151664853096008e-02 -8.273828029632568359e-02 -2.834706604480743408e-01 3.198447450995445251e-02 -6.143812462687492371e-02 5.574018135666847229e-02 3.674957551993429661e-04 -2.365921735763549805e-01
-1.370990872383117676e-01 -4.216377157717943192e-03 -9.326847642660140991e-02 6.049427017569541931e-02 8.900866657495498657e-02 -1.065464764833450317e-01 3.081417977809906006e-01 6.944613158702850342e-02 3.329412341117858887e-01 5.736583843827247620e-02 3.832170739769935608e-02 -4.690907597541809082e-01 1.729834824800491333e-01 -3.407863527536392212e-02 -1.613402664661407471e-01 3.928428143262863159e-02 -3.033041656017303467e-01 1.182025969028472900e-01 4.717246443033218384e-02 -6.781677156686782837e-02 2.170362770557403564e-01 -2.587991580367088318e-02 1.822723895311355591e-01 -1.955828815698623657e-01 1.495333015918731689e-01 2.151094228029251099e-01 -1.525745391845703125e-01 -1.188306510448455811e-01 2.758315801620483398e-01 2.953055547550320625e-03 1.659292131662368774e-01 1.173389479517936707e-01
-1.106524914503097534e-01 2.875532805919647217e-01 -5.201146602630615234e-01 1.220058277249336243e-01 -4.929248988628387451e-02 7.217700779438018799e-02 2.513687908649444580e-01 -2.525036036968231201e-01 7.603096216917037964e-02 1.090234145522117615e-01 -7.123627513647079468e-02 -1.828331500291824341e-01 1.795891821384429932e-01 1.165972873568534851e-01 7.370577193796634674e-03 -8.890680223703384399e-02 -1.126258969306945801e-01 1.209155470132827759e-01 -1.687118969857692719e-02 -2.916792929172515869e-01 -1.284021139144897461e-01 4.209110885858535767e-02 -1.720083802938461304e-01 -3.928591310977935791e-02 -4.456869885325431824e-02 6.065581738948822021e-02 -1.721601784229278564e-01 -2.947896718978881836e-01 2.376587241888046265e-01 7.767465710639953613e-02 -2.830859832465648651e-02 -1.659155488014221191e-01
-2.127334624528884888e-01 -1.780766397714614868e-01 -3.158642351627349854e-01 -1.592669337987899780e-01 1.737457811832427979e-01 -1.864475458860397339e-01 -1.687705218791961670e-01 -4.257374107837677002e-01 1.978000253438949585e-01 3.111532330513000488e-02 -1.308641582727432251e-01 -8.653541654348373413e-02 2.783915102481842041e-01 3.624318912625312805e-02 6.334278732538223267e-02 -3.348254561424255371e-01 -1.864574551582336426e-01 2.905032336711883545e-01 -1.235494390130043030e-01 -2.003599107265472412e-01 5.210993811488151550e-03 -4.402273893356323242e-02 5.104556307196617126e-02 1.515277624130249023e-01 -9.503265470266342163e-02 5.070101469755172729e-02 1.572127453982830048e-02 -5.423466488718986511e-02 8.937347680330276489e-02 -1.248270645737648010e-01 -2.057667076587677002e-02 -1.506206840276718140e-01
-1.377599835395812988e-01 -1.367975622415542603e-01 -2.358429580926895142e-01 -1.410142779350280762e-01 8.202626556158065796e-02 -8.315725624561309814e-02 -8.940339833498001099e-02 -1.078248023986816406e-01 2.296725213527679443e-01 2.052541673183441162e-01 1.045034527778625488e-01 -2.711036503314971924e-01 -4.229183867573738098e-02 1.071975231170654297e-01 -2.134932130575180054e-01 2.930159680545330048e-02 -4.082791879773139954e-02 -7.896671444177627563e-02 8.125720918178558350e-02 -8.737824857234954834e-02 1.644237339496612549e-01 -2.123122811317443848e-01 -4.011926427483558655e-02 2.084789872169494629e-01 5.135821104049682617e-01 4.992800578474998474e-02 -3.172260895371437073e-02 -1.495521664619445801e-01 3.408505618572235107e-01 2.596523761749267578e-01 4.087556526064872742e-02 -1.727149076759815216e-02
-1.679640859365463257e-01 6.746792793273925781e-02 -2.727057933807373047e-01 2.132376730442047119e-01 4.842384159564971924e-02 1.076668277382850647e-01 1.620197594165802002e-01 -2.761950790882110596e-01 1.454604864120483398e-01 4.164439439773559570e-02 6.972793489694595337e-02 6.562521308660507202e-02 1.453743278980255127e-01 -5.020638555288314819e-02 4.538152832537889481e-03 1.479083597660064697e-01 -7.793758064508438110e-02 2.850347757339477539e-01 3.298310339450836182e-01 -2.606769502162933350e-01 -2.255196496844291687e-02 1.792744547128677368e-01 9.198082983493804932e-02 5.260119587182998657e-02 -6.330512464046478271e-02 2.271673977375030518e-01 -1.471931785345077515e-01 -3.125980198383331299e-01 2.588529586791992188e-01 2.478399723768234253e-01 -1.384745836257934570e-01 -1.509200483560562134e-01
-2.697509229183197021e-01 -1.559817115776240826e-03 -1.476607322692871094e-01 -4.553625881671905518e-01 1.193099170923233032e-01 -1.541620790958404541e-01 -2.116384804248809814e-01 -3.056078255176544189e-01 4.337053000926971436e-02 4.590289667248725891e-02 -1.071549504995346069e-01 -6.942359358072280884e-02 2.896063327789306641e-01 -7.624026620760560036e-04 3.365255659446120262e-03 -1.003126055002212524e-01 1.672178693115711212e-02 1.851836591958999634e-01 -4.181100055575370789e-02 -2.241402864456176758e-01 -7.368014007806777954e-02 4.254091531038284302e-02 2.451794743537902832e-01 -2.162945829331874847e-02 -2.460177801549434662e-02 1.909657716751098633e-01 6.171775516122579575e-03 -9.743834286928176880e-02 1.794881820678710938e-01 1.696173660457134247e-02 1.016712039709091187e-01 -4.047517776489257812e-01
-1.211550310254096985e-01 4.964479431509971619e-02 -2.954571545124053955e-01 -1.966661810874938965e-01 2.650082111358642578e-01 -2.819981575012207031e-01 -2.791958451271057129e-01 -1.147657409310340881e-01 3.882609680294990540e-02 -3.740768134593963623e-02 1.394537389278411865e-01 -1.561015844345092773e-01 7.507363706827163696e-02 -1.712577193975448608e-01 2.956570684909820557e-01 -2.448573708534240723e-01 4.095483198761940002e-02 -8.402562141418457031e-02 2.287780307233333588e-02 -1.864807158708572388e-01 1.293877512216567993e-01 -2.043765597045421600e-02 3.081272728741168976e-02 2.488671690225601196e-01 1.258360594511032104e-01 9.047161787748336792e-02 1.384846568107604980e-01 -2.693866789340972900e-01 1.561879366636276245e-01 2.981897294521331787e-01 4.116267710924148560e-02 -1.791728585958480835e-01
-2.707924246788024902e-01 -3.141405880451202393e-01 -1.088129356503486633e-01 -2.511553168296813965e-01 3.569996356964111328e-01 -1.443368010222911835e-02 -4.954809322953224182e-02 -2.585989534854888916e-01 1.600692272186279297e-01 1.186505630612373352e-01 -1.475835591554641724e-01 -9.191383421421051025e-02 1.922201216220855713e-01 -1.657112985849380493e-01 -1.094382628798484802e-01 -2.010952308773994446e-02 -2.692086994647979736e-01 9.619564563035964966e-02 -1.262660175561904907e-01 -2.134421914815902710e-01 4.502311721444129944e-02 6.166565418243408203e-02 -2.021796070039272308e-02 7.133693993091583252e-02 2.369867824018001556e-02 1.807391792535781860e-01 1.225731298327445984e-01 -6.161468476057052612e-02 2.913188040256500244e-01 -4.727613553404808044e-02 -7.602903991937637329e-02 -3.314774930477142334e-01
-1.354395598173141479e-01 -1.780605465173721313e-01 -1.970222294330596924e-01 -3.518950939178466797e-01 1.260318905115127563e-01 -3.458983898162841797e-01 -7.875104993581771851e-02 -1.202757880091667175e-01 -2.658425644040107727e-02 1.086914986371994019e-01 -1.729569286108016968e-01 -1.920000463724136353e-01 3.545553088188171387e-01 -1.272582262754440308e-01 3.257398027926683426e-03 -6.056515127420425415e-02 -2.620545029640197754e-01 2.850853800773620605e-01 -1.500091850757598877e-01 -2.156748920679092407e-01 -5.467626033350825310e-04 5.161921307444572449e-02 -1.670437157154083252e-01 9.399016201496124268e-02 1.890182197093963623e-01 9.335559606552124023e-02 -1.145555824041366577e-01 -6.226171180605888367e-02 1.941804736852645874e-01 -7.611844222992658615e-03 -2.026926428079605103e-01 -8.697899430990219116e-02
-1.283626705408096313e-01 -7.739222794771194458e-02 -6.800512969493865967e-02 4.032328352332115173e-02 -3.380329534411430359e-02 -9.049050509929656982e-02 -1.906108558177947998e-01 -2.932041585445404053e-01 2.926050722599029541e-01 1.970707029104232788e-01 4.906164482235908508e-02 -2.308750301599502563e-01 3.236483037471771240e-01 -2.223453968763351440e-01 1.097215041518211365e-01 1.894834823906421661e-02 -2.579579949378967285e-01 8.924245089292526245e-02 -3.152707358822226524e-03 1.204061806201934814e-01 -2.426078617572784424e-01 2.176842838525772095e-01 3.657131791114807129e-01 7.712284475564956665e-02 5.263951793313026428e-02 -1.410934925079345703e-01 -9.589355438947677612e-02 1.577366590499877930e-01 1.754890233278274536e-01 1.723543703556060791e-01 1.894343644380569458e-01 -6.932761520147323608e-02
-9.283297508955001831e-02 1.534848064184188843e-01 -3.314270079135894775e-02 9.565971791744232178e-02 1.019391119480133057e-01 -3.439204692840576172e-01 -2.297054603695869446e-02 -2.989372909069061279e-01 -5.137345567345619202e-02 5.980848148465156555e-02 2.606278955936431885e-01 -1.656891405582427979e-01 6.550804525613784790e-02 -2.164032757282257080e-01 -8.227095752954483032e-02 2.124961465597152710e-01 -7.685756776481866837e-03 -1.756300628185272217e-01 -8.069439791142940521e-03 -1.347897108644247055e-02 -1.064362376928329468e-01 -1.354273259639739990e-01 4.067365527153015137e-01 -2.494972199201583862e-01 8.343303948640823364e-02 -1.955575048923492432e-01 -1.453848183155059814e-02 -4.235538188368082047e-03 2.954526841640472412e-01 2.734901607036590576e-01 -1.295120567083358765e-01 -1.468683034181594849e-01
-1.940001547336578369e-01 8.889212459325790405e-02 2.689492516219615936e-02 3.600972890853881836e-01 7.618472725152969360e-02 -5.862427502870559692e-02 1.073658615350723267e-01 -4.805642962455749512e-01 8.687003701925277710e-02 1.938134729862213135e-01 -3.139578178524971008e-02 -3.322649300098419189e-01 -9.889501379802823067e-04 3.858863934874534607e-02 -5.792586132884025574e-02 1.739138215780258179e-01 -1.055094972252845764e-01 -5.802148208022117615e-02 1.263376772403717041e-01 -6.020382046699523926e-02 3.162872791290283203e-02 2.025700509548187256e-01 -2.684783004224300385e-02 5.853758379817008972e-02 2.384016960859298706e-01 5.963606014847755432e-02 3.494484126567840576e-01 6.568443775177001953e-02 9.891442209482192993e-02 9.989868849515914917e-02 -1.605929434299468994e-01 -2.610171735286712646e-01
-1.842312514781951904e-01 -3.741491585969924927e-02 6.086189299821853638e-02 7.332681864500045776e-02 5.758864060044288635e-02 -1.746214032173156738e-01 7.782048732042312622e-02 -1.884477585554122925e-01 8.692421019077301025e-02 -3.122687339782714844e-01 5.073326174169778824e-03 -3.500054180622100830e-01 8.945052325725555420e-02 -2.391699105501174927e-01 1.267949193716049194e-01 -2.664286792278289795e-01 -1.217317432165145874e-01 -9.728851914405822754e-02 1.840438842773437500e-01 1.332742124795913696e-01 -2.572482824325561523e-01 2.221333049237728119e-02 -1.112902015447616577e-01 3.652168437838554382e-02 1.831721700727939606e-02 2.252023518085479736e-01 1.231447756290435791e-01 -2.763597667217254639e-02 3.381110131740570068e-01 1.013697087764739990e-01 4.633476026356220245e-03 -3.904289007186889648e-01
-2.842663824558258057e-01 -6.394287943840026855e-02 -7.327842712402343750e-02 4.826980829238891602e-02 -7.701112329959869385e-02 -1.829505562782287598e-01 -5.117019638419151306e-02 -2.134403735399246216e-01 8.531407266855239868e-02 -1.725611537694931030e-01 2.808176912367343903e-03 -2.330470085144042969e-01 2.112171500921249390e-01 -3.166998922824859619e-02 2.086570262908935547e-01 9.710282832384109497e-02 -9.321136027574539185e-02 2.390289492905139923e-02 1.327646821737289429e-01 -1.479654759168624878e-02 -2.015501260757446289e-01 -3.165162727236747742e-02 3.771837651729583740e-01 -3.730551600456237793e-01 2.420696467161178589e-01 -9.273328818380832672e-03 2.172296643257141113e-01 -1.861001402139663696e-01 9.424695372581481934e-02 1.334366351366043091e-01 -3.272412121295928955e-01 7.364143431186676025e-02
-2.302375286817550659e-01 9.808193147182464600e-02 -2.715223841369152069e-02 -3.864689916372299194e-02 -1.761244386434555054e-01 -1.542612612247467041e-01 1.720313280820846558e-01 -1.282057613134384155e-01 1.368806362152099609e-01 8.443106710910797119e-02 1.905601471662521362e-01 -3.804374635219573975e-01 2.228888720273971558e-01 -3.818989172577857971e-02 2.494418770074844360e-01 -1.269675791263580322e-01 -3.228928148746490479e-01 1.302731037139892578e-01 1.496390253305435181e-01 -6.603603810071945190e-02 3.052797168493270874e-03 1.597603559494018555e-01 -3.228935226798057556e-02 -1.134943217039108276e-01 -4.269057139754295349e-02 -5.499219149351119995e-02 2.928363680839538574e-01 -5.215771868824958801e-02 2.800288796424865723e-01 2.916903793811798096e-01 2.045143693685531616e-01 -1.087000966072082520e-01
-2.810787558555603027e-01 -1.322902292013168335e-01 -1.960901468992233276e-01 2.148142307996749878e-01 7.465546578168869019e-02 -1.547070145606994629e-01 1.792575791478157043e-02 -1.764094382524490356e-01 3.192161768674850464e-02 -2.172699272632598877e-01 2.101801037788391113e-01 -7.912033796310424805e-02 2.582113146781921387e-01 -2.469444125890731812e-01 4.118067920207977295e-01 7.683896925300359726e-03 -2.187816798686981201e-01 2.834689617156982422e-01 2.765583060681819916e-02 1.007258892059326172e-01 1.806795448064804077e-01 -1.068228781223297119e-01 7.713868468999862671e-02 8.045846223831176758e-02 1.495256572961807251e-01 -1.726461574435234070e-02 8.006574958562850952e-02 -1.269033104181289673e-01 1.367393583059310913e-01 -4.098900407552719116e-02 2.156389206647872925e-01 -2.330861389636993408e-01
-1.338785737752914429e-01 8.292121440172195435e-02 -4.182230830192565918e-01 2.052305787801742554e-01 2.195784300565719604e-01 1.495685279369354248e-01 1.776392757892608643e-01 -3.115810155868530273e-01 -1.316456217318773270e-02 3.840136900544166565e-02 -1.232109293341636658e-01 -1.200987696647644043e-01 8.295144140720367432e-02 -3.419461473822593689e-02 -9.265881031751632690e-02 -2.223578542470932007e-01 -1.659272313117980957e-01 -2.398339658975601196e-02 2.005994915962219238e-01 -3.524466156959533691e-01 9.810725599527359009e-02 3.270927071571350098e-02 1.108140219002962112e-02 -2.027969621121883392e-02 -2.188218571245670319e-02 -4.652192443609237671e-02 -6.264962255954742432e-02 -3.169202506542205811e-01 5.130429938435554504e-02 -8.641084283590316772e-02 -6.436096876859664917e-02 -3.695569336414337158e-01
-4.357809200882911682e-02 1.108446940779685974e-01 -1.520358175039291382e-01 5.114308744668960571e-02 3.095661997795104980e-01 3.745580464601516724e-02 3.881988674402236938e-02 -2.247536927461624146e-01 1.029634997248649597e-01 1.629892587661743164e-01 6.889788806438446045e-02 -1.506862193346023560e-01 1.690419465303421021e-01 -5.331448838114738464e-02 -3.694596588611602783e-01 4.299446882214397192e-04 -3.125135898590087891e-01 -3.449155017733573914e-02 1.496180891990661621e-01 -7.626131176948547363e-02 -4.054386913776397705e-02 -6.587604433298110962e-02 2.766899168491363525e-01 -1.801988929510116577e-01 2.101226598024368286e-01 1.366718262434005737e-01 -1.535529047250747681e-01 -5.308818444609642029e-02 3.681793808937072754e-01 2.137515842914581299e-01 -2.536287307739257812e-01 3.769905492663383484e-02
1.442671567201614380e-01 1.392216086387634277e-01 -1.542972177267074585e-01 3.296006470918655396e-02 1.179557740688323975e-01 -5.193589329719543457e-01 -6.057525053620338440e-02 -2.153849601745605469e-01 2.534349076449871063e-02 2.882906198501586914e-01 1.698817014694213867e-01 -1.569464653730392456e-01 1.897160559892654419e-01 -2.731041908264160156e-01 -1.497568041086196899e-01 -9.329701960086822510e-02 -9.576928615570068359e-02 2.791827917098999023e-01 -6.596047431230545044e-02 -3.401548042893409729e-02 -7.742462307214736938e-02 1.228425949811935425e-01 -8.539331145584583282e-03 2.717808261513710022e-02 1.473477035760879517e-01 -1.386809796094894409e-01 -2.006485462188720703e-01 1.479563415050506592e-01 1.757185012102127075e-01 1.697529293596744537e-02 2.191317379474639893e-01 -1.595311015844345093e-01
-4.701038822531700134e-02 5.520263686776161194e-02 -4.091504216194152832e-01 1.363220214843750000e-01 -5.917713418602943420e-02 -3.114059008657932281e-02 -7.313218712806701660e-02 -2.034128904342651367e-01 7.234671711921691895e-02 4.815677180886268616e-02 1.420486420392990112e-01 -1.861042082309722900e-01 1.325153093785047531e-02 -1.880470067262649536e-01 2.781259454786777496e-02 -3.248119950294494629e-01 1.660397648811340332e-02 2.688875794410705566e-01 8.430240303277969360e-02 -3.456667959690093994e-01 -4.933826252818107605e-02 -7.157061994075775146e-02 1.874214857816696167e-01 -3.231643438339233398e-01 1.665473133325576782e-01 7.124917209148406982e-02 -7.918968796730041504e-02 -2.638111710548400879e-01 3.113694787025451660e-01 -3.242049738764762878e-02 -1.709748245775699615e-02 -1.073635742068290710e-02
-1.666343212127685547e-01 -1.149137467145919800e-01 -6.325285136699676514e-02 -1.374144572764635086e-02 -6.258735060691833496e-02 -3.157807141542434692e-02 -3.497157394886016846e-01 -7.962568104267120361e-02 2.529514431953430176e-01 1.580199599266052246e-01 1.623569577932357788e-01 -3.992294669151306152e-01 -3.446420654654502869e-02 -1.524412035942077637e-01 -1.417849957942962646e-01 1.374372243881225586e-01 -2.218232862651348114e-02 8.427915722131729126e-02 1.924006640911102295e-02 -3.497895300388336182e-01 1.879812180995941162e-01 2.275080792605876923e-02 -6.758392322808504105e-03 -2.122217603027820587e-02 2.370396554470062256e-01 8.249558508396148682e-02 1.908053904771804810e-01 -3.690854310989379883e-01 -6.835313141345977783e-02 2.532481253147125244e-01 -4.205707088112831116e-02 -1.014763563871383667e-01
-1.548446714878082275e-01 -6.410164758563041687e-03 -1.433062404394149780e-01 -2.361470460891723633e-02 -6.647102534770965576e-02 5.596700310707092285e-02 -9.765541553497314453e-02 -1.106398776173591614e-01 8.295576274394989014e-02 1.441936194896697998e-01 -5.418156087398529053e-02 -3.937455415725708008e-01 -1.039082482457160950e-01 -6.512036174535751343e-02 -1.332401931285858154e-01 -4.612073674798011780e-02 -1.354001015424728394e-01 -5.111224204301834106e-02 3.322673738002777100e-01 1.006592586636543274e-01 -1.129963994026184082e-01 -4.717393219470977783e-02 1.029111742973327637e-01 3.196832910180091858e-02 2.408295124769210815e-01 1.546023041009902954e-01 1.753054559230804443e-01 -1.826931908726692200e-02 2.029660493135452271e-01 9.560230374336242676e-02 -1.796734929084777832e-01 -5.842319726943969727e-01
-6.910546123981475830e-02 -2.060905285179615021e-02 -7.083263248205184937e-02 7.466468960046768188e-02 2.342567294836044312e-01 -2.724962234497070312e-01 2.044109255075454712e-02 -9.624661505222320557e-02 4.206181466579437256e-01 -1.259655803442001343e-01 6.918209791183471680e-02 3.226375952363014221e-02 1.768544167280197144e-01 1.736482977867126465e-01 -8.355712890625000000e-02 -8.455599844455718994e-02 -3.256916105747222900e-01 -8.664873242378234863e-02 2.217174023389816284e-01 -4.130286276340484619e-01 -5.345463007688522339e-02 8.721911162137985229e-02 4.366998374462127686e-02 3.209389001131057739e-02 3.242351487278938293e-02 1.285736411809921265e-01 7.865600287914276123e-02 -5.876577273011207581e-02 1.997484266757965088e-01 -7.636645343154668808e-03 3.669298887252807617e-01 -1.505503505468368530e-01
-2.683655619621276855e-01 1.022404134273529053e-01 -1.728096753358840942e-01 -1.208289153873920441e-02 1.179984956979751587e-01 3.278646618127822876e-02 -2.684142906218767166e-03 6.146455928683280945e-02 -1.699003390967845917e-02 9.729458391666412354e-02 1.761415153741836548e-01 -5.089564323425292969e-01 7.799188792705535889e-02 -9.898760169744491577e-02 2.133745998144149780e-01 1.247724294662475586e-01 -1.309763789176940918e-01 -1.799713522195816040e-01 3.089503347873687744e-01 -2.456044405698776245e-01 -2.335779182612895966e-02 3.576705455780029297e-01 5.342093855142593384e-02 5.784423649311065674e-02 -3.396823629736900330e-02 -1.199979111552238464e-01 1.318624764680862427e-01 -1.246425211429595947e-01 1.961328834295272827e-01 -9.179687500000000000e-02 -2.326195985078811646e-01 4.965012893080711365e-02
-9.053689241409301758e-02 -2.772324383258819580e-01 -5.193172022700309753e-02 -7.710116915404796600e-03 -3.628331795334815979e-02 -6.203391775488853455e-02 6.216397136449813843e-02 -3.018076121807098389e-01 1.629562675952911377e-01 -1.801613345742225647e-02 3.611420691013336182e-01 -2.641227543354034424e-01 3.620409965515136719e-01 -4.320893883705139160e-01 3.660935536026954651e-02 9.059266746044158936e-02 -7.537132501602172852e-02 -2.392068039625883102e-03 -3.194139897823333740e-02 -6.557578593492507935e-02 -9.966038912534713745e-02 -4.442934319376945496e-02 1.587311923503875732e-01 -1.524759829044342041e-01 1.084169149398803711e-01 -4.168554022908210754e-02 2.565775215625762939e-01 2.489459933713078499e-03 2.708351910114288330e-01 1.220070570707321167e-01 -1.243538558483123779e-01 -5.741994827985763550e-02
-1.611799895763397217e-01 3.027862608432769775e-01 -3.046093136072158813e-02 2.363429665565490723e-01 6.109537556767463684e-02 -3.012175261974334717e-01 3.081073164939880371e-01 -4.194059371948242188e-01 -1.038271561264991760e-01 5.493556708097457886e-02 2.508719824254512787e-02 -2.612719535827636719e-01 2.256256155669689178e-02 -2.480453550815582275e-01 -2.043704688549041748e-01 1.641796678304672241e-01 -3.168526291847229004e-02 -1.253176182508468628e-01 7.154165767133235931e-03 -3.175609279423952103e-03 -1.801603436470031738e-01 2.615614533424377441e-01 1.118490695953369141e-01 -3.918834030628204346e-02 1.084969490766525269e-01 1.125404834747314453e-01 1.164762005209922791e-01 -1.578382402658462524e-01 3.599600493907928467e-02 1.107076182961463928e-01 1.816560514271259308e-02 -1.957682520151138306e-01
-1.392645984888076782e-01 -5.434269830584526062e-02 -3.397538661956787109e-01 -1.587756276130676270e-01 -2.186635434627532959e-01 -6.201146170496940613e-02 6.995874643325805664e-02 -3.112351298332214355e-01 4.296085238456726074e-02 2.189241647720336914e-01 2.329156100749969482e-01 -1.779551506042480469e-01 1.203639581799507141e-01 -1.430482715368270874e-01 2.087519317865371704e-02 -1.228256002068519592e-01 -1.899424046277999878e-01 -5.142021924257278442e-02 -2.336924523115158081e-01 -2.790558040142059326e-01 -1.884810626506805420e-01 1.240029558539390564e-02 1.922497600317001343e-01 2.003647573292255402e-02 2.992619574069976807e-01 -1.698540290817618370e-03 2.289958447217941284e-01 -9.381311386823654175e-02 2.237228304147720337e-01 -2.083856016397476196e-01 -5.141596123576164246e-02 -7.910932600498199463e-02
-1.854109764099121094e-01 -2.006075531244277954e-01 -1.904977560043334961e-01 -3.011333048343658447e-01 4.220465198159217834e-02 -2.375357598066329956e-01 -1.718097925186157227e-01 -3.999263346195220947e-01 -5.944653530605137348e-04 -1.144872047007083893e-02 2.464324980974197388e-02 -8.601678907871246338e-02 2.023547142744064331e-01 3.491119667887687683e-02 1.232032105326652527e-01 -2.407064288854598999e-02 -4.708392173051834106e-02 2.771125137805938721e-01 -4.720534663647413254e-03 -1.401443332433700562e-01 -1.372377574443817139e-01 -5.118301510810852051e-02 7.851290702819824219e-02 3.547212481498718262e-01 -2.956424141302704811e-03 3.065568953752517700e-02 -9.513771533966064453e-02 -4.765799269080162048e-02 2.740411460399627686e-01 -1.132145747542381287e-01 -8.185034245252609253e-02 -3.545130193233489990e-01
-1.947212219238281250e-01 1.419451236724853516e-01 1.128310561180114746e-01 1.809287816286087036e-01 1.367022544145584106e-01 -1.747449487447738647e-01 2.642634091898798943e-03 -3.624164760112762451e-01 -3.620298579335212708e-02 2.507541477680206299e-01 -1.154653728008270264e-02 -4.408901631832122803e-01 -2.469702437520027161e-02 1.538120806217193604e-01 -1.332623362541198730e-01 9.099953621625900269e-02 -1.983725130558013916e-01 7.664458453655242920e-02 -6.736778467893600464e-02 1.912088715471327305e-03 -4.321943968534469604e-03 3.954567313194274902e-01 -7.797522842884063721e-02 3.473887592554092407e-02 2.712568938732147217e-01 9.874068200588226318e-02 1.632585674524307251e-01 -9.818655252456665039e-02 1.470591425895690918e-01 -3.671675547957420349e-02 2.676686458289623260e-02 -2.238409072160720825e-01
-1.333618909120559692e-01 -7.894735038280487061e-02 -1.432765424251556396e-01 2.077301293611526489e-01 4.297792539000511169e-02 -1.550707221031188965e-01 -1.398452669382095337e-01 -8.349127322435379028e-02 1.990073546767234802e-02 1.525516510009765625e-01 7.697579264640808105e-02 -5.595268011093139648e-01 1.684852242469787598e-01 9.123462438583374023e-02 1.433138698339462280e-01 -3.881821036338806152e-02 -1.497926712036132812e-01 -2.586469650268554688e-01 1.655970215797424316e-01 -1.553451716899871826e-01 -1.033584550023078918e-01 2.598886787891387939e-01 1.022585388273000717e-02 1.633493751287460327e-01 5.546024069190025330e-02 -9.820368885993957520e-02 5.975281819701194763e-02 -5.701504275202751160e-02 2.613272964954376221e-01 4.920836165547370911e-02 -3.336621820926666260e-01 1.047484427690505981e-01
-3.783127069473266602e-01 2.288964018225669861e-02 -1.709232330322265625e-01 1.992192268371582031e-01 -1.061898395419120789e-01 -2.809242308139801025e-01 1.120689511299133301e-01 -2.312320172786712646e-01 1.022628918290138245e-01 1.896232180297374725e-02 1.294288486242294312e-01 -2.523348927497863770e-01 1.049462556838989258e-01 -1.729613915085792542e-02 1.736342757940292358e-01 -7.770169526338577271e-02 -1.973342895507812500e-01 1.583582535386085510e-02 -9.890951961278915405e-02 1.588084176182746887e-02 -5.677158012986183167e-03 1.784082353115081787e-01 -8.062304556369781494e-02 -1.913119405508041382e-01 1.976904086768627167e-02 -1.191376801580190659e-02 3.002456426620483398e-01 9.045468177646398544e-04 3.769080340862274170e-01 2.343473881483078003e-01 2.291514873504638672e-01 -1.677202433347702026e-01
-8.805454522371292114e-02 1.766026616096496582e-01 1.156352013349533081e-01 -6.925353407859802246e-02 -1.371589396148920059e-02 -1.044977977871894836e-01 -4.658383876085281372e-02 -3.236449658870697021e-01 2.133090794086456299e-01 -1.692365109920501709e-02 3.405495584011077881e-01 -2.690598666667938232e-01 1.431419849395751953e-01 -3.812516331672668457e-01 -8.532208949327468872e-02 -1.070013046264648438e-01 1.079833582043647766e-01 2.072585374116897583e-02 1.368895471096038818e-01 -1.910637468099594116e-01 -9.946869313716888428e-02 7.367818057537078857e-02 -2.380103059113025665e-02 2.213284820318222046e-01 1.343713402748107910e-01 -1.372336596250534058e-01 1.446448117494583130e-01 -2.531326115131378174e-01 3.060275912284851074e-01 -1.958580221980810165e-03 2.272329330444335938e-01 -8.217417448759078979e-02
-1.090711206197738647e-01 4.403088986873626709e-02 -6.414400786161422729e-02 -4.906635731458663940e-03 -2.275377810001373291e-01 -1.875782608985900879e-01 1.850728988647460938e-01 -2.299263626337051392e-01 1.431034952402114868e-01 -1.360414028167724609e-01 6.563226133584976196e-02 -2.904096245765686035e-01 2.716254889965057373e-01 2.387331798672676086e-03 1.996146589517593384e-01 -1.431087851524353027e-01 -3.454479575157165527e-01 1.301085054874420166e-01 9.598089382052421570e-03 -1.597189716994762421e-02 1.210130676627159119e-01 3.351722657680511475e-01 -8.268026635050773621e-03 -8.516679704189300537e-02 6.071202456951141357e-02 -2.517506480216979980e-01 1.347233206033706665e-01 -1.024176254868507385e-01 1.676113456487655640e-01 3.307998776435852051e-01 6.109348312020301819e-02 -1.957830041646957397e-01
-3.477544337511062622e-02 -2.432002127170562744e-01 2.922544023022055626e-03 3.563205897808074951e-01 2.742114663124084473e-01 -2.330111116170883179e-01 -6.978143751621246338e-02 -3.503912128508090973e-03 5.502203479409217834e-02 3.369030356407165527e-02 5.799818783998489380e-02 -3.684401810169219971e-01 2.969127893447875977e-01 1.319035738706588745e-01 2.589782476425170898e-01 -1.960959136486053467e-01 2.767284587025642395e-02 1.117516905069351196e-01 -2.374517545104026794e-02 2.033260464668273926e-02 9.255689382553100586e-02 2.428569644689559937e-01 2.307614833116531372e-01 -1.817361563444137573e-01 -4.399183671921491623e-03 5.439737811684608459e-02 -1.097347810864448547e-01 -2.700231373310089111e-01 5.900893360376358032e-02 1.158408168703317642e-02 3.753736987709999084e-02 -2.508694827556610107e-01
-3.979194164276123047e-01 3.407161217182874680e-03 -2.969205677509307861e-01 -4.169921875000000000e-01 1.082604825496673584e-01 5.348445102572441101e-02 2.215081267058849335e-02 -2.221871018409729004e-01 1.730506867170333862e-01 8.958637714385986328e-02 1.902464330196380615e-01 -2.725943326950073242e-01 1.164018511772155762e-01 -1.513163447380065918e-01 -1.108670309185981750e-01 -1.491895020008087158e-01 -1.622299551963806152e-01 2.037312984466552734e-01 -1.385958194732666016e-01 2.555088512599468231e-02 -5.064386874437332153e-02 -5.082252249121665955e-02 -9.013736993074417114e-02 -9.255805984139442444e-03 2.742252349853515625e-01 4.822665452957153320e-02 -1.326951682567596436e-01 -1.813261657953262329e-01 2.130077183246612549e-01 -6.373909115791320801e-02 9.670194983482360840e-02 8.861867338418960571e-02
-1.083884481340646744e-02 -7.518041878938674927e-02 -2.079536579549312592e-02 5.644753947854042053e-02 3.357914835214614868e-02 -9.543336182832717896e-02 -1.580792367458343506e-01 4.459809884428977966e-02 6.380390375852584839e-02 2.322272509336471558e-01 9.360440820455551147e-02 -1.914678514003753662e-01 3.698315471410751343e-02 -5.456428974866867065e-02 6.539542973041534424e-02 1.974429935216903687e-01 2.351292036473751068e-02 1.885382384061813354e-01 1.410847604274749756e-01 -1.713419258594512939e-01 -1.534150093793869019e-01 2.120441496372222900e-01 -2.426561154425144196e-02 1.982162296772003174e-01 3.446801304817199707e-01 4.071307480335235596e-01 -1.473947167396545410e-01 4.312564153224229813e-03 4.579677283763885498e-01 2.159653455018997192e-01 1.080271750688552856e-01 -1.851545721292495728e-01
6.351889669895172119e-02 -5.982296168804168701e-02 -4.615565016865730286e-02 -5.913894996047019958e-02 2.650063037872314453e-01 -3.596253991127014160e-01 -1.677127368748188019e-02 -2.205339372158050537e-01 3.684605658054351807e-01 -3.337241336703300476e-02 1.977818012237548828e-01 -1.119795292615890503e-01 -4.944369569420814514e-02 1.500263661146163940e-01 1.812514290213584900e-02 -2.441074103116989136e-01 -3.244809806346893311e-01 -1.276378035545349121e-01 2.215112447738647461e-01 -2.014608681201934814e-01 -4.036694020032882690e-02 2.099089771509170532e-01 -2.901745587587356567e-02 4.484102874994277954e-02 7.608212530612945557e-02 1.789415925741195679e-01 8.169212937355041504e-02 -9.156946092844009399e-02 2.662182450294494629e-01 -6.366477906703948975e-02 2.476606518030166626e-01 -1.263915598392486572e-01
-1.904898285865783691e-01 1.491316780447959900e-02 -1.785893924534320831e-03 -5.840207915753126144e-03 -2.249417603015899658e-01 -2.945046722888946533e-01 3.165535628795623779e-02 -8.337657898664474487e-02 1.986420899629592896e-01 -4.929024353623390198e-02 -1.498148124665021896e-02 -3.273307085037231445e-01 3.186975717544555664e-01 -4.025745391845703125e-02 2.348981648683547974e-01 -1.446123272180557251e-01 -2.681385874748229980e-01 -3.382179187610745430e-03 1.257368922233581543e-01 7.876543328166007996e-03 -1.418873816728591919e-01 4.175001680850982666e-01 1.124608423560857773e-02 5.811087787151336670e-03 1.688097715377807617e-01 3.870028257369995117e-02 1.844937801361083984e-01 -1.381192505359649658e-01 1.247893646359443665e-01 1.866650730371475220e-01 2.424568235874176025e-01 -1.222319304943084717e-01
-1.656083613634109497e-01 -1.274697599001228809e-03 -2.785487174987792969e-01 8.871121704578399658e-02 6.770542263984680176e-02 -3.312009274959564209e-01 -2.344424128532409668e-01 -3.701587319374084473e-01 2.605246007442474365e-01 -9.433774650096893311e-02 1.548237749375402927e-03 -1.633930057287216187e-01 3.486481010913848877e-01 -1.006960347294807434e-01 5.857478454709053040e-02 -1.021511554718017578e-01 -2.501030825078487396e-02 -2.130486220121383667e-01 1.820510476827621460e-01 1.027582660317420959e-01 8.953932672739028931e-02 2.210617959499359131e-01 1.368933171033859253e-02 1.321559697389602661e-01 -6.803999841213226318e-02 -2.416298352181911469e-02 -5.928053706884384155e-02 1.355445981025695801e-01 -2.051404491066932678e-02 2.988198101520538330e-01 8.010657131671905518e-02 -2.105582952499389648e-01
-2.159951440989971161e-02 1.697333157062530518e-01 1.171101443469524384e-02 8.203857392072677612e-02 -6.001072376966476440e-02 -1.403602361679077148e-01 4.430827870965003967e-02 -3.503372669219970703e-01 1.466120481491088867e-01 -2.680148482322692871e-01 9.141842275857925415e-02 -3.806770145893096924e-01 1.226855441927909851e-01 8.049816638231277466e-02 1.421532481908798218e-01 2.689628489315509796e-02 -3.807297945022583008e-01 7.310211658477783203e-02 1.266184747219085693e-01 3.259619697928428650e-02 -1.537563800811767578e-01 2.472714185714721680e-01 -9.413453750312328339e-03 -2.951917611062526703e-02 3.123259246349334717e-01 -2.531609237194061279e-01 2.369369268417358398e-01 -9.443701803684234619e-02 4.223485663533210754e-02 1.429323703050613403e-01 -5.804702267050743103e-02 -1.462078839540481567e-01
-7.523214071989059448e-02 -4.601519554853439331e-02 1.645609736442565918e-02 2.511562108993530273e-01 2.703868038952350616e-02 -3.424677252769470215e-01 2.318671792745590210e-01 -4.522525146603584290e-02 2.786184251308441162e-01 -1.893782913684844971e-01 9.448914974927902222e-02 -1.478871405124664307e-01 2.568038403987884521e-01 -2.105827182531356812e-01 1.451510936021804810e-01 -2.071580588817596436e-01 -1.657331436872482300e-01 -7.876005023717880249e-02 -3.200518339872360229e-02 -5.099210143089294434e-02 4.735474288463592529e-02 5.289480462670326233e-02 -2.666263096034526825e-02 2.153749018907546997e-01 -2.046811580657958984e-02 -1.239893883466720581e-01 -1.033934876322746277e-01 -1.689822673797607422e-01 2.265983223915100098e-01 2.576961815357208252e-01 5.974608287215232849e-02 -4.131438434123992920e-01
-1.875181049108505249e-01 -9.834630787372589111e-02 8.209338039159774780e-02 1.263201087713241577e-01 2.034936547279357910e-01 -2.736146152019500732e-01 7.139841467142105103e-02 7.229304313659667969e-02 1.624021679162979126e-01 -7.718559354543685913e-02 1.665284186601638794e-01 -2.065114080905914307e-01 4.874022006988525391e-01 4.294570162892341614e-02 1.619921624660491943e-01 -4.804947227239608765e-02 2.511844038963317871e-02 -9.788122028112411499e-02 3.796094954013824463e-01 -1.580249965190887451e-01 -1.400961428880691528e-01 1.065291687846183777e-01 1.136830151081085205e-01 7.186132017523050308e-03 -5.877242982387542725e-02 9.223332256078720093e-02 -5.441339313983917236e-02 -1.803533434867858887e-01 1.836089603602886200e-02 2.815980613231658936e-01 -2.418823540210723877e-01 -1.624046415090560913e-01
-5.188793689012527466e-02 2.196310907602310181e-01 -1.688893437385559082e-01 3.483458235859870911e-02 1.731344461441040039e-01 -4.387197196483612061e-01 1.204332784254802391e-05 -1.725059747695922852e-02 1.885462254285812378e-01 2.703460752964019775e-01 1.517665833234786987e-01 -1.042795628309249878e-01 2.719127535820007324e-01 -4.231997132301330566e-01 2.510867454111576080e-02 -1.210980862379074097e-01 -2.131157517433166504e-01 1.623086482286453247e-01 1.086648833006620407e-02 -2.101148106157779694e-02 -1.475913673639297485e-01 8.422862738370895386e-02 -1.038344278931617737e-01 1.275058984756469727e-01 1.594186127185821533e-01 1.393060386180877686e-01 -2.544995844364166260e-01 5.528624355792999268e-02 1.796383857727050781e-01 -3.640435636043548584e-02 9.072086215019226074e-02 5.476553738117218018e-02
-9.856148064136505127e-02 4.138842523097991943e-01 -2.270389497280120850e-01 -4.844994097948074341e-02 -1.177531406283378601e-01 -4.618515670299530029e-01 -2.692731656134128571e-02 -1.744882017374038696e-01 7.998213917016983032e-02 6.848957855254411697e-03 1.007611081004142761e-01 -1.149514764547348022e-01 -1.783851906657218933e-02 -3.113718628883361816e-01 6.413918454200029373e-03 7.995649427175521851e-02 -1.808849871158599854e-01 2.763677239418029785e-01 1.184135973453521729e-01 -1.385981142520904541e-01 -1.053273007273674011e-01 -6.773934513330459595e-02 -3.220639228820800781e-01 -3.161750361323356628e-02 1.632272303104400635e-01 2.917607780545949936e-03 -1.518125832080841064e-01 -1.927032172679901123e-01 3.861165419220924377e-02 -9.627700597047805786e-02 1.128996834158897400e-01 1.246138755232095718e-02
8.388894796371459961e-02 2.329926192760467529e-02 -5.960264801979064941e-02 -5.650248751044273376e-02 1.746793985366821289e-01 -2.648532681632786989e-04 -1.081772670149803162e-01 -3.224145993590354919e-02 1.732283532619476318e-01 1.020578891038894653e-01 1.308894157409667969e-01 -2.594685852527618408e-01 3.347176909446716309e-01 -1.735132783651351929e-01 -1.404315978288650513e-01 5.940784886479377747e-02 -1.392969489097595215e-01 2.816604077816009521e-02 8.538283407688140869e-02 -3.071281909942626953e-01 8.847390860319137573e-02 3.558837473392486572e-01 2.311558648943901062e-02 -5.560725554823875427e-02 2.112264335155487061e-01 1.107824891805648804e-01 -1.725839525461196899e-01 -1.064227074384689331e-01 4.269098043441772461e-01 -1.943990141153335571e-01 1.206337064504623413e-01 -2.441902458667755127e-01
-2.568806111812591553e-01 1.769517734646797180e-02 -1.379695981740951538e-01 1.699292957782745361e-01 8.016911894083023071e-02 -7.980578392744064331e-02 -4.605616256594657898e-02 -4.055626392364501953e-01 -1.027012020349502563e-01 -5.025085061788558960e-02 5.878661572933197021e-02 1.938982680439949036e-02 -1.360661536455154419e-01 9.039920568466186523e-02 -8.881995081901550293e-02 1.209149509668350220e-02 -1.984736472368240356e-01 2.836451530456542969e-01 4.501070082187652588e-01 -1.970428079366683960e-01 -1.207831576466560364e-01 1.319680213928222656e-01 -3.578844666481018066e-02 -1.048469766974449158e-01 1.494028419256210327e-01 2.191229313611984253e-01 -6.701561063528060913e-02 -1.839734166860580444e-01 2.383432388305664062e-01 1.638434827327728271e-02 -2.640632092952728271e-01 -1.172106415033340454e-01
-4.327975038904696703e-04 -1.599652618169784546e-01 -2.770368456840515137e-01 7.667894661426544189e-02 -5.893743596971035004e-03 -1.866412162780761719e-01 -6.210274621844291687e-02 -2.130299955606460571e-01 -1.309186369180679321e-01 8.922861516475677490e-02 1.702326536178588867e-01 -1.069737449288368225e-01 2.082668691873550415e-01 -3.276860713958740234e-01 -2.160271704196929932e-01 -7.958515733480453491e-02 -3.332988321781158447e-01 2.138783931732177734e-01 -9.032665938138961792e-02 -2.224721163511276245e-01 -1.076217666268348694e-01 7.352094352245330811e-02 1.167626231908798218e-01 -6.894968450069427490e-02 2.203259319067001343e-01 -1.952695995569229126e-01 5.017952248454093933e-02 1.974403560161590576e-01 3.273879885673522949e-01 -3.786250576376914978e-02 1.407025456428527832e-01 -1.787361353635787964e-01
-3.330780565738677979e-01 -1.557876635342836380e-02 -2.893739938735961914e-01 1.340787112712860107e-01 1.260610371828079224e-01 -1.725701391696929932e-01 -3.795019909739494324e-02 -1.225157752633094788e-01 1.153536215424537659e-01 1.679732203483581543e-01 9.710593521595001221e-02 -8.307357318699359894e-03 7.213900238275527954e-02 -6.203419342637062073e-02 -1.361045613884925842e-02 -1.446369141340255737e-01 -1.779313683509826660e-01 -1.704165190458297729e-01 1.674802899360656738e-01 8.684518188238143921e-02 -1.253813505172729492e-01 1.398821175098419189e-01 5.364844202995300293e-01 2.206337749958038330e-01 9.494572132825851440e-02 6.576316803693771362e-02 -1.418205648660659790e-01 4.704476892948150635e-02 9.133364073932170868e-03 8.380707353353500366e-02 2.531338632106781006e-01 -2.624449431896209717e-01
-2.476968318223953247e-01 2.225073426961898804e-01 3.104850836098194122e-02 2.057375460863113403e-01 1.185041740536689758e-01 -4.624661505222320557e-01 1.042832881212234497e-01 -2.884429991245269775e-01 1.166065596044063568e-02 1.677392721176147461e-01 2.371826581656932831e-02 -1.112463399767875671e-01 1.173971965909004211e-01 -2.522653937339782715e-01 -4.715453088283538818e-02 1.669982969760894775e-01 -1.128786280751228333e-01 -4.287252575159072876e-02 -8.336484432220458984e-02 1.045275405049324036e-01 5.778371915221214294e-02 3.893333971500396729e-01 1.424646470695734024e-02 -1.595599353313446045e-01 1.765269786119461060e-01 8.684623241424560547e-02 1.668046414852142334e-01 -2.226232290267944336e-01 -5.012380704283714294e-02 1.561443805694580078e-01 -1.225728988647460938e-01 -6.376356631517410278e-02
-1.732874065637588501e-01 1.413801610469818115e-01 -2.090392261743545532e-01 4.465941712260246277e-02 1.667992770671844482e-01 -1.170577257871627808e-01 5.337601900100708008e-02 -2.339659482240676880e-01 -2.875150553882122040e-02 1.570559591054916382e-01 -2.025930285453796387e-01 -8.819080144166946411e-02 2.843743562698364258e-01 -2.566277086734771729e-01 -1.541621834039688110e-01 1.916632354259490967e-01 2.492158487439155579e-02 1.248086243867874146e-01 3.186463415622711182e-01 -1.489473432302474976e-01 8.086366206407546997e-02 -6.083169206976890564e-02 2.558984793722629547e-02 -3.450099825859069824e-01 -1.076895045116543770e-03 -3.777045011520385742e-02 -1.717767119407653809e-01 -1.507717221975326538e-01 3.634293079376220703e-01 6.982284784317016602e-02 -2.477784007787704468e-01 -4.210631176829338074e-02
-3.116868138313293457e-01 1.442300230264663696e-01 -1.843380033969879150e-01 7.388224452733993530e-02 -1.120482981204986572e-01 -1.329565644264221191e-01 -6.777814775705337524e-02 9.555555135011672974e-02 2.515655159950256348e-01 1.536566615104675293e-01 -1.824406832456588745e-01 -2.391667664051055908e-01 1.084482371807098389e-01 1.560571044683456421e-02 5.087854713201522827e-02 1.574774384498596191e-01 -1.406647171825170517e-02 2.838035821914672852e-01 1.964849233627319336e-01 -3.540829718112945557e-01 -7.984533905982971191e-02 -1.593948900699615479e-02 3.331887722015380859e-01 1.455002129077911377e-01 2.742038369178771973e-01 -1.328318119049072266e-01 -1.240109503269195557e-01 -4.555693268775939941e-02 2.010141760110855103e-01 -7.052709907293319702e-02 -2.042212039232254028e-01 -3.111930564045906067e-02
-1.702112257480621338e-01 -7.129313796758651733e-02 1.855931133031845093e-01 2.447302043437957764e-01 -1.078218594193458557e-01 -3.943844437599182129e-01 -1.114538013935089111e-01 -4.082280397415161133e-01 1.259891390800476074e-01 2.322179824113845825e-01 2.731771022081375122e-02 -3.432305455207824707e-01 6.441313773393630981e-02 -2.465055137872695923e-01 1.344009637832641602e-01 2.088017016649246216e-02 -5.203873291611671448e-02 3.078007884323596954e-02 -9.506759792566299438e-02 -7.170923799276351929e-02 6.949855387210845947e-02 2.336070388555526733e-01 1.715061962604522705e-01 -6.928250938653945923e-02 2.082512974739074707e-01 -8.225664496421813965e-02 9.044741839170455933e-02 -2.301107160747051239e-03 1.659743785858154297e-01 1.971363425254821777e-01 1.253400295972824097e-01 -4.137832298874855042e-02
-2.346924841403961182e-01 -1.173011511564254761e-01 5.277581512928009033e-02 1.291709542274475098e-01 1.695674657821655273e-01 -4.689983129501342773e-01 5.264959484338760376e-02 8.449976146221160889e-02 1.895579248666763306e-01 -2.124701887369155884e-01 2.506024837493896484e-01 -2.435834109783172607e-01 -3.139832988381385803e-02 -6.328051537275314331e-02 3.435296704992651939e-03 8.307085931301116943e-02 1.521761715412139893e-01 4.225106164813041687e-02 1.501817554235458374e-01 2.398818917572498322e-02 -5.521983653306961060e-02 1.803928315639495850e-01 -8.304657042026519775e-02 1.024989932775497437e-01 1.904402077198028564e-01 1.894804388284683228e-01 -1.699284464120864868e-01 -1.028205975890159607e-01 2.077411115169525146e-01 2.688951194286346436e-01 1.287764776498079300e-02 -3.311198055744171143e-01
-6.152607128024101257e-02 -1.890421062707901001e-01 -1.036757305264472961e-01 2.099142074584960938e-01 3.851316869258880615e-01 -2.421026229858398438e-01 -1.702739894390106201e-01 -2.334724217653274536e-01 1.319137215614318848e-01 2.897955179214477539e-01 -3.297696635127067566e-02 -4.620237741619348526e-03 1.959096491336822510e-01 -2.358974814414978027e-01 -9.884941577911376953e-02 9.991526603698730469e-02 -1.769926548004150391e-01 6.955542415380477905e-02 7.605686783790588379e-02 1.571697145700454712e-01 -9.807238727807998657e-02 -1.322019938379526138e-02 1.251768618822097778e-01 9.930492937564849854e-02 1.994720101356506348e-01 -1.234215945005416870e-01 -5.802959203720092773e-02 2.413617819547653198e-02 4.030343592166900635e-01 9.225269407033920288e-02 2.425859421491622925e-01 -9.058739989995956421e-02
-4.830923676490783691e-02 1.661297082901000977e-01 -2.571507692337036133e-01 -5.745049938559532166e-02 -4.388426244258880615e-02 -3.489455208182334900e-02 1.806269399821758270e-03 -1.796509474515914917e-01 -1.128842681646347046e-01 3.163269162178039551e-01 -1.284607350826263428e-01 -3.891953229904174805e-01 2.647465765476226807e-01 1.544310748577117920e-01 -2.324736490845680237e-02 -1.323990970849990845e-01 -8.859628438949584961e-02 1.671355366706848145e-01 2.771055102348327637e-01 -7.331902533769607544e-02 2.533247768878936768e-01 1.095907092094421387e-01 1.159246414899826050e-01 1.731788069009780884e-01 1.675841808319091797e-01 -8.041375130414962769e-02 1.211682707071304321e-01 -3.691427707672119141e-01 1.663447469472885132e-01 1.271344572305679321e-01 5.044537037611007690e-02 5.469281971454620361e-02
-2.143902182579040527e-01 -2.282262314110994339e-03 -1.697031408548355103e-01 2.481732666492462158e-01 1.645168066024780273e-01 8.275859057903289795e-02 -1.675524190068244934e-02 -3.905918598175048828e-01 -6.138714030385017395e-02 7.982040196657180786e-02 -5.204163864254951477e-02 -7.032338529825210571e-02 9.704719483852386475e-02 3.385159745812416077e-02 -3.281899094581604004e-01 5.606640875339508057e-02 -2.237103879451751709e-01 2.743285000324249268e-01 2.630031108856201172e-01 -1.904603689908981323e-01 -1.324018239974975586e-01 1.673047393560409546e-01 1.169792339205741882e-01 1.018214672803878784e-01 -7.327830791473388672e-02 8.469966053962707520e-02 -5.355364829301834106e-02 -1.725916415452957153e-01 2.641708552837371826e-01 2.268775552511215210e-01 -2.422291189432144165e-01 -1.105446442961692810e-01
8.569034934043884277e-02 -1.929814964532852173e-01 -1.471522003412246704e-01 3.223937749862670898e-02 1.647545993328094482e-01 -2.094342112541198730e-01 -2.195523865520954132e-02 -2.526871263980865479e-01 4.355335831642150879e-01 1.259924769401550293e-01 7.178523577749729156e-03 -4.434867799282073975e-01 -1.525703817605972290e-02 -1.633297204971313477e-01 -1.446501314640045166e-01 -1.194756850600242615e-01 2.038371749222278595e-02 -5.233119428157806396e-02 7.615955919027328491e-02 -7.488061487674713135e-02 -1.096568778157234192e-01 -1.007588133215904236e-01 2.854413688182830811e-01 -5.857819318771362305e-02 3.692877292633056641e-01 1.000597923994064331e-01 -8.663409948348999023e-02 -6.009444966912269592e-02 6.237932294607162476e-02 -1.400322765111923218e-01 -1.342272907495498657e-01 -1.109663173556327820e-01
-2.609905600547790527e-01 2.109287492930889130e-02 1.158173382282257080e-01 1.260110586881637573e-01 5.717913154512643814e-03 -3.129149377346038818e-01 -1.417463421821594238e-01 -2.585850059986114502e-01 6.563515216112136841e-02 -1.221416741609573364e-01 2.417681962251663208e-01 -2.841670513153076172e-01 2.764858305454254150e-01 -2.128980606794357300e-01 8.475191146135330200e-02 1.466683447360992432e-01 -1.127320379018783569e-01 1.436036974191665649e-01 -1.186229065060615540e-01 -8.745166659355163574e-02 1.998606324195861816e-01 5.411016568541526794e-02 -1.856220513582229614e-01 1.934268921613693237e-01 2.489047646522521973e-01 1.128260567784309387e-01 -1.700386106967926025e-01 -1.272886693477630615e-01 1.561739593744277954e-01 6.186455488204956055e-02 1.377107501029968262e-01 -2.675335407257080078e-01
-1.031196713447570801e-01 2.768630087375640869e-01 9.966943413019180298e-02 1.670670509338378906e-01 1.158808246254920959e-01 -1.073086559772491455e-01 -1.517292112112045288e-01 -3.365938365459442139e-01 7.127933949232101440e-02 -2.086085379123687744e-01 4.841234907507896423e-02 -1.645139157772064209e-01 2.234885543584823608e-01 -1.235045418143272400e-01 -1.407617330551147461e-01 5.466759949922561646e-02 -5.171131715178489685e-02 -9.209038317203521729e-02 3.961264342069625854e-02 1.745368838310241699e-01 8.953602053225040436e-03 1.133701670914888382e-02 1.222739741206169128e-01 2.206704020500183105e-01 3.295383453369140625e-01 4.795893095433712006e-03 -8.604496717453002930e-02 -2.912713289260864258e-01 4.084990024566650391e-01 -7.544246315956115723e-02 9.253817051649093628e-02 -2.420079708099365234e-01
-1.310020089149475098e-01 -1.954296082258224487e-01 1.238437369465827942e-01 9.978780150413513184e-02 2.488700598478317261e-01 -2.164394557476043701e-01 7.675590366125106812e-02 7.765818387269973755e-02 1.649110168218612671e-01 -5.806625261902809143e-02 4.198438823223114014e-01 -1.824230104684829712e-01 2.871061861515045166e-01 -1.143232220783829689e-03 6.804667413234710693e-02 -1.354276835918426514e-01 1.663024909794330597e-02 -7.466971874237060547e-04 1.494566351175308228e-01 -1.761868894100189209e-01 -1.216558218002319336e-01 -9.765978902578353882e-02 1.221095174551010132e-01 6.501463800668716431e-02 1.581770777702331543e-01 -5.604351684451103210e-02 7.170315831899642944e-02 -3.077768683433532715e-01 1.469868123531341553e-01 2.293693572282791138e-01 -2.132114470005035400e-01 -3.290818035602569580e-01
-1.182412803173065186e-01 -6.836643442511558533e-03 -7.205377519130706787e-02 1.236922070384025574e-01 2.807744033634662628e-02 -1.628067344427108765e-01 -9.357044845819473267e-02 -1.482400596141815186e-01 1.014509648084640503e-01 -1.081599593162536621e-01 3.925279378890991211e-01 -1.869956403970718384e-01 -7.341179251670837402e-02 8.702313154935836792e-02 8.214026689529418945e-02 1.033642739057540894e-01 -2.523397803306579590e-01 1.197052933275699615e-02 2.246808111667633057e-01 -2.688700258731842041e-01 -1.382943801581859589e-02 -1.061243936419487000e-01 5.843294784426689148e-03 1.789181083440780640e-01 4.421309232711791992e-01 7.972232997417449951e-02 -6.678197532892227173e-02 -2.061673551797866821e-01 -6.028841808438301086e-02 -6.766296178102493286e-02 1.672719232738018036e-02 -4.226610064506530762e-01
8.080667257308959961e-02 -1.248352155089378357e-01 -7.194317132234573364e-02 7.632713019847869873e-02 2.753034532070159912e-01 -1.540576964616775513e-01 1.090671420097351074e-01 -1.531125307083129883e-01 3.467739522457122803e-01 -6.424870342016220093e-02 4.014337062835693359e-01 -1.176144033670425415e-01 1.161217391490936279e-01 -1.402924805879592896e-01 2.644501067698001862e-02 -9.730955213308334351e-02 -3.228337466716766357e-01 1.226216107606887817e-01 -3.254326060414314270e-02 -3.053378760814666748e-01 -1.292883791029453278e-02 1.287784576416015625e-01 2.708040364086627960e-02 9.544705972075462341e-03 2.430409193038940430e-01 -8.784762769937515259e-02 1.119680851697921753e-01 -9.282454103231430054e-02 9.741634875535964966e-02 -1.045382954180240631e-02 2.847556471824645996e-01 -2.820907235145568848e-01
-1.692321598529815674e-01 -2.239999361336231232e-03 -1.456261891871690750e-02 -3.902001976966857910e-01 -2.669010125100612640e-02 -3.662814497947692871e-01 2.790174186229705811e-01 -1.467445194721221924e-01 2.151924669742584229e-01 5.458800867199897766e-02 4.327905178070068359e-02 -1.241131592541933060e-02 2.751067839562892914e-02 -1.300423443317413330e-01 2.098408192396163940e-01 1.262180656194686890e-01 -2.641989290714263916e-01 1.249956563115119934e-01 2.182121574878692627e-01 -1.609423607587814331e-01 2.260322570800781250e-01 1.201826557517051697e-01 -1.379268430173397064e-02 1.565236747264862061e-01 2.654425799846649170e-01 -3.364742919802665710e-02 -1.452718526124954224e-01 1.052762381732463837e-03 2.207694053649902344e-01 1.129332557320594788e-01 -3.086038923356682062e-04 -2.287421822547912598e-01
-4.347621500492095947e-01 7.078853994607925415e-02 -1.941838413476943970e-01 1.571124047040939331e-01 2.499710470438003540e-01 -1.425628662109375000e-01 -1.964978575706481934e-01 -2.763523757457733154e-01 1.956900060176849365e-01 -6.452866643667221069e-02 -1.112253814935684204e-01 -2.839785516262054443e-01 -3.494953811168670654e-01 9.802961722016334534e-03 8.867814391851425171e-02 -2.006422542035579681e-02 -1.605440378189086914e-01 3.508453723043203354e-03 2.477801404893398285e-03 -1.432948559522628784e-01 5.549512058496475220e-02 -3.920728340744972229e-02 -3.879671171307563782e-02 1.466425359249114990e-01 3.311846554279327393e-01 -2.859462238848209381e-02 -9.496845304965972900e-02 -2.108553797006607056e-02 2.170828729867935181e-01 1.954005956649780273e-01 1.194693986326456070e-02 2.093929983675479889e-02
2.991074696183204651e-02 -2.863057851791381836e-01 -5.498115345835685730e-02 8.520796895027160645e-02 1.453639864921569824e-01 -1.845285147428512573e-01 -1.059154123067855835e-01 -1.554758846759796143e-01 3.897520303726196289e-01 -1.479317694902420044e-01 1.040385067462921143e-01 -2.457395792007446289e-01 -6.831955909729003906e-02 1.686028689146041870e-01 -1.732762157917022705e-02 9.171234071254730225e-02 -9.561693668365478516e-02 -6.761103123426437378e-02 9.041870385408401489e-02 -3.433890640735626221e-01 -1.460122689604759216e-02 1.084157451987266541e-01 1.925551146268844604e-01 1.859238445758819580e-01 2.049544453620910645e-01 -1.327684521675109863e-01 6.562399864196777344e-02 -2.658700644969940186e-01 2.693759500980377197e-01 -2.412968873977661133e-01 1.719565093517303467e-01 -1.052094474434852600e-01
5.406932905316352844e-02 1.728584170341491699e-01 -4.671206772327423096e-01 3.417772054672241211e-02 9.951647371053695679e-02 -7.988599687814712524e-02 5.347952619194984436e-02 -3.294629752635955811e-01 2.147193998098373413e-01 -2.330984733998775482e-02 -2.585193701088428497e-02 -7.394798099994659424e-02 4.962075501680374146e-02 -1.494142264127731323e-01 -1.130120549350976944e-02 -4.109078049659729004e-01 -1.085700616240501404e-01 -2.110640984028577805e-03 1.594081372022628784e-01 -1.455073356628417969e-01 -1.051221340894699097e-01 -1.257954835891723633e-01 1.021790504455566406e-01 -3.061977326869964600e-01 1.317430138587951660e-01 6.156592816114425659e-02 -1.123173385858535767e-01 -2.721430957317352295e-01 1.583328098058700562e-01 3.619420155882835388e-02 -1.485896855592727661e-01 -1.669171601533889771e-01
-3.712619543075561523e-01 -7.371050305664539337e-03 -2.714171111583709717e-01 2.031093090772628784e-01 2.269911207258701324e-02 -1.907776743173599243e-01 -1.865198165178298950e-01 -1.184495165944099426e-01 2.310240268707275391e-01 -3.773500770330429077e-02 1.224395707249641418e-01 -2.109084837138652802e-02 3.565670847892761230e-01 -1.125500164926052094e-02 -3.773583099246025085e-02 -1.114222109317779541e-01 -1.067592799663543701e-01 -8.563026785850524902e-02 2.322481572628021240e-01 8.366925269365310669e-02 -1.144066229462623596e-01 2.126577049493789673e-01 3.146498799324035645e-01 3.457931578159332275e-01 1.733225882053375244e-01 -1.962330890819430351e-03 -3.738345578312873840e-02 3.074373863637447357e-02 -1.472500115633010864e-01 1.646760553121566772e-01 -6.261734664440155029e-02 -9.193391352891921997e-02
-2.933054268360137939e-01 -1.884579360485076904e-01 -2.081019133329391479e-01 -2.934471070766448975e-01 1.860302090644836426e-01 -2.186742275953292847e-01 1.146653294563293457e-02 -2.421027868986129761e-01 1.539920270442962646e-01 -1.061259880661964417e-01 1.082800049334764481e-02 -6.066557765007019043e-02 3.586734086275100708e-02 -1.330579966306686401e-01 1.383676975965499878e-01 4.004464298486709595e-02 -1.849130392074584961e-01 1.116642206907272339e-01 -1.966572403907775879e-01 -1.515801995992660522e-01 -1.625970900058746338e-01 4.282769281417131424e-03 6.978890858590602875e-03 1.673509329557418823e-01 1.291212141513824463e-01 -1.923084259033203125e-02 3.375366926193237305e-01 -2.022712230682373047e-01 1.633872389793395996e-01 8.822942525148391724e-02 -3.502345979213714600e-01 -1.936458051204681396e-01
-1.225562952458858490e-02 -9.783329814672470093e-02 -2.338326275348663330e-01 -4.799722693860530853e-03 8.526433259248733521e-02 -1.753349900245666504e-01 1.271588057279586792e-01 -1.075591295957565308e-01 3.756407499313354492e-01 2.427972257137298584e-01 -5.095256492495536804e-02 -3.039914071559906006e-01 4.869488999247550964e-02 5.092649534344673157e-02 -1.976653486490249634e-01 2.852905541658401489e-02 -1.593394130468368530e-01 3.060713708400726318e-01 3.262164592742919922e-01 -1.293665915727615356e-01 -1.254665702581405640e-01 -1.641085892915725708e-01 2.041307687759399414e-01 -3.693101182579994202e-02 2.503964900970458984e-01 -1.675049029290676117e-02 -1.046661846339702606e-02 -1.685130894184112549e-01 1.660002321004867554e-01 -5.125492066144943237e-02 -2.800068259239196777e-01 4.373657703399658203e-02
-1.574363261461257935e-01 -2.132673189043998718e-02 -4.769245088100433350e-01 -2.910522520542144775e-01 1.858255863189697266e-01 -5.772129818797111511e-02 -1.317195445299148560e-01 -1.612479090690612793e-01 -4.623134434223175049e-02 -4.093331843614578247e-02 2.328534871339797974e-01 -2.176265120506286621e-01 2.040943354368209839e-01 -1.206836923956871033e-01 2.118052542209625244e-01 -2.080174088478088379e-01 -1.304469555616378784e-01 -6.557685881853103638e-02 2.138044498860836029e-02 -7.445122301578521729e-02 2.364795468747615814e-02 -4.453039169311523438e-02 5.101278424263000488e-02 1.411477774381637573e-01 1.327634751796722412e-01 1.472942233085632324e-01 6.372783333063125610e-02 -2.105262428522109985e-01 5.494217574596405029e-02 1.852985471487045288e-01 1.789432018995285034e-01 -3.495238721370697021e-01
1.422112807631492615e-02 -8.660990744829177856e-02 -1.398944109678268433e-01 2.578490376472473145e-01 8.967994153499603271e-02 -2.781149744987487793e-01 1.383340358734130859e-01 -3.996216226369142532e-03 2.806816697120666504e-01 -9.667616337537765503e-02 1.707216203212738037e-01 -1.049652174115180969e-01 2.900898754596710205e-01 -2.915959060192108154e-01 3.703504502773284912e-01 3.329966962337493896e-02 -7.607016712427139282e-02 -4.207991436123847961e-02 2.308170646429061890e-01 -3.968835771083831787e-01 -7.822909206151962280e-02 -1.617457601241767406e-03 1.570390909910202026e-01 -1.443718373775482178e-01 1.437645852565765381e-01 1.345003545284271240e-01 2.153865247964859009e-02 -1.451601535081863403e-01 1.250649392604827881e-01 -2.151372376829385757e-03 -2.588625438511371613e-02 1.391734480857849121e-01
-1.862639188766479492e-01 -3.475044667720794678e-02 1.143240481615066528e-01 1.493411809206008911e-01 7.779037207365036011e-02 -2.416723519563674927e-01 1.880410164594650269e-01 1.646952517330646515e-02 1.486980170011520386e-02 -1.183445155620574951e-01 2.120376378297805786e-01 -2.871543169021606445e-01 3.637316524982452393e-01 -1.178513690829277039e-01 -6.046590954065322876e-02 1.303167790174484253e-01 -1.743725389242172241e-01 1.105189844965934753e-01 2.525735087692737579e-02 -9.327998012304306030e-02 -3.438011929392814636e-02 6.581518799066543579e-02 -1.094458773732185364e-01 2.015864104032516479e-01 3.316335082054138184e-01 1.745488494634628296e-01 -5.389693006873130798e-02 -2.198048681020736694e-01 3.467769711278378963e-04 -1.626514196395874023e-01 1.847310364246368408e-01 -3.972767591476440430e-01
-2.574222385883331299e-01 -1.379501223564147949e-01 -1.490623801946640015e-01 1.032988131046295166e-01 1.075450405478477478e-01 6.028474308550357819e-03 1.467328071594238281e-01 -3.681919872760772705e-01 1.330493241548538208e-01 2.134775519371032715e-01 2.782610654830932617e-01 -1.955256909132003784e-01 2.973995208740234375e-01 -2.236794233322143555e-01 1.330981403589248657e-01 -2.498514205217361450e-01 -1.097143143415451050e-01 1.666427850723266602e-01 -1.550959050655364990e-01 -7.308199256658554077e-02 -9.219641983509063721e-02 -1.555116474628448486e-01 -2.923632040619850159e-03 -5.573947355151176453e-02 2.599292099475860596e-01 7.397165149450302124e-02 2.361813187599182129e-01 -8.318039029836654663e-02 1.152733564376831055e-01 2.242423146963119507e-01 -1.048023998737335205e-01 1.634394936263561249e-02
-2.771665751934051514e-01 8.510746061801910400e-03 9.470468759536743164e-02 2.193235456943511963e-01 1.389486938714981079e-01 -6.396518647670745850e-02 -8.108471520245075226e-03 -1.129382550716400146e-01 1.498642414808273315e-01 -9.302767366170883179e-02 9.809841960668563843e-02 -6.099946051836013794e-02 2.513153553009033203e-01 -5.695784464478492737e-02 -3.178664296865463257e-02 1.601929962635040283e-02 -5.541431251913309097e-03 -1.950501203536987305e-01 1.853964328765869141e-01 -7.969690114259719849e-02 1.147775277495384216e-01 2.324412809684872627e-03 -1.409890353679656982e-01 1.099119409918785095e-01 4.012528955936431885e-01 5.171735212206840515e-02 -8.800812065601348877e-02 -2.531405985355377197e-01 3.017949759960174561e-01 -2.297222428023815155e-02 -9.070374653674662113e-05 -5.163704156875610352e-01
-2.466036081314086914e-01 6.616809964179992676e-02 6.298199295997619629e-02 3.632535040378570557e-01 2.411021292209625244e-02 -3.071459531784057617e-01 -1.306427419185638428e-01 -2.248221635818481445e-01 9.493447840213775635e-02 2.842731177806854248e-01 -9.775857627391815186e-02 -1.867643743753433228e-01 3.693722784519195557e-01 -2.333569526672363281e-01 2.060520499944686890e-01 -4.170475155115127563e-02 -1.836856454610824585e-01 2.012959308922290802e-02 -1.445781905204057693e-02 1.637975424528121948e-01 -8.374630659818649292e-02 3.145143687725067139e-01 3.302021883428096771e-03 -1.229462251067161560e-01 8.073374629020690918e-02 -5.612169578671455383e-02 8.533042669296264648e-02 -8.402675390243530273e-02 7.520077377557754517e-02 -6.721327453851699829e-02 -2.197357565164566040e-01 -4.792557284235954285e-02
-2.260438054800033569e-01 -1.401294171810150146e-01 -2.583668529987335205e-01 1.031009014695882797e-02 6.974318623542785645e-02 -2.671088576316833496e-01 3.865524828433990479e-01 -7.690321654081344604e-02 -1.799034141004085541e-02 -3.226349130272865295e-02 1.215249970555305481e-01 -2.287975847721099854e-01 5.841026827692985535e-02 2.566042728722095490e-02 -3.304101899266242981e-02 1.370828449726104736e-01 -2.019155472517013550e-01 -6.097894906997680664e-02 2.544175684452056885e-01 -1.356323063373565674e-01 -2.602625787258148193e-01 -1.782847344875335693e-01 3.812522888183593750e-01 1.389977186918258667e-01 9.785120934247970581e-02 -8.142019808292388916e-02 -1.681216508150100708e-01 -1.606639027595520020e-01 -4.453955218195915222e-03 1.177477017045021057e-01 2.471322268247604370e-01 -3.709699586033821106e-02
-4.069903492927551270e-01 1.653092950582504272e-01 1.013106573373079300e-02 1.376468241214752197e-01 2.976548671722412109e-01 -1.069422718137502670e-02 1.032431423664093018e-02 -3.172018826007843018e-01 1.211059466004371643e-01 1.578489094972610474e-01 -9.787057340145111084e-02 -2.237872630357742310e-01 2.394182235002517700e-01 -6.039386242628097534e-02 -1.080119982361793518e-01 -1.799319498240947723e-02 -9.008115530014038086e-02 -1.692257076501846313e-01 -4.320432990789413452e-02 -4.009165465831756592e-01 -1.675806939601898193e-01 1.094517856836318970e-01 1.395004987716674805e-01 -4.250648990273475647e-02 1.700608581304550171e-01 -1.099973469972610474e-01 -1.038097962737083435e-01 1.314799766987562180e-02 -1.930084526538848877e-01 8.122909814119338989e-02 -1.217691749334335327e-01 -2.345514446496963501e-01
-1.636267155408859253e-01 1.369610279798507690e-01 -2.422501742839813232e-01 -7.672783732414245605e-02 -1.473840177059173584e-01 -1.181241646409034729e-01 2.073291540145874023e-01 5.145772546529769897e-02 -9.803529828786849976e-02 1.127841770648956299e-01 6.610643863677978516e-02 -4.785607755184173584e-01 1.546602230519056320e-02 -1.441348791122436523e-01 -3.298153579235076904e-01 1.987799406051635742e-01 -1.787662804126739502e-01 2.211245149374008179e-01 2.429543733596801758e-01 -1.532404571771621704e-01 3.682621940970420837e-02 5.713073536753654480e-02 2.795755565166473389e-01 -4.522892832756042480e-02 2.148881703615188599e-01 1.819111704826354980e-01 1.112885656766593456e-03 5.722907185554504395e-02 1.378665715456008911e-01 1.021502614021301270e-01 4.120824486017227173e-02 -1.472538262605667114e-01
-2.659954130649566650e-01 -4.170928522944450378e-02 -9.931097924709320068e-02 -2.702182829380035400e-01 -4.244163632392883301e-02 -5.704642459750175476e-02 5.189729854464530945e-02 -1.476151496171951294e-01 1.451636999845504761e-01 3.296894431114196777e-01 3.142926096916198730e-02 -2.590758800506591797e-01 -3.697865083813667297e-02 -2.330292612314224243e-01 1.049823537468910217e-01 -5.432128906250000000e-02 -2.595723867416381836e-01 -2.924670651555061340e-02 3.656868934631347656e-01 -3.918803855776786804e-02 1.972361356019973755e-01 7.424207031726837158e-02 6.911805272102355957e-02 1.630654036998748779e-01 1.814697682857513428e-01 -1.608667820692062378e-01 2.453986853361129761e-01 1.592219769954681396e-01 3.559893369674682617e-02 2.490305155515670776e-01 -7.713614404201507568e-02 -2.338304668664932251e-01
-2.874063849449157715e-01 4.592063277959823608e-02 -1.882309019565582275e-01 1.567752361297607422e-01 -1.971630938351154327e-02 -3.572311699390411377e-01 1.943504512310028076e-01 -2.690480649471282959e-01 8.472027629613876343e-02 -2.280294299125671387e-01 1.963953226804733276e-01 -1.665168702602386475e-01 2.561095952987670898e-01 -8.003855496644973755e-02 4.319535568356513977e-03 -8.586097508668899536e-02 -1.375012379139661789e-02 -7.294459640979766846e-02 1.181407719850540161e-01 1.636020839214324951e-02 -3.377654850482940674e-01 -1.524025946855545044e-02 1.837719827890396118e-01 -1.887270361185073853e-01 2.211729884147644043e-01 2.974233031272888184e-01 1.226097121834754944e-01 2.777278982102870941e-02 -8.696407824754714966e-02 -1.443564444780349731e-01 -9.277778863906860352e-02 -1.364553272724151611e-01
1.741902530193328857e-02 -1.581290811300277710e-01 -3.624666333198547363e-01 -2.322994172573089600e-01 -1.374495178461074829e-01 -4.333795309066772461e-01 1.689511165022850037e-02 -2.065548896789550781e-01 1.355841308832168579e-01 -8.088980615139007568e-02 -8.849601447582244873e-02 -3.661565110087394714e-02 7.091011106967926025e-02 -2.729845941066741943e-01 6.965470314025878906e-02 -5.291125271469354630e-04 -1.593726426362991333e-01 1.046158298850059509e-01 1.830323487520217896e-01 1.307691796682775021e-03 -1.088772062212228775e-02 2.104970961809158325e-01 3.357761204242706299e-01 -5.850007385015487671e-02 7.364261150360107422e-02 7.067053020000457764e-02 5.506889522075653076e-02 2.150261551141738892e-01 2.236977368593215942e-01 2.694720327854156494e-01 8.930274099111557007e-02 2.067949250340461731e-02
-6.985969096422195435e-02 2.143453359603881836e-01 -2.250556498765945435e-01 -3.810970112681388855e-02 -2.783346474170684814e-01 -1.108295992016792297e-01 -3.461165726184844971e-01 4.825339838862419128e-02 6.820267438888549805e-02 6.783322244882583618e-02 1.200024411082267761e-01 -3.341183662414550781e-01 -1.159660285338759422e-03 8.926505595445632935e-02 -1.340725123882293701e-01 -2.285842085257172585e-03 -1.688371300697326660e-01 -1.227002367377281189e-01 3.028816580772399902e-01 -3.148036003112792969e-01 1.740159653127193451e-02 1.169506683945655823e-01 5.535591766238212585e-02 2.158491760492324829e-01 3.196519613265991211e-02 1.225240528583526611e-01 -3.922766540199518204e-03 -3.543663620948791504e-01 2.213210314512252808e-01 -1.780985854566097260e-02 -1.116953119635581970e-01 -1.500665098428726196e-01
1.139678619801998138e-02 1.246828883886337280e-01 -2.325191050767898560e-01 2.063868492841720581e-01 1.926787346601486206e-01 -1.477111130952835083e-01 1.596392095088958740e-01 -3.269049525260925293e-01 4.572607576847076416e-02 -4.737203195691108704e-02 -1.408517807722091675e-01 -1.464993953704833984e-01 4.863430932164192200e-02 4.647991433739662170e-02 -2.020594179630279541e-01 6.866894662380218506e-02 -1.900263279676437378e-01 4.076346755027770996e-01 2.002116292715072632e-01 -3.052833862602710724e-02 4.049593582749366760e-02 8.792373538017272949e-02 2.434117197990417480e-01 5.905552580952644348e-02 1.512698531150817871e-01 4.132227506488561630e-03 -1.905096471309661865e-01 -1.466307342052459717e-01 3.371902108192443848e-01 -2.635757923126220703e-01 -1.308867335319519043e-01 6.533166021108627319e-02
-2.293818295001983643e-01 -2.641799673438072205e-02 -1.052792966365814209e-01 2.452080249786376953e-01 4.108058754354715347e-03 1.136252433061599731e-01 -7.555937021970748901e-02 -1.743168383836746216e-01 2.050459384918212891e-02 1.348190307617187500e-01 6.032256036996841431e-02 -9.065422415733337402e-02 3.314302563667297363e-01 -1.863323152065277100e-01 7.772576808929443359e-02 -8.645734190940856934e-02 6.603046506643295288e-02 1.813806891441345215e-01 6.052403897047042847e-02 -3.254686892032623291e-01 -1.011785194277763367e-01 -1.354351341724395752e-01 8.480931818485260010e-02 -1.383412331342697144e-01 9.841792285442352295e-02 3.973080590367317200e-02 -2.260531634092330933e-01 -1.689052581787109375e-01 5.116910338401794434e-01 -2.846467122435569763e-02 -2.806788682937622070e-01 -6.198305636644363403e-02
1.205346267670392990e-02 2.173198610544204712e-01 -4.137339591979980469e-01 9.940288215875625610e-02 1.306745111942291260e-01 -9.412465244531631470e-02 4.904996138066053391e-03 -2.108150869607925415e-01 2.070284187793731689e-01 -1.231977064162492752e-02 1.020695418119430542e-01 -6.673658639192581177e-02 2.068784460425376892e-02 -5.171731486916542053e-02 -1.514801681041717529e-01 -3.230471312999725342e-01 -1.828157454729080200e-01 5.730848014354705811e-02 1.025570854544639587e-01 -1.744232475757598877e-01 -3.764417767524719238e-02 -1.491090357303619385e-01 2.399924211204051971e-03 -1.356043219566345215e-01 1.408766061067581177e-01 -7.921842485666275024e-02 -1.860423535108566284e-01 -4.644224345684051514e-01 2.304306030273437500e-01 -1.164007186889648438e-01 -1.938022226095199585e-01 -1.120463982224464417e-01
1.054419856518507004e-02 2.566050738096237183e-02 -1.741620749235153198e-01 -2.047475427389144897e-01 2.967473268508911133e-01 -1.531378179788589478e-01 -8.482812345027923584e-02 -5.763487890362739563e-02 2.820173501968383789e-01 -1.328602582216262817e-01 2.642241716384887695e-01 -5.670963972806930542e-02 1.160564944148063660e-01 -7.601606845855712891e-02 -7.090389262884855270e-04 -1.638953536748886108e-01 -3.827860355377197266e-01 3.214070200920104980e-02 2.027201205492019653e-01 -3.496627211570739746e-01 -6.612506229430437088e-03 2.604079842567443848e-01 1.407859772443771362e-01 2.008940726518630981e-01 -6.338702887296676636e-02 1.253304630517959595e-01 2.215941203758120537e-03 -6.224440410733222961e-02 3.330101668834686279e-01 4.409780725836753845e-02 1.078973188996315002e-01 -3.978667035698890686e-02
-2.864615321159362793e-01 1.257112026214599609e-01 -3.731168508529663086e-01 1.723845303058624268e-01 1.193228513002395630e-01 1.650886684656143188e-01 2.963985204696655273e-01 -2.874844074249267578e-01 1.291255205869674683e-01 -6.520500779151916504e-02 -1.688985228538513184e-01 -2.510112896561622620e-02 1.687504798173904419e-01 1.356829423457384109e-02 -9.858833998441696167e-02 -1.215024963021278381e-01 -7.144632190465927124e-02 4.622109979391098022e-02 2.084097862243652344e-01 -3.238009810447692871e-01 1.105942130088806152e-01 1.569534093141555786e-01 1.006034389138221741e-02 -1.683005988597869873e-01 -2.522782608866691589e-02 -4.882836341857910156e-02 -1.059403875842690468e-03 -2.940826416015625000e-01 1.492691636085510254e-01 2.719792351126670837e-02 -2.639612741768360138e-02 -2.897385656833648682e-01
4.062044993042945862e-02 7.539243251085281372e-02 -1.734482645988464355e-01 1.072029545903205872e-01 1.862644404172897339e-02 -1.253438591957092285e-01 8.626481145620346069e-02 -2.243159264326095581e-01 2.816375494003295898e-01 3.853238001465797424e-02 -2.940822243690490723e-01 -1.554882377386093140e-01 1.977640539407730103e-01 6.040796637535095215e-02 -8.701380342245101929e-02 2.560485154390335083e-02 -1.847130805253982544e-01 3.372052609920501709e-01 1.476751565933227539e-01 -1.374374479055404663e-01 -3.030959889292716980e-02 6.898200511932373047e-02 2.822732627391815186e-01 -7.101433724164962769e-02 8.982165902853012085e-02 -1.004207357764244080e-01 -4.275920614600181580e-02 -3.346202671527862549e-01 3.211379945278167725e-01 -1.448267102241516113e-01 -3.083340525627136230e-01 6.908210366964340210e-02
-3.951375931501388550e-02 -9.284865856170654297e-02 -2.144410163164138794e-01 -1.551604568958282471e-01 1.844998300075531006e-01 -3.681028187274932861e-01 -3.817538544535636902e-02 -1.766697615385055542e-01 1.004579514265060425e-01 6.668814923614263535e-03 -3.259970247745513916e-02 -1.627737879753112793e-01 -3.031283849850296974e-03 4.766044672578573227e-03 6.464589852839708328e-03 1.296570003032684326e-01 -5.007099509239196777e-01 1.623807996511459351e-01 -2.110443115234375000e-01 -2.545928061008453369e-01 -4.556754603981971741e-02 -5.208628252148628235e-02 -1.001244187355041504e-01 1.463937014341354370e-01 8.758413791656494141e-02 -1.323455013334751129e-02 2.652596831321716309e-01 1.453627366572618484e-02 2.909648120403289795e-01 1.088178306818008423e-01 -1.227950602769851685e-01 -2.242513000965118408e-01
7.489875704050064087e-02 -1.456613987684249878e-01 -1.584412008523941040e-01 2.066733688116073608e-01 3.628441691398620605e-01 -1.292732954025268555e-01 -3.698829188942909241e-02 1.906623691320419312e-02 2.352163195610046387e-01 -4.862188827246427536e-03 1.660948842763900757e-01 -1.283247321844100952e-01 1.072885543107986450e-01 3.879759833216667175e-02 1.942929774522781372e-01 -2.772096917033195496e-02 -2.941216528415679932e-01 -7.069059461355209351e-02 -2.692758105695247650e-02 -3.820476830005645752e-01 7.108438014984130859e-02 1.647444665431976318e-01 7.369315624237060547e-02 -1.587194018065929413e-02 3.214013874530792236e-01 9.296905249357223511e-02 3.025949746370315552e-02 -3.595922887325286865e-01 3.679287433624267578e-02 1.652799360454082489e-02 2.095218449831008911e-01 -2.013944536447525024e-01
-1.039623469114303589e-01 -4.811524227261543274e-02 -6.152504086494445801e-01 3.744572401046752930e-02 1.271787732839584351e-01 -3.932939376682043076e-03 1.186558380722999573e-01 -1.375953108072280884e-01 5.048203468322753906e-02 6.467819958925247192e-02 1.133137196302413940e-01 -4.952904954552650452e-02 1.377592515200376511e-02 -7.521594315767288208e-02 -7.827602326869964600e-02 -1.974423229694366455e-01 -1.818729341030120850e-01 7.852670550346374512e-02 2.278755754232406616e-01 -1.325955837965011597e-01 3.380098193883895874e-02 9.079522639513015747e-02 5.360623076558113098e-02 -3.372685909271240234e-01 -2.005494385957717896e-02 2.474222704768180847e-02 -1.652974188327789307e-01 -3.930608034133911133e-01 1.923672556877136230e-01 -6.386511772871017456e-02 -1.239939257502555847e-01 -1.034488081932067871e-01
-2.150787562131881714e-01 7.655633985996246338e-02 -4.639858752489089966e-02 -1.611755490303039551e-01 1.411194056272506714e-01 -2.821854054927825928e-01 -7.242821156978607178e-02 -1.999568343162536621e-01 2.370314002037048340e-01 -4.269017651677131653e-02 -1.245743259787559509e-01 1.246526092290878296e-01 6.028584763407707214e-02 -3.086920976638793945e-01 7.283604890108108521e-02 1.484692543745040894e-01 -3.648665547370910645e-01 2.007977664470672607e-01 -8.849894255399703979e-02 -1.739514172077178955e-01 -1.312431246042251587e-01 -6.546302139759063721e-02 -6.550990045070648193e-02 -1.015281528234481812e-01 1.222233399748802185e-01 -3.282205462455749512e-01 1.827573925256729126e-01 -4.207831993699073792e-02 1.440114080905914307e-01 2.686061859130859375e-01 -2.073115902021527290e-03 -2.475116550922393799e-01
1.365886256098747253e-02 1.130698435008525848e-02 -2.441353350877761841e-02 1.150446757674217224e-02 3.005608916282653809e-01 -1.781681329011917114e-01 2.177927270531654358e-02 -1.076272428035736084e-01 2.140346318483352661e-01 7.832528650760650635e-02 -2.168126404285430908e-01 -9.090013056993484497e-02 2.137188911437988281e-01 1.733434349298477173e-01 -2.122110575437545776e-01 1.595022976398468018e-01 -9.121509641408920288e-02 2.445749342441558838e-01 7.966352999210357666e-02 -2.338660061359405518e-01 -4.006576910614967346e-02 2.245857864618301392e-01 2.181688845157623291e-01 2.104190289974212646e-01 3.014555666595697403e-03 -1.071972623467445374e-01 -9.697781503200531006e-02 -3.810102343559265137e-01 2.432074248790740967e-01 2.288662828505039215e-02 -3.338930010795593262e-01 3.282642364501953125e-02
-1.393275707960128784e-01 2.137750536203384399e-01 5.614610761404037476e-02 -5.684558418579399586e-04 -1.184904053807258606e-01 -5.080536007881164551e-01 3.202027976512908936e-01 -2.940838038921356201e-01 2.866036724299192429e-03 -9.538917988538742065e-02 2.745775133371353149e-02 -1.430948823690414429e-01 2.617322504520416260e-01 -1.524998545646667480e-01 -1.741172187030315399e-02 7.259366661310195923e-02 -1.213929876685142517e-01 6.455617491155862808e-03 4.248043149709701538e-02 -2.058840692043304443e-01 -4.679155349731445312e-02 -1.658944226801395416e-02 1.419834047555923462e-02 3.433974981307983398e-01 1.819538325071334839e-02 -2.648244611918926239e-02 -2.008899301290512085e-02 -1.495991460978984833e-02 -7.944624871015548706e-02 3.849959075450897217e-01 -1.933051086962223053e-02 -8.225355297327041626e-02
-1.590436995029449463e-01 -8.930677175521850586e-02 -3.227626085281372070e-01 8.823001384735107422e-02 6.102023273706436157e-02 -2.456277757883071899e-01 1.270905733108520508e-01 -1.432016640901565552e-01 1.536302864551544189e-01 1.263564229011535645e-01 -3.769152797758579254e-03 -2.647882103919982910e-01 1.890277862548828125e-02 -1.747532039880752563e-01 8.311969041824340820e-02 2.800889015197753906e-01 -1.413722932338714600e-01 -1.258288174867630005e-01 3.629099428653717041e-01 -2.449545115232467651e-01 -4.155652597546577454e-02 -5.954068526625633240e-02 4.095222651958465576e-01 -6.257048342376947403e-03 2.022730410099029541e-01 4.597560036927461624e-03 -1.909668147563934326e-01 5.946596711874008179e-02 -1.084089949727058411e-01 6.601894646883010864e-02 1.746003180742263794e-01 -4.778104368597269058e-03
-1.235750317573547363e-02 -1.147153079509735107e-01 -1.631508395075798035e-02 1.130023598670959473e-01 6.324540823698043823e-02 -3.280991017818450928e-01 1.132528036832809448e-01 -3.324853479862213135e-01 4.019151031970977783e-01 3.304128646850585938e-01 -1.260781586170196533e-01 -1.126092970371246338e-01 3.088663145899772644e-02 8.806668967008590698e-02 -1.526072435081005096e-02 -1.545496284961700439e-01 -9.482184052467346191e-02 -7.715867459774017334e-02 2.697534859180450439e-01 -3.774972259998321533e-02 1.041310578584671021e-01 5.010004714131355286e-02 2.374174743890762329e-01 1.052891984581947327e-01 3.714374005794525146e-01 4.693597182631492615e-02 -6.660519167780876160e-03 -7.548372447490692139e-02 1.418759375810623169e-01 -2.403391152620315552e-01 -1.065092310309410095e-01 3.778327628970146179e-02
-1.394644379615783691e-01 -1.406207829713821411e-01 -1.895530074834823608e-01 1.721414774656295776e-01 -4.840817674994468689e-02 -4.831447899341583252e-01 1.083175092935562134e-02 4.134093970060348511e-02 2.540968358516693115e-01 -1.314827501773834229e-01 1.853605806827545166e-01 -3.224752545356750488e-01 1.006539240479469299e-01 -8.900642395019531250e-02 5.748930945992469788e-02 -1.477386504411697388e-01 7.533965166658163071e-03 5.771395191550254822e-02 -1.689627170562744141e-01 1.307922229170799255e-02 6.222901120781898499e-02 2.115850895643234253e-01 -1.588226705789566040e-01 2.840382158756256104e-01 -6.511322408914566040e-02 -4.013978410512208939e-03 -2.678914181888103485e-02 -9.743674099445343018e-02 2.333448380231857300e-01 1.237471997737884521e-01 -8.096036314964294434e-02 -3.417480289936065674e-01
-1.019616946578025818e-01 -2.351839244365692139e-01 -1.297623217105865479e-01 -1.214240491390228271e-02 8.436732459813356400e-04 -3.180373311042785645e-01 -1.121374219655990601e-01 -1.918765008449554443e-01 2.041437029838562012e-01 2.876667380332946777e-01 -1.019665673375129700e-01 -6.650330126285552979e-02 -1.170653030276298523e-01 -1.516712456941604614e-01 -4.776330664753913879e-02 5.455727502703666687e-02 8.565549738705158234e-03 1.811632364988327026e-01 4.326285719871520996e-01 -1.657482981681823730e-01 -3.936316445469856262e-02 -1.412844210863113403e-01 1.524825394153594971e-01 8.288238942623138428e-02 -1.396729946136474609e-01 -3.892147541046142578e-02 -3.099261783063411713e-02 -2.743183672428131104e-01 3.955295979976654053e-01 -1.418908089399337769e-01 -1.107862070202827454e-01 1.744581386446952820e-02
-3.419495522975921631e-01 1.238478198647499084e-01 -3.161026239395141602e-01 8.898387849330902100e-02 1.641446799039840698e-01 -1.721609830856323242e-01 -1.653342843055725098e-01 -5.984215065836906433e-02 2.484565824270248413e-01 8.356668800115585327e-02 1.237133815884590149e-01 -4.734398052096366882e-02 1.818583458662033081e-01 -4.039413854479789734e-02 4.264855757355690002e-02 -1.092669591307640076e-01 -2.256567478179931641e-01 1.340005844831466675e-01 2.555172145366668701e-01 8.300636708736419678e-02 -2.582107782363891602e-01 -1.047967839986085892e-02 2.587572634220123291e-01 -4.140584468841552734e-01 -1.475280034355819225e-03 2.484332397580146790e-02 1.512258127331733704e-02 -1.260339468717575073e-01 6.508737802505493164e-02 1.527585089206695557e-01 -2.023648768663406372e-01 7.859096676111221313e-02
-3.917184770107269287e-01 2.962835878133773804e-02 -3.412739038467407227e-01 -2.114165388047695160e-02 -1.492688059806823730e-01 -4.260411560535430908e-01 -2.361891977488994598e-02 -7.517664134502410889e-02 5.044756829738616943e-02 -1.577476561069488525e-01 1.511709541082382202e-01 -1.246499791741371155e-01 2.356906533241271973e-01 5.054777860641479492e-02 -3.858475759625434875e-02 -5.202412232756614685e-02 -1.733038425445556641e-01 -1.804311871528625488e-01 1.715631932020187378e-01 -6.146514043211936951e-02 -1.257781833410263062e-01 -1.214265450835227966e-01 3.919444382190704346e-01 3.672932460904121399e-02 -2.151204459369182587e-02 1.144701763987541199e-01 -1.645946353673934937e-01 -2.091273218393325806e-01 -3.492030128836631775e-02 2.242548018693923950e-02 1.458188891410827637e-01 -4.392724856734275818e-02
-2.013696357607841492e-03 7.098183967173099518e-03 6.667542457580566406e-02 7.122674584388732910e-02 -1.108074635267257690e-01 -2.089317739009857178e-01 9.466658532619476318e-02 -6.962350010871887207e-02 1.412587761878967285e-01 1.161294803023338318e-01 -1.814852058887481689e-01 -2.193208485841751099e-01 1.267915219068527222e-01 -3.161038160324096680e-01 -3.137289881706237793e-01 -1.336087882518768311e-01 -5.850703641772270203e-02 3.354012370109558105e-01 2.067395253106951714e-03 -1.477147787809371948e-01 -5.075632408261299133e-02 -2.407038956880569458e-02 3.598016202449798584e-01 -3.256455808877944946e-02 3.934973105788230896e-02 2.196475863456726074e-01 -9.709916077554225922e-03 -2.528632879257202148e-01 2.616635859012603760e-01 3.363756090402603149e-02 2.729128599166870117e-01 -2.112119495868682861e-01
-4.398224353790283203e-01 -3.424469614401459694e-03 -2.448160350322723389e-01 6.000560149550437927e-02 2.363448888063430786e-01 -1.434484720230102539e-01 -1.083649788051843643e-02 -1.073848083615303040e-01 2.493123412132263184e-01 1.243259310722351074e-01 -1.687025576829910278e-01 -8.504603058099746704e-02 -2.529151141643524170e-01 3.523138538002967834e-02 -1.012988295406103134e-02 8.462761342525482178e-02 -2.122078686952590942e-01 -5.869577825069427490e-02 -1.245848685503005981e-01 1.278218626976013184e-02 4.834453016519546509e-02 1.094693392515182495e-01 7.467147707939147949e-02 1.252591162919998169e-01 4.506052136421203613e-01 -5.988392606377601624e-02 -1.285949349403381348e-01 -1.412753164768218994e-01 3.364439308643341064e-01 1.106045395135879517e-01 2.329287491738796234e-02 -1.730286143720149994e-02
-1.075266525149345398e-01 2.142982743680477142e-02 -6.600295752286911011e-02 1.305800825357437134e-01 2.757244110107421875e-01 -2.191129326820373535e-01 1.204248368740081787e-01 1.451513022184371948e-01 2.797975540161132812e-01 -5.753841996192932129e-02 1.366307288408279419e-01 -2.010329067707061768e-01 2.703343927860260010e-01 1.627543866634368896e-01 -6.530304439365863800e-03 4.984003677964210510e-02 1.648849546909332275e-01 5.706202611327171326e-02 4.069173708558082581e-02 -2.183654457330703735e-01 4.990194365382194519e-02 2.571701258420944214e-02 -1.881582848727703094e-02 8.837847411632537842e-02 3.612276911735534668e-01 -1.322993189096450806e-01 9.159455448389053345e-02 -1.572641879320144653e-01 1.953493803739547729e-01 1.840973943471908569e-01 -5.649612098932266235e-02 -4.655493199825286865e-01
-1.086256951093673706e-01 1.130694244056940079e-02 1.372368484735488892e-01 -9.084495157003402710e-02 1.844938695430755615e-01 -2.788563668727874756e-01 1.115561798214912415e-01 -2.550061345100402832e-01 2.521235942840576172e-01 3.748199343681335449e-02 1.060366407036781311e-01 -8.254923671483993530e-02 -1.484022438526153564e-01 -4.689265042543411255e-02 -5.372336506843566895e-02 -6.437619775533676147e-02 -4.905454441905021667e-02 -1.193232908844947815e-01 2.344027757644653320e-01 -3.232575654983520508e-01 1.312694251537322998e-01 -1.435419023036956787e-01 3.566674888134002686e-02 -1.310584396123886108e-01 2.596812844276428223e-01 1.070316731929779053e-01 7.663254439830780029e-02 -3.554422557353973389e-01 2.528591156005859375e-01 3.415368846617639065e-04 2.901408374309539795e-01 -2.565965354442596436e-01
-5.381547659635543823e-02 -7.449018955230712891e-02 -4.815387073904275894e-03 -1.875655055046081543e-01 1.982499957084655762e-01 -1.715007871389389038e-01 2.180753946304321289e-01 -1.273114234209060669e-01 4.875725507736206055e-01 8.340337127447128296e-02 1.421277970075607300e-01 -3.005490601062774658e-01 6.039610132575035095e-02 -1.506350040435791016e-01 -4.701887071132659912e-02 -1.258387714624404907e-01 -2.090407162904739380e-02 6.691188365221023560e-02 2.665600180625915527e-01 1.737990230321884155e-01 -1.347058266401290894e-01 -5.627228319644927979e-02 2.825012505054473877e-01 -5.758069828152656555e-02 1.932288855314254761e-01 1.504181474447250366e-01 -5.438229814171791077e-02 -1.405261605978012085e-01 1.376055330038070679e-01 8.841173723340034485e-03 -3.346367776393890381e-01 2.726602833718061447e-04
7.267358154058456421e-02 5.102228000760078430e-02 -5.269270017743110657e-02 -6.617787480354309082e-02 1.582014933228492737e-02 9.984122216701507568e-02 -1.504094600677490234e-01 -1.286980807781219482e-01 -1.495925933122634888e-01 1.980974525213241577e-01 -2.310764789581298828e-01 -2.517932057380676270e-01 2.330716550350189209e-01 -1.795358769595623016e-02 -7.048459351062774658e-02 -6.353521347045898438e-02 -1.922926008701324463e-01 8.598913997411727905e-02 -3.751777485013008118e-02 -2.363922446966171265e-01 -3.930161241441965103e-03 -3.454223647713661194e-02 3.743851482868194580e-01 -9.591400623321533203e-03 3.037521243095397949e-01 1.109069138765335083e-01 -1.461736019700765610e-02 -1.257661730051040649e-01 4.319262206554412842e-01 2.075789570808410645e-01 -1.357717905193567276e-03 -3.164117038249969482e-01
-4.553698003292083740e-01 -2.390088327229022980e-02 -2.205462753772735596e-01 -3.653039038181304932e-02 1.263681333512067795e-02 -2.347937375307083130e-01 6.651011109352111816e-02 -1.648009717464447021e-01 -1.215859875082969666e-01 -2.618480287492275238e-02 -1.500350981950759888e-01 7.807550020515918732e-03 4.635598510503768921e-02 -2.088205516338348389e-01 9.253446012735366821e-02 -1.368464063853025436e-02 -2.806774377822875977e-01 1.536635309457778931e-01 9.601105749607086182e-02 -1.695998311042785645e-01 3.546431288123130798e-02 -8.889713138341903687e-02 6.104233488440513611e-02 2.810928523540496826e-01 -5.000653676688671112e-03 -7.219255715608596802e-02 -3.596436977386474609e-01 3.258288279175758362e-02 2.503319680690765381e-01 1.786110848188400269e-01 2.782920300960540771e-01 -1.508157402276992798e-01
-2.394080013036727905e-01 -1.184562668204307556e-01 -1.521322727203369141e-01 -3.193973377346992493e-02 1.676733419299125671e-02 -2.433203458786010742e-01 -1.976439803838729858e-01 -3.961938619613647461e-01 6.826351583003997803e-02 -2.533989548683166504e-01 2.262475192546844482e-01 -7.069913297891616821e-02 3.687449693679809570e-01 -4.206950217485427856e-02 1.479081511497497559e-01 6.600471585988998413e-02 -5.425727367401123047e-02 -1.083551123738288879e-01 -2.223372459411621094e-01 -1.796777099370956421e-01 3.257752954959869385e-02 1.525848507881164551e-01 -7.150801271200180054e-02 1.331148389726877213e-02 1.610692441463470459e-01 2.668548561632633209e-02 2.954345047473907471e-01 -8.111616969108581543e-02 2.587227821350097656e-01 1.150415167212486267e-01 -2.387713640928268433e-02 -1.806646883487701416e-01
-2.962837815284729004e-01 -4.211819171905517578e-02 -2.387138307094573975e-01 -2.402631193399429321e-01 -4.443698376417160034e-02 -2.008398175239562988e-01 1.085761040449142456e-01 -1.134603619575500488e-01 -1.685959845781326294e-01 1.707176268100738525e-01 -2.350305914878845215e-01 -1.948604285717010498e-01 2.293584644794464111e-01 -1.803649961948394775e-01 -3.518683835864067078e-02 8.492182940244674683e-02 -1.287412792444229126e-01 1.230065748095512390e-01 -6.796050816774368286e-02 -1.766050606966018677e-01 -9.247758984565734863e-02 9.285575896501541138e-02 -1.831734329462051392e-01 3.386614918708801270e-01 1.376683413982391357e-01 -4.550105705857276917e-02 -1.967972666025161743e-01 -2.592675946652889252e-02 3.196542263031005859e-01 -7.870644330978393555e-03 1.000485755503177643e-02 -2.978181242942810059e-01
-2.134250849485397339e-01 -1.404033601284027100e-01 -3.733809664845466614e-02 1.711220592260360718e-01 -1.322950515896081924e-02 -4.374375045299530029e-01 1.348278075456619263e-01 -5.551104433834552765e-03 1.575607955455780029e-01 -4.330352544784545898e-01 4.373188689351081848e-02 -2.844487428665161133e-01 7.043975591659545898e-02 -1.320899575948715210e-01 7.638606429100036621e-02 -8.904115855693817139e-02 8.748064190149307251e-02 6.304329633712768555e-02 8.373806625604629517e-02 -2.038449794054031372e-02 1.101500354707241058e-02 2.240343540906906128e-01 -6.894689798355102539e-02 1.826556921005249023e-01 -5.322263389825820923e-02 -1.040773242712020874e-01 1.922780647873878479e-02 -2.061895728111267090e-01 2.879922389984130859e-01 2.405364513397216797e-01 -3.605733066797256470e-02 -2.384366542100906372e-01
-3.556965887546539307e-01 -5.693446844816207886e-03 -5.445146933197975159e-02 3.163984417915344238e-02 -1.793636940419673920e-02 -2.877293825149536133e-01 -3.664502128958702087e-02 -2.531978785991668701e-01 3.078857436776161194e-02 1.436081528663635254e-01 -2.065075188875198364e-02 -2.958978414535522461e-01 1.642361730337142944e-01 -2.109404355287551880e-01 2.683523297309875488e-01 -3.736449405550956726e-02 1.559900119900703430e-02 9.602947533130645752e-02 -2.054043114185333252e-01 -1.701537370681762695e-01 2.767549129202961922e-03 2.367861568927764893e-01 -5.513597279787063599e-02 -5.787741858512163162e-03 8.339465409517288208e-02 6.017993204295635223e-03 3.410467505455017090e-01 -8.195589482784271240e-02 3.737419247627258301e-01 2.176872044801712036e-01 9.446497261524200439e-02 -2.675562724471092224e-02
-1.836155652999877930e-01 -2.670310139656066895e-01 -1.995588988065719604e-01 -1.440375596284866333e-01 2.757664322853088379e-01 -2.943822145462036133e-01 -6.054397672414779663e-02 -3.605294227600097656e-01 2.021852135658264160e-01 -1.243514940142631531e-02 7.442127913236618042e-02 4.404328763484954834e-02 9.833840280771255493e-02 -2.085838913917541504e-01 2.978697232902050018e-02 -9.611405432224273682e-02 -9.637974202632904053e-02 1.841497123241424561e-01 -1.207330077886581421e-01 -9.504069387912750244e-02 5.419140309095382690e-02 2.069891802966594696e-02 6.196756847202777863e-03 1.185773015022277832e-01 2.926470041275024414e-01 -1.086920946836471558e-01 1.440583765506744385e-01 7.931256294250488281e-02 3.639424145221710205e-01 5.891705304384231567e-02 -2.625953257083892822e-01 -1.121823862195014954e-01
-3.590969145298004150e-01 -5.145753547549247742e-02 -3.537262231111526489e-02 9.930685162544250488e-02 1.461800374090671539e-02 -2.279986739158630371e-01 -6.051849201321601868e-02 -1.835275292396545410e-01 1.529834270477294922e-01 -1.462762244045734406e-02 4.713072441518306732e-03 -2.695135176181793213e-01 1.294779181480407715e-01 -1.186287775635719299e-01 2.186772078275680542e-01 -2.826282382011413574e-01 -2.544472217559814453e-01 -2.323038876056671143e-01 -3.485867381095886230e-02 -2.359808795154094696e-02 -1.689256578683853149e-01 9.699003398418426514e-02 -3.727074712514877319e-03 -1.822731271386146545e-02 -1.030057519674301147e-01 -1.861057281494140625e-01 4.879792407155036926e-02 -9.836335480213165283e-02 4.626305997371673584e-01 -1.512285470962524414e-01 -2.440934628248214722e-01 -1.956192031502723694e-02
-2.796969413757324219e-01 3.040125593543052673e-02 -3.959644436836242676e-01 3.804464265704154968e-02 1.342808008193969727e-01 -2.571264803409576416e-01 1.158639043569564819e-01 6.159945577383041382e-02 3.823589980602264404e-01 1.022993177175521851e-01 2.606281265616416931e-02 -8.673460781574249268e-02 3.155477046966552734e-01 -1.249452978372573853e-01 -5.055020749568939209e-02 1.174990981817245483e-01 6.090206652879714966e-02 -3.298586010932922363e-01 2.100425064563751221e-01 -1.173467785120010376e-01 -1.001181304454803467e-01 7.579717040061950684e-02 9.672755002975463867e-02 6.090412661433219910e-02 -8.278571069240570068e-02 2.189966104924678802e-02 -7.300852984189987183e-02 9.545425325632095337e-02 8.900752663612365723e-02 1.775914877653121948e-01 -2.719609141349792480e-01 -1.743563562631607056e-01
-2.959841787815093994e-01 -1.322047412395477295e-01 4.659200832247734070e-02 1.051378995180130005e-01 -7.842158526182174683e-02 -3.182387948036193848e-01 -1.022911146283149719e-01 -7.235697656869888306e-02 3.853343427181243896e-01 -2.723344974219799042e-02 3.250250965356826782e-02 -2.414736300706863403e-01 1.206514164805412292e-01 -4.426284134387969971e-01 -1.569604426622390747e-01 -8.768708258867263794e-02 -1.774872690439224243e-01 -1.106011718511581421e-01 -1.009757965803146362e-01 -3.156402707099914551e-02 -1.645679771900177002e-01 3.337316811084747314e-01 2.175722122192382812e-01 -4.224834218621253967e-02 8.687516301870346069e-02 -1.141728758811950684e-01 -4.930243641138076782e-02 9.604825079441070557e-02 5.526520684361457825e-02 1.275879293680191040e-01 -1.658654073253273964e-03 -1.144113168120384216e-01
-1.072178110480308533e-01 7.699320465326309204e-02 -5.176187679171562195e-02 -6.450203061103820801e-02 -3.113153576850891113e-02 -2.028152644634246826e-01 3.355443850159645081e-02 -1.641601026058197021e-01 2.986488938331604004e-01 7.963380962610244751e-02 -2.616015449166297913e-02 -4.656591713428497314e-01 2.367286831140518188e-01 -2.974865734577178955e-01 2.984635233879089355e-01 1.550303250551223755e-01 -2.004621624946594238e-01 7.940535247325897217e-02 -9.831043332815170288e-02 1.343368589878082275e-01 -8.471856266260147095e-02 -1.515573821961879730e-02 7.133744657039642334e-02 3.711974024772644043e-01 4.669884219765663147e-02 -1.636074483394622803e-01 6.195393204689025879e-02 -1.665396392345428467e-01 1.612071320414543152e-02 1.413476914167404175e-01 1.475503742694854736e-01 -8.850289881229400635e-02
1.741491444408893585e-02 -4.781433194875717163e-02 -2.092233747243881226e-01 1.249164417386054993e-01 -1.213511899113655090e-01 -2.064290493726730347e-01 4.090717062354087830e-02 -2.488323897123336792e-01 2.733898162841796875e-01 1.531759351491928101e-01 2.082000020891427994e-03 -1.300252676010131836e-01 1.693866252899169922e-01 -2.974911332130432129e-01 -1.719001382589340210e-01 1.759728640317916870e-01 -1.968252807855606079e-01 6.060822680592536926e-02 3.933773338794708252e-01 -1.979432851076126099e-01 8.033362776041030884e-02 -9.028059989213943481e-02 -9.515507519245147705e-02 -2.059611827135086060e-01 1.033186540007591248e-01 -2.189604341983795166e-01 -1.284751594066619873e-01 -2.661480605602264404e-01 -1.352337151765823364e-01 -6.425438076257705688e-02 2.291337698698043823e-01 -3.129891678690910339e-02
-8.119480311870574951e-02 6.997653096914291382e-02 7.901778817176818848e-02 2.837276756763458252e-01 1.285662204027175903e-01 -2.140623331069946289e-01 6.221542134881019592e-02 -3.767530620098114014e-01 1.457975953817367554e-01 1.231216192245483398e-01 -2.567034661769866943e-01 -2.134193927049636841e-01 1.014664955437183380e-02 -2.284784168004989624e-01 -1.284430921077728271e-01 -1.878462433815002441e-01 -1.408204585313796997e-01 -8.002208918333053589e-02 2.351894602179527283e-02 -1.936876475811004639e-01 -1.240512877702713013e-01 4.027931392192840576e-01 2.598484419286251068e-02 -2.015323340892791748e-01 1.206432431936264038e-01 -1.642939448356628418e-01 5.819588154554367065e-02 1.300140619277954102e-01 6.928837299346923828e-02 1.065834537148475647e-01 -1.419261842966079712e-02 -2.832432091236114502e-01
-3.428381681442260742e-01 1.841994374990463257e-01 2.337411418557167053e-02 7.334479130804538727e-03 1.921540796756744385e-01 -1.371298432350158691e-01 1.257504969835281372e-01 -2.300375550985336304e-01 6.011945754289627075e-02 -2.576027214527130127e-01 2.532397024333477020e-02 -3.129107654094696045e-01 2.987866401672363281e-01 -2.306230515241622925e-01 1.847783029079437256e-01 -1.615285873413085938e-01 1.470885723829269409e-01 1.974394768476486206e-01 3.510395810008049011e-02 2.979313768446445465e-02 1.230493411421775818e-01 3.110404908657073975e-01 1.494516730308532715e-01 6.593342125415802002e-02 -2.334804832935333252e-02 -1.194160655140876770e-01 6.985347718000411987e-02 -2.524941563606262207e-01 2.311601042747497559e-01 -5.146455392241477966e-02 9.725155681371688843e-02 4.431820288300514221e-02
-3.854006901383399963e-02 7.157855480909347534e-02 -3.641244769096374512e-01 -1.590872369706630707e-02 2.215474992990493774e-01 -5.099721997976303101e-02 -4.784552007913589478e-02 -1.653209775686264038e-01 -1.971441060304641724e-01 7.050491869449615479e-02 9.078007191419601440e-02 -2.930595874786376953e-01 2.669788524508476257e-02 -1.235914081335067749e-01 1.301186382770538330e-01 1.412732154130935669e-01 -1.519237309694290161e-01 2.624048888683319092e-01 7.829575240612030029e-02 -5.553989484906196594e-02 -1.476016044616699219e-01 2.516277432441711426e-01 1.289090216159820557e-01 1.860169470310211182e-01 2.770442366600036621e-01 2.967855334281921387e-01 -5.027633905410766602e-02 1.506122946739196777e-01 3.900709748268127441e-01 7.103163748979568481e-02 4.557434469461441040e-02 -4.011853039264678955e-02
-1.814865320920944214e-01 2.549864165484905243e-02 -2.338449209928512573e-01 -4.953850433230400085e-02 6.869596987962722778e-02 -1.525711715221405029e-01 1.757247895002365112e-01 -2.370930463075637817e-01 3.972715139389038086e-01 1.616151779890060425e-01 -1.290936768054962158e-01 -1.866341084241867065e-01 -3.111145645380020142e-02 -9.879723936319351196e-02 -3.036358766257762909e-02 3.131868541240692139e-01 -1.726238429546356201e-01 2.297852635383605957e-01 2.442476749420166016e-01 3.061257675290107727e-02 -1.403039097785949707e-01 -1.894361674785614014e-01 3.164678514003753662e-01 -3.053233027458190918e-02 1.825823783874511719e-01 5.617352575063705444e-02 -4.457931593060493469e-02 -2.396257519721984863e-01 1.146022528409957886e-01 -1.910767517983913422e-02 -1.628133803606033325e-01 1.151126548647880554e-01
-3.421146571636199951e-01 -7.651939988136291504e-02 -1.891060769557952881e-01 -2.230398356914520264e-01 3.185684084892272949e-01 -3.718979284167289734e-02 -2.232336252927780151e-01 -2.444551587104797363e-01 1.753868162631988525e-01 4.648960195481777191e-03 1.348583549261093140e-01 -2.112473919987678528e-02 3.096013963222503662e-01 -1.772521436214447021e-01 6.630372256040573120e-02 -2.263100445270538330e-01 -1.574039012193679810e-01 3.443577885627746582e-02 1.799634248018264771e-01 -2.998210191726684570e-01 1.377484649419784546e-01 1.114063486456871033e-01 -1.289891749620437622e-01 1.865129023790359497e-01 -3.638094291090965271e-02 -2.008973062038421631e-02 1.195487827062606812e-01 -1.707229316234588623e-01 1.310725510120391846e-01 -6.304015964269638062e-02 -1.949201226234436035e-01 -1.070942953228950500e-01
-9.262286126613616943e-02 3.145457804203033447e-01 -4.295370280742645264e-01 8.177413046360015869e-02 3.773659467697143555e-02 -2.103598862886428833e-01 6.744045764207839966e-03 -2.388587594032287598e-01 1.993373036384582520e-01 1.051442399621009827e-01 5.892216414213180542e-02 -4.883950576186180115e-02 1.946706175804138184e-01 -9.261991828680038452e-02 -5.943361297249794006e-02 -3.201151192188262939e-01 3.075518459081649780e-02 1.502999365329742432e-01 1.927738040685653687e-01 -2.766115069389343262e-01 5.882444977760314941e-02 -2.001259103417396545e-02 -9.977292269468307495e-02 -2.398266792297363281e-01 3.432437079027295113e-04 -5.611917376518249512e-02 -9.053863584995269775e-02 -3.118431568145751953e-01 8.736950159072875977e-02 -5.993977189064025879e-02 -2.340926975011825562e-01 -7.891362905502319336e-02
-8.621300756931304932e-02 1.161658093333244324e-01 -2.777875661849975586e-01 -4.215621948242187500e-02 1.158787012100219727e-01 2.407306432723999023e-02 3.226078152656555176e-01 -3.727963864803314209e-01 5.355377495288848877e-02 8.625181764364242554e-02 -1.295764446258544922e-01 -9.496054053306579590e-02 -4.953808337450027466e-02 -1.128329411149024963e-01 -1.057397201657295227e-01 -9.863864630460739136e-02 -1.614436656236648560e-01 3.524619340896606445e-01 1.828934401273727417e-01 -3.610588908195495605e-01 -5.086618475615978241e-03 1.386650353670120239e-01 2.791339159011840820e-02 2.188708260655403137e-02 -5.170428380370140076e-02 -9.854599088430404663e-02 -1.685620248317718506e-01 -1.384443491697311401e-01 7.944253832101821899e-02 1.621464788913726807e-01 -3.986570611596107483e-02 -3.769391775131225586e-01
-3.292242586612701416e-01 -1.616211980581283569e-02 -5.635873228311538696e-02 -5.372786149382591248e-02 1.965498477220535278e-01 -4.669457077980041504e-01 3.461406100541353226e-03 -1.588872224092483521e-01 1.566047072410583496e-01 -2.203477025032043457e-01 -1.113358233124017715e-02 -9.690265357494354248e-02 -4.680648818612098694e-02 9.785364568233489990e-02 -1.131149083375930786e-01 6.339114159345626831e-02 -3.179784417152404785e-01 -5.379787087440490723e-02 -9.643988311290740967e-02 7.285620272159576416e-02 -1.595494002103805542e-01 -1.426463276147842407e-01 -2.168562635779380798e-02 2.766717225313186646e-02 -5.473572760820388794e-02 -1.815743595361709595e-01 1.079871132969856262e-01 -1.312080472707748413e-01 4.880599677562713623e-01 -6.895950436592102051e-02 -1.497585326433181763e-02 -1.360552608966827393e-01
-1.954197734594345093e-01 7.220701128244400024e-02 1.308757811784744263e-01 -3.028002008795738220e-02 1.902799755334854126e-01 -2.091868668794631958e-01 1.580645143985748291e-01 -3.321123719215393066e-01 2.412422448396682739e-01 -2.972995936870574951e-01 -1.005608141422271729e-01 -3.596855998039245605e-01 9.109315276145935059e-02 -1.335111856460571289e-01 -1.484679058194160461e-02 2.346707880496978760e-02 -8.607882261276245117e-02 6.463447120040655136e-03 3.080035746097564697e-01 3.269241377711296082e-02 -4.975573159754276276e-03 2.298362851142883301e-01 3.131399452686309814e-01 1.678811758756637573e-01 3.944278135895729065e-02 -8.009117096662521362e-02 1.095695719122886658e-01 -3.197650983929634094e-02 2.081268876791000366e-01 1.422575563192367554e-01 1.899864375591278076e-01 8.493640273809432983e-02
-3.902842104434967041e-01 2.141106724739074707e-01 2.108851373195648193e-01 1.137179508805274963e-01 -3.983913734555244446e-02 -1.795230805873870850e-01 -2.133336216211318970e-01 -2.076121717691421509e-01 8.948315680027008057e-02 -1.414984911680221558e-01 2.765524983406066895e-01 -1.234616711735725403e-01 1.754279285669326782e-01 -8.911821991205215454e-02 -1.397646516561508179e-01 5.530846863985061646e-02 -2.271413952112197876e-01 -1.212305873632431030e-01 2.663803696632385254e-01 1.078567430377006531e-01 1.278771013021469116e-01 -7.165916264057159424e-02 1.834443062543869019e-01 -1.015362814068794250e-01 2.291658818721771240e-01 -1.062725931406021118e-01 4.858186841011047363e-02 -2.320240288972854614e-01 2.915530204772949219e-01 -1.840640790760517120e-02 -2.788288146257400513e-02 -1.431126147508621216e-01
-1.585140973329544067e-01 3.958575800061225891e-02 -1.487987786531448364e-01 -1.098192110657691956e-01 -9.512505680322647095e-02 -1.423923671245574951e-01 5.707225203514099121e-02 -1.227700710296630859e-01 -2.110286243259906769e-02 -2.555059827864170074e-02 1.045366749167442322e-01 -4.241518378257751465e-01 2.949758768081665039e-01 3.171814978122711182e-02 1.729186326265335083e-01 -2.180368453264236450e-01 -3.059989809989929199e-01 -1.227502711117267609e-02 -3.790732473134994507e-03 1.335905790328979492e-01 -1.480555236339569092e-01 3.944839537143707275e-01 1.128244772553443909e-01 -2.519945614039897919e-02 9.914447367191314697e-02 -1.273907162249088287e-02 2.539858222007751465e-01 -1.060128286480903625e-01 2.425641566514968872e-01 1.505695730447769165e-01 2.275949120521545410e-01 -1.116499230265617371e-01
-2.389144897460937500e-02 2.028738260269165039e-01 -4.165382683277130127e-01 2.041602432727813721e-01 3.965180367231369019e-02 -4.991528578102588654e-03 1.018249988555908203e-01 -2.196494787931442261e-01 1.393616646528244019e-01 9.355240501463413239e-03 -5.128419026732444763e-02 -1.349014043807983398e-01 1.835037618875503540e-01 -1.088284254074096680e-01 -1.603716015815734863e-01 -4.471865948289632797e-03 -8.143035322427749634e-02 1.808094233274459839e-01 3.736279010772705078e-01 -2.786341309547424316e-01 2.674030140042304993e-02 -2.570445835590362549e-02 -7.804333418607711792e-02 -2.318476736545562744e-01 1.703175157308578491e-01 -2.418538630008697510e-01 1.492431387305259705e-02 -3.346302807331085205e-01 7.650394458323717117e-03 -1.177226006984710693e-01 -1.493726205080747604e-02 -1.991509497165679932e-01
-2.813756465911865234e-01 -1.971227303147315979e-02 1.025648713111877441e-01 2.479154616594314575e-01 -9.550971537828445435e-02 -2.366127520799636841e-01 2.423155158758163452e-01 -2.643021941184997559e-01 -1.386537849903106689e-01 -8.659600466489791870e-02 -5.361610278487205505e-02 -2.964709997177124023e-01 4.075834453105926514e-01 -1.210665255784988403e-01 9.858580678701400757e-02 -2.518046796321868896e-01 -2.760615348815917969e-01 -1.555529832839965820e-01 -2.179489471018314362e-02 -1.843395978212356567e-01 -1.460881829261779785e-01 2.218387834727764130e-02 1.604532450437545776e-02 1.129882223904132843e-02 1.458014994859695435e-01 5.903451889753341675e-02 1.453682780265808105e-01 -1.335395574569702148e-01 2.060686945915222168e-01 1.645281910896301270e-03 -1.415601819753646851e-01 -9.035816416144371033e-03
-3.799657225608825684e-01 1.616163104772567749e-01 9.300799109041690826e-03 1.246883124113082886e-01 6.290934979915618896e-03 -1.767674684524536133e-01 2.101906090974807739e-01 -2.760486602783203125e-01 -1.207679044455289841e-02 3.515640646219253540e-02 1.651448011398315430e-01 -5.099728703498840332e-01 2.445805966854095459e-01 -3.755616545677185059e-01 8.043327927589416504e-02 -1.609748899936676025e-01 -5.375096201896667480e-02 -1.109628677368164062e-01 6.934838742017745972e-02 -1.368317753076553345e-01 5.286966636776924133e-02 -6.950809061527252197e-02 8.760507404804229736e-02 -3.801773488521575928e-02 1.619653105735778809e-01 1.068315431475639343e-01 -1.542370915412902832e-01 -2.664593979716300964e-02 -6.212715432047843933e-02 6.007215380668640137e-02 -1.230178400874137878e-01 6.038974388502538204e-04
-2.671115100383758545e-01 -1.565604507923126221e-01 -2.555260658264160156e-01 -1.767634153366088867e-01 1.548366695642471313e-01 -3.831108212471008301e-01 -2.497701440006494522e-03 -1.754930019378662109e-01 -9.480416774749755859e-02 2.361995130777359009e-01 3.678723275661468506e-01 -5.068922787904739380e-02 2.411187142133712769e-01 -9.708642214536666870e-02 -8.353315293788909912e-02 -3.744432702660560608e-02 -4.884845390915870667e-02 2.083616703748703003e-01 3.418510407209396362e-02 -9.450444020330905914e-03 1.855149515904486179e-03 -3.844113275408744812e-02 -1.449643075466156006e-01 -3.022724064067006111e-03 2.827808856964111328e-01 3.958031907677650452e-02 -1.901400089263916016e-01 -2.353855073451995850e-01 8.812677860260009766e-02 -4.650480672717094421e-02 2.589896321296691895e-01 8.813908696174621582e-02
-1.517666429281234741e-01 7.004472613334655762e-02 -4.030550271272659302e-02 -1.930874437093734741e-01 -3.199863061308860779e-02 -2.866936661303043365e-02 -3.943517506122589111e-01 -1.038333401083946228e-01 2.829943597316741943e-01 3.826557472348213196e-02 -7.162054628133773804e-02 -3.668580651283264160e-01 1.122007798403501511e-02 2.485530972480773926e-01 -1.483447551727294922e-01 -1.542143244296312332e-02 -1.604010015726089478e-01 -3.657560050487518311e-02 2.870161533355712891e-01 -5.305628478527069092e-02 -5.939042940735816956e-02 2.001177072525024414e-01 4.324954375624656677e-02 1.558301411569118500e-02 1.231208518147468567e-01 1.992478370666503906e-01 -1.818636506795883179e-01 -1.977624595165252686e-01 8.090785890817642212e-02 1.970417052507400513e-01 6.922882050275802612e-02 -3.527689576148986816e-01
-9.375455975532531738e-02 -1.987409032881259918e-02 -1.321394294500350952e-01 1.065992861986160278e-01 -3.667820617556571960e-02 -2.210242301225662231e-01 1.542323734611272812e-02 -1.926816552877426147e-01 -4.563597496598958969e-03 1.050113793462514877e-02 1.699080318212509155e-01 -2.097061276435852051e-01 1.602336615324020386e-01 -1.391870230436325073e-01 1.392755806446075439e-01 2.090297341346740723e-01 -2.543950974941253662e-01 -9.089042991399765015e-02 7.006500661373138428e-02 9.156253188848495483e-02 -1.436793059110641479e-01 -1.261579245328903198e-01 2.910140454769134521e-01 -3.088201582431793213e-01 1.146861761808395386e-01 -1.676172204315662384e-02 1.756366342306137085e-01 -2.882597446441650391e-01 8.891374617815017700e-02 -1.007440296234562993e-04 -4.463485181331634521e-01 -2.364665865898132324e-01
-2.290067821741104126e-01 -1.873984634876251221e-01 -2.035562247037887573e-01 5.338698253035545349e-02 1.400038003921508789e-01 -2.049331814050674438e-01 2.470091134309768677e-01 -1.362525522708892822e-01 2.732446491718292236e-01 1.009156182408332825e-01 -3.028992004692554474e-02 -3.679775595664978027e-01 -1.079297736287117004e-01 -2.687649130821228027e-01 -1.301044225692749023e-01 1.519256532192230225e-01 -1.696323156356811523e-01 -1.117500066757202148e-01 3.619214594364166260e-01 -1.062894165515899658e-01 1.128535121679306030e-01 -1.046034973114728928e-02 2.240807861089706421e-01 7.152059674263000488e-02 2.756041288375854492e-01 8.638063818216323853e-02 -7.952816039323806763e-02 7.836347818374633789e-02 1.247635390609502792e-02 -1.120073795318603516e-01 8.396771550178527832e-02 -1.206432878971099854e-01
-2.878977358341217041e-01 1.200187429785728455e-01 -3.636085987091064453e-01 3.401724249124526978e-02 2.046707868576049805e-01 -1.615580469369888306e-01 7.413428276777267456e-02 1.666218787431716919e-02 -1.460134834051132202e-01 -5.561239644885063171e-02 -8.911238610744476318e-02 -3.698170185089111328e-01 6.455012410879135132e-02 -1.060440540313720703e-01 -2.594326138496398926e-01 8.239515870809555054e-02 1.453386843204498291e-01 2.372994869947433472e-01 3.033810257911682129e-01 1.752216741442680359e-02 -2.069181948900222778e-01 -1.581712514162063599e-01 3.237702548503875732e-01 9.456127136945724487e-02 7.934215664863586426e-02 6.368368119001388550e-02 5.368004739284515381e-02 -7.370882481336593628e-02 1.504733264446258545e-01 2.598450519144535065e-02 1.140503026545047760e-02 -2.084614336490631104e-01
-9.955831617116928101e-02 5.039671063423156738e-02 -2.330888211727142334e-01 -1.601126790046691895e-01 2.470801770687103271e-01 -1.729163825511932373e-01 -1.229013353586196899e-01 -1.763869971036911011e-01 3.347160518169403076e-01 -1.901524513959884644e-01 3.535296022891998291e-02 -1.268478929996490479e-01 2.359902411699295044e-01 -1.658143997192382812e-01 4.916855692863464355e-02 -1.510388255119323730e-01 -1.792022883892059326e-01 1.273694634437561035e-01 2.176159620285034180e-02 -2.567662000656127930e-01 2.531944811344146729e-01 -6.078120693564414978e-02 1.116305887699127197e-01 3.000100515782833099e-02 1.037195846438407898e-01 -2.461094707250595093e-01 -1.221166774630546570e-01 1.761712878942489624e-02 2.913540601730346680e-01 -3.827724233269691467e-02 3.243388235569000244e-01 -1.498875468969345093e-01
-3.697469830513000488e-01 -1.964848041534423828e-01 -2.027926445007324219e-01 -2.577351629734039307e-01 -5.867211148142814636e-03 -1.749658733606338501e-01 4.028958678245544434e-01 -2.465538084506988525e-01 7.374405115842819214e-02 1.214587502181529999e-02 -4.467474669218063354e-02 -1.474732905626296997e-01 1.093217581510543823e-01 -1.903916001319885254e-01 -5.896533280611038208e-02 4.220285639166831970e-02 -1.899556219577789307e-01 -1.277985423803329468e-01 -1.492975372821092606e-02 -1.451541036367416382e-01 2.469296008348464966e-02 -3.885809704661369324e-02 1.528679281473159790e-01 3.850714862346649170e-02 7.086504995822906494e-02 -1.725627332925796509e-01 3.293244540691375732e-01 9.524148702621459961e-02 2.910857498645782471e-01 -4.885585606098175049e-02 -1.101221144199371338e-01 -1.683146804571151733e-01
-3.714643418788909912e-01 3.559165820479393005e-02 -1.739698499441146851e-01 1.187857165932655334e-01 1.585527062416076660e-01 4.129615053534507751e-02 5.353448912501335144e-02 -2.169099003076553345e-01 2.669158577919006348e-01 6.758400239050388336e-03 -1.161225736141204834e-01 -2.766379117965698242e-01 -1.559934914112091064e-01 -5.512188747525215149e-02 -9.529967606067657471e-02 -2.896472997963428497e-02 -2.594642043113708496e-01 -1.278740316629409790e-01 -7.863114774227142334e-02 -1.134950220584869385e-01 -1.028096396476030350e-02 -1.218691170215606689e-01 -2.913054823875427246e-02 3.265675008296966553e-01 4.923489689826965332e-01 -2.527084574103355408e-02 3.044961020350456238e-02 -1.830914020538330078e-01 1.593249291181564331e-01 1.104335933923721313e-01 1.198280020616948605e-03 -2.735662832856178284e-02
2.031684108078479767e-02 7.227223366498947144e-02 8.119685202836990356e-02 7.958131283521652222e-02 9.598195552825927734e-02 -1.632149815559387207e-01 -1.004454717040061951e-01 -3.289441168308258057e-01 1.688411086797714233e-01 -7.098030298948287964e-02 1.116265729069709778e-01 -4.967320561408996582e-01 6.088618189096450806e-02 1.287283301353454590e-01 7.614486664533615112e-02 1.036833301186561584e-01 -3.361693322658538818e-01 -2.761750295758247375e-02 1.576403379440307617e-01 -2.238942869007587433e-02 -3.275535702705383301e-01 1.614748388528823853e-01 -9.965578466653823853e-02 2.306744158267974854e-01 2.455413639545440674e-01 -9.142570197582244873e-02 4.581384733319282532e-02 1.761217974126338959e-02 5.077101290225982666e-02 2.552336156368255615e-01 1.415017396211624146e-01 -5.729584023356437683e-02
5.182787403464317322e-02 2.510057389736175537e-01 2.980616502463817596e-02 3.650408471003174782e-03 -5.342900380492210388e-02 -1.669295132160186768e-01 -5.288832262158393860e-02 -2.217708528041839600e-01 1.772094666957855225e-01 1.099143847823143005e-01 1.412602663040161133e-01 -2.634900510311126709e-01 -2.779747359454631805e-02 -3.299389183521270752e-01 -2.345720827579498291e-01 1.677725017070770264e-01 -4.192525744438171387e-01 -1.086733397096395493e-02 -8.209401741623878479e-03 -1.842459142208099365e-01 7.395222038030624390e-02 -5.294695496559143066e-02 -5.837490409612655640e-02 1.448829770088195801e-01 7.844179123640060425e-02 1.180303469300270081e-01 -1.762721836566925049e-01 -9.065241552889347076e-03 2.890609800815582275e-01 7.174473255872726440e-02 2.676542699337005615e-01 -2.662373483180999756e-01
-1.318823099136352539e-01 2.619224786758422852e-01 -5.526965260505676270e-01 6.335848569869995117e-02 4.703047126531600952e-02 4.611624032258987427e-02 1.466155797243118286e-01 -2.615296244621276855e-01 5.543921608477830887e-03 -7.843066006898880005e-02 -9.384072571992874146e-02 -8.520876616239547729e-02 5.072860978543758392e-03 4.579414799809455872e-02 7.347168028354644775e-02 -5.900768190622329712e-02 -1.627239584922790527e-01 9.689676016569137573e-02 1.265611946582794189e-01 -3.760783672332763672e-01 -3.557771444320678711e-02 1.023029536008834839e-01 -2.060445956885814667e-02 -1.243322268128395081e-01 9.041558951139450073e-02 9.224236011505126953e-02 -6.033981218934059143e-02 -4.147438704967498779e-01 2.049641460180282593e-01 -5.235975980758666992e-02 -6.914821267127990723e-02 -1.192732751369476318e-01
-6.914007663726806641e-02 -4.216188937425613403e-02 -4.686711356043815613e-02 4.394698422402143478e-03 -5.982916336506605148e-03 -6.258876621723175049e-02 1.675500720739364624e-01 -3.453225195407867432e-01 3.114301525056362152e-02 -1.066638678312301636e-01 4.655421674251556396e-01 -2.732405364513397217e-01 9.419569373130798340e-02 -1.825058013200759888e-01 -5.478085577487945557e-02 -2.089994996786117554e-01 6.076605618000030518e-02 1.082847863435745239e-01 -2.590291760861873627e-02 -1.831879764795303345e-01 1.502703782171010971e-02 5.211212858557701111e-02 1.452998220920562744e-01 3.613951429724693298e-02 3.959203660488128662e-01 -1.905729472637176514e-01 -1.546667814254760742e-01 -3.349318802356719971e-01 1.840580403804779053e-01 -8.268374204635620117e-02 -3.645396605134010315e-02 3.363052010536193848e-02
-7.331728190183639526e-02 1.251820176839828491e-01 -1.988683342933654785e-01 5.411636456847190857e-02 -1.599717885255813599e-01 -1.652792394161224365e-01 -4.527787119150161743e-02 -3.653919398784637451e-01 2.116084992885589600e-01 -6.202581338584423065e-03 1.538188159465789795e-01 -3.082209033891558647e-03 3.864915668964385986e-01 1.707160323858261108e-01 -1.145164147019386292e-01 3.159087523818016052e-02 3.830826655030250549e-02 4.202491939067840576e-01 3.726112544536590576e-01 -1.673000752925872803e-01 -1.086156889796257019e-01 8.073066361248493195e-03 6.190903484821319580e-02 -1.486129760742187500e-01 -1.748243905603885651e-02 1.066134572029113770e-01 -2.249640226364135742e-01 -1.960695348680019379e-02 7.817833870649337769e-02 -1.283695176243782043e-02 -8.791402727365493774e-02 -1.659276336431503296e-01
7.093714084476232529e-03 -2.583013847470283508e-02 -3.000106513500213623e-01 6.433048099279403687e-02 2.272566705942153931e-01 -1.781874150037765503e-01 -9.726787358522415161e-02 -2.782000601291656494e-01 -1.603706926107406616e-01 -9.726554155349731445e-02 2.048977464437484741e-01 2.893280796706676483e-02 2.235245257616043091e-01 -1.639772653579711914e-01 -8.914292603731155396e-02 -1.191380396485328674e-01 -1.749192476272583008e-01 1.097979471087455750e-01 -4.225588217377662659e-02 -2.384514957666397095e-01 -2.076663821935653687e-01 1.722236126661300659e-01 -1.998247206211090088e-01 -1.759566180408000946e-02 3.356464505195617676e-01 1.059384495019912720e-01 -1.609270572662353516e-01 7.051049172878265381e-02 4.090282022953033447e-01 7.887138426303863525e-02 -1.059846878051757812e-01 -6.373704969882965088e-02
-1.754452884197235107e-01 -2.689139842987060547e-01 1.799250580370426178e-02 3.840298624709248543e-03 -7.222604751586914062e-02 -2.375911623239517212e-01 4.210636951029300690e-03 -5.861885473132133484e-02 -2.877665497362613678e-02 8.351933956146240234e-02 -1.860548369586467743e-02 -2.189845889806747437e-01 8.873251080513000488e-02 -1.137149706482887268e-01 -2.373419553041458130e-01 -1.599228084087371826e-01 -3.563005626201629639e-01 3.236874639987945557e-01 1.098085790872573853e-01 -7.199960947036743164e-02 -5.345943942666053772e-02 -3.689236193895339966e-02 -8.079545805230736732e-04 1.071152538061141968e-01 5.465419888496398926e-01 4.489706829190254211e-02 1.549721509218215942e-01 2.292755758389830589e-03 1.774587631225585938e-01 9.073769301176071167e-02 2.041466534137725830e-01 4.272592440247535706e-02
-1.033830568194389343e-01 6.347341090440750122e-02 -2.599013447761535645e-01 -1.344815827906131744e-02 -2.921772189438343048e-02 6.475032866001129150e-02 8.915866166353225708e-02 -1.125593632459640503e-01 7.222912460565567017e-02 1.739551313221454620e-02 -1.282149404287338257e-01 -4.011897444725036621e-01 1.465917825698852539e-01 1.072370111942291260e-01 4.159246757626533508e-02 -1.781802922487258911e-01 -1.907439380884170532e-01 3.221027851104736328e-01 2.788091003894805908e-01 7.400623988360166550e-03 1.008322238922119141e-01 -1.952128857374191284e-02 4.063686430454254150e-01 1.051734685897827148e-01 2.839693129062652588e-01 -3.204449638724327087e-02 -1.681268066167831421e-01 -2.854538261890411377e-01 5.347808822989463806e-02 -6.586005538702011108e-02 1.975869834423065186e-01 1.368843112140893936e-02
-1.034152656793594360e-01 1.867691129446029663e-01 -3.028854131698608398e-01 6.913016084581613541e-03 1.893506944179534912e-01 -4.493223875761032104e-02 -3.029479086399078369e-01 -1.777684688568115234e-01 2.627756595611572266e-01 -1.775310188531875610e-02 1.964526474475860596e-01 -1.224970966577529907e-01 3.430808484554290771e-01 -3.885372877120971680e-01 -3.252163901925086975e-02 -1.386000812053680420e-01 1.856760703958570957e-03 -8.558631688356399536e-02 -2.902643196284770966e-02 -2.766376435756683350e-01 9.681244194507598877e-02 -3.253759816288948059e-02 4.082437232136726379e-02 7.793384045362472534e-02 1.052799522876739502e-01 6.085787340998649597e-02 -3.438913822174072266e-02 -1.117872819304466248e-01 2.768100202083587646e-01 9.353454411029815674e-02 2.270645648241043091e-01 -1.456593871116638184e-01
-2.634784579277038574e-01 -3.562225699424743652e-01 -2.146965414285659790e-01 3.202567398548126221e-01 6.839434802532196045e-02 -1.944462507963180542e-01 1.375845074653625488e-01 -1.341112554073333740e-01 7.970395684242248535e-02 -9.382475912570953369e-02 1.423071324825286865e-01 -1.332270503044128418e-01 -2.261129915714263916e-01 -1.436245739459991455e-01 6.520380079746246338e-02 -2.604172378778457642e-02 -3.060323894023895264e-01 -1.110866367816925049e-01 2.107517421245574951e-01 6.300239264965057373e-02 -1.237362846732139587e-01 1.196038872003555298e-01 2.234460711479187012e-01 -1.153470389544963837e-02 -1.119682490825653076e-01 -1.510011381469666958e-03 6.403498351573944092e-02 -3.261579275131225586e-01 9.365629404783248901e-02 2.520697116851806641e-01 7.227531820535659790e-02 -1.056883186101913452e-01
-2.956730425357818604e-01 1.887247562408447266e-01 -3.078478276729583740e-01 -5.203586444258689880e-02 -4.625635966658592224e-02 -4.364994913339614868e-02 2.421481907367706299e-01 -1.873591542243957520e-01 -1.438400428742170334e-02 -7.808925118297338486e-03 -1.424664855003356934e-01 -6.991636008024215698e-02 -5.188319832086563110e-02 1.140571758151054382e-01 -2.236310020089149475e-02 2.782812528312206268e-02 -1.045088991522789001e-01 4.051887691020965576e-01 2.550616264343261719e-01 -2.461488544940948486e-01 -1.566848345100879669e-02 1.905933581292629242e-02 9.911081939935684204e-02 -1.005264371633529663e-01 5.680793896317481995e-02 1.245108619332313538e-02 -5.926816724240779877e-03 -4.412387907505035400e-01 3.412702977657318115e-01 -7.206357549875974655e-04 -3.215238451957702637e-02 -4.876731336116790771e-02
-4.150365479290485382e-03 -1.662128604948520660e-02 -5.730345100164413452e-02 8.897844702005386353e-02 1.670523881912231445e-01 -5.790954828262329102e-01 2.404699288308620453e-02 -2.131388187408447266e-01 2.383830696344375610e-01 -9.293785691261291504e-02 2.502838075160980225e-01 3.742905706167221069e-02 -9.926963597536087036e-02 -1.154569834470748901e-01 -5.743766203522682190e-03 1.284917294979095459e-01 1.298999190330505371e-01 -2.246495522558689117e-02 8.970950543880462646e-02 -2.776586413383483887e-01 1.170249655842781067e-01 8.703038841485977173e-02 1.870654374361038208e-01 3.311163783073425293e-01 1.679797917604446411e-01 -1.092588603496551514e-01 -8.933863043785095215e-02 -1.149573475122451782e-01 2.708727419376373291e-01 -6.121666729450225830e-02 -5.373977869749069214e-02 1.504454389214515686e-02
-2.156541943550109863e-01 -1.384684443473815918e-01 -6.252192705869674683e-02 6.701201200485229492e-02 1.943055838346481323e-01 -1.931219398975372314e-01 3.652367293834686279e-01 -1.512731760740280151e-01 3.619751930236816406e-01 -2.520749578252434731e-03 2.844067849218845367e-02 -2.861535251140594482e-01 -7.970208674669265747e-02 -2.620979249477386475e-01 -5.524699389934539795e-02 9.048083424568176270e-02 -1.528981477022171021e-01 -1.025322973728179932e-01 2.739316821098327637e-01 -2.740788757801055908e-01 -2.179708890616893768e-02 5.172337591648101807e-02 2.290404587984085083e-01 1.223891377449035645e-01 2.636728882789611816e-01 1.799959838390350342e-01 -1.521535962820053101e-01 -3.654570132493972778e-02 -6.679362151771783829e-03 -1.132484897971153259e-01 -9.721443988382816315e-03 2.379316091537475586e-02
-3.019726872444152832e-01 -6.019860878586769104e-02 -1.073442026972770691e-01 2.436747550964355469e-01 -3.837820887565612793e-02 -2.864719927310943604e-01 -1.727978438138961792e-01 -7.631620764732360840e-02 2.132154256105422974e-02 -4.473258182406425476e-02 1.406820416450500488e-01 -2.395707666873931885e-01 3.763779699802398682e-01 -3.307715803384780884e-02 -1.150721013545989990e-01 3.274172842502593994e-01 6.868951022624969482e-02 1.133764758706092834e-01 1.645478904247283936e-01 -1.696486473083496094e-01 4.208746924996376038e-02 -1.444023400545120239e-01 -1.264244914054870605e-01 -2.855973243713378906e-01 1.893187463283538818e-01 1.347699016332626343e-01 -1.605329066514968872e-01 -1.344290655106306076e-02 1.015295013785362244e-01 2.362460792064666748e-01 -1.159992963075637817e-01 -1.381772011518478394e-01
1.806138269603252411e-02 -2.875280082225799561e-01 -9.837353974580764771e-02 1.723835803568363190e-02 -1.242696344852447510e-01 -2.832664847373962402e-01 1.520576234906911850e-02 -2.614269256591796875e-01 2.172255665063858032e-01 3.101401031017303467e-01 -1.132224127650260925e-01 -1.523426771163940430e-01 1.915481835603713989e-01 5.437697470188140869e-02 -2.873945534229278564e-01 1.587441265583038330e-01 -2.964010834693908691e-02 1.002344340085983276e-01 4.074559211730957031e-01 -1.102451905608177185e-01 1.119218170642852783e-01 -1.041146591305732727e-01 1.131960079073905945e-01 9.264648705720901489e-02 -1.194001361727714539e-01 8.335720747709274292e-02 -7.286022603511810303e-02 -1.878019273281097412e-01 2.684762179851531982e-01 -3.222935274243354797e-02 8.930754661560058594e-02 -1.979506611824035645e-01
-2.159191071987152100e-01 1.458422690629959106e-01 -2.253413796424865723e-01 1.093199625611305237e-01 7.056228071451187134e-02 -2.846655063331127167e-02 2.114932984113693237e-01 -2.054531276226043701e-01 4.777789488434791565e-02 1.048356518149375916e-01 -6.378664076328277588e-02 -3.125007450580596924e-02 -2.847551926970481873e-02 7.019368559122085571e-02 -4.069938883185386658e-02 -4.688352346420288086e-02 -9.414143860340118408e-02 3.718137443065643311e-01 3.038682937622070312e-01 -4.063490331172943115e-01 3.524065390229225159e-02 1.858973056077957153e-01 5.098396539688110352e-02 -3.430904075503349304e-02 -7.042855024337768555e-02 8.767675608396530151e-02 -1.599210798740386963e-01 -2.437797486782073975e-01 2.159091979265213013e-01 1.996304094791412354e-01 -1.805455088615417480e-01 -2.964497208595275879e-01
-6.413806229829788208e-02 1.453556418418884277e-01 -6.667029112577438354e-02 -6.756696850061416626e-02 7.581669092178344727e-02 -6.303971260786056519e-02 -1.117385402321815491e-01 -1.999251991510391235e-01 3.364329636096954346e-01 -1.134490072727203369e-01 -6.608361750841140747e-02 -4.886791408061981201e-01 4.818850383162498474e-02 -2.688693404197692871e-01 7.367078214883804321e-02 -9.980785101652145386e-02 1.818201839923858643e-01 1.898002461530268192e-03 5.445965006947517395e-02 -6.568025052547454834e-02 -9.346146136522293091e-02 5.359409004449844360e-02 -5.082698166370391846e-02 2.537912316620349884e-02 4.139901697635650635e-01 2.645410299301147461e-01 1.792002320289611816e-01 -1.826215088367462158e-01 -9.530421346426010132e-02 1.590776443481445312e-01 -1.380119323730468750e-01 -1.699711382389068604e-01
-2.217810004949569702e-01 -5.131991580128669739e-03 -2.318444699048995972e-01 -1.733784526586532593e-01 -1.456302776932716370e-02 -3.090611100196838379e-01 1.145404726266860962e-01 -3.827966153621673584e-01 -4.164056107401847839e-02 6.285543739795684814e-02 1.181535795331001282e-01 -1.722847521305084229e-01 -5.722864717245101929e-02 8.801543712615966797e-02 -1.192970722913742065e-01 1.618717461824417114e-01 -2.619453072547912598e-01 1.508905142545700073e-01 -2.980771707370877266e-03 1.248114183545112610e-01 3.233174085617065430e-01 -1.069697737693786621e-01 1.043342708726413548e-04 1.962740272283554077e-01 2.533382773399353027e-01 -2.772123552858829498e-02 1.910698711872100830e-01 -3.726821765303611755e-02 3.680113255977630615e-01 8.469171822071075439e-02 -1.157972402870655060e-02 6.126372143626213074e-02
-2.258345782756805420e-01 -1.731786578893661499e-01 -1.756142079830169678e-01 1.939445920288562775e-02 2.053302079439163208e-01 -1.728438138961791992e-01 -2.930673360824584961e-01 -4.859166443347930908e-01 2.229902297258377075e-01 2.048240005970001221e-01 -1.882138103246688843e-01 -6.014992296695709229e-02 9.222797304391860962e-02 -1.376461982727050781e-01 2.438742071390151978e-01 -7.966849207878112793e-02 -1.109000295400619507e-01 9.936865419149398804e-02 5.808173120021820068e-02 -2.618590593338012695e-01 -4.819185473024845123e-03 -7.635072618722915649e-02 2.483728900551795959e-02 1.919651031494140625e-01 -1.222212389111518860e-01 -7.993876934051513672e-02 -1.228294596076011658e-01 1.951344497501850128e-02 2.148833721876144409e-01 -1.095029637217521667e-01 -7.073544710874557495e-02 -1.798785328865051270e-01
-1.960454434156417847e-01 -1.444594562053680420e-01 -1.923068463802337646e-01 -2.383098304271697998e-01 -7.637659437023103237e-04 -2.840512692928314209e-01 -3.017440140247344971e-01 -3.794103562831878662e-01 1.355477422475814819e-01 -7.748225331306457520e-02 -1.222261860966682434e-01 -7.989754527807235718e-02 3.145793378353118896e-01 -4.089792817831039429e-02 2.500732541084289551e-01 -1.089326664805412292e-01 -1.367067266255617142e-02 1.301795542240142822e-01 -4.386962577700614929e-02 -2.744452357292175293e-01 -6.361413002014160156e-02 1.067307069897651672e-01 6.900787353515625000e-02 3.311518579721450806e-02 -1.563670039176940918e-01 1.702486425638198853e-01 -1.043393388390541077e-01 -2.160345613956451416e-01 1.525701284408569336e-01 -1.482581794261932373e-01 -1.549093984067440033e-03 -1.964001953601837158e-01
-1.862663659267127514e-03 -1.827193237841129303e-02 -1.176830567419528961e-02 -2.400221489369869232e-02 2.080542594194412231e-01 2.443482168018817902e-02 -8.814216405153274536e-02 -3.738072216510772705e-01 -1.848049014806747437e-01 1.317926049232482910e-01 -7.577242702245712280e-02 -6.597154587507247925e-02 2.714774012565612793e-01 5.205343291163444519e-02 6.815317273139953613e-02 3.080008327960968018e-01 -1.634275764226913452e-01 2.240705192089080811e-01 3.671389818191528320e-01 -6.887860596179962158e-02 -2.003799080848693848e-01 1.755837500095367432e-01 1.724395453929901123e-01 5.944393947720527649e-02 1.536862179636955261e-02 1.388263255357742310e-01 -7.961572706699371338e-02 -1.909501254558563232e-01 1.550940573215484619e-01 2.648183703422546387e-01 -1.687446981668472290e-01 -2.536915242671966553e-01
-2.534130215644836426e-01 9.782013483345508575e-03 -9.116580337285995483e-02 1.182466670870780945e-01 2.771005034446716309e-01 2.874069102108478546e-02 3.433711826801300049e-01 -1.367233991622924805e-01 -5.854489747434854507e-03 -1.165081486105918884e-01 -7.582322508096694946e-02 -4.588023722171783447e-01 1.416113525629043579e-01 -2.016915082931518555e-01 3.259278833866119385e-01 -1.157031506299972534e-01 -2.638481259346008301e-01 5.340393260121345520e-02 -7.340487092733383179e-02 4.944771900773048401e-02 -1.184273660182952881e-01 1.702432334423065186e-01 -3.285174444317817688e-02 1.495122611522674561e-01 1.072339713573455811e-01 -5.251917615532875061e-02 8.200404793024063110e-02 -1.274875849485397339e-01 1.410540938377380371e-01 -1.075636148452758789e-01 3.994789347052574158e-02 -2.682146131992340088e-01
-2.003331184387207031e-01 9.070944786071777344e-02 -9.892869740724563599e-03 -9.550535678863525391e-02 -1.940883249044418335e-01 -5.094333887100219727e-01 1.219063699245452881e-01 -1.634671986103057861e-01 7.421693950891494751e-02 5.656320136040449142e-03 -1.154925674200057983e-02 -2.322296053171157837e-01 9.065703302621841431e-02 1.542395353317260742e-02 1.026707738637924194e-01 2.472546324133872986e-02 -1.215130090713500977e-01 -1.399238407611846924e-01 1.069636717438697815e-01 -5.936284433118999004e-04 -3.164765536785125732e-01 3.009763360023498535e-01 1.995177716016769409e-01 3.255654871463775635e-01 -4.255837947130203247e-02 1.652056574821472168e-01 -1.760095804929733276e-01 -2.279021143913269043e-01 6.240733340382575989e-02 5.450479686260223389e-02 7.101591676473617554e-02 -1.347930431365966797e-01
-1.106740161776542664e-01 -1.420114636421203613e-01 5.963258072733879089e-02 -1.037292927503585815e-02 -1.942688673734664917e-01 -3.040350973606109619e-01 3.666271269321441650e-01 -2.436315566301345825e-01 2.621110379695892334e-01 -1.034935787320137024e-01 1.983254551887512207e-01 5.548863485455513000e-02 -5.437603220343589783e-03 -2.329974472522735596e-01 -5.599157884716987610e-02 -1.394720189273357391e-02 8.731691166758537292e-03 7.847958803176879883e-02 1.450076140463352203e-02 -1.320416927337646484e-01 -8.931802958250045776e-02 -8.540116995573043823e-02 1.946990489959716797e-01 3.184581995010375977e-01 2.341138720512390137e-01 8.072677999734878540e-02 -8.763783425092697144e-02 -1.496045440435409546e-01 3.569948673248291016e-01 5.800590291619300842e-02 -1.126367822289466858e-01 -2.171143144369125366e-01
-2.265843302011489868e-01 -4.269559308886528015e-02 -2.487724125385284424e-01 7.389014959335327148e-02 9.041221439838409424e-02 -3.880887329578399658e-01 -2.726580500602722168e-01 -3.600205481052398682e-02 -2.783709578216075897e-02 -3.356256335973739624e-02 1.342502236366271973e-01 -2.219611108303070068e-01 -7.063614577054977417e-02 1.760431751608848572e-02 -1.070882380008697510e-01 1.223621983081102371e-02 -2.161528319120407104e-01 1.193135380744934082e-01 3.658109903335571289e-01 -1.116996780037879944e-01 -1.466757804155349731e-01 -2.478535771369934082e-01 4.061377793550491333e-02 -3.227734565734863281e-01 -5.379859823733568192e-03 -3.779522329568862915e-02 8.230002969503402710e-02 -6.318397074937820435e-02 1.122663915157318115e-01 1.492956429719924927e-01 -3.060429096221923828e-01 -1.488200277090072632e-01
-4.752928763628005981e-02 -1.470256894826889038e-01 -1.174514368176460266e-01 -2.057914286851882935e-01 1.687557250261306763e-01 -3.256387710571289062e-01 -1.571673005819320679e-01 -2.795476615428924561e-01 1.177119556814432144e-02 1.225383132696151733e-01 -7.553008943796157837e-02 -7.619673013687133789e-02 1.695627719163894653e-01 -1.138650998473167419e-02 -7.536235451698303223e-02 -1.655094623565673828e-01 -3.245313167572021484e-01 1.885474324226379395e-01 -6.662291288375854492e-02 -1.384307444095611572e-01 1.043663620948791504e-01 -1.247061192989349365e-01 -1.207615360617637634e-01 2.266289591789245605e-01 3.026440739631652832e-01 -6.789501756429672241e-02 -8.392676711082458496e-02 -4.227068647742271423e-02 2.324555665254592896e-01 1.498840451240539551e-01 -2.131304591894149780e-01 -3.319237232208251953e-01
-2.088267654180526733e-01 -5.634704232215881348e-02 -1.377989798784255981e-01 -1.208065822720527649e-01 1.433746963739395142e-01 -2.604674994945526123e-01 -2.998223602771759033e-01 -3.687483966350555420e-01 7.235927879810333252e-02 1.492728143930435181e-01 -7.023581117391586304e-02 -1.570219844579696655e-01 2.587121427059173584e-01 -1.145374309271574020e-02 2.278363406658172607e-01 -6.479223817586898804e-02 -2.006781399250030518e-01 2.383552193641662598e-01 -7.597859203815460205e-02 -1.191127449274063110e-01 1.769430562853813171e-02 -3.126123547554016113e-02 -1.554501336067914963e-02 1.916604191064834595e-01 -2.274501472711563110e-01 1.917858123779296875e-01 -6.167345121502876282e-02 -2.259999960660934448e-01 1.847312301397323608e-01 -7.004327327013015747e-02 1.075764670968055725e-01 -2.752759158611297607e-01
1.780820935964584351e-01 -5.762920156121253967e-02 -1.528365761041641235e-01 1.746081858873367310e-01 -6.280364841222763062e-02 -3.800404965877532959e-01 1.460473332554101944e-02 -1.142201274633407593e-01 2.787076532840728760e-01 2.382533848285675049e-01 -1.530197113752365112e-01 -1.753703206777572632e-01 2.220281362533569336e-01 -2.111270278692245483e-01 2.775187790393829346e-01 6.943145394325256348e-02 -7.879360765218734741e-02 -6.671155989170074463e-02 3.665969073772430420e-01 -2.812783122062683105e-01 -2.084130235016345978e-02 -6.442153453826904297e-02 1.502420306205749512e-01 -1.342969853430986404e-02 2.552658319473266602e-01 1.001277938485145569e-01 2.421487122774124146e-02 8.671198040246963501e-03 -1.739471964538097382e-02 2.766073308885097504e-02 -2.198174595832824707e-01 -9.176468104124069214e-02
-1.913154721260070801e-01 -5.110663175582885742e-02 -3.357656300067901611e-01 2.863443084061145782e-02 -1.053064391016960144e-01 -3.888002932071685791e-01 -5.774970352649688721e-02 -8.796527981758117676e-02 -1.404984891414642334e-01 1.831657439470291138e-01 8.650142699480056763e-02 -4.281193614006042480e-01 2.092201858758926392e-01 -3.077957034111022949e-01 -3.693734481930732727e-02 9.306117147207260132e-02 1.874717138707637787e-02 -1.783830970525741577e-01 1.071450486779212952e-01 3.930161148309707642e-02 3.410647064447402954e-02 -1.430322676897048950e-01 1.105993688106536865e-01 1.848693042993545532e-01 2.142553031444549561e-01 -9.324743598699569702e-02 -1.094210967421531677e-01 -8.680464327335357666e-02 -2.950055524706840515e-02 1.928611099720001221e-01 2.058888971805572510e-01 1.162507161498069763e-01
-2.591921389102935791e-01 2.079467624425888062e-01 -8.050605654716491699e-02 2.465845048427581787e-01 3.445788100361824036e-02 -1.899466514587402344e-01 -3.840950876474380493e-02 -2.450332790613174438e-01 9.276544302701950073e-02 6.149527803063392639e-02 1.324156224727630615e-01 -1.577340364456176758e-01 1.382419317960739136e-01 -1.899462640285491943e-01 -1.853523105382919312e-01 1.559780985116958618e-01 -2.111963741481304169e-02 -1.637148410081863403e-01 2.343848906457424164e-02 -1.634418219327926636e-01 2.594967186450958252e-01 9.389402717351913452e-02 -8.837631344795227051e-02 2.441031336784362793e-01 1.560397446155548096e-01 1.629378199577331543e-01 -2.762579619884490967e-01 -3.115596175193786621e-01 2.363501116633415222e-02 2.349275648593902588e-01 5.859536677598953247e-02 -2.707439064979553223e-01
-2.840786473825573921e-04 -2.615656703710556030e-02 -4.893988072872161865e-01 1.669760197401046753e-01 -2.576183155179023743e-02 -1.391529887914657593e-01 1.129185259342193604e-01 -1.781262755393981934e-01 6.593857705593109131e-02 -5.356993153691291809e-02 1.967817544937133789e-01 -1.368773877620697021e-01 2.644459605216979980e-01 1.733169853687286377e-01 -1.230347529053688049e-01 1.449941694736480713e-01 -1.084044948220252991e-01 3.702692091464996338e-01 2.615714371204376221e-01 -3.474532067775726318e-01 -1.449894811958074570e-02 -1.420129984617233276e-01 -1.287496238946914673e-01 -1.336170881986618042e-01 -9.887548163533210754e-03 -3.688555955886840820e-02 1.133046671748161316e-02 -2.089090943336486816e-01 6.816951930522918701e-02 -8.310396224260330200e-02 -5.201741307973861694e-02 -1.196601316332817078e-01
-1.061485633254051208e-01 -2.116910666227340698e-01 -2.981880903244018555e-01 -2.597120106220245361e-01 1.669501662254333496e-01 -3.372178077697753906e-01 -1.578460186719894409e-01 -1.586567163467407227e-01 1.128821633756160736e-02 1.634784787893295288e-01 -7.615607231855392456e-02 2.871020114980638027e-04 3.423495590686798096e-01 -1.136918365955352783e-02 3.923492133617401123e-02 -2.700550556182861328e-01 -1.936781108379364014e-01 3.033567965030670166e-01 -1.411334518343210220e-02 -9.645955264568328857e-02 -1.345102209597826004e-02 -7.752074301242828369e-02 -2.203983068466186523e-02 2.025392055511474609e-01 2.393087148666381836e-01 -1.719129681587219238e-01 -7.143910974264144897e-02 -1.005056127905845642e-01 2.288289517164230347e-01 1.014717295765876770e-01 -4.771852120757102966e-02 -1.331199854612350464e-01
-1.814873218536376953e-01 2.622408866882324219e-01 -1.062339693307876587e-01 4.758654162287712097e-03 9.845622628927230835e-02 -3.046698868274688721e-01 -9.864052385091781616e-02 2.394345998764038086e-01 4.308999702334403992e-02 -1.959710866212844849e-01 2.920630574226379395e-01 -2.840000689029693604e-01 3.983412086963653564e-01 -2.384131103754043579e-01 -1.969243735074996948e-01 2.059600353240966797e-01 -1.404717266559600830e-01 1.914412677288055420e-01 -1.872207224369049072e-02 -1.731727570295333862e-01 4.913220554590225220e-02 9.460178017616271973e-02 9.010507911443710327e-02 -2.090246379375457764e-01 1.421428918838500977e-01 -1.091890502721071243e-02 -1.175773590803146362e-01 -1.225373893976211548e-01 8.004297316074371338e-02 -1.157488487660884857e-02 -8.576454222202301025e-02 -3.897179290652275085e-02
-4.522888660430908203e-01 8.552985638380050659e-02 -1.975702196359634399e-01 1.462963670492172241e-01 5.814674124121665955e-02 -1.732976287603378296e-01 -8.356521278619766235e-02 -1.641684770584106445e-01 1.412196606397628784e-01 1.210034191608428955e-01 -1.743978559970855713e-01 -1.699864268302917480e-01 9.954747557640075684e-02 4.141642712056636810e-03 -2.665720880031585693e-01 -3.406175179407000542e-03 -9.150587767362594604e-02 -3.596689403057098389e-01 -5.308188498020172119e-02 -4.224479198455810547e-01 -5.750142410397529602e-02 1.227396354079246521e-01 6.012198328971862793e-02 -2.634756267070770264e-02 1.288777589797973633e-01 4.592351615428924561e-02 -3.265486285090446472e-02 -1.640145033597946167e-01 -1.938210278749465942e-01 6.715729250572621822e-04 -7.554137706756591797e-02 -2.319200187921524048e-01
-2.246075123548507690e-01 -1.679999567568302155e-02 -1.959810107946395874e-01 -1.918368935585021973e-01 -7.999378442764282227e-02 -3.851959407329559326e-01 1.101022213697433472e-01 1.456649042665958405e-02 5.412961915135383606e-02 -3.143857792019844055e-02 -9.282638877630233765e-02 -1.176376193761825562e-01 2.366335093975067139e-01 -2.433352321386337280e-01 6.002152338624000549e-03 1.797544062137603760e-01 -4.663589596748352051e-01 1.444174796342849731e-01 -9.677607566118240356e-02 -2.057621330022811890e-01 7.904476672410964966e-02 2.678987681865692139e-01 -9.996865876019001007e-03 -7.340388745069503784e-02 2.220528870820999146e-01 1.642275899648666382e-01 -2.132345177233219147e-02 1.603409796953201294e-01 2.047832608222961426e-01 5.054888781160116196e-03 -4.750071465969085693e-02 -1.131551191210746765e-01
-2.267494946718215942e-01 4.322400782257318497e-03 -2.931939959526062012e-01 6.779963523149490356e-02 1.364401429891586304e-01 -4.121668636798858643e-01 1.113371849060058594e-01 4.841446876525878906e-03 3.084314465522766113e-01 9.985715150833129883e-03 -3.068361897021532059e-03 5.952263996005058289e-02 2.770866751670837402e-01 -2.383009642362594604e-01 4.384041205048561096e-02 -8.604183793067932129e-02 -9.498535841703414917e-02 -1.853181868791580200e-01 7.905393093824386597e-02 -2.154554277658462524e-01 -1.806330382823944092e-01 1.923826038837432861e-01 3.997945226728916168e-03 -4.723440483212471008e-02 -1.409523040056228638e-01 -2.853648066520690918e-01 4.136345535516738892e-02 5.478701740503311157e-02 1.307969093322753906e-01 5.883678421378135681e-02 -3.077326416969299316e-01 -1.619072556495666504e-01
-1.264904141426086426e-01 1.100336462259292603e-01 -2.129153609275817871e-01 -2.235392779111862183e-01 1.113136857748031616e-02 5.845132470130920410e-02 -1.179790645837783813e-01 -2.120948135852813721e-01 2.278713732957839966e-01 1.719677150249481201e-01 6.222851574420928955e-03 -4.317786395549774170e-01 -9.008070454001426697e-03 -9.153653681278228760e-02 -1.301194727420806885e-01 6.805785745382308960e-02 -1.940357238054275513e-01 8.511617779731750488e-02 2.530207037925720215e-01 -7.095159590244293213e-02 1.778026223182678223e-01 1.665937155485153198e-02 6.372354179620742798e-02 2.077749557793140411e-02 1.007317751646041870e-01 1.836373209953308105e-01 1.419517844915390015e-01 2.477954886853694916e-02 1.159333959221839905e-01 2.633963525295257568e-01 -2.238313406705856323e-01 -4.102061092853546143e-01
-1.295313835144042969e-01 1.241696774959564209e-01 -4.325965344905853271e-01 -1.724204421043395996e-01 -8.552273362874984741e-02 -5.273042619228363037e-02 -3.534516692161560059e-02 3.475311771035194397e-02 1.622186452150344849e-01 -5.476834997534751892e-02 -1.285798549652099609e-01 -3.590655028820037842e-01 2.047349214553833008e-01 1.790928989648818970e-01 -1.678561866283416748e-01 -8.034513890743255615e-02 -1.378210037946701050e-01 3.449456989765167236e-01 3.759761750698089600e-01 2.761753462255001068e-02 2.139974832534790039e-01 -4.146676138043403625e-02 1.232251375913619995e-01 2.204427868127822876e-02 1.576548367738723755e-01 -6.541501730680465698e-02 1.100213378667831421e-01 -2.050733864307403564e-01 1.654836684465408325e-01 -5.748218856751918793e-03 9.514125064015388489e-03 -2.993605472147464752e-02
-9.008205682039260864e-02 -1.720743924379348755e-01 -3.238047957420349121e-01 1.146445348858833313e-01 -8.074816316366195679e-02 -2.433059066534042358e-01 2.134570330381393433e-01 -1.751037091016769409e-01 3.659329414367675781e-01 -2.184228412806987762e-02 -1.120153442025184631e-01 -5.381913110613822937e-02 3.547792136669158936e-01 -2.142074704170227051e-01 -2.899826318025588989e-02 1.840277612209320068e-01 -9.740284830331802368e-02 -3.023584783077239990e-01 1.663255989551544189e-01 4.389255866408348083e-02 -5.729932337999343872e-02 7.716966420412063599e-02 1.379581838846206665e-01 -3.798918798565864563e-02 8.709375560283660889e-02 -2.992037534713745117e-01 1.174749508500099182e-01 -7.725703716278076172e-02 2.764997072517871857e-02 2.045083940029144287e-01 1.556659936904907227e-01 -4.627400264143943787e-02
-1.379294544458389282e-01 2.134917676448822021e-01 4.934665560722351074e-02 2.155563533306121826e-01 -3.417171910405158997e-02 -2.506252229213714600e-01 -2.087260968983173370e-02 -3.527754247188568115e-01 -3.274312019348144531e-01 3.363396823406219482e-01 -6.705425679683685303e-02 -1.908346414566040039e-01 8.352524787187576294e-02 -1.664129495620727539e-01 -2.601689286530017853e-02 1.201180890202522278e-01 -1.215786784887313843e-01 -5.216629803180694580e-02 -6.852319836616516113e-02 -1.821366995573043823e-01 -9.240474551916122437e-02 2.178193069994449615e-03 2.368796020746231079e-01 -1.172425597906112671e-01 9.415654838085174561e-02 3.083034977316856384e-02 2.331674546003341675e-01 -2.829788029193878174e-01 2.461331337690353394e-01 1.976691931486129761e-01 -2.026568353176116943e-02 -9.223437309265136719e-02
-2.479479461908340454e-01 -1.466027647256851196e-01 -2.376659810543060303e-01 -2.175455391407012939e-01 8.898238092660903931e-02 -4.010627865791320801e-01 -2.295297197997570038e-02 -1.090096235275268555e-01 2.599494755268096924e-01 9.143046289682388306e-02 -8.210362493991851807e-02 -9.543748944997787476e-02 2.648318558931350708e-02 -1.260446310043334961e-01 -2.028652727603912354e-01 1.516879200935363770e-01 -3.637076020240783691e-01 1.091513037681579590e-01 -1.983315050601959229e-01 -1.413691043853759766e-01 -1.501570492982864380e-01 -4.020091146230697632e-02 -2.042209208011627197e-01 5.123847350478172302e-02 -2.960447454825043678e-03 -5.156501382589340210e-02 2.361542433500289917e-01 -4.622241482138633728e-02 2.943031787872314453e-01 1.905450969934463501e-02 -8.118882030248641968e-02 -1.826191991567611694e-01
-3.341127634048461914e-01 -1.431388556957244873e-01 -2.202005982398986816e-01 1.717436015605926514e-01 1.099869906902313232e-01 -2.632530927658081055e-01 1.179746240377426147e-01 -3.074836134910583496e-01 1.188336834311485291e-01 -9.256741404533386230e-02 3.924764692783355713e-01 -2.438781112432479858e-01 5.327379330992698669e-02 2.301147393882274628e-02 3.288538381457328796e-02 -1.055175364017486572e-01 4.734367877244949341e-02 5.855745822191238403e-02 4.293193519115447998e-01 -2.609923295676708221e-02 -1.612592041492462158e-01 -4.668955504894256592e-02 1.606422215700149536e-01 1.563908606767654419e-01 -8.782049268484115601e-02 8.136625587940216064e-02 8.784257806837558746e-03 1.425464004278182983e-01 -6.867162883281707764e-02 1.648924201726913452e-01 -4.203892871737480164e-02 -1.035739630460739136e-01
-3.059071004390716553e-01 4.873478785157203674e-02 1.271431334316730499e-02 -2.843629419803619385e-01 -7.461471855640411377e-02 -1.206370741128921509e-01 2.134333252906799316e-01 -1.018258482217788696e-01 3.127194643020629883e-01 5.729069933295249939e-02 -4.849974531680345535e-03 -1.697361767292022705e-01 -1.033877357840538025e-01 -2.900355160236358643e-01 9.720867872238159180e-02 1.026764810085296631e-01 9.689955040812492371e-03 -2.659973129630088806e-02 4.895306751132011414e-02 -3.000929951667785645e-01 1.055771186947822571e-01 -2.915315516293048859e-02 1.626444607973098755e-01 1.089194566011428833e-01 3.981288671493530273e-01 5.072624608874320984e-02 -1.207988411188125610e-01 -2.066205739974975586e-01 1.349389255046844482e-01 2.223002165555953979e-01 -2.624619752168655396e-03 -2.696366608142852783e-01
6.791696697473526001e-02 -5.952129885554313660e-02 4.710043221712112427e-02 -9.851910173892974854e-02 1.630613505840301514e-01 -2.577403783798217773e-01 8.487469702959060669e-02 -2.246489226818084717e-01 2.042674720287322998e-01 -1.369386166334152222e-01 2.160963974893093109e-02 -5.547093227505683899e-02 -2.087371945381164551e-01 -9.052648395299911499e-02 1.534082693979144096e-03 7.052711397409439087e-02 -4.056784510612487793e-02 7.014527916908264160e-02 2.375666946172714233e-01 -3.410268127918243408e-01 4.223442450165748596e-02 -1.316906362771987915e-01 1.732049286365509033e-01 -8.145527541637420654e-02 2.211037427186965942e-01 2.038533687591552734e-01 2.514949440956115723e-01 -3.957390785217285156e-01 2.063175737857818604e-01 -1.927926577627658844e-02 1.994588673114776611e-01 -2.835081815719604492e-01
-7.988850027322769165e-02 1.439382731914520264e-01 -1.144361272454261780e-01 2.076084762811660767e-01 1.311635971069335938e-01 -2.195158451795578003e-01 5.506880581378936768e-02 -1.223554760217666626e-01 1.648130416870117188e-01 -5.670680850744247437e-02 -1.673637926578521729e-01 -1.272383481264114380e-01 1.725403219461441040e-01 -3.923264518380165100e-02 -2.467183768749237061e-01 3.935034573078155518e-02 -6.012661382555961609e-02 4.824374318122863770e-01 2.098941206932067871e-01 -7.760179787874221802e-02 1.313010603189468384e-02 1.491620540618896484e-01 1.781225353479385376e-01 3.515614941716194153e-02 6.015267223119735718e-02 -3.723124042153358459e-02 -2.137569636106491089e-01 -1.985287964344024658e-01 3.905722796916961670e-01 -2.156819999217987061e-01 -1.416912376880645752e-01 1.180046573281288147e-01
-1.094580739736557007e-01 1.749781817197799683e-01 -3.934514522552490234e-01 5.967467278242111206e-02 1.142543554306030273e-01 5.954361706972122192e-02 1.675547212362289429e-01 -3.744003176689147949e-01 -3.802829235792160034e-02 -4.209974035620689392e-02 -4.757597669959068298e-02 -9.769242256879806519e-02 4.493642598390579224e-02 1.281586736440658569e-01 -1.455850303173065186e-01 -2.687568962574005127e-01 -1.087677180767059326e-01 1.038251891732215881e-01 2.248414903879165649e-01 -3.692583143711090088e-01 -8.526635356247425079e-03 2.101894095540046692e-02 -6.004092097282409668e-02 -1.830393373966217041e-01 1.316229403018951416e-01 1.295884698629379272e-01 3.038273425772786140e-03 -3.027375340461730957e-01 1.964489966630935669e-01 1.447459403425455093e-02 -7.956177927553653717e-03 -2.747929990291595459e-01
-1.462742388248443604e-01 8.523508161306381226e-02 -3.514077663421630859e-01 -8.856365084648132324e-02 3.006739318370819092e-01 -1.528271287679672241e-01 -1.046209409832954407e-01 -2.027161270380020142e-01 5.586848407983779907e-02 1.843072287738323212e-02 3.339547514915466309e-01 -1.735086739063262939e-02 3.584353625774383545e-01 -1.635030955076217651e-01 -5.665759369730949402e-02 -1.509978622198104858e-02 -8.171984553337097168e-02 5.075983703136444092e-02 4.522339254617691040e-02 -1.764768511056900024e-01 1.558257788419723511e-01 3.205991983413696289e-01 -1.077897101640701294e-01 1.396318525075912476e-01 7.029971480369567871e-02 1.046076565980911255e-01 1.640843451023101807e-01 -1.916477829217910767e-01 3.187021315097808838e-01 2.035885117948055267e-02 1.345813721418380737e-01 -3.488403279334306717e-03
-4.659871459007263184e-01 -1.706618070602416992e-02 -3.465017536655068398e-03 2.317441254854202271e-01 -3.583956509828567505e-02 -2.250997573137283325e-01 1.126272976398468018e-02 -1.075555756688117981e-01 1.999902427196502686e-01 2.482779175043106079e-01 -8.145258575677871704e-02 -3.525621294975280762e-01 1.751803308725357056e-01 2.131208591163158417e-02 5.771732702851295471e-02 -2.022985816001892090e-01 3.205319866538047791e-02 7.017164677381515503e-02 -1.107084229588508606e-01 -2.293672598898410797e-02 7.640931010246276855e-02 3.124240934848785400e-01 7.827806472778320312e-02 -1.168172061443328857e-01 1.630828902125358582e-02 -8.275051414966583252e-02 2.174368649721145630e-01 -4.842054098844528198e-02 3.402258753776550293e-01 1.085671335458755493e-01 8.420176059007644653e-02 -1.546120494604110718e-01
-2.092010974884033203e-01 5.301719903945922852e-02 -6.858561187982559204e-02 1.781209409236907959e-01 5.196767672896385193e-02 -1.571813374757766724e-01 3.181281089782714844e-01 -2.216651290655136108e-01 -1.891005225479602814e-02 -1.371932029724121094e-01 4.183774068951606750e-02 -3.143475949764251709e-01 3.794773519039154053e-01 -1.529434919357299805e-01 2.394311875104904175e-02 -2.204477488994598389e-01 -4.293138384819030762e-01 -1.342503577470779419e-01 -4.063691571354866028e-02 -4.635405167937278748e-02 -2.438933104276657104e-01 -6.494287401437759399e-02 -3.177416697144508362e-02 -6.576106697320938110e-02 1.028891578316688538e-01 1.852844506502151489e-01 1.148633882403373718e-01 -9.115341305732727051e-02 1.749185919761657715e-01 8.563262969255447388e-02 -1.394839137792587280e-01 -6.294789910316467285e-02
-2.840576171875000000e-01 -4.939766228199005127e-02 -1.037031933665275574e-01 9.506611526012420654e-02 8.047313243150711060e-02 -2.522687613964080811e-01 2.682966887950897217e-01 2.120902948081493378e-02 2.597045898437500000e-01 -2.238062322139739990e-01 -4.568583890795707703e-02 -1.087642535567283630e-01 3.054483532905578613e-01 -2.699769437313079834e-01 1.169733032584190369e-01 -1.118192374706268311e-01 4.009593650698661804e-02 -1.380269527435302734e-01 1.663051545619964600e-01 2.198518812656402588e-02 -1.242849677801132202e-01 -1.109430119395256042e-01 1.940877437591552734e-01 -8.182920515537261963e-03 -1.338568031787872314e-01 -1.688282489776611328e-01 7.882634527049958706e-04 -2.318802028894424438e-01 1.767224371433258057e-01 3.330670893192291260e-01 -3.235258860513567924e-03 -2.721197009086608887e-01
-3.490867614746093750e-01 -6.806202232837677002e-02 -1.553379595279693604e-01 -5.734845995903015137e-02 -1.747557222843170166e-01 -2.874329090118408203e-01 1.899438202381134033e-01 1.055915355682373047e-01 1.031922325491905212e-01 2.319160848855972290e-01 -7.699217181652784348e-03 -3.383018821477890015e-02 8.301719278097152710e-02 1.007143482565879822e-01 4.504388943314552307e-02 8.517228811979293823e-02 -3.088576197624206543e-01 4.888960719108581543e-02 5.234519764780998230e-02 -6.412409991025924683e-02 1.279828995466232300e-01 1.147899702191352844e-01 1.956113576889038086e-01 8.250845968723297119e-02 3.828017413616180420e-01 3.293748479336500168e-03 1.879751235246658325e-01 1.547881364822387695e-01 3.073417246341705322e-01 9.564448148012161255e-02 2.163851261138916016e-02 -3.233665227890014648e-01
-2.158438116312026978e-01 2.316735386848449707e-01 2.528799138963222504e-02 2.136212289333343506e-01 8.601368218660354614e-02 -2.305018305778503418e-01 -1.619078591465950012e-02 -3.276058137416839600e-01 4.532440006732940674e-02 1.681881994009017944e-01 -1.671192497014999390e-01 -1.878641694784164429e-01 2.211043983697891235e-01 -2.869011759757995605e-01 1.396543383598327637e-01 -7.235324382781982422e-02 -8.926392346620559692e-02 9.814120829105377197e-02 1.237983629107475281e-01 -1.191637292504310608e-01 -8.887070417404174805e-02 1.062447428703308105e-01 -5.482824146747589111e-02 -2.299800813198089600e-01 9.717710316181182861e-03 1.776291579008102417e-01 3.690038621425628662e-01 -1.071201041340827942e-01 2.251736819744110107e-01 2.522606551647186279e-01 -6.301326304674148560e-02 1.266645938158035278e-01
-2.840088866651058197e-02 -8.662016130983829498e-03 -3.464401364326477051e-01 1.468060016632080078e-01 1.696699112653732300e-01 -2.423434406518936157e-01 1.427809745073318481e-01 -9.428493678569793701e-02 8.672922104597091675e-02 3.748843073844909668e-01 2.180415093898773193e-01 2.156512998044490814e-02 1.812035888433456421e-01 6.743240170180797577e-03 -1.605011969804763794e-01 9.301006048917770386e-02 1.152973622083663940e-03 -2.120634615421295166e-01 1.595220714807510376e-01 -2.680641114711761475e-01 -1.495192348957061768e-01 1.151384189724922180e-01 -1.378879323601722717e-02 -1.119411364197731018e-01 4.274040833115577698e-02 -4.513651505112648010e-02 -1.174048930406570435e-01 -8.842576295137405396e-02 9.957984089851379395e-02 -9.252526611089706421e-02 -3.550258278846740723e-01 -3.417500555515289307e-01
-1.529331654310226440e-01 4.859963431954383850e-02 3.430514037609100342e-02 6.057669222354888916e-02 9.433418512344360352e-03 -9.420675039291381836e-02 2.773281037807464600e-01 -6.220708414912223816e-02 1.547232717275619507e-01 -5.797640979290008545e-02 -2.606486529111862183e-02 -2.660846412181854248e-01 4.146991372108459473e-01 -8.599828928709030151e-02 2.998883463442325592e-02 2.074610888957977295e-01 9.920460730791091919e-02 -1.831670701503753662e-01 6.889763474464416504e-02 -2.654785513877868652e-01 3.505308926105499268e-02 3.617040812969207764e-02 -2.891111001372337341e-02 2.381526976823806763e-01 3.841209411621093750e-01 -5.787590518593788147e-02 6.330116838216781616e-02 -1.224843710660934448e-01 1.408527046442031860e-01 1.398947671987116337e-03 1.404497921466827393e-01 -4.115636348724365234e-01
-1.158589944243431091e-01 -2.655081748962402344e-01 -1.539672762155532837e-01 -2.004444003105163574e-01 8.992547541856765747e-02 -2.125305831432342529e-01 -3.772151768207550049e-01 -5.058381557464599609e-01 2.301418334245681763e-01 8.906043320894241333e-02 -1.526849344372749329e-02 -1.509660035371780396e-01 1.988912671804428101e-01 2.638703212141990662e-02 2.266354262828826904e-01 -1.072212383151054382e-01 -1.514818966388702393e-01 2.179482430219650269e-01 -9.903922677040100098e-03 -1.435312479734420776e-01 1.120752170681953430e-01 1.192296147346496582e-01 -2.726766839623451233e-02 1.125842556357383728e-01 -1.050398722290992737e-01 -6.674431264400482178e-03 -1.061459779739379883e-01 -1.346607804298400879e-01 3.172967582941055298e-02 8.656803518533706665e-02 -7.572858780622482300e-02 -1.663946211338043213e-01
-2.196220606565475464e-01 1.733120530843734741e-01 -7.118301838636398315e-02 1.141893565654754639e-01 -6.481260061264038086e-02 -2.668842673301696777e-01 9.165811538696289062e-02 -2.627895772457122803e-01 1.291540414094924927e-01 1.898052990436553955e-01 -7.180477678775787354e-02 -1.829245686531066895e-01 1.851550936698913574e-01 -3.052699863910675049e-01 5.535184592008590698e-02 2.196615748107433319e-02 -5.835764482617378235e-02 1.966647058725357056e-01 -3.734936192631721497e-02 -1.104668825864791870e-01 -1.976543962955474854e-01 -1.196354031562805176e-01 -2.037538886070251465e-01 -2.063956856727600098e-01 1.495016515254974365e-01 8.444179780781269073e-03 -2.330885231494903564e-01 -3.475690186023712158e-01 1.869591325521469116e-01 -2.686246931552886963e-01 -1.733646988868713379e-01 -2.219728194177150726e-02
-2.858130037784576416e-01 -5.643623694777488708e-02 2.355424314737319946e-01 2.000425010919570923e-01 -1.220930814743041992e-01 -1.854168921709060669e-01 1.707744002342224121e-01 -2.226279377937316895e-01 1.822524815797805786e-01 -1.088786050677299500e-01 5.369510874152183533e-02 -4.226451516151428223e-01 1.832879781723022461e-01 -2.207013219594955444e-01 -4.972537979483604431e-02 -2.466357052326202393e-01 -1.031537801027297974e-01 -1.136165484786033630e-01 1.371773034334182739e-01 1.243272796273231506e-01 -6.650996953248977661e-02 1.380484551191329956e-01 -1.907134056091308594e-02 1.505863368511199951e-01 1.459213793277740479e-01 -3.236442804336547852e-02 7.206284254789352417e-02 -1.168273016810417175e-01 3.618225455284118652e-01 -2.671822346746921539e-02 3.477676957845687866e-02 -2.026361078023910522e-01
-4.514788091182708740e-02 -1.311571747064590454e-01 -3.867093622684478760e-01 2.940904498100280762e-01 8.257058262825012207e-02 1.181271765381097794e-02 -8.326915092766284943e-03 -3.404906094074249268e-01 -1.558685153722763062e-01 1.184322759509086609e-01 -1.075161471962928772e-01 -4.868696909397840500e-03 4.119668155908584595e-02 -2.432185783982276917e-02 4.709159210324287415e-02 1.296603977680206299e-01 -1.012884452939033508e-01 9.144976735115051270e-02 4.082007706165313721e-01 -2.325891703367233276e-01 -1.932457834482192993e-02 -4.024225845932960510e-02 3.078173846006393433e-02 5.623699724674224854e-02 4.063382372260093689e-02 1.974717378616333008e-01 -6.608957797288894653e-02 -2.768873870372772217e-01 2.622652351856231689e-01 3.067908287048339844e-01 -1.378873139619827271e-01 3.866008669137954712e-02
-9.097333252429962158e-02 -8.520083501935005188e-04 -2.054107747972011566e-02 -1.118534579873085022e-01 3.933408260345458984e-01 -3.207445144653320312e-02 1.132499575614929199e-01 -1.649955660104751587e-01 3.311701714992523193e-01 7.832445949316024780e-02 2.090340703725814819e-01 -1.882371753454208374e-01 8.944346010684967041e-02 6.508520804345607758e-03 -7.038708776235580444e-02 -3.414502739906311035e-02 -3.202432394027709961e-01 8.322331309318542480e-02 1.617641001939773560e-01 -4.391897935420274734e-03 -3.183248639106750488e-01 -1.787730008363723755e-01 3.563694655895233154e-01 -2.323812097311019897e-01 2.955107949674129486e-02 -1.772745698690414429e-01 1.645014137029647827e-01 -1.637872904539108276e-01 1.461789160966873169e-01 5.575169250369071960e-02 -1.051602512598037720e-01 -4.705782979726791382e-02
-5.909953638911247253e-02 1.906693577766418457e-01 -1.288394071161746979e-02 -1.640632301568984985e-01 -3.018515929579734802e-02 -1.214374303817749023e-01 -3.089105524122714996e-02 -1.716165095567703247e-01 2.036478817462921143e-01 7.848404347896575928e-02 5.421233922243118286e-02 -1.353841722011566162e-01 2.330150157213211060e-01 -3.708840310573577881e-01 -2.774405181407928467e-01 8.263625204563140869e-03 -4.809962213039398193e-01 2.212527543306350708e-01 -1.098925545811653137e-01 -9.124351292848587036e-02 6.929986178874969482e-02 6.580729037523269653e-02 -2.197580412030220032e-02 7.499830424785614014e-02 -9.338217228651046753e-02 -2.767259627580642700e-02 -1.934702843427658081e-01 -8.135984092950820923e-02 4.044313132762908936e-01 1.029447466135025024e-01 5.900015309453010559e-02 -4.561114311218261719e-02
8.508950471878051758e-02 1.392948031425476074e-01 -1.023539006710052490e-01 -4.064427688717842102e-02 1.311460137367248535e-01 -3.472199738025665283e-01 -3.440620750188827515e-02 -2.312965989112854004e-01 3.684399127960205078e-01 -6.185466051101684570e-02 2.618725001811981201e-01 1.640233397483825684e-02 -9.237325936555862427e-02 1.357662230730056763e-01 -1.402461808174848557e-02 -8.476183563470840454e-02 -1.697413325309753418e-01 -1.043253615498542786e-01 3.272904753684997559e-01 -3.569486737251281738e-01 -9.914358705282211304e-02 2.421178370714187622e-01 8.054131269454956055e-02 7.102076709270477295e-02 9.678840637207031250e-02 2.658721245825290680e-02 1.000290736556053162e-01 -1.586575657129287720e-01 1.964499801397323608e-01 -1.366485059261322021e-01 1.953243166208267212e-01 -1.764657199382781982e-01
-2.100726366043090820e-01 -1.126196049153804779e-02 -3.742455840110778809e-01 1.104337871074676514e-01 -2.404567413032054901e-02 1.036603525280952454e-01 3.901714980602264404e-01 -2.929617762565612793e-01 1.360829472541809082e-01 9.718314558267593384e-02 -1.858209520578384399e-01 -1.363461464643478394e-01 1.170370820909738541e-02 7.167124003171920776e-02 9.275007992982864380e-02 -2.038193047046661377e-01 -1.578436046838760376e-01 2.873444557189941406e-01 1.176340207457542419e-01 -1.879911869764328003e-01 9.679458290338516235e-02 2.186681702733039856e-02 -1.508974190801382065e-02 -2.010386250913143158e-02 1.148791611194610596e-01 5.342095345258712769e-02 -2.460645325481891632e-02 -2.156874388456344604e-01 5.585181340575218201e-02 1.652022153139114380e-01 -2.514860965311527252e-02 -3.952740728855133057e-01
-2.015752345323562622e-01 8.203625679016113281e-02 -1.957094669342041016e-01 -2.519657015800476074e-01 9.769403189420700073e-02 -6.567864865064620972e-02 -8.760084956884384155e-02 -3.411447107791900635e-01 4.580540955066680908e-02 5.611938610672950745e-02 -2.220159173011779785e-01 -1.308357268571853638e-01 2.241904139518737793e-01 -2.887057363986968994e-01 -3.749363496899604797e-02 6.137591321021318436e-03 -3.011821508407592773e-01 -3.780620172619819641e-02 7.287114858627319336e-02 -3.751435577869415283e-01 2.242184430360794067e-01 1.247235015034675598e-01 -2.656858414411544800e-02 -1.136491894721984863e-01 1.747553236782550812e-02 7.022377848625183105e-02 2.724187634885311127e-02 -9.606556035578250885e-03 3.109007477760314941e-01 -2.139196544885635376e-01 -1.434522718191146851e-01 -1.397114545106887817e-01
-1.356786191463470459e-01 -8.825735747814178467e-02 -2.399342060089111328e-01 -1.249492764472961426e-01 1.544613540172576904e-01 -4.439504146575927734e-01 -7.364159822463989258e-02 -2.449032068252563477e-01 1.020128801465034485e-01 -1.549129337072372437e-01 -1.795805841684341431e-01 -7.004240155220031738e-02 3.909652531147003174e-01 -2.788720130920410156e-01 1.555858254432678223e-01 1.089862510561943054e-01 -8.323951065540313721e-02 1.506882137618958950e-03 -1.073087844997644424e-02 1.877492293715476990e-02 -2.896674722433090210e-02 1.131672598421573639e-02 1.309222429990768433e-01 2.666994035243988037e-01 1.775333881378173828e-01 -1.579028666019439697e-01 -1.207474023103713989e-01 -8.022729307413101196e-02 -9.841647744178771973e-02 2.892729938030242920e-01 7.507096976041793823e-02 -5.384241417050361633e-02
-1.429606974124908447e-01 1.824076771736145020e-01 -1.562577337026596069e-01 1.301951557397842407e-01 1.735532581806182861e-01 -8.288741111755371094e-02 1.376820802688598633e-01 1.256988197565078735e-01 1.936595439910888672e-01 1.519903689622879028e-01 3.418054878711700439e-01 -4.356516003608703613e-01 -2.479160903021693230e-03 -1.824484467506408691e-01 -6.928407400846481323e-02 -1.623426973819732666e-01 -2.501046359539031982e-01 -5.031038448214530945e-02 -1.632381579838693142e-03 -2.559084072709083557e-02 -1.236659940332174301e-02 -5.415255203843116760e-02 2.345318943262100220e-01 -2.029622048139572144e-01 1.385472416877746582e-01 2.663943171501159668e-01 -4.300512745976448059e-02 -1.677778214216232300e-01 1.381602287292480469e-01 3.109698891639709473e-01 2.190938591957092285e-02 6.430495530366897583e-03
-4.662987887859344482e-01 -1.640454307198524475e-02 -1.373897492885589600e-01 1.235497444868087769e-01 4.532397724688053131e-03 -1.349844932556152344e-01 -2.007773518562316895e-01 -1.832597255706787109e-01 2.828857302665710449e-01 -3.288793191313743591e-02 6.608550250530242920e-02 -1.198290586471557617e-01 2.770593166351318359e-01 -1.051069572567939758e-01 6.837593764066696167e-02 -2.594399750232696533e-01 -2.631711363792419434e-01 -9.182207286357879639e-02 4.084032401442527771e-02 1.015188172459602356e-01 -4.684722796082496643e-02 4.415181931108236313e-03 3.429862260818481445e-01 2.996821999549865723e-01 1.304956823587417603e-01 -7.486489415168762207e-02 5.554740503430366516e-02 8.166077733039855957e-02 -2.360002696514129639e-02 1.957294903695583344e-02 6.175346300005912781e-02 -2.447934895753860474e-01
-3.148745298385620117e-01 -1.659752130508422852e-01 1.330648176372051239e-02 1.796872615814208984e-01 -4.083909839391708374e-02 -2.152145355939865112e-01 -1.406456977128982544e-01 -1.210203617811203003e-01 6.264018267393112183e-02 -1.079725250601768494e-01 1.779557913541793823e-01 -1.916702389717102051e-01 3.037322759628295898e-01 -2.038140296936035156e-01 1.573656201362609863e-01 1.461378484964370728e-01 -2.025561630725860596e-01 1.291458145715296268e-03 -1.089849919080734253e-01 -1.052169725298881531e-01 1.402021199464797974e-01 -4.493182897567749023e-02 -1.680546402931213379e-01 8.410788327455520630e-02 2.503879368305206299e-01 1.595274209976196289e-01 -7.051567733287811279e-02 -2.711630761623382568e-01 2.500776946544647217e-01 5.880614370107650757e-02 2.192694842815399170e-01 -3.046901822090148926e-01
-1.638608872890472412e-01 5.923803895711898804e-02 -2.521307468414306641e-01 -2.012658715248107910e-01 8.811458945274353027e-03 -3.737174272537231445e-01 -1.261791288852691650e-01 -2.599519789218902588e-01 2.188437283039093018e-01 -2.788175642490386963e-02 4.165000095963478088e-02 -1.693289577960968018e-01 6.103399768471717834e-02 1.351471096277236938e-01 2.651325426995754242e-02 7.195472717285156250e-02 -3.023198246955871582e-01 9.433586895465850830e-02 -1.994365006685256958e-01 -2.603934407234191895e-01 -8.433981239795684814e-02 -1.539733074605464935e-02 -2.092064172029495239e-01 1.981095969676971436e-02 8.922244608402252197e-02 -1.821422129869461060e-01 2.791947126388549805e-01 2.224604599177837372e-02 1.672657281160354614e-01 2.162371426820755005e-01 -2.344723045825958252e-01 -1.633886694908142090e-01
-2.008469551801681519e-01 -2.165006101131439209e-01 -3.995477408170700073e-02 1.516837328672409058e-01 1.511115729808807373e-01 -1.817713379859924316e-01 -9.671218693256378174e-02 -1.117790117859840393e-01 -1.810999661684036255e-01 -1.051170900464057922e-01 -5.833642557263374329e-02 -3.999388217926025391e-01 3.911908566951751709e-01 4.730150848627090454e-02 -1.957215368747711182e-01 -2.518205940723419189e-01 -2.847533524036407471e-01 1.053988412022590637e-01 -2.495295740664005280e-02 -1.370337009429931641e-01 -3.303534090518951416e-01 2.856786549091339111e-02 2.008368521928787231e-01 -1.972097158432006836e-02 8.418696373701095581e-02 9.151344746351242065e-02 2.013370692729949951e-01 -1.244152411818504333e-01 9.285671263933181763e-02 -4.061958938837051392e-02 -2.280401997268199921e-02 -4.162622615694999695e-02
-1.261464953422546387e-01 2.333313077688217163e-01 1.016780361533164978e-01 -8.148699253797531128e-02 2.141937017440795898e-01 -1.845852583646774292e-01 -6.416161358356475830e-02 -1.679470390081405640e-01 1.344121992588043213e-01 -2.491894923150539398e-02 3.520045429468154907e-02 -3.308158814907073975e-01 -2.232777327299118042e-01 -1.148704737424850464e-01 1.364783495664596558e-01 1.378676202148199081e-02 -3.020589947700500488e-01 -1.351611595600843430e-02 1.785527914762496948e-01 -3.334253430366516113e-01 4.627339076250791550e-03 -1.221246868371963501e-01 -2.482055872678756714e-02 1.661215424537658691e-01 2.479500919580459595e-01 3.732854872941970825e-02 -2.220953702926635742e-01 -2.416170388460159302e-01 4.363866522908210754e-02 -6.934331357479095459e-02 8.818202465772628784e-02 -3.556263446807861328e-01
-5.778420343995094299e-02 1.299051195383071899e-01 -1.632340401411056519e-01 3.108533099293708801e-02 9.499741345643997192e-02 -2.955969870090484619e-01 5.899342522025108337e-02 -2.231217771768569946e-01 3.599103987216949463e-01 -2.424121201038360596e-01 1.931281536817550659e-01 -1.352200061082839966e-01 3.504822263494133949e-03 7.372480630874633789e-02 -1.151652336120605469e-01 -2.201999425888061523e-01 -7.517938315868377686e-02 9.475488960742950439e-02 1.703761667013168335e-01 -2.077999114990234375e-01 2.630510553717613220e-02 3.024154901504516602e-01 6.114129722118377686e-02 -4.220831766724586487e-02 -1.666222214698791504e-01 2.546031773090362549e-01 6.340669840574264526e-02 -8.050221949815750122e-02 3.974171876907348633e-01 -1.340936869382858276e-01 1.666061580181121826e-01 -1.247041299939155579e-02
-4.611652344465255737e-02 -1.688536070287227631e-02 -3.536923527717590332e-01 1.015587151050567627e-01 2.105937451124191284e-01 8.355154097080230713e-02 3.072894513607025146e-01 -1.993351578712463379e-01 -3.591017797589302063e-02 7.738441228866577148e-02 1.124360710382461548e-01 -2.000968307256698608e-01 1.511687487363815308e-01 1.195056810975074768e-01 1.378675643354654312e-02 -8.385426551103591919e-02 1.404629182070493698e-02 3.467999398708343506e-01 1.149423886090517044e-02 -2.042091637849807739e-01 -8.377922326326370239e-02 2.274768799543380737e-01 3.477336764335632324e-01 -3.981326892971992493e-02 1.044443100690841675e-01 4.103017598390579224e-02 -2.697308957576751709e-01 -1.585781872272491455e-01 1.271981373429298401e-02 6.905265152454376221e-02 5.042149871587753296e-02 -3.329179584980010986e-01
-2.543373778462409973e-02 1.119211241602897644e-01 -2.026996612548828125e-01 2.549113146960735321e-02 5.181071907281875610e-02 -3.524505496025085449e-01 4.218505322933197021e-01 2.480156347155570984e-02 2.962567806243896484e-01 1.198063269257545471e-01 -9.182675927877426147e-02 -1.428406834602355957e-01 1.101938858628273010e-01 -1.451665759086608887e-01 2.888871356844902039e-02 2.242934107780456543e-01 -1.671818643808364868e-01 1.700427830219268799e-01 2.930617332458496094e-01 -2.084528207778930664e-01 2.330594807863235474e-01 2.693371288478374481e-02 2.074582129716873169e-01 2.610068209469318390e-02 1.885730773210525513e-01 -1.076846197247505188e-01 -1.801367104053497314e-01 -6.575264036655426025e-02 1.096485480666160583e-01 -1.067171990871429443e-01 1.766346395015716553e-01 -2.813525311648845673e-02
4.981447756290435791e-02 -2.150487452745437622e-01 -1.667502373456954956e-01 8.632259559817612171e-04 -1.741457879543304443e-01 -2.238101661205291748e-01 5.791225284337997437e-02 -3.227991461753845215e-01 2.348713725805282593e-01 1.334415972232818604e-01 -1.452622860670089722e-01 -1.459421068429946899e-01 1.542026102542877197e-01 1.629742980003356934e-01 -2.291998118162155151e-01 1.317185461521148682e-01 6.711064279079437256e-02 2.830093502998352051e-01 4.366270899772644043e-01 -1.799684315919876099e-01 -5.460826307535171509e-02 -1.215471625328063965e-01 9.267943352460861206e-02 5.233005061745643616e-02 -1.144926995038986206e-01 -7.144766300916671753e-02 -9.809963405132293701e-02 -1.527171432971954346e-01 3.013868629932403564e-01 2.651483053341507912e-03 4.827357828617095947e-02 -1.373238563537597656e-01
-3.437389731407165527e-01 -1.630391180515289307e-01 -1.637289226055145264e-01 6.494450569152832031e-02 1.425730139017105103e-01 -2.746384739875793457e-01 -7.891980558633804321e-02 -2.498341500759124756e-01 1.872681528329849243e-01 -2.866012454032897949e-01 4.969266592524945736e-04 -2.048941999673843384e-01 7.098985463380813599e-02 -4.784577712416648865e-02 -3.133867308497428894e-02 6.586863100528717041e-02 -4.059721827507019043e-01 -5.293628573417663574e-02 -1.389495134353637695e-01 9.686060994863510132e-02 2.215904183685779572e-02 -9.496853500604629517e-02 5.825495347380638123e-02 7.299187034368515015e-02 1.888116002082824707e-01 -1.367340683937072754e-01 2.358836233615875244e-01 3.653562441468238831e-02 2.988460361957550049e-01 -1.547072827816009521e-01 5.521545931696891785e-02 -2.141184210777282715e-01
-4.702391624450683594e-01 1.639194786548614502e-01 -2.610021233558654785e-01 1.420151442289352417e-01 -1.238400936126708984e-01 -2.284896820783615112e-01 -1.187737006694078445e-02 -2.638256736099720001e-02 -3.004140965640544891e-02 1.269094645977020264e-01 -1.138495728373527527e-01 -1.152267456054687500e-01 9.620686620473861694e-02 -1.122504100203514099e-01 -1.020919010043144226e-01 -1.588486582040786743e-01 -2.646277248859405518e-01 -3.195292055606842041e-01 1.325475871562957764e-01 -3.157676458358764648e-01 -7.233158499002456665e-02 1.699673235416412354e-01 1.176642905920743942e-02 -1.210035942494869232e-02 8.487898111343383789e-02 -2.343879789113998413e-01 -6.047355011105537415e-02 -2.178491465747356415e-02 -4.115546867251396179e-02 6.326606869697570801e-02 -2.332685142755508423e-01 -2.106665074825286865e-01
-2.346138507127761841e-01 -2.294418811798095703e-01 -3.094189763069152832e-01 -1.625032126903533936e-01 3.552591204643249512e-01 -8.898126333951950073e-02 -6.563248485326766968e-02 -1.244500502943992615e-01 1.750695258378982544e-01 1.619912385940551758e-01 -1.803669184446334839e-01 -1.695193350315093994e-01 1.976890116930007935e-01 -3.584036827087402344e-01 9.909484535455703735e-03 2.888066880404949188e-02 -2.646741271018981934e-01 1.191743388772010803e-01 -1.345483362674713135e-01 -2.628879249095916748e-01 -9.683581301942467690e-04 -3.902121633291244507e-02 -1.396229863166809082e-01 1.060660406947135925e-01 3.812348470091819763e-02 1.182402595877647400e-01 1.601488441228866577e-01 -8.407049812376499176e-03 2.446044087409973145e-01 3.100911527872085571e-02 -9.748388826847076416e-02 -1.201353892683982849e-01
4.158138763159513474e-03 -1.781918853521347046e-01 -1.213548034429550171e-01 -1.785854399204254150e-01 1.175130996853113174e-02 -2.903250753879547119e-01 1.728142648935317993e-01 -2.022775113582611084e-01 -1.696056872606277466e-02 2.308358699083328247e-01 1.959201544523239136e-01 -7.456273585557937622e-02 2.440714985132217407e-01 1.097191125154495239e-01 3.378795832395553589e-02 4.588609095662832260e-03 1.362438052892684937e-01 -1.836101710796356201e-01 1.555181741714477539e-01 -4.832928776741027832e-01 -8.023533225059509277e-02 3.194252494722604752e-03 2.711485326290130615e-01 -1.846870221197605133e-02 2.381069771945476532e-02 -5.427551269531250000e-02 3.440713286399841309e-01 -1.221072301268577576e-01 1.982893496751785278e-01 1.307796537876129150e-01 -2.006717771291732788e-02 -1.101716458797454834e-01
-1.679540574550628662e-01 2.486278489232063293e-02 -3.389420807361602783e-01 5.697913840413093567e-02 -7.477530837059020996e-02 -3.688795566558837891e-01 1.474449038505554199e-01 -2.086201161146163940e-01 1.120390817523002625e-01 -1.549493521451950073e-01 3.462644517421722412e-01 -1.078669428825378418e-01 2.627500891685485840e-01 1.164759621024131775e-01 9.992435574531555176e-03 1.753713488578796387e-01 -8.021369576454162598e-03 -1.092533171176910400e-01 1.277368515729904175e-01 -2.049023285508155823e-02 -2.067752927541732788e-01 -9.826357662677764893e-02 3.950624465942382812e-01 1.600182354450225830e-01 1.124788299202919006e-01 1.171007379889488220e-01 -1.537895202636718750e-01 -2.419317886233329773e-02 1.131123602390289307e-01 4.078543931245803833e-02 1.098546832799911499e-01 -1.568691581487655640e-01
-4.168235063552856445e-01 2.806880511343479156e-02 -1.991821378469467163e-01 -1.995011866092681885e-01 -9.492822736501693726e-02 -3.109730184078216553e-01 9.311082959175109863e-02 -3.841457664966583252e-01 -7.648033089935779572e-03 -6.380204856395721436e-02 1.069958508014678955e-01 9.936659783124923706e-02 2.483826279640197754e-01 -1.967311650514602661e-02 -2.641378156840801239e-02 1.029118299484252930e-01 -2.001927495002746582e-01 -7.994847744703292847e-02 1.893395632505416870e-01 2.343731373548507690e-02 1.062219440937042236e-01 6.097013875842094421e-02 1.516619771718978882e-01 2.157877087593078613e-01 2.005621492862701416e-01 -8.037102222442626953e-02 9.356131404638290405e-02 1.653963625431060791e-01 3.638724237680435181e-02 2.799006104469299316e-01 -2.308335006237030029e-01 -4.518591240048408508e-02
-1.931543946266174316e-01 1.744947768747806549e-02 2.568603679537773132e-02 -5.525353178381919861e-02 -1.257011741399765015e-01 -4.601919054985046387e-01 1.645029187202453613e-01 -3.467006683349609375e-01 6.165693327784538269e-02 -4.694692417979240417e-02 7.095669209957122803e-02 -1.409084349870681763e-01 1.183530464768409729e-01 -1.972102075815200806e-01 8.674949407577514648e-02 8.176081627607345581e-02 -1.623094826936721802e-01 -2.266351431608200073e-01 1.808661371469497681e-01 2.441300777718424797e-03 -1.687861233949661255e-01 3.391433656215667725e-01 8.534232527017593384e-02 2.938076853752136230e-01 1.272031068801879883e-01 1.277066320180892944e-01 -2.085451334714889526e-01 -1.454208493232727051e-01 2.994911745190620422e-02 1.682212017476558685e-02 1.144091039896011353e-01 -1.639882177114486694e-01
1.334940791130065918e-01 -1.210030391812324524e-01 -4.408248141407966614e-02 9.374431520700454712e-02 1.958879083395004272e-01 -2.713202834129333496e-01 6.661372631788253784e-02 3.097393922507762909e-02 4.063481986522674561e-01 -1.655884087085723877e-02 3.025814294815063477e-01 -4.128080308437347412e-01 1.370900422334671021e-01 1.428840756416320801e-01 1.983559131622314453e-02 9.206208586692810059e-02 4.482658207416534424e-02 8.783580362796783447e-02 4.170814529061317444e-02 -1.061583906412124634e-01 4.733644798398017883e-02 1.444053463637828827e-02 2.062752544879913330e-01 -1.101643219590187073e-02 2.483481466770172119e-01 -1.855407506227493286e-01 5.012936890125274658e-02 -1.121128201484680176e-01 1.472317576408386230e-01 -3.747486695647239685e-02 -1.099696010351181030e-01 -3.870042860507965088e-01
-2.201369702816009521e-01 -3.087221086025238037e-01 -1.883027106523513794e-01 -1.683866381645202637e-01 -9.507267922163009644e-02 -4.649014174938201904e-01 -2.698736079037189484e-02 -2.693234682083129883e-01 -5.842040851712226868e-02 -1.819197088479995728e-01 1.391422748565673828e-01 -1.905678957700729370e-01 2.102799117565155029e-01 -2.369502782821655273e-01 1.767596006393432617e-01 -9.733495116233825684e-02 -6.487716455012559891e-03 9.330794215202331543e-02 -8.932448178529739380e-02 -6.676701456308364868e-02 1.757882419042289257e-03 -3.228968754410743713e-02 -2.468569576740264893e-02 -2.226111143827438354e-01 9.224988520145416260e-03 -1.817482411861419678e-01 -1.500516831874847412e-01 2.564541622996330261e-02 2.594573795795440674e-01 1.529932022094726562e-01 5.063989013433456421e-02 -1.968271881341934204e-01
-3.000281006097793579e-02 -1.996272243559360504e-02 -2.495390772819519043e-01 -2.996963858604431152e-01 1.672420054674148560e-01 -2.897906601428985596e-01 -1.944154798984527588e-01 -1.469622403383255005e-01 1.863557398319244385e-01 -8.733533322811126709e-02 2.696946561336517334e-01 -1.398885846138000488e-01 1.791234910488128662e-01 7.293087989091873169e-02 -7.267909497022628784e-02 -1.309955120086669922e-01 -1.437781602144241333e-01 -1.114129945635795593e-01 2.907393574714660645e-01 -1.773240715265274048e-01 3.254631534218788147e-02 3.847034573554992676e-01 -2.234979905188083649e-02 1.451585143804550171e-01 5.178505182266235352e-02 7.849697023630142212e-02 2.727665901184082031e-01 -7.636453956365585327e-02 2.097357809543609619e-01 8.600649237632751465e-02 1.129304766654968262e-01 -8.867338299751281738e-02
-2.086412608623504639e-01 3.032680451869964600e-01 -7.738313078880310059e-02 2.643846869468688965e-01 -1.542147528380155563e-02 -3.246611356735229492e-01 7.742272317409515381e-02 -1.033907383680343628e-01 1.375843733549118042e-01 1.596548706293106079e-01 6.308529525995254517e-02 -2.642703056335449219e-01 1.884437501430511475e-01 1.271457523107528687e-01 1.019068732857704163e-01 9.301823377609252930e-02 -6.144263595342636108e-02 1.072853133082389832e-01 1.364236176013946533e-01 -2.436462640762329102e-01 -9.462004899978637695e-02 -1.338781714439392090e-01 3.959108889102935791e-01 1.991619914770126343e-01 -1.185907796025276184e-02 1.448297202587127686e-01 -2.661679089069366455e-01 -1.617098785936832428e-02 9.977007284760475159e-03 5.591240152716636658e-02 2.259926795959472656e-01 -1.194233670830726624e-01
-2.074039727449417114e-02 -2.253417223691940308e-01 -1.603624075651168823e-01 8.888745307922363281e-02 2.982892692089080811e-01 -2.962598502635955811e-01 2.775796353816986084e-01 -1.431108117103576660e-01 3.834950923919677734e-01 1.695957630872726440e-01 -1.130887791514396667e-01 -2.773303687572479248e-01 3.140248358249664307e-02 -2.084988653659820557e-01 -9.537122398614883423e-02 -2.620751410722732544e-02 -8.448339253664016724e-02 -1.310777366161346436e-01 3.163934648036956787e-01 -5.700716748833656311e-02 5.675806850194931030e-02 -6.227568909525871277e-02 1.733363121747970581e-01 1.568873822689056396e-01 3.114950358867645264e-01 1.190824583172798157e-01 -4.639970883727073669e-02 6.533579900860786438e-03 7.006505876779556274e-02 -6.577443797141313553e-03 -4.797870293259620667e-02 -1.050317883491516113e-01
-3.334413766860961914e-01 -9.339189529418945312e-02 -1.604555845260620117e-01 1.800349801778793335e-01 -6.366607546806335449e-02 -1.002991423010826111e-01 1.484772190451622009e-02 -1.919053345918655396e-01 3.678970038890838623e-01 6.953429430723190308e-02 -8.403491228818893433e-02 -3.126230239868164062e-01 3.099868595600128174e-01 -1.575452685356140137e-01 -4.258026927709579468e-02 -7.991620153188705444e-02 3.756067901849746704e-02 1.045851483941078186e-01 8.995516598224639893e-02 7.704738527536392212e-02 -8.553249388933181763e-02 1.599293947219848633e-01 3.064687550067901611e-01 1.200271546840667725e-01 1.892968416213989258e-01 7.152699679136276245e-02 -1.990118473768234253e-01 1.290500611066818237e-01 -1.469628959894180298e-01 -6.779888272285461426e-02 6.783290207386016846e-02 -3.179296255111694336e-01
-2.141839861869812012e-01 2.051353305578231812e-01 -1.071804091334342957e-01 2.942754626274108887e-01 -1.581253833137452602e-03 -1.307194232940673828e-01 5.326495692133903503e-02 6.386399269104003906e-02 2.267383038997650146e-01 -1.376253962516784668e-01 1.679041385650634766e-01 -2.792668342590332031e-01 1.202869713306427002e-01 -2.687418460845947266e-01 1.683140173554420471e-02 7.645352184772491455e-02 -2.753924727439880371e-01 -6.168763712048530579e-02 2.387106977403163910e-02 -1.081922724843025208e-01 -2.314634472131729126e-01 -2.161819040775299072e-01 3.092074096202850342e-01 -1.385565996170043945e-01 1.859879940748214722e-01 2.540977299213409424e-01 1.292165666818618774e-01 -1.531514972448348999e-01 1.809176355600357056e-01 1.957664340734481812e-01 -5.524211004376411438e-02 -1.203556917607784271e-02
-2.555567622184753418e-01 -4.420896526426076889e-03 2.106615900993347168e-01 3.085456229746341705e-02 8.451793342828750610e-03 -8.394498378038406372e-02 9.283649176359176636e-02 -2.337265759706497192e-01 2.928368449211120605e-01 -2.508356235921382904e-02 9.680501185357570648e-03 -1.206552833318710327e-01 2.655878961086273193e-01 -7.138296216726303101e-02 1.525633037090301514e-01 -2.382377386093139648e-01 -1.928730309009552002e-01 3.648691773414611816e-01 -1.565872281789779663e-01 2.316997200250625610e-02 -7.132922857999801636e-02 1.785963624715805054e-01 -8.225187659263610840e-02 1.441502720117568970e-01 -2.440967410802841187e-02 -1.065555773675441742e-02 4.436594620347023010e-02 -3.892706632614135742e-01 8.547073602676391602e-02 1.739399731159210205e-01 4.909234866499900818e-02 -3.289101123809814453e-01
-1.147005185484886169e-01 -5.478588864207267761e-03 3.254725784063339233e-02 1.254747658967971802e-01 2.178319171071052551e-02 -1.245644763112068176e-01 3.597604855895042419e-02 -2.402024269104003906e-01 8.096539974212646484e-02 1.036783028393983841e-02 -1.453534662723541260e-01 -5.357321500778198242e-01 1.281674765050411224e-02 2.188573125749826431e-03 1.791417598724365234e-01 1.245706751942634583e-01 -1.679682433605194092e-01 1.349727809429168701e-01 -3.862629085779190063e-02 -1.815366297960281372e-01 -1.706654727458953857e-01 3.982233107089996338e-01 1.707896776497364044e-02 -2.808211445808410645e-01 8.129961788654327393e-02 -5.409973114728927612e-02 2.696417570114135742e-01 8.865786716341972351e-03 2.357133328914642334e-01 7.867389172315597534e-02 -1.778560131788253784e-01 -9.489998966455459595e-02
-1.283894777297973633e-01 2.222372889518737793e-01 -1.236914321780204773e-01 3.772079944610595703e-01 7.290127873420715332e-02 -1.952723562717437744e-01 1.498018056154251099e-01 -1.519801914691925049e-01 -5.383239686489105225e-02 5.657732114195823669e-02 6.935197114944458008e-02 -3.736987113952636719e-01 -8.715283125638961792e-03 -1.480264663696289062e-01 1.200376171618700027e-02 -2.178363800048828125e-01 -4.581763967871665955e-02 2.018569596111774445e-02 -9.130200371146202087e-03 -2.324195802211761475e-01 1.667222566902637482e-02 3.718011677265167236e-01 1.501626521348953247e-01 -1.236663013696670532e-01 1.567031890153884888e-01 3.475888865068554878e-03 2.626150548458099365e-01 1.640649512410163879e-02 2.771179378032684326e-01 2.477459758520126343e-01 7.918789982795715332e-03 4.907948151230812073e-02
-2.966068685054779053e-01 2.441899776458740234e-01 -3.269245624542236328e-01 2.313893139362335205e-01 -6.292866915464401245e-02 -1.846520900726318359e-01 2.231210842728614807e-02 -1.005438640713691711e-01 1.525610238313674927e-01 7.622078806161880493e-02 2.818441390991210938e-01 -6.126959342509508133e-04 2.106610089540481567e-01 -2.621154114603996277e-02 -1.555158048868179321e-01 2.571953274309635162e-02 -1.251614838838577271e-01 -6.024820357561111450e-02 2.641799151897430420e-01 2.687259763479232788e-02 -1.512662768363952637e-01 8.007042109966278076e-02 3.604130148887634277e-01 2.952351868152618408e-01 1.320938020944595337e-01 1.530380398035049438e-01 -4.021130874752998352e-02 1.212612405652180314e-04 -6.146568432450294495e-02 1.483138352632522583e-01 1.671105772256851196e-01 -1.803583353757858276e-01
-5.620387941598892212e-02 -8.438218384981155396e-02 -2.235730886459350586e-01 -6.242866441607475281e-02 2.629917301237583160e-02 -1.825049221515655518e-01 8.287302404642105103e-02 -1.664422601461410522e-01 -9.714994579553604126e-02 2.969699352979660034e-02 4.921275749802589417e-02 -2.617304623126983643e-01 3.569712936878204346e-01 1.223025918006896973e-01 -2.122264057397842407e-01 -1.635586172342300415e-01 -2.044794410467147827e-01 -3.184039890766143799e-01 1.377746928483247757e-02 -2.807570695877075195e-01 -4.360996782779693604e-01 5.908134579658508301e-02 2.643052339553833008e-01 -2.433386631309986115e-03 1.241805106401443481e-01 -1.778679192066192627e-01 3.713939711451530457e-02 -3.911007661372423172e-03 2.356663532555103302e-02 4.969252645969390869e-02 9.334070235490798950e-02 -1.609709411859512329e-01
2.008348470553755760e-03 -3.875404596328735352e-02 -2.847608029842376709e-01 -3.867654129862785339e-02 -2.210422977805137634e-02 -3.338315486907958984e-01 -1.690410226583480835e-01 5.537306144833564758e-02 1.414404511451721191e-01 1.730303615331649780e-01 -2.152876406908035278e-01 -1.799687892198562622e-01 5.575854703783988953e-02 -7.952567934989929199e-02 3.222094476222991943e-01 -9.061545133590698242e-02 -8.445040136575698853e-02 -5.351206287741661072e-02 2.373460233211517334e-01 -1.930779963731765747e-01 -3.491845726966857910e-01 1.836588978767395020e-01 -3.388917073607444763e-02 -7.840611785650253296e-02 2.151345312595367432e-01 1.285429745912551880e-01 -1.304489821195602417e-01 -9.118308871984481812e-02 1.426723748445510864e-01 4.812540486454963684e-02 3.554133176803588867e-01 -1.360107809305191040e-01
-4.236434400081634521e-01 -2.613708674907684326e-01 -3.804007172584533691e-01 -1.972715742886066437e-02 8.431506343185901642e-03 -9.015046805143356323e-02 -1.136377155780792236e-01 -4.230686277151107788e-02 7.456853985786437988e-02 1.781226992607116699e-01 1.660701930522918701e-01 -2.628592029213905334e-02 2.010372132062911987e-01 -3.417283594608306885e-01 1.326547265052795410e-01 -9.566886723041534424e-02 -1.943493783473968506e-01 1.083571091294288635e-01 1.430572271347045898e-01 -6.302282959222793579e-02 4.184942319989204407e-02 -1.031296774744987488e-01 -6.946687400341033936e-02 6.668975949287414551e-02 -8.572908490896224976e-02 -1.981637328863143921e-01 -8.998572081327438354e-02 -9.953355044126510620e-02 2.497688382863998413e-01 3.952768445014953613e-02 2.651554048061370850e-01 -2.005647718906402588e-01
-3.294606208801269531e-01 -2.764775753021240234e-01 -3.015079796314239502e-01 1.612217538058757782e-02 5.418726056814193726e-02 -3.905977606773376465e-01 -1.083213314414024353e-01 -1.230279728770256042e-01 7.233776152133941650e-02 8.408612757921218872e-02 3.206277489662170410e-01 -1.753217577934265137e-01 3.061957955360412598e-01 -3.592187762260437012e-01 6.030698120594024658e-02 2.725231274962425232e-02 -1.406964566558599472e-02 1.713774204254150391e-01 3.736482188105583191e-02 1.697710305452346802e-01 -1.039007529616355896e-01 -2.503303252160549164e-02 -9.350440651178359985e-02 9.965222328901290894e-02 -4.318492021411657333e-03 -4.984376579523086548e-02 5.053713452070951462e-03 -1.797429174184799194e-01 6.210279464721679688e-02 2.571417205035686493e-02 1.932392567396163940e-01 -4.338759928941726685e-02
-4.432127177715301514e-01 8.508650958538055420e-02 -3.100969456136226654e-02 -6.334425508975982666e-02 2.356642633676528931e-01 -7.263406366109848022e-02 1.626436859369277954e-01 -5.369499325752258301e-02 2.354021966457366943e-01 7.106478512287139893e-02 -2.346578985452651978e-01 -1.398781687021255493e-01 -1.701717078685760498e-02 3.948846086859703064e-02 1.086211279034614563e-01 8.686079084873199463e-02 -7.518476992845535278e-02 -3.310761600732803345e-02 5.119775980710983276e-02 -2.849245816469192505e-02 2.398786842823028564e-01 8.661182969808578491e-02 2.323104590177536011e-01 1.572697758674621582e-01 2.572224736213684082e-01 -1.221628189086914062e-01 7.585825026035308838e-02 9.514014236629009247e-03 4.029900431632995605e-01 3.311361074447631836e-01 1.045213546603918076e-02 -1.785821020603179932e-01
-2.824580669403076172e-01 -1.258175671100616455e-01 1.152051016688346863e-01 2.993952631950378418e-01 -1.050462797284126282e-01 -1.167921051383018494e-01 3.091280721127986908e-02 -2.876450419425964355e-01 2.799475491046905518e-01 1.950078760273754597e-03 -3.004575334489345551e-02 -1.633287966251373291e-01 2.238662354648113251e-02 1.183297187089920044e-01 3.743347823619842529e-01 5.936367064714431763e-02 -2.422909587621688843e-01 2.285031974315643311e-01 -5.959269404411315918e-02 9.603337943553924561e-02 -1.634435355663299561e-01 1.900944262742996216e-01 2.064586244523525238e-02 -2.629420161247253418e-02 4.471259564161300659e-02 -2.177607081830501556e-02 -2.707545831799507141e-02 -3.200807571411132812e-01 1.672778427600860596e-01 -1.577066071331501007e-02 6.504587084054946899e-02 -3.212801218032836914e-01
-1.239900961518287659e-01 1.771437227725982666e-01 -5.578495934605598450e-02 5.839409679174423218e-02 3.304467350244522095e-02 3.519431455060839653e-03 6.153912469744682312e-02 -1.735242307186126709e-01 2.009631544351577759e-01 1.287256181240081787e-01 -1.369298845529556274e-01 -1.864387691020965576e-01 3.028040528297424316e-01 -4.189844429492950439e-02 -7.364210486412048340e-02 -1.400959026068449020e-02 -1.641113311052322388e-01 3.852849602699279785e-01 2.633008062839508057e-01 -8.613436669111251831e-02 -1.023864001035690308e-01 1.326092332601547241e-01 3.176806867122650146e-01 1.197810918092727661e-01 3.182105422019958496e-01 -1.911830715835094452e-02 -2.803287506103515625e-01 -1.581502407789230347e-01 1.765046268701553345e-01 -2.293265014886856079e-01 -1.165940463542938232e-01 6.460421532392501831e-02
2.234709560871124268e-01 1.787481158971786499e-01 -3.014334142208099365e-01 1.842385530471801758e-02 1.415497213602066040e-01 -4.026880860328674316e-01 -1.002039983868598938e-01 6.815309077501296997e-02 1.465887129306793213e-01 8.614151924848556519e-02 -2.161693423986434937e-01 -1.689904630184173584e-01 2.021829783916473389e-01 -1.237260848283767700e-01 2.417847514152526855e-01 -6.338945776224136353e-02 -7.538442313671112061e-02 4.124219715595245361e-02 5.585629027336835861e-03 -3.083969354629516602e-01 -1.803994774818420410e-01 1.629107743501663208e-01 -1.256109029054641724e-01 3.963844478130340576e-02 5.039956048130989075e-02 -2.008146792650222778e-02 -8.290804177522659302e-02 -1.525496244430541992e-01 9.172088652849197388e-02 9.585597366094589233e-02 2.457945942878723145e-01 -3.422094881534576416e-01
-1.710974276065826416e-01 -9.115238487720489502e-02 1.592943631112575531e-02 9.317786246538162231e-02 2.214685827493667603e-01 -2.389436364173889160e-01 -2.947740815579891205e-02 2.722879126667976379e-02 2.499065101146697998e-01 -8.541771024465560913e-02 3.757860362529754639e-01 -2.202037721872329712e-01 2.892832458019256592e-01 1.122579909861087799e-03 6.481779366731643677e-02 -3.181652724742889404e-02 -1.204038038849830627e-01 2.631172724068164825e-02 5.177590996026992798e-03 -1.953343898057937622e-01 1.098426431417465210e-01 -3.618226572871208191e-02 -4.805595800280570984e-02 5.116803199052810669e-02 2.855826616287231445e-01 -1.919209063053131104e-01 1.583221554756164551e-01 -1.729986965656280518e-01 2.489064782857894897e-01 -2.757542021572589874e-02 -6.654401123523712158e-02 -4.303162992000579834e-01
-9.520128369331359863e-03 1.024349825456738472e-03 -2.302274703979492188e-01 -2.747287154197692871e-01 1.687876135110855103e-01 -7.408846914768218994e-02 -2.852889001369476318e-01 -1.881913840770721436e-01 1.952801048755645752e-01 -5.081978815724141896e-05 -1.300252228975296021e-01 -4.455170631408691406e-01 1.843572854995727539e-01 -4.427001997828483582e-02 -2.079650163650512695e-01 -8.433094620704650879e-02 -2.295788228511810303e-01 1.068045422434806824e-01 3.509989976882934570e-01 5.153791233897209167e-02 2.404751442372798920e-02 6.413225084543228149e-03 -6.869527697563171387e-02 1.132707297801971436e-01 2.008203417062759399e-01 5.978959426283836365e-02 -9.649807214736938477e-02 3.402079641819000244e-02 3.235617280006408691e-01 -1.099992021918296814e-01 3.492609411478042603e-02 -1.688471436500549316e-02
-1.715776771306991577e-01 -3.102536685764789581e-02 1.143800839781761169e-01 -1.109290644526481628e-01 3.017359375953674316e-01 -4.345179349184036255e-02 1.473336368799209595e-01 -1.315615028142929077e-01 2.122544646263122559e-01 -4.450356587767601013e-03 1.694284230470657349e-01 -3.404884636402130127e-01 1.103104948997497559e-01 3.991261869668960571e-02 -2.916252799332141876e-02 -6.759820878505706787e-02 -2.712922394275665283e-01 5.340194329619407654e-02 1.732538193464279175e-01 -1.283529549837112427e-01 -3.832758665084838867e-01 -1.829768270254135132e-01 2.353087514638900757e-01 -2.902353703975677490e-01 3.297127783298492432e-02 -5.311519280076026917e-02 8.188212662935256958e-02 -2.138073593378067017e-01 2.661446034908294678e-01 1.346625853329896927e-02 -1.636037975549697876e-01 7.958228886127471924e-02
-7.423603534698486328e-02 1.503609567880630493e-01 1.364518189802765846e-03 -2.046244032680988312e-02 1.955510582774877548e-03 -1.354934573173522949e-01 -2.098595537245273590e-02 -2.746781110763549805e-01 9.731583297252655029e-02 -5.303952842950820923e-02 -1.800124198198318481e-01 -4.226976931095123291e-01 -4.637282341718673706e-02 -5.245187878608703613e-02 -3.726116195321083069e-02 1.058537662029266357e-01 -2.410554885864257812e-01 -3.083896636962890625e-01 1.331775337457656860e-01 -3.685925602912902832e-01 -9.527206420898437500e-02 1.829153001308441162e-01 1.572119444608688354e-01 2.062058299779891968e-01 1.363598555326461792e-01 -4.809363558888435364e-02 -8.708965033292770386e-02 -8.782864362001419067e-02 -1.003237813711166382e-01 1.938122063875198364e-01 3.157869353890419006e-02 -3.673449158668518066e-01
-4.816988110542297363e-01 2.870605885982513428e-01 -8.018841594457626343e-02 1.458646506071090698e-01 2.508590519428253174e-01 -1.514042168855667114e-01 5.526441382244229317e-04 -2.641204595565795898e-01 1.612627357244491577e-01 6.301218271255493164e-02 -1.149526834487915039e-01 -2.542060613632202148e-01 -8.013080060482025146e-02 -5.143347755074501038e-02 -2.069183439016342163e-02 -1.449057161808013916e-01 -2.464868873357772827e-01 -4.802485927939414978e-02 -5.531124398112297058e-02 1.953321509063243866e-02 -1.150705888867378235e-01 4.381247609853744507e-02 2.226081490516662598e-02 1.321397572755813599e-01 3.349505662918090820e-01 -2.175033092498779297e-01 -1.099325791001319885e-01 2.112900651991367340e-02 1.961093544960021973e-01 1.419479399919509888e-01 -1.695536226034164429e-01 -7.022315263748168945e-02
8.708771318197250366e-03 -3.412501141428947449e-02 -2.315860837697982788e-01 -1.954222768545150757e-01 -1.159244552254676819e-01 -1.213551908731460571e-01 2.191980928182601929e-01 6.713829003274440765e-03 3.735616803169250488e-01 3.087768554687500000e-01 -7.038421928882598877e-02 -6.844132393598556519e-02 6.607931852340698242e-02 -2.217104882001876831e-01 -1.262677013874053955e-01 1.389362663030624390e-01 -1.480008512735366821e-01 -1.546214800328016281e-02 1.727235466241836548e-01 -5.199573189020156860e-02 2.593123912811279297e-01 1.153701618313789368e-01 2.475938946008682251e-01 2.099296152591705322e-01 2.190727591514587402e-01 3.104933910071849823e-02 -6.740166246891021729e-02 -9.680547565221786499e-02 2.596018612384796143e-01 2.706398367881774902e-01 -4.528449475765228271e-02 -2.263032197952270508e-01
[truncated: 3,276,398 more chars]
