# Supplementary material for: The Language of Innovation
Source: PLoS One. 2020 Apr 30;15(4):e0230107. doi: 10.1371/journal.pone.0230107 (PMC7194493; doi:10.1371/journal.pone.0230107)
Supplement: S4 File — (GZ) [file pone.0230107.s004.tar.gz › 1982-1986/V2Run_14_VS_4500_embeddings1982-1986ED32.txt]

-2.124932855367660522e-01 -9.139403700828552246e-02 -3.305349946022033691e-01 -1.697849482297897339e-02 -2.708361446857452393e-01 2.806788124144077301e-02 -7.945962995290756226e-02 -1.578047312796115875e-02 -2.140276432037353516e-01 -1.875736862421035767e-01 -2.381960302591323853e-01 3.417695313692092896e-02 1.096890866756439209e-01 -3.389007970690727234e-02 -3.995950892567634583e-02 1.091253608465194702e-01 -2.511324882507324219e-01 1.993498951196670532e-01 1.835157126188278198e-01 3.335036709904670715e-02 2.805043458938598633e-01 2.375549077987670898e-02 1.036239564418792725e-01 -2.841119654476642609e-02 -2.770984172821044922e-01 -4.434540867805480957e-02 1.777273863554000854e-01 4.572371020913124084e-02 -5.948333442211151123e-02 -2.499367445707321167e-01 2.023586928844451904e-01 3.780117034912109375e-01
-1.013475880026817322e-01 2.523941993713378906e-01 1.049020811915397644e-01 -1.996716707944869995e-01 -3.233012557029724121e-01 7.179652899503707886e-02 1.528474390506744385e-01 -1.451575458049774170e-01 -9.659074246883392334e-02 4.797857254743576050e-02 -5.921452865004539490e-02 1.758423596620559692e-01 3.486766293644905090e-02 1.318115144968032837e-01 1.286231130361557007e-01 5.751875787973403931e-02 -3.743427395820617676e-01 1.686458885669708252e-01 8.472546935081481934e-02 4.578593745827674866e-02 -2.538142204284667969e-01 6.757844984531402588e-02 1.532684713602066040e-01 8.794142305850982666e-02 2.323956787586212158e-01 -3.106028139591217041e-01 1.975202411413192749e-01 6.032780278474092484e-03 1.454030573368072510e-01 -1.285281926393508911e-01 -1.648971587419509888e-01 3.226342201232910156e-01
7.186979055404663086e-02 1.148040443658828735e-01 7.294414937496185303e-02 -4.100322723388671875e-02 -2.039972394704818726e-01 4.109858572483062744e-01 1.518376618623733521e-01 -2.186934202909469604e-01 -7.719246298074722290e-02 -2.372160106897354126e-01 -3.153403475880622864e-02 4.495793208479881287e-02 1.417278647422790527e-01 2.024658620357513428e-01 2.896371297538280487e-02 -1.203355193138122559e-01 -1.959848850965499878e-01 -8.628764003515243530e-02 3.762670159339904785e-01 3.874373435974121094e-02 1.847112551331520081e-02 -1.317293494939804077e-01 7.942618429660797119e-02 -1.463584899902343750e-01 2.765444517135620117e-01 -2.202329188585281372e-01 2.592974305152893066e-01 3.550877049565315247e-02 1.148716434836387634e-01 -3.210746347904205322e-01 -8.285807818174362183e-02 2.491299994289875031e-02
-1.572959870100021362e-01 -1.498967111110687256e-01 -2.812864184379577637e-01 1.354675292968750000e-01 6.052677705883979797e-02 -6.755897402763366699e-02 -1.073694135993719101e-02 -4.870231077075004578e-02 -1.827306151390075684e-01 2.573128789663314819e-03 -7.021454721689224243e-02 7.922678440809249878e-02 -4.602754861116409302e-02 2.533204555511474609e-01 1.614179164171218872e-01 7.300984859466552734e-02 -3.469404876232147217e-01 3.079777769744396210e-02 5.081530809402465820e-01 -1.317614912986755371e-01 -3.743673861026763916e-02 1.173197478055953979e-01 -8.549416065216064453e-02 1.675860770046710968e-02 1.266291737556457520e-01 -3.151730000972747803e-01 -1.088812481611967087e-02 3.877919539809226990e-02 3.021733462810516357e-02 -3.649467825889587402e-01 1.781352912075817585e-03 1.776919364929199219e-01
-1.260885745286941528e-01 -1.268128864467144012e-02 -8.210117928683757782e-03 1.792935580015182495e-01 8.625788986682891846e-02 1.878139972686767578e-01 2.720041871070861816e-01 5.793600529432296753e-02 8.963383734226226807e-02 -5.690343305468559265e-02 -1.843314319849014282e-01 2.390439957380294800e-01 2.463965415954589844e-01 1.161393821239471436e-01 -3.021266683936119080e-02 1.059348136186599731e-01 -3.579239845275878906e-01 -2.807548642158508301e-02 3.893411457538604736e-01 -4.715686663985252380e-02 -6.066692993044853210e-02 3.169779479503631592e-01 -8.137115836143493652e-02 1.435031294822692871e-01 9.046730585396289825e-03 -3.021686710417270660e-02 2.619270794093608856e-02 -2.075672708451747894e-02 1.367458552122116089e-01 -1.757008880376815796e-01 -1.137377694249153137e-01 4.052734971046447754e-01
-9.674437344074249268e-02 9.547905623912811279e-02 -1.001410484313964844e-01 -4.908683151006698608e-02 -1.556974500417709351e-01 1.400496065616607666e-01 1.662141643464565277e-02 4.979844763875007629e-02 -2.430786043405532837e-01 -1.191986352205276489e-01 -1.009997949004173279e-01 1.783010959625244141e-01 2.944770641624927521e-02 2.248742729425430298e-01 7.366900146007537842e-02 1.450030207633972168e-01 -3.254132866859436035e-01 2.361500412225723267e-01 3.217183053493499756e-01 1.625574082136154175e-01 1.359735131263732910e-01 1.546586304903030396e-01 6.501678377389907837e-02 -9.049479663372039795e-02 1.208542883396148682e-01 -2.180501818656921387e-01 2.951303124427795410e-01 -1.910941898822784424e-01 -2.248753309249877930e-01 2.556013874709606171e-02 -1.489934027194976807e-01 3.517012000083923340e-01
1.979687511920928955e-01 2.187927365303039551e-01 -1.724159121513366699e-01 1.722086519002914429e-01 -2.891216576099395752e-01 1.480326950550079346e-01 2.512648403644561768e-01 -2.090785503387451172e-01 -3.486756980419158936e-01 1.893351376056671143e-01 -8.276545256376266479e-02 -2.006063982844352722e-02 -2.029548771679401398e-02 -1.342897862195968628e-01 -1.219403967261314392e-01 -1.844852231442928314e-02 -1.846015304327011108e-01 -9.226517379283905029e-02 6.173358112573623657e-02 1.625616848468780518e-01 3.165069222450256348e-02 2.336947768926620483e-01 1.544207632541656494e-01 4.585595801472663879e-02 1.604096144437789917e-01 -7.202988862991333008e-02 1.202219799160957336e-01 3.386593982577323914e-02 -2.203244715929031372e-01 -3.193721771240234375e-01 3.319551423192024231e-02 3.005279004573822021e-01
-2.807402014732360840e-01 -2.106992602348327637e-01 -7.512337714433670044e-02 2.505817711353302002e-01 6.649948656558990479e-02 -6.860639899969100952e-02 5.581041797995567322e-03 -1.181931719183921814e-01 1.878880150616168976e-02 -2.416816353797912598e-01 -8.130986243486404419e-02 2.284934520721435547e-01 7.969138026237487793e-02 7.480176165699958801e-03 1.720673143863677979e-01 9.631390683352947235e-03 -2.684884071350097656e-01 1.721668057143688202e-02 2.285356819629669189e-01 2.066406905651092529e-01 -1.877296529710292816e-02 5.914516001939773560e-02 9.850973635911941528e-02 -3.221515938639640808e-02 -2.379534095525741577e-01 1.705136150121688843e-01 2.691844403743743896e-01 1.032822281122207642e-01 1.369423866271972656e-01 -5.083268284797668457e-01 5.111917271278798580e-04 -6.048319116234779358e-02
-1.516652107238769531e-01 1.785160005092620850e-01 -2.083133608102798462e-01 -4.149233549833297729e-02 -3.309629857540130615e-01 1.510931998491287231e-01 -1.757634617388248444e-02 1.360687315464019775e-01 1.129189357161521912e-01 -1.604401469230651855e-01 -1.514580398797988892e-01 1.571372896432876587e-01 8.021943271160125732e-02 5.658254399895668030e-02 2.017674297094345093e-01 9.617636352777481079e-02 -3.405469357967376709e-01 -5.913810059428215027e-02 2.064455896615982056e-01 -6.195560097694396973e-02 1.063555330038070679e-01 1.365881562232971191e-01 1.808896809816360474e-01 2.445858716964721680e-01 1.055779978632926941e-01 -1.673712432384490967e-01 3.027051687240600586e-01 -2.363071441650390625e-01 -2.279126495122909546e-01 -1.440835744142532349e-02 4.450396075844764709e-02 2.718483209609985352e-01
-1.112264692783355713e-01 2.533462345600128174e-01 -1.899623498320579529e-02 -2.550091445446014404e-01 -5.094815790653228760e-02 -5.206960067152976990e-02 2.338966727256774902e-01 -2.941519916057586670e-01 -2.274784147739410400e-01 -1.772621572017669678e-01 -1.549873799085617065e-01 8.254586905241012573e-02 1.515696346759796143e-01 7.087010145187377930e-02 7.141923904418945312e-02 2.242517322301864624e-01 -4.493825137615203857e-01 -7.394551485776901245e-02 3.388395532965660095e-02 1.449797600507736206e-01 3.598228842020034790e-02 1.603665947914123535e-01 2.232935875654220581e-01 -6.334698200225830078e-02 -6.841961294412612915e-02 4.326609149575233459e-02 8.895626664161682129e-02 7.579039316624403000e-03 -3.075348734855651855e-01 -9.899569302797317505e-02 -6.141365692019462585e-02 2.845822572708129883e-01
-1.029582768678665161e-01 3.137825429439544678e-02 6.450180709362030029e-02 3.836671635508537292e-02 1.242309808731079102e-01 5.524520203471183777e-02 -4.821559414267539978e-02 -9.025209397077560425e-02 -4.616416618227958679e-02 -5.048317089676856995e-02 -2.111350744962692261e-01 7.775453478097915649e-02 1.139406934380531311e-01 1.666553504765033722e-02 -7.017111033201217651e-02 1.508887708187103271e-01 -1.790519952774047852e-01 -9.376347810029983521e-02 4.829038381576538086e-01 -7.594436407089233398e-02 -1.237113773822784424e-01 -8.941811323165893555e-02 2.393104434013366699e-01 5.192119628190994263e-02 1.730494797229766846e-01 -2.927275896072387695e-01 2.221094667911529541e-01 1.914182156324386597e-01 -1.775467693805694580e-01 -4.230016469955444336e-01 6.834397092461585999e-03 2.870236337184906006e-01
-3.551162779331207275e-01 -3.356968611478805542e-02 -1.771519035100936890e-01 1.407735794782638550e-01 -1.541531737893819809e-02 5.974017083644866943e-02 -2.570650279521942139e-01 1.631626635789871216e-01 -2.199217081069946289e-01 1.672187894582748413e-01 -3.804165124893188477e-02 2.076251059770584106e-01 7.673154026269912720e-02 -1.262888014316558838e-01 2.111794650554656982e-01 -9.619854390621185303e-02 -1.759753525257110596e-01 1.192862316966056824e-01 9.447682648897171021e-02 1.521877050399780273e-01 -9.253005497157573700e-03 1.162753924727439880e-01 1.534658223390579224e-01 6.974812597036361694e-02 3.955818712711334229e-02 -8.950649946928024292e-02 3.408970534801483154e-01 -2.050521075725555420e-01 -6.195402517914772034e-02 -4.688072502613067627e-01 -8.122758567333221436e-02 1.054910793900489807e-01
4.325444996356964111e-02 2.249395102262496948e-01 -5.108382552862167358e-02 -3.174311220645904541e-01 -5.652403458952903748e-03 2.897116355597972870e-02 2.612488567829132080e-01 -2.747759819030761719e-01 6.247857585549354553e-02 2.683081030845642090e-01 -2.376762479543685913e-01 2.033284306526184082e-01 1.426962912082672119e-01 1.648275554180145264e-01 2.481712996959686279e-01 2.184243649244308472e-01 -2.995866239070892334e-01 -6.885130703449249268e-02 6.446079164743423462e-02 7.900201529264450073e-02 1.257323473691940308e-01 1.042861044406890869e-01 2.709667086601257324e-01 -5.618121474981307983e-02 1.047399267554283142e-01 -1.558177620172500610e-01 2.238769233226776123e-01 -2.780250832438468933e-02 -5.450711771845817566e-02 -2.327913492918014526e-01 -2.446488291025161743e-02 1.300914287567138672e-01
-1.458459198474884033e-01 1.104949861764907837e-01 -1.008828952908515930e-01 2.064512670040130615e-01 -2.834695577621459961e-01 -3.125726943835616112e-03 2.250410430133342743e-02 -1.943946182727813721e-01 -1.216483935713768005e-01 -9.038121998310089111e-02 -4.067914187908172607e-01 2.173715978860855103e-01 1.537079513072967529e-01 6.930570304393768311e-02 3.656968101859092712e-02 -1.772712916135787964e-01 -3.379531204700469971e-01 1.341715902090072632e-01 4.120071530342102051e-01 1.420177221298217773e-01 -1.723180152475833893e-02 -1.460550576448440552e-01 -3.110189549624919891e-02 1.404194682836532593e-01 -4.638736695051193237e-02 -9.820715337991714478e-02 1.058998480439186096e-01 -1.273152828216552734e-01 -1.679683178663253784e-01 -1.520485430955886841e-01 6.792329996824264526e-02 1.963617354631423950e-01
1.008304059505462646e-01 2.817424237728118896e-01 -2.508439123630523682e-01 1.111668869853019714e-01 9.068375080823898315e-02 3.628957644104957581e-02 1.250426173210144043e-01 9.101137518882751465e-03 1.106555387377738953e-01 -1.567539423704147339e-01 1.044665947556495667e-01 1.358474493026733398e-01 2.259396761655807495e-01 3.000611960887908936e-01 1.449411362409591675e-01 -6.778305768966674805e-02 -1.889155954122543335e-01 -8.828752487897872925e-02 1.366111636161804199e-01 -6.884214282035827637e-02 4.220233857631683350e-02 -1.386243849992752075e-01 -6.304089445620775223e-03 -1.360150724649429321e-01 -4.722917452454566956e-02 -2.629642784595489502e-01 1.178502440452575684e-01 6.658948212862014771e-02 -1.639825105667114258e-01 -3.579557836055755615e-01 -2.087575793266296387e-01 4.269815385341644287e-01
-8.951678872108459473e-02 3.906435370445251465e-01 3.789485199376940727e-03 2.829388380050659180e-01 -2.413068264722824097e-01 8.441118896007537842e-02 9.332670830190181732e-03 -4.138846695423126221e-02 1.104587167501449585e-01 -3.882601112127304077e-02 -2.029677480459213257e-01 -3.669894114136695862e-02 2.448285967111587524e-01 2.133426070213317871e-01 5.807514116168022156e-02 1.819381415843963623e-01 -1.776226013898849487e-01 2.942725084722042084e-02 4.345313087105751038e-02 -2.318974137306213379e-01 1.296823173761367798e-01 -9.571151807904243469e-03 1.804173290729522705e-01 -1.507764607667922974e-01 1.845632120966911316e-02 4.370896518230438232e-02 1.376058310270309448e-01 -9.577891230583190918e-02 3.669744729995727539e-01 -2.522947192192077637e-01 -3.197000622749328613e-01 -5.305818468332290649e-02
1.180821806192398071e-01 9.940958023071289062e-02 -8.206658996641635895e-03 3.447812050580978394e-02 -3.667693957686424255e-02 4.980622977018356323e-02 2.328255325555801392e-01 3.297525644302368164e-02 -2.026051431894302368e-01 -1.622316241264343262e-01 -2.049251347780227661e-01 -4.216301441192626953e-02 3.977235555648803711e-01 2.904037199914455414e-02 2.986802160739898682e-01 1.671507209539413452e-01 -1.102907583117485046e-01 7.271948270499706268e-03 1.186087056994438171e-01 2.913424074649810791e-01 -1.074195429682731628e-01 9.557113796472549438e-02 3.216000646352767944e-02 9.945516288280487061e-02 6.940364092588424683e-02 -2.177582681179046631e-01 4.435747563838958740e-01 -3.275670111179351807e-01 4.534366354346275330e-02 -5.226881057024002075e-02 -3.169947490096092224e-02 1.537198275327682495e-01
-1.053649857640266418e-01 2.019488364458084106e-01 -1.402868479490280151e-01 -1.133331935852766037e-02 -2.056716084480285645e-01 1.584468781948089600e-01 2.085880488157272339e-01 -3.154127001762390137e-01 -1.475842446088790894e-01 2.081141918897628784e-01 2.935137599706649780e-02 -5.868173390626907349e-02 2.262395322322845459e-01 4.936320707201957703e-03 2.463447600603103638e-01 3.009574413299560547e-01 -2.584216594696044922e-01 2.229158766567707062e-02 2.430305778980255127e-01 1.255096867680549622e-02 1.742430180311203003e-01 5.423870682716369629e-02 1.262329965829849243e-01 1.833774000406265259e-01 6.875830888748168945e-02 -9.673027694225311279e-02 1.336416006088256836e-01 1.244904398918151855e-01 -2.320473641157150269e-01 -2.215081155300140381e-01 -3.399969264864921570e-02 2.918276190757751465e-01
9.453510493040084839e-02 2.374373376369476318e-02 6.500968243926763535e-03 2.252201586961746216e-01 -2.383085526525974274e-02 1.363074332475662231e-01 -1.485500484704971313e-01 -3.520235419273376465e-02 -1.754532307386398315e-01 -1.602745950222015381e-01 -9.380799531936645508e-02 3.849179744720458984e-01 2.263280153274536133e-01 2.416605204343795776e-01 2.625426054000854492e-01 6.590535491704940796e-02 -4.368389546871185303e-01 9.262572228908538818e-02 2.778318524360656738e-01 4.806558787822723389e-02 -1.080297380685806274e-01 -9.804053232073783875e-03 2.116769999265670776e-01 7.441873848438262939e-02 -7.201860845088958740e-02 -2.288439571857452393e-01 6.892669945955276489e-02 9.578493237495422363e-02 -1.744694113731384277e-01 4.267817363142967224e-02 8.424244076013565063e-02 2.215602397918701172e-01
-2.531686425209045410e-02 3.413755819201469421e-02 2.604944258928298950e-02 3.215980157256126404e-02 -1.083153188228607178e-01 -7.287296652793884277e-02 2.151427268981933594e-01 6.523821502923965454e-02 -6.362126767635345459e-02 -1.768021658062934875e-02 9.070535749197006226e-02 1.163268685340881348e-01 -2.504580654203891754e-02 1.175158247351646423e-01 1.216318458318710327e-01 1.190071702003479004e-01 -3.353654444217681885e-01 1.872416883707046509e-01 -1.084551736712455750e-01 2.254586815834045410e-01 -3.571705818176269531e-01 -1.237269714474678040e-01 5.705846101045608521e-02 -2.308696955442428589e-01 9.189622849225997925e-02 -4.746540263295173645e-02 3.117515444755554199e-01 -2.519691362977027893e-02 7.704917341470718384e-02 -4.397441744804382324e-01 3.141051828861236572e-01 2.081517279148101807e-01
2.273467136546969414e-03 2.263420969247817993e-01 -4.077005013823509216e-02 1.692249625921249390e-01 -1.019252687692642212e-01 -1.358999460935592651e-01 2.848634719848632812e-01 -6.534814834594726562e-02 -2.915848493576049805e-01 1.084079593420028687e-02 -2.257254570722579956e-01 1.354523748159408569e-01 1.212203130125999451e-01 -1.451768726110458374e-01 9.444686584174633026e-03 2.742340555414557457e-03 -2.402203828096389771e-01 -1.089430078864097595e-01 -2.151552960276603699e-02 -6.188806891441345215e-02 -9.718656539916992188e-02 1.729138940572738647e-01 -3.142616152763366699e-02 1.098642870783805847e-01 2.174934595823287964e-01 -1.976462006568908691e-01 4.282233715057373047e-01 1.202829182147979736e-01 5.281433695927262306e-04 -3.158941864967346191e-01 -7.489383220672607422e-03 3.218040764331817627e-01
-1.528283804655075073e-01 -3.529078140854835510e-02 -1.257251352071762085e-01 3.750215098261833191e-02 -2.336189895868301392e-01 -8.230437338352203369e-02 3.712416067719459534e-02 -1.263997256755828857e-01 -1.731297001242637634e-02 -1.018048152327537537e-01 -2.055762708187103271e-01 -1.391563117504119873e-01 3.364869058132171631e-01 5.026689171791076660e-01 5.131778120994567871e-02 2.676208019256591797e-01 -3.597929775714874268e-01 1.103273406624794006e-01 1.804026663303375244e-01 -2.113032937049865723e-01 1.320371627807617188e-01 1.387509256601333618e-01 -8.534208685159683228e-02 -3.529400005936622620e-02 6.061972677707672119e-02 -8.193525485694408417e-03 -3.273783251643180847e-02 -5.265811085700988770e-02 -1.040856391191482544e-01 -7.169428467750549316e-02 -8.819701522588729858e-02 2.676995992660522461e-01
-3.380317687988281250e-01 1.071212962269783020e-01 -2.498206645250320435e-01 -2.682798542082309723e-02 -8.550989441573619843e-03 -2.755589969456195831e-02 3.741581439971923828e-01 -5.508373305201530457e-02 8.278193324804306030e-02 -1.562615036964416504e-01 -1.660586334764957428e-02 5.921529978513717651e-02 8.584047853946685791e-02 2.543361783027648926e-01 3.505013585090637207e-01 6.409149616956710815e-02 -3.429886102676391602e-01 1.046640127897262573e-01 2.322632819414138794e-01 7.410341501235961914e-02 1.021750457584857941e-02 3.178716599941253662e-01 2.543257176876068115e-02 2.127821892499923706e-01 7.759467512369155884e-02 1.848886953666806221e-03 7.448948919773101807e-02 -4.440688341856002808e-02 -3.167838603258132935e-02 -9.210272133350372314e-02 1.117052435874938965e-01 2.501773536205291748e-01
1.008391007781028748e-01 1.348625272512435913e-01 9.105018526315689087e-02 1.270002722740173340e-01 5.333816260099411011e-02 6.267503648996353149e-02 -8.390994742512702942e-03 -5.920613557100296021e-02 -1.164497248828411102e-02 -3.501498103141784668e-01 -1.404325813055038452e-01 -3.218197077512741089e-02 2.898788154125213623e-01 1.011913195252418518e-01 -2.071865648031234741e-02 -2.585144042968750000e-01 -2.780283093452453613e-01 -2.131214924156665802e-02 3.279315233230590820e-01 2.975844219326972961e-02 -7.320378720760345459e-02 2.043397873640060425e-01 3.061448335647583008e-01 -7.947667501866817474e-03 1.189411655068397522e-01 -2.909462153911590576e-01 3.557615280151367188e-01 7.550436258316040039e-02 -5.218675732612609863e-02 -1.540689319372177124e-01 6.116189435124397278e-02 2.085772156715393066e-01
-1.794998794794082642e-01 2.057405188679695129e-02 -2.327816486358642578e-01 8.762361854314804077e-02 1.488915681838989258e-01 -9.212718904018402100e-02 3.407648205757141113e-02 4.603610560297966003e-02 -7.733232527971267700e-02 -2.471735775470733643e-01 -3.839279338717460632e-02 5.342156812548637390e-02 9.842554479837417603e-02 2.288385629653930664e-01 -7.793319225311279297e-02 2.188111394643783569e-01 -2.788705825805664062e-01 1.522594392299652100e-01 3.827208578586578369e-01 -1.513415127992630005e-01 -7.939213514328002930e-02 6.865170598030090332e-02 1.989738494157791138e-01 1.313092261552810669e-01 1.434827893972396851e-01 -3.497740328311920166e-01 -1.202506721019744873e-01 -5.865344405174255371e-02 2.441599816083908081e-01 -2.380488663911819458e-01 2.557856217026710510e-02 2.611508071422576904e-01
2.327548116445541382e-01 3.709549009799957275e-01 -2.884438931941986084e-01 -1.346789300441741943e-01 6.925828754901885986e-02 9.321089088916778564e-02 -1.950876414775848389e-01 -4.355588927865028381e-02 1.743755340576171875e-01 -2.193292602896690369e-02 -1.206471771001815796e-01 4.608098790049552917e-02 6.340096145868301392e-02 1.020580157637596130e-01 1.121752187609672546e-01 4.499543085694313049e-02 -3.228536248207092285e-01 3.332658410072326660e-01 1.583210378885269165e-01 -1.259685959666967392e-04 -1.079326719045639038e-01 1.228343844413757324e-01 3.611622154712677002e-01 -3.124808073043823242e-01 4.395586624741554260e-02 -9.263424575328826904e-02 1.980921998620033264e-02 4.835623875260353088e-02 3.514326363801956177e-02 -1.497086435556411743e-01 2.015157341957092285e-01 6.435168534517288208e-02
4.206387326121330261e-02 -8.639292418956756592e-02 1.194477304816246033e-01 -3.112885914742946625e-02 1.448054462671279907e-01 6.860928237438201904e-02 2.100691199302673340e-01 7.801812887191772461e-02 -1.311445832252502441e-01 -2.015461325645446777e-01 -2.889032363891601562e-01 -1.585105508565902710e-01 -2.010004036128520966e-02 -6.613259669393301010e-03 9.129089862108230591e-02 2.147788107395172119e-01 -4.246264100074768066e-01 3.478993773460388184e-01 4.926043748855590820e-02 1.344801336526870728e-01 -4.953171312808990479e-02 -2.072180248796939850e-02 4.808197543025016785e-02 8.007065206766128540e-02 1.462108492851257324e-01 -3.205592632293701172e-01 7.020900025963783264e-03 8.459881879389286041e-03 -5.488570034503936768e-02 -3.242469131946563721e-01 2.581703364849090576e-01 2.140098065137863159e-01
1.453097909688949585e-01 7.105742394924163818e-02 -8.486037701368331909e-02 -2.665271461009979248e-01 -8.100690692663192749e-02 1.703091710805892944e-01 -2.071908712387084961e-01 -5.621379986405372620e-02 9.167833253741264343e-03 -4.061885774135589600e-01 -2.245393693447113037e-01 1.741730794310569763e-02 2.210814207792282104e-01 2.652717828750610352e-01 -6.376026570796966553e-02 -4.486218839883804321e-02 -2.193758338689804077e-01 -4.612351953983306885e-02 3.252745866775512695e-01 5.194067209959030151e-02 2.533023804426193237e-02 -1.779102236032485962e-01 2.689832746982574463e-01 -7.912405580282211304e-02 1.367276310920715332e-01 -1.519171297550201416e-01 8.689164370298385620e-02 -4.649213328957557678e-02 -1.397232711315155029e-01 -3.102786242961883545e-01 -7.362955063581466675e-02 1.745321005582809448e-01
4.466478712856769562e-03 1.178757939487695694e-02 -1.932425498962402344e-01 1.788096427917480469e-01 -5.665938928723335266e-02 2.425529956817626953e-01 -1.668511033058166504e-01 -4.638273641467094421e-02 3.081258945167064667e-02 -7.837419956922531128e-02 -4.375644773244857788e-02 1.843315213918685913e-01 3.287074342370033264e-02 2.448771595954895020e-01 -1.556599885225296021e-01 2.833582758903503418e-01 -1.440811604261398315e-01 8.986346423625946045e-02 4.207121729850769043e-01 -3.776701167225837708e-02 -5.084003880620002747e-02 9.786808490753173828e-02 1.232055053114891052e-01 -1.000324040651321411e-01 1.354810595512390137e-01 -4.368748664855957031e-01 6.286294013261795044e-02 -2.157973498106002808e-01 -1.672357507050037384e-02 -2.056050002574920654e-01 1.476176530122756958e-01 2.474927604198455811e-01
-2.351134717464447021e-01 1.824276447296142578e-01 -1.540990024805068970e-01 5.867889896035194397e-02 2.280887216329574585e-02 -3.023338271304965019e-03 -3.929227218031883240e-02 -3.070965781807899475e-02 -3.077145218849182129e-01 -1.152693703770637512e-01 9.374738484621047974e-02 1.720808297395706177e-01 1.012702435255050659e-01 2.285342216491699219e-01 7.757564890198409557e-04 2.124084830284118652e-01 1.190712116658687592e-02 -4.709843546152114868e-02 3.342878222465515137e-01 -4.984835162758827209e-02 1.921637915074825287e-02 1.729023158550262451e-01 3.027700483798980713e-01 1.170221343636512756e-01 3.888221085071563721e-02 -3.057102262973785400e-01 1.141295805573463440e-01 9.391993284225463867e-02 2.291939109563827515e-01 -2.401656657457351685e-01 -2.444239519536495209e-02 3.839439153671264648e-01
2.572722136974334717e-01 -1.308837234973907471e-01 -5.943376198410987854e-02 6.945239007472991943e-02 -3.087835609912872314e-01 -2.500848472118377686e-02 -7.961687445640563965e-02 -7.991705089807510376e-02 -8.336055278778076172e-02 7.204383611679077148e-02 -1.856364607810974121e-01 9.242802113294601440e-02 -3.958851471543312073e-02 3.239851891994476318e-01 -2.167629003524780273e-01 7.031407207250595093e-02 -3.384519517421722412e-01 -8.012098073959350586e-02 1.472483873367309570e-01 -7.445595413446426392e-02 -1.434521824121475220e-01 1.576262116432189941e-01 1.472749561071395874e-02 -1.194511279463768005e-01 1.857268363237380981e-01 -1.122525259852409363e-01 -1.610331423580646515e-02 2.534240186214447021e-01 1.592295616865158081e-01 -2.993953526020050049e-01 -1.780351847410202026e-01 3.459016084671020508e-01
-4.143786057829856873e-02 1.156814978457987309e-03 -1.586431115865707397e-01 1.345535069704055786e-01 -1.807597577571868896e-01 1.234899684786796570e-01 -2.764678597450256348e-01 -3.146274089813232422e-01 -3.016386032104492188e-01 -9.149201959371566772e-02 -5.165284872055053711e-02 1.861172765493392944e-01 1.856803894042968750e-01 8.143702521920204163e-03 1.348996311426162720e-01 2.188362032175064087e-01 -2.289699912071228027e-01 8.539654314517974854e-02 9.637883864343166351e-03 1.471818685531616211e-01 -5.420695617794990540e-02 1.504286974668502808e-01 3.789914026856422424e-02 2.446155846118927002e-01 -1.487958133220672607e-01 -1.769556850194931030e-01 3.213225603103637695e-01 -4.382450878620147705e-02 2.476415038108825684e-02 -3.781287670135498047e-01 -1.471264809370040894e-01 -4.676470533013343811e-02
1.072631850838661194e-01 -4.901280626654624939e-02 -4.163115918636322021e-01 -2.568600773811340332e-01 -2.219145298004150391e-01 1.886693686246871948e-01 2.010962516069412231e-01 1.682340283878147602e-03 -1.263497173786163330e-01 -2.805481553077697754e-01 -2.965237498283386230e-01 -1.064791344106197357e-02 1.161747500300407410e-01 -3.149277716875076294e-02 -5.317505076527595520e-02 1.796030253171920776e-01 -3.189186453819274902e-01 1.914813816547393799e-01 8.766209334135055542e-02 -3.378272652626037598e-01 2.397854775190353394e-01 -4.477939382195472717e-02 2.261893451213836670e-02 4.447817429900169373e-02 -5.086745321750640869e-02 -1.146096810698509216e-01 1.851465702056884766e-01 -1.881863176822662354e-02 1.353295333683490753e-02 -9.950184822082519531e-02 -2.534408308565616608e-02 7.726663351058959961e-02
1.945440024137496948e-01 -7.952854782342910767e-02 -9.748140722513198853e-02 2.208965644240379333e-02 -1.753446161746978760e-01 1.945901475846767426e-02 -2.247396111488342285e-02 7.689608633518218994e-02 -1.642041951417922974e-01 -1.738742887973785400e-01 -1.785086095333099365e-01 2.701473236083984375e-01 -2.506139921024441719e-03 5.965551733970642090e-02 -3.489014506340026855e-01 2.453162074089050293e-01 -1.443247944116592407e-01 1.129841804504394531e-02 2.187123894691467285e-01 3.407756984233856201e-02 5.616735294461250305e-02 3.768741190433502197e-01 1.913346350193023682e-01 1.975360661745071411e-01 5.440003052353858948e-02 -1.550905108451843262e-01 1.541223973035812378e-01 1.144719868898391724e-01 -3.140753880143165588e-02 -2.237309515476226807e-01 1.388927549123764038e-01 3.685135245323181152e-01
3.318371176719665527e-01 4.795609787106513977e-02 6.796598434448242188e-03 9.840193390846252441e-02 -6.618809700012207031e-02 1.705954819917678833e-01 -6.285994499921798706e-02 -4.108309373259544373e-02 -3.671913594007492065e-02 -2.131275832653045654e-01 -4.415328800678253174e-01 9.492133557796478271e-02 6.415156275033950806e-02 -1.614933311939239502e-01 9.096514433622360229e-02 7.338126190006732941e-03 -2.471780031919479370e-01 2.690260484814643860e-02 3.665793538093566895e-01 1.215605437755584717e-01 2.935064584016799927e-02 9.460095316171646118e-02 1.344336383044719696e-02 -1.740436553955078125e-01 -5.041943117976188660e-02 -1.746263951063156128e-01 2.571113407611846924e-01 -8.458682149648666382e-02 5.053589120507240295e-02 -2.200518362224102020e-02 4.543691501021385193e-02 4.322201609611511230e-01
-1.631475985050201416e-01 1.889272034168243408e-01 -2.902321815490722656e-01 -1.198814585804939270e-01 -1.482496410608291626e-01 2.109334468841552734e-01 4.948176816105842590e-02 1.303775906562805176e-01 -2.485315799713134766e-01 -1.696209013462066650e-01 1.358817815780639648e-01 2.268418967723846436e-01 -3.062383271753787994e-02 5.764216929674148560e-02 -1.276863813400268555e-01 1.823508143424987793e-01 -2.293286323547363281e-01 -1.479547321796417236e-01 3.358370959758758545e-01 -2.246384620666503906e-01 -1.561649702489376068e-02 1.521606892347335815e-01 1.728086918592453003e-02 -2.762806229293346405e-02 1.234276294708251953e-01 -2.713911235332489014e-01 1.683904081583023071e-01 9.245648980140686035e-03 8.164490014314651489e-02 -2.363280951976776123e-01 -1.965204067528247833e-02 3.105929195880889893e-01
-9.461288154125213623e-02 3.369168564677238464e-02 6.655322015285491943e-02 1.580413877964019775e-01 -1.522757112979888916e-01 -2.724562026560306549e-02 -1.419918388128280640e-01 6.992284953594207764e-02 -1.148401945829391479e-01 9.863778203725814819e-02 -8.013051003217697144e-02 2.697460651397705078e-01 1.911619603633880615e-01 2.660416662693023682e-01 -5.451801046729087830e-02 3.472936153411865234e-01 -1.019407361745834351e-01 6.120295822620391846e-02 3.578823506832122803e-01 3.103031776845455170e-02 -1.439937800168991089e-01 2.900043129920959473e-01 1.336261779069900513e-01 2.944846078753471375e-02 1.767503619194030762e-01 1.988269239664077759e-01 1.868170350790023804e-01 -3.076663613319396973e-02 -7.983427494764328003e-02 -1.556680649518966675e-01 3.877843171358108521e-02 4.159906208515167236e-01
-3.775184974074363708e-02 2.502132058143615723e-01 -2.853775024414062500e-01 -8.877051621675491333e-02 -1.300359982997179031e-02 8.801430463790893555e-02 -6.684048473834991455e-02 7.071727514266967773e-02 -3.092007637023925781e-01 -1.088809072971343994e-01 -3.351740539073944092e-02 -2.293437905609607697e-02 -7.307652384042739868e-02 3.455669581890106201e-01 8.550860919058322906e-03 1.029802709817886353e-01 -1.585557758808135986e-01 -4.792535677552223206e-02 2.460240721702575684e-01 -1.540313512086868286e-01 -1.009231954813003540e-01 2.361109256744384766e-01 3.894246816635131836e-01 1.626316010951995850e-01 2.368050664663314819e-01 -1.553516238927841187e-01 -1.788268424570560455e-02 -1.349759101867675781e-01 9.145818650722503662e-02 -2.203040570020675659e-01 6.467133015394210815e-02 2.629912793636322021e-01
-1.227302700281143188e-01 -1.288910061120986938e-01 -9.558589011430740356e-02 2.660695835947990417e-02 -8.404859900474548340e-02 8.313752710819244385e-02 3.361671566963195801e-01 3.171822428703308105e-02 -1.390221416950225830e-01 -3.276097774505615234e-02 6.362304836511611938e-02 -2.182382792234420776e-01 8.151780813932418823e-03 -3.106967173516750336e-02 1.899626702070236206e-01 1.499261707067489624e-01 -2.472121119499206543e-01 8.800289779901504517e-02 -6.318164523690938950e-03 4.260365664958953857e-01 -1.339731961488723755e-01 3.673657029867172241e-02 2.350172847509384155e-01 8.817350119352340698e-02 8.856429904699325562e-02 -1.152998507022857666e-01 6.237273290753364563e-02 -1.382243782281875610e-01 -1.601818352937698364e-01 -3.826570212841033936e-01 1.756345480680465698e-01 3.450221121311187744e-01
-1.086387857794761658e-01 8.563967794179916382e-02 -1.131011694669723511e-01 4.089009165763854980e-01 -9.758290648460388184e-02 1.554997414350509644e-01 8.338471502065658569e-02 9.505627304315567017e-02 -1.460192166268825531e-02 -1.375938653945922852e-01 -1.377556025981903076e-01 6.065557524561882019e-02 4.584980010986328125e-02 2.222931832075119019e-01 -1.357922106981277466e-01 2.144306749105453491e-01 -1.439697593450546265e-01 6.374924629926681519e-02 2.688460350036621094e-01 -5.278489738702774048e-02 1.460786759853363037e-01 1.411086022853851318e-01 1.344867795705795288e-01 -3.801693394780158997e-02 1.809182912111282349e-01 -5.037001371383666992e-01 2.136041969060897827e-02 8.203811943531036377e-02 -5.679436773061752319e-02 -2.593630254268646240e-01 1.870649456977844238e-01 1.835343092679977417e-01
-8.855865150690078735e-02 2.933076322078704834e-01 -1.350771188735961914e-01 -2.554863505065441132e-02 -2.839095592498779297e-01 1.836163550615310669e-02 -1.886881515383720398e-02 4.873332753777503967e-02 4.133772570639848709e-03 -5.662886053323745728e-02 -1.001242920756340027e-01 8.878645300865173340e-02 1.165745258331298828e-01 6.186224892735481262e-02 4.264900088310241699e-02 -8.548469841480255127e-02 -5.948513746261596680e-01 -1.530700623989105225e-01 2.633258104324340820e-01 1.789923906326293945e-01 1.806812435388565063e-01 -1.113010942935943604e-01 9.554383158683776855e-02 4.919568449258804321e-02 -4.000548273324966431e-03 -4.416894167661666870e-02 1.092324405908584595e-01 -4.504073038697242737e-02 -5.940616130828857422e-02 -2.786631137132644653e-02 -1.829252392053604126e-01 4.085921049118041992e-01
-1.901471614837646484e-01 1.756002306938171387e-01 -1.219650655984878540e-01 -1.064796447753906250e-01 1.637361943721771240e-01 -1.480286754667758942e-02 7.639255374670028687e-02 -2.026991546154022217e-01 -1.222814396023750305e-01 -5.418671667575836182e-02 -4.028032720088958740e-01 -6.863525509834289551e-02 3.511109203100204468e-02 -5.665899068117141724e-02 2.263945937156677246e-01 -8.058433234691619873e-02 -4.909404516220092773e-01 -6.957943737506866455e-02 7.044738531112670898e-02 1.776993274688720703e-01 7.124140858650207520e-02 5.038823187351226807e-02 4.077260196208953857e-02 1.305405199527740479e-01 -7.205022871494293213e-02 -3.305701911449432373e-01 3.269889950752258301e-02 -1.172761619091033936e-01 2.913019619882106781e-03 -3.193778395652770996e-01 -8.133690059185028076e-02 1.978982090950012207e-01
-1.229992881417274475e-01 2.950180508196353912e-02 -3.672721683979034424e-01 -5.310648307204246521e-02 1.082577928900718689e-01 -1.082066968083381653e-01 -1.374924778938293457e-01 -5.173073336482048035e-02 5.793881788849830627e-02 -1.569300591945648193e-01 -4.808482155203819275e-02 1.243179365992546082e-01 1.193896830081939697e-01 -5.402711778879165649e-02 2.551891803741455078e-01 1.260628700256347656e-01 -1.735897064208984375e-01 4.776553064584732056e-02 2.929385006427764893e-01 -1.964421570301055908e-01 -1.493646055459976196e-01 2.604636847972869873e-01 2.450916618108749390e-01 -2.105797454714775085e-02 2.941913306713104248e-01 -1.403577625751495361e-01 7.901667803525924683e-02 1.655369848012924194e-01 1.299917995929718018e-01 -1.910159946419298649e-03 5.411345139145851135e-02 4.360494017601013184e-01
-2.029018253087997437e-01 4.622333124279975891e-02 -2.675068676471710205e-01 -6.743252277374267578e-02 4.254316911101341248e-02 1.067222952842712402e-01 -5.340342968702316284e-02 -6.542001664638519287e-02 -1.623789072036743164e-01 -2.353927940130233765e-01 2.206424251198768616e-02 2.539488673210144043e-01 9.822262078523635864e-02 9.175898879766464233e-02 5.334851890802383423e-02 2.843733131885528564e-01 -1.836594492197036743e-01 1.957704499363899231e-02 5.136293768882751465e-01 -2.042126208543777466e-01 -8.049129694700241089e-02 2.044152766466140747e-01 3.008371591567993164e-01 7.851021736860275269e-02 1.365327239036560059e-01 -2.056150287389755249e-01 9.217666834592819214e-02 1.055313423275947571e-01 -5.288858711719512939e-02 -1.195799410343170166e-01 1.146120354533195496e-01 1.279563456773757935e-01
-3.490183502435684204e-02 2.393062263727188110e-01 -1.229514088481664658e-02 5.651311948895454407e-02 -1.735308170318603516e-01 1.211495790630578995e-02 7.457039505243301392e-02 -1.130120009183883667e-01 2.702834606170654297e-01 -2.688920795917510986e-01 6.664633005857467651e-02 3.136531114578247070e-01 -1.681130379438400269e-02 -1.657954603433609009e-01 1.355160586535930634e-02 1.272875219583511353e-01 -2.009501159191131592e-01 -3.653391031548380852e-03 -1.569564491510391235e-01 8.173611015081405640e-02 -6.157101318240165710e-02 2.393596470355987549e-01 1.250534802675247192e-01 -2.372710704803466797e-01 -1.754796802997589111e-01 1.636854559183120728e-01 1.307125985622406006e-01 -2.374224215745925903e-01 2.090240120887756348e-01 -3.426307439804077148e-01 1.594876497983932495e-02 3.164362013339996338e-01
-1.313317660242319107e-02 1.159165129065513611e-01 -2.449253760278224945e-02 -1.811110414564609528e-02 -7.373052835464477539e-02 5.185960978269577026e-02 -4.353667050600051880e-02 -1.840844005346298218e-01 -1.308865100145339966e-01 1.612847596406936646e-01 -1.595845073461532593e-01 -2.145227789878845215e-01 -2.294501103460788727e-02 2.151163965463638306e-01 5.926823243498802185e-02 4.813640937209129333e-02 -4.708798229694366455e-01 2.749882042407989502e-01 1.670832037925720215e-01 -2.840739190578460693e-01 2.695726156234741211e-01 3.297481834888458252e-01 -1.109429597854614258e-01 -1.705434024333953857e-01 -1.936510205268859863e-02 4.542639851570129395e-02 6.487584114074707031e-02 -1.032282784581184387e-01 1.315494030714035034e-01 -1.308063566684722900e-01 2.229484468698501587e-01 2.100217789411544800e-01
-6.056804582476615906e-02 3.987213224172592163e-02 -3.590145409107208252e-01 -1.020925790071487427e-01 -7.990079373121261597e-02 6.187059450894594193e-03 -7.934773713350296021e-02 4.857794195413589478e-02 -2.578129768371582031e-01 -2.651390731334686279e-01 1.988121271133422852e-01 -7.281321287155151367e-02 -1.680807396769523621e-02 2.450307756662368774e-01 -2.314057014882564545e-02 3.652527034282684326e-01 -8.405204117298126221e-02 -2.019228413701057434e-02 3.382184207439422607e-01 1.264535635709762573e-02 8.738408982753753662e-02 2.366077601909637451e-01 6.351574510335922241e-02 4.973847791552543640e-02 -5.758988554589450359e-04 -3.156318664550781250e-01 1.283777207136154175e-01 1.470821443945169449e-02 1.462413370609283447e-01 -2.383899986743927002e-01 7.011101394891738892e-02 2.699683904647827148e-01
-4.419735372066497803e-01 2.308923155069351196e-01 -8.252006769180297852e-02 -4.357234761118888855e-02 -3.743281364440917969e-01 7.563114911317825317e-02 1.231685951352119446e-01 -6.468503177165985107e-02 2.395769581198692322e-02 -2.857863306999206543e-01 1.548789441585540771e-01 -4.429452121257781982e-02 1.464914679527282715e-01 -1.151743307709693909e-01 -1.061078906059265137e-01 -2.520898915827274323e-02 -8.829201012849807739e-02 -1.932356208562850952e-01 -4.013339057564735413e-02 1.123452410101890564e-01 -3.300289437174797058e-02 5.244804173707962036e-02 6.970707327127456665e-02 -9.299046546220779419e-02 -9.749591350555419922e-02 -4.987089335918426514e-02 1.705003529787063599e-01 -1.878812015056610107e-01 -1.423975974321365356e-01 -4.381234049797058105e-01 7.322756946086883545e-02 2.279466241598129272e-01
2.436438389122486115e-02 -9.180611930787563324e-03 -2.381204366683959961e-01 -5.066995322704315186e-02 -2.457550019025802612e-01 -2.255724184215068817e-02 -2.530809640884399414e-01 -2.770579159259796143e-01 -1.541774719953536987e-01 4.210156947374343872e-02 -9.145273268222808838e-02 1.321116834878921509e-02 2.655020058155059814e-01 1.611542999744415283e-01 2.672297693789005280e-02 3.778556585311889648e-01 -2.323461771011352539e-01 5.927207693457603455e-02 3.292658925056457520e-02 1.206638738512992859e-01 1.189362704753875732e-01 -1.731592975556850433e-02 1.924500428140163422e-02 1.617783606052398682e-01 -1.607454568147659302e-01 5.852406471967697144e-02 1.737359762191772461e-01 -7.180874794721603394e-02 -6.447488814592361450e-02 -5.295510292053222656e-01 -3.137654438614845276e-02 2.188503043726086617e-03
1.527186632156372070e-01 6.939091254025697708e-03 -2.176908403635025024e-01 1.127109378576278687e-01 -3.334760665893554688e-01 1.550993323326110840e-01 -2.776279747486114502e-01 -2.565914988517761230e-01 -1.382491439580917358e-01 -1.821573451161384583e-02 -1.099268272519111633e-01 9.615529328584671021e-02 1.405458003282546997e-01 1.037288233637809753e-01 9.762261062860488892e-02 3.276990950107574463e-01 -3.858387172222137451e-01 1.105059683322906494e-01 -6.934284418821334839e-02 5.570214241743087769e-02 1.250182390213012695e-01 -6.912811100482940674e-02 8.495553582906723022e-02 2.201043814420700073e-02 -3.957083448767662048e-02 -2.236657589673995972e-01 2.346742302179336548e-01 2.530195750296115875e-02 3.191427327692508698e-03 -3.581270277500152588e-01 -1.446165423840284348e-02 -1.314153671264648438e-01
1.662631928920745850e-01 5.027768760919570923e-02 -1.705665439367294312e-01 4.639093205332756042e-02 3.790247440338134766e-01 1.435928791761398315e-01 1.841077059507369995e-01 9.173100441694259644e-02 1.208400502800941467e-01 3.076257370412349701e-02 -1.613014191389083862e-01 8.624361455440521240e-02 9.880060702562332153e-02 4.731558635830879211e-02 2.517414093017578125e-01 -7.113841921091079712e-02 -2.517197728157043457e-01 2.840722799301147461e-01 2.218051999807357788e-01 -1.953154802322387695e-02 -1.377041339874267578e-01 1.321819983422756195e-02 1.581593602895736694e-01 4.182391241192817688e-02 9.292104095220565796e-02 -1.304438710212707520e-01 1.967555135488510132e-01 3.355453908443450928e-02 1.552871465682983398e-01 -1.860785037279129028e-01 1.484297513961791992e-01 4.655710756778717041e-01
2.715799510478973389e-01 1.339785754680633545e-01 -2.209721356630325317e-01 2.291956841945648193e-01 -7.549148052930831909e-02 1.812592521309852600e-02 -2.781424671411514282e-02 2.261980995535850525e-02 1.120876870118081570e-03 1.118722185492515564e-01 6.579612940549850464e-02 1.181080415844917297e-01 2.305322736501693726e-01 1.207668557763099670e-01 5.484829843044281006e-02 8.037093281745910645e-02 -3.948330283164978027e-01 6.267995387315750122e-02 -1.670039445161819458e-01 1.408783793449401855e-01 6.307689100503921509e-02 2.674196958541870117e-01 -8.130633272230625153e-03 1.410826742649078369e-01 -2.718568742275238037e-01 -3.137517347931861877e-02 1.363389641046524048e-01 -5.342519283294677734e-02 -1.554611027240753174e-01 -4.562087655067443848e-01 -1.665329635143280029e-01 1.795738786458969116e-01
-5.805969703942537308e-03 1.833664178848266602e-01 -2.004385292530059814e-01 1.070665344595909119e-01 -1.531722694635391235e-01 2.228621840476989746e-01 -1.445260196924209595e-01 -2.973754405975341797e-01 -1.138342451304197311e-02 2.161715924739837646e-01 -1.045017912983894348e-01 -2.507379464805126190e-02 3.618565201759338379e-01 1.567461192607879639e-01 -2.607868611812591553e-02 5.813068896532058716e-02 -3.534776270389556885e-01 -3.105780668556690216e-02 9.855565614998340607e-03 -2.702544331550598145e-01 -6.093698553740978241e-03 -2.888489887118339539e-02 -2.935069380328059196e-03 1.181207224726676941e-02 -1.734433174133300781e-01 4.678859841078519821e-03 2.936007678508758545e-01 -2.834505438804626465e-01 9.142269939184188843e-02 -2.939597070217132568e-01 -5.428284034132957458e-02 1.408720165491104126e-01
-1.443010754883289337e-02 -3.223320096731185913e-02 -4.153824448585510254e-01 1.188673004508018494e-01 -1.686879843473434448e-01 2.985913157463073730e-01 -1.409104466438293457e-01 9.034097194671630859e-02 2.435244806110858917e-02 -2.949677407741546631e-01 -1.877259463071823120e-01 9.694448858499526978e-02 2.120047062635421753e-02 2.492376267910003662e-01 3.278387784957885742e-01 -2.535265870392322540e-02 -1.500563323497772217e-01 -1.496279984712600708e-01 1.101113948971033096e-02 -1.068647727370262146e-01 -1.692686080932617188e-01 -1.711877807974815369e-02 2.165234833955764771e-01 9.543097019195556641e-02 1.740922629833221436e-01 -1.620208024978637695e-01 -1.718517951667308807e-02 -1.654743552207946777e-01 -1.650004237890243530e-01 -3.187436163425445557e-01 9.464842267334461212e-03 9.483554959297180176e-02
1.598019748926162720e-01 8.868984878063201904e-02 1.180075258016586304e-01 8.965835720300674438e-02 -9.898996353149414062e-02 1.876773536205291748e-01 1.201808974146842957e-01 -4.205716401338577271e-02 -1.271825432777404785e-01 4.411970078945159912e-02 -3.734311759471893311e-01 2.852132320404052734e-01 2.677998840808868408e-01 -1.014587208628654480e-01 4.152744263410568237e-02 -1.393808275461196899e-01 -2.997859716415405273e-01 -2.217290699481964111e-01 1.824932396411895752e-01 9.725589305162429810e-02 7.909408211708068848e-02 -3.454161807894706726e-02 2.669712007045745850e-01 -1.384608354419469833e-02 -1.950310729444026947e-02 -1.876775771379470825e-01 2.162637263536453247e-01 -2.461216002702713013e-01 -5.783519148826599121e-02 -1.434871852397918701e-01 -2.647988963872194290e-03 3.372173011302947998e-01
2.207379937171936035e-01 2.278185337781906128e-01 -6.006804481148719788e-02 3.229943569749593735e-03 8.945108950138092041e-02 -7.614877820014953613e-02 1.934807561337947845e-02 -3.087791204452514648e-01 -2.128171026706695557e-01 -2.516914904117584229e-01 -1.457481533288955688e-01 1.900237798690795898e-01 5.183991510421037674e-03 4.000372067093849182e-02 2.414982616901397705e-01 -1.725020259618759155e-01 -1.893952935934066772e-01 4.682861268520355225e-02 3.778170347213745117e-01 -8.631698042154312134e-02 -4.786442965269088745e-02 1.240248531103134155e-01 1.238752529025077820e-01 6.886075437068939209e-02 -1.309791952371597290e-01 -4.696229845285415649e-02 2.167877554893493652e-01 -9.904691576957702637e-02 -1.038056313991546631e-01 -3.857573270797729492e-01 -2.442999035120010376e-01 9.531036764383316040e-02
-2.170352935791015625e-01 -1.122049316763877869e-01 5.960075929760932922e-02 5.654397234320640564e-02 -3.679117858409881592e-01 1.601578444242477417e-01 -2.423543184995651245e-01 -3.136872053146362305e-01 -1.108862459659576416e-01 -1.041493415832519531e-01 1.279825121164321899e-01 3.045604936778545380e-02 -8.701032027602195740e-03 -1.350371092557907104e-01 2.906212583184242249e-02 -1.684775352478027344e-01 -2.902810573577880859e-01 1.476330459117889404e-01 3.183449208736419678e-01 -6.795009830966591835e-04 -1.363576203584671021e-01 8.283413201570510864e-02 -2.164617925882339478e-02 -5.369010567665100098e-02 1.727090775966644287e-02 -1.802911907434463501e-01 4.582356289029121399e-02 -5.577489733695983887e-02 2.556366324424743652e-01 -3.897385001182556152e-01 1.858833581209182739e-01 3.741911798715591431e-02
4.941396415233612061e-02 1.529174298048019409e-01 -1.840623617172241211e-01 5.063256248831748962e-02 -1.655973047018051147e-01 2.177310138940811157e-01 -7.315864413976669312e-02 -3.125822842121124268e-01 -2.696977928280830383e-02 8.852954208850860596e-02 -1.865442991256713867e-01 -4.124387353658676147e-02 2.094571739435195923e-01 2.334715873003005981e-01 -8.383165299892425537e-02 -6.035620719194412231e-02 -3.609290719032287598e-01 1.082136631011962891e-01 -3.595858439803123474e-02 -2.860770523548126221e-01 -6.566835194826126099e-02 -6.824447214603424072e-02 1.640499085187911987e-01 -7.859584875404834747e-03 -2.775930464267730713e-01 1.010040938854217529e-01 1.936149895191192627e-01 -9.141062200069427490e-02 -1.592824161052703857e-01 -2.018782347440719604e-01 -2.233221679925918579e-01 3.091413974761962891e-01
-1.182151734828948975e-01 -9.832733869552612305e-02 -1.975044459104537964e-01 2.775499820709228516e-01 -2.249862253665924072e-01 3.691444396972656250e-01 4.212566092610359192e-02 -1.488860994577407837e-01 2.588046193122863770e-01 8.910929411649703979e-02 -3.493067026138305664e-01 -1.125673428177833557e-01 2.282226532697677612e-01 1.783165335655212402e-02 -7.527633756399154663e-02 2.080996185541152954e-01 -1.476315502077341080e-02 -1.277597844600677490e-01 1.619274616241455078e-01 -3.086744062602519989e-02 -1.548199355602264404e-01 2.216682434082031250e-01 1.237135827541351318e-01 -7.318137586116790771e-02 -2.024330794811248779e-01 -8.848322182893753052e-02 1.979845343157649040e-03 1.572895497083663940e-01 5.322069674730300903e-02 -1.910854876041412354e-01 1.762596145272254944e-02 2.963360846042633057e-01
-1.381061784923076630e-02 -4.473894089460372925e-02 -3.452556729316711426e-01 2.094866186380386353e-01 -3.697486221790313721e-01 1.436561793088912964e-01 -6.465607881546020508e-02 9.779305011034011841e-02 -1.050365790724754333e-01 -2.535201609134674072e-01 -1.508734524250030518e-01 -1.411432474851608276e-01 6.217285525053739548e-03 2.450712025165557861e-01 1.831034570932388306e-01 -3.117278963327407837e-02 1.006082538515329361e-02 -8.298379182815551758e-02 1.658296138048171997e-01 1.565557271242141724e-01 2.653560340404510498e-01 -2.178826183080673218e-02 2.975129187107086182e-01 -2.155428230762481689e-01 -8.533085882663726807e-02 -2.805442810058593750e-01 -7.374180108308792114e-02 1.357529778033494949e-02 1.046655550599098206e-01 -2.390350848436355591e-01 -1.495000869035720825e-01 6.426899880170822144e-02
-3.560402244329452515e-02 -7.926813513040542603e-02 -1.394184082746505737e-01 2.743226103484630585e-02 -1.545290201902389526e-01 8.156102150678634644e-02 3.014706373214721680e-01 -1.320359017699956894e-02 -9.974274039268493652e-02 -2.073603719472885132e-01 2.162037603557109833e-02 6.534028798341751099e-02 -3.547909110784530640e-02 8.824393153190612793e-02 7.493344694375991821e-02 2.561257183551788330e-01 -3.205235004425048828e-01 -2.074950188398361206e-02 5.017638206481933594e-01 4.552491381764411926e-02 1.961074024438858032e-01 1.894256025552749634e-01 3.066261112689971924e-01 1.032349839806556702e-02 1.150271594524383545e-01 -6.838560104370117188e-02 9.092520922422409058e-02 -1.881654262542724609e-01 7.495783269405364990e-02 -2.693920210003852844e-02 -2.021863162517547607e-01 2.800839543342590332e-01
-5.320321395993232727e-02 -1.957783550024032593e-01 -2.501361370086669922e-01 1.369578838348388672e-01 -5.545465946197509766e-01 2.895916104316711426e-01 5.007578805088996887e-02 1.049017347395420074e-02 1.444158237427473068e-02 -6.665227562189102173e-02 -2.219855599105358124e-02 -5.905633047223091125e-02 2.952453792095184326e-01 -1.253611147403717041e-01 7.504694908857345581e-02 8.909560739994049072e-02 -1.243534386157989502e-01 -5.525483563542366028e-02 -2.269450128078460693e-01 -1.130501925945281982e-01 1.048719137907028198e-02 -2.617126330733299255e-02 1.199545264244079590e-01 -9.712439030408859253e-02 3.198295086622238159e-02 -1.312188059091567993e-01 1.080669239163398743e-01 3.398891389369964600e-01 1.898786611855030060e-02 -2.360200583934783936e-01 -4.371627047657966614e-02 2.181401401758193970e-01
-9.780447930097579956e-02 4.081429541110992432e-02 6.911022501299157739e-05 2.120225280523300171e-01 1.746710985898971558e-01 1.390512734651565552e-01 -1.013908982276916504e-01 1.118936836719512939e-01 -1.483999341726303101e-01 -9.410720318555831909e-02 -2.165094465017318726e-01 3.695089602842926979e-03 6.301786750555038452e-02 9.564557112753391266e-03 -5.913707241415977478e-02 1.059619411826133728e-01 -2.567052841186523438e-01 1.943675428628921509e-02 4.662989675998687744e-01 1.301241368055343628e-01 -1.535423398017883301e-01 2.784342765808105469e-01 1.814750880002975464e-01 -5.620751529932022095e-02 2.620359659194946289e-01 -9.147407859563827515e-02 7.024547085165977478e-03 -1.786636933684349060e-02 -1.263835430145263672e-01 -2.055703997611999512e-01 1.667381823062896729e-01 4.163464307785034180e-01
2.873946726322174072e-02 3.377141803503036499e-02 -1.348533481359481812e-01 -6.743058562278747559e-02 -1.751186996698379517e-01 1.512904465198516846e-01 1.064478829503059387e-01 -6.662721931934356689e-02 -2.817270159721374512e-01 4.944587592035531998e-03 -1.290102750062942505e-01 -1.989568024873733521e-01 2.824038565158843994e-01 2.828211784362792969e-01 -1.880137436091899872e-02 3.938675224781036377e-01 -2.713549435138702393e-01 2.502319216728210449e-02 3.416988551616668701e-01 -1.460043191909790039e-01 2.559387087821960449e-01 1.936642229557037354e-01 -8.328726142644882202e-02 -1.725862026214599609e-01 1.817251369357109070e-02 8.081132173538208008e-02 2.978156134486198425e-02 8.806852251291275024e-02 6.683415733277797699e-03 1.294025406241416931e-02 -2.260919101536273956e-02 2.946747243404388428e-01
1.264631301164627075e-01 1.604833453893661499e-01 -3.028209209442138672e-01 3.487071767449378967e-02 -2.789371907711029053e-01 1.075902804732322693e-01 3.723968565464019775e-02 2.535856366157531738e-01 -1.378345638513565063e-01 -1.081015467643737793e-01 4.866560548543930054e-02 -1.252852529287338257e-01 -4.878030344843864441e-02 2.257231324911117554e-01 2.936638891696929932e-01 8.817634731531143188e-02 -1.311517357826232910e-01 -1.669585257768630981e-01 -1.167916133999824524e-01 -3.036512732505798340e-01 -3.838580846786499023e-02 -4.328282084316015244e-03 2.968762218952178955e-01 -2.746642529964447021e-01 1.909768283367156982e-01 -3.299013245850801468e-03 4.431210830807685852e-02 -1.243652552366256714e-01 1.439557224512100220e-02 -2.968569099903106689e-01 -4.558139666914939880e-02 2.320734858512878418e-01
-3.660045862197875977e-01 -9.313045069575309753e-03 -1.837762445211410522e-01 2.392466813325881958e-01 -7.661412656307220459e-02 -1.217519789934158325e-01 -2.266692817211151123e-01 -4.846668615937232971e-02 -6.252847611904144287e-02 -1.232878267765045166e-01 -1.258657723665237427e-01 3.529037535190582275e-01 1.022285819053649902e-01 5.614005494862794876e-03 4.025796428322792053e-02 -3.192624077200889587e-02 -1.220571845769882202e-01 3.280087932944297791e-02 5.854740738868713379e-02 3.142581284046173096e-01 -1.020959243178367615e-01 2.800184488296508789e-01 7.864578813314437866e-02 -2.269362658262252808e-02 -6.467551738023757935e-02 -8.111797273159027100e-02 1.244984790682792664e-01 -9.312938898801803589e-02 -5.294958129525184631e-02 -4.602495431900024414e-01 -2.008866220712661743e-01 1.558403819799423218e-01
3.492541611194610596e-02 6.694144010543823242e-02 -2.923611998558044434e-01 5.543847009539604187e-02 -2.496502250432968140e-01 1.165348812937736511e-01 -1.920864731073379517e-01 -1.896231472492218018e-01 -2.218477129936218262e-01 4.345018882304430008e-03 1.019191294908523560e-01 6.701935827732086182e-02 2.501673102378845215e-01 1.716808676719665527e-01 1.206201966851949692e-02 3.425782322883605957e-01 -3.784658312797546387e-01 6.889122724533081055e-02 -1.344152987003326416e-01 2.391031198203563690e-02 1.366667300462722778e-01 -3.407896682620048523e-02 6.512635946273803711e-02 4.624091088771820068e-02 -3.302466496825218201e-02 -8.677335083484649658e-02 3.506188392639160156e-01 -2.524497546255588531e-02 -1.489278972148895264e-01 -3.612148463726043701e-01 -7.488645613193511963e-02 -4.231351893395185471e-03
7.452929764986038208e-02 1.179767623543739319e-01 -3.372052907943725586e-01 -3.127625584602355957e-02 -3.439211249351501465e-01 4.461004957556724548e-02 -2.614136934280395508e-01 -2.095010280609130859e-01 -2.232144623994827271e-01 -5.476288497447967529e-02 -9.013375639915466309e-02 2.038580030202865601e-01 1.130596473813056946e-01 1.798525899648666382e-01 6.676101684570312500e-02 2.728761732578277588e-01 -2.142989486455917358e-01 -9.055440872907638550e-02 3.595740348100662231e-02 4.099421948194503784e-02 1.134012192487716675e-01 3.746780008077621460e-02 1.426219344139099121e-01 1.546910777688026428e-02 -1.288911700248718262e-01 -2.604696713387966156e-02 2.741461694240570068e-01 -9.282718598842620850e-02 -3.992168605327606201e-02 -4.390818178653717041e-01 -5.635362491011619568e-02 -1.273564994335174561e-01
-6.364288926124572754e-02 -5.913232266902923584e-02 -7.104586809873580933e-02 2.123063802719116211e-01 -1.088464334607124329e-01 -1.158138364553451538e-02 -1.038563400506973267e-01 -1.798267215490341187e-01 -3.187864720821380615e-01 -3.155204281210899353e-02 3.022930026054382324e-01 2.432419806718826294e-01 -2.774120308458805084e-02 -7.123732566833496094e-02 2.232503741979598999e-01 1.766172647476196289e-01 -8.370053023099899292e-02 2.051206231117248535e-01 2.678737342357635498e-01 9.716988354921340942e-02 1.237976923584938049e-01 3.878552466630935669e-02 4.923792555928230286e-02 -2.524747252464294434e-01 -1.850440353155136108e-01 -1.375177353620529175e-01 3.118475079536437988e-01 -1.570519804954528809e-01 7.971716672182083130e-02 -3.867304921150207520e-01 5.387901142239570618e-02 -4.205674864351749420e-03
-2.327156625688076019e-02 7.667603343725204468e-02 -2.336927950382232666e-01 -4.033389501273632050e-03 4.769295454025268555e-02 2.192362844944000244e-01 -2.181789278984069824e-02 -3.203113377094268799e-01 -2.003222145140171051e-02 4.827753454446792603e-02 -1.477038860321044922e-01 1.915752738714218140e-01 1.404303014278411865e-01 9.442674927413463593e-03 5.702711176127195358e-03 3.156925737857818604e-01 -3.604675829410552979e-01 9.528295695781707764e-02 -1.467584073543548584e-01 -1.160582825541496277e-01 1.668646745383739471e-02 2.305969409644603729e-02 1.948162615299224854e-01 5.775772407650947571e-02 -8.902105689048767090e-02 4.345565661787986755e-02 5.465448498725891113e-01 3.772984445095062256e-02 5.671957135200500488e-02 -2.540754079818725586e-01 -8.312720060348510742e-02 6.348304450511932373e-02
-1.115305423736572266e-01 3.552591428160667419e-02 -3.033427596092224121e-01 1.307127326726913452e-01 -7.080673426389694214e-02 2.955387234687805176e-01 9.019529819488525391e-02 -1.023958809673786163e-02 1.597495973110198975e-01 -6.566803157329559326e-02 4.832855984568595886e-02 8.290187269449234009e-02 1.126670017838478088e-01 1.626977175474166870e-01 1.755456998944282532e-02 3.190447390079498291e-01 -2.046372294425964355e-01 3.684720695018768311e-01 -1.101329103112220764e-01 8.903767168521881104e-02 -5.005708709359169006e-02 -8.140792697668075562e-02 -1.716971993446350098e-01 -1.633039116859436035e-01 2.974621206521987915e-02 -2.392252981662750244e-01 1.646737456321716309e-01 -9.465707838535308838e-02 -1.511684805154800415e-01 -2.768816351890563965e-01 -3.425035178661346436e-01 1.493179500102996826e-01
-1.535091400146484375e-01 1.352586224675178528e-02 1.503064110875129700e-02 4.716259241104125977e-02 -8.655749261379241943e-02 9.260445088148117065e-02 -2.202878147363662720e-01 -6.161798257380723953e-03 -2.367713153362274170e-01 -1.968922913074493408e-01 -1.482378691434860229e-01 1.838080398738384247e-02 -1.305874139070510864e-01 -1.330990493297576904e-01 1.752498894929885864e-01 2.093464434146881104e-01 -2.949575483798980713e-01 1.380310058593750000e-01 1.761831492185592651e-01 3.425952494144439697e-01 -3.352634608745574951e-01 2.177169471979141235e-01 1.458968669176101685e-01 -4.480655118823051453e-02 -1.829885244369506836e-01 1.264671087265014648e-01 1.277141124010086060e-01 -1.187840551137924194e-01 2.839050590991973877e-01 -2.822263836860656738e-01 5.796299502253532410e-02 -4.061795771121978760e-02
-7.351886946707963943e-03 -7.951708137989044189e-02 -3.253511190414428711e-01 -1.356844156980514526e-01 -7.111600786447525024e-02 2.803954184055328369e-01 -5.880820378661155701e-02 -2.547119259834289551e-01 -7.980547100305557251e-02 -1.136722415685653687e-01 -1.812181472778320312e-01 -4.318252950906753540e-02 3.706383407115936279e-01 1.182684153318405151e-01 9.156581759452819824e-02 -2.474545314908027649e-02 -3.167784214019775391e-01 2.246681600809097290e-01 4.511563479900360107e-02 -4.352085590362548828e-01 3.685978055000305176e-02 4.029801487922668457e-02 1.951593346893787384e-02 4.945864900946617126e-02 1.444006059318780899e-02 2.718663029372692108e-02 2.916306853294372559e-01 4.393278062343597412e-02 1.384685933589935303e-01 -1.479221880435943604e-01 -9.260899573564529419e-02 1.317528933286666870e-01
-1.490560024976730347e-01 1.681013703346252441e-01 -2.962843477725982666e-01 1.289123203605413437e-02 1.130209267139434814e-01 -9.750058501958847046e-02 1.495176851749420166e-01 -3.201232850551605225e-02 -1.054611504077911377e-01 -2.779725492000579834e-01 4.069676250219345093e-02 1.958002895116806030e-01 1.298652291297912598e-01 3.039245605468750000e-01 9.322568774223327637e-02 2.322128713130950928e-01 -1.954178214073181152e-01 -1.775814443826675415e-01 2.636761963367462158e-01 -2.170855849981307983e-01 1.162857115268707275e-01 2.247282862663269043e-01 1.744060069322586060e-01 5.292078852653503418e-02 3.882501646876335144e-02 -2.702241204679012299e-02 1.173807382583618164e-01 1.462816894054412842e-01 1.818702369928359985e-02 -9.031753987073898315e-02 -1.621201075613498688e-02 4.311573207378387451e-01
5.909033585339784622e-03 8.605151623487472534e-02 -2.094937562942504883e-01 1.837441325187683105e-02 -2.391974031925201416e-01 7.871130853891372681e-02 -3.208608329296112061e-01 -4.162444472312927246e-01 -2.731967866420745850e-01 -6.025842204689979553e-02 -7.514463365077972412e-02 1.624996513128280640e-01 1.376759558916091919e-01 1.894634217023849487e-01 6.748219486325979233e-03 3.290037810802459717e-01 -9.631232917308807373e-02 1.959511786699295044e-01 -6.347618252038955688e-02 2.266372926533222198e-02 6.300908327102661133e-02 -5.436579510569572449e-02 7.127530872821807861e-02 5.358030647039413452e-02 -1.594254970550537109e-01 -8.054529875516891479e-02 2.028677910566329956e-01 1.159534752368927002e-01 -4.828805476427078247e-02 -4.152023196220397949e-01 3.332927823066711426e-02 7.628808170557022095e-02
1.640435606241226196e-01 1.445459127426147461e-01 -7.193703204393386841e-02 1.546068675816059113e-02 -1.640871167182922363e-01 2.597223818302154541e-01 -2.005796581506729126e-01 -1.406750679016113281e-01 -2.723818719387054443e-01 -1.105088815093040466e-01 -2.649627998471260071e-02 8.857820928096771240e-02 1.332988142967224121e-01 1.172759011387825012e-01 1.106151640415191650e-01 4.074885249137878418e-01 -3.058811426162719727e-01 8.165866881608963013e-02 -1.077468767762184143e-01 1.730943173170089722e-01 1.442872732877731323e-01 -4.311046749353408813e-02 1.266750842332839966e-01 1.637215763330459595e-01 -1.562044918537139893e-01 -1.495869457721710205e-01 2.534267306327819824e-01 -3.563986346125602722e-02 5.010285228490829468e-02 -4.060499966144561768e-01 2.243747003376483917e-02 -1.141542475670576096e-02
-2.958298325538635254e-01 2.174261063337326050e-01 -7.402561604976654053e-02 6.038587912917137146e-02 -1.545156240463256836e-01 2.027236223220825195e-01 1.469345390796661377e-01 3.000287339091300964e-02 9.357965737581253052e-02 -2.297490537166595459e-01 -2.560380995273590088e-01 -2.872204780578613281e-01 2.566968202590942383e-01 -1.610354185104370117e-01 2.409135252237319946e-01 2.181387841701507568e-01 -1.728448569774627686e-01 -1.338430494070053101e-01 2.032986134290695190e-01 -1.475592106580734253e-01 9.467390924692153931e-02 2.839924097061157227e-01 9.157299250364303589e-02 -2.364771962165832520e-01 7.087709754705429077e-02 8.522970229387283325e-02 -5.773037672042846680e-02 1.046616211533546448e-01 -1.565403118729591370e-02 -2.429927438497543335e-01 2.035466209053993225e-02 1.023983806371688843e-01
-7.705810666084289551e-02 -1.075455844402313232e-01 -1.966935694217681885e-01 1.342122703790664673e-01 -6.859637051820755005e-02 4.855930805206298828e-01 -1.475760713219642639e-02 6.358665879815816879e-03 1.461440697312355042e-02 2.604399621486663818e-02 -4.154413640499114990e-01 3.828152641654014587e-02 1.687603443861007690e-01 1.792614697478711605e-03 1.878779381513595581e-01 2.905576229095458984e-01 -1.892162114381790161e-01 -7.741000037640333176e-03 1.271889209747314453e-01 -1.220691576600074768e-01 -9.882243722677230835e-02 3.087787628173828125e-01 3.021410703659057617e-01 -9.837380796670913696e-02 -8.890673518180847168e-02 1.639240384101867676e-01 7.096129469573497772e-03 4.639795981347560883e-03 1.512396186590194702e-01 -4.994315654039382935e-02 -1.239712312817573547e-01 -1.152172312140464783e-01
6.998380273580551147e-02 -4.053042456507682800e-02 -3.559131920337677002e-01 2.849225420504808426e-03 -1.492924541234970093e-01 1.813751757144927979e-01 9.831514209508895874e-02 -1.356102526187896729e-01 -2.754039131104946136e-02 -8.538079448044300079e-03 -2.947392463684082031e-01 6.088666245341300964e-02 2.926489710807800293e-01 -1.212382316589355469e-01 8.573350310325622559e-02 2.161595076322555542e-01 -2.483485639095306396e-01 2.340963780879974365e-01 1.259051263332366943e-01 -3.515489101409912109e-01 -1.057461500167846680e-01 -1.053467988967895508e-01 1.152497231960296631e-01 6.481580436229705811e-02 -2.909892238676548004e-03 -1.048953160643577576e-01 3.457298874855041504e-01 -1.032592356204986572e-01 -3.823398426175117493e-02 -3.031056225299835205e-01 5.687311664223670959e-02 -6.523632258176803589e-02
3.797411024570465088e-01 1.361148525029420853e-02 -1.588588505983352661e-01 1.554811000823974609e-01 -2.429938167333602905e-01 -1.320808678865432739e-01 2.175057679414749146e-02 -1.934657245874404907e-01 7.130821049213409424e-02 -1.094892397522926331e-01 -2.518149018287658691e-01 2.419720441102981567e-01 -1.622763928025960922e-03 -1.459684222936630249e-01 -2.762442454695701599e-03 1.128663718700408936e-01 -2.472543418407440186e-01 -1.645234823226928711e-01 1.113317385315895081e-01 -2.615577355027198792e-02 -5.262176692485809326e-02 3.429390788078308105e-01 1.044777482748031616e-01 -4.572128504514694214e-02 2.569625377655029297e-01 -1.479295790195465088e-01 8.296624571084976196e-02 4.999909922480583191e-02 1.369251608848571777e-01 -2.714430093765258789e-01 -1.011516898870468140e-01 2.899929583072662354e-01
-1.651123166084289551e-01 -1.947339251637458801e-02 -1.406154409050941467e-02 -1.515693366527557373e-01 -3.106958866119384766e-01 9.084046632051467896e-02 -1.684530079364776611e-01 1.806205362081527710e-01 -1.126871332526206970e-01 3.058050945401191711e-02 -2.261593726871069521e-05 -1.101741418242454529e-01 6.613299995660781860e-02 -7.837850600481033325e-02 2.212619185447692871e-01 1.135585680603981018e-01 -2.816699743270874023e-01 -1.764405369758605957e-01 1.942624151706695557e-01 -1.142571941018104553e-01 1.392818149179220200e-02 -1.896720528602600098e-01 -7.605662941932678223e-02 -2.323487401008605957e-01 1.297728568315505981e-01 3.888243809342384338e-02 -4.131703823804855347e-02 -1.177915558218955994e-01 1.879844367504119873e-01 -4.819437563419342041e-01 -3.385067358613014221e-02 3.540794253349304199e-01
3.351901844143867493e-02 1.954845637083053589e-01 -8.526415377855300903e-02 -3.324582278728485107e-01 -6.541389226913452148e-02 4.792741686105728149e-02 -5.153033882379531860e-03 -1.991275846958160400e-01 5.185863119550049305e-04 2.071388810873031616e-01 -5.158051382750272751e-03 -7.392080873250961304e-02 2.487844228744506836e-01 1.441575586795806885e-01 3.897511865943670273e-03 1.421202570199966431e-01 -4.150450825691223145e-01 1.717497408390045166e-01 2.003538608551025391e-01 2.421334087848663330e-01 -1.278963536024093628e-01 1.860832571983337402e-01 3.721878528594970703e-01 1.467071752995252609e-02 8.483212441205978394e-02 2.768877428025007248e-03 4.388249665498733521e-02 1.721419543027877808e-01 1.068405359983444214e-01 -6.483435630798339844e-02 -3.482885658740997314e-02 3.153966367244720459e-01
-1.425145864486694336e-01 1.776437759399414062e-01 -2.230136096477508545e-01 1.288364231586456299e-01 -1.386719942092895508e-01 2.433583587408065796e-01 2.616599202156066895e-02 3.247831389307975769e-02 -1.598545163869857788e-01 -1.393884420394897461e-01 -1.575084924697875977e-01 1.097683310508728027e-01 4.773851037025451660e-01 -5.537404119968414307e-02 8.489169180393218994e-02 5.097077414393424988e-02 -3.223518729209899902e-01 1.870338022708892822e-01 1.986832320690155029e-01 -2.051494717597961426e-01 1.322817243635654449e-02 4.363264143466949463e-02 6.844834983348846436e-02 -3.629654943943023682e-01 -4.327330738306045532e-02 -3.190329298377037048e-02 -5.465231463313102722e-02 -7.425771653652191162e-02 1.728441864252090454e-01 -3.300031647086143494e-02 -2.782588899135589600e-01 -1.588179729878902435e-02
-2.492615282535552979e-01 -1.887081414461135864e-01 -1.772488802671432495e-01 2.056251093745231628e-02 -1.507171839475631714e-01 1.542853564023971558e-01 -1.348726600408554077e-01 -9.906613267958164215e-03 -1.502940803766250610e-02 -2.842164039611816406e-01 -2.893508970737457275e-01 -2.187904901802539825e-02 1.571856439113616943e-01 1.389361917972564697e-01 3.167224824428558350e-01 2.287336066365242004e-02 -3.106920421123504639e-01 -1.920664757490158081e-01 1.320791095495223999e-01 -2.650851905345916748e-01 8.291480131447315216e-03 -4.005025548394769430e-04 2.449875324964523315e-01 -2.758885920047760010e-01 2.271737903356552124e-02 5.663416162133216858e-02 -4.865405336022377014e-02 -2.442883998155593872e-01 -3.474732488393783569e-02 -2.708360552787780762e-02 -1.413066238164901733e-01 2.248174250125885010e-01
3.837200999259948730e-02 1.488346904516220093e-01 8.335687965154647827e-02 4.048568010330200195e-01 -5.474624037742614746e-02 2.360864877700805664e-01 -6.732710450887680054e-02 -3.667218983173370361e-02 6.840010732412338257e-02 -1.560813337564468384e-01 -8.519294112920761108e-02 9.788049757480621338e-02 1.032890677452087402e-01 -9.302458725869655609e-03 4.033501818776130676e-02 9.364767372608184814e-02 -4.015936255455017090e-01 -6.828905642032623291e-02 3.353512883186340332e-01 -3.077811934053897858e-02 2.491901069879531860e-02 2.810259759426116943e-01 -8.650695532560348511e-02 1.796320825815200806e-01 1.791182458400726318e-01 -1.756036132574081421e-01 8.118768036365509033e-02 -2.972042374312877655e-02 -4.200173169374465942e-02 -2.131790667772293091e-01 -9.559669345617294312e-02 3.852751255035400391e-01
-1.402961909770965576e-01 1.864572167396545410e-01 -2.776620984077453613e-01 1.080027744174003601e-01 -1.153817772865295410e-01 2.797342240810394287e-01 1.187997311353683472e-01 -2.333083897829055786e-01 5.128469318151473999e-02 4.360175877809524536e-02 -1.435772925615310669e-01 8.406870067119598389e-02 3.344761431217193604e-01 -2.993758581578731537e-02 -4.698884114623069763e-02 6.508416682481765747e-02 -3.760472536087036133e-01 3.355333581566810608e-02 9.733075648546218872e-02 -3.780009150505065918e-01 1.547642168588936329e-03 -5.716832727193832397e-02 1.376326978206634521e-01 -9.969023056328296661e-03 -2.893585860729217529e-01 1.423959434032440186e-01 1.428455710411071777e-01 -7.003554701805114746e-02 8.621710538864135742e-02 -3.008162975311279297e-01 -2.712044678628444672e-02 8.346470072865486145e-03
1.387998014688491821e-01 -1.169149577617645264e-01 -1.401017010211944580e-01 1.165579631924629211e-01 -3.073750138282775879e-01 2.455123811960220337e-01 -1.254194378852844238e-01 -6.472132354974746704e-02 8.268987387418746948e-02 -1.085480228066444397e-01 -2.607198357582092285e-01 1.887595951557159424e-01 1.769083668477833271e-03 2.105550318956375122e-01 2.992126345634460449e-01 -7.183323055505752563e-02 1.733607500791549683e-01 -1.047074981033802032e-02 1.045233383774757385e-01 6.218486465513706207e-03 8.812463283538818359e-02 1.004293560981750488e-01 3.389747142791748047e-01 -2.332899123430252075e-01 -1.170766130089759827e-01 -1.608869284391403198e-01 1.735417842864990234e-01 4.703610017895698547e-02 2.981555163860321045e-01 -3.285307884216308594e-01 7.560273632407188416e-03 -2.849933691322803497e-02
-1.293686777353286743e-02 1.732179671525955200e-01 -2.052284479141235352e-01 1.623627096414566040e-01 2.374393343925476074e-01 4.757261276245117188e-02 -3.074809722602367401e-02 -2.065609395503997803e-02 -3.834051266312599182e-02 -2.096090018749237061e-01 -1.194230839610099792e-01 -1.202315464615821838e-01 1.204125508666038513e-01 9.478165209293365479e-02 3.117465972900390625e-02 2.295519411563873291e-01 -3.619998693466186523e-01 -8.265071362257003784e-02 3.068018555641174316e-01 2.322743237018585205e-01 -1.087246760725975037e-01 2.266857475042343140e-01 1.422617211937904358e-02 7.418958842754364014e-02 1.748533546924591064e-01 -3.491859734058380127e-01 8.913503587245941162e-02 -6.362723559141159058e-02 1.413059830665588379e-01 -2.111438065767288208e-01 1.159413680434226990e-01 3.044761419296264648e-01
8.934830874204635620e-02 -2.025266736745834351e-02 -1.692663729190826416e-01 1.751428544521331787e-01 3.740688040852546692e-02 2.773483395576477051e-01 -1.487330719828605652e-02 -3.406741842627525330e-02 -7.852546870708465576e-03 -1.142340525984764099e-01 7.545630633831024170e-02 -9.154498577117919922e-02 -1.377828717231750488e-01 1.619349420070648193e-01 -7.383774220943450928e-02 3.732467591762542725e-01 -3.574285805225372314e-01 -9.495232254266738892e-02 2.305572181940078735e-01 1.058050468564033508e-01 -1.195946410298347473e-01 -2.335710823535919189e-01 2.308766543865203857e-01 2.603747881948947906e-02 -8.643792942166328430e-03 -1.079315543174743652e-01 3.220964074134826660e-01 -9.186425013467669487e-04 2.263041771948337555e-02 -1.853807568550109863e-01 3.389670550823211670e-01 2.149638086557388306e-01
3.090285882353782654e-02 1.266619265079498291e-01 -1.164285931736230850e-02 -1.929754316806793213e-01 2.219157367944717407e-01 1.917744986712932587e-02 -1.459012925624847412e-01 -9.445907920598983765e-02 -3.983674198389053345e-02 -2.570918202400207520e-01 -7.909210771322250366e-02 -8.157152682542800903e-02 2.713437676429748535e-01 2.961702346801757812e-01 5.418719723820686340e-02 -1.165672838687896729e-01 -3.155723810195922852e-01 9.776089340448379517e-02 1.421788483858108521e-01 5.942026618868112564e-03 1.688166405074298382e-03 2.258084714412689209e-01 2.884186804294586182e-01 -3.042198717594146729e-01 1.765608936548233032e-01 -2.778250277042388916e-01 2.813927456736564636e-02 1.982294470071792603e-01 -3.773977980017662048e-02 -2.830102145671844482e-01 -4.084795340895652771e-02 1.399512141942977905e-01
1.293487846851348877e-01 -1.837344318628311157e-01 -2.569590508937835693e-01 1.963824778795242310e-01 -2.247339934110641479e-01 2.449937723577022552e-02 1.640875488519668579e-01 9.256997145712375641e-03 1.611394733190536499e-01 -1.050192788243293762e-01 -2.060820460319519043e-01 8.877717703580856323e-02 4.006422311067581177e-02 -2.517030388116836548e-02 2.120026350021362305e-01 1.209035217761993408e-01 -1.747470498085021973e-01 -2.508934028446674347e-02 2.895234227180480957e-01 2.763996720314025879e-01 -1.056438870728015900e-02 -7.646512240171432495e-02 1.598306894302368164e-01 2.151342183351516724e-01 1.082890555262565613e-01 -1.990981698036193848e-01 3.137322142720222473e-02 1.731182485818862915e-01 5.496665090322494507e-02 -2.918751537799835205e-01 6.395476311445236206e-02 4.169601202011108398e-01
3.797169402241706848e-02 -4.818578436970710754e-02 -1.864275485277175903e-01 -6.601629406213760376e-02 -1.236797571182250977e-01 1.633696556091308594e-01 1.617688238620758057e-01 1.970471255481243134e-02 1.392818838357925415e-01 -7.281562779098749161e-03 -1.472244262695312500e-01 4.309384152293205261e-02 -3.107220865786075592e-02 -7.681167125701904297e-02 3.441461175680160522e-02 1.002258211374282837e-01 -4.460570514202117920e-01 1.579068005084991455e-01 1.774522960186004639e-01 7.280393689870834351e-02 1.133203282952308655e-01 8.641372434794902802e-03 2.379843790549784899e-04 5.348218977451324463e-02 -2.633488178253173828e-01 -2.465424537658691406e-01 4.010885059833526611e-01 -2.882212959229946136e-02 -1.275269091129302979e-01 -1.320980638265609741e-01 -3.022304475307464600e-01 3.662473559379577637e-01
3.288362920284271240e-02 2.978429012000560760e-02 -2.294391691684722900e-01 2.147009074687957764e-01 7.012286782264709473e-02 -8.520513027906417847e-02 -2.324778027832508087e-02 -2.055963426828384399e-01 -2.360511384904384613e-02 -3.050064742565155029e-01 1.095694974064826965e-01 1.730549335479736328e-01 1.990355849266052246e-01 1.520074903964996338e-01 -2.865058928728103638e-02 -3.273245319724082947e-02 -2.136219739913940430e-01 -4.601899534463882446e-02 4.023380279541015625e-01 -1.460348665714263916e-01 6.199167668819427490e-02 2.387854084372520447e-02 1.482947468757629395e-01 -1.202568933367729187e-01 1.958219259977340698e-01 -3.857172429561614990e-01 2.367142587900161743e-01 5.502388626337051392e-02 8.182210475206375122e-02 -2.875887155532836914e-01 -1.347903721034526825e-02 1.912135034799575806e-01
1.305574178695678711e-01 2.693535201251506805e-02 2.043697088956832886e-01 -8.534360677003860474e-02 -1.748991310596466064e-01 3.798442333936691284e-02 -2.273011058568954468e-01 -1.517396569252014160e-01 -3.684191033244132996e-02 2.693288028240203857e-02 3.627119213342666626e-02 -8.739548176527023315e-02 2.934561669826507568e-01 -2.300316654145717621e-02 -3.023658879101276398e-02 1.465234607458114624e-01 -4.927376508712768555e-01 9.739226102828979492e-02 9.167604148387908936e-02 -2.213934659957885742e-01 6.155426055192947388e-02 2.203780859708786011e-01 8.711093664169311523e-02 -2.037730216979980469e-01 -9.356954693794250488e-02 9.199454635381698608e-02 3.570123016834259033e-01 -1.150962039828300476e-01 -5.594582483172416687e-02 -2.529643774032592773e-01 2.127976566553115845e-01 1.577996164560317993e-01
3.807780146598815918e-02 6.378406286239624023e-02 -1.451700925827026367e-01 7.345685362815856934e-02 3.168784677982330322e-01 1.006482541561126709e-01 1.434342563152313232e-01 3.723962977528572083e-02 -2.606382966041564941e-01 -1.597303301095962524e-01 4.624961875379085541e-04 1.478702276945114136e-01 1.271198689937591553e-01 5.185700580477714539e-02 6.345906853675842285e-02 2.653135061264038086e-01 -2.184793204069137573e-01 2.056134790182113647e-01 2.965241372585296631e-01 2.263585627079010010e-01 -1.174546182155609131e-01 1.840172857046127319e-01 2.799661643803119659e-02 -2.139634191989898682e-01 1.909864842891693115e-01 -3.418259918689727783e-01 1.507026106119155884e-01 5.742450803518295288e-02 8.998185396194458008e-02 -2.380592525005340576e-01 2.129393629729747772e-02 2.428605854511260986e-01
-4.944017156958580017e-02 -1.404203474521636963e-01 -2.036243230104446411e-01 3.096048347651958466e-02 -2.390649318695068359e-01 -4.451002180576324463e-02 2.135391347110271454e-02 1.372922584414482117e-02 -3.849929943680763245e-02 -1.030970066785812378e-01 1.226117014884948730e-01 -1.804581582546234131e-01 4.789563715457916260e-01 -2.162782847881317139e-01 3.411105871200561523e-01 -4.907259345054626465e-02 -2.794287800788879395e-01 -1.801990158855915070e-02 2.672775685787200928e-01 -1.673652827739715576e-01 7.119074463844299316e-02 -3.592260926961898804e-02 1.397825628519058228e-01 -3.704480826854705811e-02 1.373615860939025879e-02 -5.836325883865356445e-02 3.471087291836738586e-02 -8.685176819562911987e-02 -3.027260899543762207e-01 -1.745097339153289795e-01 -1.598151475191116333e-01 2.363989949226379395e-01
-1.114396005868911743e-01 2.799029052257537842e-01 -1.196112036705017090e-01 7.475237548351287842e-02 -1.536806672811508179e-01 2.760968171060085297e-02 1.598148047924041748e-01 1.412528753280639648e-01 -1.517501324415206909e-01 -1.165698990225791931e-01 -2.412382513284683228e-02 1.220387443900108337e-01 -2.448210120201110840e-01 1.589080542325973511e-01 -4.317338764667510986e-02 2.138668298721313477e-01 -3.940839469432830811e-01 4.470310639590024948e-03 3.749756813049316406e-01 -1.540025323629379272e-01 -1.320449169725179672e-02 2.014244496822357178e-01 2.073772698640823364e-01 1.622768044471740723e-01 -1.615834385156631470e-01 -2.301163673400878906e-01 2.350197136402130127e-01 -1.625547409057617188e-01 7.444547023624181747e-03 -9.262179583311080933e-02 -4.277316853404045105e-03 1.883590817451477051e-01
4.620914906263351440e-02 1.629482209682464600e-01 -8.027128130197525024e-02 -1.196799916215240955e-03 -9.088905900716781616e-02 1.238265354186296463e-02 -8.724747598171234131e-02 -1.351584792137145996e-01 -3.726564347743988037e-01 5.987561121582984924e-02 -6.259141117334365845e-02 1.937653571367263794e-01 -1.048735678195953369e-01 9.481526911258697510e-02 6.047753244638442993e-02 9.180516004562377930e-02 -2.998407781124114990e-01 2.316400855779647827e-01 -2.198615223169326782e-01 -6.645314395427703857e-02 6.985352933406829834e-02 6.654408574104309082e-02 1.862631291151046753e-01 1.379384696483612061e-01 -1.842457428574562073e-02 -2.528898715972900391e-01 3.049320578575134277e-01 -3.752502501010894775e-01 8.039321005344390869e-02 -3.589034676551818848e-01 -3.094936953857541084e-03 1.478519290685653687e-01
-3.561759740114212036e-02 1.155033111572265625e-01 -3.186568021774291992e-01 -2.451062798500061035e-01 1.299551315605640411e-02 -4.435711726546287537e-02 7.136370986700057983e-02 3.732655942440032959e-02 -1.849507242441177368e-01 -2.510116398334503174e-01 -6.601439416408538818e-02 8.178099244832992554e-02 1.949314177036285400e-01 9.758048504590988159e-02 1.973327994346618652e-01 -4.662503674626350403e-02 -2.011944353580474854e-01 1.476649045944213867e-01 1.772229745984077454e-02 2.116371393203735352e-01 -9.418875724077224731e-02 1.150543764233589172e-01 2.055365890264511108e-01 -1.805347949266433716e-01 8.030059980228543282e-04 -1.825136542320251465e-01 1.993850246071815491e-02 2.345182746648788452e-01 3.429101109504699707e-01 3.867302089929580688e-03 -3.903635591268539429e-02 4.539656043052673340e-01
8.219724148511886597e-02 1.821332275867462158e-01 -1.487114876508712769e-01 6.542100757360458374e-02 -1.389953345060348511e-01 3.818156421184539795e-01 -1.338372081518173218e-01 -9.449344873428344727e-02 -1.260953396558761597e-01 -2.125020474195480347e-01 -4.582536220550537109e-01 5.750919505953788757e-02 3.320982158184051514e-01 -1.387248933315277100e-01 2.270935177803039551e-01 1.780402809381484985e-01 -3.904962912201881409e-02 -1.069026142358779907e-01 1.936256140470504761e-01 -2.685391306877136230e-01 9.015203267335891724e-02 4.768742993474006653e-02 1.787948310375213623e-01 -1.913172379136085510e-02 -9.893517941236495972e-03 1.421878784894943237e-01 1.424795091152191162e-01 1.340644806623458862e-01 -2.148000150918960571e-02 -1.051005944609642029e-01 -1.384846419095993042e-01 -6.559278699569404125e-04
-2.326289862394332886e-01 -1.407071202993392944e-01 -4.891722928732633591e-03 3.225021436810493469e-02 -2.111779302358627319e-01 -4.163683950901031494e-02 5.051030591130256653e-02 -9.822789579629898071e-02 -1.637340039014816284e-01 -1.324579417705535889e-01 -1.406711637973785400e-01 -4.113206267356872559e-02 3.365137875080108643e-01 2.358701974153518677e-01 1.388546973466873169e-01 4.279690980911254883e-01 -4.062393903732299805e-01 1.439502686262130737e-01 2.067113667726516724e-01 7.003202289342880249e-02 -1.686721295118331909e-02 5.606722831726074219e-02 3.982474282383918762e-02 2.104499042034149170e-01 1.326224580407142639e-02 3.574240207672119141e-02 8.819031715393066406e-02 3.082647323608398438e-01 -9.856045991182327271e-02 -6.998443603515625000e-02 8.261814713478088379e-02 1.447670608758926392e-01
2.211652547121047974e-01 6.099056079983711243e-02 -1.181475669145584106e-01 1.550599467009305954e-02 -2.508067488670349121e-01 -3.009680099785327911e-02 1.675115078687667847e-01 -1.828786730766296387e-02 -5.391745269298553467e-02 8.079568296670913696e-02 -2.035031467676162720e-01 1.941223442554473877e-01 1.700670272111892700e-01 2.167069762945175171e-01 -1.323435455560684204e-01 1.002895385026931763e-01 -4.095653593540191650e-01 -2.902969419956207275e-01 3.358058929443359375e-01 -7.239564508199691772e-02 2.404947299510240555e-03 3.298180103302001953e-01 5.464987084269523621e-02 5.740454047918319702e-02 -9.332678467035293579e-02 1.322458684444427490e-01 1.039630621671676636e-01 3.035457991063594818e-02 1.045606285333633423e-01 -1.880651414394378662e-01 8.100882917642593384e-02 2.703515589237213135e-01
1.614592522382736206e-01 3.192030265927314758e-02 -3.356890082359313965e-01 2.798227071762084961e-01 -3.301139920949935913e-02 -1.422758447006344795e-03 -2.250736812129616737e-03 -7.001809775829315186e-02 -1.815574020147323608e-01 -4.646122828125953674e-02 -2.442758083343505859e-01 1.853159815073013306e-01 -5.222782865166664124e-02 1.620064675807952881e-01 -1.660312563180923462e-01 6.092980131506919861e-02 -2.608027458190917969e-01 1.408084928989410400e-01 3.549126982688903809e-01 8.713999390602111816e-02 3.898192197084426880e-02 4.434272050857543945e-01 4.214275255799293518e-02 9.529838711023330688e-02 1.329329162836074829e-01 -8.218493312597274780e-02 3.223380818963050842e-02 6.267540156841278076e-02 6.343276798725128174e-02 -2.499797195196151733e-01 1.252455562353134155e-01 2.110411375761032104e-01
5.819499865174293518e-02 -7.547137886285781860e-02 -3.960293531417846680e-01 -1.812448948621749878e-01 -1.065084189176559448e-01 2.930323220789432526e-02 1.105449497699737549e-01 9.232843667268753052e-02 -2.653334140777587891e-01 -6.778462231159210205e-02 -2.329561263322830200e-01 6.465739756822586060e-02 1.079638972878456116e-01 -1.980601251125335693e-01 7.587871700525283813e-02 9.137288480997085571e-02 -2.165975272655487061e-01 2.869194447994232178e-01 2.062980383634567261e-01 -3.065515160560607910e-01 6.057380698621273041e-03 1.387430261820554733e-02 1.751259863376617432e-01 1.619418859481811523e-01 -9.115593135356903076e-02 -1.103132665157318115e-01 3.817536830902099609e-01 -1.747488602995872498e-02 6.523795425891876221e-02 -2.212201058864593506e-01 -1.616006791591644287e-01 3.350427001714706421e-02
6.733307242393493652e-02 2.683202624320983887e-01 -3.940490074455738068e-03 4.198079928755760193e-02 6.520895659923553467e-02 3.477543592453002930e-02 -2.304548919200897217e-01 -1.292530745267868042e-01 4.654655978083610535e-02 -3.240403234958648682e-01 -1.490191519260406494e-01 8.384190499782562256e-02 6.284220516681671143e-02 -2.603304013609886169e-02 2.622267603874206543e-01 -7.683508843183517456e-02 -3.986786603927612305e-01 1.487752795219421387e-01 1.619821786880493164e-01 6.792272627353668213e-02 1.137893497943878174e-01 1.244804933667182922e-01 2.055848576128482819e-02 3.086645901203155518e-01 -2.019851654767990112e-01 -3.074086010456085205e-01 3.122598826885223389e-01 5.226293951272964478e-02 6.312389671802520752e-02 -2.325381189584732056e-01 1.713157072663307190e-02 2.754397690296173096e-02
-2.659193575382232666e-01 -9.241256117820739746e-02 -1.238332465291023254e-01 1.553255915641784668e-01 -1.632216423749923706e-01 -8.587143570184707642e-02 -2.658331990242004395e-01 -5.048679187893867493e-03 -3.318192809820175171e-02 -2.207972705364227295e-01 -1.527640521526336670e-01 2.232785671949386597e-01 4.424133151769638062e-02 -1.205485835671424866e-01 1.993497759103775024e-01 5.863612890243530273e-02 -1.195918098092079163e-01 7.874704152345657349e-02 -2.536929026246070862e-02 1.314564347267150879e-01 8.434825390577316284e-02 3.561942577362060547e-01 7.070288807153701782e-02 -2.135840654373168945e-01 -4.389504436403512955e-03 -1.426321566104888916e-01 3.802943527698516846e-01 -1.551363617181777954e-01 -2.854669690132141113e-01 -2.782390415668487549e-01 -1.094289720058441162e-01 1.043862700462341309e-01
2.463134825229644775e-01 1.669142097234725952e-01 1.531203091144561768e-02 -7.070268969982862473e-03 -1.840384304523468018e-01 -1.167888119816780090e-01 1.699519902467727661e-01 -2.242316752672195435e-01 -2.110794037580490112e-01 2.422421425580978394e-02 -1.313334703445434570e-01 7.777964323759078979e-02 2.129976749420166016e-01 -7.953360676765441895e-02 -1.118989512324333191e-01 1.074364408850669861e-01 -2.318264842033386230e-01 4.966063052415847778e-02 2.975944578647613525e-01 9.694918058812618256e-03 -2.029408514499664307e-01 5.040777325630187988e-01 -6.127646565437316895e-02 7.730491459369659424e-02 -1.079688444733619690e-01 -1.741614006459712982e-02 1.162044629454612732e-01 -8.388205431401729584e-03 1.038549765944480896e-01 -3.055536448955535889e-01 2.621055115014314651e-03 2.464711070060729980e-01
-1.418502777814865112e-01 3.969549834728240967e-01 -1.688942685723304749e-02 1.272102445363998413e-01 -1.491796970367431641e-01 8.165285736322402954e-02 2.647157944738864899e-02 3.457921743392944336e-02 2.866648696362972260e-02 1.496068388223648071e-01 -1.975113749504089355e-01 -7.105676829814910889e-02 4.930997490882873535e-01 -7.089528441429138184e-02 1.122825518250465393e-01 2.976328134536743164e-01 -6.068190559744834900e-02 1.198125034570693970e-01 1.612398475408554077e-01 5.840459838509559631e-03 -3.079857863485813141e-02 9.817960113286972046e-02 1.984047740697860718e-01 -1.437346339225769043e-01 -1.895922124385833740e-01 3.194840624928474426e-02 1.305869817733764648e-01 -1.598175615072250366e-01 1.079289838671684265e-01 -3.054262399673461914e-01 -2.419954538345336914e-01 -2.552480436861515045e-02
-9.862025827169418335e-02 1.520531624555587769e-01 -5.251415446400642395e-02 1.097342446446418762e-01 -1.572847217321395874e-01 1.363055258989334106e-01 1.142658516764640808e-01 9.090021252632141113e-02 1.173414736986160278e-01 -2.447165781632065773e-03 -2.923020124435424805e-01 -1.149789094924926758e-01 -1.601384878158569336e-01 2.143233418464660645e-01 3.737489879131317139e-02 -1.954320818185806274e-01 -2.984932959079742432e-01 2.254924178123474121e-01 -5.434612557291984558e-02 -6.250027567148208618e-02 1.159727647900581360e-01 1.227802038192749023e-01 1.769272238016128540e-01 7.130127400159835815e-02 1.627390086650848389e-01 -2.331012338399887085e-01 3.385717868804931641e-01 -1.737710684537887573e-01 -8.880509436130523682e-02 -1.596620529890060425e-01 6.607466936111450195e-02 4.347458779811859131e-01
1.408273130655288696e-01 8.114431053400039673e-02 -1.054170280694961548e-01 2.110588401556015015e-01 -1.383244395256042480e-01 2.370216250419616699e-01 6.998032797127962112e-03 -4.664827138185501099e-02 1.435617655515670776e-01 2.478343993425369263e-02 -9.232206642627716064e-02 -2.858513891696929932e-01 8.928997814655303955e-02 -5.325183644890785217e-02 2.122738957405090332e-01 -3.582248091697692871e-02 -1.971377432346343994e-01 2.736268043518066406e-01 6.975951790809631348e-02 2.233796566724777222e-01 1.505419015884399414e-01 7.823364436626434326e-02 1.194741725921630859e-01 -1.836768388748168945e-01 -7.079632580280303955e-02 -5.868192017078399658e-02 -3.292710706591606140e-02 3.466969728469848633e-01 -2.289946228265762329e-01 -3.344193696975708008e-01 -8.119713515043258667e-02 3.547891676425933838e-01
-3.250217735767364502e-01 9.716617874801158905e-03 5.399299040436744690e-02 4.839790239930152893e-02 -8.600308746099472046e-02 2.129704058170318604e-01 -4.292451590299606323e-02 -1.261349469423294067e-01 3.345591947436332703e-02 -3.220401108264923096e-01 -3.654874628409743309e-03 -8.335819840431213379e-02 2.919937372207641602e-01 7.822606712579727173e-02 9.312201291322708130e-02 2.820835113525390625e-01 -2.478788644075393677e-01 -1.478131562471389771e-01 5.967186391353607178e-02 -1.396585404872894287e-01 4.875881224870681763e-02 1.952276080846786499e-01 2.050241529941558838e-01 -4.897404909133911133e-01 1.429733335971832275e-01 -3.780105337500572205e-02 5.945026502013206482e-02 -1.820220500230789185e-01 -5.840049590915441513e-03 -9.819805622100830078e-02 -6.202102825045585632e-02 1.621716469526290894e-01
1.584872156381607056e-01 -6.134621798992156982e-02 1.122489869594573975e-01 1.387904435396194458e-01 3.741983324289321899e-02 4.153740778565406799e-02 2.943316660821437836e-02 -6.615573912858963013e-02 -1.548063158988952637e-01 -2.765867114067077637e-01 -2.910271584987640381e-01 1.439262777566909790e-01 2.882055938243865967e-01 -1.562508791685104370e-01 7.234369218349456787e-02 -6.789283454418182373e-02 -3.281315267086029053e-01 1.139848977327346802e-01 3.683699369430541992e-01 1.525974422693252563e-01 -7.371234823949635029e-04 -1.740981638431549072e-02 1.060598194599151611e-01 -2.547998726367950439e-02 8.560976386070251465e-02 -3.667706549167633057e-01 1.407764852046966553e-01 -1.038595065474510193e-01 3.298316150903701782e-02 -1.392250806093215942e-01 -9.225808084011077881e-03 3.504752814769744873e-01
2.139417976140975952e-01 -1.099149659276008606e-01 -3.514220118522644043e-01 1.738053858280181885e-01 9.214405901730060577e-03 1.583649814128875732e-01 2.714119553565979004e-01 7.285011559724807739e-02 2.059199064970016479e-01 -6.082960218191146851e-02 -1.380286365747451782e-01 1.636481583118438721e-01 8.543834835290908813e-02 1.611384749412536621e-01 2.115848660469055176e-01 8.701036125421524048e-02 -2.438774704933166504e-01 1.540537029504776001e-01 4.801719635725021362e-02 4.639609530568122864e-02 -2.227035164833068848e-01 7.271789014339447021e-03 3.002414107322692871e-01 2.909851633012294769e-02 1.560709625482559204e-01 -2.160496562719345093e-01 6.591028999537229538e-03 1.554445922374725342e-01 1.542513072490692139e-01 -1.746506392955780029e-01 6.995058059692382812e-02 3.521732091903686523e-01
-6.976617127656936646e-02 6.000358145684003830e-03 3.069682605564594269e-02 1.959578096866607666e-01 -2.244023978710174561e-01 2.689146101474761963e-01 6.625948846340179443e-02 4.172077402472496033e-02 1.559701561927795410e-01 -1.752456575632095337e-01 -2.133777737617492676e-01 -2.425530552864074707e-01 -6.043716892600059509e-02 7.636369019746780396e-02 -5.510883033275604248e-02 1.194615289568901062e-01 -3.183022141456604004e-01 1.797146350145339966e-01 1.018009334802627563e-01 -9.281214326620101929e-02 6.774792820215225220e-02 1.220134720206260681e-01 8.486003428697586060e-02 1.165547296404838562e-01 -1.373604387044906616e-01 -1.666774451732635498e-01 7.555878162384033203e-02 3.448302149772644043e-01 -2.258281409740447998e-01 -3.277751505374908447e-01 -3.287022113800048828e-01 1.007959842681884766e-01
6.426361948251724243e-02 1.257841289043426514e-01 -6.039775535464286804e-02 1.309261023998260498e-01 -7.794918864965438843e-02 2.848730683326721191e-01 2.488696873188018799e-01 -2.912845313549041748e-01 -3.378610312938690186e-02 -2.442338168621063232e-01 -1.195972338318824768e-01 -3.749191761016845703e-02 9.089999645948410034e-02 2.330154776573181152e-01 1.325878798961639404e-01 4.965106546878814697e-01 -4.056761786341667175e-02 3.039639890193939209e-01 7.968491315841674805e-02 1.032644882798194885e-02 -7.839176803827285767e-02 1.746113896369934082e-01 4.933014977723360062e-03 -7.192858494818210602e-03 1.481654029339551926e-02 1.627018153667449951e-01 1.655338704586029053e-01 3.246088698506355286e-02 -1.931148618459701538e-01 -1.404045373201370239e-01 5.539534986019134521e-02 2.639253735542297363e-01
4.847985506057739258e-02 1.220073252916336060e-01 1.968847066164016724e-01 4.140588641166687012e-02 -1.832436025142669678e-01 -5.156815424561500549e-02 -3.375971317291259766e-02 4.065251350402832031e-02 -7.997691631317138672e-03 -2.744018435478210449e-01 4.010326787829399109e-02 -1.070753633975982666e-01 1.826284676790237427e-01 1.089948937296867371e-01 3.988858759403228760e-01 6.499109417200088501e-02 -5.572772771120071411e-02 2.016347087919712067e-02 1.183528304100036621e-01 -1.876070797443389893e-01 -1.417817082256078720e-02 -9.033077955245971680e-02 1.972994655370712280e-01 -2.651537656784057617e-01 4.758349061012268066e-02 2.347282133996486664e-02 -1.722443662583827972e-02 -1.148362979292869568e-01 2.532227933406829834e-01 -3.927983939647674561e-01 -1.093076691031455994e-01 4.350696504116058350e-01
-7.460382580757141113e-02 2.608568221330642700e-02 -1.580258458852767944e-01 -7.048110663890838623e-02 -1.335338652133941650e-01 1.595890372991561890e-01 6.869134493172168732e-03 -1.251173168420791626e-01 4.295096918940544128e-02 -9.281942248344421387e-02 -4.788955748081207275e-01 -2.185333222150802612e-01 -1.673240028321743011e-02 6.149108335375785828e-02 1.609101444482803345e-01 1.973173767328262329e-01 -2.446362823247909546e-01 2.794197797775268555e-01 -2.304503880441188812e-02 1.042520031332969666e-01 2.523037195205688477e-01 -7.368408143520355225e-02 5.899378284811973572e-02 -2.259772270917892456e-01 -1.007532980293035507e-02 1.501355785876512527e-03 1.047300025820732117e-01 2.897621989250183105e-01 1.846488714218139648e-01 -1.143097993917763233e-03 -3.140475973486900330e-02 3.811769485473632812e-01
-1.153719052672386169e-01 -5.828631296753883362e-02 -2.920145690441131592e-01 3.082587420940399170e-01 -4.220442473888397217e-02 -1.587483435869216919e-01 7.200361043214797974e-02 -1.059421300888061523e-01 -6.910307705402374268e-02 -3.479767963290214539e-02 -2.789871990680694580e-01 2.204948663711547852e-02 3.295074701309204102e-01 -2.187144476920366287e-03 -1.797261387109756470e-01 3.012859821319580078e-01 -2.063244730234146118e-01 -2.235747501254081726e-02 1.670453995466232300e-01 -8.040187507867813110e-02 -3.795200586318969727e-02 5.913218483328819275e-02 1.642966568470001221e-01 -1.884090155363082886e-01 1.397882848978042603e-01 3.295539319515228271e-01 1.015285253524780273e-01 4.958706349134445190e-02 -1.994306892156600952e-01 -1.692719459533691406e-01 1.624207198619842529e-01 2.511147856712341309e-01
-2.126623839139938354e-01 1.347610354423522949e-01 -2.037316858768463135e-01 6.539092957973480225e-02 1.166626662015914917e-01 1.841700635850429535e-03 -1.563659161329269409e-01 1.168087869882583618e-01 -2.536727488040924072e-01 -3.187481462955474854e-01 1.010053679347038269e-01 1.295506805181503296e-01 1.986245959997177124e-01 8.952161669731140137e-02 -1.559206098318099976e-02 1.532196998596191406e-01 2.183876000344753265e-02 -5.815752968192100525e-02 4.392029047012329102e-01 7.229890674352645874e-02 1.891967058181762695e-01 2.991448342800140381e-01 1.837466657161712646e-01 -2.230799384415149689e-02 2.048279643058776855e-01 -7.941203191876411438e-03 1.026137471199035645e-01 -3.619989752769470215e-02 7.122151553630828857e-03 -3.136090338230133057e-01 2.072044648230075836e-03 2.474070042371749878e-01
3.139685466885566711e-02 -1.401447355747222900e-01 1.802017837762832642e-01 -1.051498875021934509e-01 -1.475802809000015259e-01 3.346871435642242432e-01 8.308868855237960815e-02 -1.013855915516614914e-02 -2.630103938281536102e-02 -8.493448607623577118e-03 -8.697409182786941528e-02 -1.274684723466634750e-02 1.769495606422424316e-01 2.153625637292861938e-01 -2.219021879136562347e-02 4.258291423320770264e-02 -3.905871510505676270e-01 7.016764581203460693e-02 1.889313012361526489e-01 -4.316903650760650635e-01 -1.388836503028869629e-01 3.994548618793487549e-01 3.996131196618080139e-02 -4.103268682956695557e-02 -1.282854527235031128e-01 2.899455605074763298e-03 1.427251379936933517e-02 -3.895790874958038330e-02 6.737492978572845459e-02 -2.671829760074615479e-01 1.793550550937652588e-01 1.364030092954635620e-01
-1.807152177207171917e-03 -1.404221355915069580e-01 -3.373500704765319824e-02 3.149584233760833740e-01 6.523562967777252197e-02 1.004459187388420105e-01 -1.236190870404243469e-01 -7.996617257595062256e-02 -2.802798748016357422e-01 -2.830240726470947266e-01 1.574595421552658081e-01 -1.921757869422435760e-02 1.664688577875494957e-03 -8.109326474368572235e-03 2.350404709577560425e-01 3.800214268267154694e-03 -1.920992434024810791e-01 3.844153583049774170e-01 1.390078514814376831e-01 -9.480442106723785400e-02 4.356125742197036743e-02 -3.481619805097579956e-02 2.665164768695831299e-01 1.064586043357849121e-01 -1.300933957099914551e-01 2.688883803784847260e-02 3.347534239292144775e-01 -1.447112262248992920e-01 1.040928512811660767e-01 -3.602434396743774414e-01 1.188388168811798096e-01 -3.044162318110466003e-02
1.918079107999801636e-01 1.092542484402656555e-01 -2.358901053667068481e-01 2.616210281848907471e-02 -1.205383986234664917e-01 1.275144666433334351e-01 -1.872702687978744507e-01 -3.697834908962249756e-01 -1.285513490438461304e-01 -1.272806525230407715e-01 -6.054535508155822754e-02 1.764918714761734009e-01 4.519904404878616333e-02 1.418077200651168823e-01 -1.270791236311197281e-02 2.601282298564910889e-01 -4.365831017494201660e-01 4.148323088884353638e-02 -1.628746241331100464e-01 -2.460542879998683929e-02 6.093284115195274353e-02 1.840484440326690674e-01 1.574602536857128143e-02 2.051517069339752197e-01 -5.534465610980987549e-02 3.995328769087791443e-02 2.172385603189468384e-01 4.320153966546058655e-02 3.157867491245269775e-02 -4.211008846759796143e-01 -5.135849118232727051e-02 2.763250470161437988e-02
-1.492997910827398300e-02 -9.425147436559200287e-03 -3.273663520812988281e-01 -2.296886593103408813e-01 -1.813891828060150146e-01 2.223801165819168091e-01 2.411645278334617615e-02 -2.243400737643241882e-02 -2.617500424385070801e-01 -7.397666573524475098e-02 -4.160608649253845215e-01 -9.727919846773147583e-02 2.227926403284072876e-01 -1.676569879055023193e-01 1.972021907567977905e-02 1.944555193185806274e-01 -2.458849400281906128e-01 6.313747167587280273e-02 1.647979766130447388e-01 -2.040860652923583984e-01 -1.125861033797264099e-01 2.141155675053596497e-02 2.936465144157409668e-01 1.351601332426071167e-01 -1.744266748428344727e-01 -3.928294405341148376e-02 2.514074444770812988e-01 -1.051126271486282349e-01 -1.255584508180618286e-01 -7.056632637977600098e-02 3.339011222124099731e-02 6.966028362512588501e-02
1.141524314880371094e-01 4.043117463588714600e-01 -1.148759424686431885e-01 -2.820140495896339417e-02 1.033713743090629578e-01 1.527355462312698364e-01 -1.705953627824783325e-01 -1.272037178277969360e-01 -1.728608608245849609e-01 -3.189887851476669312e-02 -3.113528341054916382e-02 2.887369692325592041e-01 1.912991255521774292e-01 9.959224611520767212e-02 6.089165434241294861e-02 1.507703810930252075e-01 -2.871803939342498779e-01 2.817008085548877716e-02 3.103692531585693359e-01 -8.457140624523162842e-02 -7.016117870807647705e-02 2.271409481763839722e-01 -1.453316807746887207e-01 9.969034045934677124e-02 -1.390383541584014893e-01 -1.739948093891143799e-01 2.096464782953262329e-01 1.626172810792922974e-01 6.284142285585403442e-02 -1.780114173889160156e-01 1.682296097278594971e-01 2.894110083580017090e-01
-1.206145435571670532e-01 3.064415417611598969e-02 -1.165442317724227905e-01 1.052265986800193787e-01 -1.997788250446319580e-01 1.207536160945892334e-01 -1.306148469448089600e-01 -5.230693146586418152e-02 -7.971300743520259857e-03 -1.870737075805664062e-01 1.895718723535537720e-01 5.262407660484313965e-02 1.659139841794967651e-01 -7.739328779280185699e-03 3.468550443649291992e-01 1.709150671958923340e-01 -1.864624619483947754e-01 1.852051168680191040e-01 4.941481649875640869e-01 -2.890062630176544189e-01 -1.246345117688179016e-01 -3.841673489660024643e-03 -1.585406213998794556e-01 -1.290525794029235840e-01 -4.115221276879310608e-02 7.886136323213577271e-02 3.582050651311874390e-02 9.451691061258316040e-02 -2.889482118189334869e-02 -1.232610270380973816e-01 1.250228881835937500e-01 3.616509735584259033e-01
-2.238663285970687866e-01 2.226539999246597290e-01 -1.500032842159271240e-01 2.132354378700256348e-01 -1.570228636264801025e-01 2.193569093942642212e-01 6.197917088866233826e-02 -2.499406486749649048e-01 5.365788564085960388e-02 -3.473375439643859863e-01 -2.262020260095596313e-01 -5.747071281075477600e-02 -1.062130853533744812e-01 1.905363947153091431e-01 1.698257923126220703e-01 1.282701492309570312e-01 -1.599131077527999878e-01 7.559927552938461304e-02 2.402552515268325806e-01 -4.827585443854331970e-02 -2.603125572204589844e-02 2.987088263034820557e-01 -1.544089522212743759e-02 4.419906437397003174e-02 2.342680543661117554e-01 1.460983008146286011e-01 1.915511786937713623e-01 6.455893814563751221e-02 2.875727228820323944e-02 1.876173913478851318e-02 -1.509019732475280762e-01 3.129022121429443359e-01
1.228165701031684875e-01 -5.872784554958343506e-02 -3.192367553710937500e-01 -1.518528312444686890e-01 -1.561473309993743896e-01 2.752556204795837402e-01 -7.672785967588424683e-02 -1.763305962085723877e-01 7.389879226684570312e-02 -8.510531485080718994e-02 -3.145722448825836182e-01 6.455124169588088989e-02 2.158651202917098999e-01 -7.282952964305877686e-02 1.360728591680526733e-01 3.138496726751327515e-02 -3.310912251472473145e-01 3.129192888736724854e-01 1.319114584475755692e-02 -1.318389773368835449e-01 -1.455556154251098633e-01 2.794290333986282349e-02 6.797619163990020752e-02 1.378798484802246094e-01 5.928630009293556213e-02 1.273354440927505493e-01 2.967052459716796875e-01 -1.921813786029815674e-01 1.642960906028747559e-01 -2.779703438282012939e-01 -1.008569151163101196e-01 -4.811742901802062988e-02
1.126438975334167480e-01 -7.409011572599411011e-02 -3.268949687480926514e-01 1.412663012742996216e-01 -9.600710868835449219e-02 3.319745659828186035e-01 -1.338798701763153076e-01 -8.224202692508697510e-02 -2.482869848608970642e-02 -1.084940582513809204e-01 -7.300622016191482544e-02 2.578381076455116272e-02 6.661133468151092529e-02 2.188314348459243774e-01 2.322411835193634033e-01 3.707154840230941772e-02 1.845736801624298096e-02 -1.027394309639930725e-01 1.902306526899337769e-01 4.389753192663192749e-02 2.269659489393234253e-01 1.024767979979515076e-01 4.687775969505310059e-01 -6.716842204332351685e-02 -1.679715365171432495e-01 -2.273638844490051270e-01 -1.407864689826965332e-01 -6.014161184430122375e-02 2.679052352905273438e-01 -1.967260837554931641e-01 3.687161952257156372e-03 1.890833675861358643e-01
1.080354005098342896e-01 2.398329824209213257e-01 -2.551328837871551514e-01 -2.409707158803939819e-01 9.434555470943450928e-02 1.116523966193199158e-01 8.821579394862055779e-04 -4.828952997922897339e-02 9.976308792829513550e-02 -2.735969722270965576e-01 -1.127793863415718079e-01 -2.329603582620620728e-02 2.730837166309356689e-01 2.809695303440093994e-01 -4.768593981862068176e-02 -1.521152257919311523e-01 -3.671112656593322754e-01 -7.890948909334838390e-04 1.899633705615997314e-01 1.729123294353485107e-01 4.763739556074142456e-02 1.636171340942382812e-01 1.428459286689758301e-01 -1.508956253528594971e-01 -5.387286469340324402e-02 -2.797750234603881836e-01 9.528229385614395142e-02 1.978686898946762085e-01 -3.220946341753005981e-02 -3.078170418739318848e-01 -9.360494464635848999e-02 4.380386788398027420e-03
7.324273139238357544e-02 -2.104251533746719360e-01 -2.323204725980758667e-01 1.411100197583436966e-02 -1.721208915114402771e-02 1.150291264057159424e-01 1.878657341003417969e-01 -1.152597554028034210e-02 1.601730883121490479e-01 3.453114256262779236e-02 -2.341305613517761230e-01 -6.105943396687507629e-02 1.151460185647010803e-01 8.320484310388565063e-02 1.169730722904205322e-01 7.348652929067611694e-02 -1.562830209732055664e-01 2.184654027223587036e-01 1.683786064386367798e-01 5.454409122467041016e-02 -1.133488044142723083e-01 5.068327486515045166e-02 2.664595842361450195e-01 1.305926293134689331e-01 1.445086449384689331e-01 -3.092440068721771240e-01 4.217165708541870117e-02 2.455741018056869507e-01 2.569634020328521729e-01 -2.510956227779388428e-01 1.815413087606430054e-01 4.183141589164733887e-01
1.771334372460842133e-02 2.443114966154098511e-01 -1.515718996524810791e-01 8.810484409332275391e-02 -5.086709931492805481e-02 -5.134791135787963867e-02 1.471200883388519287e-01 -2.812566459178924561e-01 5.101247876882553101e-02 -2.402253299951553345e-01 4.103097319602966309e-02 1.469799503684043884e-02 1.475702077150344849e-01 2.483887672424316406e-01 2.187438309192657471e-02 1.909099817276000977e-01 -9.228178858757019043e-02 -2.335829883813858032e-01 4.207176566123962402e-01 -7.601748406887054443e-02 -8.420251309871673584e-02 7.433236390352249146e-02 1.387480646371841431e-01 -1.998313367366790771e-01 2.760348469018936157e-02 -2.769707739353179932e-01 1.639360487461090088e-01 1.109216585755348206e-01 -6.621579080820083618e-02 -3.781460821628570557e-01 8.185727149248123169e-02 1.796886026859283447e-01
1.267320103943347931e-02 1.771344095468521118e-01 -1.182376444339752197e-01 -1.980908066034317017e-01 8.377093076705932617e-02 -3.762078285217285156e-02 -2.683159708976745605e-02 -3.701519221067428589e-02 1.172373816370964050e-01 -1.376616805791854858e-01 -7.872164994478225708e-02 -1.724263131618499756e-01 3.748108446598052979e-01 1.262381970882415771e-01 -1.850501894950866699e-01 -3.566145151853561401e-02 -3.484669327735900879e-01 9.007672220468521118e-02 2.109191566705703735e-01 4.373724013566970825e-02 4.707907512784004211e-02 2.434569150209426880e-01 1.965663731098175049e-01 -7.898133993148803711e-02 1.527818441390991211e-01 -2.580919265747070312e-01 -2.489338815212249756e-02 1.365773677825927734e-01 6.396231707185506821e-03 -4.945609569549560547e-01 -7.540296018123626709e-02 4.807385429739952087e-02
2.353844605386257172e-02 -4.504132643342018127e-02 6.909571588039398193e-02 2.009316086769104004e-01 -5.591461807489395142e-02 1.623162627220153809e-01 8.669760823249816895e-02 2.846261300146579742e-02 -2.530904710292816162e-01 -2.145033925771713257e-01 -7.831674069166183472e-02 3.949032723903656006e-01 1.836002171039581299e-01 2.764379084110260010e-01 1.926957219839096069e-01 7.569570094347000122e-02 -2.136889994144439697e-01 8.200088143348693848e-02 2.226239591836929321e-01 -7.043697685003280640e-02 1.202568262815475464e-01 9.572388976812362671e-02 2.084713429212570190e-01 -2.505400590598583221e-02 1.725907027721405029e-01 -3.670894503593444824e-01 -2.481338381767272949e-02 -2.014644443988800049e-02 -1.415887773036956787e-01 -1.218064948916435242e-01 1.930009275674819946e-01 2.775115966796875000e-01
-1.749828457832336426e-01 4.995112121105194092e-02 -1.596111655235290527e-01 -5.872413050383329391e-03 9.017651528120040894e-02 -8.593630790710449219e-02 1.471814811229705811e-01 -1.136155501008033752e-01 -3.573308587074279785e-01 6.143403425812721252e-02 -1.612217426300048828e-01 1.164105441421270370e-02 2.336093187332153320e-01 2.977116405963897705e-01 -3.868347406387329102e-02 3.149707019329071045e-01 -1.442285478115081787e-01 -1.648803502321243286e-01 4.308869242668151855e-01 1.383033990859985352e-01 -8.176567405462265015e-02 1.140834838151931763e-01 1.081623360514640808e-01 -8.324975520372390747e-02 6.410571187734603882e-02 1.089058518409729004e-01 3.163918852806091309e-02 -1.380880922079086304e-01 5.427582189440727234e-02 -3.156863451004028320e-01 -8.853937685489654541e-02 2.284747660160064697e-01
-1.797148399055004120e-02 -4.450413957238197327e-02 -1.934791803359985352e-01 2.571124956011772156e-02 -1.677007228136062622e-01 6.241310015320777893e-02 2.968963682651519775e-01 -5.000719055533409119e-02 -4.619510844349861145e-02 -1.068381294608116150e-01 -1.071935072541236877e-01 -1.699064970016479492e-01 3.689190447330474854e-01 3.957016766071319580e-01 2.066088020801544189e-01 2.766138911247253418e-01 -2.944008409976959229e-01 9.247656911611557007e-02 1.939659863710403442e-01 6.559592485427856445e-02 1.954314112663269043e-01 -1.001250836998224258e-02 -4.534942284226417542e-02 1.324527710676193237e-01 -1.151272282004356384e-01 7.036568224430084229e-02 1.845718920230865479e-01 2.472487539052963257e-01 -7.095815986394882202e-02 -1.408000886440277100e-01 -1.888028532266616821e-02 1.935960799455642700e-01
-5.570034030824899673e-03 5.762806534767150879e-02 -1.992575637996196747e-02 4.002304002642631531e-02 -1.056231111288070679e-01 2.520600855350494385e-01 2.473731152713298798e-02 -6.524921953678131104e-02 -2.013413310050964355e-01 -1.219919547438621521e-01 -4.139045774936676025e-01 2.459817975759506226e-01 1.314712911844253540e-01 -1.626879721879959106e-01 1.823624074459075928e-01 2.076370269060134888e-01 -2.711870074272155762e-01 -1.345635801553726196e-01 1.993293911218643188e-01 -6.201708316802978516e-02 -4.348904639482498169e-02 1.125441044569015503e-01 1.851601600646972656e-01 -1.787953376770019531e-01 -1.430693864822387695e-01 -4.875148460268974304e-02 3.901619836688041687e-02 1.044611074030399323e-02 4.145300090312957764e-01 4.462742432951927185e-02 -2.933592200279235840e-01 8.557199686765670776e-02
1.327551752328872681e-01 3.085659444332122803e-02 -3.359708189964294434e-01 1.932403445243835449e-01 -2.454179972410202026e-01 -2.752013131976127625e-02 1.367342472076416016e-01 -4.009657725691795349e-02 -1.778045892715454102e-01 -6.099162250757217407e-02 -1.468242853879928589e-01 3.564100712537765503e-02 1.215840950608253479e-01 2.051485478878021240e-01 5.607529729604721069e-02 3.173709213733673096e-01 -3.320155143737792969e-01 -8.298819512128829956e-02 3.916918933391571045e-01 -1.228033006191253662e-01 -1.054676622152328491e-02 -1.401250809431076050e-01 3.780945539474487305e-01 3.610798344016075134e-02 8.002866990864276886e-03 -1.560066938400268555e-01 -1.092459112405776978e-01 1.374675482511520386e-01 -3.445297479629516602e-02 -7.826424390077590942e-02 -8.817949891090393066e-02 1.051801368594169617e-01
2.431370876729488373e-02 -1.167251244187355042e-01 8.440361171960830688e-02 1.594808697700500488e-01 2.223816365003585815e-01 1.665153354406356812e-01 -2.331735938787460327e-02 -1.766297668218612671e-01 3.918243944644927979e-02 -1.779530644416809082e-01 -2.635043859481811523e-01 2.979511022567749023e-01 2.511636018753051758e-01 1.852947026491165161e-01 1.072822138667106628e-01 7.759369444102048874e-03 -2.876549959182739258e-01 -3.503459040075540543e-03 2.419790178537368774e-01 3.354026004672050476e-02 1.049178615212440491e-01 2.785115242004394531e-01 -1.150423511862754822e-01 -2.095091491937637329e-01 1.344594955444335938e-01 5.989124625921249390e-02 2.988584935665130615e-01 1.248282492160797119e-01 1.087052673101425171e-01 -5.349942669272422791e-02 2.241392433643341064e-02 3.376632332801818848e-01
-7.429742068052291870e-02 -5.812822282314300537e-02 2.919217199087142944e-02 3.467980921268463135e-01 3.991901408880949020e-03 3.699556291103363037e-01 1.872474253177642822e-01 -2.199839204549789429e-01 4.617774114012718201e-02 1.135068312287330627e-01 7.646611193194985390e-04 2.114043533802032471e-01 6.140250340104103088e-02 1.601192355155944824e-01 -1.118966192007064819e-01 -8.939483761787414551e-02 -3.515630066394805908e-01 1.201387643814086914e-01 1.803762912750244141e-01 3.574800491333007812e-02 2.567944824695587158e-01 -9.231828153133392334e-03 2.572821974754333496e-01 -5.208380520343780518e-02 3.087737224996089935e-02 -1.227095872163772583e-01 1.625986695289611816e-01 1.219329610466957092e-01 -8.321694284677505493e-02 -1.789258569478988647e-01 -1.197629421949386597e-01 3.501917719841003418e-01
-2.324352860450744629e-01 -2.034781314432621002e-02 1.761090904474258423e-01 -2.640723586082458496e-01 -3.031806051731109619e-01 1.432370692491531372e-01 1.648498773574829102e-01 -1.391028016805648804e-01 1.018689796328544617e-01 -5.444327369332313538e-02 -1.695050597190856934e-01 2.083010673522949219e-01 3.285209089517593384e-02 1.360105127096176147e-01 2.026923447847366333e-01 1.568750441074371338e-01 -1.713641285896301270e-01 -1.826963573694229126e-01 -1.622771620750427246e-01 -1.315754652023315430e-01 4.725024849176406860e-02 3.677809834480285645e-01 2.333558350801467896e-01 -2.639345824718475342e-01 -3.180282562971115112e-02 -9.103537350893020630e-02 1.079864203929901123e-01 1.393418908119201660e-01 1.229546889662742615e-01 -2.211438566446304321e-01 -2.976312674582004547e-02 2.045244574546813965e-01
-2.056045085191726685e-01 -1.066744625568389893e-01 -9.509767591953277588e-02 4.430685658007860184e-03 -5.728574935346841812e-03 2.388855814933776855e-01 2.541350424289703369e-01 -8.242373168468475342e-02 2.142566442489624023e-01 -3.220745325088500977e-01 3.159163519740104675e-02 -6.697206944227218628e-02 3.634677501395344734e-03 3.171641379594802856e-02 1.105349417775869370e-02 6.185505166649818420e-02 -4.334934055805206299e-01 2.699507176876068115e-01 -1.173276454210281372e-01 1.745450943708419800e-01 -1.246443688869476318e-01 1.769691407680511475e-01 1.115623116493225098e-01 -1.277099400758743286e-01 1.592278927564620972e-01 -1.094984188675880432e-01 1.920789778232574463e-01 -1.219067871570587158e-01 4.977211356163024902e-02 -2.272476106882095337e-01 2.680828571319580078e-01 2.302178144454956055e-01
7.474907487630844116e-02 3.491953611373901367e-01 -5.876112356781959534e-02 -1.798235028982162476e-01 5.270577594637870789e-02 9.468455798923969269e-03 -3.576013073325157166e-02 5.852732434868812561e-02 2.340314723551273346e-02 -3.598717153072357178e-01 -1.356358975172042847e-01 -2.473617717623710632e-02 2.249369174242019653e-01 1.995662450790405273e-01 -1.700069457292556763e-01 -9.691665321588516235e-02 -3.854597508907318115e-01 9.006892889738082886e-02 2.009067237377166748e-01 1.626709854463115335e-04 1.741482764482498169e-01 6.519256532192230225e-02 1.861201077699661255e-01 -2.188428342342376709e-01 1.799234598875045776e-01 -4.659487679600715637e-02 1.706775128841400146e-01 2.450830936431884766e-01 -1.299141496419906616e-01 -2.953004837036132812e-01 7.644765824079513550e-02 5.916948243975639343e-02
7.156594097614288330e-02 2.454531006515026093e-02 -1.467110663652420044e-01 2.139205783605575562e-01 2.885042726993560791e-01 -8.959446847438812256e-02 6.507062911987304688e-02 3.289049863815307617e-01 2.081833332777023315e-01 -3.179119154810905457e-02 -2.471785843372344971e-01 9.425124153494834900e-03 6.783298403024673462e-02 1.747962087392807007e-01 4.306493699550628662e-02 2.591900825500488281e-01 -3.234219849109649658e-01 -1.117702797055244446e-01 2.050272375345230103e-01 -1.317687332630157471e-01 -4.751612991094589233e-02 8.702897280454635620e-02 2.329068481922149658e-01 3.317282721400260925e-02 1.785984933376312256e-01 9.368201345205307007e-02 2.314951568841934204e-01 -1.271161735057830811e-01 1.802356913685798645e-02 -2.689172625541687012e-01 1.988559029996395111e-02 2.974195182323455811e-01
-1.143239513039588928e-01 9.791999310255050659e-02 -1.020688414573669434e-01 4.775173962116241455e-03 -1.204148679971694946e-01 1.978050917387008667e-01 9.157194197177886963e-02 -1.063911318778991699e-01 -7.422309368848800659e-03 -2.856852710247039795e-01 -9.491565078496932983e-02 3.142633289098739624e-02 -1.470611244440078735e-01 3.411317169666290283e-01 2.904952466487884521e-01 1.131115332245826721e-01 -1.785606145858764648e-01 8.548851311206817627e-02 3.516814112663269043e-01 -1.281079202890396118e-01 1.256731599569320679e-01 1.841796189546585083e-01 3.098736330866813660e-02 2.482000738382339478e-02 2.130696475505828857e-01 1.057662665843963623e-01 2.719360291957855225e-01 -1.853380799293518066e-01 4.373156989458948374e-04 -9.321169555187225342e-02 -4.037877544760704041e-02 4.011771678924560547e-01
3.479835391044616699e-01 -6.055807694792747498e-02 -1.109540536999702454e-01 5.797383934259414673e-02 -1.776026189327239990e-01 -2.314702570438385010e-01 1.390225291252136230e-01 -1.405092477798461914e-01 -3.209231495857238770e-01 -2.111324295401573181e-02 -2.066420018672943115e-01 1.037392765283584595e-01 -3.883621469140052795e-02 2.193082720041275024e-01 -9.826993942260742188e-02 1.430935412645339966e-01 -1.771782189607620239e-01 -1.068772599101066589e-01 1.484916657209396362e-01 1.837691292166709900e-02 -2.351792156696319580e-02 2.479103654623031616e-01 6.241368502378463745e-02 -8.089732378721237183e-02 9.201756119728088379e-02 -1.852692514657974243e-01 5.060970410704612732e-02 8.659485727548599243e-02 1.848247945308685303e-01 -3.688256144523620605e-01 -8.281336724758148193e-02 3.621908128261566162e-01
1.883426606655120850e-01 9.379015117883682251e-02 -1.767275780439376831e-01 2.316774800419807434e-02 -1.795360147953033447e-01 7.384755462408065796e-02 -2.907198965549468994e-01 -2.934176623821258545e-01 -3.569581508636474609e-01 -1.459010392427444458e-01 -3.098800592124462128e-02 1.473518311977386475e-01 2.001270204782485962e-01 2.356978952884674072e-01 1.192443817853927612e-01 2.553873062133789062e-01 -2.170060873031616211e-01 1.895362585783004761e-01 -1.307379454374313354e-01 1.108896136283874512e-01 -6.958033889532089233e-02 1.424987614154815674e-01 8.938124030828475952e-02 5.059000849723815918e-02 -4.192148149013519287e-02 -5.754766613245010376e-02 1.659400761127471924e-01 -8.682504296302795410e-02 5.660975724458694458e-02 -4.067237377166748047e-01 -2.895385026931762695e-02 -1.073582917451858521e-01
-1.037564128637313843e-01 -2.595510184764862061e-01 -4.926317185163497925e-02 -1.887064240872859955e-02 -3.690632581710815430e-01 2.633402869105339050e-02 2.960484921932220459e-01 -1.584440618753433228e-01 -2.353014191612601280e-03 1.452692002058029175e-01 -4.788346216082572937e-02 5.253670364618301392e-02 1.032837852835655212e-01 2.167768478393554688e-01 2.148315459489822388e-01 1.468140184879302979e-01 -4.548418521881103516e-02 -1.218585371971130371e-01 1.588325798511505127e-01 9.227380901575088501e-02 -1.368846297264099121e-01 3.729563355445861816e-01 8.989952504634857178e-02 -2.036442905664443970e-01 -8.511607348918914795e-02 -2.240985073149204254e-02 3.651202619075775146e-01 9.965214878320693970e-02 -7.706502825021743774e-02 -2.683444023132324219e-01 -1.282202601432800293e-01 1.203356385231018066e-01
-1.937670707702636719e-01 -1.077354103326797485e-01 -2.362345755100250244e-01 2.549852132797241211e-01 -2.843214869499206543e-01 2.803201973438262939e-01 9.220002591609954834e-02 -5.577106960117816925e-03 -3.961870074272155762e-01 -1.088974103331565857e-01 -2.214265018701553345e-01 -8.456365019083023071e-02 2.099459767341613770e-01 -1.575561314821243286e-01 1.415209621191024780e-01 2.178022079169750214e-02 7.658143341541290283e-02 -5.243378109298646450e-04 3.053971529006958008e-01 -1.433692723512649536e-01 1.063972339034080505e-01 1.140559464693069458e-01 1.950616985559463501e-01 -1.049271672964096069e-01 -1.273614354431629181e-02 1.303885728120803833e-01 2.648207247257232666e-01 4.256842285394668579e-02 1.727186739444732666e-01 -5.223292112350463867e-02 1.454459428787231445e-01 1.084925606846809387e-01
-6.267204880714416504e-02 -4.874181374907493591e-02 -6.762748211622238159e-02 2.474306225776672363e-01 -1.185998618602752686e-01 1.189486011862754822e-01 -1.035229116678237915e-01 7.644604891538619995e-02 1.582137681543827057e-02 -5.210601165890693665e-02 1.401514466851949692e-02 3.631648793816566467e-02 6.172642111778259277e-02 1.597209721803665161e-01 1.946795433759689331e-01 1.276885569095611572e-01 -2.903395891189575195e-01 1.713134795427322388e-01 1.156514883041381836e-01 3.420397639274597168e-01 -6.219892576336860657e-02 -1.135560423135757446e-01 2.501290850341320038e-02 -2.886988967657089233e-02 -2.553511261940002441e-01 1.437657773494720459e-01 2.784335315227508545e-01 -9.214103221893310547e-02 2.046727985143661499e-01 -5.368993282318115234e-01 1.710583865642547607e-01 3.979660198092460632e-02
1.543189026415348053e-02 2.288845777511596680e-01 -2.608480453491210938e-01 -1.530577242374420166e-01 -2.699315845966339111e-01 -4.011559113860130310e-02 -6.828694045543670654e-02 -9.696798026561737061e-02 5.751417204737663269e-02 -6.852042675018310547e-02 -3.114760220050811768e-01 -2.143552750349044800e-01 1.895746141672134399e-01 9.706738591194152832e-02 9.388721734285354614e-02 1.559636443853378296e-01 -2.392657250165939331e-01 1.111255213618278503e-01 -5.682609975337982178e-03 -2.591809816658496857e-02 9.552710689604282379e-03 3.406496345996856689e-01 1.745735555887222290e-01 3.322308510541915894e-02 -5.644258484244346619e-02 -2.152780890464782715e-01 -1.293985843658447266e-01 4.054653346538543701e-01 -2.297107689082622528e-02 -1.192748546600341797e-01 1.362538337707519531e-01 2.364076375961303711e-01
5.164960771799087524e-02 -8.323713392019271851e-02 2.903005480766296387e-02 -2.114983201026916504e-01 -8.268570899963378906e-02 2.325959354639053345e-01 -2.161416858434677124e-01 -1.566181182861328125e-01 -1.248638629913330078e-01 -4.418322071433067322e-02 2.728287503123283386e-02 -3.053823485970497131e-02 2.542841732501983643e-01 8.031552284955978394e-02 -2.767483331263065338e-02 -2.414844930171966553e-03 -5.848715305328369141e-01 1.016825214028358459e-01 2.095137089490890503e-01 -1.050223186612129211e-01 1.293652206659317017e-01 2.635635137557983398e-01 -1.305431872606277466e-02 -2.835173308849334717e-01 -1.476149708032608032e-01 1.452939659357070923e-01 1.457739919424057007e-01 -1.538767963647842407e-01 1.153789684176445007e-01 -2.066981792449951172e-01 -4.532641544938087463e-02 3.911185264587402344e-02
-2.010156214237213135e-01 1.397641026414930820e-04 -3.875872865319252014e-02 -6.749753654003143311e-02 -1.775026917457580566e-01 3.447954356670379639e-02 2.590477764606475830e-01 -2.165394574403762817e-01 -1.303158849477767944e-01 -3.299458622932434082e-01 -2.286037355661392212e-01 4.219952970743179321e-02 -1.700086742639541626e-01 2.102960497140884399e-01 2.769315242767333984e-01 6.086839362978935242e-02 -2.195197045803070068e-01 9.814070910215377808e-02 2.034505009651184082e-01 -9.505431354045867920e-02 -7.338579744100570679e-02 2.039193063974380493e-01 2.383642196655273438e-01 8.972739428281784058e-02 1.560185253620147705e-01 1.729089766740798950e-01 1.546072661876678467e-01 3.852671012282371521e-02 5.326275900006294250e-02 -9.059944003820419312e-02 -1.593863777816295624e-02 4.030157923698425293e-01
-1.523353159427642822e-01 1.767514497041702271e-01 -1.696743965148925781e-01 1.438686698675155640e-01 -1.077298820018768311e-01 -3.495481982827186584e-02 -2.837748825550079346e-01 -3.874789476394653320e-01 -9.129324555397033691e-02 2.585753053426742554e-02 -2.170109748840332031e-01 5.027967691421508789e-02 4.629231616854667664e-02 8.334577083587646484e-02 3.046687245368957520e-01 2.289113551378250122e-01 -4.209223687648773193e-01 1.570660807192325592e-02 -1.939651668071746826e-01 -3.790610283613204956e-02 -6.395495682954788208e-02 1.563206017017364502e-01 4.621139727532863617e-03 1.417130231857299805e-01 4.618637831299565732e-05 -1.216979399323463440e-01 1.343522965908050537e-01 -4.734754562377929688e-02 -4.556172713637351990e-02 -2.512535750865936279e-01 -2.252771705389022827e-01 1.531766802072525024e-01
1.003155484795570374e-01 -1.158860046416521072e-02 -7.804057747125625610e-02 8.426689356565475464e-02 -2.966577112674713135e-01 1.222701817750930786e-01 -8.197243511676788330e-02 7.837706245481967926e-03 4.948933422565460205e-02 -7.901987992227077484e-03 -3.693063259124755859e-01 6.418693810701370239e-02 5.465235710144042969e-01 2.849039062857627869e-02 1.370201259851455688e-01 2.155355364084243774e-01 -2.637455761432647705e-01 -5.319923162460327148e-03 1.440831273794174194e-02 -2.781504690647125244e-01 7.385062426328659058e-02 2.168089598417282104e-01 2.868981063365936279e-01 -1.062730774283409119e-01 -1.052871569991111755e-01 1.095359846949577332e-01 -8.310266584157943726e-02 1.060185283422470093e-01 -7.998445630073547363e-02 -5.774618312716484070e-02 5.790106020867824554e-03 1.220691651105880737e-01
4.336149618029594421e-02 1.217655315995216370e-01 -2.834344208240509033e-01 7.350772619247436523e-02 -4.535300433635711670e-01 3.001196123659610748e-02 -2.030566930770874023e-01 -2.186743766069412231e-01 -2.210496962070465088e-01 -1.525596529245376587e-02 -3.024372644722461700e-02 3.266226872801780701e-02 8.724892884492874146e-02 3.388057276606559753e-02 4.641129821538925171e-02 3.207530975341796875e-01 -3.488807678222656250e-01 -4.444165527820587158e-02 -9.674651920795440674e-02 -4.308345168828964233e-02 -2.737687900662422180e-02 -1.030283421277999878e-01 2.744008041918277740e-02 8.373148739337921143e-02 -2.150408327579498291e-01 -9.055453538894653320e-02 1.302603036165237427e-01 2.245985902845859528e-02 -5.140107497572898865e-02 -4.559779763221740723e-01 -2.240484021604061127e-02 5.273895338177680969e-03
-2.388062477111816406e-01 7.907500118017196655e-02 1.297653019428253174e-01 9.144708514213562012e-02 -1.992249935865402222e-01 -6.295806169509887695e-02 -6.519618630409240723e-02 -1.336847394704818726e-01 -1.409197002649307251e-01 5.467768758535385132e-02 -8.249183744192123413e-02 3.544401824474334717e-01 -1.483433544635772705e-01 -3.422286361455917358e-02 4.190265536308288574e-01 3.144766390323638916e-02 -2.605292499065399170e-01 6.316302716732025146e-02 1.698515564203262329e-02 -1.988438516855239868e-02 4.623908549547195435e-03 1.624628603458404541e-01 2.268786579370498657e-01 -5.329547822475433350e-02 -4.401496052742004395e-02 1.531857438385486603e-02 2.489131242036819458e-01 2.008837908506393433e-01 2.822132706642150879e-01 -3.736540377140045166e-01 -1.098702475428581238e-01 -4.018491879105567932e-02
-1.071637868881225586e-01 -1.053733285516500473e-02 -1.837044060230255127e-01 1.357130259275436401e-01 -2.570235431194305420e-01 -1.279404480010271072e-02 1.116346716880798340e-01 1.575063169002532959e-01 -1.197431087493896484e-01 -1.372616142034530640e-01 -1.664808988571166992e-01 -3.814985603094100952e-02 -1.668998599052429199e-01 2.514034211635589600e-01 -1.123733222484588623e-01 3.601298853754997253e-02 -2.121315598487854004e-01 1.342072635889053345e-01 3.738650381565093994e-01 -1.153370961546897888e-01 9.276980906724929810e-02 1.806974858045578003e-01 2.720799744129180908e-01 1.418203711509704590e-01 2.716506421566009521e-01 -1.661060601472854614e-01 6.529883295297622681e-02 -1.295996010303497314e-01 -3.478901833295822144e-02 -2.060721218585968018e-01 -2.172117382287979126e-01 3.172068595886230469e-01
-2.807953357696533203e-01 1.048652753233909607e-01 -1.280519068241119385e-01 6.637506652623414993e-03 -1.284568011760711670e-01 -1.831692308187484741e-01 -1.453584730625152588e-01 -9.402016550302505493e-02 -2.487120628356933594e-01 -1.933204680681228638e-01 -1.633325964212417603e-01 2.007895261049270630e-01 4.286409914493560791e-02 2.560695707798004150e-01 -9.591630101203918457e-02 3.670537471771240234e-01 -8.080769330263137817e-02 -4.749707877635955811e-02 2.988716661930084229e-01 2.752586603164672852e-01 -7.056889683008193970e-02 -1.834250637330114841e-03 1.530356109142303467e-01 4.101275652647018433e-02 1.081027463078498840e-01 -1.148072257637977600e-02 -7.819382846355438232e-02 -7.314141839742660522e-02 3.819698840379714966e-02 -3.704628348350524902e-01 -6.284762173891067505e-02 2.573651075363159180e-01
-4.197125136852264404e-01 2.676552832126617432e-01 9.782747365534305573e-03 9.306634962558746338e-02 -2.267778664827346802e-01 3.084997534751892090e-01 -1.052395254373550415e-01 2.301660925149917603e-02 6.879214197397232056e-02 -2.313760966062545776e-01 -3.675014525651931763e-02 -3.312142491340637207e-01 2.306347787380218506e-01 -6.843329966068267822e-02 -6.195903941988945007e-02 1.652153730392456055e-01 -2.038300186395645142e-01 -4.705273360013961792e-02 1.561876088380813599e-01 -1.574432402849197388e-01 1.219126302748918533e-02 1.298390328884124756e-01 2.099772691726684570e-01 -2.292857170104980469e-01 4.600682854652404785e-02 -1.040264070034027100e-01 -5.128407385200262070e-03 2.071820385754108429e-02 -1.374506950378417969e-01 -5.290068686008453369e-03 5.505109205842018127e-02 2.914628088474273682e-01
1.184374243021011353e-01 -1.762299835681915283e-01 -3.712124228477478027e-01 1.136800050735473633e-01 -3.025428354740142822e-01 2.454690448939800262e-02 5.557718873023986816e-02 1.163064092397689819e-01 1.777306199073791504e-01 -5.230624601244926453e-02 -2.787533700466156006e-01 -1.028421297669410706e-01 -2.116751112043857574e-02 4.920351132750511169e-02 3.270267695188522339e-02 1.024968028068542480e-01 -1.420256197452545166e-01 -1.326120644807815552e-02 2.384718805551528931e-01 -1.539785265922546387e-01 2.489642240107059479e-02 -6.426979601383209229e-02 3.799793720245361328e-01 -2.964797429740428925e-02 -2.671821117401123047e-01 1.528003513813018799e-01 1.138711720705032349e-01 1.876042038202285767e-01 1.843723654747009277e-01 -2.664675414562225342e-01 -1.290061324834823608e-01 2.071683108806610107e-01
6.996084749698638916e-02 -1.327191144227981567e-01 3.379807248711585999e-02 4.974471405148506165e-02 -3.117284178733825684e-01 -1.317093521356582642e-01 1.089053004980087280e-01 -1.542181521654129028e-01 1.287447288632392883e-02 -2.662666738033294678e-01 2.026371359825134277e-01 -2.174250632524490356e-01 1.427159458398818970e-01 -4.171961918473243713e-02 1.363958865404129028e-01 2.878567576408386230e-01 -2.486294358968734741e-01 3.630298674106597900e-01 3.250729143619537354e-01 -8.628899604082107544e-02 6.152365729212760925e-02 9.362554550170898438e-02 3.504447638988494873e-02 -2.181358076632022858e-02 -1.322815269231796265e-01 -1.302499026060104370e-01 8.739474415779113770e-02 9.049376845359802246e-02 -3.660266846418380737e-02 -1.288102418184280396e-01 -1.459656190127134323e-02 3.889988362789154053e-01
-2.093885093927383423e-01 4.077544808387756348e-01 -9.447908401489257812e-02 1.618685424327850342e-01 -1.679750084877014160e-01 -3.438341990113258362e-02 -9.112856537103652954e-02 -4.364501312375068665e-02 8.325555920600891113e-02 -6.750120222568511963e-02 -1.661819368600845337e-01 -3.224185481667518616e-02 4.690307080745697021e-01 -7.364170998334884644e-02 4.192298650741577148e-02 1.789322048425674438e-01 -1.094739213585853577e-01 2.029929161071777344e-01 7.157175242900848389e-02 -2.178957760334014893e-01 1.307061016559600830e-01 2.052234858274459839e-01 7.193813472986221313e-02 -4.457948356866836548e-02 -2.718578279018402100e-01 -9.098967164754867554e-02 1.913012862205505371e-01 -1.615600883960723877e-01 8.718240261077880859e-02 -1.098425164818763733e-01 -2.106519788503646851e-01 1.864081919193267822e-01
-7.218308746814727783e-02 2.843263149261474609e-01 -3.117462098598480225e-01 1.664605587720870972e-01 -7.492542266845703125e-02 -5.743595585227012634e-02 8.260887861251831055e-02 2.428128421306610107e-01 2.467638701200485229e-01 -4.431679099798202515e-02 -1.023924499750137329e-01 -1.541346609592437744e-01 3.518709242343902588e-01 1.743752211332321167e-01 1.188028305768966675e-01 -1.244505215436220169e-02 -2.392026185989379883e-01 3.181428909301757812e-01 8.218681812286376953e-02 -6.085191294550895691e-02 4.504641890525817871e-02 1.866342872381210327e-01 1.218074336647987366e-01 -1.304545700550079346e-01 -3.466306626796722412e-01 3.547996457200497389e-04 1.388926897197961807e-02 -5.225302651524543762e-02 2.166011035442352295e-01 -1.742008477449417114e-01 -1.919437572360038757e-02 1.022609248757362366e-01
1.991360932588577271e-01 -1.274112164974212646e-01 -3.363718986511230469e-01 3.612081408500671387e-01 -3.178188204765319824e-01 1.407445520162582397e-01 -7.779391109943389893e-02 -9.081489592790603638e-02 -9.384650737047195435e-02 9.609786421060562134e-02 -7.180785387754440308e-02 -1.530724018812179565e-02 1.950094103813171387e-01 2.219864577054977417e-01 2.504853308200836182e-01 1.884876638650894165e-01 -1.636975258588790894e-01 -4.863439127802848816e-02 1.794837117195129395e-01 -8.010020852088928223e-02 1.644883304834365845e-01 2.722074687480926514e-01 1.915368139743804932e-01 -1.849378645420074463e-01 -4.082285799086093903e-03 -1.146717965602874756e-01 -1.407901495695114136e-01 3.450369462370872498e-02 1.256206184625625610e-01 -6.012573838233947754e-03 4.768840596079826355e-02 2.535015344619750977e-01
-1.997717171907424927e-01 -2.111168503761291504e-01 -2.663074731826782227e-01 1.657847128808498383e-02 -1.646371781826019287e-01 1.346502453088760376e-01 -5.306796357035636902e-02 1.863218992948532104e-01 -1.699256747961044312e-01 -5.117423459887504578e-02 -2.624388635158538818e-01 -1.070235855877399445e-02 2.479745000600814819e-01 4.061567485332489014e-01 2.981259822845458984e-01 1.308638602495193481e-01 -1.375608444213867188e-01 3.238990530371665955e-02 3.450191915035247803e-01 -1.817607581615447998e-01 -5.330701917409896851e-02 1.876712404191493988e-02 1.710117012262344360e-01 2.207016386091709137e-02 1.841197311878204346e-01 3.155646473169326782e-02 1.989271342754364014e-01 5.393451452255249023e-02 3.260684758424758911e-02 4.298927634954452515e-02 1.863952912390232086e-02 2.073840647935867310e-01
8.529607951641082764e-02 2.588429749011993408e-01 1.340096443891525269e-01 -8.260641247034072876e-02 -4.036188125610351562e-02 2.512085437774658203e-01 -1.233032569289207458e-01 -2.331714332103729248e-01 -1.769084930419921875e-01 -3.062398917973041534e-02 -2.000721544027328491e-02 -4.704583063721656799e-02 1.207502782344818115e-01 2.099479734897613525e-01 -9.144940413534641266e-03 -1.066447123885154724e-01 -2.965886592864990234e-01 1.838636994361877441e-01 1.788700520992279053e-01 -2.729554772377014160e-01 -9.299916774034500122e-02 2.701868712902069092e-01 2.396650984883308411e-02 -2.026815414428710938e-01 -5.488861724734306335e-02 2.816781997680664062e-01 1.662916392087936401e-01 4.971501417458057404e-03 7.048059254884719849e-02 -3.604222238063812256e-01 1.175324916839599609e-01 2.266695648431777954e-01
-2.769405208528041840e-02 1.738656908273696899e-01 -1.020612493157386780e-01 1.523320674896240234e-01 -6.902785599231719971e-02 2.837777435779571533e-01 -3.265726566314697266e-02 -3.390751481056213379e-01 -1.550961751490831375e-02 8.162236958742141724e-02 -2.148931324481964111e-01 7.878336310386657715e-02 3.272867500782012939e-01 6.565427780151367188e-02 5.473072640597820282e-03 1.903337687253952026e-01 -3.795892000198364258e-01 1.027471795678138733e-01 1.532067358493804932e-01 -2.624422013759613037e-01 9.682004898786544800e-02 -1.103374660015106201e-01 1.335431355983018875e-02 5.347669497132301331e-02 -2.788460254669189453e-01 4.705253615975379944e-02 3.120203614234924316e-01 -4.438784345984458923e-02 9.615362435579299927e-02 -1.780899465084075928e-01 -6.420664489269256592e-02 1.763988882303237915e-01
-2.135142087936401367e-01 2.907726764678955078e-01 -1.273344755172729492e-01 1.021131128072738647e-01 -9.883683174848556519e-02 1.521559655666351318e-01 -9.291249513626098633e-02 1.461205482482910156e-01 -1.604249626398086548e-01 -2.098376154899597168e-01 -2.466815151274204254e-02 1.018643826246261597e-01 8.395826071500778198e-02 1.609051674604415894e-01 -7.082568854093551636e-02 2.276480048894882202e-01 -7.160601764917373657e-02 6.226562429219484329e-03 4.566476941108703613e-01 2.904111146926879883e-01 -1.261783689260482788e-01 1.217580065131187439e-01 2.524328604340553284e-02 4.809153825044631958e-02 7.875900715589523315e-02 -3.682122007012367249e-02 -1.949180960655212402e-01 1.248554810881614685e-01 8.930595964193344116e-02 -3.583810925483703613e-01 -1.766086816787719727e-01 2.220668196678161621e-01
-1.147409081459045410e-01 1.080897301435470581e-01 7.526858150959014893e-02 4.142741113901138306e-02 -4.835493266582489014e-01 -7.859056442975997925e-02 1.850128360092639923e-02 3.631143132224678993e-03 -5.294188857078552246e-03 -1.633142679929733276e-01 5.542415007948875427e-02 4.899390786886215210e-02 1.294657588005065918e-01 -1.494965553283691406e-01 2.593661844730377197e-01 2.383952885866165161e-01 -3.173597157001495361e-01 6.891444325447082520e-02 3.477100133895874023e-01 -1.653745472431182861e-01 6.972608715295791626e-02 3.983481228351593018e-02 -1.669484525918960571e-01 -1.998372375965118408e-01 -2.610024809837341309e-01 -1.132475957274436951e-01 -3.704987466335296631e-02 2.046891599893569946e-01 3.938155993819236755e-02 -2.322735786437988281e-01 7.663928717374801636e-02 1.358909606933593750e-01
-1.484377980232238770e-01 -2.568269670009613037e-01 -3.078938126564025879e-01 1.093068346381187439e-01 -2.933068871498107910e-01 1.757500916719436646e-01 -7.756964862346649170e-02 3.474553823471069336e-01 -1.659878343343734741e-01 -4.740214720368385315e-02 -1.559689790010452271e-01 -1.235744878649711609e-01 2.708914577960968018e-01 1.963689327239990234e-01 1.038211733102798462e-01 -1.978848576545715332e-01 -2.704656124114990234e-01 -9.712341427803039551e-02 8.520405739545822144e-02 -5.593369156122207642e-02 4.138978943228721619e-02 1.459357887506484985e-01 2.425782978534698486e-01 -9.032621234655380249e-02 6.276390701532363892e-02 -1.511534303426742554e-01 5.799515545368194580e-02 2.973758615553379059e-02 2.744938135147094727e-01 -7.770679891109466553e-02 9.973923861980438232e-02 1.580200046300888062e-01
-6.399746984243392944e-02 5.070376023650169373e-02 2.197727262973785400e-01 3.242583572864532471e-01 -1.563908755779266357e-01 1.179459914565086365e-01 -7.865784689784049988e-03 -4.401737824082374573e-02 -1.168056726455688477e-01 -2.231761962175369263e-01 -2.394706457853317261e-01 1.575458794832229614e-01 3.564395606517791748e-01 1.303970664739608765e-01 -1.951540447771549225e-02 1.988199651241302490e-01 -9.642522037029266357e-02 -1.312195658683776855e-01 2.096971869468688965e-01 1.456819027662277222e-01 1.220092177391052246e-01 -1.124702095985412598e-01 4.745155870914459229e-01 -1.225480511784553528e-01 -3.877122327685356140e-02 -4.512925446033477783e-02 2.584585547447204590e-01 7.496445626020431519e-02 -1.022883579134941101e-01 -1.535174846649169922e-01 -1.536128949373960495e-02 1.679861173033714294e-02
-1.717622727155685425e-01 -5.235009267926216125e-02 4.636634886264801025e-02 3.641736805438995361e-01 -1.028198525309562683e-01 1.509514600038528442e-01 -1.125278398394584656e-01 -1.350218206644058228e-01 -4.203810542821884155e-02 -2.621096372604370117e-01 -9.723386913537979126e-02 -1.017267350107431412e-02 -9.926445782184600830e-02 1.590495109558105469e-01 1.054021567106246948e-01 2.756918407976627350e-02 -2.550432384014129639e-01 1.609278917312622070e-01 -3.027839399874210358e-02 3.918330967426300049e-01 -1.357166618108749390e-01 -3.758830204606056213e-02 1.519050747156143188e-01 -2.442862279713153839e-02 -1.650470197200775146e-01 -3.682341799139976501e-02 1.445955187082290649e-01 -6.642127037048339844e-02 2.831024229526519775e-01 -4.338844716548919678e-01 1.206547170877456665e-01 1.261423677206039429e-01
2.318568080663681030e-01 1.589103639125823975e-01 -5.196442827582359314e-03 1.906849816441535950e-02 -8.036773651838302612e-02 2.339398115873336792e-01 -5.218352004885673523e-02 -6.791365146636962891e-02 1.533007174730300903e-01 5.110743641853332520e-02 -1.317911595106124878e-01 -6.184126809239387512e-02 3.019168376922607422e-01 -1.575859040021896362e-01 1.205394640564918518e-01 6.003683060407638550e-02 -3.867875337600708008e-01 1.050227954983711243e-01 -1.090607643127441406e-01 -6.697417050600051880e-02 1.039932072162628174e-01 -6.563390791416168213e-02 2.517289221286773682e-01 2.177551090717315674e-01 -2.229326367378234863e-01 -9.875209629535675049e-02 9.255865961313247681e-02 -9.822069108486175537e-02 3.132354468107223511e-03 -4.106155931949615479e-01 -2.420989423990249634e-01 2.506711483001708984e-01
9.044805914163589478e-02 -4.006108269095420837e-02 -2.128330022096633911e-01 1.515174806118011475e-01 -5.117773264646530151e-02 1.943028569221496582e-01 5.075517296791076660e-02 7.687248289585113525e-02 -1.547820866107940674e-01 -7.961472123861312866e-02 -5.011770129203796387e-01 8.492713421583175659e-02 2.839550971984863281e-01 -8.904954046010971069e-02 1.544378250837326050e-01 1.632652133703231812e-01 -3.693822920322418213e-01 -4.110017791390419006e-02 1.759638041257858276e-01 -1.010831594467163086e-01 9.597024880349636078e-03 2.619421780109405518e-01 1.032143607735633850e-01 -2.289139628410339355e-01 1.381523627787828445e-02 1.060917526483535767e-01 9.742046706378459930e-03 3.314048750326037407e-03 2.904431223869323730e-01 -2.512716315686702728e-02 -1.495957076549530029e-01 -1.239062994718551636e-01
1.958981901407241821e-01 -1.689234748482704163e-02 -1.612228304147720337e-01 -1.016696169972419739e-01 -4.319723546504974365e-01 1.742405295372009277e-01 2.211830206215381622e-02 -6.641118973493576050e-02 -6.763114035129547119e-02 1.684827506542205811e-01 -3.160165250301361084e-01 -1.045614387840032578e-02 3.576961904764175415e-02 -1.394935101270675659e-01 -4.856278002262115479e-02 2.147196233272552490e-01 3.381742909550666809e-02 -9.178217500448226929e-02 -5.374904349446296692e-02 1.018098220229148865e-01 1.377124637365341187e-01 2.376610636711120605e-01 1.589808613061904907e-01 -2.128331214189529419e-01 -5.098294094204902649e-02 -1.980007290840148926e-01 2.461466193199157715e-01 7.661084830760955811e-02 -8.170565217733383179e-02 -2.710216641426086426e-01 -2.869151830673217773e-01 2.479123026132583618e-01
8.558315783739089966e-02 7.477624714374542236e-02 -3.788799643516540527e-01 2.198665402829647064e-02 -1.862225532531738281e-01 1.620357334613800049e-01 -3.250281214714050293e-01 -2.865521609783172607e-01 -2.482423782348632812e-01 -5.644102767109870911e-02 -1.363182161003351212e-02 4.155063070356845856e-03 8.674731850624084473e-02 1.582286208868026733e-01 9.225430339574813843e-02 2.944637238979339600e-01 -3.046537637710571289e-01 2.622720226645469666e-02 -1.532941032201051712e-02 2.897430025041103363e-02 2.669470943510532379e-02 -3.340759500861167908e-02 4.809825122356414795e-02 1.287803798913955688e-01 -7.377212494611740112e-02 -4.131559655070304871e-02 3.284016847610473633e-01 -1.485607773065567017e-02 -1.250837445259094238e-01 -3.875341415405273438e-01 -5.944478139281272888e-02 4.103443771600723267e-02
-2.083964347839355469e-01 3.482620418071746826e-01 6.147088855504989624e-02 2.809258401393890381e-01 -1.526844203472137451e-01 1.254573166370391846e-01 -5.637785419821739197e-03 1.967564970254898071e-01 1.697893626987934113e-02 1.178612187504768372e-01 -1.802962869405746460e-01 2.610404975712299347e-02 3.577770888805389404e-01 1.926830410957336426e-01 -3.750092163681983948e-02 2.752771675586700439e-01 -1.898026168346405029e-01 2.297275513410568237e-01 6.556621938943862915e-02 -2.602411210536956787e-01 -4.120082035660743713e-02 9.915609657764434814e-02 -6.660975515842437744e-02 -2.511770129203796387e-01 -1.315562427043914795e-01 -7.337294518947601318e-02 5.232047289609909058e-02 2.826631069183349609e-02 1.414869129657745361e-01 -2.488127052783966064e-01 -9.777928888797760010e-02 1.658682972192764282e-01
-8.618178218603134155e-02 -1.547246426343917847e-01 -6.851807236671447754e-02 1.815190762281417847e-01 -3.023049831390380859e-01 1.666570752859115601e-01 -6.865238398313522339e-02 -2.194501757621765137e-01 -2.515910007059574127e-02 -2.739338018000125885e-02 -7.942581549286842346e-03 1.590342223644256592e-01 9.215661883354187012e-02 -1.212589293718338013e-01 1.041200943291187286e-02 5.523751676082611084e-02 -4.132190644741058350e-01 8.075260370969772339e-02 -2.478543072938919067e-01 1.098108664155006409e-02 3.414251208305358887e-01 7.913744449615478516e-02 1.863778084516525269e-01 5.531749874353408813e-02 -2.702476382255554199e-01 -1.885548979043960571e-01 2.317692190408706665e-01 -1.366098225116729736e-01 1.428452730178833008e-01 -2.876962423324584961e-01 -1.353133916854858398e-01 6.290331482887268066e-02
-1.560199111700057983e-01 2.271641045808792114e-01 -1.503112073987722397e-02 -8.240825682878494263e-02 -1.695817261934280396e-01 -6.044684723019599915e-02 -5.298292264342308044e-02 -1.692053973674774170e-01 -1.493041962385177612e-01 -1.885207593441009521e-01 -2.842504084110260010e-01 1.383818536996841431e-01 2.751542925834655762e-01 1.932208240032196045e-01 8.472763746976852417e-02 1.036667823791503906e-01 -2.076391130685806274e-01 8.096186071634292603e-02 3.110486268997192383e-01 4.097088798880577087e-02 1.300730556249618530e-01 -1.579378694295883179e-01 2.684457004070281982e-01 -7.433009147644042969e-02 8.100466430187225342e-02 -1.632187068462371826e-01 3.212334513664245605e-01 -2.233768701553344727e-01 -1.837330013513565063e-01 7.906852662563323975e-02 1.195039898157119751e-01 2.372914999723434448e-01
-3.520885109901428223e-01 1.401896327733993530e-01 1.257564127445220947e-01 1.739418655633926392e-01 -2.219190150499343872e-01 2.238061577081680298e-01 7.053921371698379517e-02 -8.263381570577621460e-02 1.323835998773574829e-01 -9.896802157163619995e-02 -1.189847886562347412e-01 -9.014724940061569214e-02 4.882315397262573242e-01 2.193069551140069962e-03 5.892691761255264282e-02 4.143698315601795912e-04 -2.375479638576507568e-01 -2.196211367845535278e-02 1.471581459045410156e-01 1.406580675393342972e-02 -3.838850930333137512e-02 -2.450917474925518036e-02 1.227336004376411438e-01 -1.697114259004592896e-01 -6.851140409708023071e-02 3.945108503103256226e-02 7.536903023719787598e-02 9.010714292526245117e-02 3.095263838768005371e-01 -2.077703773975372314e-01 -2.944163978099822998e-01 1.931493431329727173e-01
-5.195774883031845093e-02 -1.312003880739212036e-01 -3.065456151962280273e-01 1.562769152224063873e-02 3.561733663082122803e-02 1.696774512529373169e-01 5.419502034783363342e-03 7.619739323854446411e-02 1.389215886592864990e-01 -6.203341111540794373e-02 -3.218441307544708252e-01 1.023679822683334351e-01 1.018506586551666260e-01 9.958916902542114258e-02 -1.135010942816734314e-01 2.541657984256744385e-01 -3.803811073303222656e-01 1.578028202056884766e-01 -1.173528581857681274e-01 1.494229286909103394e-01 -7.407142221927642822e-02 -3.471757099032402039e-02 1.564932167530059814e-01 -1.790232062339782715e-01 3.385936915874481201e-01 2.256019264459609985e-01 2.072161883115768433e-01 -4.224591702222824097e-02 1.533389929682016373e-02 -1.105864569544792175e-01 2.220287621021270752e-01 2.721125781536102295e-01
-5.183124169707298279e-02 2.646458745002746582e-01 -2.389823347330093384e-01 2.165536582469940186e-02 -2.880154848098754883e-01 -6.572320312261581421e-02 -6.025342643260955811e-02 2.517631091177463531e-02 -6.829701829701662064e-03 -2.802810072898864746e-01 -1.089757829904556274e-01 -1.644306331872940063e-01 4.327794909477233887e-01 1.093501597642898560e-01 2.484199404716491699e-01 3.294019401073455811e-01 -1.746897101402282715e-01 -7.863108068704605103e-02 1.820090562105178833e-01 5.268118809908628464e-03 1.746384799480438232e-01 -5.981858819723129272e-02 1.624533981084823608e-01 1.252304911613464355e-01 8.314168080687522888e-03 2.240420132875442505e-01 1.806751936674118042e-01 1.694594919681549072e-01 1.570966690778732300e-01 9.927775710821151733e-03 -4.531386122107505798e-02 8.189359307289123535e-02
-1.829919517040252686e-01 1.217445358633995056e-01 -7.201288640499114990e-02 -9.434914588928222656e-02 -2.479971386492252350e-02 2.949490547180175781e-01 6.169504299759864807e-02 1.267006099224090576e-01 -5.646101385354995728e-02 -9.371405094861984253e-02 -2.783775627613067627e-01 -5.899969488382339478e-02 -7.561775296926498413e-02 -5.406375229358673096e-02 1.270167902112007141e-02 9.065186232328414917e-02 -2.120495736598968506e-01 1.393677741289138794e-01 8.450148999691009521e-02 1.952705085277557373e-01 6.595215946435928345e-02 -5.383996665477752686e-02 1.887234747409820557e-01 6.048835068941116333e-02 -1.911184340715408325e-01 -2.054437994956970215e-01 4.611551463603973389e-01 -1.020475178956985474e-01 -1.810784786939620972e-01 -1.478232592344284058e-01 -3.179008960723876953e-01 3.263027369976043701e-01
-2.705344259738922119e-01 -1.595576256513595581e-01 -1.166886240243911743e-01 2.381632328033447266e-01 -1.668470352888107300e-01 -6.614543497562408447e-02 3.881325572729110718e-02 -5.910275503993034363e-02 -4.142348170280456543e-01 -4.799481481313705444e-02 -1.008267849683761597e-01 2.313034385442733765e-01 1.168123185634613037e-01 -6.896966695785522461e-02 1.473630517721176147e-01 -9.964930266141891479e-02 -2.165668606758117676e-01 1.658238917589187622e-01 -1.219196319580078125e-01 1.243824884295463562e-01 1.244852319359779358e-01 1.941978633403778076e-01 3.022808395326137543e-02 7.861365564167499542e-03 -9.206744283437728882e-02 -1.158169731497764587e-01 3.132860660552978516e-01 -2.317239716649055481e-02 -1.108040735125541687e-01 -3.751533329486846924e-01 1.665185093879699707e-01 2.143650203943252563e-01
-1.959881372749805450e-02 1.839544475078582764e-01 1.011708751320838928e-01 4.811908304691314697e-02 -1.156835258007049561e-01 2.548285722732543945e-01 -9.795528650283813477e-02 -6.974910944700241089e-02 1.667224019765853882e-01 5.168306455016136169e-02 -1.258512735366821289e-01 -7.082418352365493774e-02 -1.186496689915657043e-01 -1.852299571037292480e-01 2.828777730464935303e-01 7.372225075960159302e-02 -1.059705987572669983e-01 2.876250743865966797e-01 2.371006011962890625e-01 -2.272546291351318359e-02 4.095794260501861572e-02 5.574478954076766968e-02 1.994387358427047729e-01 -2.098704725503921509e-01 -2.233979664742946625e-02 -7.389142364263534546e-02 6.290034204721450806e-02 3.589146435260772705e-01 -2.153840810060501099e-01 -3.157510161399841309e-01 -1.416858434677124023e-01 3.620548546314239502e-01
-2.508478462696075439e-01 -1.590086370706558228e-01 -2.916199862957000732e-01 -1.396569460630416870e-01 -8.866290003061294556e-02 1.449887454509735107e-01 3.304846212267875671e-02 1.651585549116134644e-01 -9.124022722244262695e-02 -1.149714663624763489e-01 -2.561477124691009521e-01 8.351261913776397705e-02 1.637669801712036133e-01 3.078807890415191650e-01 7.138145714998245239e-02 2.225909382104873657e-01 1.571779549121856689e-01 -5.648691579699516296e-02 -1.052728854119777679e-02 -4.502476006746292114e-02 -5.500081181526184082e-02 1.604015231132507324e-01 1.283778995275497437e-01 6.455898284912109375e-02 -3.120342195034027100e-01 -3.140821307897567749e-02 7.339636981487274170e-02 -1.400422155857086182e-01 -3.512024506926536560e-02 -4.386609196662902832e-01 -1.173699721693992615e-01 2.634238004684448242e-01
-4.030409734696149826e-03 -9.588502347469329834e-03 -1.707230880856513977e-02 -3.606928046792745590e-03 -2.140402346849441528e-01 1.500585675239562988e-01 3.475351929664611816e-01 -3.859221339225769043e-01 7.108002901077270508e-02 -2.304610982537269592e-02 4.930798709392547607e-02 1.031246706843376160e-01 1.979002803564071655e-01 -3.401038050651550293e-02 1.592784672975540161e-01 4.193506538867950439e-01 -2.978551387786865234e-01 1.790727674961090088e-01 5.853451415896415710e-02 6.790334731340408325e-02 6.344378739595413208e-02 1.935653686523437500e-01 1.469978094100952148e-01 5.569246131926774979e-03 1.041527092456817627e-01 -6.490032374858856201e-02 4.284137114882469177e-02 -1.776573061943054199e-01 -1.374286860227584839e-01 -2.157544195652008057e-01 -2.017636299133300781e-01 2.340691387653350830e-01
2.094719111919403076e-01 4.318320378661155701e-02 -9.061016142368316650e-02 -1.064855456352233887e-01 -2.646581828594207764e-01 -4.995082691311836243e-02 -6.588854640722274780e-02 -9.198050945997238159e-02 -8.153051882982254028e-02 -1.047634854912757874e-01 1.675053834915161133e-01 8.970256894826889038e-02 1.552246790379285812e-02 -2.838927507400512695e-01 2.664055526256561279e-01 2.679802477359771729e-01 -1.773516833782196045e-01 1.677521020174026489e-01 4.300390183925628662e-01 -1.231276020407676697e-01 1.397118903696537018e-02 7.562068104743957520e-02 7.292234897613525391e-02 -2.205341160297393799e-01 -7.364208996295928955e-02 2.412931472063064575e-01 1.514207720756530762e-01 -9.087865054607391357e-02 -1.970837265253067017e-02 -1.853792220354080200e-01 1.681201159954071045e-01 3.075908422470092773e-01
-3.462855517864227295e-02 6.917038559913635254e-02 1.256827563047409058e-01 7.749668508768081665e-02 5.545236542820930481e-02 -4.600875452160835266e-02 -9.858859330415725708e-02 2.895249724388122559e-01 -1.292486935853958130e-01 -1.961727738380432129e-01 -1.080897971987724304e-01 1.830856651067733765e-01 1.089379340410232544e-01 3.692113161087036133e-01 -1.291016340255737305e-01 3.083830475807189941e-01 -1.766667813062667847e-01 8.501347899436950684e-02 3.733394145965576172e-01 8.803160488605499268e-02 -3.402807563543319702e-02 1.942583918571472168e-01 2.265621423721313477e-01 4.135770350694656372e-02 5.360475182533264160e-02 2.172431200742721558e-01 1.104663312435150146e-01 6.855018436908721924e-02 -2.197107300162315369e-02 -3.536523282527923584e-01 -7.166282087564468384e-02 1.948588788509368896e-01
2.204895019531250000e-01 5.285604391247034073e-03 6.301266606897115707e-03 2.044162750244140625e-01 -7.461968809366226196e-02 -9.325385838747024536e-02 1.691249608993530273e-01 -5.880131945013999939e-02 -1.115635558962821960e-01 -1.192409247159957886e-01 -2.167307287454605103e-01 5.423264577984809875e-02 2.399419695138931274e-01 -5.643665790557861328e-02 2.010183930397033691e-01 -8.651615679264068604e-02 -1.528903692960739136e-01 2.639849483966827393e-01 4.171853661537170410e-01 6.921912729740142822e-02 2.994486130774021149e-02 1.624092459678649902e-02 -3.582025319337844849e-02 -1.119714006781578064e-01 1.445591896772384644e-01 -2.921938300132751465e-01 1.820685565471649170e-01 -1.187433525919914246e-01 -9.208380361087620258e-04 -2.349043637514114380e-01 -1.413527578115463257e-01 4.030038416385650635e-01
-2.853767573833465576e-01 -6.755086779594421387e-02 3.830403089523315430e-02 9.988681972026824951e-02 -2.269599586725234985e-01 1.480954587459564209e-01 -1.377763152122497559e-01 -3.489454463124275208e-02 -3.270578756928443909e-02 -3.426519781351089478e-02 -1.621982641518115997e-02 -1.369298249483108521e-01 -2.051383852958679199e-01 2.032767087221145630e-01 8.839400857686996460e-02 2.429957687854766846e-02 -3.312139511108398438e-01 4.957400634884834290e-02 1.691251434385776520e-02 2.099163383245468140e-01 -2.833684682846069336e-01 5.971562489867210388e-02 2.311111837625503540e-01 1.928463205695152283e-02 -1.618510633707046509e-01 2.029909342527389526e-01 8.819359540939331055e-02 -1.496231257915496826e-01 1.448807567358016968e-01 -5.245394706726074219e-01 3.335968032479286194e-02 8.291682600975036621e-02
3.396183950826525688e-03 -2.999416366219520569e-02 -1.429939866065979004e-01 1.905562579631805420e-01 1.021768152713775635e-01 2.721619009971618652e-01 -9.043957293033599854e-02 -2.155431658029556274e-01 -2.131685316562652588e-01 8.358014374971389771e-02 -7.573460787534713745e-02 2.978068590164184570e-01 2.576087713241577148e-01 -1.500527411699295044e-01 8.624769002199172974e-02 8.320876955986022949e-02 -3.680260777473449707e-01 1.029745787382125854e-01 -2.935454249382019043e-01 2.299761772155761719e-02 -6.114210933446884155e-02 4.943108186125755310e-02 3.460452333092689514e-02 2.257612533867359161e-02 1.635827496647834778e-02 -1.534548681229352951e-02 9.312441945075988770e-02 -5.139925330877304077e-02 4.399386420845985413e-02 -4.899911880493164062e-01 -2.161348015069961548e-01 1.090685576200485229e-01
7.036607712507247925e-02 5.889027938246726990e-02 -1.315682977437973022e-01 -2.174980044364929199e-01 -2.447959631681442261e-01 8.352856338024139404e-02 -6.338371336460113525e-02 -6.514161080121994019e-02 -1.487340778112411499e-01 -3.130793869495391846e-01 3.034056723117828369e-02 -3.304775655269622803e-01 1.290391981601715088e-01 -1.369362920522689819e-01 2.738439440727233887e-01 1.066233068704605103e-01 -2.988454997539520264e-01 -1.424757391214370728e-01 2.695921659469604492e-01 -5.841666832566261292e-02 -1.732518821954727173e-01 -3.132457658648490906e-02 1.683638542890548706e-01 -7.074844837188720703e-02 1.647142916917800903e-01 -6.174919754266738892e-02 -8.500947058200836182e-02 -9.844685345888137817e-02 -4.776537045836448669e-02 -1.823602467775344849e-01 -4.189233481884002686e-02 4.056602716445922852e-01
4.821809008717536926e-02 -1.335401087999343872e-01 -2.830773591995239258e-01 -3.767029847949743271e-03 -2.581306993961334229e-01 -8.597617596387863159e-02 8.698212355375289917e-02 -1.662412658333778381e-02 3.054328560829162598e-01 -2.290155589580535889e-01 -1.848233640193939209e-01 -1.652098447084426880e-01 1.250972226262092590e-02 7.519873231649398804e-02 1.955276578664779663e-01 3.168245851993560791e-01 -3.077191067859530449e-03 -1.143404766917228699e-01 4.207386821508407593e-02 -1.094828099012374878e-01 1.659764647483825684e-01 4.306003451347351074e-02 -2.752551995217800140e-02 -2.914785444736480713e-01 -2.637763321399688721e-01 -4.153623804450035095e-02 2.649743258953094482e-01 -3.224622458219528198e-02 7.097384333610534668e-02 -3.596373796463012695e-01 -1.395453512668609619e-01 1.668972223997116089e-01
1.199551951140165329e-02 9.275600314140319824e-02 -3.804920613765716553e-01 -1.466537266969680786e-01 -9.406699985265731812e-02 1.684029549360275269e-01 2.076068222522735596e-01 -9.770946949720382690e-02 -7.052326202392578125e-02 2.517958171665668488e-03 -3.500517010688781738e-01 8.928492665290832520e-02 2.046111524105072021e-01 -2.449284866452217102e-02 -1.319436263293027878e-02 1.385148912668228149e-01 -1.822431236505508423e-01 2.737758457660675049e-01 9.037180989980697632e-02 -3.162350356578826904e-01 -1.589959114789962769e-02 1.155045479536056519e-01 1.721734851598739624e-01 2.319943755865097046e-01 -1.193164065480232239e-01 -6.079632788896560669e-02 3.228629827499389648e-01 -3.015505522489547729e-02 2.724447660148143768e-02 -3.072520196437835693e-01 -6.957112997770309448e-02 -3.654783591628074646e-02
6.471259146928787231e-02 -7.551804929971694946e-02 -1.679160743951797485e-01 1.734986603260040283e-01 -1.172018423676490784e-01 -8.155953884124755859e-02 2.622667253017425537e-01 -8.827303536236286163e-03 -2.796086668968200684e-01 -1.877745240926742554e-01 -1.058621928095817566e-01 1.264504343271255493e-01 9.123092889785766602e-02 3.580070734024047852e-01 3.313859403133392334e-01 3.188339769840240479e-01 -3.161125779151916504e-01 1.004168093204498291e-01 2.749226093292236328e-01 -1.247602179646492004e-01 7.698601484298706055e-02 1.058147251605987549e-01 2.081194818019866943e-01 -8.388026803731918335e-02 -5.506120622158050537e-02 3.743631020188331604e-02 -8.358122408390045166e-02 1.447902172803878784e-01 6.437503546476364136e-02 -6.000995635986328125e-02 -1.207139417529106140e-01 1.750115007162094116e-01
-5.004175379872322083e-02 -8.278247714042663574e-02 -4.078459441661834717e-01 1.165923550724983215e-01 -1.188598275184631348e-01 2.847858965396881104e-01 -3.031132370233535767e-02 1.129046231508255005e-01 3.339400887489318848e-02 -2.506058514118194580e-01 -2.301712781190872192e-01 -3.935184329748153687e-02 7.754515856504440308e-02 1.851289570331573486e-01 2.182501107454299927e-01 5.029003322124481201e-02 1.019558776170015335e-02 5.124343559145927429e-02 -7.325444370508193970e-02 7.684493809938430786e-02 3.713758289813995361e-02 8.551526814699172974e-02 -1.094087585806846619e-01 -3.330421745777130127e-01 -1.514951586723327637e-01 -4.920243471860885620e-02 -1.015783846378326416e-01 -2.375268191099166870e-01 -1.590916067361831665e-01 -4.487419426441192627e-01 2.427332568913698196e-03 1.689529865980148315e-01
3.661983311176300049e-01 1.000593677163124084e-01 -6.053114309906959534e-02 2.572455704212188721e-01 -1.824722886085510254e-01 1.037944704294204712e-01 2.253628522157669067e-02 -1.563642472028732300e-01 1.011428758502006531e-01 -2.334731444716453552e-02 -1.860831975936889648e-01 -1.253885962069034576e-02 -9.079314768314361572e-02 -8.322798646986484528e-03 6.523314118385314941e-02 1.489639729261398315e-01 -3.053621053695678711e-01 7.275587320327758789e-02 -4.886046051979064941e-02 1.557669788599014282e-01 -8.917015045881271362e-02 2.435736060142517090e-01 2.660652697086334229e-01 -7.229696959257125854e-02 8.245082944631576538e-02 -1.868483424186706543e-02 2.625755369663238525e-01 2.405131794512271881e-02 -2.369293272495269775e-01 -3.283143043518066406e-01 -3.558139204978942871e-01 3.185956552624702454e-02
4.583141580224037170e-02 1.365908980369567871e-01 1.376992277801036835e-02 5.380418524146080017e-02 -3.202027082443237305e-01 -5.147426389157772064e-03 4.791165888309478760e-02 1.494359672069549561e-01 4.153387248516082764e-02 -3.067127764225006104e-01 -7.638200651854276657e-03 4.644703865051269531e-02 4.267578944563865662e-02 -1.223439574241638184e-01 4.578928351402282715e-01 2.010702043771743774e-01 -1.849387884140014648e-01 3.096197359263896942e-02 1.178083121776580811e-01 -4.389675706624984741e-02 2.707192897796630859e-01 -6.140956282615661621e-02 1.449553761631250381e-02 -9.229110926389694214e-02 2.463866323232650757e-01 -1.182592958211898804e-01 -1.425627470016479492e-01 4.148492589592933655e-02 4.301407560706138611e-02 -3.778399229049682617e-01 7.604715973138809204e-02 3.165273666381835938e-01
-1.314297318458557129e-01 -1.087742894887924194e-01 -6.945607811212539673e-02 1.363599449396133423e-01 -1.929990500211715698e-01 7.705345004796981812e-02 -1.277238875627517700e-01 2.906699776649475098e-01 1.806709915399551392e-01 6.456890609115362167e-03 -8.741748332977294922e-02 -8.637888729572296143e-02 1.725699454545974731e-01 3.477352857589721680e-02 3.504953682422637939e-01 1.063586249947547913e-01 -1.951058655977249146e-01 1.925319880247116089e-01 7.345949113368988037e-02 8.691398799419403076e-02 3.753814473748207092e-02 4.529893100261688232e-01 3.417666554450988770e-01 1.556778606027364731e-02 -1.385911405086517334e-01 -1.859233379364013672e-01 5.247078835964202881e-02 1.398186013102531433e-02 2.442742139101028442e-01 -2.849663235247135162e-02 2.456005811691284180e-01 3.586768731474876404e-02
2.720263302326202393e-01 1.839027553796768188e-02 -3.352358937263488770e-01 2.725588381290435791e-01 -1.911415755748748779e-01 7.477819919586181641e-02 3.351421356201171875e-01 -1.317034810781478882e-01 -1.751711070537567139e-01 -4.061709940433502197e-01 -2.403969876468181610e-02 -3.253974616527557373e-01 6.402552872896194458e-02 5.394440516829490662e-02 5.460262298583984375e-02 -3.318102285265922546e-02 -1.581202000379562378e-01 -9.528460912406444550e-03 2.349583655595779419e-01 -6.968493014574050903e-02 -4.297960177063941956e-02 1.673983484506607056e-01 3.318404033780097961e-02 -3.769950196146965027e-02 -1.064010038971900940e-01 7.599881850183010101e-03 1.447896510362625122e-01 -8.904610760509967804e-03 -1.462085247039794922e-01 -8.818404376506805420e-02 1.083931475877761841e-01 2.512283623218536377e-01
-8.548256941139698029e-03 5.847710371017456055e-02 -2.263287007808685303e-01 7.146167755126953125e-02 -3.981632739305496216e-02 -1.012413501739501953e-01 -1.614666283130645752e-01 1.674170047044754028e-01 -2.394412159919738770e-01 -2.965948283672332764e-01 -1.041967719793319702e-01 1.911475323140621185e-02 2.025918215513229370e-01 1.128932386636734009e-01 1.613119244575500488e-01 2.024306356906890869e-01 -1.335087418556213379e-01 -7.327990978956222534e-02 3.835069239139556885e-01 1.985299587249755859e-01 1.273954957723617554e-01 3.220307230949401855e-01 1.088598966598510742e-01 -2.976650185883045197e-02 1.497024744749069214e-01 1.516777724027633667e-01 -3.925372660160064697e-02 1.355796605348587036e-01 -1.266897767782211304e-01 -9.873372316360473633e-02 1.386062055826187134e-01 3.797680139541625977e-01
-2.856273055076599121e-01 7.488260418176651001e-02 -2.456006221473217010e-02 1.914476305246353149e-01 7.738721370697021484e-02 1.600757837295532227e-01 -5.898933857679367065e-02 -6.124229356646537781e-02 7.956613600254058838e-02 1.126751601696014404e-01 -1.337908953428268433e-01 -4.345572739839553833e-02 -1.476869285106658936e-01 2.253333106637001038e-02 -7.825588434934616089e-02 1.902160197496414185e-01 -4.052394926548004150e-01 1.272977590560913086e-01 7.387956231832504272e-02 9.572284668684005737e-02 -4.143789038062095642e-02 -3.038114402443170547e-03 6.381528079509735107e-02 -7.061735540628433228e-02 1.574182063341140747e-01 -2.609498798847198486e-01 1.381401997059583664e-02 -1.656476967036724091e-02 4.996846988797187805e-02 -3.020381927490234375e-01 1.456756293773651123e-01 5.649375915527343750e-01
2.111008465290069580e-01 2.672673463821411133e-01 -3.214606046676635742e-01 7.838419824838638306e-02 -2.614929080009460449e-01 5.748303979635238647e-02 -1.198929920792579651e-01 -1.623650938272476196e-01 -6.037627533078193665e-02 -5.207177717238664627e-03 -4.260734841227531433e-02 1.963799297809600830e-01 2.005865722894668579e-01 -5.441993474960327148e-02 3.367788195610046387e-01 2.655489146709442139e-01 -2.150218784809112549e-01 9.230979532003402710e-02 -1.149282604455947876e-01 2.570118010044097900e-02 6.213752925395965576e-02 5.475997179746627808e-02 8.380310982465744019e-02 6.453935056924819946e-02 8.336629718542098999e-02 1.150067001581192017e-01 3.575340807437896729e-01 -1.589044034481048584e-01 -2.750454246997833252e-01 -5.520132184028625488e-02 -1.013307720422744751e-01 2.049954086542129517e-01
-2.382168024778366089e-01 1.408644020557403564e-01 -1.192762926220893860e-01 2.620961964130401611e-01 -1.627186387777328491e-01 2.788592278957366943e-01 -1.959975622594356537e-02 -1.689427942037582397e-01 -5.835253745317459106e-02 4.969521984457969666e-02 2.957711368799209595e-02 2.612448930740356445e-01 7.665148377418518066e-02 1.804213821887969971e-01 1.319003701210021973e-01 6.310550868511199951e-02 -1.315885335206985474e-01 3.320802450180053711e-01 -9.381329268217086792e-02 -1.643770188093185425e-01 -1.974303275346755981e-01 1.106443628668785095e-01 8.218753337860107422e-02 -8.641453087329864502e-02 1.489558517932891846e-01 8.964627981185913086e-02 3.643912076950073242e-01 9.758511930704116821e-02 -3.541181385517120361e-01 -1.915735155344009399e-01 2.304108254611492157e-02 9.220454841852188110e-02
6.827505677938461304e-02 2.159483879804611206e-01 2.747495658695697784e-02 -1.654655039310455322e-01 -1.354188919067382812e-01 7.118371129035949707e-02 -1.570437997579574585e-01 -1.018207743763923645e-01 -1.581416577100753784e-01 -1.702647954225540161e-01 2.778360806405544281e-02 2.488397806882858276e-01 1.515825092792510986e-01 1.689804792404174805e-01 -5.400003865361213684e-03 1.627997308969497681e-01 -1.859390288591384888e-01 3.805264830589294434e-02 3.321401476860046387e-01 4.033005237579345703e-02 -3.834677115082740784e-02 1.951851248741149902e-01 1.692525893449783325e-01 -1.926067620515823364e-01 3.513422608375549316e-01 -2.345415800809860229e-01 1.274870634078979492e-01 1.632350981235504150e-01 6.321366876363754272e-02 -3.735239505767822266e-01 6.429812312126159668e-02 -2.123729288578033447e-01
1.765735447406768799e-01 1.466489136219024658e-01 -9.134591370820999146e-02 -2.922019176185131073e-02 -2.270022332668304443e-01 1.878427118062973022e-01 1.522031575441360474e-01 -3.717906773090362549e-01 6.722642481327056885e-02 -2.535948753356933594e-01 1.864314079284667969e-02 1.590572446584701538e-01 4.397196322679519653e-02 5.109280720353126526e-02 3.035029768943786621e-01 3.267661333084106445e-01 -1.332530081272125244e-01 1.086503490805625916e-01 1.039809584617614746e-01 1.471574418246746063e-02 2.784972824156284332e-02 -1.939435303211212158e-01 3.859765827655792236e-01 -2.632233127951622009e-02 2.649467252194881439e-02 -6.421483308076858521e-02 5.934070795774459839e-02 -1.076793149113655090e-01 -2.498219609260559082e-01 -1.956342756748199463e-01 -7.310919929295778275e-03 2.065645754337310791e-01
1.083486825227737427e-01 1.804364621639251709e-01 3.638634085655212402e-02 -6.133816391229629517e-02 -2.077646702527999878e-01 -1.540710180997848511e-01 1.317584216594696045e-01 1.888487786054611206e-01 -1.673412472009658813e-01 -1.038737595081329346e-01 -2.287005484104156494e-01 3.382229059934616089e-02 1.259960085153579712e-01 9.714751690626144409e-02 2.344564199447631836e-01 2.708101179450750351e-03 -2.532149553298950195e-01 1.439985930919647217e-01 4.109682738780975342e-01 5.157554149627685547e-02 1.682599335908889771e-01 -7.364019006490707397e-02 1.735692769289016724e-01 1.150299981236457825e-01 -1.086464747786521912e-01 -2.601017355918884277e-01 2.417951077222824097e-01 -1.568327099084854126e-01 2.651890926063060760e-02 -1.089373007416725159e-01 -1.388269364833831787e-01 3.609645962715148926e-01
2.351582050323486328e-01 1.438556052744388580e-02 -2.147933691740036011e-01 9.293729066848754883e-02 -5.355358868837356567e-02 -1.117677912116050720e-01 1.277491748332977295e-01 -1.877164542675018311e-01 -1.305149197578430176e-01 -1.722603663802146912e-02 -3.390166461467742920e-01 2.929346561431884766e-01 4.191474989056587219e-02 7.254377752542495728e-02 -4.535525664687156677e-02 8.325325697660446167e-02 -3.016567826271057129e-01 -2.756806276738643646e-02 8.722869306802749634e-02 -6.519827991724014282e-02 2.709213085472583771e-02 4.363057315349578857e-01 2.435721457004547119e-02 -7.061675935983657837e-02 3.504566103219985962e-02 -7.587096840143203735e-02 8.732002228498458862e-02 3.191736936569213867e-01 1.055063083767890930e-01 -2.932343184947967529e-01 1.028943285346031189e-01 2.534595727920532227e-01
-6.519268453121185303e-02 8.527898043394088745e-02 -3.699392974376678467e-01 -1.881847530603408813e-01 -1.898485273122787476e-01 1.040532588958740234e-01 2.223097681999206543e-01 2.452025655657052994e-03 -1.229108199477195740e-01 -1.070208251476287842e-01 -4.387196898460388184e-01 1.568554490804672241e-01 1.992960721254348755e-01 -1.764218956232070923e-01 1.174373701214790344e-01 1.055653765797615051e-01 -3.026986122131347656e-01 1.514958590269088745e-01 1.654971241950988770e-01 -2.478971183300018311e-01 -5.260118842124938965e-02 -2.970036491751670837e-02 -3.636955469846725464e-02 1.189120188355445862e-01 -1.398173123598098755e-01 8.982660621404647827e-02 2.239816486835479736e-01 -1.786690354347229004e-01 6.052148342132568359e-02 -2.025198489427566528e-01 -4.898647218942642212e-02 3.430866822600364685e-02
-1.493330746889114380e-01 -2.495719641447067261e-01 -1.183763146400451660e-01 1.312492638826370239e-01 -5.484575405716896057e-02 1.991724371910095215e-01 2.913622856140136719e-01 -5.829752609133720398e-02 -3.544580340385437012e-01 -7.459352910518646240e-02 -1.230978816747665405e-01 9.587667882442474365e-03 4.297556579113006592e-01 -1.094384342432022095e-01 1.742952615022659302e-01 1.839234679937362671e-01 -1.161466911435127258e-01 2.542511187493801117e-02 2.120331227779388428e-01 -1.056486070156097412e-01 -1.455515772104263306e-01 2.234015315771102905e-01 2.536508627235889435e-02 -9.489675611257553101e-02 -1.745985150337219238e-01 9.359066374599933624e-03 5.015552416443824768e-02 -2.721142470836639404e-01 2.532240748405456543e-01 -1.153671666979789734e-01 5.810131132602691650e-02 8.332212269306182861e-02
2.317192591726779938e-02 1.047810614109039307e-01 -1.748490184545516968e-01 3.584284484386444092e-01 1.986007243394851685e-01 2.043433487415313721e-01 3.450779989361763000e-02 1.571886241436004639e-01 -4.456313792616128922e-03 -1.300069540739059448e-01 1.159435287117958069e-01 -1.467319875955581665e-01 -9.649262577295303345e-02 1.814041435718536377e-01 -1.033106632530689240e-02 4.252935349941253662e-01 -3.125317096710205078e-01 5.934248864650726318e-02 3.189520165324211121e-02 8.614627271890640259e-02 -1.794512420892715454e-01 -1.107290200889110565e-02 9.901636838912963867e-02 4.484263435006141663e-02 -2.564307488501071930e-02 -1.166519895195960999e-02 2.756921350955963135e-01 -2.894298732280731201e-02 3.378442302346229553e-02 -1.957459300756454468e-01 1.751480102539062500e-01 3.817068338394165039e-01
-2.743760645389556885e-01 5.690168961882591248e-02 -1.399354934692382812e-01 9.559871256351470947e-02 -4.498342797160148621e-02 -1.537744253873825073e-01 -2.588752210140228271e-01 -4.830848891288042068e-03 -1.736658215522766113e-01 -8.386002480983734131e-02 -4.431801661849021912e-02 1.921568363904953003e-01 -1.399151328951120377e-02 -4.037145897746086121e-02 1.102512180805206299e-01 -6.756544858217239380e-02 -2.731790542602539062e-01 8.938375860452651978e-02 -1.340010203421115875e-02 1.639995425939559937e-01 1.011288687586784363e-01 3.842914998531341553e-01 8.462343364953994751e-02 -1.494940221309661865e-01 -6.205970421433448792e-02 -1.008764654397964478e-01 4.396499991416931152e-01 -1.222193241119384766e-01 -1.303452104330062866e-01 -3.585135936737060547e-01 -1.716320216655731201e-01 1.052507311105728149e-01
-4.866884090006351471e-03 1.386890411376953125e-01 9.773415513336658478e-03 6.561923772096633911e-03 -5.797333642840385437e-02 5.418363492935895920e-03 -1.090581249445676804e-02 2.270647585391998291e-01 -2.573814392089843750e-01 -3.320091068744659424e-01 -2.670521736145019531e-01 2.633799612522125244e-01 3.195942938327789307e-01 5.044138804078102112e-02 1.045025214552879333e-01 1.040808483958244324e-01 -7.961266487836837769e-02 5.775547027587890625e-02 1.962004005908966064e-01 -2.658682130277156830e-02 -2.408574335277080536e-03 -4.202992096543312073e-02 1.573911756277084351e-01 1.704168021678924561e-01 2.800725400447845459e-01 9.208095818758010864e-02 1.933747977018356323e-01 5.479263514280319214e-02 3.875604271888732910e-02 -8.044334501028060913e-02 -5.722535029053688049e-02 4.887851774692535400e-01
2.377647459506988525e-01 -1.947257071733474731e-01 -2.077007740736007690e-01 1.518381983041763306e-01 -8.356050401926040649e-02 1.601853407919406891e-02 1.801259219646453857e-01 -4.920691717416048050e-03 7.514134794473648071e-02 -1.143204048275947571e-01 -2.826972603797912598e-01 1.390835195779800415e-01 3.689215332269668579e-02 2.880111038684844971e-01 1.987871378660202026e-01 1.277825981378555298e-01 -2.506413124501705170e-02 1.267432421445846558e-01 3.265243470668792725e-01 1.139830201864242554e-01 -2.563884854316711426e-01 2.020134478807449341e-01 8.188149333000183105e-02 7.777573168277740479e-02 -7.084902375936508179e-03 -1.521053314208984375e-01 1.163320690393447876e-01 -1.161034852266311646e-01 2.028372585773468018e-01 -2.122189253568649292e-01 9.914916008710861206e-02 3.737691938877105713e-01
-2.304267436265945435e-01 7.474548649042844772e-03 1.376822888851165771e-01 1.476379930973052979e-01 -1.006916314363479614e-01 2.991634979844093323e-02 6.489431113004684448e-02 1.107411757111549377e-01 -3.971951454877853394e-02 5.678144283592700958e-03 -8.162949979305267334e-02 -1.077091619372367859e-01 2.915476858615875244e-01 -1.423008590936660767e-01 2.375698238611221313e-01 1.009861007332801819e-01 -4.933314025402069092e-01 -1.580468863248825073e-01 -6.316687446087598801e-03 -1.106786280870437622e-01 -7.314027100801467896e-02 -1.473431587219238281e-01 2.357658296823501587e-01 -2.543266415596008301e-01 1.220218688249588013e-01 2.409274224191904068e-03 1.464866846799850464e-01 -1.135110929608345032e-01 1.038268059492111206e-01 -1.996992677450180054e-01 -2.850471138954162598e-01 2.787517607212066650e-01
-1.478599607944488525e-01 4.612746238708496094e-01 -1.066563129425048828e-01 -2.035410851240158081e-01 3.344620764255523682e-02 7.393318414688110352e-02 5.954452231526374817e-02 1.090776994824409485e-01 -2.510308660566806793e-02 8.315481990575790405e-02 -1.391547173261642456e-01 -9.540373086929321289e-02 1.025946661829948425e-01 1.581366360187530518e-01 1.314348876476287842e-01 5.383123643696308136e-03 -2.000064998865127563e-01 1.646232157945632935e-01 4.635895490646362305e-01 8.760812878608703613e-02 -8.636951446533203125e-02 3.762943744659423828e-01 1.457365453243255615e-01 -2.463762611150741577e-01 -1.147980839014053345e-01 -8.911272138357162476e-02 4.748987779021263123e-02 4.878579825162887573e-02 1.249360516667366028e-01 -7.251040637493133545e-02 1.693468093872070312e-01 7.543943822383880615e-02
4.439118318259716034e-03 -1.538462191820144653e-01 -2.314630895853042603e-01 1.674903742969036102e-02 -3.345492780208587646e-01 -1.536488998681306839e-02 6.373514235019683838e-02 -1.494417488574981689e-01 5.317168310284614563e-02 -1.258276551961898804e-01 -1.444821357727050781e-01 2.619507908821105957e-01 1.314532160758972168e-01 1.225730255246162415e-01 2.058315426111221313e-01 -1.374499872326850891e-02 1.796620525419712067e-02 -2.525889575481414795e-01 1.824953258037567139e-01 4.128560796380043030e-02 -1.638340651988983154e-01 2.347303032875061035e-01 6.699752062559127808e-02 -2.423837780952453613e-01 -1.235442608594894409e-01 -6.207313016057014465e-02 3.004396259784698486e-01 4.660841822624206543e-02 -5.949538946151733398e-02 -1.342383325099945068e-01 -1.342682093381881714e-01 4.532517492771148682e-01
2.444173395633697510e-02 -2.546583712100982666e-01 -1.718966513872146606e-01 3.005849570035934448e-02 -2.547226250171661377e-01 1.988168805837631226e-01 4.741961136460304260e-02 -3.706904873251914978e-02 -5.472135916352272034e-02 1.663728430867195129e-02 1.218699365854263306e-01 -1.319675445556640625e-01 6.989179551601409912e-02 -1.103566726669669151e-03 1.634591370820999146e-01 2.273787558078765869e-01 9.443837404251098633e-02 9.395062178373336792e-02 2.706895172595977783e-01 5.533387139439582825e-02 1.060387194156646729e-01 9.387356787919998169e-02 1.844378411769866943e-01 -4.790601134300231934e-02 -2.126077711582183838e-01 -1.255995482206344604e-01 3.587774634361267090e-01 1.233573853969573975e-01 3.645846247673034668e-01 -1.612537950277328491e-01 -3.021431863307952881e-01 2.676576972007751465e-01
7.671023160219192505e-02 -1.811778731644153595e-02 -2.046174556016921997e-01 1.557210981845855713e-01 -3.794144988059997559e-01 1.578960418701171875e-01 -1.470953524112701416e-01 -2.350255846977233887e-01 -2.578590810298919678e-01 -7.552629802376031876e-03 -6.168984249234199524e-02 1.380965411663055420e-01 2.035059928894042969e-01 1.254241764545440674e-01 -1.006594821810722351e-01 2.648023068904876709e-01 -2.340370416641235352e-01 1.320082098245620728e-01 -1.251594871282577515e-01 1.177943199872970581e-01 2.404496967792510986e-01 5.717236921191215515e-02 -1.214742381125688553e-02 1.892669945955276489e-01 -3.917127102613449097e-02 4.944854229688644409e-02 2.720283567905426025e-01 -8.190045505762100220e-02 -1.806836226023733616e-03 -4.027148187160491943e-01 8.971193432807922363e-02 -3.707583621144294739e-02
-8.916932344436645508e-02 2.197777926921844482e-01 -9.018959850072860718e-02 -6.993526220321655273e-02 2.555117756128311157e-02 -9.659445844590663910e-03 -1.087435409426689148e-01 1.192717924714088440e-01 -2.289069294929504395e-01 -5.255240947008132935e-02 -8.688613772392272949e-02 1.528691872954368591e-02 1.695593744516372681e-01 1.806212067604064941e-01 9.732612967491149902e-02 1.786916404962539673e-01 1.204873621463775635e-01 4.423211514949798584e-02 4.757805764675140381e-01 -8.630292862653732300e-02 5.760744586586952209e-02 2.878672182559967041e-01 1.669238209724426270e-01 6.452976167201995850e-02 1.490126699209213257e-01 -2.130536288022994995e-01 5.697288364171981812e-02 -4.456476867198944092e-02 5.452815070748329163e-02 -3.812659680843353271e-01 -6.564202159643173218e-02 3.797718584537506104e-01
1.514891535043716431e-01 2.932424843311309814e-01 -4.262158647179603577e-02 -8.300039917230606079e-02 6.884830445051193237e-02 -5.058786273002624512e-02 1.149830520153045654e-01 -3.952702973037958145e-03 -2.738990783691406250e-01 -7.965409010648727417e-02 -5.977543443441390991e-02 1.927720308303833008e-01 8.734419941902160645e-02 2.044130414724349976e-01 1.233308948576450348e-02 2.841744422912597656e-01 -4.172180891036987305e-01 -3.073886968195438385e-02 1.724124252796173096e-01 -1.687895059585571289e-01 2.155396491289138794e-01 2.012122571468353271e-01 2.594084478914737701e-02 1.673900336027145386e-01 4.689009115099906921e-02 -2.693605720996856689e-01 5.419324338436126709e-02 1.585228592157363892e-01 2.254748493432998657e-01 -2.824006974697113037e-01 -6.037340685725212097e-02 1.532176136970520020e-01
-1.481000930070877075e-01 7.033887505531311035e-02 -3.486147820949554443e-01 -6.825685501098632812e-02 -2.389307469129562378e-01 2.632167339324951172e-01 2.249674201011657715e-01 -1.322743445634841919e-01 -1.586623191833496094e-01 -6.212897598743438721e-03 -2.312475889921188354e-01 -1.254564523696899414e-01 3.226940631866455078e-01 9.351815283298492432e-02 -1.492964625358581543e-01 1.281056106090545654e-01 -2.028799951076507568e-01 7.040938735008239746e-02 2.695607487112283707e-03 -2.181765586137771606e-01 -9.491495043039321899e-02 3.539859503507614136e-02 2.208187282085418701e-01 1.915050297975540161e-01 -9.563290327787399292e-02 1.359354518353939056e-02 3.096820712089538574e-01 5.597558990120887756e-02 1.625017076730728149e-01 -2.410045266151428223e-01 -1.553926318883895874e-01 -4.290078300982713699e-03
-2.424203157424926758e-01 -9.851613640785217285e-02 -5.941932648420333862e-02 -9.677299112081527710e-02 6.074485927820205688e-02 1.599566191434860229e-01 1.682814583182334900e-02 -2.464300394058227539e-01 3.143480047583580017e-02 3.531961143016815186e-02 -1.932391226291656494e-01 -1.462093442678451538e-01 2.374830991029739380e-01 9.655089676380157471e-02 3.724227249622344971e-01 1.195435822010040283e-01 -3.386301100254058838e-01 2.562166154384613037e-01 -7.106913626194000244e-02 -1.350310593843460083e-01 -5.652076564729213715e-03 3.114452993031591177e-04 1.520459651947021484e-01 -1.060203686356544495e-01 -2.643451467156410217e-02 -9.784897416830062866e-02 -4.324976354837417603e-02 2.227328717708587646e-01 -2.468628436326980591e-01 -2.204647809267044067e-01 -1.140914037823677063e-01 3.554886579513549805e-01
-4.757855832576751709e-02 2.512163519859313965e-01 -2.738647162914276123e-01 9.938381612300872803e-02 -1.530004888772964478e-01 1.300258934497833252e-01 -7.102918624877929688e-02 -3.112520575523376465e-01 -1.568380445241928101e-01 9.819645434617996216e-02 -2.330545932054519653e-01 9.569189697504043579e-02 -1.379595696926116943e-02 1.058557182550430298e-01 1.992134153842926025e-01 1.491546481847763062e-01 -3.268271982669830322e-01 2.071295678615570068e-01 1.910559087991714478e-01 1.498028188943862915e-01 7.627124432474374771e-03 -1.247020214796066284e-01 1.936760544776916504e-01 7.431770116090774536e-02 3.688115254044532776e-02 9.648463129997253418e-02 1.700788438320159912e-01 -1.250603049993515015e-01 -3.080849051475524902e-01 -2.447550743818283081e-01 -2.390427440404891968e-01 -4.432047531008720398e-02
7.131797820329666138e-02 2.175538837909698486e-01 -6.723939627408981323e-02 1.872926354408264160e-01 -3.444675505161285400e-01 1.550100892782211304e-01 1.854838281869888306e-01 -2.626836001873016357e-01 -8.291155844926834106e-02 1.287573724985122681e-01 -3.356755897402763367e-02 -7.927083969116210938e-02 3.127134144306182861e-01 1.865676790475845337e-01 -8.560293167829513550e-02 2.916375696659088135e-01 -3.918347954750061035e-01 -7.090778648853302002e-02 1.953804492950439453e-01 -6.018885597586631775e-02 4.675453528761863708e-02 1.363600939512252808e-01 1.138352155685424805e-01 1.112817525863647461e-01 2.920498698949813843e-02 8.893305808305740356e-02 2.323154658079147339e-01 -1.200013086199760437e-01 -2.152928858995437622e-01 -1.605995744466781616e-01 1.139703206717967987e-02 1.008150428533554077e-01
2.790737710893154144e-02 1.516484618186950684e-01 -4.403707683086395264e-01 -9.127078577876091003e-03 -9.292600303888320923e-02 2.817530632019042969e-01 2.899742424488067627e-01 -1.275213062763214111e-01 -7.050106651149690151e-04 -3.223103284835815430e-01 -8.066944777965545654e-02 -6.286704540252685547e-02 1.350561529397964478e-01 2.405866049230098724e-02 -3.068655915558338165e-02 -1.423973962664604187e-02 5.860403180122375488e-02 3.421652019023895264e-01 1.230309009552001953e-01 -8.760862052440643311e-02 -8.249569684267044067e-02 1.202594861388206482e-01 3.440460562705993652e-01 -1.473459899425506592e-01 7.447519898414611816e-02 -1.506677269935607910e-01 2.348755449056625366e-01 7.803562283515930176e-02 1.681619584560394287e-01 -1.262022107839584351e-01 -1.224144995212554932e-01 -7.858759164810180664e-02
-2.741186916828155518e-01 2.462606132030487061e-01 3.639726340770721436e-02 1.171132922172546387e-02 -3.360055088996887207e-01 9.256287664175033569e-02 -8.048503845930099487e-02 -1.972189843654632568e-01 -1.544229090213775635e-01 -1.960438191890716553e-01 3.350466722622513771e-03 -5.243320483714342117e-03 4.007218778133392334e-01 6.272099167108535767e-02 -3.575431648641824722e-03 -3.610729053616523743e-02 -3.385531902313232422e-01 5.201086774468421936e-02 -2.015553042292594910e-02 8.472584933042526245e-02 1.450152099132537842e-01 -8.762325160205364227e-03 1.267889440059661865e-01 -2.990700304508209229e-01 -6.667305249720811844e-03 2.324584126472473145e-01 8.817014098167419434e-02 5.121381953358650208e-02 3.508591651916503906e-01 -6.814816594123840332e-02 -1.429404169321060181e-01 5.979888513684272766e-02
-2.446322590112686157e-01 -1.051367446780204773e-01 1.709092855453491211e-01 5.970522016286849976e-02 -2.591444551944732666e-01 6.513285636901855469e-02 -4.305234551429748535e-02 -9.692639857530593872e-02 -1.959978789091110229e-01 -1.013678908348083496e-01 -6.031857430934906006e-02 3.421407565474510193e-02 -6.738726049661636353e-02 -1.101506650447845459e-01 -5.460107326507568359e-02 1.193043291568756104e-01 -2.938507795333862305e-01 2.374451607465744019e-01 -1.557626575231552124e-02 1.584535390138626099e-01 -2.622212767601013184e-01 1.175858527421951294e-01 1.740379184484481812e-01 -8.544109016656875610e-02 -8.290379494428634644e-02 2.535430490970611572e-01 2.780788838863372803e-01 1.097030565142631531e-02 3.483814895153045654e-01 -3.680224418640136719e-01 1.469201594591140747e-01 1.050545200705528259e-01
-2.397571057081222534e-01 1.353256851434707642e-01 -1.580961942672729492e-01 4.843768477439880371e-02 -2.161201834678649902e-01 3.580052554607391357e-01 9.825467318296432495e-02 2.202020771801471710e-02 -8.120741695165634155e-02 1.155980974435806274e-01 2.012396603822708130e-01 3.131600618362426758e-01 -7.750587910413742065e-02 2.547027170658111572e-01 1.229280456900596619e-01 8.858556300401687622e-02 -2.372971028089523315e-01 -2.489710599184036255e-02 -1.480080001056194305e-02 -5.397218093276023865e-02 -1.586456596851348877e-02 -5.028720200061798096e-02 3.995802402496337891e-01 1.066697984933853149e-01 1.802123039960861206e-01 1.073844358325004578e-01 3.506338596343994141e-01 1.279197931289672852e-01 -1.036058459430932999e-02 -1.532669961452484131e-01 -3.340682014822959900e-02 1.325516104698181152e-01
1.297487020492553711e-01 3.768762201070785522e-02 -6.632938235998153687e-02 1.480813026428222656e-01 -2.932912111282348633e-01 -2.101754210889339447e-02 -4.399329796433448792e-02 -1.326301097869873047e-01 -1.202670782804489136e-01 3.847629949450492859e-02 -2.626120746135711670e-01 -1.363409906625747681e-01 3.646489679813385010e-01 1.483233273029327393e-01 2.236339002847671509e-01 2.863983213901519775e-01 -2.920094132423400879e-01 1.973003745079040527e-01 1.808811165392398834e-02 2.215624004602432251e-01 -8.062278479337692261e-02 -2.405252903699874878e-01 5.340845137834548950e-02 2.032909244298934937e-01 -4.434568807482719421e-03 1.780198514461517334e-01 1.885554194450378418e-01 2.098235487937927246e-02 -2.198714017868041992e-02 -1.725174039602279663e-01 2.113927900791168213e-02 2.799702584743499756e-01
6.372211128473281860e-02 1.875392347574234009e-01 -1.442942470312118530e-01 7.768177427351474762e-03 -2.102620154619216919e-01 3.045174777507781982e-01 6.189208850264549255e-02 -2.371550351381301880e-01 -1.127119660377502441e-01 1.103251501917839050e-01 -1.601566225290298462e-01 7.744870334863662720e-02 6.147720292210578918e-02 -1.207601279020309448e-01 3.443900123238563538e-02 7.565683871507644653e-02 -4.537818431854248047e-01 1.578969806432723999e-01 -7.567572593688964844e-02 2.439121343195438385e-02 -5.492672324180603027e-02 -4.560737684369087219e-02 4.067157208919525146e-02 1.971248090267181396e-01 -3.097124695777893066e-01 -6.421720143407583237e-03 3.441850244998931885e-01 -5.953583493828773499e-02 4.083713144063949585e-02 -2.994905114173889160e-01 9.201933443546295166e-02 2.459584921598434448e-01
1.218661963939666748e-01 1.462685465812683105e-01 -1.051318347454071045e-01 -8.338807674590498209e-05 -3.243807256221771240e-01 -6.541248410940170288e-02 2.187868803739547729e-01 -1.997704058885574341e-01 -7.106600701808929443e-02 1.006582081317901611e-01 -3.045664727687835693e-01 -1.405689567327499390e-01 3.301934301853179932e-01 7.336741685867309570e-02 3.351655900478363037e-01 -1.092195957899093628e-01 -2.843677997589111328e-01 2.597923278808593750e-01 3.134186938405036926e-02 9.984321147203445435e-02 4.583162814378738403e-02 -1.027814894914627075e-01 -5.335693061351776123e-02 2.152794040739536285e-02 4.462657496333122253e-02 -2.807222120463848114e-02 2.882320880889892578e-01 -1.299324482679367065e-01 -1.430371254682540894e-01 -2.611045539379119873e-01 5.466297268867492676e-02 1.392825692892074585e-01
-2.481773644685745239e-01 -6.703156977891921997e-02 -1.115708332508802414e-02 3.931643962860107422e-01 1.741234511137008667e-01 -1.695647137239575386e-03 -8.736097812652587891e-02 -3.103517554700374603e-02 -8.926951885223388672e-02 4.279411956667900085e-02 4.501344263553619385e-02 -1.334256827831268311e-01 9.898319840431213379e-02 2.837453782558441162e-01 -1.050942316651344299e-01 9.381370246410369873e-02 -3.221312761306762695e-01 2.030104100704193115e-01 1.887582540512084961e-01 1.560466289520263672e-01 -7.282736897468566895e-02 8.724747598171234131e-02 5.743911489844322205e-02 -1.268682777881622314e-01 1.803539097309112549e-01 -2.790582776069641113e-01 3.522741198539733887e-01 -4.196527227759361267e-02 8.719967305660247803e-02 -1.486477106809616089e-01 4.776135459542274475e-02 3.082175850868225098e-01
-1.270236670970916748e-01 8.479858189821243286e-02 8.206127583980560303e-02 -1.128572449088096619e-01 -1.910481974482536316e-02 6.276492495089769363e-03 1.238769814372062683e-01 1.448554694652557373e-01 -1.224256157875061035e-01 -5.493502318859100342e-02 1.465947628021240234e-01 -2.159195393323898315e-02 1.217688396573066711e-01 2.038855701684951782e-01 1.235954761505126953e-01 -3.274466693401336670e-01 -3.538383543491363525e-01 7.843187451362609863e-02 2.359182536602020264e-01 5.651937052607536316e-02 -2.868656767532229424e-03 4.192934557795524597e-02 7.751454412937164307e-02 1.140345036983489990e-01 -3.066237270832061768e-01 -9.527584165334701538e-02 4.017842113971710205e-01 -4.982822388410568237e-02 -2.256411314010620117e-01 -3.248383402824401855e-01 -5.604209750890731812e-02 2.530749440193176270e-01
-3.595293760299682617e-01 5.068436264991760254e-02 -7.540421187877655029e-02 -1.014592349529266357e-01 -2.205594629049301147e-01 3.194599226117134094e-02 1.788025200366973877e-01 -2.738720038905739784e-03 -1.072301864624023438e-01 -2.003847360610961914e-01 -7.465273141860961914e-02 -9.588900953531265259e-02 1.333363950252532959e-01 8.134142309427261353e-02 3.042372167110443115e-01 3.181906342506408691e-01 -2.459923475980758667e-01 -1.759687960147857666e-01 1.627359986305236816e-01 -7.138128392398357391e-03 -3.270671144127845764e-02 2.293289601802825928e-01 3.308258950710296631e-02 -1.942361295223236084e-01 3.192752301692962646e-01 -8.003215491771697998e-02 3.288953378796577454e-02 -2.579512298107147217e-01 2.397380471229553223e-01 -1.401115953922271729e-01 2.868220908567309380e-03 1.495106667280197144e-01
2.746474929153919220e-02 1.670748293399810791e-01 -1.867592781782150269e-01 -4.919582605361938477e-02 -6.885448843240737915e-02 2.262066006660461426e-01 2.284862659871578217e-02 -1.928869076073169708e-02 -1.984495222568511963e-01 2.173286862671375275e-02 -1.159795597195625305e-01 1.631611585617065430e-02 7.389354705810546875e-02 -7.796350866556167603e-02 9.184605628252029419e-02 1.683597713708877563e-01 -1.249890327453613281e-01 3.054275512695312500e-01 -6.563460081815719604e-02 -1.230835393071174622e-01 1.525207906961441040e-01 3.138013780117034912e-01 3.713879585266113281e-01 -2.622130699455738068e-02 1.648044884204864502e-01 -2.582177221775054932e-01 2.419254779815673828e-01 2.879672944545745850e-01 9.156517684459686279e-02 9.667871147394180298e-02 2.072039246559143066e-01 3.011081814765930176e-01
1.224116533994674683e-01 5.503028631210327148e-02 -4.086788892745971680e-01 9.197881817817687988e-02 -9.762583673000335693e-02 1.796127408742904663e-01 -1.680482327938079834e-01 1.344075202941894531e-01 -5.943519249558448792e-02 -1.089457646012306213e-01 -2.995221614837646484e-01 -4.917810112237930298e-02 2.178160101175308228e-01 1.178484708070755005e-01 4.679927229881286621e-01 1.858348548412322998e-01 1.371938735246658325e-01 -1.088095158338546753e-01 -9.647155553102493286e-02 5.250353366136550903e-02 -2.941958047449588776e-02 1.992242932319641113e-01 1.202804073691368103e-01 -3.680353239178657532e-02 1.231985241174697876e-01 -7.999615371227264404e-02 5.029680207371711731e-02 -1.103965565562248230e-01 2.787402458488941193e-02 -3.278034627437591553e-01 -1.305643003433942795e-02 2.284602820873260498e-01
-2.660198211669921875e-01 2.080802805721759796e-03 -2.410264462232589722e-01 3.891921788454055786e-02 -1.091578826308250427e-01 1.890279650688171387e-01 1.203970462083816528e-01 -2.692385315895080566e-01 -9.527786821126937866e-02 -2.701115608215332031e-02 -2.749473555013537407e-03 3.638579249382019043e-01 1.468601971864700317e-01 3.201782107353210449e-01 -4.174934327602386475e-02 5.365030840039253235e-02 -2.999140918254852295e-01 -7.991945743560791016e-02 1.381560713052749634e-01 -1.425373405218124390e-01 -8.605546504259109497e-02 -3.997423127293586731e-02 3.450493514537811279e-01 -7.294186204671859741e-02 1.281609535217285156e-01 2.186962962150573730e-01 3.263557255268096924e-01 1.085228472948074341e-01 -4.999684169888496399e-02 -7.340712845325469971e-02 -6.378182023763656616e-02 2.145009674131870270e-02
-1.776131689548492432e-01 -1.290191411972045898e-01 -1.127691380679607391e-02 -1.188896037638187408e-02 -1.858307123184204102e-01 -6.874738633632659912e-02 8.908454328775405884e-02 -1.021507531404495239e-01 -2.398573756217956543e-01 -4.204881489276885986e-01 -1.124114766716957092e-01 -2.195193022489547729e-01 -3.877428919076919556e-02 -3.423321247100830078e-02 1.033250093460083008e-01 1.840097904205322266e-01 -2.591841518878936768e-01 -3.467538654804229736e-01 1.657077223062515259e-01 5.088601261377334595e-02 -8.305376468342728913e-06 2.240585833787918091e-01 5.880427360534667969e-02 -3.033668100833892822e-01 -5.086299031972885132e-02 -1.006098166108131409e-01 -8.688174420967698097e-05 -1.011475101113319397e-01 3.190260007977485657e-02 -3.475111126899719238e-01 -1.437083929777145386e-01 1.516655534505844116e-01
-8.550614118576049805e-02 -7.846666872501373291e-02 -2.203888073563575745e-02 2.601778507232666016e-01 -1.999413818120956421e-01 3.765893401578068733e-03 -1.408171504735946655e-01 1.032541990280151367e-01 -1.367415040731430054e-01 -3.786018118262290955e-03 -5.891942381858825684e-01 3.812076896429061890e-02 1.393787115812301636e-01 3.182987496256828308e-02 2.255743592977523804e-01 1.867290586233139038e-01 -2.792717218399047852e-01 -2.105330973863601685e-01 1.753550916910171509e-01 -3.710908070206642151e-02 6.835796684026718140e-02 -9.130107611417770386e-02 3.858999013900756836e-01 6.390243768692016602e-02 3.250077739357948303e-02 -1.281239837408065796e-01 9.726876765489578247e-02 7.946059107780456543e-02 -1.808164641261100769e-02 -5.141064524650573730e-02 1.580955833196640015e-02 1.320748478174209595e-01
9.524958580732345581e-02 -7.329457998275756836e-02 -4.367577731609344482e-01 -1.138250529766082764e-01 4.237557295709848404e-03 -1.576594263315200806e-01 4.606232792139053345e-02 1.377904135733842850e-02 -6.226244196295738220e-02 2.313233911991119385e-02 -3.113682270050048828e-01 5.471600964665412903e-02 -5.475039128214120865e-03 1.025124788284301758e-01 2.184973657131195068e-01 -8.670859038829803467e-02 -3.281977176666259766e-01 -7.207888364791870117e-02 1.639481186866760254e-01 1.547556743025779724e-02 6.362281739711761475e-02 1.912389993667602539e-01 9.233821928501129150e-02 -2.559438645839691162e-01 9.885827451944351196e-02 -3.147484064102172852e-01 1.096958890557289124e-01 -1.285384446382522583e-01 1.594901084899902344e-01 1.458920817822217941e-02 -1.296906173229217529e-02 4.081758558750152588e-01
1.057503893971443176e-01 4.509358108043670654e-02 -4.106399416923522949e-02 -1.785658001899719238e-01 -3.340682983398437500e-01 1.479886323213577271e-01 -2.071280181407928467e-01 2.799709439277648926e-01 1.734090596437454224e-01 -1.417251676321029663e-01 -3.053765371441841125e-02 -1.392508149147033691e-01 1.259075552225112915e-01 5.560974124819040298e-03 -1.485674083232879639e-01 1.905640810728073120e-01 -3.624238967895507812e-01 2.287432700395584106e-01 6.759075820446014404e-02 -1.620060801506042480e-01 -3.521678224205970764e-02 6.290645897388458252e-02 3.925992846488952637e-01 -2.105336487293243408e-01 -1.054974049329757690e-01 2.051021754741668701e-01 8.568797260522842407e-02 -1.389780919998884201e-02 1.780111938714981079e-01 -1.801913082599639893e-01 4.821873456239700317e-02 9.117973595857620239e-02
1.098456513136625290e-02 1.665395796298980713e-01 -1.033087149262428284e-01 2.085961699485778809e-01 -1.714535206556320190e-01 2.085093706846237183e-01 3.454122319817543030e-02 5.605680122971534729e-02 -6.061828136444091797e-02 -1.912817955017089844e-01 -3.151313960552215576e-01 4.003016650676727295e-02 4.031615257263183594e-01 -9.816425293684005737e-02 5.629656463861465454e-02 2.104064077138900757e-01 -3.515686690807342529e-01 -4.650203138589859009e-02 7.341613620519638062e-02 -1.501211225986480713e-01 -5.548060312867164612e-02 5.733182281255722046e-02 1.411666721105575562e-01 -4.200394451618194580e-01 -7.507425546646118164e-02 -1.728976964950561523e-01 -1.243869364261627197e-01 -1.596706807613372803e-01 2.064151167869567871e-01 -7.129687350243330002e-03 -6.624071300029754639e-02 1.947467797435820103e-03
7.730472832918167114e-02 1.376375406980514526e-01 -3.071804158389568329e-02 -9.416887909173965454e-02 -1.045523807406425476e-01 1.785760372877120972e-01 3.289922326803207397e-02 -1.474494487047195435e-01 1.002087146043777466e-01 7.584548089653253555e-03 -1.623412966728210449e-01 -8.356709033250808716e-02 2.535565197467803955e-01 -1.395896077156066895e-01 5.722159147262573242e-02 -1.144362762570381165e-01 -2.024782747030258179e-01 1.383625715970993042e-01 5.920083075761795044e-02 3.506948053836822510e-02 2.592021226882934570e-01 7.228163629770278931e-02 2.769979536533355713e-01 2.903496026992797852e-01 -2.853447198867797852e-01 -3.941854462027549744e-02 1.502719819545745850e-01 -2.448498755693435669e-01 5.621078610420227051e-02 -3.233788609504699707e-01 -1.837607324123382568e-01 3.882179260253906250e-01
-1.123366355895996094e-01 -1.508757025003433228e-01 -2.948594838380813599e-02 8.595628291368484497e-02 8.586259931325912476e-02 8.828201889991760254e-02 -9.804804623126983643e-02 -6.431696563959121704e-02 -2.399101555347442627e-01 -2.624197602272033691e-01 3.702902048826217651e-02 2.303259521722793579e-01 -6.892383843660354614e-02 1.850704550743103027e-01 3.640930354595184326e-01 -5.872152373194694519e-02 -2.416192144155502319e-01 2.415552437305450439e-01 -2.416822314262390137e-02 7.069978863000869751e-02 -5.977158993482589722e-02 1.533530503511428833e-01 1.019385680556297302e-01 -9.243947267532348633e-02 -7.099118828773498535e-02 3.193705379962921143e-01 1.686662435531616211e-01 -2.025183476507663727e-02 2.135533541440963745e-01 -4.472891986370086670e-01 -6.761965900659561157e-02 1.307999640703201294e-01
2.221506834030151367e-02 1.207421869039535522e-01 -6.139955669641494751e-02 8.012657612562179565e-02 4.750430583953857422e-02 -1.283472329378128052e-01 -1.330663561820983887e-01 1.455986946821212769e-01 -2.295224815607070923e-01 -8.578007668256759644e-02 3.752130270004272461e-02 1.643557399511337280e-01 3.463226184248924255e-02 1.846830546855926514e-01 6.520872563123703003e-02 1.995575875043869019e-01 -7.576175779104232788e-02 1.524569373577833176e-02 2.780856788158416748e-01 1.286368966102600098e-01 2.691860124468803406e-02 3.842680752277374268e-01 3.196846842765808105e-01 1.753554195165634155e-01 2.544134259223937988e-01 -1.223260536789894104e-02 1.934985667467117310e-01 -9.544134885072708130e-02 5.587469041347503662e-02 -2.479534149169921875e-01 -2.128958553075790405e-01 3.830409049987792969e-01
2.899803817272186279e-01 1.899915188550949097e-01 -2.762288413941860199e-02 7.877362892031669617e-03 -2.075397819280624390e-01 2.188549786806106567e-01 2.532827556133270264e-01 -8.331674337387084961e-02 -3.353002294898033142e-02 -5.082504823803901672e-03 -1.006735637784004211e-01 -1.435025185346603394e-01 1.131952404975891113e-01 1.175890676677227020e-02 6.040789186954498291e-02 1.406319290399551392e-01 -2.764165997505187988e-01 1.734788864850997925e-01 1.791676133871078491e-02 1.002643853425979614e-01 -2.119678854942321777e-01 2.584386169910430908e-01 -4.941025748848915100e-02 8.146724104881286621e-02 1.464460194110870361e-01 -6.823364645242691040e-02 3.638571798801422119e-01 2.077909409999847412e-01 -1.757770776748657227e-01 -2.440695762634277344e-01 -1.821136027574539185e-01 2.927299141883850098e-01
-4.033374488353729248e-01 -9.481661766767501831e-02 -1.285598427057266235e-01 1.658511161804199219e-01 -1.655887961387634277e-01 -3.144724369049072266e-01 -1.704236268997192383e-01 -8.543504518456757069e-04 -2.111174613237380981e-01 -1.128998249769210815e-01 9.946405887603759766e-02 1.271169185638427734e-01 1.033892929553985596e-01 6.791709363460540771e-02 1.899456232786178589e-01 -1.619402170181274414e-01 -3.136782050132751465e-01 1.057171672582626343e-01 5.738040804862976074e-02 1.846494078636169434e-01 -3.196544200181961060e-02 1.564632356166839600e-01 8.643746376037597656e-02 -1.320585906505584717e-01 -2.184730023145675659e-01 -1.038084253668785095e-01 1.411603391170501709e-01 6.774252746254205704e-03 3.725994750857353210e-02 -3.474299907684326172e-01 -8.883722126483917236e-02 2.492465227842330933e-01
-4.018927812576293945e-01 1.901487410068511963e-01 -2.948065102100372314e-01 -7.057184819132089615e-03 2.012315765023231506e-02 -1.873595416545867920e-01 2.432283386588096619e-02 7.414901256561279297e-02 -2.678306698799133301e-01 -3.299989178776741028e-02 -2.053582370281219482e-01 9.780879318714141846e-02 4.788457974791526794e-02 9.017219394445419312e-02 -1.404234860092401505e-02 1.838587373495101929e-01 -2.455268055200576782e-01 -9.303531795740127563e-02 3.380573689937591553e-01 1.345113366842269897e-01 -1.141497865319252014e-02 3.496846556663513184e-02 2.577005624771118164e-01 2.036176025867462158e-01 7.680933922529220581e-02 7.663206756114959717e-02 8.415194600820541382e-02 1.894127391278743744e-02 -4.579194262623786926e-02 -3.392210006713867188e-01 -1.471085101366043091e-01 1.903199851512908936e-01
-4.607553407549858093e-02 6.106631457805633545e-02 -4.610950052738189697e-01 1.084700673818588257e-01 -4.057167470455169678e-02 4.435750655829906464e-03 -3.652389720082283020e-02 1.095739752054214478e-01 -2.684354782104492188e-01 -9.505466371774673462e-02 -1.832097470760345459e-01 2.327966839075088501e-01 2.390774935483932495e-01 1.462146490812301636e-01 -1.169002875685691833e-01 3.615401089191436768e-01 -6.802468746900558472e-02 2.087114006280899048e-02 2.363401204347610474e-01 1.631105542182922363e-01 -2.525643408298492432e-01 1.163603812456130981e-01 2.107107825577259064e-02 1.231248304247856140e-01 1.234094724059104919e-01 -8.662758022546768188e-02 -5.253428220748901367e-02 -8.704523742198944092e-02 8.609806746244430542e-02 -3.379069864749908447e-01 1.194919422268867493e-01 1.166201904416084290e-01
-4.351353645324707031e-02 1.996963024139404297e-01 -2.152879834175109863e-01 6.219191849231719971e-02 -1.693682074546813965e-01 -7.292602956295013428e-02 1.828676462173461914e-02 2.116023898124694824e-01 -1.351027488708496094e-01 -3.024331331253051758e-01 -4.924514889717102051e-02 2.087896913290023804e-01 -1.721094846725463867e-01 1.019383072853088379e-01 1.052794829010963440e-01 2.073596864938735962e-01 -3.441504836082458496e-01 5.420061945915222168e-02 2.091475576162338257e-01 -1.684373170137405396e-01 1.871110126376152039e-02 1.184508726000785828e-01 3.307264745235443115e-01 2.325548231601715088e-01 1.054364591836929321e-01 -1.547123491764068604e-01 1.206345036625862122e-01 -7.458490133285522461e-02 -8.566562831401824951e-02 -5.531743541359901428e-02 -6.642033904790878296e-02 3.711518049240112305e-01
-2.061193883419036865e-01 6.601841002702713013e-02 -1.641775369644165039e-01 -4.043282940983772278e-02 -2.469390779733657837e-01 -6.735822558403015137e-02 7.638525962829589844e-02 1.193642895668745041e-02 3.764349594712257385e-02 -2.119317948818206787e-01 -2.051335126161575317e-01 1.832832396030426025e-01 8.503734320402145386e-02 2.737649083137512207e-01 -1.144048199057579041e-01 1.560916602611541748e-01 -3.019595146179199219e-01 -5.589678417891263962e-03 2.287362515926361084e-01 6.458680331707000732e-02 4.760644957423210144e-02 1.996916681528091431e-01 1.925813965499401093e-02 1.960396021604537964e-01 1.392256468534469604e-01 1.190774813294410706e-01 1.750462502241134644e-01 -2.024898082017898560e-01 -2.154937535524368286e-01 -1.964307576417922974e-01 -1.200629100203514099e-01 4.220728874206542969e-01
-3.101743571460247040e-02 -2.243140041828155518e-01 9.430886059999465942e-02 3.490669727325439453e-01 -1.382253468036651611e-01 1.743859052658081055e-01 -5.840500816702842712e-02 6.966318190097808838e-02 -1.192298755049705505e-01 -1.920912414789199829e-02 -3.753974437713623047e-01 2.464566081762313843e-01 1.934196203947067261e-01 -1.464152783155441284e-01 2.099636197090148926e-01 1.507311761379241943e-01 -2.677434682846069336e-01 -3.956995531916618347e-02 1.629959046840667725e-01 -1.104466766119003296e-01 -7.197378575801849365e-02 1.295010186731815338e-02 8.915994316339492798e-02 1.316590048372745514e-02 2.270130664110183716e-01 -3.185014054179191589e-02 1.049242764711380005e-01 -8.321426808834075928e-02 2.849193811416625977e-01 -9.663982689380645752e-02 -2.531684339046478271e-01 2.602141201496124268e-01
-3.600839972496032715e-01 1.317162066698074341e-01 -2.629849128425121307e-02 -4.759088903665542603e-02 -2.266522943973541260e-01 1.277967840433120728e-01 2.300800383090972900e-01 -1.332658082246780396e-01 1.657990366220474243e-02 -3.084248602390289307e-01 -1.613741368055343628e-01 -5.555024743080139160e-02 2.007871568202972412e-01 -7.721567153930664062e-02 2.876577898859977722e-02 3.932384848594665527e-01 1.874129287898540497e-02 9.731210023164749146e-02 -1.180068105459213257e-01 -6.014507636427879333e-02 7.398832589387893677e-03 1.333776861429214478e-01 1.214547827839851379e-01 -2.348839193582534790e-01 -2.791148610413074493e-02 -1.972548812627792358e-01 -1.277301907539367676e-01 -1.047956943511962891e-01 -3.572063148021697998e-02 -2.837441861629486084e-01 2.971758544445037842e-01 1.820659190416336060e-01
-9.343288838863372803e-03 -1.246266439557075500e-01 -2.899850606918334961e-01 -1.528433859348297119e-01 9.420014685019850731e-04 3.089936673641204834e-01 2.734937369823455811e-01 1.725292801856994629e-01 -1.319691985845565796e-01 -1.522714048624038696e-01 -3.481679409742355347e-02 1.815635710954666138e-02 2.868780791759490967e-01 1.606440395116806030e-01 1.632746309041976929e-01 8.961937576532363892e-02 6.329524517059326172e-02 8.839377015829086304e-02 -8.083842694759368896e-02 -6.554445624351501465e-02 -4.312907159328460693e-02 1.001373678445816040e-01 1.363261938095092773e-01 -1.504569351673126221e-01 -2.195706814527511597e-01 1.560416221618652344e-01 4.044980928301811218e-02 1.234153434634208679e-01 -1.584787219762802124e-01 -4.936206042766571045e-01 -1.337813138961791992e-01 2.002065330743789673e-01
-5.751154571771621704e-02 3.787715360522270203e-02 -3.614079952239990234e-01 -5.704614147543907166e-02 -2.920512855052947998e-01 4.147358238697052002e-02 9.464027732610702515e-02 1.940633505582809448e-01 -6.149011105298995972e-02 -1.828169375658035278e-01 -1.181237846612930298e-01 -1.675808727741241455e-01 -8.644724637269973755e-02 1.132133305072784424e-01 4.008964598178863525e-01 -5.972568877041339874e-03 -9.324652701616287231e-02 -2.835433185100555420e-02 1.742241159081459045e-02 -1.365544646978378296e-01 2.290542935952544212e-03 2.314404547214508057e-01 3.507035672664642334e-01 -8.691517263650894165e-02 -1.525440365076065063e-01 -2.359329611063003540e-01 2.773267328739166260e-01 4.241137579083442688e-02 2.716558277606964111e-01 -5.715399608016014099e-02 1.417995989322662354e-01 -9.607901796698570251e-03
2.945620566606521606e-03 2.397823520004749298e-02 -8.279607445001602173e-02 1.126343086361885071e-01 -3.302725553512573242e-01 2.835005819797515869e-01 -1.192588508129119873e-01 1.816587871871888638e-03 1.447071284055709839e-01 -1.433192789554595947e-01 8.582665771245956421e-02 5.435677245259284973e-02 8.867945522069931030e-02 -3.159286081790924072e-01 8.764962665736675262e-03 3.218258023262023926e-01 3.904782468453049660e-03 -2.884764224290847778e-02 -6.517750769853591919e-02 -1.779702007770538330e-01 -2.756197750568389893e-01 1.630376875400543213e-01 2.135462760925292969e-01 -4.519258812069892883e-02 3.706275299191474915e-02 -8.104746043682098389e-02 -3.619628027081489563e-02 -1.243097037076950073e-01 6.712093949317932129e-02 -3.351838290691375732e-01 2.242037504911422729e-01 3.664480745792388916e-01
-5.003315582871437073e-02 -8.379151672124862671e-02 -2.631687223911285400e-01 2.161859273910522461e-01 -3.120672404766082764e-01 4.015922248363494873e-01 -1.510683000087738037e-01 -7.387492060661315918e-02 -6.959959864616394043e-02 -1.795082911849021912e-02 -1.548726409673690796e-01 -1.146917268633842468e-01 -6.231442466378211975e-02 1.245993003249168396e-01 3.092240095138549805e-01 6.774487346410751343e-02 1.094783544540405273e-01 -5.782631924375891685e-04 2.006081044673919678e-01 1.144759580492973328e-01 7.126218825578689575e-02 1.954619735479354858e-01 3.648593425750732422e-01 7.780081033706665039e-02 4.703925922513008118e-02 -2.203042358160018921e-01 6.450236588716506958e-02 -2.302310466766357422e-01 1.424489617347717285e-01 -1.756986677646636963e-01 -6.153818592429161072e-02 1.223175600171089172e-01
1.473153382539749146e-01 5.991215258836746216e-02 -1.678950786590576172e-01 6.614524405449628830e-03 2.361419610679149628e-02 4.570234566926956177e-02 -2.476404011249542236e-01 2.012260258197784424e-01 4.750375449657440186e-02 6.758392602205276489e-02 -2.325242757797241211e-01 1.000225618481636047e-01 8.988589979708194733e-03 2.663822770118713379e-01 3.023192472755908966e-02 9.916560351848602295e-02 -2.490232437849044800e-01 -1.104916110634803772e-01 2.055877298116683960e-01 1.775433719158172607e-01 4.833945259451866150e-02 1.057429313659667969e-01 3.986918032169342041e-01 -1.901034414768218994e-01 2.178193777799606323e-01 -1.201894972473382950e-02 3.161602914333343506e-01 5.452100560069084167e-02 3.007899522781372070e-01 7.282112259417772293e-03 1.182447448372840881e-01 2.787061333656311035e-01
2.262700162827968597e-02 -8.604574948549270630e-02 1.534802094101905823e-02 2.983844578266143799e-01 -1.749158501625061035e-01 8.500121533870697021e-03 -2.892669439315795898e-01 8.710555732250213623e-02 -1.225158423185348511e-01 -1.926347017288208008e-01 -7.439101487398147583e-02 2.887765169143676758e-01 -2.375116199254989624e-02 4.943050071597099304e-02 3.180412352085113525e-01 -4.491266794502735138e-03 -1.831245571374893188e-01 -8.091785013675689697e-02 1.594727933406829834e-01 1.442867517471313477e-01 -9.960223920643329620e-03 5.071498453617095947e-02 1.818746142089366913e-02 -2.672248333692550659e-02 -1.361873596906661987e-01 1.619219779968261719e-01 1.578460782766342163e-01 -2.350155822932720184e-02 1.276877820491790771e-01 -5.707874298095703125e-01 3.370500355958938599e-02 1.792818009853363037e-01
-2.264579087495803833e-01 1.314539909362792969e-01 -4.049756377935409546e-02 -1.444671601057052612e-01 -2.244515568017959595e-01 4.621342197060585022e-02 8.282948285341262817e-02 6.289201229810714722e-02 5.599271878600120544e-02 -1.322927474975585938e-01 -2.676598131656646729e-01 1.341239362955093384e-02 1.817815378308296204e-02 -1.995109766721725464e-01 3.245428577065467834e-02 -1.021204963326454163e-01 -3.195778429508209229e-01 2.266298085451126099e-01 -4.517110064625740051e-02 1.111819669604301453e-01 8.838446810841560364e-03 -2.118074707686901093e-02 4.204342141747474670e-02 -3.226052736863493919e-03 -1.167698502540588379e-01 -9.205750375986099243e-02 3.615056872367858887e-01 -3.846028447151184082e-01 -2.003588229417800903e-01 -3.550636172294616699e-01 -5.683918017894029617e-03 2.536950409412384033e-01
-3.220242448151111603e-03 -4.982848186045885086e-03 9.485590457916259766e-02 2.603939473628997803e-01 3.472572658210992813e-03 2.772655785083770752e-01 6.086107715964317322e-02 5.554682109504938126e-03 -4.254314675927162170e-02 -2.288490831851959229e-01 -1.211312562227249146e-01 1.690550744533538818e-01 2.979559600353240967e-01 -1.013341918587684631e-01 -1.788102984428405762e-01 5.748823657631874084e-02 -2.835218012332916260e-01 1.319775916635990143e-02 1.891206204891204834e-01 1.114168316125869751e-01 5.363052338361740112e-02 -6.671947240829467773e-02 1.123833656311035156e-01 -1.406037658452987671e-01 1.649678349494934082e-01 2.653994783759117126e-02 3.408736884593963623e-01 -4.318999126553535461e-02 1.767315864562988281e-01 -6.425736844539642334e-02 2.214852422475814819e-01 4.603437483310699463e-01
-2.649646699428558350e-01 -1.203891709446907043e-01 8.970201760530471802e-02 6.728222966194152832e-02 -4.694083705544471741e-02 2.894107699394226074e-01 -1.494933851063251495e-02 -1.537462919950485229e-01 -3.633283078670501709e-02 -1.607387363910675049e-01 -4.736065119504928589e-02 5.758080258965492249e-02 -1.953178085386753082e-02 1.861892640590667725e-01 1.411716192960739136e-01 7.933444529771804810e-02 -3.936300575733184814e-01 5.550938844680786133e-02 -9.390419721603393555e-02 3.774759471416473389e-01 -2.007166892290115356e-01 1.289282739162445068e-01 6.453063338994979858e-02 -3.330117091536521912e-02 1.517769098281860352e-01 8.244187384843826294e-02 2.607196271419525146e-01 -1.384623795747756958e-01 5.373281612992286682e-02 -3.928934633731842041e-01 2.099692374467849731e-01 9.530224651098251343e-02
9.813374280929565430e-02 -9.281992167234420776e-02 -2.316568493843078613e-01 -7.473576068878173828e-02 -1.475013345479965210e-01 9.115066379308700562e-02 1.492021530866622925e-01 6.703540682792663574e-02 2.369069308042526245e-01 -4.362384602427482605e-02 -9.852427989244461060e-02 4.065024852752685547e-02 1.304367482662200928e-01 -1.023048534989356995e-01 8.049520547501742840e-04 1.708634346723556519e-01 -3.329901397228240967e-01 3.296377658843994141e-01 2.325893007218837738e-02 2.270671129226684570e-01 -8.908057212829589844e-02 -7.942015677690505981e-02 2.473604828119277954e-01 -1.779649704694747925e-01 1.230367496609687805e-01 8.810564130544662476e-02 -4.856339469552040100e-02 2.184831798076629639e-01 1.465192623436450958e-02 -3.659723401069641113e-01 -3.660653531551361084e-01 1.404548734426498413e-01
2.619586698710918427e-02 8.627886325120925903e-02 -1.803079098463058472e-01 3.503887355327606201e-02 -3.777104914188385010e-01 2.760343551635742188e-01 2.746253907680511475e-01 -9.328459948301315308e-02 1.937965899705886841e-01 -8.434689044952392578e-02 -1.499599367380142212e-01 5.760411918163299561e-02 3.183598816394805908e-02 -6.006881594657897949e-03 1.362111866474151611e-01 2.221412025392055511e-02 -1.510138660669326782e-01 3.172811567783355713e-01 7.342259585857391357e-02 -1.197737008333206177e-01 1.591618061065673828e-01 3.036598861217498779e-01 9.959454089403152466e-02 -8.719210326671600342e-02 3.196178004145622253e-02 -8.770900219678878784e-02 1.063516512513160706e-01 2.015304565429687500e-02 -2.744605839252471924e-01 -3.188347220420837402e-01 -2.941523790359497070e-01 -4.860258102416992188e-02
-3.517193347215652466e-02 1.870879232883453369e-01 -1.435672491788864136e-01 -3.889631479978561401e-02 -1.190352886915206909e-01 -1.196564435958862305e-01 5.737239960581064224e-03 -2.583358883857727051e-01 -9.196341782808303833e-02 -1.458006501197814941e-01 -1.324095427989959717e-01 1.642936617136001587e-01 2.744860649108886719e-01 2.475169748067855835e-01 -1.109351441264152527e-01 -1.379656791687011719e-01 -7.245906442403793335e-02 6.766222417354583740e-02 2.745181918144226074e-01 -1.056188642978668213e-01 -8.416609466075897217e-02 -6.065465509891510010e-02 1.231531649827957153e-01 -1.304260343313217163e-01 2.988041639328002930e-01 -2.276439815759658813e-01 1.758502423763275146e-01 1.326608359813690186e-01 -1.321617234498262405e-02 -5.103787183761596680e-01 -4.942394793033599854e-02 1.103379279375076294e-01
-1.845997720956802368e-01 -1.269374489784240723e-01 -2.942022383213043213e-01 9.451255947351455688e-02 7.770765572786331177e-02 9.894975274801254272e-02 -3.767135739326477051e-02 1.395635772496461868e-02 6.600620597600936890e-02 -1.638975441455841064e-01 -8.807988464832305908e-02 -7.978378236293792725e-02 -7.403082400560379028e-02 4.974381253123283386e-02 1.723401844501495361e-01 2.740114927291870117e-01 -1.652055233716964722e-01 -1.790823042392730713e-01 -7.639127224683761597e-02 -1.639969944953918457e-01 -1.138596013188362122e-01 9.062342345714569092e-02 1.755358874797821045e-01 -3.532008528709411621e-01 -1.507594883441925049e-01 -3.665365874767303467e-01 2.662574052810668945e-01 1.037034988403320312e-01 -1.888032443821430206e-02 -2.404092997312545776e-01 -3.149896264076232910e-01 1.177577227354049683e-01
1.269002407789230347e-01 -3.551578223705291748e-01 -3.300239564850926399e-03 -5.654433369636535645e-02 -1.992510408163070679e-01 1.612285375595092773e-01 1.217630058526992798e-01 1.837426275014877319e-01 2.073936611413955688e-01 -2.460127174854278564e-01 -7.072892785072326660e-02 -4.155056923627853394e-02 1.556850224733352661e-01 5.429723858833312988e-02 -3.340297192335128784e-02 1.377024054527282715e-01 -2.218509912490844727e-01 2.530947625637054443e-01 2.387972176074981689e-01 -1.421409398317337036e-01 -8.509305864572525024e-02 -7.479827105998992920e-02 3.171814084053039551e-01 -3.632674366235733032e-02 1.221278682351112366e-01 5.859586969017982483e-02 -4.689353704452514648e-02 -1.631279475986957550e-02 4.691159725189208984e-02 -2.492898851633071899e-01 2.123692929744720459e-01 3.836896419525146484e-01
-2.318445891141891479e-01 -7.895680516958236694e-02 -9.967467933893203735e-02 3.055556863546371460e-02 -1.533217728137969971e-01 1.366799324750900269e-01 1.022405251860618591e-01 -2.446807548403739929e-02 1.439278721809387207e-01 -2.618627548217773438e-01 -1.956825107336044312e-01 -1.500003188848495483e-01 2.662120759487152100e-01 1.349574029445648193e-01 3.233871459960937500e-01 1.201412826776504517e-01 7.975105196237564087e-02 -1.483918726444244385e-01 -1.741305142641067505e-01 2.135415561497211456e-02 4.792397469282150269e-02 2.451343536376953125e-01 2.966991364955902100e-01 5.520530045032501221e-02 -5.806828662753105164e-02 6.625293195247650146e-02 1.474674195051193237e-01 5.205338075757026672e-02 2.506014890968799591e-02 -4.704177677631378174e-01 -2.247346639633178711e-01 2.150569297373294830e-02
6.716934964060783386e-03 -1.235570535063743591e-01 -3.144353628158569336e-01 7.435643672943115234e-02 -1.813817173242568970e-01 -4.308109637349843979e-03 7.181570678949356079e-02 4.501066729426383972e-02 -4.059475660324096680e-02 -3.218351006507873535e-01 1.688919365406036377e-01 -3.760916739702224731e-02 2.460779845714569092e-01 2.543077617883682251e-02 2.459892779588699341e-01 1.491874307394027710e-01 -2.985548079013824463e-01 1.928032189607620239e-01 1.906397640705108643e-01 1.393085569143295288e-01 -2.468036711215972900e-01 -4.254466667771339417e-02 1.411499232053756714e-01 -2.335116453468799591e-02 1.550441086292266846e-01 3.583750873804092407e-02 -1.648099571466445923e-01 -1.598333567380905151e-01 -2.344188988208770752e-01 -2.262915968894958496e-01 5.816005915403366089e-02 3.289856314659118652e-01
-8.284925669431686401e-02 5.767440423369407654e-02 -9.271203726530075073e-02 9.009798616170883179e-02 -7.522421330213546753e-02 2.013856172561645508e-01 -7.795404642820358276e-02 7.616643607616424561e-02 -2.702103853225708008e-01 -2.125974893569946289e-01 -1.332879364490509033e-01 3.044246323406696320e-02 2.171417921781539917e-01 1.241339743137359619e-01 -4.395889863371849060e-02 2.304329127073287964e-01 -9.208887070417404175e-02 9.540121257305145264e-02 3.041822612285614014e-01 1.859722286462783813e-01 3.740605665370821953e-03 1.563844233751296997e-01 2.893242537975311279e-01 2.493589520454406738e-01 4.159049093723297119e-01 1.215017959475517273e-01 5.400335416197776794e-02 8.805895596742630005e-02 -4.579461365938186646e-02 -1.471296995878219604e-01 -1.616836637258529663e-01 3.117037415504455566e-01
3.388315439224243164e-02 5.762647837400436401e-02 -2.984157800674438477e-01 -8.888312429189682007e-02 -1.189329177141189575e-01 2.767095565795898438e-01 1.760264933109283447e-01 2.346385419368743896e-01 -4.274514317512512207e-02 2.058742009103298187e-02 -1.475341022014617920e-01 1.324894130229949951e-01 2.981733679771423340e-01 4.616278037428855896e-02 1.503519862890243530e-01 -1.097136139869689941e-01 8.033595234155654907e-02 -6.198976188898086548e-02 -8.939582109451293945e-02 -1.003353819251060486e-01 1.049874648451805115e-01 2.587412297725677490e-01 1.795383244752883911e-01 6.393820792436599731e-02 2.507770992815494537e-02 -8.331149071455001831e-02 -5.628727748990058899e-02 7.555196434259414673e-02 -1.050159409642219543e-01 -4.642139375209808350e-01 -2.380378395318984985e-01 3.351051211357116699e-01
-1.831060945987701416e-01 -6.600567698478698730e-02 -2.227513343095779419e-01 8.007612079381942749e-02 -3.045554757118225098e-01 4.330047592520713806e-02 3.634962067008018494e-02 -7.089489698410034180e-02 1.392311900854110718e-01 6.558065116405487061e-02 -1.841017752885818481e-01 -1.266784518957138062e-01 -1.436967551708221436e-01 -8.806180208921432495e-02 6.528038647957146168e-04 2.114844173192977905e-01 -1.365369260311126709e-01 -3.193624615669250488e-01 6.300501059740781784e-03 -1.710464954376220703e-01 -7.538378983736038208e-02 2.364952415227890015e-01 6.692915409803390503e-02 -2.662583291530609131e-01 -1.403351686894893646e-02 -2.312464267015457153e-01 1.649003624916076660e-01 -1.883742958307266235e-02 6.883361190557479858e-02 -4.599367380142211914e-01 -1.888613849878311157e-01 1.956214159727096558e-01
-8.512292057275772095e-02 -4.470083862543106079e-02 -2.106664180755615234e-01 1.908028423786163330e-01 -1.384637802839279175e-01 1.257181465625762939e-01 -1.185882687568664551e-01 1.559999585151672363e-01 -2.588772587478160858e-02 -1.640161313116550446e-02 -3.044527471065521240e-01 -1.053331121802330017e-01 -8.125954121351242065e-02 3.484120368957519531e-01 4.997741281986236572e-01 9.791981428861618042e-02 -1.323686540126800537e-02 -2.170453518629074097e-01 9.115975350141525269e-02 7.384761422872543335e-02 1.089210063219070435e-01 2.004580348730087280e-01 1.306032091379165649e-01 -1.834757998585700989e-02 -5.819067731499671936e-02 -1.324321180582046509e-01 1.026654168963432312e-01 -2.132729589939117432e-01 1.242091432213783264e-01 -2.560154497623443604e-01 -2.777358330786228180e-02 2.352223396301269531e-01
2.687267772853374481e-02 -9.671691060066223145e-02 -2.293267697095870972e-01 2.217290252447128296e-01 -3.772726282477378845e-02 6.493438035249710083e-02 2.690136730670928955e-01 -1.368135362863540649e-01 2.011915445327758789e-01 -1.475643180310726166e-02 -1.461520493030548096e-01 1.401634234935045242e-02 2.605737745761871338e-01 6.499525904655456543e-02 1.770900636911392212e-01 9.858001954853534698e-03 -1.206895262002944946e-01 2.714131772518157959e-01 4.413329437375068665e-02 4.939533304423093796e-03 -5.585597828030586243e-02 7.410421967506408691e-02 1.572851091623306274e-01 1.059184875339269638e-02 1.770817935466766357e-01 -1.883028447628021240e-01 7.893652468919754028e-02 2.495311498641967773e-01 3.489025831222534180e-01 -2.577914893627166748e-01 2.672234177589416504e-01 3.271596133708953857e-01
-8.055439591407775879e-02 -2.304123789072036743e-01 -2.399433106184005737e-01 2.162619829177856445e-01 -3.267303109169006348e-01 3.638282716274261475e-01 -1.756204664707183838e-01 5.516569688916206360e-02 1.124237403273582458e-01 -4.298123344779014587e-02 -1.048365086317062378e-01 8.193086832761764526e-02 4.939529672265052795e-02 3.243190646171569824e-01 2.590347230434417725e-01 4.794736579060554504e-02 -3.106390126049518585e-02 -1.765417121350765228e-02 2.993202209472656250e-01 8.463249355554580688e-02 1.917458921670913696e-01 1.223839595913887024e-01 2.495235800743103027e-01 -2.652122080326080322e-02 -2.644426561892032623e-02 -1.556110084056854248e-01 -3.202033042907714844e-02 4.201715067028999329e-02 2.284781932830810547e-01 -1.115334481000900269e-01 -1.172060891985893250e-01 1.871719658374786377e-01
7.950939238071441650e-02 -6.302461028099060059e-02 -1.111001521348953247e-01 -1.890043914318084717e-01 -2.334543913602828979e-01 3.625398576259613037e-01 -3.597137629985809326e-01 1.968958675861358643e-01 3.995188325643539429e-02 5.678885150700807571e-03 -1.915702819824218750e-01 -9.923289716243743896e-02 8.337724953889846802e-02 1.439591199159622192e-01 1.323802918195724487e-01 2.087679207324981689e-01 -7.577861845493316650e-02 1.537052690982818604e-01 2.469856590032577515e-01 7.795722782611846924e-02 -1.360978484153747559e-01 2.773757278919219971e-01 -6.484267115592956543e-02 -2.948597669601440430e-01 1.352169513702392578e-01 -1.427081376314163208e-01 2.142600864171981812e-01 8.758809417486190796e-02 3.082724520936608315e-03 -2.122353464365005493e-01 1.583817303180694580e-01 -7.185205072164535522e-02
1.647878736257553101e-01 -7.598479837179183960e-02 -1.687843911349773407e-02 3.696173429489135742e-01 -1.016465872526168823e-01 1.811234652996063232e-02 2.363297939300537109e-01 1.473038345575332642e-01 6.447740644216537476e-02 1.434248127043247223e-02 1.939878165721893311e-01 1.773363500833511353e-01 -1.583191752433776855e-02 2.389939278364181519e-01 6.165329739451408386e-02 1.762417703866958618e-01 -3.240216374397277832e-01 2.621584832668304443e-01 1.200582608580589294e-01 -3.549068700522184372e-03 -2.900432050228118896e-01 8.345312625169754028e-02 9.713473916053771973e-02 6.311995536088943481e-02 1.059676185250282288e-01 1.262322161346673965e-02 3.510904312133789062e-01 9.502457827329635620e-02 -1.208152994513511658e-02 -2.377732545137405396e-01 1.163533031940460205e-01 2.640650868415832520e-01
3.360553458333015442e-02 1.693237274885177612e-01 2.342330217361450195e-01 2.186314016580581665e-01 -2.263096347451210022e-02 3.996880054473876953e-01 2.616655230522155762e-01 -1.542529910802841187e-01 3.442323207855224609e-02 3.837331011891365051e-02 -5.973539501428604126e-02 1.638849079608917236e-02 1.513092666864395142e-01 1.668450683355331421e-01 7.499992847442626953e-02 -4.216333851218223572e-03 -2.223483920097351074e-01 2.076606154441833496e-01 3.302041674032807350e-03 3.070630133152008057e-01 7.021763920783996582e-02 2.258889973163604736e-01 2.195594906806945801e-01 2.518438175320625305e-02 -2.245541848242282867e-02 -3.050979375839233398e-01 1.753066182136535645e-01 1.619297116994857788e-01 6.336709856986999512e-02 -1.653333455324172974e-01 -9.498439729213714600e-02 2.637587189674377441e-01
1.660495065152645111e-02 1.523049026727676392e-01 -2.621283531188964844e-01 4.714069142937660217e-02 -2.172723226249217987e-02 -6.113336980342864990e-02 -4.979655519127845764e-02 -3.683975934982299805e-01 6.734389066696166992e-02 -1.131678745150566101e-01 -2.512783184647560120e-02 -6.782680004835128784e-02 2.099584341049194336e-01 2.884076535701751709e-01 -5.314724892377853394e-02 -1.219222322106361389e-02 7.129694521427154541e-02 5.073064193129539490e-02 4.365985989570617676e-01 -7.152121514081954956e-02 8.797743171453475952e-02 7.958754897117614746e-02 5.127457901835441589e-02 -1.684726178646087646e-01 1.021989211440086365e-01 -1.578605473041534424e-01 2.477021217346191406e-01 7.867069542407989502e-02 1.067717149853706360e-01 -4.879371523857116699e-01 -2.548112533986568451e-02 9.412913769483566284e-02
1.785699836909770966e-02 -9.296037256717681885e-02 -2.213926613330841064e-01 7.911919802427291870e-02 -3.984817862510681152e-01 3.608291149139404297e-01 -2.348331809043884277e-01 -6.187024340033531189e-02 -9.890973567962646484e-02 3.170169144868850708e-02 -2.018900066614151001e-01 -5.544003471732139587e-02 1.598258316516876221e-01 2.771852910518646240e-01 3.016552925109863281e-01 -5.677561834454536438e-02 -4.085814952850341797e-02 -6.412770599126815796e-02 2.547523081302642822e-01 -3.248931607231497765e-03 1.564189493656158447e-01 4.308166354894638062e-02 3.135600090026855469e-01 -1.285372376441955566e-01 -6.155165657401084900e-02 -1.526397466659545898e-01 -4.405498504638671875e-02 -4.512631893157958984e-02 2.160783112049102783e-01 -1.423005461692810059e-01 4.147404804825782776e-02 1.581407338380813599e-01
2.511499822139739990e-01 5.364763550460338593e-03 -2.697855234146118164e-01 2.128093689680099487e-01 -2.338330894708633423e-01 -3.022125549614429474e-02 -2.264691740274429321e-01 2.931691706180572510e-01 -2.563625872135162354e-01 -1.176913306117057800e-01 -1.361567527055740356e-01 -3.073519561439752579e-03 2.626078724861145020e-01 2.098651379346847534e-01 4.498879984021186829e-02 1.848742812871932983e-01 -1.635003685951232910e-01 9.222938120365142822e-02 3.100314736366271973e-01 -2.303764373064041138e-01 -1.727359592914581299e-01 1.020692437887191772e-01 -2.128301002085208893e-02 -1.990058422088623047e-01 4.667535796761512756e-02 -3.285438753664493561e-03 6.287657469511032104e-02 -3.712253645062446594e-02 2.302767485380172729e-01 -1.656583994626998901e-01 -1.604816764593124390e-01 -1.327848620712757111e-02
-1.247242838144302368e-02 4.021608736366033554e-03 -1.513982266187667847e-01 -3.205312415957450867e-02 -3.720594942569732666e-01 3.188013136386871338e-01 1.574623733758926392e-01 4.041101038455963135e-02 8.899344503879547119e-02 -7.073070108890533447e-02 -9.999243915081024170e-02 1.391842365264892578e-01 1.077637076377868652e-01 1.289525181055068970e-01 1.734702289104461670e-02 -3.587136790156364441e-02 1.473407596349716187e-01 -1.914273053407669067e-01 2.008297592401504517e-01 -2.539560757577419281e-02 2.020070701837539673e-01 2.034687548875808716e-01 4.671182334423065186e-01 -1.739767938852310181e-01 -1.129026561975479126e-01 -1.987443864345550537e-01 8.907458931207656860e-02 1.120064631104469299e-01 9.612204879522323608e-02 -3.246778547763824463e-01 -9.273950755596160889e-02 1.062054336071014404e-01
-7.855457812547683716e-02 8.006390184164047241e-02 -2.409374415874481201e-01 8.652438223361968994e-02 -7.943090796470642090e-02 1.623897552490234375e-01 -1.143010631203651428e-01 2.367410212755203247e-01 -8.201403915882110596e-02 -3.333488106727600098e-02 -1.499666422605514526e-01 -1.847639232873916626e-01 1.360866725444793701e-01 1.894564032554626465e-01 2.465133816003799438e-01 -2.722689807415008545e-01 -2.581619918346405029e-01 6.778009235858917236e-02 2.153920978307723999e-01 -2.008691430091857910e-01 -8.361767977476119995e-02 2.117133736610412598e-01 3.514441251754760742e-01 -2.214055210351943970e-01 1.379133760929107666e-01 3.428651392459869385e-02 1.342105418443679810e-01 1.763914674520492554e-01 3.126396536827087402e-01 -6.504554301500320435e-02 9.617080539464950562e-02 5.861811339855194092e-02
2.281272597610950470e-02 3.422923013567924500e-02 4.864396899938583374e-02 -2.029960304498672485e-01 -1.574599742889404297e-01 1.936907619237899780e-01 -2.620297968387603760e-01 2.367641776800155640e-01 1.504216492176055908e-01 -2.191198170185089111e-01 -8.553358912467956543e-02 -1.158716380596160889e-01 1.146821007132530212e-01 1.885447092354297638e-02 -8.420989662408828735e-02 1.441051214933395386e-01 -3.400398492813110352e-01 3.414956331253051758e-01 2.574966847896575928e-01 -9.937705844640731812e-02 -1.004550158977508545e-01 1.587981283664703369e-01 2.313962727785110474e-01 -2.405483126640319824e-01 -2.237449288368225098e-01 7.394569367170333862e-02 8.763377368450164795e-02 -9.946204721927642822e-02 2.831289768218994141e-01 -1.550329476594924927e-01 3.576326370239257812e-02 3.520366549491882324e-02
9.071726351976394653e-02 -1.599276810884475708e-01 1.916006803512573242e-01 2.973579168319702148e-01 1.848909654654562473e-03 5.504426732659339905e-02 1.825342327356338501e-02 8.266218006610870361e-02 -3.207493573427200317e-02 1.023757364600896835e-02 -5.064667388796806335e-02 -7.120952010154724121e-02 9.876323491334915161e-02 1.639181822538375854e-01 -1.727064698934555054e-01 2.200303375720977783e-01 -3.574003577232360840e-01 1.637187153100967407e-01 1.777143031358718872e-01 4.130359366536140442e-02 6.015159562230110168e-02 -1.016208752989768982e-01 5.465510487556457520e-02 -9.715188294649124146e-02 -1.370353549718856812e-01 -1.244638562202453613e-01 3.621017336845397949e-01 -2.708856463432312012e-01 2.517664432525634766e-02 -2.302885353565216064e-01 2.073975801467895508e-01 3.969672322273254395e-01
-1.318103969097137451e-01 -2.204951643943786621e-01 -2.017057687044143677e-01 2.766687572002410889e-01 6.020091846585273743e-02 2.210654020309448242e-01 2.319145761430263519e-02 -7.666380703449249268e-02 -1.521453410387039185e-01 -2.409316748380661011e-01 1.490882132202386856e-02 -1.030313298106193542e-01 1.571010798215866089e-01 2.237775474786758423e-01 -3.246529400348663330e-01 1.434968411922454834e-01 -2.993060350418090820e-01 1.496424823999404907e-01 1.780588366091251373e-02 6.281723082065582275e-02 -1.560257282108068466e-02 -1.841115951538085938e-01 2.503657639026641846e-01 -1.215466037392616272e-01 3.217749670147895813e-02 -2.569247037172317505e-02 2.533487379550933838e-01 -3.289064168930053711e-01 1.400947272777557373e-01 -1.178663894534111023e-01 4.001416638493537903e-02 1.675352454185485840e-01
-2.637167461216449738e-02 3.448509871959686279e-01 -1.967167854309082031e-01 -4.232819378376007080e-02 2.210108935832977295e-01 2.060859501361846924e-01 4.547122120857238770e-02 -8.877860009670257568e-02 -3.455634042620658875e-02 1.237414330244064331e-01 -7.249776273965835571e-02 -1.716806553304195404e-02 5.651025474071502686e-02 5.899065732955932617e-02 1.994019895792007446e-01 -1.454879492521286011e-01 -3.147392272949218750e-01 8.526365458965301514e-02 2.490288913249969482e-01 1.538408100605010986e-01 3.225392848253250122e-02 1.620915830135345459e-01 3.747344762086868286e-02 1.087331101298332214e-01 7.533039152622222900e-02 -3.661084771156311035e-01 3.148005008697509766e-01 -1.305759847164154053e-01 9.234213270246982574e-03 -2.570371329784393311e-01 4.863418638706207275e-02 3.033750057220458984e-01
-2.551347315311431885e-01 1.081931665539741516e-01 -2.174433320760726929e-01 2.098063528537750244e-01 -2.376774847507476807e-01 -1.202179118990898132e-02 -4.787117242813110352e-02 5.592765659093856812e-02 -2.409838885068893433e-01 -2.173428535461425781e-01 -1.011080816388130188e-01 1.570434719324111938e-01 -6.561899930238723755e-02 -9.934133291244506836e-02 -8.830880979076027870e-04 -1.956619322299957275e-01 -2.250771224498748779e-01 6.188267841935157776e-02 5.718646198511123657e-02 3.133667111396789551e-01 1.534502059221267700e-01 3.312736451625823975e-01 1.073201969265937805e-01 -2.496178261935710907e-02 -7.519579678773880005e-02 -1.304647512733936310e-02 3.962959647178649902e-01 8.293899893760681152e-02 -3.927085921168327332e-02 -3.170039951801300049e-01 2.504943870007991791e-02 5.819446220993995667e-02
-2.084037475287914276e-02 2.815154148265719414e-03 1.769543588161468506e-01 -2.689646556973457336e-02 6.081188563257455826e-03 2.765401303768157959e-01 1.056418567895889282e-01 1.631869077682495117e-01 -6.187262758612632751e-02 -1.444163620471954346e-01 -1.438753753900527954e-01 6.885084509849548340e-02 1.123240366578102112e-01 8.636749535799026489e-02 2.850993573665618896e-01 1.332976948469877243e-02 -3.406994044780731201e-01 1.635527908802032471e-01 3.566966950893402100e-01 1.923072338104248047e-01 8.114180527627468109e-04 -1.231415048241615295e-01 -1.915778592228889465e-02 1.587831974029541016e-02 1.156706288456916809e-01 1.028212718665599823e-02 1.523701697587966919e-01 -2.890197746455669403e-02 -3.957074880599975586e-02 -1.739500015974044800e-01 1.510496139526367188e-01 5.353111028671264648e-01
-3.469228371977806091e-02 3.318765461444854736e-01 -4.770330712199211121e-02 3.359005153179168701e-01 -1.495876908302307129e-01 2.812310159206390381e-01 6.206561997532844543e-02 4.153196886181831360e-02 -1.705560386180877686e-01 -7.722066342830657959e-02 -1.875346302986145020e-01 3.304606676101684570e-02 3.913744688034057617e-01 2.083827741444110870e-02 -3.689619898796081543e-02 8.250918239355087280e-02 -2.824234962463378906e-01 -7.273098826408386230e-02 1.204718574881553650e-01 -5.362908914685249329e-02 -2.033575475215911865e-01 6.757613271474838257e-02 1.495204120874404907e-01 -3.662709593772888184e-01 3.974552825093269348e-02 -2.214544080197811127e-02 6.915945559740066528e-02 -1.923602633178234100e-02 1.886816918849945068e-01 -6.787884980440139771e-02 -2.529509067535400391e-01 1.308610141277313232e-01
-1.387451887130737305e-01 -1.453275233507156372e-02 -1.129403114318847656e-01 7.827457971870899200e-03 -4.876220598816871643e-02 3.827938139438629150e-01 -6.691472977399826050e-02 1.290455181151628494e-02 9.869952499866485596e-02 -4.222782552242279053e-01 -3.260552585124969482e-01 -1.148735359311103821e-01 2.458334267139434814e-01 5.821697786450386047e-02 1.556620001792907715e-01 8.321447670459747314e-02 2.394853532314300537e-01 -1.397121250629425049e-01 6.911065429449081421e-02 -9.902045130729675293e-02 1.559140086174011230e-01 1.591831445693969727e-01 1.195570975542068481e-01 -1.806682557798922062e-03 9.530078619718551636e-03 2.091564983129501343e-02 1.750938743352890015e-01 -3.598912432789802551e-02 5.529896169900894165e-02 -4.681642651557922363e-01 3.665293753147125244e-02 -1.270951237529516220e-02
-2.656438052654266357e-01 2.213477343320846558e-01 -5.661618709564208984e-02 2.241559475660324097e-01 -3.560093790292739868e-02 3.957539051771163940e-02 -7.286477833986282349e-02 -2.324346825480461121e-02 3.376472741365432739e-02 -2.727930843830108643e-01 3.539087995886802673e-02 2.800880698487162590e-03 1.011789441108703613e-01 -2.494506686925888062e-01 8.619906753301620483e-02 3.507735133171081543e-01 -2.390761822462081909e-01 1.574938744306564331e-01 -1.208034232258796692e-01 1.428083926439285278e-01 -9.800438582897186279e-02 1.246493160724639893e-01 1.066102087497711182e-01 -8.275336772203445435e-02 -1.978618353605270386e-01 -7.800947129726409912e-02 3.839944899082183838e-01 -2.432305961847305298e-01 -1.054884567856788635e-01 -2.959940433502197266e-01 1.632806807756423950e-01 3.159454837441444397e-02
-7.453658431768417358e-02 1.954571455717086792e-01 -1.292873322963714600e-01 1.090475637465715408e-02 -1.730888634920120239e-01 1.057189777493476868e-01 -2.987112104892730713e-01 -3.044654130935668945e-01 -1.862119734287261963e-01 8.209528774023056030e-02 8.842375129461288452e-02 2.350856811972334981e-04 2.074521332979202271e-01 1.490738540887832642e-01 7.292275130748748779e-02 2.403437346220016479e-01 -4.105415642261505127e-01 -5.572284758090972900e-02 -2.214855551719665527e-01 1.424121260643005371e-01 9.494549781084060669e-02 6.738664954900741577e-02 8.790344744920730591e-02 3.338414058089256287e-02 -1.271539647132158279e-02 -1.207949370145797729e-01 3.221910595893859863e-01 -6.136015057563781738e-02 -6.895177066326141357e-02 -1.796132475137710571e-01 -1.924931854009628296e-01 2.810508012771606445e-01
2.124019339680671692e-02 -3.075970113277435303e-01 -2.490065693855285645e-01 -3.791808336973190308e-02 -2.247961908578872681e-01 2.834501862525939941e-01 1.385013908147811890e-01 2.244000695645809174e-02 1.456957906484603882e-01 -1.185100749135017395e-01 -4.218235611915588379e-01 -4.369401722215116024e-04 2.319260239601135254e-01 3.821122944355010986e-01 1.101324185729026794e-01 1.315588410943746567e-02 -4.158982262015342712e-02 -5.689809098839759827e-02 2.429919131100177765e-02 -1.017702072858810425e-01 -1.471970579586923122e-03 4.274330288171768188e-02 6.760855019092559814e-02 -9.181875735521316528e-02 -6.334353983402252197e-02 7.227851077914237976e-03 -2.890910953283309937e-02 -1.737365871667861938e-01 -4.768265783786773682e-02 -3.479342162609100342e-01 1.202397122979164124e-01 2.489952147006988525e-01
-2.796061802655458450e-03 3.631371855735778809e-01 -7.094850391149520874e-02 2.659977599978446960e-02 -1.144415587186813354e-01 2.431079894304275513e-01 -1.051521860063076019e-02 2.113948166370391846e-01 -5.502472165971994400e-03 -8.090794831514358521e-02 -2.063575983047485352e-01 -2.143119871616363525e-01 2.508975565433502197e-01 1.870442777872085571e-01 1.065631955862045288e-01 -1.188116297125816345e-01 -2.093926519155502319e-01 1.009510904550552368e-01 -7.123266905546188354e-02 1.194364577531814575e-02 -1.914872974157333374e-01 2.247725278139114380e-01 1.350099891424179077e-01 -2.328438907861709595e-01 -8.397480100393295288e-02 -1.854707896709442139e-01 3.284706473350524902e-01 2.371146231889724731e-01 8.609755337238311768e-02 -6.281069666147232056e-02 2.814424932003021240e-01 1.089335232973098755e-01
1.723419725894927979e-01 -6.771387904882431030e-02 8.001327514648437500e-02 2.645274400711059570e-01 -2.921649813652038574e-02 1.594540774822235107e-01 1.376458704471588135e-01 -2.606556005775928497e-02 1.729310005903244019e-01 -1.094196438789367676e-01 -2.347658574581146240e-01 1.334722936153411865e-01 5.737804993987083435e-02 -1.820901632308959961e-01 8.032615482807159424e-02 1.350973844528198242e-01 -2.960740923881530762e-01 9.627996943891048431e-03 3.848927319049835205e-01 8.980690687894821167e-02 2.613278329372406006e-01 2.219366282224655151e-01 2.525245537981390953e-03 -2.545897662639617920e-01 1.584874987602233887e-01 -1.134307682514190674e-01 3.579060137271881104e-01 1.219713501632213593e-02 4.250783100724220276e-02 -1.592550426721572876e-01 6.186396256089210510e-02 2.095557004213333130e-01
2.119587957859039307e-01 -9.000409394502639771e-02 -2.504327595233917236e-01 2.666144967079162598e-01 -3.884183987975120544e-02 7.136552035808563232e-02 -2.231507003307342529e-01 3.744259104132652283e-02 -2.421786934137344360e-01 1.587685197591781616e-01 -7.953162305057048798e-03 2.953399904072284698e-02 -5.482382327318191528e-02 -8.889632672071456909e-02 -8.916830271482467651e-02 3.214471638202667236e-01 -2.826973497867584229e-01 1.340669244527816772e-01 -7.299295812845230103e-02 6.981270015239715576e-02 -1.095336750149726868e-01 1.703308522701263428e-01 6.016709282994270325e-02 -8.485484123229980469e-02 -2.231799364089965820e-01 -2.010729163885116577e-02 1.548664830625057220e-02 3.748096525669097900e-02 -1.210893690586090088e-01 -4.131371378898620605e-01 -3.054194152355194092e-01 2.407978475093841553e-01
-2.524156570434570312e-01 -5.129673704504966736e-02 -1.205354332923889160e-01 1.034908518195152283e-01 -1.830102950334548950e-01 -1.518654227256774902e-01 -1.874824315309524536e-01 6.852602213621139526e-02 5.964163225144147873e-03 -5.442434921860694885e-02 -1.221610903739929199e-01 2.111691981554031372e-01 1.109877526760101318e-01 -6.822115927934646606e-02 1.057478338479995728e-01 -2.846928872168064117e-02 -2.590271830558776855e-01 1.255407035350799561e-01 -5.621803924441337585e-02 1.397668570280075073e-01 1.316584087908267975e-02 4.114075303077697754e-01 5.329025909304618835e-02 -1.021818146109580994e-01 -7.549077272415161133e-02 -8.529534935951232910e-02 4.304490387439727783e-01 -4.347389191389083862e-02 -1.920906007289886475e-01 -3.881174921989440918e-01 -1.809136271476745605e-01 1.089055091142654419e-01
8.955815434455871582e-02 -8.224473148584365845e-02 -3.081757128238677979e-01 -2.285785824060440063e-01 -4.041821137070655823e-02 6.377373356372117996e-03 8.641098439693450928e-02 3.613677993416786194e-02 -7.837089896202087402e-02 -4.701001942157745361e-02 -3.320198655128479004e-01 -4.165144264698028564e-02 1.320319324731826782e-01 -1.209458187222480774e-01 1.055957823991775513e-01 1.534371525049209595e-01 -3.386616110801696777e-01 2.465603053569793701e-01 8.134203404188156128e-02 -2.429738491773605347e-01 -1.808829754590988159e-01 -6.379131972789764404e-02 2.930219471454620361e-01 1.575736403465270996e-01 -8.856844156980514526e-02 -7.823855429887771606e-02 2.826796174049377441e-01 -2.855440601706504822e-02 1.543780788779258728e-02 -3.838701844215393066e-01 -7.720298320055007935e-02 -6.008757278323173523e-02
8.715960383415222168e-02 1.291990727186203003e-01 -3.629494011402130127e-01 -1.553846523165702820e-02 1.545756123960018158e-02 -1.226155608892440796e-01 3.412688523530960083e-02 1.233226880431175232e-01 4.859794303774833679e-02 -2.612518668174743652e-01 -2.321077585220336914e-01 -7.138570398092269897e-02 1.955534368753433228e-01 8.206049352884292603e-02 1.686135530471801758e-01 1.251150667667388916e-01 -2.382779568433761597e-01 7.740766555070877075e-02 7.401464134454727173e-02 1.575389057397842407e-01 -5.731553956866264343e-02 1.659885793924331665e-01 1.858328878879547119e-01 -1.775187402963638306e-01 8.256870508193969727e-02 -2.073342353105545044e-01 1.838731914758682251e-01 2.598152756690979004e-01 2.024958431720733643e-01 6.454448401927947998e-02 3.845911100506782532e-02 4.535745382308959961e-01
8.059283345937728882e-02 1.280068755149841309e-01 -2.486170381307601929e-01 6.714541465044021606e-02 -1.475130170583724976e-01 -7.739666849374771118e-02 1.165878176689147949e-01 -1.019725054502487183e-01 -3.524746373295783997e-02 -1.398158608935773373e-03 -2.447587996721267700e-01 8.261618763208389282e-02 1.003356873989105225e-01 -1.374263465404510498e-01 8.282750099897384644e-02 1.205967813730239868e-01 -1.281988173723220825e-01 1.930903792381286621e-01 -4.684138298034667969e-02 -9.014090173877775669e-04 8.066041022539138794e-02 3.280597031116485596e-01 4.092936217784881592e-01 -1.900580823421478271e-01 1.847425252199172974e-01 -3.412669897079467773e-01 2.826647758483886719e-01 8.783761411905288696e-02 1.514473259449005127e-01 7.813061028718948364e-02 6.627391278743743896e-02 3.088650107383728027e-01
-1.770535297691822052e-02 1.254682838916778564e-01 -1.682559251785278320e-01 -2.855724990367889404e-01 -2.362122088670730591e-01 1.813947707414627075e-01 -2.040138989686965942e-01 2.273387163877487183e-01 2.224625200033187866e-01 -5.335929989814758301e-02 1.071794405579566956e-01 -8.750380575656890869e-02 4.347891360521316528e-02 1.038862764835357666e-01 -2.286671893671154976e-03 -1.414392590522766113e-01 -2.425564527511596680e-01 2.865560352802276611e-01 1.661794930696487427e-01 -2.499468438327312469e-02 -6.307394057512283325e-02 1.468813568353652954e-01 2.265760302543640137e-01 -3.252898156642913818e-01 -4.358151927590370178e-02 -1.661439687013626099e-01 1.916967779397964478e-01 -2.778106834739446640e-03 1.940508484840393066e-01 -2.583365142345428467e-01 2.164719253778457642e-01 1.360158771276473999e-01
-2.654439024627208710e-02 2.614643275737762451e-01 -2.404222041368484497e-01 -1.199299246072769165e-01 2.655033767223358154e-02 -1.834206096827983856e-02 1.925231367349624634e-01 -1.486946046352386475e-01 6.276562809944152832e-02 -1.048176363110542297e-01 -3.249017000198364258e-01 -5.830281600356101990e-02 9.860255569219589233e-02 4.154127463698387146e-02 1.162561997771263123e-01 -9.053827822208404541e-02 -4.641567543148994446e-02 3.101691305637359619e-01 9.894724190235137939e-02 6.497864425182342529e-02 -1.132557690143585205e-01 3.858364522457122803e-01 2.509709000587463379e-01 -1.490693837404251099e-01 1.544532477855682373e-01 -1.287491917610168457e-01 1.852310746908187866e-01 2.949177622795104980e-01 1.187407299876213074e-01 -3.216312825679779053e-01 -8.451503701508045197e-03 -5.355551838874816895e-02
-1.108849979937076569e-02 6.341664702631533146e-04 -2.101861685514450073e-01 -1.246184706687927246e-01 1.377555876970291138e-01 -1.297158449888229370e-01 1.213256493210792542e-01 1.056128665804862976e-01 -3.937208279967308044e-02 -1.640335023403167725e-01 -5.732353031635284424e-02 -1.452828794717788696e-01 3.053611814975738525e-01 1.829660832881927490e-01 1.188538409769535065e-02 -1.407070308923721313e-01 -3.186576962471008301e-01 1.663470864295959473e-01 2.608947455883026123e-01 1.203276440501213074e-01 1.467414945363998413e-01 -1.223233900964260101e-02 1.824258863925933838e-01 -2.258833646774291992e-01 2.889808416366577148e-01 -1.952963918447494507e-01 2.224986404180526733e-01 1.356033384799957275e-01 1.683133840560913086e-02 -4.136685729026794434e-01 -9.654704481363296509e-03 1.389163359999656677e-02
-5.232118815183639526e-02 -9.415378421545028687e-02 -8.164208382368087769e-02 -8.129356801509857178e-02 3.272768855094909668e-02 4.890543222427368164e-02 2.030175626277923584e-01 -2.830425798892974854e-01 -2.294183224439620972e-01 9.248670190572738647e-03 -1.675917059183120728e-01 -3.002402931451797485e-02 3.160785138607025146e-01 3.825055360794067383e-01 2.274142950773239136e-01 4.365002512931823730e-01 -2.379723191261291504e-01 7.570590078830718994e-02 2.474306374788284302e-01 1.296305209398269653e-01 8.236815035343170166e-02 7.027302682399749756e-02 2.044212818145751953e-01 1.150253489613533020e-01 -8.552594482898712158e-02 -1.050247400999069214e-01 1.349332928657531738e-01 3.008126467466354370e-02 1.708715036511421204e-02 -1.314610987901687622e-01 8.887075632810592651e-02 1.005003601312637329e-01
-1.299364864826202393e-01 7.077322900295257568e-02 -9.458903968334197998e-02 1.875481605529785156e-01 -1.910966634750366211e-01 1.129785627126693726e-01 1.302109956741333008e-01 -2.587983012199401855e-01 1.332715302705764771e-01 1.042189151048660278e-01 -2.112168669700622559e-01 2.560922503471374512e-02 3.163409978151321411e-02 1.895295381546020508e-01 2.530575692653656006e-01 1.405567824840545654e-01 2.862111106514930725e-02 -1.273307651281356812e-01 1.620966196060180664e-01 1.210173070430755615e-01 -2.394599020481109619e-01 1.907321959733963013e-01 -9.792007505893707275e-02 -1.620844453573226929e-01 -1.799090765416622162e-02 8.671475946903228760e-02 3.037329614162445068e-01 1.380784064531326294e-01 -6.988404691219329834e-02 -3.565264046192169189e-01 -2.077827304601669312e-01 3.525643646717071533e-01
9.817095100879669189e-02 1.104085966944694519e-01 -2.550488412380218506e-01 -1.003905162215232849e-01 3.651578351855278015e-02 -7.459767162799835205e-02 1.034243628382682800e-01 -2.276082038879394531e-01 1.173684522509574890e-01 -2.009171759709715843e-03 -4.739028960466384888e-02 -1.091572642326354980e-01 1.823276579380035400e-01 1.209591608494520187e-02 -1.810954362154006958e-01 -9.534344077110290527e-02 -1.069416850805282593e-01 9.918574243783950806e-02 4.621057808399200439e-01 1.504338681697845459e-01 -1.377298533916473389e-01 1.570860594511032104e-01 4.595038667321205139e-02 -2.037345468997955322e-01 -1.660857945680618286e-01 -6.513950973749160767e-02 1.547490656375885010e-01 1.144373342394828796e-01 1.539649814367294312e-01 -4.374015033245086670e-01 -1.539606750011444092e-01 2.794932425022125244e-01
-1.659272015094757080e-01 -7.384376972913742065e-02 4.258777573704719543e-02 2.575707733631134033e-01 -1.803644597530364990e-01 2.348309010267257690e-01 5.828872323036193848e-02 -1.374345831573009491e-02 -1.214797273278236389e-01 -1.722986698150634766e-01 -1.237600594758987427e-01 -1.109110862016677856e-01 -9.576737880706787109e-03 1.256202161312103271e-01 1.316796839237213135e-01 1.064843907952308655e-01 -2.140973359346389771e-01 5.230688303709030151e-02 -2.629277482628822327e-02 2.967211306095123291e-01 -1.947128325700759888e-01 9.871534258127212524e-02 7.607567310333251953e-02 7.688475307077169418e-04 -2.565576732158660889e-01 1.952542215585708618e-01 2.774344980716705322e-01 -1.018546670675277710e-01 1.505760401487350464e-01 -4.926218688488006592e-01 1.931391358375549316e-01 7.928539067506790161e-02
6.574006378650665283e-02 2.150273919105529785e-01 -3.093396723270416260e-01 3.382959961891174316e-01 -1.863342821598052979e-01 1.289476007223129272e-01 -1.755877137184143066e-01 9.742792695760726929e-02 -4.726367071270942688e-02 -2.303612679243087769e-01 -1.240333914756774902e-01 7.905370742082595825e-02 3.419470489025115967e-01 -2.458409816026687622e-01 2.817089110612869263e-02 2.162567973136901855e-01 -1.705195158720016479e-01 3.566293045878410339e-02 1.922122538089752197e-01 -9.489517658948898315e-02 -2.026979625225067139e-01 1.445222049951553345e-01 1.750774830579757690e-01 -3.455392718315124512e-01 -2.077309601008892059e-02 -2.996671386063098907e-02 3.459958359599113464e-02 1.516761258244514465e-02 1.903267055749893188e-01 4.766827076673507690e-02 -7.761707156896591187e-02 1.008734181523323059e-01
-8.276752382516860962e-02 2.142262160778045654e-01 -2.088235765695571899e-01 1.241054162383079529e-01 -1.761334687471389771e-01 4.551917687058448792e-02 2.126564979553222656e-01 -1.035089716315269470e-01 -2.797090113162994385e-01 -3.107154369354248047e-01 -2.150089293718338013e-02 3.234001994132995605e-02 -4.827393591403961182e-02 3.891234695911407471e-01 1.875055283308029175e-01 1.818913221359252930e-02 -5.734923854470252991e-02 2.359503060579299927e-01 2.457721680402755737e-01 -1.745894365012645721e-02 -7.981363683938980103e-02 1.670527011156082153e-01 2.680886089801788330e-01 7.319029420614242554e-02 1.831505149602890015e-01 2.638825774192810059e-01 7.717752456665039062e-02 -1.586880087852478027e-01 -1.313832704909145832e-03 -7.261806726455688477e-02 2.115027979016304016e-02 2.499504238367080688e-01
2.810825221240520477e-02 2.336045540869235992e-02 -2.546740770339965820e-01 -1.248898878693580627e-01 -2.949818372726440430e-01 1.111754029989242554e-01 -1.330542713403701782e-01 -2.950894832611083984e-01 -1.829985082149505615e-01 -1.305836141109466553e-01 1.579727046191692352e-02 1.297188401222229004e-01 9.243925660848617554e-02 -5.970957130193710327e-02 2.697860822081565857e-02 1.082820519804954529e-01 -3.473101854324340820e-01 2.024509906768798828e-01 -8.077348768711090088e-02 8.664821833372116089e-02 3.362103179097175598e-02 -6.351423263549804688e-02 1.421575695276260376e-01 1.674051284790039062e-01 -1.735223978757858276e-01 -1.136688441038131714e-01 3.069870471954345703e-01 -1.508775651454925537e-01 5.123599991202354431e-02 -4.783648550510406494e-01 -1.784780994057655334e-02 -3.192698210477828979e-02
-1.569637358188629150e-01 -2.134511768817901611e-01 -3.407286703586578369e-01 1.445071864873170853e-02 -2.523830626159906387e-03 2.153621762990951538e-01 1.081135869026184082e-01 1.366855800151824951e-01 -2.426247298717498779e-01 -2.230023592710494995e-01 -9.211979061365127563e-02 1.034071743488311768e-01 2.044345736503601074e-01 1.981684565544128418e-01 -2.598715424537658691e-01 3.177187442779541016e-01 -1.883648782968521118e-01 -4.878550022840499878e-02 3.034390509128570557e-01 1.164564713835716248e-01 -8.921998739242553711e-02 -7.604922866448760033e-04 1.267601549625396729e-01 -3.633784363046288490e-03 1.224466934800148010e-01 -1.010136753320693970e-01 2.581701800227165222e-02 2.734739184379577637e-01 5.741405859589576721e-02 -2.925426661968231201e-01 1.913625281304121017e-03 4.842933267354965210e-02
1.375086605548858643e-01 -3.396178409457206726e-02 1.885226666927337646e-01 -2.645754814147949219e-01 7.820416241884231567e-02 6.572237610816955566e-02 1.164470892399549484e-02 -5.262608826160430908e-02 -1.052199583500623703e-02 -2.209735065698623657e-01 7.548696547746658325e-02 -9.133637696504592896e-02 1.521509736776351929e-01 2.287105768918991089e-01 -4.851872473955154419e-02 5.764036625623703003e-02 -3.291482627391815186e-01 2.553350031375885010e-01 2.415492683649063110e-01 -2.087925672531127930e-01 1.608719378709793091e-01 1.991060227155685425e-01 1.904453337192535400e-01 -1.791431456804275513e-01 -3.855090141296386719e-01 -4.953851550817489624e-02 4.072948917746543884e-02 -5.528843775391578674e-02 4.956934228539466858e-02 -3.288120329380035400e-01 1.401802301406860352e-01 1.468661278486251831e-01
5.056713894009590149e-02 4.021053016185760498e-01 -4.275879263877868652e-01 -1.216513141989707947e-01 3.260178491473197937e-02 -5.318928137421607971e-02 9.781743586063385010e-02 1.810128986835479736e-02 2.046715654432773590e-02 -1.719991862773895264e-01 -1.668187081813812256e-01 -1.174893155694007874e-01 2.727595865726470947e-01 4.679818078875541687e-02 2.139553576707839966e-01 -6.158866360783576965e-02 -2.876214981079101562e-01 2.075425386428833008e-01 9.737692028284072876e-02 9.773582220077514648e-02 -1.581933349370956421e-01 2.749339342117309570e-01 1.503796726465225220e-01 -1.135839149355888367e-01 3.239380568265914917e-02 -6.502105295658111572e-02 1.139783337712287903e-01 2.522532045841217041e-01 9.130308777093887329e-02 -2.515894360840320587e-02 1.005846410989761353e-01 2.111705690622329712e-01
3.670434653759002686e-02 -2.724025845527648926e-01 -3.103835880756378174e-01 -6.712266057729721069e-02 -1.423755139112472534e-01 8.668650686740875244e-02 1.302260756492614746e-01 3.018257021903991699e-01 1.224575564265251160e-01 -2.198515087366104126e-01 -7.064560055732727051e-02 -1.216591745615005493e-01 2.530951611697673798e-02 1.582188308238983154e-01 4.801893979310989380e-02 2.792054116725921631e-01 -2.429425567388534546e-01 1.544674783945083618e-01 1.224946901202201843e-01 9.951030462980270386e-02 1.180141419172286987e-02 -7.259553670883178711e-02 1.012924239039421082e-01 1.014412268996238708e-01 3.827857971191406250e-02 -1.648833155632019043e-01 -4.874874651432037354e-02 -3.664194047451019287e-01 5.693065375089645386e-02 -3.792713880538940430e-01 3.979745507240295410e-02 2.258191704750061035e-01
9.909503161907196045e-02 3.243002593517303467e-01 -3.308965265750885010e-01 -1.280294656753540039e-01 -1.548681706190109253e-01 -2.359185554087162018e-02 -4.038039222359657288e-02 -3.378642350435256958e-02 -1.558545380830764771e-01 2.823263034224510193e-02 -1.739807426929473877e-01 3.204196458682417870e-03 1.544009745121002197e-01 -1.361097395420074463e-01 1.063037291169166565e-01 4.533065017312765121e-03 -1.619190275669097900e-01 3.648920953273773193e-01 9.399932622909545898e-02 1.646450608968734741e-01 1.036716997623443604e-02 3.453064262866973877e-01 2.747617661952972412e-01 -2.581701576709747314e-01 9.930498898029327393e-02 -2.264646142721176147e-01 -3.539990866556763649e-03 1.810559183359146118e-01 8.720601350069046021e-02 -7.722099870443344116e-02 1.456660032272338867e-01 1.929581910371780396e-01
1.880592852830886841e-01 -2.724080979824066162e-01 -3.541826456785202026e-02 1.356534659862518311e-01 -5.214690044522285461e-02 2.839998900890350342e-01 5.845242738723754883e-02 6.636025756597518921e-02 7.901550829410552979e-02 -2.107623964548110962e-01 -1.612555682659149170e-01 5.151597037911415100e-02 5.563536286354064941e-02 9.468984603881835938e-02 3.223203718662261963e-01 1.269945353269577026e-01 4.108124598860740662e-02 -3.360920399427413940e-02 -4.734870791435241699e-02 -3.372194170951843262e-01 1.863454133272171021e-01 1.059806272387504578e-01 1.587579995393753052e-01 -1.637571454048156738e-01 9.218532592058181763e-02 -9.642370790243148804e-02 2.210969328880310059e-01 -1.478225588798522949e-01 2.138244360685348511e-02 -4.601548314094543457e-01 1.722721904516220093e-01 1.449589729309082031e-01
-1.875722855329513550e-01 1.685752272605895996e-01 -1.048481538891792297e-01 1.678645610809326172e-01 -2.579073011875152588e-01 -2.062167786061763763e-02 -1.150513291358947754e-01 5.051223933696746826e-02 -3.863835707306861877e-02 1.512766331434249878e-01 -7.350010564550757408e-04 -1.464330255985260010e-01 4.271394014358520508e-01 3.280563279986381531e-02 4.328260943293571472e-02 2.202817499637603760e-01 -1.825159639120101929e-01 2.076869010925292969e-01 1.800090074539184570e-01 -2.982820570468902588e-01 1.780941784381866455e-01 -1.504484266042709351e-01 9.958855807781219482e-02 -4.509064927697181702e-02 -2.795456051826477051e-01 -7.255499809980392456e-02 6.044531241059303284e-02 -6.826110184192657471e-02 1.624825000762939453e-01 -3.298868834972381592e-01 -1.876038312911987305e-01 9.212090820074081421e-02
-2.059117853641510010e-01 -1.515513956546783447e-01 1.092320606112480164e-01 -2.945377826690673828e-01 -7.088302075862884521e-02 -6.859782338142395020e-02 -5.157537013292312622e-02 1.238305680453777313e-02 -1.208529770374298096e-01 -7.845181226730346680e-02 -2.047809064388275146e-01 -2.423285543918609619e-01 1.769770532846450806e-01 6.968192011117935181e-02 1.485495120286941528e-01 1.699297577142715454e-01 -3.565642610192298889e-02 1.253108382225036621e-01 -9.518252313137054443e-02 -1.787301450967788696e-01 -1.267577800899744034e-02 -8.271159604191780090e-03 2.315302044153213501e-01 -2.519582509994506836e-01 7.232625782489776611e-02 1.202175244688987732e-01 1.518426537513732910e-01 1.154574677348136902e-01 1.082071736454963684e-01 -3.879111409187316895e-01 -1.618136018514633179e-01 4.417384862899780273e-01
-1.006414666771888733e-01 3.286955356597900391e-01 -1.961227506399154663e-01 1.099461615085601807e-01 -1.949313730001449585e-01 1.671849191188812256e-01 1.185972914099693298e-01 -1.499871760606765747e-01 6.404606997966766357e-02 1.099777817726135254e-01 2.429658779874444008e-03 1.127558574080467224e-01 1.989957094192504883e-01 3.517379984259605408e-02 6.658065319061279297e-02 2.029190659523010254e-01 -2.198804020881652832e-01 3.152386844158172607e-01 -1.258209943771362305e-01 -8.665312826633453369e-02 1.435721069574356079e-01 -5.304520018398761749e-03 1.600141376256942749e-01 -1.016902923583984375e-01 -1.458309143781661987e-01 -1.486965268850326538e-01 1.537708640098571777e-01 -2.510734200477600098e-01 -7.625921070575714111e-02 -1.424117982387542725e-01 -3.576485514640808105e-01 3.188830018043518066e-01
-6.221703719347715378e-03 -1.479194015264511108e-01 -2.839518785476684570e-01 1.562241911888122559e-01 -6.015769019722938538e-02 -3.698883950710296631e-02 2.753716111183166504e-01 -2.055050879716873169e-01 -1.845837384462356567e-01 -1.361858099699020386e-01 -1.533661037683486938e-01 5.103430524468421936e-02 -2.309507317841053009e-02 1.498067378997802734e-01 2.518302798271179199e-01 2.621485292911529541e-01 -4.190723598003387451e-01 1.845442056655883789e-01 2.292801886796951294e-01 9.046094864606857300e-02 1.360793113708496094e-01 7.298410683870315552e-02 2.338238209486007690e-01 -1.359000653028488159e-01 -3.995175659656524658e-02 6.582880765199661255e-02 -7.350262254476547241e-02 1.846472769975662231e-01 -1.818405091762542725e-01 -1.386390924453735352e-01 -1.954985111951828003e-01 -1.130821406841278076e-01
-2.393775992095470428e-02 2.604686915874481201e-01 5.577180907130241394e-02 -8.570238947868347168e-03 -1.110465005040168762e-01 2.052841484546661377e-01 1.677027046680450439e-01 1.964697092771530151e-01 -2.469840273261070251e-02 -3.485653996467590332e-01 1.344283819198608398e-01 -9.971255809068679810e-02 2.292331159114837646e-01 -1.075504571199417114e-01 1.241452619433403015e-01 8.240135759115219116e-02 -1.719383746385574341e-01 -4.743096604943275452e-02 8.600062131881713867e-02 -3.990176320075988770e-01 1.625603064894676208e-02 1.321329735219478607e-02 4.021297097206115723e-01 -3.928587213158607483e-02 -8.019444346427917480e-02 7.113400101661682129e-02 1.018176134675741196e-02 -2.744689816609025002e-03 2.772490084171295166e-01 -3.341684341430664062e-01 5.360820889472961426e-02 7.508099079132080078e-02
1.348398625850677490e-02 2.187979966402053833e-01 3.717463091015815735e-02 2.590247988700866699e-01 -2.126571834087371826e-01 1.342516690492630005e-01 -5.223498493432998657e-02 -8.246622979640960693e-02 -1.834831684827804565e-01 -8.389547467231750488e-02 -3.334188163280487061e-01 1.994159221649169922e-01 3.597615659236907959e-01 9.802898764610290527e-02 2.181266099214553833e-01 1.801035404205322266e-01 -3.533716797828674316e-01 -1.367632206529378891e-02 2.971481978893280029e-01 -8.232963830232620239e-02 1.060275509953498840e-01 -1.450603008270263672e-01 1.557137221097946167e-01 1.262989193201065063e-01 -8.228135854005813599e-02 -1.361145973205566406e-01 -1.384602785110473633e-01 5.677796900272369385e-03 -1.551852474221959710e-04 -8.896234631538391113e-02 1.740272492170333862e-01 1.571083068847656250e-01
-6.596514582633972168e-02 2.305408194661140442e-02 -1.018731594085693359e-01 3.048084378242492676e-01 -1.007218062877655029e-01 4.266970232129096985e-02 -2.711259294301271439e-03 -2.203194350004196167e-01 -1.028306558728218079e-01 6.849655415862798691e-03 -1.084532588720321655e-01 -1.383339315652847290e-01 4.403648525476455688e-02 3.205071389675140381e-02 -3.095048293471336365e-02 -7.286655902862548828e-02 -9.791348874568939209e-02 4.144113063812255859e-01 5.501518771052360535e-02 3.004727698862552643e-02 -8.358208835124969482e-02 -8.918435871601104736e-02 2.396835535764694214e-01 -8.123452961444854736e-02 -1.048307940363883972e-01 3.165593743324279785e-02 6.759765744209289551e-02 4.305445253849029541e-01 -7.088474184274673462e-02 -3.893254399299621582e-01 -1.787966936826705933e-01 3.547208309173583984e-01
1.271822154521942139e-01 1.088000833988189697e-01 -9.286507219076156616e-02 1.225019544363021851e-01 1.957775466144084930e-02 4.268206655979156494e-02 -5.026309192180633545e-02 -5.558187142014503479e-02 -2.566272020339965820e-01 -5.532030016183853149e-02 -2.695599496364593506e-01 2.829617857933044434e-01 -1.630351692438125610e-02 -2.911948785185813904e-02 1.185954734683036804e-01 1.172852367162704468e-01 -4.209688007831573486e-01 1.609674692153930664e-01 -2.254976183176040649e-01 1.617267876863479614e-01 2.486837841570377350e-02 2.012505196034908295e-02 7.366063445806503296e-02 6.485301535576581955e-03 -1.734298616647720337e-01 -2.714563608169555664e-01 2.796955704689025879e-01 -2.401658892631530762e-01 2.283402383327484131e-01 -3.131263256072998047e-01 -5.061921849846839905e-02 1.044348999857902527e-01
-2.886433899402618408e-02 2.208366245031356812e-01 -7.736214250326156616e-02 1.663327068090438843e-01 -6.846482306718826294e-02 9.737155586481094360e-02 1.352962255477905273e-01 1.163218915462493896e-01 -4.658516496419906616e-02 -1.889409422874450684e-01 8.524604886770248413e-02 9.922230243682861328e-02 -1.057320013642311096e-01 5.768128111958503723e-02 1.862942129373550415e-01 2.987730503082275391e-02 -3.537132441997528076e-01 6.327100098133087158e-02 -2.475045621395111084e-01 2.753798961639404297e-01 8.808258920907974243e-02 1.365227252244949341e-01 5.954800173640251160e-02 -1.799061447381973267e-01 2.056634873151779175e-01 -1.091478690505027771e-01 2.789225876331329346e-01 -2.300603836774826050e-01 3.610359132289886475e-02 -2.832974493503570557e-01 3.449863195419311523e-01 2.272128909826278687e-01
-1.073510348796844482e-01 -4.271735250949859619e-02 -5.918647721409797668e-02 1.862543970346450806e-01 5.354625172913074493e-03 2.471043020486831665e-01 5.002626404166221619e-02 -5.499318242073059082e-03 -1.389520466327667236e-01 -1.974305063486099243e-01 -2.419979684054851532e-02 -1.673626303672790527e-01 -9.656067937612533569e-02 1.124557182192802429e-01 6.571635603904724121e-02 5.119911953806877136e-02 -3.824452161788940430e-01 1.031210869550704956e-01 4.768989235162734985e-02 3.599392473697662354e-01 -6.909837573766708374e-02 -4.949710145592689514e-02 1.168709769845008850e-01 -8.612433820962905884e-02 -1.704170256853103638e-01 1.007920429110527039e-01 3.161791861057281494e-01 -1.251360327005386353e-01 2.623623311519622803e-01 -4.501845836639404297e-01 1.602570116519927979e-01 1.136463601142168045e-03
9.162051975727081299e-02 2.156617790460586548e-01 -2.032505422830581665e-01 2.181906700134277344e-01 9.596922434866428375e-03 -4.520366713404655457e-02 -1.790225133299827576e-02 -2.160010337829589844e-01 -3.302434831857681274e-02 -3.739328682422637939e-01 -1.819665916264057159e-02 6.645538657903671265e-02 1.479152143001556396e-01 2.376938611268997192e-01 4.484443366527557373e-02 -3.571681678295135498e-02 -1.858024895191192627e-01 3.630802035331726074e-02 3.235412836074829102e-01 -1.294589936733245850e-01 -7.969032973051071167e-02 4.175882041454315186e-02 1.010016538202762604e-03 -7.782875001430511475e-02 1.558060199022293091e-01 -3.555589616298675537e-01 2.526738941669464111e-01 -5.654148291796445847e-03 -6.354676187038421631e-02 -3.232042491436004639e-01 6.402151286602020264e-02 2.848396599292755127e-01
-9.683984681032598019e-04 4.868306219577789307e-03 -2.377016842365264893e-02 3.077039718627929688e-01 -1.700788438320159912e-01 1.251497119665145874e-01 -1.604809015989303589e-01 3.119722940027713776e-02 -2.069309502840042114e-01 -2.274035066366195679e-01 -5.043169856071472168e-02 1.829987168312072754e-01 -5.903183296322822571e-02 2.411893103271722794e-03 3.180390000343322754e-01 -1.163101941347122192e-01 -1.472692787647247314e-01 -6.717304140329360962e-02 1.905510574579238892e-01 1.938353925943374634e-01 9.664282202720642090e-02 7.025418430566787720e-02 -2.795316465198993683e-02 -3.742405399680137634e-02 -4.899074137210845947e-02 1.882360875606536865e-01 2.227745056152343750e-01 4.085047543048858643e-02 5.553055182099342346e-02 -5.829913616180419922e-01 1.117715984582901001e-01 1.534743010997772217e-01
3.376504778861999512e-02 1.612191349267959595e-01 -2.531169950962066650e-01 8.056274056434631348e-02 -7.229572534561157227e-02 9.213301539421081543e-02 -2.941260933876037598e-01 -8.236249536275863647e-02 -1.842523664236068726e-01 -1.121480688452720642e-01 -6.271047145128250122e-02 1.406239718198776245e-01 -8.848486095666885376e-02 8.330436795949935913e-02 -3.885500878095626831e-02 8.654373884201049805e-02 -3.684634864330291748e-01 1.132249608635902405e-01 -2.099962383508682251e-01 1.975006014108657837e-01 -2.573412097990512848e-02 4.311567544937133789e-02 1.282187253236770630e-01 1.308682560920715332e-01 -1.476834416389465332e-01 -1.900108158588409424e-01 3.893308043479919434e-01 -3.098998963832855225e-01 1.072175055742263794e-01 -3.215869367122650146e-01 1.237687561661005020e-02 1.136779263615608215e-01
-1.200583502650260925e-01 1.128496006131172180e-01 -2.091644853353500366e-01 1.582367569208145142e-01 -6.518714129924774170e-02 2.132015079259872437e-01 3.407991677522659302e-02 -2.165331691503524780e-01 2.397990226745605469e-02 -3.226782381534576416e-01 -2.158400267362594604e-01 7.510824128985404968e-03 -1.295811682939529419e-01 2.338797599077224731e-01 7.333916425704956055e-02 1.014713421463966370e-01 -1.575389653444290161e-01 1.622429043054580688e-01 3.366377949714660645e-01 -9.011577069759368896e-02 1.171537935733795166e-01 7.237182557582855225e-02 6.128559261560440063e-02 5.849906429648399353e-02 9.008572995662689209e-02 2.120957970619201660e-01 1.654709130525588989e-01 -4.979637265205383301e-02 -5.160300992429256439e-03 -8.994350791908800602e-04 -9.818229824304580688e-02 5.257837772369384766e-01
-1.337253004312515259e-01 1.204757988452911377e-01 -1.542394906282424927e-01 -1.381187289953231812e-01 2.934086136519908905e-02 6.104124709963798523e-02 -1.515183895826339722e-01 -9.450972825288772583e-02 3.529474139213562012e-02 -3.421108722686767578e-01 6.163468584418296814e-02 -1.986838318407535553e-02 3.719977438449859619e-01 7.645732909440994263e-02 -1.423130929470062256e-01 -3.445459529757499695e-02 -4.188079535961151123e-01 1.131821870803833008e-01 2.281765341758728027e-01 1.405776143074035645e-01 3.018277883529663086e-02 1.509453952312469482e-01 1.332063376903533936e-01 -2.639228701591491699e-01 1.462502330541610718e-01 -2.648274004459381104e-01 -2.810136973857879639e-02 1.458732336759567261e-01 -1.473817229270935059e-01 -3.038159310817718506e-01 -2.761388383805751801e-02 2.452046051621437073e-02
-1.941885948181152344e-01 -9.490947425365447998e-02 -6.735542789101600647e-03 1.734814196825027466e-01 -2.073010951280593872e-01 1.633762940764427185e-02 9.613789618015289307e-02 -9.308487176895141602e-02 -2.823238670825958252e-01 -1.476999819278717041e-01 -1.335611045360565186e-01 7.706499844789505005e-02 -2.046693116426467896e-01 -3.765286505222320557e-02 1.427928358316421509e-01 5.031650513410568237e-02 -2.970512807369232178e-01 1.123700663447380066e-01 2.049969695508480072e-02 2.790546119213104248e-01 -7.062768191099166870e-02 9.730404615402221680e-02 3.412469476461410522e-02 -4.239115118980407715e-02 -2.064080536365509033e-01 1.301761567592620850e-01 1.021702960133552551e-01 -1.012279018759727478e-01 2.864238619804382324e-01 -4.971984326839447021e-01 1.576612144708633423e-01 1.988758146762847900e-01
-3.727437555789947510e-01 6.895671784877777100e-02 -9.773605316877365112e-02 9.758651256561279297e-02 -9.138269722461700439e-02 1.190000697970390320e-01 2.940632961690425873e-02 -1.015155613422393799e-01 -3.106997013092041016e-01 -1.890157014131546021e-01 -1.464822739362716675e-01 1.384863406419754028e-01 -1.231262180954217911e-02 5.860547423362731934e-01 5.765425786375999451e-02 5.975797399878501892e-02 -1.074259132146835327e-01 -3.320464398711919785e-03 9.935077279806137085e-02 -6.343126296997070312e-02 2.919436432421207428e-02 4.198264330625534058e-02 2.538289725780487061e-01 -1.633769720792770386e-01 9.780604392290115356e-02 1.297829747200012207e-01 1.742090582847595215e-01 4.628234356641769409e-02 -1.015381515026092529e-01 3.083664551377296448e-02 3.883588314056396484e-02 2.988226413726806641e-01
-7.065822184085845947e-02 1.595717668533325195e-01 -3.306267857551574707e-01 -3.975682705640792847e-02 7.937658578157424927e-02 -1.010428667068481445e-01 -1.041682735085487366e-01 -2.271847613155841827e-02 -1.323779672384262085e-01 3.074302524328231812e-02 -1.588526964187622070e-01 3.866534829139709473e-01 5.592540279030799866e-02 2.363762408494949341e-01 -2.317471057176589966e-02 1.211903691291809082e-01 -1.130907610058784485e-01 1.860917061567306519e-01 -2.009901404380798340e-01 1.470969915390014648e-01 9.451735764741897583e-02 1.144555117934942245e-02 1.206689476966857910e-01 8.479169756174087524e-02 -8.485370874404907227e-02 -1.456228792667388916e-01 2.791920602321624756e-01 -3.297533094882965088e-01 6.654448807239532471e-02 -4.250417649745941162e-01 8.238518610596656799e-03 1.510798186063766479e-01
-5.611617863178253174e-02 1.507291793823242188e-01 -9.520896710455417633e-03 5.366734415292739868e-02 -2.820060253143310547e-01 -3.430981934070587158e-02 -3.865288570523262024e-02 1.244095861911773682e-01 -1.328268200159072876e-01 3.557160263881087303e-03 -2.539063096046447754e-01 -1.134101301431655884e-01 3.675960302352905273e-01 1.033359691500663757e-01 2.558063864707946777e-01 3.410553336143493652e-01 -1.842069178819656372e-01 -1.386318206787109375e-01 -1.814371198415756226e-01 -8.753917366266250610e-02 -1.285492330789566040e-01 9.773827344179153442e-02 3.165417611598968506e-01 1.772315427660942078e-02 3.099121386185288429e-03 2.096894234418869019e-01 1.068457067012786865e-01 2.094184309244155884e-01 1.954012215137481689e-01 -8.476432412862777710e-02 2.267972938716411591e-02 2.923721969127655029e-01
-1.375980228185653687e-01 1.726338267326354980e-01 -1.215419098734855652e-01 7.820314913988113403e-02 -6.968917697668075562e-02 3.098242878913879395e-01 -7.666818797588348389e-02 -2.141222804784774780e-01 3.149895742535591125e-02 1.486230790615081787e-01 -1.426318138837814331e-01 1.014931574463844299e-01 4.279025197029113770e-01 -1.862441562116146088e-02 -5.538852885365486145e-02 1.091965734958648682e-01 -2.547436058521270752e-01 9.343307465314865112e-02 8.477136492729187012e-02 -3.875876367092132568e-01 -3.870278596878051758e-02 -3.101057372987270355e-02 7.522562146186828613e-02 -1.544614732265472412e-01 -1.662136763334274292e-01 1.827679574489593506e-01 1.826408654451370239e-01 -1.235325410962104797e-01 5.331061780452728271e-02 -2.743209004402160645e-01 -1.189637333154678345e-01 2.464357465505599976e-01
4.110935330390930176e-02 5.730297416448593140e-02 -3.526933491230010986e-01 -6.673295050859451294e-02 -1.466734558343887329e-01 1.166272014379501343e-01 -8.833311498165130615e-02 -2.043390274047851562e-01 -5.702336132526397705e-02 4.127587005496025085e-02 -2.121651023626327515e-01 -1.863815188407897949e-01 3.484265804290771484e-01 -8.439750224351882935e-02 -5.112587288022041321e-02 1.284767836332321167e-01 -2.865519821643829346e-01 4.411473497748374939e-02 5.819290503859519958e-02 -4.194211959838867188e-02 -1.158353611826896667e-01 1.368038058280944824e-01 -1.518986374139785767e-01 1.662061959505081177e-01 -1.254637837409973145e-01 6.573515385389328003e-02 3.774662315845489502e-01 7.417984306812286377e-02 3.905973583459854126e-02 -4.374522566795349121e-01 7.899807393550872803e-02 9.972810745239257812e-02
-1.764123700559139252e-02 3.611697629094123840e-02 -2.086624801158905029e-01 1.401438713073730469e-01 -1.142694652080535889e-01 -3.259576857089996338e-02 1.095674186944961548e-02 1.413905322551727295e-01 -3.900612890720367432e-02 -7.035356014966964722e-02 -5.087980255484580994e-02 -3.209239840507507324e-01 1.492779254913330078e-01 1.984273493289947510e-01 3.203702569007873535e-01 -1.407896727323532104e-01 -2.759077548980712891e-01 -1.943079754710197449e-02 2.893137633800506592e-01 8.794892579317092896e-02 -2.265131920576095581e-01 2.628517746925354004e-01 3.096812367439270020e-01 -1.956694424152374268e-01 -6.076250597834587097e-02 -1.265085339546203613e-01 1.625816971063613892e-01 1.527172327041625977e-01 2.808844447135925293e-01 -4.176817834377288818e-02 1.266681849956512451e-01 1.270381212234497070e-01
6.450940668582916260e-02 2.301857322454452515e-01 -4.409670233726501465e-01 1.093579307198524475e-01 3.109146654605865479e-02 -4.128994420170783997e-03 -1.105074808001518250e-01 -3.433190286159515381e-01 -1.136488243937492371e-01 -1.267233937978744507e-01 -9.235704690217971802e-02 -1.921698898077011108e-01 -9.620522707700729370e-02 -6.749610882252454758e-03 1.319412291049957275e-01 6.578538566827774048e-02 -2.733196616172790527e-01 3.614434599876403809e-02 -1.106676682829856873e-01 -5.851322412490844727e-02 1.121308431029319763e-01 -1.898232148960232735e-03 2.717318534851074219e-01 1.455393135547637939e-01 1.434433162212371826e-01 1.671358495950698853e-01 2.599432170391082764e-01 -2.904275245964527130e-02 2.014520019292831421e-01 -3.776634037494659424e-01 -1.436861045658588409e-02 -1.690793223679065704e-02
-2.967995777726173401e-02 5.229763314127922058e-02 9.427227079868316650e-02 1.102123409509658813e-01 -3.432654142379760742e-01 2.948462069034576416e-01 7.263886928558349609e-02 3.412264585494995117e-02 -1.182640530169010162e-02 -2.661915719509124756e-01 -2.246905565261840820e-01 1.709229201078414917e-01 1.160364225506782532e-01 -2.444083690643310547e-01 -2.115663290023803711e-01 1.542396098375320435e-01 -1.763241887092590332e-01 9.495600312948226929e-02 -1.075784191489219666e-01 2.386071085929870605e-01 -1.332577764987945557e-01 4.992511123418807983e-02 2.065584212541580200e-01 -2.166303843259811401e-01 3.506445884704589844e-02 2.118537947535514832e-02 5.050200968980789185e-02 -2.605941295623779297e-01 1.467146128416061401e-01 -3.885446190834045410e-01 9.176021814346313477e-02 -1.366773899644613266e-02
-2.328717112541198730e-01 3.081323206424713135e-01 4.157046973705291748e-02 3.019793927669525146e-01 -1.035359129309654236e-01 -3.479167819023132324e-02 8.577498793601989746e-02 2.592941522598266602e-01 -1.431987434625625610e-01 4.911500215530395508e-02 -1.138237640261650085e-01 -5.667381361126899719e-02 4.056460559368133545e-01 -1.067322120070457458e-01 -6.264887750148773193e-02 1.001966819167137146e-01 -2.252374589443206787e-01 4.894901067018508911e-02 1.411010921001434326e-01 -1.569459885358810425e-01 4.631483554840087891e-02 1.647127605974674225e-02 1.713883578777313232e-01 -3.599869608879089355e-01 -7.275373488664627075e-02 3.580859303474426270e-02 -4.158801212906837463e-02 -6.128701567649841309e-02 1.775106042623519897e-01 -3.402119874954223633e-01 8.620319515466690063e-02 1.288305371999740601e-01
1.043606847524642944e-01 7.684211432933807373e-02 -1.493926048278808594e-01 5.142847448587417603e-02 -1.295971423387527466e-01 1.692486107349395752e-01 4.359929636120796204e-02 -9.675253927707672119e-02 -2.201049625873565674e-01 -2.917180657386779785e-01 7.092521339654922485e-02 -1.178342774510383606e-01 2.403957992792129517e-01 -1.768639832735061646e-01 7.010455429553985596e-02 4.701207578182220459e-02 -2.152445167303085327e-01 4.003878533840179443e-01 5.788585171103477478e-02 2.501075863838195801e-01 2.802875936031341553e-01 -1.387817859649658203e-01 3.217289689928293228e-03 -9.334665536880493164e-02 8.702292293310165405e-02 3.822271537501364946e-04 3.745738565921783447e-01 2.152315713465213776e-02 2.298372089862823486e-01 -5.491207912564277649e-02 -1.291877627372741699e-01 2.300417721271514893e-01
-7.134544104337692261e-02 -7.676936686038970947e-02 -7.279492169618606567e-02 1.742357760667800903e-01 -1.318929195404052734e-01 1.412663012742996216e-01 1.030655652284622192e-01 -3.312504589557647705e-01 -1.665502227842807770e-02 3.582148626446723938e-02 -2.465335726737976074e-01 -6.711634248495101929e-02 8.046641200780868530e-02 1.183493882417678833e-01 2.656637132167816162e-01 2.400633096694946289e-01 2.560070715844631195e-02 -8.832865394651889801e-03 1.780700832605361938e-01 9.981282055377960205e-02 -3.093521296977996826e-01 7.855516672134399414e-02 8.113235235214233398e-02 -8.477878570556640625e-02 -4.869661480188369751e-02 5.165743455290794373e-02 3.642486035823822021e-01 1.102177500724792480e-01 -1.909708529710769653e-01 -2.463891357183456421e-01 -1.158409416675567627e-01 4.020185172557830811e-01
8.783222176134586334e-03 2.576815485954284668e-01 -2.064342051744461060e-01 -1.314864009618759155e-01 -1.720033884048461914e-01 2.195874229073524475e-02 -1.076387315988540649e-01 7.589379791170358658e-03 1.337810307741165161e-01 1.635208725929260254e-01 -1.234210655093193054e-01 -8.294049650430679321e-02 7.861302047967910767e-02 5.997324734926223755e-02 4.911186918616294861e-02 -1.240388676524162292e-02 -4.200520217418670654e-01 2.199587672948837280e-01 1.856009513139724731e-01 -1.094630640000104904e-02 5.980275943875312805e-02 6.854963302612304688e-02 3.656300306320190430e-01 -2.916037440299987793e-01 -7.388000190258026123e-02 -2.346418648958206177e-01 -1.266660094261169434e-01 1.945056021213531494e-01 -4.350365325808525085e-02 -3.039535284042358398e-01 2.396030426025390625e-01 -1.868429780006408691e-02
-4.473197832703590393e-02 -5.771114304661750793e-02 -3.373810648918151855e-01 -1.217766702175140381e-01 2.920794486999511719e-02 3.566547762602567673e-03 1.196165382862091064e-01 -3.452786505222320557e-01 -6.658758968114852905e-02 -1.005092412233352661e-01 -2.089925557374954224e-01 -1.903467252850532532e-02 4.018229544162750244e-01 -8.667220920324325562e-02 -1.932009309530258179e-01 -4.982801526784896851e-02 -2.205424904823303223e-01 2.162667959928512573e-01 1.274366229772567749e-01 7.272870093584060669e-02 6.478615105152130127e-02 3.428044021129608154e-01 2.068130522966384888e-01 -1.649246960878372192e-01 1.331011354923248291e-01 -2.303973287343978882e-01 9.706344455480575562e-02 -8.341410756111145020e-02 6.167794018983840942e-02 -2.394520789384841919e-01 6.594871729612350464e-02 5.449527874588966370e-02
1.242104470729827881e-01 -5.441664531826972961e-02 -1.605530381202697754e-01 -2.496575415134429932e-01 -2.501271963119506836e-01 1.675010919570922852e-01 3.012772463262081146e-02 -1.132860593497753143e-02 -2.016825675964355469e-01 -5.104493349790573120e-02 -2.826092839241027832e-01 -1.981318928301334381e-02 2.635242342948913574e-01 -2.527679502964019775e-01 1.770643591880798340e-01 8.999586850404739380e-02 -2.597242593765258789e-01 3.193973004817962646e-01 -4.528681188821792603e-02 -1.625649929046630859e-01 2.261409722268581390e-02 -5.863515660166740417e-02 2.617888152599334717e-01 -2.662288025021553040e-02 6.781008839607238770e-02 -1.126399040222167969e-01 2.911157310009002686e-01 -1.910623908042907715e-01 -8.515331149101257324e-02 -2.747670114040374756e-01 7.887364178895950317e-02 -8.288110047578811646e-02
-1.250955909490585327e-01 1.311262995004653931e-01 -2.957132756710052490e-01 2.062042057514190674e-01 -1.350065618753433228e-01 4.893481358885765076e-02 1.275610625743865967e-01 2.037039846181869507e-01 -1.298271771520376205e-02 -2.474272847175598145e-01 -1.054372172802686691e-02 5.699034407734870911e-02 -2.998318290337920189e-03 1.033473685383796692e-01 7.142496109008789062e-02 -3.151629865169525146e-02 -1.753465831279754639e-01 3.912138044834136963e-01 9.698604047298431396e-02 2.984942495822906494e-02 9.412672370672225952e-03 -9.986519813537597656e-03 1.051527336239814758e-01 1.819620430469512939e-01 -4.225598648190498352e-02 -3.085002601146697998e-01 3.372411131858825684e-01 -2.816028594970703125e-01 -1.352747529745101929e-01 -1.308255344629287720e-01 -3.002940118312835693e-01 1.524506807327270508e-01
8.820017427206039429e-02 1.518645882606506348e-01 -8.136477321386337280e-02 2.737935483455657959e-01 -2.076764218509197235e-02 -1.538419444113969803e-02 1.969200372695922852e-01 1.857676059007644653e-01 1.038665473461151123e-01 5.528398603200912476e-02 -1.925593167543411255e-01 1.510341316461563110e-01 4.199047684669494629e-01 2.459106296300888062e-01 3.304251655936241150e-02 9.648626297712326050e-02 -1.573030203580856323e-01 1.791617460548877716e-02 2.018980830907821655e-01 1.639865804463624954e-03 1.178936213254928589e-01 1.178339719772338867e-01 1.713734716176986694e-01 1.700494810938835144e-02 3.126006573438644409e-02 3.670855462551116943e-01 1.489316523075103760e-01 -1.064203605055809021e-01 -7.394773513078689575e-02 -3.459565043449401855e-01 -1.252774000167846680e-01 2.435881942510604858e-01
-1.630132496356964111e-01 -1.006782799959182739e-02 -3.463351726531982422e-01 -6.534762680530548096e-02 -1.125489473342895508e-01 -4.344470053911209106e-02 1.100824922323226929e-01 1.352222114801406860e-01 -2.062596976757049561e-01 -3.901881575584411621e-01 -2.981278859078884125e-02 1.197820976376533508e-01 8.629786223173141479e-02 1.669483184814453125e-01 1.452248841524124146e-01 -1.002725679427385330e-03 -2.743240892887115479e-01 -1.092034950852394104e-02 1.823211759328842163e-01 1.465242356061935425e-02 1.182195842266082764e-01 1.137849017977714539e-01 2.209826558828353882e-01 -4.035180434584617615e-02 2.431865185499191284e-01 -1.951359212398529053e-01 -1.917679011821746826e-01 9.081820398569107056e-02 8.095232397317886353e-02 -1.239058598875999451e-01 2.319227457046508789e-01 3.654648661613464355e-01
-8.424776606261730194e-03 4.533865675330162048e-02 -1.076197437942028046e-02 1.184404119849205017e-01 -2.637169957160949707e-01 -1.355838626623153687e-01 2.771695256233215332e-01 6.120587885379791260e-02 1.564893126487731934e-01 -1.496466547250747681e-01 -2.946474030613899231e-02 1.515323668718338013e-01 2.662949562072753906e-01 2.846552729606628418e-01 4.954358562827110291e-03 3.453728854656219482e-01 -2.070395946502685547e-01 1.865597814321517944e-01 1.153768301010131836e-01 -1.346992254257202148e-01 2.380811870098114014e-01 6.007363274693489075e-02 1.447782963514328003e-01 1.583701372146606445e-01 1.539077907800674438e-01 2.290336042642593384e-02 1.355347633361816406e-01 -8.053667098283767700e-02 -5.684642121195793152e-02 -2.705426514148712158e-01 -2.680417597293853760e-01 2.459079772233963013e-01
-7.710467278957366943e-02 6.067684851586818695e-03 -1.554362028837203979e-01 1.919988244771957397e-01 -2.781301364302635193e-02 1.453226357698440552e-01 -1.715204119682312012e-02 3.455229103565216064e-01 -2.876890264451503754e-02 5.476592574268579483e-03 -1.756719350814819336e-01 -1.380939483642578125e-01 1.249307468533515930e-01 2.296970486640930176e-01 2.902033627033233643e-01 -6.918830424547195435e-02 -1.441263258457183838e-01 6.698116660118103027e-02 2.717810682952404022e-02 1.233303360641002655e-02 -2.629060745239257812e-01 2.226532250642776489e-01 3.593949377536773682e-01 -3.056336045265197754e-01 -4.876494407653808594e-02 -1.933680027723312378e-01 2.451665848493576050e-01 9.682113677263259888e-02 2.929211556911468506e-01 -1.180597767233848572e-01 7.554935663938522339e-02 3.377532213926315308e-02
-7.859917730093002319e-02 -1.113201007246971130e-01 -3.909695446491241455e-01 2.066546306014060974e-02 -1.657585650682449341e-01 1.955758780241012573e-01 1.427392363548278809e-01 1.550348252058029175e-01 -5.816956236958503723e-02 -1.290977746248245239e-01 -7.233531773090362549e-02 1.888003200292587280e-01 5.902139842510223389e-02 1.944811940193176270e-01 3.876742720603942871e-01 1.690333932638168335e-01 7.270477712154388428e-02 -1.668636053800582886e-01 9.841783344745635986e-02 1.218750700354576111e-01 -9.678717702627182007e-02 7.354592531919479370e-02 2.106041908264160156e-01 7.240004837512969971e-02 9.235954284667968750e-02 -1.378375291824340820e-01 3.579700365662574768e-02 -1.938910186290740967e-01 4.357257485389709473e-02 -4.013913571834564209e-01 1.548458784818649292e-01 2.479407191276550293e-01
-1.129092350602149963e-01 5.549459159374237061e-02 -6.830790638923645020e-02 1.400593370199203491e-01 -2.186728715896606445e-01 -3.633027896285057068e-02 1.403350085020065308e-01 -3.374040871858596802e-02 1.967943273484706879e-02 -1.944929361343383789e-01 -5.314165353775024414e-02 7.527689635753631592e-02 -1.256366670131683350e-01 3.780647516250610352e-01 1.672154814004898071e-01 1.039025373756885529e-02 -3.864131867885589600e-01 8.381348848342895508e-02 2.211741805076599121e-01 3.787511959671974182e-02 1.958560198545455933e-02 2.106688171625137329e-01 1.471611261367797852e-01 2.645846605300903320e-01 7.320196926593780518e-02 3.465544432401657104e-02 -8.892646990716457367e-03 -6.486757844686508179e-02 -7.045769691467285156e-02 -2.235886454582214355e-01 1.897208541631698608e-01 4.599041342735290527e-01
-1.417709589004516602e-01 -1.712151765823364258e-01 -2.573557496070861816e-01 -6.093075126409530640e-02 -1.812111437320709229e-01 -9.008540958166122437e-02 2.858789637684822083e-02 1.600484848022460938e-01 1.246893778443336487e-01 -1.585986763238906860e-01 5.635978654026985168e-03 -5.641192197799682617e-02 -2.448376566171646118e-01 1.442612856626510620e-01 3.089901208877563477e-01 1.650740951299667358e-01 -2.761297225952148438e-01 -1.982448399066925049e-01 8.029297739267349243e-02 -8.560962229967117310e-02 -1.163399964570999146e-02 3.485760092735290527e-01 1.395972073078155518e-01 -1.962595134973526001e-01 -1.622661054134368896e-01 -6.273347139358520508e-02 7.952962815761566162e-02 -1.243643388152122498e-01 2.090420573949813843e-01 -1.772813200950622559e-01 3.758806735277175903e-02 3.581787943840026855e-01
-7.521788775920867920e-02 1.774493306875228882e-01 -8.845561742782592773e-02 -6.396141648292541504e-02 -5.053530335426330566e-01 1.268173307180404663e-01 -4.818920046091079712e-02 -6.139210239052772522e-02 -4.806562140583992004e-02 -1.835783720016479492e-01 -1.954684853553771973e-01 -8.029431104660034180e-02 2.320231050252914429e-01 -1.031183730810880661e-02 -4.343852400779724121e-02 2.805774509906768799e-01 -2.917490005493164062e-01 7.338777184486389160e-02 2.661446630954742432e-01 -1.523923873901367188e-01 -9.113913029432296753e-02 1.386974006891250610e-01 -3.510344401001930237e-02 -2.969686388969421387e-01 -1.020697280764579773e-01 2.211099117994308472e-01 1.364492624998092651e-01 -2.447648346424102783e-01 -9.158161282539367676e-02 -7.876084744930267334e-02 -4.316391050815582275e-02 -4.847352951765060425e-02
1.289168894290924072e-01 -1.093864366412162781e-01 7.997715473175048828e-02 7.090597599744796753e-02 -1.625449955463409424e-01 3.210026919841766357e-01 -7.581353932619094849e-02 -1.800162494182586670e-01 4.404304176568984985e-02 -1.082963049411773682e-01 -3.322456181049346924e-01 1.748789846897125244e-01 1.889585554599761963e-01 -7.240350544452667236e-02 3.424844741821289062e-01 1.413158234208822250e-02 -2.196215391159057617e-01 -7.568879425525665283e-02 9.260845184326171875e-02 -1.914262920618057251e-01 -2.013275474309921265e-01 -6.994586437940597534e-02 3.492678403854370117e-01 -2.372399121522903442e-01 2.416988164186477661e-01 6.720330566167831421e-02 3.007116913795471191e-02 -7.723978906869888306e-02 1.535204201936721802e-01 -1.205943524837493896e-02 -4.775429517030715942e-02 2.462011724710464478e-01
6.923276185989379883e-02 -2.362564764916896820e-02 -1.638807058334350586e-01 -4.516708478331565857e-02 -3.347161114215850830e-01 8.843486756086349487e-02 1.118156760931015015e-01 1.412019040435552597e-02 -2.637720406055450439e-01 8.851623535156250000e-02 -4.183727800846099854e-01 1.048706844449043274e-01 2.516917288303375244e-01 2.242002785205841064e-01 1.865239441394805908e-01 4.060984402894973755e-02 2.016642689704895020e-02 -4.227055981755256653e-02 3.054802417755126953e-01 -4.900550469756126404e-02 -4.233314190059900284e-03 4.056621715426445007e-02 2.516365349292755127e-01 2.050758339464664459e-02 1.427894234657287598e-01 5.164178088307380676e-02 1.700751334428787231e-01 6.807128340005874634e-02 4.093921780586242676e-01 -1.699929684400558472e-01 -3.175923228263854980e-02 4.746924713253974915e-02
-5.540246143937110901e-02 1.461456865072250366e-01 -2.476554661989212036e-01 1.574653685092926025e-01 1.520527750253677368e-01 1.016058549284934998e-01 -1.411163993179798126e-02 -2.123734652996063232e-01 -1.126111149787902832e-01 -3.091140687465667725e-01 7.291501015424728394e-02 2.555703744292259216e-02 3.337284028530120850e-01 1.913455128669738770e-02 -3.238499537110328674e-02 5.257611162960529327e-03 -4.136498868465423584e-01 1.035065650939941406e-01 6.975737959146499634e-02 -5.910595878958702087e-02 -1.214328184723854065e-01 -2.142213284969329834e-02 2.478745877742767334e-01 4.525547847151756287e-02 -1.304731667041778564e-01 1.620339304208755493e-01 1.008650138974189758e-01 -3.615843057632446289e-01 1.131160661316243932e-05 -2.766585946083068848e-01 2.141717970371246338e-01 -9.055037051439285278e-02
-1.581495851278305054e-01 -3.017139732837677002e-01 -2.141930395737290382e-03 -2.879339158535003662e-01 -1.836810708045959473e-01 1.243523359298706055e-01 -1.578262895345687866e-01 6.157368421554565430e-03 -1.704886555671691895e-01 -1.155976299196481705e-02 -3.135230839252471924e-01 -7.980554550886154175e-02 1.238972023129463196e-01 2.487116754055023193e-01 2.313173413276672363e-01 4.025534540414810181e-02 -5.630661174654960632e-02 -4.659014567732810974e-02 -3.602497652173042297e-02 -6.941259652376174927e-02 8.320602774620056152e-02 4.235463961958885193e-02 7.998528331518173218e-02 -1.172636896371841431e-01 -8.756666630506515503e-02 1.265376955270767212e-01 -1.414244025945663452e-01 5.207966640591621399e-02 5.486239120364189148e-02 -4.930557012557983398e-01 -3.411807119846343994e-02 3.559527695178985596e-01
1.532925665378570557e-01 -9.406514465808868408e-02 -3.428916931152343750e-01 1.434969156980514526e-01 -3.113329112529754639e-01 1.489268839359283447e-01 6.430146098136901855e-02 8.877363801002502441e-02 7.037673890590667725e-02 -7.729169446974992752e-03 -4.162755906581878662e-01 -1.777998358011245728e-02 -1.386236995458602905e-01 -8.309432305395603180e-03 5.939969420433044434e-02 7.954397052526473999e-02 -2.511529810726642609e-02 -2.037768624722957611e-02 2.118276664987206459e-03 1.770310848951339722e-01 1.537727862596511841e-01 9.337515570223331451e-03 1.866791099309921265e-01 -1.045444160699844360e-01 -3.564570099115371704e-02 2.649390697479248047e-01 1.098483577370643616e-01 1.682359427213668823e-01 2.721964120864868164e-01 -3.551824390888214111e-01 1.633621454238891602e-01 2.234739214181900024e-01
-3.889143466949462891e-02 2.206622064113616943e-01 5.801047384738922119e-02 3.456865251064300537e-01 3.205200284719467163e-02 2.572043240070343018e-01 1.089596301317214966e-01 -1.004340797662734985e-01 6.578366458415985107e-02 1.581255230121314526e-03 -1.726427972316741943e-01 2.350765317678451538e-01 1.697083935141563416e-03 3.422833979129791260e-01 -7.629146426916122437e-02 1.922196359373629093e-03 -4.486111700534820557e-01 -4.451849684119224548e-02 3.084113262593746185e-02 1.663517355918884277e-01 2.407585978507995605e-01 1.757512539625167847e-01 2.073712050914764404e-01 -8.227924257516860962e-02 4.079728573560714722e-02 -1.740511208772659302e-01 7.968711107969284058e-02 -9.348991513252258301e-02 5.954803898930549622e-02 -1.371269524097442627e-01 2.887595072388648987e-02 2.910209596157073975e-01
-2.213690578937530518e-01 4.692343994975090027e-02 -2.688664793968200684e-01 -4.286354407668113708e-02 -1.830965131521224976e-01 2.270823866128921509e-01 -3.026701323688030243e-02 -2.163394987583160400e-01 -1.770053207874298096e-01 -3.526137396693229675e-02 -1.500706970691680908e-01 1.262970566749572754e-01 1.447833925485610962e-01 -1.294109672307968140e-01 -2.482605166733264923e-02 2.126630246639251709e-01 -3.350907862186431885e-01 -9.557517245411872864e-03 -1.349308937788009644e-01 -9.441005438566207886e-02 2.287649177014827728e-02 3.186270594596862793e-02 4.691679775714874268e-02 6.528715789318084717e-02 -9.012036770582199097e-02 1.232474222779273987e-01 3.443729579448699951e-01 -3.582476675510406494e-01 1.185008231550455093e-02 -4.053592383861541748e-01 -7.027330994606018066e-02 1.097458973526954651e-02
-2.069344520568847656e-01 1.880484819412231445e-02 -3.261949419975280762e-01 2.523552067577838898e-02 1.232989598065614700e-02 1.444532871246337891e-01 2.643679082393646240e-02 7.756306976079940796e-02 -6.174022331833839417e-02 3.830875828862190247e-02 1.858796030282974243e-01 5.805955454707145691e-02 -1.214475482702255249e-01 1.953356266021728516e-01 -9.143632650375366211e-02 2.769204080104827881e-01 -1.023887246847152710e-01 4.352099075913429260e-02 3.394917547702789307e-01 -1.116516515612602234e-01 6.051025539636611938e-02 1.538249999284744263e-01 3.387638032436370850e-01 2.050312310457229614e-01 1.325604915618896484e-01 -3.040389120578765869e-01 1.859286576509475708e-01 5.508688837289810181e-02 3.442399203777313232e-02 -2.473488003015518188e-01 8.188119530677795410e-02 3.162129521369934082e-01
-7.767765969038009644e-02 -1.397230923175811768e-01 -5.296901613473892212e-02 3.441085815429687500e-01 4.842007532715797424e-02 1.454175561666488647e-01 -7.213172316551208496e-02 -9.168928116559982300e-02 -9.564860165119171143e-02 -2.582478821277618408e-01 2.103175409138202667e-02 -2.382082864642143250e-02 6.428957916796207428e-03 -7.340629398822784424e-02 1.863358318805694580e-01 -4.034879803657531738e-02 -3.069288730621337891e-01 1.125382930040359497e-01 -6.927195936441421509e-02 1.360427439212799072e-01 -1.833160072565078735e-01 8.597554638981819153e-03 2.324581593275070190e-01 -1.947397589683532715e-01 -1.755960285663604736e-01 1.979749202728271484e-01 3.188646137714385986e-01 -1.621461212635040283e-01 2.099635452032089233e-01 -3.869751393795013428e-01 2.096836864948272705e-01 7.672084867954254150e-02
-2.698712050914764404e-01 -7.728935033082962036e-02 -8.660968393087387085e-03 9.440487623214721680e-02 -9.401114657521247864e-03 6.280876696109771729e-02 -2.576145529747009277e-01 1.265278272330760956e-02 -1.262042075395584106e-01 -1.149777546525001526e-01 -5.515177547931671143e-02 3.137384951114654541e-01 4.043537005782127380e-02 -9.352270513772964478e-02 4.374981224536895752e-01 3.430249541997909546e-02 -2.456588298082351685e-01 1.216458007693290710e-01 6.211244035512208939e-03 1.697179973125457764e-01 1.381275355815887451e-01 1.002713814377784729e-01 1.875552833080291748e-01 3.352287039160728455e-02 -6.045586615800857544e-02 -6.028041988611221313e-02 3.117270469665527344e-01 1.985654085874557495e-01 -1.380257867276668549e-02 -3.982563912868499756e-01 4.742964357137680054e-02 1.835870146751403809e-01
-1.951515525579452515e-01 -1.333790421485900879e-01 -8.987035602331161499e-02 1.201215684413909912e-01 -1.707463264465332031e-01 -5.353952199220657349e-02 3.827163577079772949e-02 -3.055022954940795898e-01 -6.671922653913497925e-02 -3.054698705673217773e-01 -1.372010409832000732e-01 -1.662450283765792847e-01 -1.798128634691238403e-01 2.731968462467193604e-01 2.026648968458175659e-01 -3.441933169960975647e-02 -2.249254584312438965e-01 8.865533024072647095e-02 1.856661289930343628e-01 -2.449505589902400970e-02 -8.585739135742187500e-02 2.235576510429382324e-01 1.125496178865432739e-01 -1.417673379182815552e-01 -7.115098088979721069e-02 5.284504033625125885e-03 1.575177311897277832e-01 -5.941551923751831055e-02 3.167994022369384766e-01 -8.301308378577232361e-03 1.385803520679473877e-02 4.285532832145690918e-01
1.979182809591293335e-01 -1.203383281826972961e-01 -2.568536996841430664e-01 2.497577220201492310e-01 -2.520863413810729980e-01 1.972903758287429810e-01 1.125600561499595642e-01 -1.556448489427566528e-01 1.081220135092735291e-01 1.715690270066261292e-02 -3.233169615268707275e-01 2.534086070954799652e-02 2.469468116760253906e-01 1.186800003051757812e-01 -1.040906161069869995e-01 1.285231206566095352e-02 -1.286807954311370850e-01 -1.134291589260101318e-01 5.080015957355499268e-02 -7.709212601184844971e-02 -1.678531020879745483e-01 6.240938819246366620e-05 3.214136958122253418e-01 -1.145536378026008606e-01 -3.091414570808410645e-01 7.957738637924194336e-02 1.187075749039649963e-01 1.960325837135314941e-01 1.058270558714866638e-01 -2.901713252067565918e-01 1.938954181969165802e-02 2.065216004848480225e-01
-6.056665629148483276e-02 7.028721272945404053e-02 -1.237412095069885254e-01 -3.989453986287117004e-02 -2.262185662984848022e-01 1.178362369537353516e-01 5.651101097464561462e-02 -1.976892352104187012e-01 2.642455697059631348e-02 9.800289571285247803e-02 -1.819447576999664307e-01 -8.569737523794174194e-02 -5.837867036461830139e-02 -4.070381447672843933e-02 4.933967441320419312e-02 3.382464647293090820e-01 2.779412828385829926e-02 1.968137919902801514e-01 6.447655707597732544e-02 -3.256156668066978455e-02 7.086622714996337891e-02 1.297634392976760864e-01 4.969831705093383789e-01 -3.305221498012542725e-01 2.517531514167785645e-01 -2.591477036476135254e-01 1.861113309860229492e-01 3.601263463497161865e-02 1.979649066925048828e-01 -4.454787075519561768e-02 1.230165362358093262e-01 2.211105674505233765e-01
3.837980329990386963e-02 -9.253177046775817871e-02 -1.861407905817031860e-01 1.522922217845916748e-01 -2.489813417196273804e-01 2.122218310832977295e-01 -2.086467891931533813e-01 -6.082171946763992310e-02 -8.260462433099746704e-02 5.873150750994682312e-02 -1.781973242759704590e-01 3.794927150011062622e-02 4.498207196593284607e-02 1.915761977434158325e-01 4.294848740100860596e-01 1.554875224828720093e-01 -1.322551537305116653e-02 -1.770365387201309204e-01 1.063364222645759583e-01 1.652054488658905029e-01 2.210721671581268311e-01 5.852060019969940186e-02 3.851977288722991943e-01 -4.126841947436332703e-02 -4.106824472546577454e-02 -2.670393288135528564e-01 -3.623276203870773315e-02 2.441572956740856171e-02 1.592724174261093140e-01 -1.409356147050857544e-01 1.031373627483844757e-02 3.070789277553558350e-01
7.817631959915161133e-02 -5.055959895253181458e-02 -1.200516298413276672e-01 2.508571147918701172e-01 8.336250483989715576e-02 1.663639582693576813e-02 -1.987461894750595093e-01 -1.017721146345138550e-01 -1.907224804162979126e-01 -3.146390616893768311e-01 1.015812978148460388e-01 1.975204795598983765e-01 1.443264633417129517e-02 4.712737724184989929e-02 1.401849538087844849e-01 1.034904792904853821e-01 -3.743408024311065674e-01 2.140140235424041748e-01 3.030605512321926653e-05 1.552401781082153320e-01 4.791822656989097595e-02 -4.252636060118675232e-02 8.966292440891265869e-02 -9.865947812795639038e-02 -1.802018731832504272e-01 1.014310419559478760e-01 1.610221564769744873e-01 -1.365982145071029663e-01 1.584500670433044434e-01 -5.134783387184143066e-01 1.735065579414367676e-01 3.577605634927749634e-02
2.277063950896263123e-02 -3.469979017972946167e-02 -1.141749024391174316e-01 -1.545343082398176193e-02 -3.158088624477386475e-01 1.488409489393234253e-01 3.804647177457809448e-02 3.366933465003967285e-01 -1.787194758653640747e-01 -2.986251115798950195e-01 6.491988897323608398e-03 -2.703007161617279053e-01 -9.215501695871353149e-02 1.184542179107666016e-01 1.613182872533798218e-01 1.314059644937515259e-01 -1.596376895904541016e-01 -4.097106307744979858e-02 -9.944880753755569458e-02 -2.709856629371643066e-01 5.540138110518455505e-02 8.003668487071990967e-02 2.699558734893798828e-01 -8.372324705123901367e-02 3.753579780459403992e-02 -2.078210236504673958e-03 -2.276634238660335541e-02 -1.167570240795612335e-03 2.319877445697784424e-01 -3.102527260780334473e-01 1.293272972106933594e-01 3.459567725658416748e-01
-1.078676804900169373e-02 9.955038130283355713e-02 -7.183089852333068848e-02 -1.703287065029144287e-01 -2.086302042007446289e-01 9.648539125919342041e-02 9.446133673191070557e-02 8.758000284433364868e-02 2.540772855281829834e-01 -1.986207515001296997e-01 -1.931867301464080811e-01 -3.318153917789459229e-01 1.720366328954696655e-01 9.113512188196182251e-02 2.296679019927978516e-01 2.002532929182052612e-01 -1.926252692937850952e-01 -7.493374496698379517e-02 -1.737906187772750854e-01 -1.757951378822326660e-01 -3.677050769329071045e-02 4.927890002727508545e-02 1.882553845643997192e-01 4.901356250047683716e-02 1.674690842628479004e-02 1.090582236647605896e-01 2.116035223007202148e-01 3.799687698483467102e-02 2.815189361572265625e-01 -3.517434298992156982e-01 1.181049197912216187e-01 2.888343632221221924e-01
-1.962833553552627563e-01 -5.065977573394775391e-02 -3.265670835971832275e-01 2.634881734848022461e-01 1.249658763408660889e-01 -3.353441879153251648e-02 1.691369414329528809e-01 1.297916173934936523e-01 1.178160607814788818e-01 -4.069026932120323181e-02 -2.011167258024215698e-02 -1.611917465925216675e-01 -5.739606451243162155e-03 4.832252860069274902e-02 -2.117495089769363403e-01 3.018299341201782227e-01 -3.293655216693878174e-01 8.286012709140777588e-02 3.291589617729187012e-01 -7.152641564607620239e-02 1.090607233345508575e-02 -2.334277331829071045e-02 3.415180742740631104e-02 -1.066985279321670532e-01 1.336755976080894470e-02 1.030209735035896301e-01 1.981423944234848022e-01 -2.065278440713882446e-01 1.502307057380676270e-01 -2.435660362243652344e-01 1.653004288673400879e-01 3.105822503566741943e-01
2.087866961956024170e-01 -9.083098918199539185e-02 1.454185694456100464e-01 1.884328126907348633e-01 -8.958660066127777100e-02 1.870678663253784180e-01 3.026906214654445648e-02 -5.461549758911132812e-02 1.116129010915756226e-01 -9.800752997398376465e-02 -1.951150298118591309e-01 -3.923630341887474060e-02 9.722674638032913208e-02 -4.141841456294059753e-02 6.068881601095199585e-02 -4.707079380750656128e-03 -3.081167042255401611e-01 3.324424326419830322e-01 5.800803750753402710e-02 7.252630591392517090e-02 9.242856502532958984e-02 1.018352434039115906e-01 1.422598659992218018e-01 -1.798269599676132202e-01 -2.974144816398620605e-01 -5.406255647540092468e-02 3.069925494492053986e-02 3.993129730224609375e-01 -1.576211750507354736e-01 -3.559613227844238281e-01 -1.905772686004638672e-01 2.069472968578338623e-01
-5.634453892707824707e-02 2.596594393253326416e-01 -2.527889013290405273e-01 -4.992369189858436584e-02 -1.616632491350173950e-01 3.786969482898712158e-01 -2.780799195170402527e-02 -1.357031464576721191e-01 1.630465537309646606e-01 -2.157586663961410522e-01 6.505353748798370361e-02 1.012201234698295593e-01 8.166971057653427124e-02 -2.432765215635299683e-01 -5.159654840826988220e-02 1.461906582117080688e-01 3.219501301646232605e-02 -4.172328487038612366e-02 -2.154419943690299988e-02 -1.292618364095687866e-01 -1.466949284076690674e-01 1.699488908052444458e-01 8.242511004209518433e-02 -2.400224804878234863e-01 -9.134991094470024109e-03 1.274322066456079483e-02 -1.823550788685679436e-03 -1.824395358562469482e-01 2.216604351997375488e-01 -3.966767787933349609e-01 2.398124784231185913e-01 2.539407908916473389e-01
-8.388868719339370728e-02 1.565547287464141846e-01 -2.043704986572265625e-01 -9.284181892871856689e-02 -4.863899573683738708e-02 3.312644064426422119e-01 5.446843430399894714e-02 -2.339534014463424683e-01 5.626479163765907288e-02 8.838415145874023438e-03 -1.603360474109649658e-01 1.233882978558540344e-01 5.125549435615539551e-01 -4.919673129916191101e-02 3.272847458720207214e-02 8.602845668792724609e-02 -1.365408897399902344e-01 1.664591431617736816e-01 2.120619565248489380e-01 -2.830714285373687744e-01 -2.069426700472831726e-02 6.572189275175333023e-03 2.083114832639694214e-01 1.376143246889114380e-01 -1.567866653203964233e-01 -1.427080389112234116e-02 2.642472982406616211e-01 1.967344805598258972e-02 -4.087307676672935486e-02 -2.631081938743591309e-01 -1.562592536211013794e-01 7.690893858671188354e-02
-1.435357481241226196e-01 3.049121499061584473e-01 -2.283482253551483154e-01 8.125753700733184814e-02 -3.497078120708465576e-01 2.217762768268585205e-01 -1.389298029243946075e-02 8.501795679330825806e-02 -7.829464739188551903e-04 -2.563573187217116356e-03 -3.972051199525594711e-03 -1.524268370121717453e-02 1.240215599536895752e-01 6.978338211774826050e-02 -9.028653800487518311e-02 2.812137901782989502e-01 -9.149762243032455444e-02 2.687212228775024414e-01 -4.075419157743453979e-02 1.355747282505035400e-01 3.228298425674438477e-01 2.015223801136016846e-01 9.590515494346618652e-02 2.577602863311767578e-02 -7.544724643230438232e-02 -1.099504297599196434e-04 1.165152862668037415e-01 -3.600595891475677490e-01 1.025209873914718628e-01 -2.393334209918975830e-01 -2.597384154796600342e-01 3.945651277899742126e-02
2.114244699478149414e-01 2.808662056922912598e-01 -2.007524818181991577e-01 -5.628290819004178047e-04 8.760260045528411865e-02 -1.038900911808013916e-01 1.979361325502395630e-01 8.268018811941146851e-02 -2.031683921813964844e-01 -4.152416437864303589e-02 -6.777946650981903076e-02 1.935409158468246460e-01 1.429598331451416016e-01 6.864839047193527222e-02 1.140996292233467102e-01 1.179314106702804565e-01 -4.034535884857177734e-01 2.837697975337505341e-02 3.995788693428039551e-01 9.452865272760391235e-02 -1.000911891460418701e-01 1.514478027820587158e-01 -2.783538773655891418e-02 4.928893968462944031e-02 1.584746390581130981e-01 -1.930682510137557983e-01 1.713901162147521973e-01 1.357647925615310669e-01 1.326427012681961060e-01 -2.808424234390258789e-01 -3.723777458071708679e-02 2.410646378993988037e-01
1.740187965333461761e-02 -1.908403337001800537e-01 -9.636354446411132812e-02 -8.648509532213211060e-02 -3.479421734809875488e-01 3.979589045047760010e-02 2.547606229782104492e-01 -6.456090509891510010e-02 -2.932035326957702637e-01 -3.470223844051361084e-01 9.143979847431182861e-02 2.133216150104999542e-02 1.678142547607421875e-01 1.155765354633331299e-01 2.886236906051635742e-01 2.703859210014343262e-01 -3.058108091354370117e-01 -2.328602969646453857e-02 1.335194855928421021e-01 -8.125216513872146606e-02 -1.093780174851417542e-01 -1.262113898992538452e-01 2.172582596540451050e-01 3.774970024824142456e-02 4.628184810280799866e-02 5.392470583319664001e-02 -1.790499128401279449e-02 1.345751434564590454e-02 -1.127102673053741455e-01 -2.238468080759048462e-01 -1.803105026483535767e-01 2.139316350221633911e-01
1.697868257761001587e-01 -7.052340358495712280e-02 -1.228735372424125671e-01 -4.100935906171798706e-02 -1.104854568839073181e-01 1.830785274505615234e-01 2.717234790325164795e-01 -3.732171654701232910e-01 -3.187387483194470406e-03 4.913748055696487427e-02 -1.999490261077880859e-01 1.453543454408645630e-01 -3.755334764719009399e-02 1.272049397230148315e-01 2.074939161539077759e-01 1.980790495872497559e-01 -6.210186704993247986e-02 9.256363660097122192e-02 6.423153728246688843e-02 9.402925521135330200e-02 -2.632047832012176514e-01 7.171275466680526733e-02 1.251139789819717407e-01 -2.612754702568054199e-01 -1.167527362704277039e-01 4.820533096790313721e-02 3.335349559783935547e-01 2.478251755237579346e-01 -1.122108288109302521e-02 -2.238586992025375366e-01 -2.720037102699279785e-02 3.222282528877258301e-01
-3.843182697892189026e-02 -1.362988725304603577e-02 -3.214629292488098145e-01 -3.019891306757926941e-02 -1.684101223945617676e-01 1.912518404424190521e-02 1.496363431215286255e-01 -9.416582435369491577e-02 -4.443145170807838440e-02 -1.421422660350799561e-01 -2.477473169565200806e-01 1.219548508524894714e-01 2.315987795591354370e-01 1.834051609039306641e-01 7.412311434745788574e-02 -1.557558774948120117e-01 3.192711994051933289e-02 -1.241712719202041626e-01 4.952218011021614075e-02 -8.649025857448577881e-02 -5.279896780848503113e-02 1.756304204463958740e-01 4.294525682926177979e-01 -1.531575322151184082e-01 -2.571080923080444336e-01 -3.421768248081207275e-01 4.157355986535549164e-03 1.375372111797332764e-01 9.862497448921203613e-02 -2.136467099189758301e-01 -2.368522286415100098e-01 1.927572637796401978e-01
1.442468166351318359e-02 -7.663822919130325317e-02 -1.473766565322875977e-01 2.107921056449413300e-02 6.339894235134124756e-02 3.769623860716819763e-02 1.754177808761596680e-01 -1.114491894841194153e-01 -5.098680779337882996e-02 -1.302240341901779175e-01 -3.614540696144104004e-01 -4.190573096275329590e-02 1.028531491756439209e-01 2.045141160488128662e-02 9.958918392658233643e-02 2.147979289293289185e-02 -3.524322509765625000e-01 3.104195892810821533e-01 7.705564144998788834e-03 -1.517263948917388916e-01 1.351855695247650146e-01 -2.545798718929290771e-01 7.599683851003646851e-02 -2.132383584976196289e-01 -6.504595279693603516e-02 -3.128263652324676514e-01 1.756035983562469482e-01 6.281013041734695435e-02 2.603085897862911224e-02 -4.022742807865142822e-02 -6.770319491624832153e-02 4.775440394878387451e-01
-1.133228167891502380e-01 -1.338434368371963501e-01 -6.723148375749588013e-02 1.546115428209304810e-01 -1.467180550098419189e-01 5.237002391368150711e-03 -2.495000362396240234e-01 -2.131591923534870148e-02 -1.706620454788208008e-01 -3.315676152706146240e-01 3.517070785164833069e-02 1.981984525918960571e-01 -1.625396013259887695e-01 2.071169167757034302e-01 2.585770189762115479e-01 -3.258582949638366699e-02 -3.086812794208526611e-01 6.450702250003814697e-02 1.323922723531723022e-01 2.877106368541717529e-01 -3.874634578824043274e-02 1.542511433362960815e-01 7.629626989364624023e-02 -7.399279624223709106e-02 -2.414853274822235107e-01 1.467028409242630005e-01 2.342754155397415161e-01 -1.415289789438247681e-01 1.413878202438354492e-01 -3.102262020111083984e-01 1.285609760088846087e-04 1.800383627414703369e-01
4.657598584890365601e-02 -2.025940120220184326e-01 -2.960174679756164551e-01 -1.504095736891031265e-02 7.599220424890518188e-02 7.219520211219787598e-02 2.545211017131805420e-01 -5.597700364887714386e-03 1.280056238174438477e-01 -4.379725083708763123e-02 -9.881409257650375366e-02 -1.721358597278594971e-01 -1.372464187443256378e-02 5.482836067676544189e-02 1.429513692855834961e-01 1.687319129705429077e-01 -3.286705315113067627e-01 1.824936121702194214e-01 -1.752563714981079102e-01 2.138353735208511353e-01 1.750218681991100311e-02 7.309813797473907471e-02 3.956437110900878906e-01 5.817294120788574219e-02 4.538500681519508362e-02 -6.655445694923400879e-02 1.010428890585899353e-01 1.181340143084526062e-01 1.179523617029190063e-01 -2.798703908920288086e-01 2.629383802413940430e-01 3.285852372646331787e-01
-1.719991117715835571e-01 9.820867329835891724e-02 -2.343035042285919189e-01 1.192413643002510071e-01 -3.313826024532318115e-02 1.844880133867263794e-01 5.918864160776138306e-02 -7.452288642525672913e-03 -2.016263902187347412e-01 1.734175160527229309e-02 8.301831781864166260e-02 2.228013575077056885e-01 -2.823834419250488281e-01 -1.483163833618164062e-01 1.507768034934997559e-01 9.714252501726150513e-02 -3.092163205146789551e-01 6.132290232926607132e-03 1.184758841991424561e-01 1.807449199259281158e-02 3.739939630031585693e-02 8.341834880411624908e-03 1.225536316633224487e-01 -2.672424614429473877e-01 -3.232566714286804199e-01 -1.712637692689895630e-01 7.027400285005569458e-02 -2.081717550754547119e-01 1.999151408672332764e-01 -4.335298240184783936e-01 -9.654331952333450317e-02 -6.565386801958084106e-02
-3.395425379276275635e-01 5.918062850832939148e-02 1.239478886127471924e-01 1.330459862947463989e-01 1.588882505893707275e-01 1.308567672967910767e-01 -6.069082766771316528e-02 3.398284688591957092e-02 -3.258824720978736877e-02 -1.170176267623901367e-01 -5.789308622479438782e-02 6.867352873086929321e-02 6.622514128684997559e-02 1.396510154008865356e-01 -6.916240602731704712e-02 3.888860717415809631e-02 -3.996919095516204834e-01 8.891738951206207275e-02 -4.683808237314224243e-02 2.078131288290023804e-01 -1.806366592645645142e-01 9.349233657121658325e-02 2.059292942285537720e-01 -3.029765374958515167e-02 1.922287642955780029e-01 -2.037086635828018188e-01 1.098734736442565918e-01 -2.018739655613899231e-02 -2.707103081047534943e-02 -1.394184082746505737e-01 8.307264000177383423e-02 5.763632655143737793e-01
1.451472491025924683e-01 9.572322666645050049e-02 -3.962489962577819824e-01 1.377180367708206177e-01 -2.645237743854522705e-01 1.706679165363311768e-02 2.425131499767303467e-01 -2.428837865591049194e-02 6.015234068036079407e-02 -1.006432226859033108e-03 -1.383846700191497803e-01 1.650770604610443115e-01 1.457655727863311768e-01 -2.364605367183685303e-01 1.298155039548873901e-01 3.345333635807037354e-01 -2.182693332433700562e-01 -4.931965842843055725e-02 3.506396710872650146e-02 5.700656212866306305e-03 -2.699613571166992188e-02 1.956170191988348961e-03 -7.825560867786407471e-02 -5.332409217953681946e-02 6.888507306575775146e-02 -1.686838716268539429e-01 7.921300828456878662e-02 -1.823922991752624512e-01 -2.001436948776245117e-01 -1.737747490406036377e-01 4.058864340186119080e-02 4.499973356723785400e-01
1.843709945678710938e-01 1.074268296360969543e-01 -1.698229610919952393e-01 1.868111789226531982e-01 8.762502111494541168e-03 2.455828487873077393e-01 -1.407241672277450562e-01 -5.144106224179267883e-02 -1.304015368223190308e-01 -7.582103461027145386e-02 -1.438444554805755615e-01 7.881238311529159546e-02 2.362808585166931152e-02 -1.966622769832611084e-01 5.781049653887748718e-02 1.959265172481536865e-01 -4.960734844207763672e-01 -6.915710866451263428e-02 -1.335305571556091309e-01 -3.623012825846672058e-02 1.185529455542564392e-01 2.674444317817687988e-01 -6.033565476536750793e-02 1.436601430177688599e-01 -1.226157769560813904e-01 3.937964513897895813e-02 2.954832976683974266e-03 -1.643375456333160400e-01 -3.191072866320610046e-02 -3.411073982715606689e-01 -2.426541745662689209e-01 2.784649729728698730e-01
-3.725818172097206116e-02 7.472909986972808838e-02 -2.420147210359573364e-01 4.657999426126480103e-02 1.011943742632865906e-01 1.579892933368682861e-01 -3.321384266018867493e-02 1.480890661478042603e-01 -1.464341133832931519e-01 -3.474207967519760132e-02 7.079525385051965714e-03 -5.534531921148300171e-02 1.525015830993652344e-01 -3.212196007370948792e-02 4.655931517481803894e-02 2.036422342061996460e-01 -4.507649242877960205e-01 1.034110337495803833e-01 3.114375174045562744e-01 2.170093357563018799e-01 -1.364964246749877930e-01 5.978499352931976318e-02 -6.669268757104873657e-02 8.747292309999465942e-02 2.700253129005432129e-01 -3.920480012893676758e-01 1.024451330304145813e-01 -2.666338533163070679e-02 1.689354628324508667e-01 -2.876906096935272217e-01 5.635805055499076843e-02 1.891711950302124023e-01
-4.923234879970550537e-02 2.099084109067916870e-02 5.056363716721534729e-02 1.862301081418991089e-01 -5.086747463792562485e-03 2.626040019094944000e-03 -2.243725657463073730e-01 8.165121823549270630e-02 2.779679559171199799e-02 1.852172240614891052e-02 -1.237073838710784912e-01 -1.300893723964691162e-01 3.367266058921813965e-01 1.490159481763839722e-01 -7.184442877769470215e-02 1.709593683481216431e-01 -1.166444718837738037e-01 -1.492420732975006104e-01 -9.948685765266418457e-03 1.166664287447929382e-01 -1.986412107944488525e-01 4.214048087596893311e-01 2.483285069465637207e-01 -2.505240775644779205e-02 -4.356197640299797058e-02 -1.273530572652816772e-01 1.101174801588058472e-01 -2.376468852162361145e-02 3.757295012474060059e-01 -4.174504876136779785e-01 1.521075069904327393e-01 3.503479063510894775e-02
-6.162381172180175781e-02 -1.386994123458862305e-01 -1.844635605812072754e-01 2.042288333177566528e-01 -8.848968148231506348e-02 3.032017499208450317e-02 -1.777126044034957886e-01 1.052696071565151215e-02 -2.845274507999420166e-01 -1.071517765522003174e-01 1.282027661800384521e-01 8.391257375478744507e-02 -1.123292148113250732e-01 3.397783637046813965e-02 2.553493380546569824e-01 7.366677373647689819e-02 -3.152067959308624268e-01 9.758539497852325439e-02 -2.452550977468490601e-01 9.546383470296859741e-02 3.883209824562072754e-02 7.508166134357452393e-02 3.165940046310424805e-01 4.876691848039627075e-02 -9.047342091798782349e-02 2.628124505281448364e-02 3.913036882877349854e-01 1.703548133373260498e-01 -1.039187833666801453e-01 -4.048380851745605469e-01 4.715103656053543091e-02 6.812348961830139160e-02
1.100614368915557861e-01 1.391293853521347046e-01 -1.600366272032260895e-02 -2.148919925093650818e-02 -5.657055601477622986e-02 -2.003650069236755371e-01 1.072303056716918945e-01 -2.385204434394836426e-01 -7.262565940618515015e-02 -9.356827288866043091e-02 -2.036085575819015503e-01 -2.362606227397918701e-01 1.907075196504592896e-01 1.777952015399932861e-01 -1.176684573292732239e-01 1.416873335838317871e-01 -3.096433579921722412e-01 6.396793574094772339e-02 2.984660565853118896e-01 6.252190470695495605e-02 -2.161320485174655914e-02 3.985622152686119080e-02 1.314609646797180176e-01 -2.197483777999877930e-01 -2.652907669544219971e-01 6.850904971361160278e-02 3.407020568847656250e-01 2.537617683410644531e-01 1.937783807516098022e-01 -7.648504525423049927e-02 2.163393497467041016e-01 1.911308765411376953e-01
1.782836392521858215e-02 1.146849319338798523e-01 -1.080655008554458618e-01 -1.724180579185485840e-01 -3.594298288226127625e-02 3.084856867790222168e-01 -1.559043675661087036e-02 -1.164978463202714920e-02 -8.910872042179107666e-03 -2.171107009053230286e-02 -2.468573600053787231e-01 -3.412643074989318848e-02 5.797575712203979492e-01 3.745739534497261047e-02 1.947166025638580322e-02 -8.271866245195269585e-04 -2.650332748889923096e-01 9.648731350898742676e-02 1.486256625503301620e-02 -2.304051518440246582e-01 -7.780856639146804810e-02 1.108927503228187561e-01 8.855581283569335938e-02 2.585977911949157715e-01 -4.175960645079612732e-02 1.512274844571948051e-03 3.377285599708557129e-01 -1.484087854623794556e-02 1.817233487963676453e-02 -2.754147350788116455e-01 -1.046497076749801636e-01 1.365486979484558105e-01
-1.650546342134475708e-01 2.910182476043701172e-01 9.735215455293655396e-02 7.833396643400192261e-02 -7.219922542572021484e-02 -3.247222676873207092e-02 6.855870783329010010e-02 7.237313687801361084e-02 1.321383863687515259e-01 -2.416363954544067383e-01 -1.094329953193664551e-01 -1.104780659079551697e-01 -1.213136538863182068e-01 -2.663066089153289795e-01 -5.130508169531822205e-02 1.949474066495895386e-01 -2.620657086372375488e-01 1.668456792831420898e-01 -9.545126557350158691e-02 -1.399234235286712646e-01 -8.658177405595779419e-02 2.673959732055664062e-01 4.211236536502838135e-01 -1.164882034063339233e-01 4.544848576188087463e-03 -2.050304561853408813e-01 2.975870966911315918e-01 -1.938392780721187592e-02 1.588309407234191895e-01 -1.995560973882675171e-01 1.171243265271186829e-01 1.583249717950820923e-01
-6.438394635915756226e-02 3.421785533428192139e-01 -4.102227091789245605e-01 8.106504380702972412e-02 3.071536775678396225e-03 1.282954365015029907e-01 2.616563439369201660e-01 -3.193466961383819580e-01 -1.317388117313385010e-01 5.327504500746726990e-02 -4.375223815441131592e-02 -1.374607980251312256e-01 -8.332017064094543457e-02 8.546925336122512817e-02 1.399147510528564453e-01 1.166516467928886414e-01 -1.745851188898086548e-01 6.046593934297561646e-02 3.021022304892539978e-02 6.050523836165666580e-03 1.995621174573898315e-01 1.281849294900894165e-01 5.537010729312896729e-02 -3.550673648715019226e-02 -2.820883691310882568e-01 -6.246958393603563309e-03 2.367401719093322754e-01 -1.739103198051452637e-01 2.013182491064071655e-01 -3.538932204246520996e-01 -2.734733745455741882e-02 -2.180661447346210480e-02
-2.685264050960540771e-01 -1.401918232440948486e-01 -2.064437419176101685e-01 8.156066387891769409e-02 -1.594812273979187012e-01 -1.390536427497863770e-01 -3.187365233898162842e-01 4.770831391215324402e-02 -1.744742989540100098e-01 -1.627263873815536499e-01 -3.179145976901054382e-02 1.731337904930114746e-01 7.343877572566270828e-03 -1.345278918743133545e-01 2.731764912605285645e-01 -1.063548922538757324e-01 -3.902495801448822021e-01 1.820004661567509174e-03 2.487821970134973526e-03 1.191457733511924744e-01 1.564016006886959076e-02 6.586116552352905273e-02 2.203515470027923584e-01 -4.066666215658187866e-02 -3.817901387810707092e-02 -1.958746463060379028e-02 2.234925627708435059e-01 5.074004083871841431e-02 -2.162960916757583618e-02 -4.792484939098358154e-01 -8.610250055789947510e-02 7.153817266225814819e-02
-1.167362183332443237e-01 1.506832661107182503e-03 -3.279373347759246826e-01 -2.692576944828033447e-01 -1.737147867679595947e-01 5.177576839923858643e-02 2.646164298057556152e-01 1.884215474128723145e-01 -2.687246501445770264e-01 -7.667569816112518311e-02 -1.676816493272781372e-01 -4.971420764923095703e-02 5.159914866089820862e-02 -1.833660900592803955e-01 2.088738381862640381e-01 1.347721517086029053e-01 -1.417210102081298828e-01 3.004793524742126465e-01 2.298082970082759857e-02 -1.785848587751388550e-01 -3.202797472476959229e-01 2.265470027923583984e-01 1.567305624485015869e-01 -6.444911658763885498e-02 -2.233934961259365082e-02 -1.456321123987436295e-02 -1.331970002502202988e-02 9.107970446348190308e-02 -1.520402915775775909e-02 -2.430225908756256104e-01 -2.065553516149520874e-01 1.569493710994720459e-01
1.627279520034790039e-01 -8.490941673517227173e-02 7.437955588102340698e-03 2.480949163436889648e-01 -1.642007678747177124e-01 3.253743946552276611e-01 1.050499528646469116e-01 -1.836573779582977295e-01 3.226016461849212646e-02 -1.739937216043472290e-01 -1.316449493169784546e-01 6.328606605529785156e-02 -3.086333349347114563e-02 2.596709430217742920e-01 2.130159288644790649e-01 3.152585923671722412e-01 -1.486247032880783081e-01 2.749753594398498535e-01 1.413467973470687866e-01 -4.763242602348327637e-02 -8.946374803781509399e-02 2.354007810354232788e-01 -7.638514786958694458e-02 2.867505550384521484e-01 6.270455569028854370e-02 1.913540624082088470e-02 4.638085886836051941e-02 6.364094465970993042e-02 1.693993061780929565e-01 -1.603744626045227051e-01 -1.449695080518722534e-01 3.224191963672637939e-01
-6.625181436538696289e-02 -9.554060548543930054e-02 -1.603997685015201569e-02 1.885795593261718750e-01 -3.069198131561279297e-02 1.148121431469917297e-03 -8.036451786756515503e-02 1.377484798431396484e-01 -3.248324394226074219e-01 -7.877894490957260132e-02 8.177152276039123535e-02 1.043303161859512329e-01 -6.393376737833023071e-02 -1.415363047271966934e-03 3.865363076329231262e-02 2.203580886125564575e-01 -1.953589357435703278e-02 1.304133608937263489e-02 3.834143877029418945e-01 1.111854612827301025e-02 9.702381491661071777e-02 2.382016181945800781e-01 3.142398297786712646e-01 2.121917605400085449e-01 1.469681859016418457e-01 -6.121871527284383774e-03 1.023219227790832520e-01 -1.277988553047180176e-01 -2.066153101623058319e-02 -3.757447898387908936e-01 -1.746151149272918701e-01 4.033651351928710938e-01
-1.960716843605041504e-01 2.681544423103332520e-01 -1.364598572254180908e-01 -1.305478215217590332e-01 4.752470925450325012e-02 -1.260687410831451416e-01 -1.224961727857589722e-01 1.420924365520477295e-01 -2.505377233028411865e-01 -1.536267548799514771e-01 -8.527962863445281982e-02 5.531665310263633728e-02 1.395925879478454590e-01 1.694302856922149658e-01 7.659252732992172241e-02 2.003774493932723999e-01 -2.923526242375373840e-02 4.118682071566581726e-02 4.391756057739257812e-01 2.630154415965080261e-02 1.039470508694648743e-01 2.510148286819458008e-01 9.446878731250762939e-02 1.269255280494689941e-01 1.692053526639938354e-01 -2.414081059396266937e-02 3.200832381844520569e-02 -1.120857521891593933e-01 1.264719665050506592e-01 -3.297795057296752930e-01 -2.174235880374908447e-02 3.830600082874298096e-01
-2.406420707702636719e-01 1.771923154592514038e-02 -2.197089791297912598e-01 1.483522951602935791e-01 7.757451385259628296e-02 -6.897734943777322769e-03 -2.237938046455383301e-01 2.182665169239044189e-01 -4.779483750462532043e-02 -2.100186944007873535e-01 -6.306517124176025391e-02 1.709355264902114868e-01 2.358543127775192261e-01 -2.101702243089675903e-01 -1.480961125344038010e-02 -1.129833534359931946e-01 -3.151071667671203613e-01 5.702350288629531860e-02 3.588469699025154114e-02 1.229454725980758667e-01 4.862224683165550232e-02 2.097783088684082031e-01 -3.998927772045135498e-02 -2.769575417041778564e-01 -1.338593810796737671e-01 -8.109084516763687134e-02 1.874636858701705933e-01 -1.390772610902786255e-01 -2.135227024555206299e-01 -3.953243494033813477e-01 -1.391060054302215576e-01 1.775098294019699097e-01
-4.640743508934974670e-02 3.933202847838401794e-02 -2.126161754131317139e-01 -9.871504455804824829e-02 -3.452939689159393311e-01 3.235280811786651611e-01 1.156839579343795776e-01 1.669755131006240845e-01 8.852533251047134399e-02 -7.051519304513931274e-02 -1.324656158685684204e-01 -1.085076481103897095e-02 -1.827813982963562012e-01 9.051014482975006104e-02 2.766707241535186768e-01 2.854523062705993652e-02 1.373494323343038559e-02 -7.167421281337738037e-02 2.341787219047546387e-01 -4.836519435048103333e-02 -1.044710259884595871e-02 2.323816120624542236e-01 2.294016331434249878e-01 1.408576965332031250e-02 7.340630143880844116e-02 3.227289021015167236e-02 4.018380343914031982e-01 2.425445467233657837e-01 2.785542309284210205e-01 -2.117618322372436523e-01 -2.814612537622451782e-02 8.574719727039337158e-02
-5.718538071960210800e-03 2.702517621219158173e-02 -3.996205516159534454e-03 2.843072414398193359e-01 -2.592863440513610840e-01 1.442080587148666382e-01 -7.424172013998031616e-02 5.348121002316474915e-02 -1.515211910009384155e-01 -3.757620602846145630e-02 -6.864441931247711182e-02 -4.974935203790664673e-02 5.630059242248535156e-01 1.854821443557739258e-01 1.084787994623184204e-01 1.158426925539970398e-01 -1.166408732533454895e-01 1.088097691535949707e-01 -7.015165686607360840e-02 -1.227372959256172180e-01 6.270807702094316483e-03 1.343572288751602173e-01 3.301523327827453613e-01 -2.582828700542449951e-01 -1.452201455831527710e-01 2.025696188211441040e-01 -5.118778347969055176e-02 1.985274255275726318e-01 4.484455659985542297e-02 -9.667413681745529175e-02 -1.070941984653472900e-02 2.429162710905075073e-01
3.572120517492294312e-02 3.038029558956623077e-02 -1.558211296796798706e-01 -5.662134662270545959e-02 -2.076232582330703735e-01 -7.805956900119781494e-02 1.115638613700866699e-01 -6.894339621067047119e-02 -1.998649239540100098e-01 -9.673976898193359375e-02 -2.588086426258087158e-01 -2.105591148138046265e-01 4.941661655902862549e-01 2.390360385179519653e-01 1.570090800523757935e-01 -1.571954600512981415e-02 -2.595055997371673584e-01 2.655341923236846924e-01 -5.965661257505416870e-02 2.332957834005355835e-01 5.490804556757211685e-03 -1.893994770944118500e-02 1.673914343118667603e-01 1.482837051153182983e-01 2.034688740968704224e-02 5.931548029184341431e-02 2.019406110048294067e-01 9.634739719331264496e-03 2.403189688920974731e-01 -2.113957330584526062e-02 1.850699335336685181e-01 1.832080781459808350e-01
-2.229442000389099121e-01 2.646854817867279053e-01 1.683925837278366089e-01 5.855576135218143463e-03 -2.674488723278045654e-01 1.407719254493713379e-01 1.346455812454223633e-01 8.572895824909210205e-02 3.534231334924697876e-02 -1.850537806749343872e-01 -3.673643991351127625e-02 2.226786464452743530e-01 -2.237072139978408813e-01 -4.947599396109580994e-02 -1.372089516371488571e-02 2.607050240039825439e-01 4.121674969792366028e-02 2.688906490802764893e-01 5.413201078772544861e-02 -5.395056679844856262e-02 3.007135726511478424e-02 2.002646476030349731e-01 2.234878391027450562e-01 -2.258643507957458496e-02 -7.785271853208541870e-02 -1.368592232465744019e-01 1.951489597558975220e-01 -1.912669688463211060e-01 1.990218758583068848e-01 -4.234242141246795654e-01 1.942503303289413452e-01 2.339711040258407593e-02
-5.567170307040214539e-02 9.768070280551910400e-02 -7.096631824970245361e-02 4.518926143646240234e-03 -2.441034764051437378e-01 1.301620602607727051e-01 5.928241461515426636e-02 1.459117680788040161e-01 -9.998385608196258545e-02 -1.226319074630737305e-01 -1.235822662711143494e-01 1.237580105662345886e-01 -1.534076035022735596e-02 2.281216681003570557e-01 -9.730822592973709106e-02 1.542716920375823975e-01 -4.094383418560028076e-01 6.308873742818832397e-02 1.451192647218704224e-01 -2.238477393984794617e-02 2.027546800673007965e-02 1.968971490859985352e-01 1.921468675136566162e-01 1.571853756904602051e-01 1.381024867296218872e-01 1.767426580190658569e-01 -5.523816868662834167e-02 -3.226543962955474854e-01 -1.399250514805316925e-02 -1.062576398253440857e-01 -2.474946081638336182e-01 4.643343389034271240e-01
-1.808857917785644531e-01 1.911124885082244873e-01 -9.826440364122390747e-02 4.527026787400245667e-02 -1.111076846718788147e-01 -4.411737620830535889e-02 -1.148337870836257935e-01 2.274384647607803345e-01 -2.256981134414672852e-01 -6.893332302570343018e-02 -2.164803594350814819e-01 2.694686949253082275e-01 1.079179998487234116e-02 1.268827468156814575e-01 -9.449066966772079468e-02 1.152571439743041992e-01 1.117387413978576660e-01 1.092678457498550415e-01 3.696496486663818359e-01 2.546558389440178871e-03 1.539726853370666504e-01 1.728064566850662231e-01 1.918492913246154785e-01 1.023303195834159851e-01 2.095651030540466309e-01 -6.400145124644041061e-03 9.614500403404235840e-02 -2.721644751727581024e-02 1.048505119979381561e-02 -3.534300923347473145e-01 -8.637577295303344727e-02 4.217838346958160400e-01
2.117499858140945435e-01 -9.547057561576366425e-03 7.056645303964614868e-02 -1.987130194902420044e-01 -7.972083240747451782e-02 3.485247790813446045e-01 -5.973774194717407227e-02 -1.931512057781219482e-01 -2.176629006862640381e-01 -5.603686720132827759e-02 4.768662527203559875e-02 -1.044386029243469238e-01 1.340699791908264160e-01 -2.737521193921566010e-02 1.632568389177322388e-01 1.223253235220909119e-01 -3.520369827747344971e-01 1.118173822760581970e-01 1.838117986917495728e-01 -2.451213747262954712e-01 -1.196676045656204224e-01 3.130592107772827148e-01 -1.383090950548648834e-02 -9.066135436296463013e-02 -2.211549580097198486e-01 8.104646950960159302e-02 2.844778001308441162e-01 5.618173256516456604e-02 1.768934577703475952e-01 -2.873866558074951172e-01 1.094305217266082764e-01 3.745932877063751221e-02
-1.059398576617240906e-01 1.230160444974899292e-01 -2.489745765924453735e-01 1.546243876218795776e-01 -8.081051707267761230e-02 1.680806279182434082e-01 2.084278315305709839e-01 5.853309482336044312e-02 1.033250764012336731e-01 9.654481709003448486e-02 -3.981203138828277588e-01 -8.965187706053256989e-03 2.937599718570709229e-01 1.526473760604858398e-01 -3.090915977954864502e-01 3.774151504039764404e-01 -9.457174688577651978e-02 -8.928066235966980457e-04 -2.089179866015911102e-02 -5.299971252679824829e-02 -6.883472949266433716e-02 -3.059419244527816772e-02 1.057205647230148315e-01 -1.722331494092941284e-01 -1.696280576288700104e-02 1.388202756643295288e-01 9.544105827808380127e-02 -2.200369387865066528e-01 -6.648242473602294922e-02 -1.915505528450012207e-01 1.580458432435989380e-01 2.794000804424285889e-01
-1.839345097541809082e-01 8.649051934480667114e-02 -7.271310687065124512e-02 -7.536758668720722198e-03 -1.351203210651874542e-02 -1.424606982618570328e-02 -1.221866440027952194e-02 -1.687418818473815918e-01 1.343570798635482788e-01 -1.103114485740661621e-01 -2.659546136856079102e-01 5.075301229953765869e-02 1.645400077104568481e-01 1.075961962342262268e-01 1.995958536863327026e-01 1.617942452430725098e-01 -1.656551361083984375e-01 4.249795377254486084e-01 -1.307903677225112915e-01 -1.188347414135932922e-01 1.069286093115806580e-01 3.129058983176946640e-03 2.699080109596252441e-01 -2.735610604286193848e-01 -1.096185948699712753e-02 -3.102769330143928528e-02 1.535031795501708984e-01 4.221835732460021973e-01 1.734272539615631104e-01 -1.083428133279085159e-02 8.884264528751373291e-02 2.770584225654602051e-01
-4.697933793067932129e-02 -1.628853380680084229e-01 -2.255767434835433960e-01 3.519161343574523926e-01 -4.902327433228492737e-02 1.104871630668640137e-01 -1.255320161581039429e-01 -2.019515484571456909e-01 -1.401046365499496460e-01 -4.664612468332052231e-03 1.007168069481849670e-01 9.009502828121185303e-02 -1.277886778116226196e-01 -6.754275411367416382e-02 3.576165437698364258e-01 3.533070906996726990e-02 -2.075626552104949951e-01 2.144775390625000000e-01 1.419926136732101440e-01 -4.809692967683076859e-03 2.461748942732810974e-02 3.256200253963470459e-02 1.625844985246658325e-01 -1.506470292806625366e-01 -2.061262875795364380e-01 -9.928710013628005981e-02 4.888268187642097473e-02 -2.299771308898925781e-01 1.321439892053604126e-01 -4.930009841918945312e-01 8.141784369945526123e-02 -5.106671154499053955e-02
-6.970282644033432007e-02 -6.793441623449325562e-02 -1.224747300148010254e-01 2.431994490325450897e-02 -1.755788773298263550e-01 1.257597655057907104e-01 -1.108370814472436905e-02 1.263561546802520752e-01 -8.544364571571350098e-02 -1.065202131867408752e-01 -1.848268955945968628e-01 1.065896898508071899e-01 1.129422336816787720e-01 2.155147492885589600e-01 -1.489873230457305908e-01 8.024739474058151245e-02 -4.285474419593811035e-01 -7.606989238411188126e-03 2.809042930603027344e-01 3.298901021480560303e-02 -1.107608154416084290e-02 2.182720899581909180e-01 1.411883383989334106e-01 2.183676213026046753e-01 2.796155214309692383e-01 2.164639234542846680e-01 4.481740295886993408e-02 -1.837456822395324707e-01 -1.205605193972587585e-01 -2.189040631055831909e-01 -1.306798309087753296e-01 3.751798868179321289e-01
-1.684601232409477234e-02 1.734248250722885132e-01 -1.189895719289779663e-01 -5.743280798196792603e-02 1.328781098127365112e-01 1.027163565158843994e-01 1.109037026762962341e-01 -2.537497505545616150e-02 1.623359024524688721e-01 -8.850765228271484375e-02 -6.467774510383605957e-02 -2.418701536953449249e-02 -3.071371465921401978e-02 -2.249331325292587280e-01 -3.541962429881095886e-02 2.750878036022186279e-01 -4.129461348056793213e-01 1.434453725814819336e-01 6.383251398801803589e-02 -1.020487472414970398e-01 -1.556985452771186829e-02 2.239783257246017456e-01 3.917595446109771729e-01 -1.116371825337409973e-01 -1.732549518346786499e-01 -2.172701060771942139e-01 -1.658716797828674316e-01 -2.975863218307495117e-01 1.093846634030342102e-01 -1.081547290086746216e-01 8.093023300170898438e-02 3.133175671100616455e-01
-1.575693339109420776e-01 2.998491935431957245e-02 2.846922352910041809e-02 -1.062939912080764771e-01 -5.880514159798622131e-02 -5.420656874775886536e-02 -4.379025846719741821e-02 -1.467669010162353516e-01 -1.870631426572799683e-01 -5.372513830661773682e-02 -2.655409872531890869e-01 -3.540000915527343750e-01 1.422149389982223511e-01 1.304113771766424179e-02 1.555353999137878418e-01 8.182209730148315430e-02 -7.185749709606170654e-02 2.177179902791976929e-01 -9.335670620203018188e-02 -1.862614154815673828e-01 -3.613105416297912598e-02 5.882781464606523514e-03 1.322538405656814575e-01 -3.692063987255096436e-01 1.785111846402287483e-03 -2.854847721755504608e-02 3.212561085820198059e-02 -6.108038499951362610e-02 2.272722870111465454e-02 -3.666990697383880615e-01 -2.142699956893920898e-01 4.579582512378692627e-01
-2.172881662845611572e-01 8.178626000881195068e-02 4.182656481862068176e-02 -1.780110597610473633e-01 -1.345137804746627808e-01 1.292562931776046753e-01 1.942283846437931061e-02 -1.054042205214500427e-01 -5.918832868337631226e-02 -3.254887461662292480e-02 -1.262821257114410400e-01 1.331244856119155884e-01 2.321330457925796509e-01 3.166286349296569824e-01 1.673111021518707275e-01 2.826783955097198486e-01 -2.937873303890228271e-01 9.943258017301559448e-02 2.845476269721984863e-01 -5.419078841805458069e-02 1.758157610893249512e-01 -9.985489770770072937e-03 1.301771402359008789e-01 1.282214093953371048e-02 -5.855496227741241455e-02 -1.385705918073654175e-01 1.521259397268295288e-01 -8.117675036191940308e-02 7.410082500427961349e-03 7.161632180213928223e-02 -9.991283714771270752e-02 5.199497342109680176e-01
-4.308634623885154724e-02 1.269716210663318634e-02 -8.993365615606307983e-02 2.523609437048435211e-02 -3.356749713420867920e-01 -5.048365890979766846e-02 2.332299202680587769e-02 -6.847538053989410400e-02 -7.522027194499969482e-02 -2.080436795949935913e-01 -1.211799904704093933e-01 -8.529414981603622437e-02 1.311289966106414795e-01 5.311752483248710632e-02 2.345593422651290894e-01 5.776091665029525757e-02 -2.924093008041381836e-01 -4.834784567356109619e-02 1.937476396560668945e-01 -8.496688306331634521e-02 -2.239486426115036011e-01 3.727965056896209717e-01 4.638765379786491394e-02 -3.518048822879791260e-01 1.205691993236541748e-01 2.074576765298843384e-01 1.050990447402000427e-01 -3.979612886905670166e-01 -4.979756847023963928e-02 -1.942610889673233032e-01 6.070379167795181274e-02 -3.136739134788513184e-02
-9.186607599258422852e-02 -2.210373617708683014e-02 -1.361240446567535400e-01 1.424639075994491577e-01 -1.965875327587127686e-01 1.881828010082244873e-01 1.405235528945922852e-01 5.358301475644111633e-02 -4.709390923380851746e-02 -1.126994416117668152e-01 -1.501350998878479004e-01 -1.497858166694641113e-01 -4.868207871913909912e-02 8.601138740777969360e-02 6.296535581350326538e-02 7.510058581829071045e-02 -2.702189683914184570e-01 3.350101113319396973e-01 1.714743673801422119e-01 -7.061898708343505859e-02 -6.336079537868499756e-02 1.146475151181221008e-01 2.163624316453933716e-01 -4.481440410017967224e-02 -6.160747632384300232e-02 -3.653929755091667175e-02 1.846620142459869385e-01 -5.500255152583122253e-02 -3.971048891544342041e-01 -3.318283557891845703e-01 -4.196792244911193848e-01 -6.701986491680145264e-02
2.832173407077789307e-01 2.118347138166427612e-01 -3.783969953656196594e-02 2.505772113800048828e-01 -7.928223907947540283e-02 6.470577418804168701e-02 -1.721509695053100586e-01 -9.481491148471832275e-02 -3.813808038830757141e-02 -3.398520871996879578e-02 5.647326260805130005e-02 1.633810997009277344e-01 -9.940777719020843506e-02 -1.448677033185958862e-01 -1.216327250003814697e-01 2.490772306919097900e-01 -4.472552835941314697e-01 2.007293403148651123e-01 -8.452345617115497589e-03 -3.589866682887077332e-02 1.904134303331375122e-01 2.292696386575698853e-01 1.262525171041488647e-01 1.577215343713760376e-01 -1.348337084054946899e-01 -3.613198921084403992e-02 1.675147563219070435e-01 5.352266505360603333e-02 -7.266046106815338135e-02 -3.650834560394287109e-01 -2.090654522180557251e-01 1.318624764680862427e-01
-8.097295463085174561e-02 -1.093771010637283325e-01 3.647540137171745300e-02 3.105385228991508484e-02 -2.645171880722045898e-01 1.857140362262725830e-01 -1.907365173101425171e-01 -9.863014519214630127e-02 -2.643162608146667480e-01 -1.206417381763458252e-01 -2.976518869400024414e-01 -9.525832533836364746e-02 1.680265367031097412e-01 -1.627800464630126953e-01 1.228344589471817017e-01 2.700525224208831787e-01 -1.065534800291061401e-01 -6.154430285096168518e-02 3.850174248218536377e-01 -2.353050410747528076e-01 -2.044084481894969940e-02 2.548042535781860352e-01 2.457612901926040649e-01 -4.349157586693763733e-02 -3.261662423610687256e-01 2.516639046370983124e-02 1.448357664048671722e-02 -1.970204114913940430e-01 6.005932018160820007e-02 -8.217284828424453735e-02 -2.601633965969085693e-02 1.790060102939605713e-02
-2.112686038017272949e-01 2.461450733244419098e-02 -1.640955358743667603e-01 2.152678221464157104e-01 -1.287769228219985962e-01 1.637406796216964722e-01 -6.076171621680259705e-02 -5.901230871677398682e-02 1.048679277300834656e-01 -3.302465677261352539e-01 -1.112803220748901367e-01 -3.263008967041969299e-02 2.120696008205413818e-01 -1.517284102737903595e-02 3.026530742645263672e-01 2.658514082431793213e-01 1.942831575870513916e-01 5.576252937316894531e-02 -2.017047405242919922e-01 3.958403319120407104e-02 -1.657640635967254639e-01 2.895520329475402832e-01 3.655162826180458069e-02 -1.409029811620712280e-01 1.034183055162429810e-01 -1.468970999121665955e-02 1.079538557678461075e-02 -1.354170739650726318e-01 -1.550460308790206909e-01 -4.286206960678100586e-01 -3.487276285886764526e-02 1.896952539682388306e-01
-1.880548894405364990e-01 -1.331729255616664886e-02 -1.569956988096237183e-01 1.053835898637771606e-01 -1.467891931533813477e-01 8.288373798131942749e-02 1.660482734441757202e-01 -1.619249582290649414e-01 -8.267784118652343750e-02 -3.160491883754730225e-01 -1.904525458812713623e-01 4.216188192367553711e-02 -2.106637507677078247e-01 2.973833382129669189e-01 1.019257605075836182e-01 3.286314904689788818e-01 -1.697947233915328979e-01 2.252117842435836792e-01 2.266973108053207397e-01 -5.363858491182327271e-02 1.248603090643882751e-01 -3.186068264767527580e-03 -1.936654560267925262e-02 -6.270287558436393738e-03 1.465324461460113525e-01 1.253563314676284790e-01 1.949831992387771606e-01 -1.339513659477233887e-01 3.931840136647224426e-02 -1.047099605202674866e-01 -1.691012084484100342e-01 4.079623818397521973e-01
-1.530483961105346680e-01 2.913857996463775635e-01 -6.511372327804565430e-02 1.392835229635238647e-01 -1.260271668434143066e-01 2.489309459924697876e-01 -1.537089794874191284e-01 2.095711380243301392e-01 1.309244781732559204e-01 -3.011263608932495117e-01 -3.412337973713874817e-02 -3.990885335952043533e-03 3.735145926475524902e-01 1.832965165376663208e-01 -1.011240333318710327e-01 3.242334723472595215e-01 -1.516138911247253418e-01 1.355406939983367920e-01 1.621798798441886902e-02 -2.852145209908485413e-02 -9.232448041439056396e-02 4.748991690576076508e-03 8.959708362817764282e-02 -8.927331864833831787e-02 -1.385113894939422607e-01 -7.211306691169738770e-02 1.939399838447570801e-01 1.490214746445417404e-02 4.236501455307006836e-01 -8.993881195783615112e-02 7.215159386396408081e-02 5.655820667743682861e-02
4.254212602972984314e-02 -8.148562908172607422e-02 -2.275744527578353882e-01 -2.615348100662231445e-01 -2.021134495735168457e-01 1.113523263484239578e-02 1.191007345914840698e-01 -2.358647584915161133e-01 -2.016488276422023773e-02 -1.150896474719047546e-01 -2.222808301448822021e-01 -1.787772774696350098e-01 3.187130987644195557e-01 2.392715811729431152e-01 3.014499545097351074e-01 1.398593634366989136e-01 -3.323717415332794189e-01 1.570935398340225220e-01 1.650930792093276978e-01 1.825154870748519897e-01 -3.110848180949687958e-02 1.896376460790634155e-01 1.888209432363510132e-01 1.565930694341659546e-01 -8.430100977420806885e-02 -3.156356513500213623e-03 1.830058544874191284e-01 2.252456247806549072e-01 -4.710742831230163574e-02 -5.829296633601188660e-02 -7.600066810846328735e-02 2.694921940565109253e-02
-4.852473735809326172e-02 -1.998951733112335205e-01 -2.508779466152191162e-01 -8.668103069067001343e-02 1.086164489388465881e-01 -3.641407564282417297e-02 1.359404176473617554e-01 -2.963407635688781738e-01 -1.733892783522605896e-02 -6.135410815477371216e-02 -8.014027029275894165e-02 8.072254061698913574e-02 4.015107154846191406e-01 -1.383460313081741333e-01 -1.683152765035629272e-01 1.252620015293359756e-02 -2.206458747386932373e-01 1.826522648334503174e-01 1.819479018449783325e-01 2.289715036749839783e-02 7.419507205486297607e-02 3.757520914077758789e-01 1.710865050554275513e-01 -2.574721872806549072e-01 4.840835928916931152e-02 -2.262249737977981567e-01 7.944148778915405273e-02 -1.275093257427215576e-01 7.639656215906143188e-02 -3.140804469585418701e-01 -5.850459262728691101e-02 6.512653082609176636e-03
1.927707493305206299e-01 1.602319777011871338e-01 -1.266139149665832520e-01 1.320865452289581299e-01 -5.784201994538307190e-02 9.452245384454727173e-02 -6.219749804586172104e-03 -2.720835804939270020e-02 -3.193032741546630859e-01 -5.618187040090560913e-02 -1.419741660356521606e-01 2.431108653545379639e-01 4.720136523246765137e-02 4.043367132544517517e-02 5.196899920701980591e-02 1.194266751408576965e-01 -2.766940891742706299e-01 1.808592230081558228e-01 -2.808167040348052979e-01 1.371186226606369019e-01 2.059547901153564453e-01 -2.344533801078796387e-02 7.059241831302642822e-02 4.130885470658540726e-03 -1.507142931222915649e-01 -2.166097611188888550e-01 2.299359738826751709e-01 -3.080340027809143066e-01 2.478749305009841919e-01 -3.663001656532287598e-01 6.475791335105895996e-02 1.154700070619583130e-01
-3.294236958026885986e-02 -1.627645194530487061e-01 -1.226725354790687561e-01 3.989075720310211182e-01 -1.353553384542465210e-01 2.605686895549297333e-02 -1.110890209674835205e-01 6.166965514421463013e-02 -1.426535099744796753e-01 -2.346812188625335693e-01 -7.794509083032608032e-02 1.828786581754684448e-01 -1.141486410051584244e-02 -3.152375295758247375e-02 3.207426667213439941e-01 -2.303341217339038849e-02 -3.075447082519531250e-01 6.531272828578948975e-02 1.057593300938606262e-01 2.199083417654037476e-01 -1.075066179037094116e-01 1.097548827528953552e-01 1.329909544438123703e-02 -1.327033936977386475e-01 -5.262531340122222900e-02 1.983843743801116943e-01 2.608089745044708252e-01 1.576834172010421753e-02 7.737597078084945679e-02 -4.651734530925750732e-01 5.851231142878532410e-02 8.746073395013809204e-02
-7.655377686023712158e-02 9.622338414192199707e-02 -2.740158438682556152e-01 2.413903772830963135e-01 6.312225013971328735e-02 2.268817871809005737e-01 -1.136912703514099121e-01 6.339158117771148682e-02 6.548757106065750122e-02 -1.932339221239089966e-01 -3.140868991613388062e-02 1.301791798323392868e-02 7.947457581758499146e-02 2.579251229763031006e-01 -1.177266016602516174e-01 1.505120992660522461e-01 -1.962981820106506348e-01 1.327771227806806564e-02 3.181220591068267822e-01 -4.830392450094223022e-02 -1.242119967937469482e-01 8.594807982444763184e-02 1.276590675115585327e-01 -9.829441457986831665e-02 2.342556715011596680e-01 -4.500187933444976807e-01 1.110514476895332336e-01 2.689932100474834442e-02 7.683503627777099609e-02 -1.901073753833770752e-01 1.706994473934173584e-01 3.071379065513610840e-01
-7.393775880336761475e-02 -2.677126787602901459e-02 -4.561324119567871094e-01 3.037669360637664795e-01 -1.659102439880371094e-01 1.898802965879440308e-01 1.738176494836807251e-02 1.227467805147171021e-01 -9.242849051952362061e-02 -2.051904946565628052e-01 -2.188440263271331787e-01 1.406644284725189209e-01 3.824015334248542786e-02 -6.283122301101684570e-02 3.820715248584747314e-01 7.263485342264175415e-02 6.538702547550201416e-02 2.028251625597476959e-02 -4.549337550997734070e-02 -1.773020327091217041e-01 -1.332839019596576691e-02 1.192919164896011353e-01 1.314093321561813354e-01 -1.393232215195894241e-02 1.061981841921806335e-01 -1.796112954616546631e-01 -1.018019393086433411e-01 -1.576249897480010986e-01 -5.518186464905738831e-02 -2.597337961196899414e-01 -2.297643199563026428e-02 3.459773063659667969e-01
2.059892192482948303e-02 1.219454556703567505e-01 -1.548622697591781616e-01 -9.093824028968811035e-02 -2.787620127201080322e-01 9.550132602453231812e-02 7.200150191783905029e-02 1.603375524282455444e-01 -1.930900514125823975e-01 -1.838116794824600220e-01 5.181799083948135376e-02 -1.867364048957824707e-01 -7.757009565830230713e-02 2.286753430962562561e-02 3.023920059204101562e-01 -2.233552560210227966e-02 -2.412442415952682495e-01 -9.377384185791015625e-02 -2.193787842988967896e-01 -2.750358283519744873e-01 -6.398984044790267944e-02 1.235910058021545410e-01 2.905627489089965820e-01 -1.132130324840545654e-01 -2.884098514914512634e-02 -4.030058160424232483e-02 1.289784349501132965e-02 -1.802062839269638062e-01 3.419699966907501221e-01 -2.675988376140594482e-01 5.451223626732826233e-02 3.059866428375244141e-01
-1.500470098108053207e-03 1.551503837108612061e-01 -2.257219329476356506e-02 -6.071762740612030029e-02 -2.733089625835418701e-01 1.336504966020584106e-01 -1.298953592777252197e-01 2.544015347957611084e-01 -3.710319846868515015e-02 1.931897015310823917e-03 -4.019500613212585449e-01 -7.395037263631820679e-02 6.485149264335632324e-02 -1.399299595504999161e-02 1.850146204233169556e-01 -1.178405657410621643e-01 -1.339428871870040894e-01 4.933957383036613464e-02 1.986688077449798584e-01 3.373965853825211525e-03 -9.661131352186203003e-02 2.824542820453643799e-01 3.176431059837341309e-01 -3.228868842124938965e-01 -2.104329764842987061e-01 1.406817138195037842e-01 8.362995833158493042e-02 -2.513844370841979980e-01 2.002156674861907959e-01 -1.312166750431060791e-01 1.614467799663543701e-01 6.994149088859558105e-02
1.267591267824172974e-01 2.455965382978320122e-03 -2.147969007492065430e-01 8.312877267599105835e-03 -1.668573021888732910e-01 1.677409708499908447e-01 8.334031701087951660e-02 -2.868670523166656494e-01 -2.580524235963821411e-02 1.139945462346076965e-01 -1.968730986118316650e-02 4.585584998130798340e-02 2.518212497234344482e-01 2.685108780860900879e-01 3.928771913051605225e-01 3.266694843769073486e-01 -2.047430872917175293e-01 9.668793529272079468e-02 1.115209087729454041e-01 9.900584071874618530e-02 2.314344234764575958e-02 1.355069875717163086e-01 1.500780433416366577e-01 -2.053533308207988739e-02 1.578392982482910156e-01 -6.695026904344558716e-02 -1.788106113672256470e-01 -4.494381695985794067e-02 -7.189196348190307617e-02 -2.113134860992431641e-01 -2.465015053749084473e-01 3.007498681545257568e-01
3.643207997083663940e-02 -6.369829922914505005e-02 -2.200530171394348145e-01 3.268735483288764954e-02 -2.517234981060028076e-01 2.255872189998626709e-01 -1.775820925831794739e-02 3.350408002734184265e-02 -1.044247522950172424e-01 -2.286779433488845825e-01 -2.959192097187042236e-01 -1.571803689002990723e-01 -3.013191977515816689e-03 5.153818055987358093e-02 3.089849054813385010e-01 2.093117386102676392e-01 4.985676705837249756e-02 -3.505450487136840820e-02 -7.593597471714019775e-02 -5.929530411958694458e-02 1.211125329136848450e-01 3.003168106079101562e-01 3.241956233978271484e-02 2.276764065027236938e-02 6.982328742742538452e-02 1.696186885237693787e-02 -2.803519740700721741e-02 -1.087416931986808777e-01 -1.692661195993423462e-01 -5.683013796806335449e-01 1.435035914182662964e-01 -5.101003870368003845e-02
-1.700097620487213135e-01 -1.287048216909170151e-02 -3.758024051785469055e-02 9.320396929979324341e-02 -4.683426022529602051e-01 -7.585380971431732178e-02 -1.037461683154106140e-01 -2.386673539876937866e-01 -3.492884337902069092e-02 -4.403096437454223633e-02 1.034068167209625244e-01 -2.290626168251037598e-01 -1.306808739900588989e-02 -5.644780397415161133e-02 5.347671359777450562e-02 9.858766198158264160e-02 -3.541674613952636719e-01 3.309628963470458984e-01 1.619062125682830811e-01 -8.261993527412414551e-02 7.174418866634368896e-02 3.847889602184295654e-02 -2.115554921329021454e-02 -2.110984027385711670e-01 -7.782883942127227783e-02 1.251113861799240112e-01 1.111739948391914368e-01 -1.604071706533432007e-01 -4.090448096394538879e-02 -3.928578794002532959e-01 2.241429388523101807e-01 -7.119550369679927826e-03
2.466697618365287781e-02 3.073805868625640869e-01 -3.256014883518218994e-01 -1.009772196412086487e-01 -7.292278856039047241e-02 1.180400997400283813e-01 -6.113910302519798279e-02 -5.428307503461837769e-02 -7.862240821123123169e-02 1.624571233987808228e-01 -3.406444787979125977e-01 -1.995827853679656982e-01 1.976757347583770752e-01 2.413385957479476929e-01 9.940562397241592407e-02 1.696440279483795166e-01 -1.304067373275756836e-01 2.500449419021606445e-01 -3.183320164680480957e-02 -1.058513149619102478e-01 -3.662354126572608948e-02 2.147834599018096924e-01 7.875101268291473389e-02 -1.402266472578048706e-01 3.488801792263984680e-02 -9.311930090188980103e-02 -1.882011890411376953e-01 1.745616644620895386e-01 2.346500195562839508e-02 -1.260247230529785156e-01 1.361050903797149658e-01 4.031279087066650391e-01
-9.431701898574829102e-02 -7.541795726865530014e-03 -2.256779931485652924e-02 -3.733782097697257996e-02 -7.653812319040298462e-02 -1.009712442755699158e-01 1.666259951889514923e-02 9.282623976469039917e-02 -3.050041198730468750e-01 -1.142661198973655701e-01 -2.277092263102531433e-02 1.294169723987579346e-01 1.642855852842330933e-01 1.199105605483055115e-01 -2.821907214820384979e-02 1.012635305523872375e-01 -2.511852979660034180e-02 1.024888828396797180e-01 2.695085704326629639e-01 5.492206662893295288e-02 1.472810953855514526e-01 3.091768026351928711e-01 2.920357286930084229e-01 8.444343507289886475e-02 1.876306980848312378e-01 -1.143506020307540894e-01 -2.297601997852325439e-01 -4.280738905072212219e-02 1.885910518467426300e-02 -4.180745780467987061e-01 -1.807360500097274780e-01 4.257123768329620361e-01
-3.870031982660293579e-02 -5.835480988025665283e-02 -3.118718266487121582e-01 1.595728695392608643e-01 -5.434245988726615906e-02 3.286314010620117188e-01 2.071675062179565430e-01 -1.661976873874664307e-01 -2.144288644194602966e-02 -3.239888548851013184e-01 1.993040144443511963e-01 -6.476602866314351559e-04 -1.959844119846820831e-02 2.285604178905487061e-02 -7.962438464164733887e-02 6.785169243812561035e-02 -2.340970337390899658e-01 3.205065801739692688e-02 -1.634307652711868286e-01 -4.239658266305923462e-02 -1.228929683566093445e-01 -7.668008655309677124e-02 -1.193390041589736938e-02 -2.218394577503204346e-01 -4.083508253097534180e-02 2.547224052250385284e-02 3.182862401008605957e-01 -1.915456205606460571e-01 2.182224094867706299e-01 -2.952138185501098633e-01 2.078183442354202271e-01 2.468398213386535645e-01
1.118347793817520142e-01 -5.359886214137077332e-02 -4.330379962921142578e-01 -2.056613331660628319e-03 -1.772361397743225098e-01 1.987897902727127075e-01 2.532236278057098389e-01 1.377997547388076782e-01 -9.651111811399459839e-02 -5.472232587635517120e-03 -1.087847575545310974e-01 -2.766358554363250732e-01 2.807345427572727203e-02 1.424141973257064819e-01 2.798560857772827148e-01 8.610257506370544434e-02 -4.767877981066703796e-02 -1.097354665398597717e-02 -2.132379263639450073e-02 -1.188461016863584518e-02 6.819730252027511597e-02 1.457824856042861938e-01 2.681014835834503174e-01 -1.971334964036941528e-01 -4.655408114194869995e-02 -1.554438322782516479e-01 2.329067140817642212e-01 1.892198920249938965e-01 3.355599343776702881e-01 -1.536014229059219360e-01 2.875380404293537140e-02 2.133325338363647461e-01
-4.106363356113433838e-01 -2.059395760297775269e-01 -1.722175925970077515e-01 2.031996846199035645e-01 -1.571241952478885651e-02 5.643856525421142578e-02 -9.118846058845520020e-02 -9.246974438428878784e-02 -1.887819916009902954e-01 -1.237537264823913574e-01 9.695316106081008911e-02 2.107761353254318237e-01 -4.058614745736122131e-02 4.315523430705070496e-02 -4.492683336138725281e-02 -2.494646608829498291e-01 -2.071174383163452148e-01 1.200978755950927734e-01 -9.276088327169418335e-02 -2.239899709820747375e-03 4.240471124649047852e-02 3.394554853439331055e-01 1.205322220921516418e-01 -1.906647980213165283e-01 3.510497743263840675e-03 -1.289142519235610962e-01 2.453520148992538452e-01 -8.528656512498855591e-02 4.244174808263778687e-02 -3.816561698913574219e-01 -1.299790292978286743e-01 2.070721834897994995e-01
1.225727275013923645e-01 -1.142136082053184509e-01 -5.748818442225456238e-02 -1.973685622215270996e-01 -3.890097737312316895e-01 3.121128492057323456e-02 4.427368938922882080e-02 4.002241045236587524e-02 1.270106341689825058e-02 -2.271263301372528076e-01 -2.229020372033119202e-02 2.678950130939483643e-01 3.043196499347686768e-01 -5.860136821866035461e-02 -4.711595177650451660e-02 -1.458743959665298462e-01 -1.134713664650917053e-01 3.479817807674407959e-01 -3.138107806444168091e-02 1.321590133011341095e-02 -3.463522717356681824e-02 2.397458255290985107e-01 6.846179068088531494e-02 -7.282091677188873291e-02 -6.053391471505165100e-02 -1.591940522193908691e-01 5.002823472023010254e-02 -3.738947808742523193e-01 5.700760707259178162e-02 -3.631481826305389404e-01 7.478710263967514038e-02 1.201258674263954163e-01
8.296650834381580353e-03 -4.814132302999496460e-02 -2.533997409045696259e-02 1.843742132186889648e-01 -7.684364449232816696e-03 -1.723770238459110260e-02 7.580818980932235718e-02 -4.812266305088996887e-02 4.261565580964088440e-02 -3.800057768821716309e-01 -2.509223520755767822e-01 1.837913990020751953e-01 2.429938614368438721e-01 5.603552237153053284e-02 2.524140179157257080e-01 1.201670523732900620e-02 -1.056607142090797424e-01 1.731563508510589600e-01 3.284564241766929626e-02 7.963976263999938965e-02 1.601235866546630859e-01 -2.654814347624778748e-02 3.312476351857185364e-02 6.826013326644897461e-02 1.413272768259048462e-01 -3.200671374797821045e-01 3.576864600181579590e-01 -1.546392887830734253e-01 1.104228850454092026e-02 -4.175560176372528076e-02 -7.601725310087203979e-02 4.721974730491638184e-01
9.395021945238113403e-02 1.034224480390548706e-01 -2.011845111846923828e-01 6.523307412862777710e-02 5.983148515224456787e-02 -6.066138669848442078e-02 1.123923286795616150e-01 -3.050121665000915527e-01 5.591955780982971191e-02 -2.350533455610275269e-01 -2.679903246462345123e-02 5.373695492744445801e-02 1.051108613610267639e-01 2.899446785449981689e-01 -2.409962713718414307e-01 -6.127284467220306396e-02 -1.752088218927383423e-01 7.856690138578414917e-02 3.122844994068145752e-01 -1.530523896217346191e-01 -1.162101980298757553e-02 9.885207563638687134e-02 1.196405440568923950e-01 -2.843390107154846191e-01 -1.782938954420387745e-03 -1.213051676750183105e-01 1.659530401229858398e-01 7.773756235837936401e-02 1.548803150653839111e-01 -5.094824433326721191e-01 -9.514755755662918091e-02 9.377100504934787750e-03
-5.569833144545555115e-02 7.581030577421188354e-02 -5.860390141606330872e-02 4.045477136969566345e-02 -8.671815693378448486e-02 1.506966818124055862e-02 -2.932915389537811279e-01 8.320834487676620483e-02 -1.431412100791931152e-01 -2.773288190364837646e-01 -9.309737384319305420e-02 2.146616578102111816e-01 9.416978806257247925e-02 -1.106422021985054016e-01 4.130406975746154785e-01 -2.727614715695381165e-02 -2.504782378673553467e-01 -1.576384752988815308e-01 8.988218009471893311e-02 1.538364589214324951e-01 6.317060440778732300e-02 -6.452076137065887451e-02 1.594541072845458984e-01 -2.029589377343654633e-02 -1.472515016794204712e-01 9.868937730789184570e-02 3.468174040317535400e-01 1.383508145809173584e-01 1.767748594284057617e-01 -4.278106093406677246e-01 2.836256101727485657e-02 -3.922847658395767212e-02
-1.545841693878173828e-01 2.882312238216400146e-01 -1.196061596274375916e-01 -2.230196595191955566e-01 -1.469689160585403442e-01 1.287469416856765747e-01 1.020875126123428345e-01 -4.104968905448913574e-02 -2.327891290187835693e-01 -2.322495579719543457e-01 -1.079964861273765564e-01 2.347653061151504517e-01 -1.273271292448043823e-01 1.186407357454299927e-01 -6.904856115579605103e-02 2.822102904319763184e-01 -3.114411234855651855e-01 -8.237603306770324707e-02 2.400422841310501099e-01 -8.673804998397827148e-02 4.902081191539764404e-02 1.828188002109527588e-01 1.516957879066467285e-01 4.076102375984191895e-02 -1.402476131916046143e-01 -3.186531364917755127e-01 1.609094738960266113e-01 -9.743380546569824219e-02 6.002928316593170166e-02 -4.073650017380714417e-02 5.734271835535764694e-04 3.127494454383850098e-01
-7.958700507879257202e-02 -6.765791773796081543e-02 -1.162988767027854919e-01 2.115511745214462280e-01 -9.453238546848297119e-02 1.175832524895668030e-01 -1.082329079508781433e-02 7.140531390905380249e-02 -1.827839016914367676e-01 1.260907053947448730e-01 -3.831579089164733887e-01 1.096798852086067200e-01 3.196154534816741943e-01 1.640213876962661743e-01 -3.928822651505470276e-02 2.828720211982727051e-01 -2.228067368268966675e-01 -1.616210341453552246e-01 2.868978083133697510e-01 -1.422701328992843628e-01 -8.161150664091110229e-02 3.122299611568450928e-01 9.897300601005554199e-02 -7.963755726814270020e-02 8.838499337434768677e-02 3.008614778518676758e-01 9.656625241041183472e-02 -4.407275840640068054e-02 4.044199828058481216e-03 -1.112870573997497559e-01 1.639743894338607788e-01 1.912547945976257324e-01
-9.371832013130187988e-03 -5.032645910978317261e-02 3.482050821185112000e-02 -1.367707550525665283e-01 -2.851648814976215363e-02 3.757811784744262695e-01 7.115200906991958618e-02 -8.972077630460262299e-03 1.710224598646163940e-01 -2.790417373180389404e-01 1.549992337822914124e-02 -4.384791105985641479e-02 2.238394170999526978e-01 -2.527374029159545898e-01 7.933985441923141479e-02 8.738803118467330933e-02 -1.769740283489227295e-01 3.513759672641754150e-01 4.695249721407890320e-02 -3.151535242795944214e-02 2.839951217174530029e-01 -5.621336167678236961e-04 1.918943673372268677e-01 -7.174269855022430420e-02 -2.280247509479522705e-01 -7.649751007556915283e-02 -2.811207249760627747e-02 -1.306497901678085327e-01 1.729654967784881592e-01 -2.731210291385650635e-01 -9.174548089504241943e-02 3.519409596920013428e-01
5.654171481728553772e-02 1.202102228999137878e-01 -4.018653333187103271e-01 1.812434047460556030e-01 -2.419208437204360962e-01 6.080619990825653076e-02 7.643931079655885696e-03 1.474348902702331543e-01 -1.605685502290725708e-01 -1.303602308034896851e-01 -3.008326590061187744e-01 3.385959193110466003e-02 1.517336219549179077e-01 5.996780842542648315e-02 2.937778457999229431e-02 1.050393134355545044e-01 -3.517823815345764160e-01 -9.159296005964279175e-02 1.794440448284149170e-01 -5.956080742180347443e-03 -1.038705930113792419e-01 3.027229197323322296e-02 1.510096639394760132e-01 -3.505932390689849854e-01 1.744229793548583984e-01 -1.333753205835819244e-02 -6.001201272010803223e-02 -4.391915351152420044e-02 2.077720612287521362e-01 5.086469277739524841e-02 -2.990133464336395264e-01 1.948144435882568359e-01
-6.679491698741912842e-02 1.931080669164657593e-01 -4.695060849189758301e-01 -7.862039655447006226e-02 4.883804172277450562e-02 -8.279716968536376953e-02 -4.380221478641033173e-03 9.481334686279296875e-02 -4.250441864132881165e-02 -1.193846017122268677e-01 -1.925062686204910278e-01 -3.424549475312232971e-02 2.029327303171157837e-01 6.555560231208801270e-02 2.266682237386703491e-01 9.588073194026947021e-02 -2.046144902706146240e-01 5.114518851041793823e-02 6.461740285158157349e-02 1.960257440805435181e-01 -3.986521065235137939e-02 1.566227674484252930e-01 9.553279727697372437e-02 -2.474840879440307617e-01 1.976159065961837769e-01 -1.425859481096267700e-01 6.002302095293998718e-02 1.617777943611145020e-01 2.956531345844268799e-01 -1.899616047739982605e-02 2.089076675474643707e-02 4.382862150669097900e-01
-1.361908614635467529e-01 9.619966149330139160e-02 -2.184563279151916504e-01 -7.820215076208114624e-03 -2.438623160123825073e-01 6.649517267942428589e-02 -6.320040673017501831e-02 -1.423265784978866577e-01 2.087032794952392578e-02 -5.443669557571411133e-01 -4.441418126225471497e-02 1.183818560093641281e-02 9.033369831740856171e-03 3.596057891845703125e-01 2.964251674711704254e-02 1.581564694643020630e-01 -7.966476678848266602e-02 1.347584575414657593e-01 2.413470894098281860e-01 7.402904331684112549e-02 8.634438365697860718e-02 1.372049450874328613e-01 3.201984986662864685e-02 6.790769845247268677e-02 5.915664136409759521e-02 2.674587666988372803e-01 3.850147500634193420e-02 3.911336138844490051e-02 4.366233199834823608e-02 -5.139192193746566772e-02 -1.379432156682014465e-02 4.232753515243530273e-01
1.031256988644599915e-01 1.623165607452392578e-02 2.468877285718917847e-02 -1.799524426460266113e-01 -2.020883709192276001e-01 1.423480212688446045e-01 -4.148909077048301697e-02 2.223162949085235596e-01 -1.913258582353591919e-01 -3.553886413574218750e-01 9.555766731500625610e-02 1.360710337758064270e-02 -1.296831816434860229e-01 -1.742849349975585938e-01 3.314887285232543945e-01 9.171137958765029907e-02 -1.952249705791473389e-01 5.206963047385215759e-02 9.418188780546188354e-02 -2.759658731520175934e-02 1.965096443891525269e-01 1.124312877655029297e-01 1.070322021842002869e-01 -2.937887609004974365e-01 2.519787847995758057e-02 -1.510326415300369263e-01 -7.679276168346405029e-02 5.209155753254890442e-02 1.772830188274383545e-01 -3.519622981548309326e-01 -1.131660044193267822e-01 3.263412714004516602e-01
-3.668880462646484375e-02 -3.183777676895260811e-03 -2.346040457487106323e-01 -4.074894636869430542e-02 9.013193100690841675e-02 8.676936477422714233e-02 2.347140014171600342e-01 -1.632726788520812988e-01 -4.154720529913902283e-02 -2.502611875534057617e-01 -4.146259129047393799e-01 -8.037949353456497192e-02 2.953556478023529053e-01 8.075281046330928802e-03 1.749607548117637634e-02 7.388564199209213257e-02 8.002817630767822266e-02 3.411389291286468506e-01 7.144578546285629272e-02 -3.089043684303760529e-02 7.622673874720931053e-04 4.201381802558898926e-01 1.851077824831008911e-01 -1.788219660520553589e-01 6.094142049551010132e-02 -1.875009685754776001e-01 1.962827593088150024e-01 5.874018743634223938e-02 -4.781427979469299316e-02 -1.238371953368186951e-01 -1.276932805776596069e-01 1.495735198259353638e-01
-1.442822217941284180e-01 2.697469890117645264e-01 -1.197605952620506287e-01 2.287874072790145874e-01 1.882906816899776459e-02 -6.278239935636520386e-02 7.157117873430252075e-02 -2.237385958433151245e-01 3.354582563042640686e-02 -3.611699640750885010e-01 -2.348175458610057831e-02 1.171853765845298767e-01 -1.256881805602461100e-04 8.744035661220550537e-02 3.571921586990356445e-02 -1.515929549932479858e-01 2.764382958412170410e-02 1.419523805379867554e-01 3.800989091396331787e-01 -2.483630627393722534e-01 -4.695082083344459534e-02 5.423730704933404922e-03 1.059346124529838562e-01 -7.102693617343902588e-02 -3.483382239937782288e-02 -1.595873981714248657e-01 1.854876577854156494e-01 1.431846525520086288e-02 -4.758023098111152649e-02 -5.227484107017517090e-01 -5.246785655617713928e-02 1.317225396633148193e-01
-2.334497123956680298e-01 -6.494113802909851074e-02 1.730070114135742188e-01 2.112494409084320068e-01 5.798500403761863708e-02 3.415702655911445618e-02 -1.168765276670455933e-01 -1.705183088779449463e-02 -1.627751141786575317e-01 1.328870747238397598e-02 -1.424114033579826355e-02 1.799692660570144653e-01 -9.642782807350158691e-02 -4.496099054813385010e-02 3.438288867473602295e-01 1.696141809225082397e-01 -3.458209335803985596e-01 1.623311787843704224e-01 -5.467812344431877136e-02 -1.429259330034255981e-01 -7.867071777582168579e-03 2.097941040992736816e-01 4.550630226731300354e-02 -6.777189671993255615e-02 -1.176677718758583069e-01 -7.853945344686508179e-02 2.289712131023406982e-01 2.934932112693786621e-01 2.444491237401962280e-01 -4.186541438102722168e-01 -1.283560246229171753e-01 2.219334058463573456e-02
7.507118582725524902e-02 1.056788191199302673e-01 -1.049265041947364807e-01 1.742025464773178101e-01 1.432090401649475098e-01 2.313337326049804688e-01 -8.076261729001998901e-02 -3.967332541942596436e-01 8.550559170544147491e-03 2.197633683681488037e-02 -9.202649444341659546e-02 7.822772860527038574e-02 4.462378323078155518e-01 2.142722345888614655e-02 1.565093845129013062e-01 1.438217312097549438e-01 -4.393800497055053711e-01 8.932074904441833496e-02 -8.928596973419189453e-02 -9.507541358470916748e-02 9.428903460502624512e-02 5.318784713745117188e-02 1.151938140392303467e-01 7.233775686472654343e-03 -2.706436216831207275e-01 -1.827404797077178955e-01 2.215477526187896729e-01 -8.884436637163162231e-02 6.042064633220434189e-03 -1.511835008859634399e-01 1.145184561610221863e-01 3.567678108811378479e-02
-1.264695674180984497e-01 2.178567796945571899e-01 -4.462595880031585693e-01 1.914125829935073853e-01 1.582274585962295532e-01 3.430107980966567993e-02 -4.408298060297966003e-02 -1.346804648637771606e-01 -1.955299973487854004e-01 -4.666870832443237305e-02 4.165196046233177185e-02 -9.661065787076950073e-02 -5.049358680844306946e-02 -1.058194041252136230e-01 1.696985661983489990e-01 1.453920155763626099e-01 -2.523522973060607910e-01 1.387526243925094604e-01 4.146500676870346069e-02 -5.406705662608146667e-02 9.979261457920074463e-02 1.510696262121200562e-01 2.121237479150295258e-02 -2.537575922906398773e-02 -3.434288501739501953e-01 -8.204611390829086304e-02 3.105255067348480225e-01 -3.708592429757118225e-02 2.398851066827774048e-01 -3.277994096279144287e-01 -1.578605026006698608e-01 -7.386485487222671509e-02
-1.235144957900047302e-02 -1.791778393089771271e-02 -2.235069721937179565e-01 8.300929516553878784e-02 -1.459689587354660034e-01 2.069586142897605896e-02 8.529701828956604004e-02 -1.982262879610061646e-01 -2.069752812385559082e-01 -1.104794666171073914e-01 -2.309253960847854614e-01 -1.053479239344596863e-01 -1.949295997619628906e-01 9.531650692224502563e-02 1.146814003586769104e-01 -6.167449429631233215e-02 -1.348910182714462280e-01 -4.248835146427154541e-02 3.296674787998199463e-01 -5.864651128649711609e-02 -1.229567155241966248e-01 2.355292737483978271e-01 3.220390677452087402e-01 -1.737332046031951904e-01 1.178911328315734863e-01 6.226303428411483765e-02 1.121515780687332153e-01 -8.180256187915802002e-02 1.202840656042098999e-01 -1.039477344602346420e-02 -7.003413140773773193e-02 5.456529259681701660e-01
-1.338910758495330811e-01 -1.379582434892654419e-01 6.254111230373382568e-02 4.335457086563110352e-02 -1.314760148525238037e-01 4.419092461466789246e-02 1.243527084589004517e-01 -2.454254478216171265e-01 -5.380972474813461304e-02 -2.663215994834899902e-01 -1.625909060239791870e-01 -3.352329730987548828e-01 1.152802109718322754e-01 -6.355398148298263550e-02 2.563196793198585510e-02 1.560942977666854858e-01 -2.461992949247360229e-01 -5.444179847836494446e-02 8.600748330354690552e-02 -5.863068252801895142e-02 -6.309018284082412720e-02 1.671864837408065796e-01 5.943035706877708435e-02 -3.310395777225494385e-01 1.383457630872726440e-01 1.336046308279037476e-01 -2.360921353101730347e-02 -5.972071737051010132e-02 1.715790927410125732e-01 -4.680863320827484131e-01 -2.507012784481048584e-01 1.880163401365280151e-01
-1.338246464729309082e-01 6.864026933908462524e-02 -1.787075996398925781e-01 1.911884248256683350e-01 -1.428778916597366333e-01 -2.914363145828247070e-02 2.590969502925872803e-01 7.726360857486724854e-02 -1.816576719284057617e-02 -1.573576778173446655e-01 -1.392851583659648895e-02 1.481283307075500488e-01 -2.388104051351547241e-01 1.814332604408264160e-01 -8.109769783914089203e-03 2.870749831199645996e-01 -1.431109309196472168e-01 1.250518411397933960e-01 3.207263350486755371e-01 -1.147658601403236389e-01 1.727868467569351196e-01 1.563607454299926758e-01 2.334642410278320312e-01 1.277967914938926697e-02 6.228096410632133484e-02 -1.684594154357910156e-01 1.088621318340301514e-01 -2.218416184186935425e-01 -5.269305780529975891e-02 -1.414829939603805542e-01 -1.420436501502990723e-01 4.443549513816833496e-01
2.745049595832824707e-01 -7.644506543874740601e-02 -5.405625700950622559e-02 3.284499421715736389e-02 -3.740323483943939209e-01 -8.032330125570297241e-02 -2.735665738582611084e-01 -1.544581651687622070e-01 7.452798541635274887e-03 -1.625479906797409058e-01 1.129832789301872253e-01 3.792899474501609802e-02 1.902703344821929932e-01 -1.507042497396469116e-01 1.754064261913299561e-01 2.156828641891479492e-01 -1.455740779638290405e-01 1.887607127428054810e-01 3.555238246917724609e-01 -1.887119561433792114e-01 -2.169529907405376434e-02 -1.708011329174041748e-02 -1.343074627220630646e-02 -1.584725230932235718e-01 8.714066818356513977e-03 -5.970406532287597656e-02 2.094511641189455986e-03 -1.075017526745796204e-01 1.098188757896423340e-01 -2.803951501846313477e-01 1.806425154209136963e-01 3.308608531951904297e-01
-1.015936136245727539e-01 3.955293595790863037e-01 -8.171781897544860840e-03 2.550636529922485352e-01 -1.446018517017364502e-01 1.622893810272216797e-01 1.859741751104593277e-03 1.982541084289550781e-01 -1.056866347789764404e-02 1.177008599042892456e-01 -6.520715542137622833e-03 -1.346589028835296631e-01 3.519980013370513916e-01 -8.945599198341369629e-03 1.606775075197219849e-01 3.193906247615814209e-01 -1.615791171789169312e-01 9.409516304731369019e-02 2.737328708171844482e-01 -3.229412734508514404e-01 1.148055642843246460e-01 9.652481228113174438e-02 2.077372819185256958e-01 -1.981845796108245850e-01 -1.162218898534774780e-01 -6.951014697551727295e-02 5.129036307334899902e-02 5.020277574658393860e-02 1.407143324613571167e-01 -1.582137048244476318e-01 4.856866598129272461e-02 8.838301897048950195e-02
-1.717607863247394562e-02 1.667335629463195801e-01 -8.657024055719375610e-02 2.856083214282989502e-01 -2.466785013675689697e-01 1.123794354498386383e-02 1.494888067245483398e-01 -9.854536503553390503e-02 -1.029214337468147278e-01 -1.666156798601150513e-01 -5.468874424695968628e-02 -2.108513005077838898e-02 2.424041628837585449e-01 1.507037281990051270e-01 2.914780676364898682e-01 4.726110994815826416e-01 -3.433132767677307129e-01 7.801345735788345337e-02 1.374584436416625977e-01 -3.237129002809524536e-02 -2.405015751719474792e-02 2.817135155200958252e-01 1.523840986192226410e-02 4.156530648469924927e-02 7.299284636974334717e-02 1.622739583253860474e-01 -1.161319855600595474e-02 1.470995843410491943e-01 2.491028308868408203e-01 3.410908207297325134e-02 -2.798312157392501831e-02 1.224596649408340454e-01
1.117865666747093201e-01 7.049047946929931641e-02 -1.371315419673919678e-01 2.726628780364990234e-01 -2.336337566375732422e-01 1.133410260081291199e-01 -6.155925244092941284e-02 -9.823916852474212646e-02 -1.222241967916488647e-01 -1.160663366317749023e-01 -2.450924366712570190e-01 -1.720932275056838989e-01 5.693142414093017578e-01 2.421491295099258423e-01 7.003194838762283325e-02 1.726925522089004517e-01 -1.190662905573844910e-01 1.265514492988586426e-01 -3.562580421566963196e-02 -1.763053685426712036e-01 7.962647080421447754e-02 2.160210609436035156e-01 1.750919371843338013e-01 -1.406010687351226807e-01 -6.621150672435760498e-02 9.062359482049942017e-02 3.500565513968467712e-02 9.322112053632736206e-02 2.697360515594482422e-02 1.125898305326700211e-02 1.579308509826660156e-01 2.421772629022598267e-01
3.997518122196197510e-02 1.849048733711242676e-01 -3.417154252529144287e-01 -2.262076139450073242e-01 -5.223051458597183228e-02 2.058808058500289917e-01 -7.575452327728271484e-02 -7.492256909608840942e-02 8.313330262899398804e-02 1.797998845577239990e-01 -1.823809444904327393e-01 -1.536419093608856201e-01 1.953156888484954834e-01 5.985560268163681030e-02 -3.026206977665424347e-02 -6.016409024596214294e-02 -2.589451968669891357e-01 1.050069034099578857e-01 1.576865613460540771e-01 -3.393783792853355408e-02 -9.853270836174488068e-03 -1.036486625671386719e-01 3.273182809352874756e-01 -2.189133912324905396e-01 -7.890889048576354980e-02 -3.142067492008209229e-01 6.472672522068023682e-02 6.624211370944976807e-02 2.875690348446369171e-02 -3.738916814327239990e-01 2.689408957958221436e-01 -3.089024126529693604e-02
-4.414388909935951233e-02 -5.610169470310211182e-02 -1.235717535018920898e-01 8.390048146247863770e-02 -2.063480913639068604e-01 3.146556615829467773e-01 1.131231710314750671e-02 2.841205298900604248e-01 -1.496746838092803955e-01 -1.408318281173706055e-01 -1.922996640205383301e-01 -1.361542381346225739e-02 8.438342064619064331e-02 1.941896528005599976e-01 1.228025630116462708e-01 2.648735940456390381e-01 -1.671272963285446167e-01 1.875025569461286068e-03 2.068261951208114624e-01 1.255226135253906250e-01 -5.807350948452949524e-02 -2.228110432624816895e-01 3.913486897945404053e-01 -8.029556274414062500e-02 2.649909555912017822e-01 1.573754251003265381e-01 -1.926000975072383881e-02 -7.004553079605102539e-02 5.658535752445459366e-03 -1.710093021392822266e-01 2.534737288951873779e-01 2.186529040336608887e-01
1.365748941898345947e-01 1.124979108572006226e-01 -3.795163333415985107e-01 1.378795951604843140e-01 -2.540194056928157806e-02 -1.578465476632118225e-02 -3.057376295328140259e-02 -7.010188698768615723e-02 -9.463677555322647095e-02 -2.405953705310821533e-01 9.459460154175758362e-03 1.266826242208480835e-01 6.933455914258956909e-02 3.691516816616058350e-01 8.809861540794372559e-02 1.522901505231857300e-01 -1.779211908578872681e-01 -4.755593091249465942e-02 3.840022385120391846e-01 -1.681964695453643799e-01 7.317022234201431274e-02 -5.641556158661842346e-02 4.923510923981666565e-02 -7.589724659919738770e-02 1.651092320680618286e-01 -3.453184366226196289e-01 1.154166907072067261e-01 4.298252612352371216e-02 2.512254752218723297e-02 -3.762556910514831543e-01 2.179359830915927887e-02 1.146972477436065674e-01
-2.605629861354827881e-01 3.344987034797668457e-01 2.905227802693843842e-02 3.469340801239013672e-01 -3.034332394599914551e-01 1.435105502605438232e-01 1.183541640639305115e-01 4.859413020312786102e-03 9.359090775251388550e-02 8.007172495126724243e-02 -1.334416866302490234e-01 -9.587651491165161133e-02 2.749571204185485840e-01 -2.778032980859279633e-02 -4.858999326825141907e-02 2.367148362100124359e-02 -3.822567164897918701e-01 2.237683162093162537e-03 1.905581727623939514e-02 -1.620732396841049194e-01 6.069475319236516953e-03 1.554460078477859497e-01 1.697589308023452759e-01 -4.723558574914932251e-02 2.849307097494602203e-02 5.194934830069541931e-02 1.040715649724006653e-01 1.326794028282165527e-01 2.135665416717529297e-01 -2.408012002706527710e-01 -2.916688621044158936e-01 4.722601547837257385e-02
-8.751068264245986938e-02 1.059782058000564575e-01 -1.919839531183242798e-01 -1.707159429788589478e-01 -6.710969656705856323e-02 2.593687772750854492e-01 -6.863275915384292603e-02 -2.258969545364379883e-01 -3.662760183215141296e-02 4.111935943365097046e-02 -2.394892722368240356e-01 -2.647831104695796967e-02 3.967171311378479004e-01 -1.656656116247177124e-01 4.505848046392202377e-03 1.814915388822555542e-01 -3.285169303417205811e-01 7.253573089838027954e-02 1.469501554965972900e-01 -2.787701189517974854e-01 -1.368362605571746826e-01 3.054196387529373169e-02 1.316493004560470581e-01 1.676870435476303101e-01 -7.884558290243148804e-02 -7.046615332365036011e-02 3.594869673252105713e-01 -2.467704750597476959e-02 7.412213017232716084e-04 -2.468012571334838867e-01 -6.188419088721275330e-02 1.592268943786621094e-01
-6.160143762826919556e-02 1.490814685821533203e-01 -3.447731137275695801e-01 9.831301122903823853e-02 -7.882864773273468018e-02 2.065747678279876709e-01 -2.575896382331848145e-01 1.210569962859153748e-02 -2.419253438711166382e-01 -9.970079176127910614e-03 -4.237296581268310547e-01 5.325973406434059143e-02 1.645765006542205811e-01 2.327742055058479309e-02 -2.642953768372535706e-02 1.025717034935951233e-01 -2.551038563251495361e-01 2.544330060482025146e-02 -4.501307010650634766e-02 -3.178924024105072021e-01 -1.678826808929443359e-01 2.630688250064849854e-01 1.038373112678527832e-01 -1.988107711076736450e-01 -2.237049490213394165e-02 -9.351212531328201294e-02 8.064571022987365723e-02 -4.832407832145690918e-02 1.753132343292236328e-01 2.372482791543006897e-02 -2.576111853122711182e-01 1.339877843856811523e-01
-7.168154418468475342e-02 3.715118020772933960e-02 7.103876024484634399e-02 -1.036953404545783997e-01 -5.822284147143363953e-02 2.442342489957809448e-01 1.674037873744964600e-01 1.503502279520034790e-01 -5.630061030387878418e-02 -1.518043428659439087e-01 -8.098423480987548828e-02 -2.381212413311004639e-01 1.343808770179748535e-01 -3.114172518253326416e-01 1.138768121600151062e-01 -1.042091008275747299e-02 -2.075000405311584473e-01 1.101293265819549561e-01 1.351134106516838074e-02 -1.041162163019180298e-01 2.174742519855499268e-01 2.261810377240180969e-02 5.032178163528442383e-01 -1.072371676564216614e-01 -2.265664935111999512e-01 -7.640691101551055908e-02 -1.369860023260116577e-01 -1.046872511506080627e-01 8.476550132036209106e-02 -3.220247328281402588e-01 3.739337623119354248e-02 2.617297768592834473e-01
-6.313542276620864868e-02 -2.402619272470474243e-01 -2.559418976306915283e-01 -6.274863332509994507e-02 -2.992233037948608398e-01 9.291413426399230957e-02 -5.417869985103607178e-02 2.424505054950714111e-01 3.398022055625915527e-02 1.768047064542770386e-01 -6.748995184898376465e-02 1.152811050415039062e-01 1.554954200983047485e-01 7.220704108476638794e-02 2.622999250888824463e-01 -5.876276642084121704e-02 -2.016374319791793823e-01 -7.429074496030807495e-02 2.198560088872909546e-01 1.199207603931427002e-01 3.403664231300354004e-01 2.195762991905212402e-01 1.955620795488357544e-01 -1.558012813329696655e-01 1.088338196277618408e-01 7.448189891874790192e-03 1.089023351669311523e-01 1.215046942234039307e-01 3.299587070941925049e-01 -1.832344532012939453e-01 1.374661028385162354e-01 1.473407596349716187e-01
1.440803986042737961e-03 -3.721796721220016479e-02 -1.711918264627456665e-01 -1.424864381551742554e-01 -2.029657661914825439e-01 3.119534552097320557e-01 -3.739891946315765381e-02 2.356387525796890259e-01 4.373387433588504791e-03 9.409471414983272552e-03 -2.147662788629531860e-01 -2.364053204655647278e-02 -7.306177169084548950e-02 1.446987539529800415e-01 -9.500041604042053223e-03 4.126569256186485291e-02 1.840628832578659058e-01 -5.976400524377822876e-02 8.312697708606719971e-02 -1.961914747953414917e-01 1.305188797414302826e-02 1.831625252962112427e-01 8.654446899890899658e-02 -2.098612934350967407e-01 -1.890283077955245972e-01 1.425457559525966644e-02 2.191469520330429077e-01 -1.798211485147476196e-01 -1.311237663030624390e-01 -4.624448120594024658e-01 -3.519132360816001892e-02 4.025217592716217041e-01
-5.937334895133972168e-02 -6.279870867729187012e-02 -2.045754194259643555e-01 -1.480498462915420532e-01 -1.763779670000076294e-01 2.865042984485626221e-01 -3.711409121751785278e-02 6.679479032754898071e-02 -4.487526044249534607e-02 -2.364707589149475098e-01 -3.073647022247314453e-01 2.595705166459083557e-02 1.725759655237197876e-01 8.742524683475494385e-02 2.890507578849792480e-01 7.690232247114181519e-02 -6.740806251764297485e-02 -3.257745206356048584e-01 -1.940981745719909668e-01 1.826417744159698486e-01 -7.903002947568893433e-02 2.748019397258758545e-01 5.267570540308952332e-02 -3.034556284546852112e-02 3.184344619512557983e-02 -1.736703813076019287e-01 1.531471614725887775e-03 3.123738989233970642e-02 -2.028555236756801605e-02 -4.290093481540679932e-01 7.383711636066436768e-03 2.143089175224304199e-01
-7.687671482563018799e-02 2.939403653144836426e-01 -1.680533885955810547e-01 2.638906240463256836e-01 -6.206838786602020264e-02 1.386156082153320312e-01 -6.548964977264404297e-02 1.890355944633483887e-01 -7.585494220256805420e-02 -8.078956604003906250e-02 -1.658788323402404785e-01 5.334949865937232971e-02 4.822696149349212646e-01 -1.221934407949447632e-01 -3.437315672636032104e-02 2.726008892059326172e-01 -1.984256207942962646e-01 1.303503513336181641e-01 4.045984521508216858e-02 -1.162575930356979370e-01 3.866894170641899109e-03 1.985566020011901855e-01 5.961444601416587830e-02 -3.280441164970397949e-01 4.713530093431472778e-02 -1.371226906776428223e-01 1.007434353232383728e-01 2.245941571891307831e-02 2.253571003675460815e-01 -3.111343830823898315e-03 -2.279014289379119873e-01 1.566267460584640503e-01
-2.154708355665206909e-01 -2.419412136077880859e-02 4.757129028439521790e-02 -2.508644573390483856e-02 -2.755527198314666748e-01 1.057572662830352783e-01 -2.831260859966278076e-02 3.388818725943565369e-02 -8.509430289268493652e-02 -2.664512209594249725e-02 1.727805286645889282e-01 -1.733827590942382812e-01 2.354529350996017456e-01 -8.965739607810974121e-02 2.740097641944885254e-01 1.688508689403533936e-01 -2.245394438505172729e-01 -9.499274194240570068e-02 2.450455576181411743e-01 -9.098014980554580688e-02 1.904309093952178955e-01 -7.239213585853576660e-02 -1.173114404082298279e-01 -4.251775741577148438e-01 -2.034180425107479095e-02 -9.191744774580001831e-02 -8.113347738981246948e-02 1.223857700824737549e-01 6.824214756488800049e-02 -3.554227054119110107e-01 -2.157893730327486992e-03 3.176119625568389893e-01
3.900273144245147705e-02 3.565545380115509033e-01 -8.908572793006896973e-02 3.030474111437797546e-02 -2.181873321533203125e-01 4.117697477340698242e-02 -9.141148626804351807e-02 -1.043377667665481567e-01 -4.074877202510833740e-01 -2.167565375566482544e-01 -8.303629606962203979e-02 1.550115793943405151e-01 1.576954424381256104e-01 -1.878943666815757751e-02 -2.212525606155395508e-01 2.002157270908355713e-02 -1.858660280704498291e-01 6.724706292152404785e-02 1.691377758979797363e-01 1.804128289222717285e-02 -1.731027215719223022e-01 5.279937759041786194e-02 7.987866550683975220e-02 -1.302850246429443359e-01 -2.967296540737152100e-01 1.016600728034973145e-01 -5.556671321392059326e-02 7.394733279943466187e-02 -3.187824040651321411e-02 -1.810549944639205933e-01 2.236171364784240723e-01 4.007147848606109619e-01
1.838979870080947876e-01 2.862620353698730469e-02 -1.722096651792526245e-01 1.632074117660522461e-01 1.078722849488258362e-01 5.349097773432731628e-02 5.184479802846908569e-02 3.417947292327880859e-01 1.479748785495758057e-01 -2.598646283149719238e-02 -1.769815236330032349e-01 -6.641813088208436966e-03 4.333883896470069885e-02 1.606686115264892578e-01 -3.344171121716499329e-02 2.416695803403854370e-01 -1.282185763120651245e-01 1.339509636163711548e-01 4.409282505512237549e-01 9.314760565757751465e-03 1.740198880434036255e-01 1.388372331857681274e-01 3.602174222469329834e-01 -9.937313944101333618e-02 2.209662199020385742e-01 6.968774646520614624e-02 1.520147770643234253e-01 -1.259411573410034180e-01 9.932951629161834717e-02 -2.392356842756271362e-01 -5.037445574998855591e-02 2.313847094774246216e-01
6.057020649313926697e-02 -5.033550783991813660e-02 -3.370324373245239258e-01 3.145724534988403320e-01 -2.876700088381767273e-02 -1.901311799883842468e-02 -5.525751621462404728e-04 2.827645838260650635e-01 1.859158724546432495e-01 -2.935956232249736786e-02 -3.029922544956207275e-01 -7.375859469175338745e-02 2.439854480326175690e-02 1.057397127151489258e-01 -7.931552827358245850e-02 2.657715976238250732e-01 -2.148125320672988892e-01 3.868941590189933777e-02 2.515777349472045898e-01 1.713697910308837891e-01 4.341445490717887878e-02 -1.803493686020374298e-02 2.683652937412261963e-01 -1.975547969341278076e-01 1.702004522085189819e-01 1.131075769662857056e-01 2.530637979507446289e-01 -2.143425941467285156e-01 1.068285480141639709e-01 -1.431032866239547729e-01 1.298688650131225586e-01 1.570743322372436523e-01
-4.386784136295318604e-02 -1.231924518942832947e-01 -2.054277807474136353e-01 5.040610209107398987e-02 -2.757108807563781738e-01 2.178005874156951904e-02 9.859068691730499268e-02 -2.843376100063323975e-01 1.896452717483043671e-02 -1.697710156440734863e-01 -2.765527963638305664e-01 1.268729538423940539e-04 8.278656750917434692e-02 1.142852976918220520e-01 1.886523216962814331e-01 3.461072444915771484e-01 -7.784444093704223633e-02 3.660224750638008118e-02 2.527950108051300049e-01 2.656818330287933350e-01 -1.568751931190490723e-01 -9.920573234558105469e-02 2.979550957679748535e-01 -1.574422866106033325e-01 -1.166027635335922241e-01 1.353733893483877182e-02 1.834810376167297363e-01 1.874605268239974976e-01 -1.815043240785598755e-01 -1.822946518659591675e-01 -2.238194644451141357e-01 3.709374740719795227e-02
-7.104717940092086792e-02 -2.348874956369400024e-01 -2.181176692247390747e-01 -2.244454771280288696e-01 -2.241074293851852417e-01 1.959354132413864136e-01 -2.421239204704761505e-02 1.376052200794219971e-01 -1.266691684722900391e-01 1.274868994951248169e-01 -1.674438118934631348e-01 1.576730310916900635e-01 3.043191134929656982e-01 1.312338262796401978e-01 7.984784990549087524e-02 1.592771410942077637e-01 1.569007709622383118e-02 -1.125708296895027161e-01 1.619730442762374878e-01 1.642611473798751831e-01 1.304510086774826050e-01 2.104133367538452148e-01 2.616380751132965088e-01 -2.973697483539581299e-01 5.370959267020225525e-02 -1.928052306175231934e-01 2.669464647769927979e-01 3.309556841850280762e-02 1.800829768180847168e-01 -2.006110697984695435e-01 1.866783350706100464e-01 -5.168933048844337463e-02
2.011757791042327881e-01 6.022499874234199524e-02 -2.111075371503829956e-01 8.646681159734725952e-02 9.891220927238464355e-02 1.313162744045257568e-01 -1.491253376007080078e-01 -2.531173527240753174e-01 -3.162349164485931396e-01 -3.236568719148635864e-02 -8.907482773065567017e-02 5.682409554719924927e-02 1.246041432023048401e-01 2.276125177741050720e-02 2.076099365949630737e-01 4.047863185405731201e-02 -3.832223117351531982e-01 1.017631590366363525e-01 -2.457476705312728882e-01 6.866330653429031372e-02 1.267464458942413330e-01 3.917786106467247009e-02 3.422313928604125977e-02 2.784237824380397797e-02 -8.561175316572189331e-02 -2.774783670902252197e-01 1.993016451597213745e-01 -2.692263126373291016e-01 5.817966908216476440e-02 -2.726007401943206787e-01 -1.300532966852188110e-01 2.907213866710662842e-01
-3.994736820459365845e-02 1.365483552217483521e-01 4.673959687352180481e-02 2.798033878207206726e-02 -1.548096090555191040e-01 -8.699771761894226074e-02 -2.693291902542114258e-01 2.853404916822910309e-02 -4.895007014274597168e-01 -1.209395229816436768e-01 -4.034386947751045227e-02 2.110055536031723022e-01 1.827926337718963623e-01 1.618658602237701416e-01 -1.733087450265884399e-01 1.748739331960678101e-01 -3.507771492004394531e-01 2.543896138668060303e-01 5.487875640392303467e-02 2.664722502231597900e-02 -2.122947722673416138e-01 1.411503106355667114e-01 5.973111838102340698e-02 -6.469292193651199341e-02 4.371046088635921478e-03 -4.881585389375686646e-02 -1.590958237648010254e-01 8.545552939176559448e-02 2.470481991767883301e-01 -1.398255228996276855e-01 2.154083363711833954e-02 2.664498686790466309e-01
1.604269146919250488e-01 1.748683154582977295e-01 -2.732808291912078857e-01 -2.037874907255172729e-01 -9.229088574647903442e-02 1.126584708690643311e-01 -4.085985710844397545e-04 4.925615340471267700e-02 8.451376855373382568e-02 6.495182961225509644e-02 -1.281338781118392944e-01 -1.023418828845024109e-01 -2.289002574980258942e-02 1.876030564308166504e-01 -8.812488056719303131e-03 -5.741844885051250458e-03 -3.367782533168792725e-01 2.427846193313598633e-01 2.958379685878753662e-01 1.668325811624526978e-01 -6.626623123884201050e-02 1.680227220058441162e-01 3.305524587631225586e-01 -2.569042742252349854e-01 1.823075413703918457e-01 -1.877185702323913574e-01 -1.237023100256919861e-01 7.199629396200180054e-02 2.055158466100692749e-01 -2.508723437786102295e-01 1.127261891961097717e-01 1.652513146400451660e-01
3.686776459217071533e-01 2.205584943294525146e-01 -2.377860620617866516e-02 1.759065687656402588e-01 -2.205866128206253052e-01 6.851800531148910522e-02 2.662502229213714600e-01 -8.785506943240761757e-04 -1.120004430413246155e-01 -1.437691748142242432e-01 -2.740541100502014160e-01 1.907131969928741455e-01 -2.998561970889568329e-02 5.022577941417694092e-03 4.281540587544441223e-02 -3.194588795304298401e-02 -2.844693660736083984e-01 4.312764853239059448e-02 6.452123075723648071e-02 -4.764918610453605652e-02 -7.092978060245513916e-02 2.658996582031250000e-01 -2.437256835401058197e-02 1.351689398288726807e-01 9.979252517223358154e-02 -2.039887160062789917e-01 2.941600084304809570e-01 8.463669568300247192e-02 -1.105331778526306152e-01 -3.693904280662536621e-01 -1.071456372737884521e-01 1.482736766338348389e-01
1.625097095966339111e-01 -1.569217741489410400e-01 -5.065788328647613525e-02 -3.370910286903381348e-01 -3.256051838397979736e-01 6.239689886569976807e-02 4.511442780494689941e-02 1.095514371991157532e-02 7.345155626535415649e-02 -2.060737460851669312e-01 -1.292120516300201416e-01 2.053570002317428589e-01 8.756550401449203491e-02 -3.725998848676681519e-02 -2.710990607738494873e-03 -1.513093896210193634e-02 -2.764284312725067139e-01 2.577716708183288574e-01 -5.426788330078125000e-02 2.208669111132621765e-02 1.731558330357074738e-02 1.529993265867233276e-01 1.590893864631652832e-01 -1.441664546728134155e-01 -8.033476024866104126e-02 -8.028318732976913452e-02 1.624552882276475430e-03 -4.104591012001037598e-01 1.337579488754272461e-01 -4.150871932506561279e-01 6.850568577647209167e-03 1.302815079689025879e-01
8.906792849302291870e-03 -9.429223090410232544e-02 -9.397272765636444092e-02 4.937442485243082047e-03 4.404998943209648132e-02 9.668035060167312622e-02 9.191012382507324219e-02 -1.207436993718147278e-01 -1.705754548311233521e-01 1.201078202575445175e-02 -3.391771018505096436e-01 -2.746130526065826416e-01 2.728118002414703369e-01 4.942541942000389099e-02 -1.227124873548746109e-02 -2.708825515583157539e-03 -4.939530417323112488e-02 6.349676847457885742e-02 -1.523431204259395599e-02 -2.423553168773651123e-01 1.668699681758880615e-01 1.348470151424407959e-01 3.395183086395263672e-01 -2.762702405452728271e-01 5.136782303452491760e-02 6.346019357442855835e-02 8.405863493680953979e-02 2.466512024402618408e-01 -3.441131487488746643e-02 -2.989571690559387207e-01 -2.714628577232360840e-01 3.305335640907287598e-01
-3.808657079935073853e-02 -1.271015852689743042e-01 -4.059535264968872070e-02 -1.362022161483764648e-01 -2.873395681381225586e-01 4.399598389863967896e-02 1.525897979736328125e-01 -1.930677145719528198e-01 5.976129788905382156e-03 -1.417930722236633301e-01 -2.188485264778137207e-01 1.446744054555892944e-01 6.331773102283477783e-02 2.096391469240188599e-01 3.486828207969665527e-01 2.618398368358612061e-01 7.029395550489425659e-02 6.109327543526887894e-03 6.407282501459121704e-02 6.552769243717193604e-02 -1.588931977748870850e-01 1.539401859045028687e-01 1.766585977748036385e-03 -4.488633275032043457e-01 -9.829714894294738770e-02 6.825263053178787231e-02 1.632634103298187256e-01 8.149977773427963257e-02 7.174510508775711060e-02 -2.185240089893341064e-01 -9.011637419462203979e-02 3.429733216762542725e-01
1.478301286697387695e-01 7.882634550333023071e-02 -1.499768495559692383e-01 1.429936140775680542e-01 -2.825824320316314697e-01 2.169426083564758301e-01 1.384202092885971069e-01 -1.712806075811386108e-01 -9.789737313985824585e-02 1.068426370620727539e-01 -2.777251303195953369e-01 -5.940861627459526062e-02 2.734754681587219238e-01 2.329933643341064453e-01 3.093140721321105957e-01 1.371626742184162140e-02 -3.207748830318450928e-01 2.710734307765960693e-01 1.132807135581970215e-01 7.290314137935638428e-02 9.552133828401565552e-02 -4.938191547989845276e-02 8.954612165689468384e-02 1.380012780427932739e-01 -1.364875584840774536e-01 -6.870720535516738892e-02 3.130034208297729492e-01 -1.605234295129776001e-01 -1.445088833570480347e-01 -1.051584184169769287e-01 -8.442814648151397705e-02 8.759066462516784668e-02
2.815411686897277832e-01 9.225800633430480957e-02 6.334405392408370972e-02 -2.222775220870971680e-01 -3.211255744099617004e-02 1.726096421480178833e-01 -8.789097517728805542e-02 -8.547610044479370117e-02 1.183903291821479797e-01 -1.711573302745819092e-01 -1.407896727323532104e-01 -8.380948752164840698e-02 1.622311174869537354e-01 -6.034300476312637329e-02 2.145258933305740356e-01 -9.931033849716186523e-02 -2.586933076381683350e-01 3.013816177845001221e-01 6.808143854141235352e-02 6.070788949728012085e-03 1.487400978803634644e-01 1.815249472856521606e-01 3.205437958240509033e-01 2.065233290195465088e-01 -2.051666229963302612e-01 -3.068443536758422852e-01 1.432689726352691650e-01 -1.477417498826980591e-01 -7.952546700835227966e-03 -2.610389292240142822e-01 1.898833177983760834e-02 2.165183126926422119e-01
[truncated: 3,269,490 more chars]
