# Supplementary material for: The Language of Innovation
Source: PLoS One. 2020 Apr 30;15(4):e0230107. doi: 10.1371/journal.pone.0230107 (PMC7194493; doi:10.1371/journal.pone.0230107)
Supplement: S4 File — (GZ) [file pone.0230107.s004.tar.gz › 1982-1986/V2Run_0_VS_4500_embeddings1982-1986ED32.txt]

6.074250675737857819e-03 -9.231288731098175049e-02 1.704827845096588135e-01 8.657220005989074707e-02 8.201897889375686646e-02 1.046763285994529724e-01 3.820713460445404053e-01 -2.823392450809478760e-01 2.726502530276775360e-02 -1.517937183380126953e-01 3.149493830278515816e-03 -6.171208340674638748e-03 -2.738846279680728912e-02 9.041231125593185425e-02 -3.003048896789550781e-01 -3.437076928094029427e-03 2.789499759674072266e-01 8.235687762498855591e-02 8.272664621472358704e-03 1.226014196872711182e-01 -7.943018525838851929e-02 8.891084790229797363e-02 3.479553386569023132e-02 2.588853240013122559e-01 1.868956387042999268e-01 -1.458549499511718750e-01 -1.189223378896713257e-01 -8.710131794214248657e-02 3.281461298465728760e-01 4.334870278835296631e-01 -1.689420491456985474e-01 6.591601669788360596e-02
2.224563062191009521e-01 -1.895342320203781128e-01 3.111334145069122314e-02 -2.298454195261001587e-01 2.032173424959182739e-01 2.268597781658172607e-01 5.244554486125707626e-03 -4.537709951400756836e-01 -8.704325556755065918e-02 -4.290272295475006104e-02 1.146863773465156555e-01 -4.316578805446624756e-02 -1.013645902276039124e-01 3.329229354858398438e-01 -1.741007715463638306e-01 1.801986545324325562e-01 8.957484364509582520e-02 7.706516236066818237e-02 5.249776691198348999e-02 -1.815108656883239746e-01 -4.887437820434570312e-02 1.683890074491500854e-02 -1.549255251884460449e-01 -4.639612510800361633e-02 -3.368997201323509216e-02 -3.024235963821411133e-01 4.766874760389328003e-02 -3.422820866107940674e-01 1.082087308168411255e-01 1.924765259027481079e-01 -1.080241054296493530e-01 -5.314791202545166016e-02
2.622703611850738525e-01 -2.503195106983184814e-01 -2.433748543262481689e-01 -1.680282354354858398e-01 1.755603402853012085e-01 1.654931604862213135e-01 3.813294470310211182e-01 -1.188978180289268494e-01 -9.685450792312622070e-02 -4.323320463299751282e-02 -7.432627677917480469e-02 -2.196692228317260742e-01 -3.772842139005661011e-02 7.757554948329925537e-02 1.777405105531215668e-02 4.037222266197204590e-02 3.146419227123260498e-01 -3.665122091770172119e-01 -1.105637699365615845e-01 -8.939661085605621338e-02 -1.380005925893783569e-01 5.489796772599220276e-02 -1.511519551277160645e-01 -1.811336427927017212e-01 -2.498961538076400757e-01 -1.756832450628280640e-01 9.021443873643875122e-02 -1.659957766532897949e-01 7.531302422285079956e-02 4.562156647443771362e-02 1.271912306547164917e-01 -6.868359446525573730e-02
-6.095182150602340698e-02 -2.549620270729064941e-01 -2.032915800809860229e-01 -2.880743741989135742e-01 1.594848930835723877e-02 2.087973952293395996e-01 4.108324944972991943e-01 -6.639020889997482300e-02 -1.040293574333190918e-01 5.411298945546150208e-02 -1.762323826551437378e-01 -1.190298497676849365e-01 -2.929677963256835938e-01 2.569274902343750000e-01 -6.926213949918746948e-02 1.439482122659683228e-01 -4.787570983171463013e-02 -5.053163692355155945e-02 -1.014382168650627136e-01 2.130760438740253448e-02 -9.362136945128440857e-03 3.889833092689514160e-01 2.067022621631622314e-01 1.133103072643280029e-01 -7.011999189853668213e-02 -6.952546536922454834e-02 8.739753812551498413e-02 3.054221160709857941e-03 1.689421087503433228e-01 1.027492955327033997e-01 -1.490677744150161743e-01 -2.287322729825973511e-01
-6.528073549270629883e-02 -1.437613964080810547e-01 -8.973118662834167480e-02 -3.215934634208679199e-01 9.861845523118972778e-02 -1.076378971338272095e-01 1.924377679824829102e-01 -9.510444849729537964e-02 -1.426093131303787231e-01 2.479987591505050659e-02 1.187309101223945618e-01 -9.741339832544326782e-02 -1.057241559028625488e-01 1.073525473475456238e-01 2.235912680625915527e-01 1.181971952319145203e-01 2.178103625774383545e-01 -1.343936771154403687e-01 -1.740452945232391357e-01 -1.936729699373245239e-01 5.380154028534889221e-02 2.432927340269088745e-01 1.526157259941101074e-01 1.078013107180595398e-01 -9.525106847286224365e-02 -6.354691088199615479e-02 1.022494584321975708e-01 -1.001920551061630249e-01 4.304303824901580811e-01 2.907234728336334229e-01 -3.392962813377380371e-01 -1.272172778844833374e-01
1.072201803326606750e-01 -3.751715421676635742e-01 -5.766073986887931824e-02 -7.391812652349472046e-02 -1.375192427076399326e-03 3.612689673900604248e-01 2.284132242202758789e-01 -4.970968514680862427e-02 -3.272139653563499451e-02 4.064522087574005127e-01 6.213564798235893250e-02 -7.027636468410491943e-02 3.507047891616821289e-02 1.502628326416015625e-01 -7.461079955101013184e-02 6.967072840780019760e-03 9.238415956497192383e-02 9.568183124065399170e-02 -2.820646762847900391e-02 3.121223114430904388e-02 -1.835703700780868530e-01 1.974509656429290771e-02 -1.030044537037611008e-02 8.821203559637069702e-02 1.420819084160029888e-03 -2.505979239940643311e-01 -4.491222649812698364e-02 -1.961387246847152710e-01 3.658176362514495850e-01 2.800036668777465820e-01 -2.683908641338348389e-01 -1.790955848991870880e-02
3.060817485675215721e-03 1.562248319387435913e-01 -1.907455474138259888e-01 -1.966721564531326294e-01 1.819496899843215942e-01 2.508806884288787842e-01 2.070126235485076904e-01 -5.092825368046760559e-02 3.651146590709686279e-02 1.045421063899993896e-01 4.863357916474342346e-02 1.135423481464385986e-01 -7.670293003320693970e-02 -4.372537136077880859e-02 3.055091015994548798e-02 3.462596237659454346e-01 -9.864812716841697693e-03 4.092020913958549500e-02 -2.463174797594547272e-02 -3.115154504776000977e-01 -3.713426589965820312e-01 1.383821964263916016e-01 -1.177759841084480286e-01 1.090933755040168762e-01 -1.527138203382492065e-01 -3.767192065715789795e-01 2.572948932647705078e-01 -8.933110535144805908e-02 2.002439945936203003e-01 1.141426414251327515e-01 1.155528277158737183e-01 -1.214341595768928528e-01
2.869822084903717041e-01 -2.258013375103473663e-02 -1.725956797599792480e-01 3.269761428236961365e-02 -2.199726104736328125e-01 1.120136156678199768e-01 2.100756205618381500e-02 -1.815989017486572266e-01 3.382933139801025391e-02 -2.241345494985580444e-01 -3.462766855955123901e-02 -3.675912693142890930e-02 -4.445561766624450684e-01 -8.289959281682968140e-02 -2.281336188316345215e-01 -4.953616857528686523e-02 6.830998510122299194e-02 1.426534503698348999e-01 1.838216036558151245e-01 5.142837390303611755e-02 5.784980207681655884e-02 1.592775434255599976e-01 1.268453001976013184e-01 -9.759888052940368652e-03 -9.962849318981170654e-02 -7.653860002756118774e-02 -1.112713068723678589e-01 -2.605375349521636963e-01 3.296819329261779785e-01 2.529396116733551025e-01 -2.652628719806671143e-01 1.831817626953125000e-01
1.662683933973312378e-01 -2.361248284578323364e-01 -1.208593174815177917e-01 -6.002867594361305237e-02 1.332115978002548218e-01 3.117618858814239502e-01 2.172310370951890945e-03 -1.675904095172882080e-01 -8.455780334770679474e-03 1.712454557418823242e-01 2.366791516542434692e-01 -1.490230262279510498e-01 -1.208775863051414490e-01 1.494285762310028076e-01 -1.110903769731521606e-01 9.800512343645095825e-04 -2.470868080854415894e-02 -1.187536865472793579e-01 -1.556970477104187012e-01 -1.372922211885452271e-01 -3.831676542758941650e-01 1.147214025259017944e-01 8.965595066547393799e-02 9.311874397099018097e-03 1.661555655300617218e-02 -1.166001260280609131e-01 2.551192939281463623e-01 -2.157623171806335449e-01 4.100534021854400635e-01 1.653191298246383667e-01 -2.023696899414062500e-01 -1.029947251081466675e-01
9.032188355922698975e-02 -1.737174242734909058e-01 -1.477133780717849731e-01 -5.435084924101829529e-02 1.911305785179138184e-01 2.793761901557445526e-02 1.988020986318588257e-01 -4.588604569435119629e-01 2.070798873901367188e-01 2.076600193977355957e-01 1.868479698896408081e-01 -9.069308638572692871e-02 -6.562827620655298233e-03 2.513674199581146240e-01 -3.211833536624908447e-01 -1.935988478362560272e-02 6.447412073612213135e-02 3.586724773049354553e-02 -1.542268693447113037e-01 7.284868508577346802e-02 -3.235939145088195801e-01 -6.262523587793111801e-03 3.458650782704353333e-02 1.973198801279067993e-01 -1.716695725917816162e-01 -7.452023774385452271e-02 2.671783417463302612e-02 -4.863636568188667297e-02 1.369583457708358765e-01 8.320217579603195190e-02 -2.600536644458770752e-01 -2.068066745996475220e-01
1.557235568761825562e-01 -1.615527868270874023e-01 4.388648644089698792e-02 -3.640286028385162354e-01 -2.574803074821829796e-04 2.667766809463500977e-01 3.179761171340942383e-01 -2.191560715436935425e-01 1.207232698798179626e-01 -2.021711468696594238e-01 -1.127305850386619568e-01 -2.043924331665039062e-01 -9.777151048183441162e-02 1.590463370084762573e-01 1.659497767686843872e-01 1.532386392354965210e-01 1.931367069482803345e-01 -2.683824300765991211e-01 1.495985388755798340e-01 -1.853716820478439331e-01 -1.132620945572853088e-01 1.843835860490798950e-01 5.040349811315536499e-02 2.508662641048431396e-01 -8.174614980816841125e-03 -3.065057657659053802e-02 -8.470394462347030640e-02 -1.290183216333389282e-01 2.532420754432678223e-01 2.237811312079429626e-02 -3.104496188461780548e-02 -1.740562468767166138e-01
6.027454882860183716e-02 -4.651261121034622192e-02 -1.581100821495056152e-01 6.550575047731399536e-02 2.114789932966232300e-02 1.896873116493225098e-01 5.658508744090795517e-03 -7.487703114748001099e-02 -4.065352305769920349e-02 -1.894260384142398834e-02 9.109175205230712891e-02 -4.042857140302658081e-02 -3.990887403488159180e-01 -3.376499116420745850e-01 -1.616397947072982788e-01 9.379637241363525391e-02 3.394294083118438721e-01 -2.774278521537780762e-01 9.400409460067749023e-02 7.148043066263198853e-02 -2.850992679595947266e-01 3.346415460109710693e-01 5.571809783577919006e-02 8.609718829393386841e-02 -2.702636877074837685e-03 -1.417267601937055588e-03 4.434882476925849915e-02 -7.374569028615951538e-02 3.266868591308593750e-01 -7.979968562722206116e-03 -9.580737352371215820e-02 2.634546160697937012e-01
8.271671086549758911e-02 -2.021556943655014038e-01 1.212597591802477837e-03 -1.326721459627151489e-01 4.978077709674835205e-01 -5.646186880767345428e-03 2.774387896060943604e-01 -2.896506488323211670e-01 4.713262617588043213e-02 1.185855790972709656e-01 3.653127849102020264e-01 -1.894655227661132812e-01 -4.146852716803550720e-02 1.878463625907897949e-01 -1.864433586597442627e-01 8.967061340808868408e-02 2.645621597766876221e-01 4.143131524324417114e-02 -5.945223569869995117e-02 -1.065542083233594894e-02 -1.334091126918792725e-01 1.537257879972457886e-01 1.771051883697509766e-01 1.434736978262662888e-02 -1.837425976991653442e-01 -1.279404014348983765e-01 4.990253970026969910e-02 -2.159455567598342896e-01 8.357167243957519531e-02 -3.579059615731239319e-02 6.731546670198440552e-02 1.104556303471326828e-02
2.055775225162506104e-01 -2.506146430969238281e-01 1.354081332683563232e-01 -2.441857010126113892e-01 -6.923689972609281540e-03 2.346478104591369629e-01 2.888566553592681885e-01 5.726162716746330261e-02 1.719070971012115479e-01 -5.261972174048423767e-02 1.592338085174560547e-01 -2.082623243331909180e-01 -5.286806821823120117e-02 -3.113844394683837891e-01 -2.044283449649810791e-01 9.888819605112075806e-02 1.209029462188482285e-02 -1.091547086834907532e-01 -8.676172047853469849e-02 -6.492573767900466919e-02 2.256014943122863770e-02 1.732623577117919922e-01 1.293160170316696167e-01 2.539933621883392334e-01 1.222366690635681152e-01 -2.717708051204681396e-01 -4.861833155155181885e-02 -1.986222565174102783e-01 2.406352758407592773e-01 2.288263738155364990e-01 -2.104098945856094360e-01 -4.523415118455886841e-02
-3.040119633078575134e-02 -2.710668742656707764e-01 -1.706900149583816528e-01 -2.156494259834289551e-01 2.142601013183593750e-01 2.756268680095672607e-01 2.268691956996917725e-01 -1.199093163013458252e-01 -8.375430852174758911e-02 -1.164476424455642700e-01 -1.086593866348266602e-01 -9.436140954494476318e-02 8.096450567245483398e-02 1.560283899307250977e-01 -2.533522248268127441e-02 2.140046209096908569e-01 8.855531364679336548e-02 -2.243248969316482544e-01 2.861668728291988373e-02 1.511128097772598267e-01 -6.890860199928283691e-02 -8.961647003889083862e-02 2.546099573373794556e-02 1.090417206287384033e-01 -8.341560512781143188e-02 -2.605101168155670166e-01 -4.398034811019897461e-01 -3.436866104602813721e-01 1.873755007982254028e-01 6.008948013186454773e-02 -6.552488356828689575e-02 -8.418390899896621704e-02
1.072941422462463379e-01 8.008623123168945312e-02 -2.411532253026962280e-01 1.456857472658157349e-01 1.591343432664871216e-01 -2.168533951044082642e-02 3.313432335853576660e-01 -1.666497886180877686e-01 -2.479280903935432434e-02 2.805605530738830566e-02 6.502878665924072266e-02 1.942697763442993164e-01 2.292692661285400391e-01 1.056084930896759033e-01 7.362599670886993408e-02 6.679944694042205811e-02 -2.837510406970977783e-02 8.042543381452560425e-02 -1.938211768865585327e-01 -5.656934157013893127e-02 4.465677961707115173e-02 1.674795746803283691e-01 4.380964338779449463e-01 -1.949100941419601440e-01 -1.467749029397964478e-01 -2.262139618396759033e-01 3.076843358576297760e-02 -2.732533812522888184e-01 1.625649929046630859e-01 2.822833135724067688e-02 -2.455701828002929688e-01 2.801927924156188965e-01
3.677091300487518311e-01 -1.539355982095003128e-02 -1.108752340078353882e-01 -3.653756678104400635e-01 7.574847340583801270e-02 -8.440516144037246704e-02 1.307647675275802612e-01 -7.693793624639511108e-02 5.244313925504684448e-02 -1.195372715592384338e-01 8.964695036411285400e-03 -8.520449697971343994e-02 -9.301993995904922485e-02 -3.118669055402278900e-02 -1.266305744647979736e-01 2.576572597026824951e-01 1.247426718473434448e-01 -2.174335569143295288e-01 4.178655147552490234e-02 -1.086789518594741821e-01 -2.727149426937103271e-01 -1.311245933175086975e-02 1.502811014652252197e-01 -1.382226198911666870e-01 -5.237254500389099121e-02 -5.023957416415214539e-02 -9.626854956150054932e-02 -1.326865404844284058e-01 6.070883944630622864e-02 3.257810771465301514e-01 -4.144682288169860840e-01 -2.451089322566986084e-01
-1.069263741374015808e-01 -1.956246495246887207e-01 -6.375375390052795410e-02 -3.400047868490219116e-02 2.063807696104049683e-01 4.119285196065902710e-02 3.032852709293365479e-01 -3.737564086914062500e-01 -1.210531368851661682e-01 -1.612986251711845398e-02 2.241028249263763428e-01 -1.932506710290908813e-01 -7.229892909526824951e-02 -4.307274892926216125e-02 -2.516250014305114746e-01 -2.682035230100154877e-02 -6.093020364642143250e-02 1.655899919569492340e-02 5.262679606676101685e-02 -7.472132891416549683e-02 -3.665379285812377930e-01 -7.227199524641036987e-02 1.120165511965751648e-01 1.723339557647705078e-01 -2.866223752498626709e-01 -1.948562562465667725e-01 8.632163703441619873e-02 -1.430227160453796387e-01 3.467262983322143555e-01 3.971476852893829346e-02 -1.422247141599655151e-01 -1.063047274947166443e-01
6.402797251939773560e-02 -7.318735588341951370e-03 2.525187730789184570e-01 9.188093990087509155e-02 4.531519114971160889e-02 1.813537180423736572e-01 2.297291606664657593e-01 -7.114765048027038574e-02 -1.289356350898742676e-01 2.414712309837341309e-02 -2.724412083625793457e-02 -3.278435170650482178e-01 7.109239697456359863e-02 -1.205211272463202477e-03 -7.204279303550720215e-02 1.836159676313400269e-01 1.670229583978652954e-01 -1.238747686147689819e-01 -8.367200195789337158e-02 1.378336399793624878e-01 -2.270924746990203857e-01 1.273810714483261108e-01 2.136896550655364990e-01 3.334901928901672363e-01 4.494542628526687622e-02 -1.499753147363662720e-01 -2.087204754352569580e-01 -5.647994577884674072e-02 3.104144632816314697e-01 3.000718057155609131e-01 -2.871301770210266113e-01 -1.656496077775955200e-01
1.614608317613601685e-01 8.069162815809249878e-02 1.735004037618637085e-02 -8.690161257982254028e-02 2.497119009494781494e-01 4.279756247997283936e-01 3.587828949093818665e-02 -7.731179147958755493e-02 1.920545697212219238e-01 -1.267671138048171997e-01 -3.034545108675956726e-02 1.066112816333770752e-01 -1.308192163705825806e-01 1.336946897208690643e-02 -2.727357670664787292e-02 1.765885055065155029e-01 8.872859925031661987e-02 -1.385669261217117310e-01 1.388873904943466187e-01 -5.241526290774345398e-02 2.626919187605381012e-02 1.119476556777954102e-01 2.201653569936752319e-01 -4.121551513671875000e-01 -1.430114507675170898e-01 8.033325523138046265e-02 -1.124029532074928284e-01 -2.066489160060882568e-01 4.018894731998443604e-01 2.547633647918701172e-01 -1.861345581710338593e-02 -5.132143944501876831e-02
2.069835178554058075e-02 -1.182969659566879272e-01 -1.302430033683776855e-01 -1.151407435536384583e-01 2.379591017961502075e-01 2.259997278451919556e-01 1.999671459197998047e-01 5.021684989333152771e-02 1.290536969900131226e-01 1.287942379713058472e-01 -2.425304986536502838e-02 1.927701532840728760e-01 -9.585154801607131958e-02 1.566268652677536011e-01 1.073652878403663635e-02 2.908948063850402832e-01 3.961053490638732910e-01 -8.195260167121887207e-02 8.114886283874511719e-02 -1.325107514858245850e-01 -1.666261851787567139e-01 5.374251306056976318e-02 1.055532619357109070e-01 1.999267786741256714e-01 -1.614486239850521088e-02 -3.267242908477783203e-01 1.355882138013839722e-01 -2.478250414133071899e-01 1.293577998876571655e-01 1.813401281833648682e-01 -3.847709298133850098e-02 -3.290412425994873047e-01
5.785555019974708557e-02 -1.388643085956573486e-01 -4.832447171211242676e-01 -3.234011530876159668e-01 1.386936306953430176e-01 1.405434906482696533e-01 2.618019580841064453e-01 -2.288743853569030762e-01 -1.156981214880943298e-01 3.480108082294464111e-02 3.147023171186447144e-02 -2.493767440319061279e-01 2.142977714538574219e-01 5.084905400872230530e-02 -1.371223628520965576e-01 3.375242277979850769e-02 -1.737228035926818848e-01 1.272092312574386597e-01 9.303812682628631592e-02 -1.165463775396347046e-01 -1.244953125715255737e-01 1.424992829561233521e-01 9.865717589855194092e-02 1.271654814481735229e-01 1.960152760148048401e-02 -1.453003138303756714e-01 1.887140423059463501e-02 -9.983598440885543823e-02 1.505446583032608032e-01 4.325741901993751526e-02 -3.813666105270385742e-01 -3.179286792874336243e-02
-3.670930489897727966e-02 -1.530013382434844971e-01 -7.864543050527572632e-02 -1.725417077541351318e-01 2.684418261051177979e-01 4.106945544481277466e-02 3.201107382774353027e-01 -1.916644424200057983e-01 -2.363414503633975983e-02 1.437784880399703979e-01 6.946412473917007446e-02 -1.999846547842025757e-01 -1.600235998630523682e-01 7.864238321781158447e-02 -1.282381862401962280e-01 1.293214708566665649e-01 1.730439811944961548e-02 6.326773762702941895e-02 2.613774687051773071e-02 -9.526567906141281128e-02 -2.968627810478210449e-01 1.702666133642196655e-01 -4.245475307106971741e-02 -2.093881815671920776e-01 1.488547027111053467e-01 3.430371284484863281e-01 4.160611703991889954e-02 -2.049811035394668579e-01 3.038981556892395020e-01 2.354668527841567993e-01 -2.568667531013488770e-01 -1.453871279954910278e-01
6.852152943611145020e-02 -6.462231278419494629e-02 -1.783899664878845215e-01 -8.913818001747131348e-02 2.603127658367156982e-01 1.504152417182922363e-01 2.541660368442535400e-01 -2.422862797975540161e-01 -5.395418405532836914e-02 1.371059119701385498e-01 -3.557799011468887329e-02 -1.762074977159500122e-01 -2.103867083787918091e-01 -1.039819046854972839e-01 1.511262506246566772e-01 -3.515773266553878784e-02 2.353934496641159058e-01 -3.756747245788574219e-01 1.358827650547027588e-01 -1.227079108357429504e-01 -9.996319189667701721e-03 1.975203305482864380e-01 -2.398540526628494263e-01 5.501779913902282715e-02 1.674421876668930054e-01 -3.101296126842498779e-01 -1.115736588835716248e-01 -1.887702196836471558e-01 1.824349611997604370e-01 1.566980183124542236e-01 -1.524908840656280518e-01 -1.461892426013946533e-01
-1.671094000339508057e-01 -1.487530618906021118e-01 -1.001932006329298019e-02 -1.555279791355133057e-01 2.556873261928558350e-01 3.545989692211151123e-01 3.880530893802642822e-01 -9.446996450424194336e-02 -3.887620195746421814e-02 -8.011193573474884033e-02 -7.576299458742141724e-02 -1.995477676391601562e-01 -1.540091931819915771e-01 1.072236075997352600e-01 4.589830338954925537e-02 1.836717128753662109e-01 2.291997894644737244e-02 1.049466524273157120e-02 3.333429992198944092e-02 2.301477789878845215e-01 7.206359505653381348e-02 2.619886994361877441e-01 8.501397818326950073e-02 2.023134529590606689e-01 2.586684562265872955e-02 1.269835233688354492e-01 -4.676479101181030273e-02 -2.538120001554489136e-02 3.968722224235534668e-01 1.148843392729759216e-01 -2.760459780693054199e-01 -8.513931930065155029e-02
5.171250924468040466e-02 2.153168171644210815e-01 -3.249798119068145752e-01 -7.259104400873184204e-02 1.415980011224746704e-01 3.253404200077056885e-01 3.198818862438201904e-01 -2.738914489746093750e-01 -4.622804746031761169e-02 -6.562429666519165039e-02 2.269854694604873657e-01 -3.616250306367874146e-02 -2.923369407653808594e-01 2.051942795515060425e-01 1.495718061923980713e-01 -2.828521728515625000e-01 5.258179083466529846e-02 1.011974886059761047e-01 1.226503998041152954e-01 9.110824204981327057e-03 -2.529247105121612549e-01 1.620655804872512817e-01 -2.025836892426013947e-02 -2.119011878967285156e-01 1.459338665008544922e-01 -2.572644874453544617e-02 3.908536955714225769e-02 -1.567420363426208496e-01 3.031614795327186584e-02 5.042952299118041992e-02 -1.402233392000198364e-01 1.130035817623138428e-01
1.697507798671722412e-01 -3.198603913187980652e-02 1.739347130060195923e-01 -2.744290232658386230e-01 1.830467730760574341e-01 4.763819873332977295e-01 3.116291761398315430e-01 -6.604254245758056641e-02 1.408520787954330444e-01 1.134057492017745972e-01 -8.979852497577667236e-02 -1.526484340429306030e-01 -9.447850286960601807e-02 -2.149980813264846802e-01 3.775516897439956665e-02 -1.653312891721725464e-01 1.718376725912094116e-01 -3.228028491139411926e-02 2.296602874994277954e-01 -9.960670024156570435e-02 -1.227139011025428772e-01 5.575893074274063110e-02 5.692742019891738892e-02 -2.187626957893371582e-01 -5.628168582916259766e-02 -2.361238375306129456e-02 5.630877241492271423e-02 -1.262519657611846924e-01 2.860060930252075195e-01 5.601354315876960754e-02 -2.871496975421905518e-01 4.441286996006965637e-02
2.177665382623672485e-01 -1.789569668471813202e-02 -1.108927503228187561e-01 -1.605178117752075195e-01 7.276621460914611816e-02 2.166417986154556274e-01 5.035647749900817871e-01 -1.646171212196350098e-01 -8.082386106252670288e-02 -6.092573702335357666e-02 -6.297753006219863892e-02 -4.388897866010665894e-02 -3.961127623915672302e-02 9.787212312221527100e-02 2.394956722855567932e-02 -6.783227622509002686e-02 2.291527986526489258e-01 -2.893412709236145020e-01 -1.635602414608001709e-01 -1.070638820528984070e-01 3.168362751603126526e-02 2.370576709508895874e-01 -1.554572582244873047e-01 -4.784196242690086365e-02 -1.432224512100219727e-01 -1.245740577578544617e-01 -3.329364955425262451e-01 -2.839359641075134277e-01 1.794162392616271973e-02 2.041157335042953491e-01 -1.248940266668796539e-02 -1.452272534370422363e-01
-1.469448208808898926e-01 -1.467642039060592651e-01 9.208607673645019531e-02 -2.307083755731582642e-01 1.158375442028045654e-01 3.311162889003753662e-01 3.755918145179748535e-01 -1.431028991937637329e-01 -1.613984107971191406e-01 6.824006140232086182e-02 -1.127922311425209045e-01 -7.928448915481567383e-02 5.325998365879058838e-02 2.117999643087387085e-02 9.202563017606735229e-02 1.835262328386306763e-01 5.497620999813079834e-02 -1.828864216804504395e-01 -8.535912632942199707e-02 1.896189600229263306e-01 4.039796069264411926e-02 2.620470821857452393e-01 6.571421027183532715e-02 1.024657711386680603e-01 7.672660797834396362e-02 -1.667697131633758545e-01 1.673057377338409424e-01 -8.949836343526840210e-02 5.256083011627197266e-01 4.263557121157646179e-02 7.745402399450540543e-03 5.230233445763587952e-02
2.124166674911975861e-02 4.644922912120819092e-02 -4.081417992711067200e-02 -1.858208477497100830e-01 1.122963875532150269e-01 2.075529992580413818e-01 4.583914279937744141e-01 -1.581377536058425903e-01 -1.494931988418102264e-02 -4.246302694082260132e-02 -1.080554649233818054e-01 7.566282525658607483e-03 -1.070323511958122253e-01 1.558919697999954224e-01 8.051243424415588379e-02 2.362613677978515625e-01 1.760119944810867310e-02 1.148192137479782104e-01 -1.229530274868011475e-01 1.272898763418197632e-01 -3.400865709409117699e-03 3.349254727363586426e-01 -1.261893212795257568e-01 1.031844839453697205e-01 -7.883389294147491455e-02 1.468314975500106812e-01 -7.682529091835021973e-02 -2.901956439018249512e-01 4.554544091224670410e-01 -2.301182597875595093e-03 -1.981855034828186035e-01 -1.018588170409202576e-01
-8.008959889411926270e-02 1.992354691028594971e-01 -2.894206941127777100e-01 -1.590408682823181152e-01 1.078682318329811096e-01 1.907463520765304565e-01 3.439659178256988525e-01 1.155074834823608398e-01 -4.506815969944000244e-02 1.396331191062927246e-02 -2.197466045618057251e-01 5.843022093176841736e-02 1.019401028752326965e-01 2.593945860862731934e-01 7.763909548521041870e-02 2.675533853471279144e-02 3.104478716850280762e-01 -4.578465595841407776e-02 -5.300693586468696594e-02 -3.006040453910827637e-01 -2.935653626918792725e-01 1.612964570522308350e-01 -7.897764444351196289e-02 1.314149051904678345e-01 -1.565816253423690796e-01 -5.007389932870864868e-02 -6.597068160772323608e-02 1.009215936064720154e-01 2.199100106954574585e-01 2.529278099536895752e-01 -1.351441144943237305e-01 -1.652210950851440430e-01
2.646528482437133789e-01 2.195617184042930603e-03 -2.404415607452392578e-01 -4.978457093238830566e-02 1.195405125617980957e-01 1.753277778625488281e-01 4.390810430049896240e-02 -1.989498138427734375e-01 -5.524089559912681580e-02 -1.111228168010711670e-01 -6.611814349889755249e-02 2.075190544128417969e-01 -3.130550682544708252e-01 -3.013712540268898010e-02 -4.052587449550628662e-01 1.904150098562240601e-01 7.391430437564849854e-02 1.190382316708564758e-01 9.513159841299057007e-02 -8.014594763517379761e-02 -2.456486970186233521e-01 2.794896252453327179e-02 2.890682220458984375e-01 1.118107140064239502e-01 -1.983681619167327881e-01 -1.830233037471771240e-01 8.144816756248474121e-02 -3.139936923980712891e-01 1.021886616945266724e-01 1.978597939014434814e-01 -4.010696895420551300e-03 3.018229268491268158e-02
-8.200211077928543091e-02 -2.673104703426361084e-01 -2.961210608482360840e-01 -2.425476759672164917e-01 4.124264419078826904e-01 9.655877202749252319e-02 2.754955589771270752e-01 -5.575282964855432510e-03 -1.612952351570129395e-01 1.586811058223247528e-02 -7.485081255435943604e-02 2.546488940715789795e-01 -1.578319668769836426e-01 -1.560834348201751709e-01 -1.114192456007003784e-01 -1.707950085401535034e-01 1.039967536926269531e-01 8.748961985111236572e-02 -2.739567495882511139e-02 -1.869924664497375488e-01 -3.519317209720611572e-01 6.466146558523178101e-02 3.688208013772964478e-02 -1.103156581521034241e-01 1.321033537387847900e-01 -5.876971781253814697e-02 4.381385818123817444e-02 -9.441035240888595581e-02 1.062919348478317261e-01 -5.586360022425651550e-02 -2.900629639625549316e-01 -7.958708703517913818e-02
-1.362653225660324097e-01 1.210614815354347229e-01 -1.867084056138992310e-01 -1.951313763856887817e-01 1.417472958564758301e-01 2.868513464927673340e-01 2.876496315002441406e-01 1.509523019194602966e-03 1.253126263618469238e-01 1.155189350247383118e-01 -1.434808373451232910e-01 -2.122197151184082031e-01 -1.146414354443550110e-01 5.527684092521667480e-02 4.204104468226432800e-02 2.049244940280914307e-01 7.206587493419647217e-02 8.027528226375579834e-02 -1.856872737407684326e-01 -2.418619096279144287e-01 -1.285065412521362305e-01 -6.407713890075683594e-02 2.858000248670578003e-02 1.925584971904754639e-01 -1.271439939737319946e-01 -1.661978214979171753e-01 -1.153553090989589691e-02 -6.804861128330230713e-02 5.046637058258056641e-01 1.320313513278961182e-01 -1.505166143178939819e-01 2.182517647743225098e-01
7.840798795223236084e-02 8.731032907962799072e-02 -7.010883092880249023e-02 -3.619190454483032227e-01 1.452411562204360962e-01 3.159676194190979004e-01 1.921068578958511353e-01 -5.363108590245246887e-02 1.696089096367359161e-02 -1.241980567574501038e-01 2.410321030765771866e-03 -9.988263249397277832e-03 -1.137905474752187729e-02 -1.745697706937789917e-01 1.354058086872100830e-01 -9.361819177865982056e-02 2.220890820026397705e-01 -2.513054907321929932e-01 -1.179572567343711853e-01 -1.369350105524063110e-01 -5.682786181569099426e-02 3.856230899691581726e-02 -1.441245339810848236e-02 1.345407366752624512e-01 -1.898390054702758789e-02 -3.343269228935241699e-01 1.615247428417205811e-01 -1.585181206464767456e-01 1.795006394386291504e-01 2.718303538858890533e-02 -5.016095638275146484e-01 1.408474869094789028e-03
-9.529699385166168213e-02 6.115896627306938171e-02 4.166616592556238174e-03 -2.970713749527931213e-02 3.741458058357238770e-02 1.661404818296432495e-01 2.925204932689666748e-01 -2.105023860931396484e-01 -4.518685396760702133e-03 1.652992665767669678e-01 -6.804649718105792999e-03 -7.743134349584579468e-02 -2.584497928619384766e-01 4.217820763587951660e-01 -8.184675127267837524e-02 2.633922696113586426e-01 5.722982436418533325e-02 -6.734695285558700562e-02 -3.322730213403701782e-02 1.213145852088928223e-01 -8.045444637537002563e-02 3.140292465686798096e-01 -3.197243064641952515e-02 1.939398348331451416e-01 6.623341888189315796e-02 -7.723876088857650757e-02 7.993765920400619507e-02 -1.597060114145278931e-01 4.681681096553802490e-01 7.439919561147689819e-02 -1.472140997648239136e-01 -1.313298493623733521e-01
5.441471189260482788e-02 -8.989334851503372192e-02 -2.377831786870956421e-01 -7.907123863697052002e-02 -6.002722308039665222e-02 3.980296105146408081e-02 2.697775661945343018e-01 7.491185516119003296e-02 -4.386258125305175781e-02 8.433102630078792572e-04 -1.273167729377746582e-01 -1.475557684898376465e-01 3.041354008018970490e-02 1.327372640371322632e-01 1.063033565878868103e-02 -7.711222767829895020e-02 6.750401109457015991e-02 1.309182792901992798e-01 -5.655683111399412155e-03 1.233923155814409256e-02 -2.649504840373992920e-01 -5.136405304074287415e-02 1.362157762050628662e-01 3.969259262084960938e-01 -1.220436990261077881e-01 -1.640849659452214837e-04 -1.583185605704784393e-02 -6.242461968213319778e-03 5.425832271575927734e-01 3.826897144317626953e-01 -2.116764187812805176e-01 -8.008546382188796997e-02
-1.592152193188667297e-02 5.219059064984321594e-02 -1.214816793799400330e-01 -2.878927886486053467e-01 1.079146936535835266e-01 3.694975674152374268e-01 2.563064396381378174e-01 -3.549589589238166809e-02 -4.067009314894676208e-03 1.292977184057235718e-01 1.183002218604087830e-01 2.338475547730922699e-02 -8.851170539855957031e-02 2.419836968183517456e-01 -1.228085830807685852e-01 -2.763896435499191284e-02 -1.066789403557777405e-01 5.514430627226829529e-02 -8.114224672317504883e-02 1.472899019718170166e-01 -5.844683572649955750e-02 3.173319399356842041e-01 8.415418118238449097e-02 1.828850954771041870e-01 1.539855450391769409e-02 1.490057110786437988e-01 -8.820419758558273315e-02 -2.413289844989776611e-01 5.134778618812561035e-01 1.483814716339111328e-01 -2.903114072978496552e-02 -9.176167845726013184e-02
2.038266211748123169e-01 -1.067399978637695312e-01 1.915252953767776489e-01 -1.971208006143569946e-01 2.653386294841766357e-01 3.257707357406616211e-01 1.981097310781478882e-01 -2.020218223333358765e-01 1.020375639200210571e-02 3.357782661914825439e-01 -1.233296394348144531e-01 2.920077368617057800e-02 1.005407571792602539e-01 -2.350489050149917603e-01 1.904707960784435272e-02 -1.065458655357360840e-01 1.166388094425201416e-01 5.232670530676841736e-02 -6.311015039682388306e-02 3.882294148206710815e-02 -9.771542996168136597e-02 2.262373715639114380e-01 1.455959379673004150e-01 -1.862317323684692383e-01 -1.257000416517257690e-01 6.098224967718124390e-02 -1.671951562166213989e-01 -1.233197003602981567e-01 3.198792934417724609e-01 3.023039102554321289e-01 7.921772450208663940e-02 -8.851047605276107788e-02
-1.469442248344421387e-01 -3.265466988086700439e-01 9.081728011369705200e-02 -2.805428802967071533e-01 1.741728782653808594e-01 9.398171305656433105e-02 4.129656553268432617e-01 -5.746851488947868347e-02 7.821315526962280273e-02 -1.384355407208204269e-02 -6.797911226749420166e-02 -1.527471840381622314e-01 -5.964349582791328430e-02 1.106266900897026062e-01 -9.297716617584228516e-02 1.217668727040290833e-01 8.809807896614074707e-02 -1.226535886526107788e-01 -9.276977181434631348e-02 2.658628672361373901e-02 -1.303421799093484879e-02 1.985093355178833008e-01 -9.669470787048339844e-02 1.196356117725372314e-01 1.157416030764579773e-01 -1.759138256311416626e-01 -3.853558748960494995e-02 9.017132222652435303e-02 5.502607822418212891e-01 1.877082884311676025e-01 -5.013189744204282761e-03 1.045014038681983948e-01
3.079858124256134033e-01 3.370633814483880997e-03 6.872906535863876343e-02 2.977244555950164795e-02 7.287251204252243042e-02 2.620340287685394287e-01 3.666484355926513672e-01 -2.601926326751708984e-01 -2.996110729873180389e-02 2.165396213531494141e-01 2.250583469867706299e-01 6.412610411643981934e-02 8.416352421045303345e-02 3.989118337631225586e-02 4.222533479332923889e-02 -1.118876338005065918e-01 6.497208774089813232e-02 -2.050827145576477051e-01 8.248353749513626099e-02 -1.118149980902671814e-01 -2.609006166458129883e-01 -1.113156676292419434e-01 -4.344791173934936523e-02 1.507856547832489014e-01 4.031975567340850830e-02 -7.900540530681610107e-02 1.090123578906059265e-01 -2.886919081211090088e-01 2.959841489791870117e-01 1.459482610225677490e-01 -3.106200098991394043e-01 -1.368767768144607544e-01
1.377469003200531006e-01 -3.535557687282562256e-01 4.841690883040428162e-02 -2.207035869359970093e-01 7.061323523521423340e-02 2.992288768291473389e-01 1.353059709072113037e-01 -2.240036278963088989e-01 1.441591978073120117e-01 7.077198475599288940e-02 1.693528294563293457e-01 -1.314822286367416382e-01 -2.865297198295593262e-01 3.169908374547958374e-02 -3.726978972554206848e-02 1.553736180067062378e-01 2.760635018348693848e-01 2.252800576388835907e-02 -2.488129287958145142e-01 6.753575056791305542e-02 -1.321901530027389526e-01 7.023697346448898315e-02 2.773085534572601318e-01 4.953593760728836060e-02 8.609865605831146240e-02 -3.389177322387695312e-01 4.919616039842367172e-03 6.546366959810256958e-02 -1.060971338301897049e-02 2.456158101558685303e-01 -1.233849450945854187e-01 -1.198643520474433899e-01
-1.233242005109786987e-01 -8.119717985391616821e-02 -3.500885888934135437e-02 -4.336666464805603027e-01 1.319443285465240479e-01 1.890526562929153442e-01 3.262685835361480713e-01 4.953740537166595459e-02 -1.086656898260116577e-01 5.270497128367424011e-02 2.498400770127773285e-02 4.586475435644388199e-03 -1.826421320438385010e-01 3.823537528514862061e-01 -1.423699110746383667e-01 7.853945344686508179e-02 7.088759914040565491e-03 9.480943530797958374e-02 -2.027663029730319977e-02 1.452178955078125000e-01 -2.605774402618408203e-01 4.088429808616638184e-01 -3.785498812794685364e-02 6.345427595078945160e-03 -1.098847314715385437e-01 -1.292236894369125366e-01 5.401402711868286133e-02 -8.364432305097579956e-02 9.961925446987152100e-02 2.499483674764633179e-01 -9.127093851566314697e-02 1.383769959211349487e-01
3.548492863774299622e-02 -6.530667096376419067e-02 -8.162768185138702393e-02 -1.709146648645401001e-01 1.605233699083328247e-01 2.675369083881378174e-01 3.082708716392517090e-01 -5.621534213423728943e-02 3.801766037940979004e-02 -8.701230585575103760e-02 -1.301124691963195801e-01 -1.873698979616165161e-01 -5.359701067209243774e-02 2.991088628768920898e-01 -2.316360473632812500e-01 2.922034263610839844e-01 -1.584444940090179443e-01 3.962705284357070923e-02 -5.561501160264015198e-02 -5.481304600834846497e-02 8.048700541257858276e-02 3.469250798225402832e-01 1.154866889119148254e-01 1.757168620824813843e-01 -4.418159648776054382e-02 2.822308428585529327e-02 4.531757533550262451e-02 -3.065415918827056885e-01 3.796904981136322021e-01 -2.351371943950653076e-02 -1.526269167661666870e-01 5.657798144966363907e-03
1.452909559011459351e-01 8.837497979402542114e-02 -9.257403016090393066e-02 2.212227731943130493e-01 1.878858953714370728e-01 1.182099655270576477e-01 1.004861742258071899e-01 -2.887858152389526367e-01 3.190833032131195068e-01 1.113185659050941467e-01 -2.101940102875232697e-02 -3.537645190954208374e-02 3.116016089916229248e-02 -2.979697100818157196e-02 -2.445100396871566772e-01 1.512330770492553711e-01 3.361901640892028809e-01 -3.251209557056427002e-01 -2.446628361940383911e-01 2.251867800951004028e-01 -2.475024461746215820e-01 1.005108803510665894e-01 1.608166098594665527e-01 -2.131970524787902832e-01 -8.907904475927352905e-02 -9.609406441450119019e-02 5.549155548214912415e-02 8.046407252550125122e-02 2.081679850816726685e-01 9.973421692848205566e-02 1.091560572385787964e-01 8.060257136821746826e-02
4.795810580253601074e-02 -1.533221751451492310e-01 -2.453778833150863647e-01 6.441319733858108521e-02 6.347622722387313843e-02 2.237023115158081055e-01 5.119509696960449219e-01 -1.773015260696411133e-01 2.107447832822799683e-01 1.072183176875114441e-01 -3.994396701455116272e-02 4.443104192614555359e-02 2.846944145858287811e-02 4.870959371328353882e-02 1.190584152936935425e-01 -2.292539626359939575e-01 -4.652799572795629501e-03 2.881973385810852051e-01 1.867380589246749878e-01 -2.112384587526321411e-01 -1.973784565925598145e-01 5.734776705503463745e-02 8.642004430294036865e-02 -8.762223273515701294e-02 1.293674111366271973e-02 -1.036593541502952576e-01 9.315043687820434570e-02 -5.784946307539939880e-02 3.929321169853210449e-01 -1.563589572906494141e-01 -4.275115951895713806e-02 -9.625168889760971069e-02
7.042849808931350708e-02 -2.407369017601013184e-02 -1.553876847028732300e-01 -1.803016215562820435e-01 1.487397551536560059e-01 3.572677075862884521e-01 3.858244717121124268e-01 -1.551937460899353027e-01 -1.119574233889579773e-01 -9.596642339602112770e-04 -1.571200788021087646e-01 -1.227668300271034241e-01 -2.132903933525085449e-01 1.434622853994369507e-01 -1.340137422084808350e-01 1.887889951467514038e-01 -1.340382546186447144e-01 8.669410645961761475e-02 -2.486858516931533813e-02 1.122399196028709412e-01 -1.246861666440963745e-01 2.546990215778350830e-01 -1.850534528493881226e-01 1.540576219558715820e-01 2.870167493820190430e-01 1.034381911158561707e-01 8.128752559423446655e-02 -1.463731527328491211e-01 3.590366840362548828e-01 -5.032886192202568054e-02 -1.147251501679420471e-01 -1.788016781210899353e-02
1.695008873939514160e-01 -1.140167042613029480e-01 -8.653640002012252808e-02 1.170649677515029907e-01 -5.060301162302494049e-03 2.423711121082305908e-03 -7.967398315668106079e-02 -2.584646344184875488e-01 2.774645201861858368e-02 1.847350448369979858e-01 -2.474899739027023315e-01 9.386760741472244263e-02 1.187537014484405518e-01 -2.381056733429431915e-02 -2.942009270191192627e-01 9.345690160989761353e-02 3.285752236843109131e-01 -1.999866366386413574e-01 -1.811522990465164185e-01 -1.597895324230194092e-01 -8.987206220626831055e-02 2.145954519510269165e-01 -1.055339649319648743e-01 -1.844844520092010498e-01 8.872359991073608398e-03 -1.548280715942382812e-01 -3.725654780864715576e-01 -5.398217216134071350e-02 3.985673189163208008e-01 5.966775119304656982e-02 -9.406000375747680664e-02 7.961195707321166992e-02
2.842887043952941895e-01 -2.178419530391693115e-01 -3.966928124427795410e-01 -1.209816783666610718e-01 1.200564354658126831e-01 1.443178653717041016e-01 2.881957888603210449e-01 -1.670328825712203979e-01 -2.057741023600101471e-02 -1.613984107971191406e-01 -7.031012326478958130e-02 2.413333654403686523e-01 -2.424978613853454590e-01 -1.234284341335296631e-01 -2.173546999692916870e-01 1.431136727333068848e-01 1.453890055418014526e-01 2.576773464679718018e-01 4.170685634016990662e-02 -1.417801380157470703e-01 -1.644608974456787109e-01 1.359676755964756012e-02 1.345923244953155518e-01 1.265242546796798706e-01 -9.923315048217773438e-02 -3.781813383102416992e-02 -7.591687887907028198e-02 -2.104255110025405884e-01 2.791453897953033447e-02 1.818711310625076294e-01 1.224958002567291260e-01 2.029506415128707886e-01
3.064763545989990234e-01 -5.932591482996940613e-02 -1.810656636953353882e-01 -9.287054091691970825e-02 1.327425539493560791e-01 1.210843324661254883e-01 2.274085283279418945e-01 -2.639847397804260254e-01 -1.272563785314559937e-01 -1.836767494678497314e-01 -2.176132053136825562e-02 1.387066245079040527e-01 -2.020575404167175293e-01 -8.831990510225296021e-02 -1.619596332311630249e-01 2.993200719356536865e-01 2.808722257614135742e-01 9.512149542570114136e-02 -6.505385041236877441e-02 -3.919434919953346252e-02 -1.764875352382659912e-01 -6.590669602155685425e-02 3.483697474002838135e-01 2.283680438995361328e-01 -2.713256776332855225e-01 -2.766638249158859253e-02 9.719120711088180542e-02 -1.235695406794548035e-01 1.866372823715209961e-01 1.281163841485977173e-01 3.840844705700874329e-02 1.372276693582534790e-01
-3.357457369565963745e-02 -6.070860475301742554e-02 1.616046428680419922e-01 -2.101742774248123169e-01 3.714878857135772705e-01 3.835696578025817871e-01 3.063946366310119629e-01 -8.918724209070205688e-02 1.125590577721595764e-01 -1.196328252553939819e-01 1.089546754956245422e-01 -7.303814054466784000e-04 -8.914092183113098145e-02 4.036650806665420532e-02 2.552135884761810303e-01 1.012725010514259338e-01 9.279231727123260498e-02 -2.119231671094894409e-01 7.943743839859962463e-03 3.253751993179321289e-02 -1.363622397184371948e-01 2.058223336935043335e-01 1.618895828723907471e-01 -4.913883656263351440e-02 -2.864482812583446503e-02 1.437860168516635895e-02 1.008673012256622314e-01 -6.269853329285979271e-04 6.250744313001632690e-02 3.934126794338226318e-01 -3.145824074745178223e-01 -3.239645063877105713e-02
1.914947777986526489e-01 -5.474717915058135986e-02 -2.218116521835327148e-01 -5.176866427063941956e-02 1.367781609296798706e-01 1.567251235246658325e-01 2.959475815296173096e-01 -1.364725679159164429e-01 1.616203635931015015e-01 2.182137519121170044e-01 1.012558415532112122e-01 5.829021707177162170e-02 -9.911240637302398682e-02 -1.219097524881362915e-01 -2.790943682193756104e-01 4.133469760417938232e-01 2.281236648559570312e-01 5.814076866954565048e-04 -1.479727327823638916e-01 -2.537896633148193359e-01 -2.552977018058300018e-02 2.366186827421188354e-01 1.639331132173538208e-01 -5.430654063820838928e-02 -2.395388334989547729e-01 -3.360178694128990173e-02 -1.709572821855545044e-01 1.433475781232118607e-02 4.536822438240051270e-02 6.220009177923202515e-02 -2.195857465267181396e-01 1.767875552177429199e-01
2.572851181030273438e-01 -3.110134303569793701e-01 -1.285499185323715210e-01 -4.830381274223327637e-02 1.315585374832153320e-01 -9.020238183438777924e-03 3.961342573165893555e-01 -1.643386334180831909e-01 9.575784951448440552e-02 -6.101005151867866516e-02 -1.605956442654132843e-02 1.113225519657135010e-01 1.057583745568990707e-02 2.624728344380855560e-02 -2.241290658712387085e-01 2.505249716341495514e-02 1.639757305383682251e-01 1.028145924210548401e-01 -1.032559797167778015e-01 -3.342582881450653076e-01 -1.142013669013977051e-01 2.120322361588478088e-02 3.427872955799102783e-01 2.008373150601983070e-03 -6.962573528289794922e-02 -3.409160673618316650e-01 -2.702593207359313965e-01 4.366692528128623962e-02 3.785988315939903259e-02 2.029262781143188477e-01 -9.661554545164108276e-02 -2.966417558491230011e-02
2.331423945724964142e-02 -7.500652223825454712e-02 -1.824417412281036377e-01 1.538413166999816895e-01 1.588715314865112305e-01 4.831573963165283203e-01 1.410460621118545532e-01 -1.413625031709671021e-01 -2.675290405750274658e-01 -1.098574548959732056e-01 -1.987478435039520264e-01 2.118626236915588379e-02 6.743425130844116211e-02 1.805139631032943726e-01 -1.778993755578994751e-01 -2.201180160045623779e-01 1.737169772386550903e-01 -1.540550291538238525e-01 -3.023347258567810059e-02 -1.314805261790752411e-02 8.579324930906295776e-02 2.969699501991271973e-01 2.023121714591979980e-01 9.806563705205917358e-02 -9.775800257921218872e-02 1.801206320524215698e-01 4.881943017244338989e-02 -6.838349997997283936e-02 1.607236713171005249e-01 3.124383389949798584e-01 1.382128596305847168e-01 6.919872015714645386e-02
2.073671817779541016e-01 -4.105157405138015747e-02 1.012834310531616211e-01 -1.880379319190979004e-01 2.853775024414062500e-01 4.660490900278091431e-02 8.890105038881301880e-02 -1.384419351816177368e-01 8.430339395999908447e-02 5.975912138819694519e-02 -1.098819896578788757e-01 -1.165429577231407166e-01 3.903407976031303406e-02 -2.979749739170074463e-01 3.268037736415863037e-02 1.237820908427238464e-01 8.178842067718505859e-02 -3.694021999835968018e-01 -9.818889200687408447e-02 -1.217037960886955261e-01 -1.853451877832412720e-01 4.524605348706245422e-02 2.460510432720184326e-01 1.468769758939743042e-01 -6.290788948535919189e-02 -3.469634056091308594e-01 7.788094133138656616e-02 -2.673538029193878174e-01 2.288160026073455811e-01 1.015832424163818359e-01 -2.665491700172424316e-01 -1.850808560848236084e-01
2.279494851827621460e-01 4.053764790296554565e-02 -5.520706996321678162e-02 -7.508514821529388428e-02 1.161498874425888062e-01 3.451362848281860352e-01 1.908548772335052490e-01 -1.594345867633819580e-01 1.392910182476043701e-01 -2.839215844869613647e-02 5.356447398662567139e-02 -3.747292608022689819e-02 -2.842396199703216553e-01 -9.872811287641525269e-02 6.340809166431427002e-02 5.469358712434768677e-02 1.658653840422630310e-02 -2.129809558391571045e-01 -1.283392608165740967e-01 -9.611851722002029419e-02 -2.271148748695850372e-02 1.316666305065155029e-01 2.934163808822631836e-01 1.755671948194503784e-01 -3.835789561271667480e-01 -2.494435757398605347e-01 -2.324518412351608276e-01 -2.650089859962463379e-01 1.850076168775558472e-01 -1.585919857025146484e-01 -1.451185047626495361e-01 -3.241402655839920044e-02
1.303516030311584473e-01 -3.134408593177795410e-01 2.844969183206558228e-02 5.979973822832107544e-02 -2.438986748456954956e-01 2.051391005516052246e-01 2.302758693695068359e-01 -5.282483529299497604e-03 1.567120999097824097e-01 -1.924245804548263550e-01 -1.926604509353637695e-01 -1.066690981388092041e-01 -2.887817025184631348e-01 1.466343104839324951e-01 -1.108671575784683228e-01 1.076598688960075378e-01 1.369976401329040527e-01 9.108358621597290039e-02 -1.490233391523361206e-01 -1.130671352148056030e-01 -1.011815816164016724e-01 2.387605607509613037e-01 8.969418704509735107e-02 -2.942342758178710938e-01 9.313172101974487305e-02 -1.408782601356506348e-01 -2.888643145561218262e-01 9.440137445926666260e-02 2.258767485618591309e-01 7.756296545267105103e-02 -9.411227703094482422e-02 2.760540246963500977e-01
7.663986086845397949e-02 -4.034088551998138428e-01 -1.450926512479782104e-01 -1.831250824034214020e-02 1.401943117380142212e-01 1.377277821302413940e-01 2.630712091922760010e-01 -2.941963374614715576e-01 1.288109719753265381e-01 -2.443349510431289673e-01 2.445362694561481476e-02 2.546767294406890869e-01 1.740577071905136108e-01 -3.095224313437938690e-02 -6.443421542644500732e-02 4.585215449333190918e-02 -3.793366625905036926e-02 1.633531451225280762e-01 -1.161546111106872559e-01 -2.290735095739364624e-01 -1.954061985015869141e-01 1.431298106908798218e-01 1.762536615133285522e-01 1.497973650693893433e-01 -1.031538993120193481e-01 -2.992214262485504150e-01 -2.326242923736572266e-01 -1.698445342481136322e-02 -4.428587853908538818e-02 1.302551329135894775e-01 -2.003296315670013428e-01 -1.282971203327178955e-01
-2.932209968566894531e-01 6.855127960443496704e-02 -1.125531271100044250e-01 9.567578881978988647e-02 1.974145323038101196e-01 -3.449326753616333008e-02 -2.440863661468029022e-02 -2.257462143898010254e-01 1.251146104186773300e-02 -1.335173845291137695e-01 -1.211018487811088562e-01 -1.235124021768569946e-01 1.425689905881881714e-01 -1.538658421486616135e-02 7.257346808910369873e-02 -1.115576773881912231e-01 3.009476065635681152e-01 -3.141155093908309937e-02 1.231588050723075867e-02 3.513836488127708435e-02 -2.223253250122070312e-01 4.566486552357673645e-02 3.821172714233398438e-01 3.003355860710144043e-01 -1.662156432867050171e-01 -2.498009800910949707e-01 -1.306833624839782715e-01 -9.284303337335586548e-02 1.142097339034080505e-01 3.931530117988586426e-01 -1.707313209772109985e-01 1.282251924276351929e-01
9.770864993333816528e-02 -1.283495593816041946e-02 -1.690658777952194214e-01 3.383279591798782349e-02 8.547189831733703613e-02 2.323355525732040405e-01 2.588718384504318237e-02 -2.105081230401992798e-01 -3.617472946643829346e-02 -1.029455438256263733e-01 -3.896510899066925049e-01 -1.494804322719573975e-01 1.044379454106092453e-02 -1.776209175586700439e-01 6.518952548503875732e-02 1.333339959383010864e-01 3.782136365771293640e-02 -2.410518974065780640e-01 -1.349876672029495239e-01 4.091905057430267334e-02 -1.243632882833480835e-01 5.732509493827819824e-01 2.524815313518047333e-02 1.983170062303543091e-01 1.453844308853149414e-01 -2.111957967281341553e-02 5.886079743504524231e-02 -1.897490583360195160e-02 -2.662589307874441147e-03 3.065903186798095703e-01 -1.225959137082099915e-01 1.288505494594573975e-01
3.186716511845588684e-02 -3.004727065563201904e-01 -1.071309149265289307e-01 -1.046364083886146545e-01 1.124229803681373596e-01 2.085135579109191895e-01 4.936780631542205811e-01 -6.685502082109451294e-02 9.427943825721740723e-02 -3.115737438201904297e-02 -8.048167824745178223e-02 -4.565099999308586121e-02 1.087776049971580505e-01 7.310074567794799805e-02 -2.170198708772659302e-01 -9.358119219541549683e-03 -1.051642298698425293e-01 -8.705557137727737427e-02 -2.443110793828964233e-01 -1.344783753156661987e-01 -7.002618163824081421e-02 1.756190806627273560e-01 -2.383764982223510742e-01 9.329589456319808960e-02 -1.398544944822788239e-02 -3.437841683626174927e-02 2.696000933647155762e-01 -2.717678546905517578e-01 2.359529435634613037e-01 1.596794426441192627e-01 -2.328492850065231323e-01 -1.348887532949447632e-01
1.120116282254457474e-02 4.933552350848913193e-03 -1.692404448986053467e-01 2.206417918205261230e-02 3.775819838047027588e-01 2.016210258007049561e-01 2.072213776409626007e-02 -1.204376593232154846e-01 2.239370644092559814e-01 -3.259524106979370117e-01 -3.277467489242553711e-01 1.447045430541038513e-02 2.516092956066131592e-01 -8.610126376152038574e-02 -2.004199028015136719e-01 -1.237425506114959717e-01 1.309534013271331787e-01 -5.265669524669647217e-02 -1.452738493680953979e-01 4.249060899019241333e-02 -2.369532585144042969e-01 7.714293897151947021e-02 2.605773508548736572e-01 1.072615012526512146e-02 -2.639299333095550537e-01 -1.831377297639846802e-01 -2.161251194775104523e-02 -2.672286331653594971e-01 -4.488334432244300842e-02 1.732726953923702240e-02 -1.784063130617141724e-01 1.344672217965126038e-02
-8.191524539142847061e-04 -2.989850006997585297e-02 4.663214087486267090e-02 -4.513209760189056396e-01 6.371492892503738403e-02 7.036613672971725464e-02 1.985131353139877319e-01 -2.527821362018585205e-01 1.329655945301055908e-01 1.236747056245803833e-01 -3.428101241588592529e-01 4.037374258041381836e-02 -4.754721373319625854e-02 1.135327145457267761e-01 1.129865944385528564e-01 1.217232495546340942e-01 -3.228326793760061264e-03 -1.761945933103561401e-01 2.219360321760177612e-03 -1.727082766592502594e-02 -5.204344168305397034e-03 2.514392882585525513e-02 4.979683831334114075e-02 1.881697624921798706e-01 -1.321474909782409668e-01 -1.820013821125030518e-01 -9.009966254234313965e-02 3.261226788163185120e-02 4.800083339214324951e-01 2.590382397174835205e-01 -2.392322570085525513e-01 -4.063332453370094299e-02
5.522764287889003754e-03 8.004535734653472900e-02 -1.490879654884338379e-01 -1.575055867433547974e-01 -7.403802871704101562e-02 4.439882934093475342e-02 4.195354580879211426e-01 -2.486883550882339478e-01 -2.369902133941650391e-01 -4.022079706192016602e-02 7.141138892620801926e-03 -1.981196999549865723e-01 1.772298067808151245e-01 -2.363900421187281609e-03 -8.782802522182464600e-02 -4.132468998432159424e-02 -3.306026011705398560e-02 3.368152678012847900e-01 9.003962576389312744e-02 -2.280458807945251465e-01 -2.977195382118225098e-01 2.541511952877044678e-01 5.344949290156364441e-02 1.751568019390106201e-01 -4.819542169570922852e-02 -1.883074641227722168e-01 1.832826733589172363e-01 -2.966121211647987366e-02 2.036330550909042358e-01 1.601888090372085571e-01 -2.224592119455337524e-01 -1.140632256865501404e-01
2.256525754928588867e-01 -1.720811873674392700e-01 -2.583553493022918701e-01 -1.527417898178100586e-01 -6.248304620385169983e-02 2.344249188899993896e-01 1.633574664592742920e-01 -1.153063712990842760e-04 2.567047253251075745e-02 -1.852421015501022339e-01 -2.883963882923126221e-01 1.568875014781951904e-01 2.501583993434906006e-01 2.359260320663452148e-01 -1.718301922082901001e-01 -2.500939369201660156e-01 1.122051328420639038e-01 -3.033235073089599609e-01 1.153966262936592102e-01 1.181773096323013306e-01 -1.591353416442871094e-01 2.879855632781982422e-01 5.028440803289413452e-02 -9.916435927152633667e-02 -1.948519498109817505e-01 -9.026513993740081787e-02 6.226932257413864136e-02 -1.781301200389862061e-01 5.996084958314895630e-02 2.278008311986923218e-01 -3.211931139230728149e-02 5.615270696580410004e-03
1.785292327404022217e-01 -1.562100350856781006e-01 -2.601732611656188965e-01 3.413730487227439880e-02 -8.588272333145141602e-02 1.525323539972305298e-01 -4.896967485547065735e-02 -1.214153915643692017e-01 1.758188605308532715e-01 -1.948919333517551422e-02 -1.676333136856555939e-02 1.574134230613708496e-01 -3.175201714038848877e-01 -2.606909275054931641e-01 -1.002072095870971680e-01 4.020495712757110596e-02 1.880017518997192383e-01 -2.458813190460205078e-01 2.733368612825870514e-02 -1.578081399202346802e-01 -2.044565677642822266e-01 2.944040894508361816e-01 -6.754993647336959839e-02 1.497120857238769531e-01 -9.457576274871826172e-02 -1.298019737005233765e-01 -2.700743265450000763e-02 -3.893301188945770264e-01 2.501372694969177246e-01 1.450645923614501953e-01 -2.449205145239830017e-02 2.260119020938873291e-01
3.102439641952514648e-01 -1.741408109664916992e-01 -1.784758865833282471e-01 -1.813060790300369263e-02 1.018134579062461853e-01 3.320346400141716003e-02 2.879665195941925049e-01 -1.630105078220367432e-01 -1.156951189041137695e-01 -3.836056962609291077e-02 1.838590651750564575e-01 1.443410813808441162e-01 -2.053696811199188232e-01 -9.734515100717544556e-02 -2.646871209144592285e-01 2.274896651506423950e-01 1.316537857055664062e-01 1.401495784521102905e-01 -1.210364475846290588e-01 -1.156410202383995056e-01 -3.677909970283508301e-01 6.919019669294357300e-02 3.381774723529815674e-01 4.584496840834617615e-02 -2.402126789093017578e-01 -4.616511985659599304e-02 -2.411189489066600800e-03 -1.321340650320053101e-01 1.153641566634178162e-01 2.090182900428771973e-01 -2.948844246566295624e-02 1.436341702938079834e-01
3.150877058506011963e-01 1.119682472199201584e-02 -3.319807052612304688e-01 -2.579033374786376953e-02 9.203055500984191895e-02 1.524822562932968140e-01 3.591424226760864258e-01 -2.285757362842559814e-01 -1.495408117771148682e-01 -1.503447890281677246e-01 -3.801628015935420990e-03 1.403869837522506714e-01 -2.620899975299835205e-01 -1.785564571619033813e-01 -2.539987564086914062e-01 6.270620226860046387e-02 1.283747851848602295e-01 8.594143390655517578e-02 -5.956443771719932556e-02 2.910597063601016998e-02 -3.176674246788024902e-01 -2.490987814962863922e-02 2.774793207645416260e-01 1.614199429750442505e-01 -6.018246710300445557e-02 -3.296351432800292969e-02 8.611074090003967285e-02 -1.481699049472808838e-01 -3.512248024344444275e-02 1.765961050987243652e-01 -3.580602630972862244e-02 2.059912532567977905e-01
1.620535999536514282e-01 -5.055073276162147522e-02 -1.077531799674034119e-01 2.646362781524658203e-01 2.331063151359558105e-02 2.493385970592498779e-01 1.867235451936721802e-01 1.444972902536392212e-01 1.103510186076164246e-01 -1.194249540567398071e-01 -3.378772437572479248e-01 -1.377326399087905884e-01 -2.332455515861511230e-01 -2.079787999391555786e-01 -1.779901534318923950e-01 1.115860119462013245e-01 1.771212518215179443e-01 2.463344484567642212e-01 2.541449666023254395e-02 8.563412725925445557e-02 -2.733266949653625488e-01 7.633539289236068726e-02 -2.017196966335177422e-03 1.153093948960304260e-01 -1.160054951906204224e-01 -2.025999873876571655e-01 2.415511198341846466e-02 -2.379963696002960205e-01 3.912760019302368164e-01 -4.389581829309463501e-02 -7.039319723844528198e-02 6.438165903091430664e-02
2.462775260210037231e-01 -9.588579088449478149e-02 -2.099057286977767944e-01 -6.419743597507476807e-02 4.147276282310485840e-01 5.427595600485801697e-02 1.219571083784103394e-01 -1.807193458080291748e-01 1.414580643177032471e-01 7.723858207464218140e-02 5.929763242602348328e-02 2.550970613956451416e-01 -1.666705906391143799e-01 -1.221465393900871277e-01 -2.136333882808685303e-01 -4.345796257257461548e-02 1.921110600233078003e-01 1.405034065246582031e-01 -2.449791580438613892e-01 -1.592772006988525391e-01 -2.622812986373901367e-01 2.633753698319196701e-03 4.134965240955352783e-01 1.265337467193603516e-01 -2.295486070215702057e-02 -9.452898800373077393e-02 -1.175891533493995667e-01 -9.234573692083358765e-02 1.422479301691055298e-01 9.296845644712448120e-02 -1.053533479571342468e-01 -7.130963355302810669e-02
4.098369181156158447e-02 -1.943624168634414673e-01 -8.185170590877532959e-02 -1.085571944713592529e-01 6.708826124668121338e-02 2.287074774503707886e-01 -7.133165001869201660e-02 -2.977762818336486816e-01 -8.795290440320968628e-02 3.197802975773811340e-02 1.330646425485610962e-01 1.049325764179229736e-01 6.168062612414360046e-02 -1.571018993854522705e-01 1.426801271736621857e-02 1.648533046245574951e-01 2.298693209886550903e-01 1.257099062204360962e-01 -3.711663484573364258e-01 2.725627273321151733e-02 -1.652765870094299316e-01 3.020410984754562378e-02 1.140655279159545898e-01 -7.726185768842697144e-02 -2.330921441316604614e-01 -3.926936537027359009e-02 -3.321971893310546875e-01 -2.749085724353790283e-01 1.386889219284057617e-01 3.797555267810821533e-01 -1.415590196847915649e-01 1.360168159008026123e-01
1.760828197002410889e-01 -9.763085842132568359e-02 6.667868047952651978e-02 5.407314747571945190e-02 -4.049913026392459869e-03 -9.449808858335018158e-03 1.530774533748626709e-01 -8.909309655427932739e-02 3.027509152889251709e-01 7.877954840660095215e-02 -1.510141789913177490e-01 -2.150315977632999420e-02 -2.454929947853088379e-01 -1.295733451843261719e-02 7.937055826187133789e-02 4.765468835830688477e-02 2.963138818740844727e-01 2.230614610016345978e-02 4.702692851424217224e-02 8.325496315956115723e-02 -6.650174409151077271e-02 3.180248737335205078e-01 1.540683507919311523e-01 -6.508398056030273438e-02 -2.131637930870056152e-01 2.775412425398826599e-02 -1.922686696052551270e-01 -2.236208021640777588e-01 5.048815011978149414e-01 9.497926384210586548e-02 5.698530003428459167e-02 3.148742318153381348e-01
1.901106685400009155e-01 -1.856116205453872681e-01 -2.670005559921264648e-01 -1.219879388809204102e-01 4.065508544445037842e-01 -4.774933680891990662e-02 2.578398287296295166e-01 -2.074537426233291626e-01 -1.552019920200109482e-02 -2.125956118106842041e-01 -7.607082277536392212e-02 1.579332649707794189e-01 -1.008856445550918579e-01 -6.092300638556480408e-03 -1.013648137450218201e-02 -1.804422140121459961e-01 5.015727132558822632e-02 6.124329287558794022e-03 1.356156263500452042e-02 -3.006071746349334717e-01 -2.747018039226531982e-01 1.406565457582473755e-01 2.756285071372985840e-01 -2.070062458515167236e-01 -2.906009368598461151e-02 -1.618617027997970581e-01 2.070871926844120026e-02 2.839684486389160156e-02 3.925845399498939514e-02 -3.419629856944084167e-02 -2.456719875335693359e-01 -2.204429954290390015e-01
1.478339582681655884e-01 -4.360844567418098450e-02 -1.563790738582611084e-01 -1.650106012821197510e-01 8.560779690742492676e-02 5.989889055490493774e-02 4.249820411205291748e-01 -1.767525635659694672e-02 -1.076007485389709473e-01 5.893497541546821594e-02 1.217331588268280029e-01 -2.265925556421279907e-01 7.626216113567352295e-02 3.770854473114013672e-01 2.975445054471492767e-02 2.180452346801757812e-01 1.116907107643783092e-03 1.164085865020751953e-01 -1.308315545320510864e-01 -5.056583788245916367e-03 -1.233588531613349915e-01 3.288077414035797119e-01 -6.490350514650344849e-02 1.164003983139991760e-01 -2.515512704849243164e-02 1.977645326405763626e-03 -4.724631831049919128e-02 -1.629911661148071289e-01 4.780588150024414062e-01 1.520402580499649048e-01 -4.483863338828086853e-02 1.338013354688882828e-02
1.870165914297103882e-01 -1.488651484251022339e-01 -4.439944624900817871e-01 3.220425685867667198e-03 1.541866660118103027e-01 2.440386116504669189e-01 1.952242106199264526e-01 -1.721667945384979248e-01 -1.144420281052589417e-01 -1.910316795110702515e-01 5.297592282295227051e-02 1.916532814502716064e-01 -2.683969140052795410e-01 -5.299472250044345856e-03 -2.259162515401840210e-01 2.291960865259170532e-01 8.321449905633926392e-02 1.230131015181541443e-01 -2.883306005969643593e-03 -4.826155304908752441e-02 -2.477914690971374512e-01 5.949731171131134033e-02 3.494505882263183594e-01 9.715435653924942017e-02 -1.563154757022857666e-01 -1.000745519995689392e-01 4.041360318660736084e-02 7.536670565605163574e-02 1.126009374856948853e-01 1.371318548917770386e-01 1.349141597747802734e-01 1.324390769004821777e-01
3.001009225845336914e-01 -1.273328512907028198e-01 -3.133358955383300781e-01 -1.062242090702056885e-01 1.342033445835113525e-01 1.808540076017379761e-01 2.623675465583801270e-01 -1.943968087434768677e-01 1.820305585861206055e-01 -1.417770236730575562e-01 -7.103174924850463867e-02 1.351968497037887573e-01 -3.025639355182647705e-01 -1.993659585714340210e-01 -1.937745064496994019e-01 3.110914826393127441e-01 1.122598722577095032e-01 9.395146369934082031e-02 -6.873425841331481934e-02 7.640482392162084579e-03 -2.350087463855743408e-01 -5.029201135039329529e-02 2.519156634807586670e-01 7.802708446979522705e-02 -2.699688374996185303e-01 -7.696537673473358154e-02 -4.686662927269935608e-02 -7.034569233655929565e-02 6.624507904052734375e-02 1.941845118999481201e-01 2.396914921700954437e-02 5.096237361431121826e-02
2.030944637954235077e-02 -1.009550224989652634e-02 -1.072041392326354980e-01 -2.939458787441253662e-01 -1.164968982338905334e-01 -4.931009933352470398e-02 1.223792694509029388e-02 -2.951453626155853271e-01 -1.380216926336288452e-01 -1.107558328658342361e-02 -3.726651072502136230e-01 3.784377127885818481e-02 2.309936583042144775e-01 5.025227740406990051e-02 -1.081457436084747314e-01 1.964392364025115967e-01 -6.107292696833610535e-02 -9.090279042720794678e-02 -2.191046327352523804e-01 -2.178463786840438843e-01 -2.892891168594360352e-01 2.193288356065750122e-01 2.287675142288208008e-01 -1.093035861849784851e-01 -5.283551663160324097e-02 -2.773101031780242920e-01 -2.540866844356060028e-02 -1.608703285455703735e-01 2.046646922826766968e-01 2.304092049598693848e-02 -2.638224959373474121e-01 1.044186428189277649e-01
1.201774328947067261e-01 -9.554623812437057495e-02 -6.822591274976730347e-02 -1.039540171623229980e-01 1.193652525544166565e-01 -1.066145822405815125e-01 1.105920597910881042e-01 -7.633202522993087769e-02 -3.342393785715103149e-02 -2.025113999843597412e-01 -1.382784545421600342e-01 -1.599127054214477539e-01 1.397348791360855103e-01 -1.017776280641555786e-01 -2.717012539505958557e-02 -2.442583441734313965e-01 2.714867293834686279e-01 5.764894559979438782e-02 1.052422598004341125e-01 -2.174989581108093262e-01 -3.065281808376312256e-01 2.507916390895843506e-01 4.283876121044158936e-01 4.427335038781166077e-02 1.409687548875808716e-01 -6.011284142732620239e-02 1.792415380477905273e-01 -1.674373298883438110e-01 1.503717899322509766e-01 7.781077176332473755e-02 -1.198205575346946716e-01 3.684770464897155762e-01
3.808527439832687378e-02 -1.978558450937271118e-01 -5.123050138354301453e-02 -2.203008234500885010e-01 5.186468958854675293e-01 -2.490568719804286957e-02 1.984330117702484131e-01 -1.319699883460998535e-01 -8.515747636556625366e-02 -2.320729792118072510e-01 4.448216035962104797e-02 2.447105348110198975e-01 -1.512034386396408081e-01 -7.403445988893508911e-02 -2.367660105228424072e-01 -1.743885427713394165e-01 5.827502533793449402e-02 -6.126827560365200043e-03 -1.810559034347534180e-01 -2.296238392591476440e-01 -3.267604112625122070e-01 1.431219130754470825e-01 2.323749810457229614e-01 1.898484304547309875e-03 1.070662364363670349e-01 -1.456611752510070801e-01 -8.957755565643310547e-02 -1.036294102668762207e-01 1.338091939687728882e-01 -1.919968053698539734e-02 -4.297737404704093933e-02 4.785708338022232056e-02
-1.333325356245040894e-01 2.131903171539306641e-01 -3.399354517459869385e-01 -3.488310277462005615e-01 1.896864026784896851e-01 2.621972858905792236e-01 1.263149231672286987e-01 2.589204348623752594e-02 2.289556413888931274e-01 1.475120335817337036e-01 1.740802824497222900e-02 1.157389134168624878e-01 -9.563541412353515625e-02 2.557495534420013428e-01 -8.540190011262893677e-02 -1.975223794579505920e-02 2.398468255996704102e-01 -8.062861114740371704e-02 -4.483080282807350159e-02 -2.486071735620498657e-01 -1.345244050025939941e-01 2.376066595315933228e-01 5.106870457530021667e-02 2.488830834627151489e-01 -1.064617261290550232e-01 -1.581101268529891968e-01 -2.618363127112388611e-02 2.167412266135215759e-02 1.382588744163513184e-01 2.269555926322937012e-01 -1.546789705753326416e-01 -9.527157992124557495e-02
1.901570111513137817e-01 1.041504293680191040e-01 -3.487933576107025146e-01 2.527733892202377319e-02 -9.248060733079910278e-02 3.797274529933929443e-01 3.181350231170654297e-01 -1.422273367643356323e-01 -2.792666852474212646e-01 -7.280024886131286621e-02 -3.332607448101043701e-02 2.778407633304595947e-01 2.396371960639953613e-01 6.391169875860214233e-02 -6.955742835998535156e-02 4.807599633932113647e-02 7.980803400278091431e-02 -3.385554254055023193e-01 -2.112190984189510345e-02 -2.255550399422645569e-02 -2.580130994319915771e-01 2.151341885328292847e-01 4.717564582824707031e-02 -8.448475599288940430e-02 2.668795175850391388e-03 2.200610004365444183e-02 6.547391414642333984e-02 1.399561017751693726e-01 1.643811315298080444e-01 6.245462223887443542e-03 -1.744965463876724243e-01 -1.487265899777412415e-02
2.299723923206329346e-01 -9.897784888744354248e-02 -3.893499728292226791e-03 -1.699578016996383667e-01 1.469451338052749634e-01 9.472651034593582153e-02 2.755746841430664062e-01 -2.110901474952697754e-01 2.657715082168579102e-01 -1.086344718933105469e-01 1.548925489187240601e-01 -2.260316759347915649e-01 -1.802990883588790894e-01 3.402684330940246582e-01 2.313333936035633087e-02 9.751138277351856232e-04 3.251504153013229370e-02 1.591761261224746704e-01 2.923133373260498047e-01 -1.443416178226470947e-01 -3.135417103767395020e-01 2.200231850147247314e-01 1.339648514986038208e-01 6.646703463047742844e-03 -1.554141938686370850e-01 6.639591883867979050e-03 -9.383143484592437744e-02 -1.735046654939651489e-01 6.510027498006820679e-02 1.726806014776229858e-01 -2.343821674585342407e-01 -3.900920227169990540e-02
2.246861159801483154e-01 2.314073033630847931e-02 5.325698107481002808e-02 2.358408411964774132e-03 6.461089849472045898e-02 -2.057344466447830200e-02 1.926085352897644043e-01 5.351600423455238342e-02 -2.102726399898529053e-01 -2.650981545448303223e-01 -1.572904288768768311e-01 -7.829674519598484039e-03 9.514022618532180786e-02 -9.486067295074462891e-02 1.526348143815994263e-01 1.066273823380470276e-01 -9.019149094820022583e-02 1.812099367380142212e-01 -5.164886638522148132e-02 -2.225864976644515991e-01 -3.503985106945037842e-01 2.536862194538116455e-01 2.201525419950485229e-01 -1.544868052005767822e-01 -4.463187605142593384e-02 -3.786584436893463135e-01 -2.556306309998035431e-02 -2.997189462184906006e-01 2.032418847084045410e-01 7.461724430322647095e-02 -2.302772700786590576e-01 1.454441547393798828e-01
2.101392112672328949e-02 -2.690437436103820801e-02 -2.701502144336700439e-01 -3.183073922991752625e-02 4.525015875697135925e-02 1.014093384146690369e-01 9.788643568754196167e-02 -1.427094191312789917e-01 -1.916393339633941650e-01 -1.455164849758148193e-01 -1.994650959968566895e-01 -7.044948637485504150e-02 1.840080916881561279e-01 3.214810416102409363e-02 -5.532049015164375305e-02 -3.319763243198394775e-01 3.385830298066139221e-02 -3.227301537990570068e-01 1.217521131038665771e-01 -3.195900917053222656e-01 -2.538440525531768799e-01 1.769328713417053223e-01 6.998688727617263794e-02 -5.124049261212348938e-02 7.343583554029464722e-02 1.104208361357450485e-02 -4.976199939846992493e-02 -4.381050169467926025e-02 2.636755108833312988e-01 7.253894954919815063e-02 -4.554660022258758545e-01 1.186392456293106079e-01
-1.579413414001464844e-01 -2.423099726438522339e-01 -4.588786512613296509e-02 -1.944510340690612793e-01 -4.881678323727101088e-04 1.199399977922439575e-01 2.175004929304122925e-01 -1.461261212825775146e-01 -1.025854572653770447e-01 -1.820166707038879395e-01 -3.548482432961463928e-02 -8.584475517272949219e-02 -5.254280194640159607e-02 9.497897326946258545e-02 4.017148539423942566e-02 2.117253988981246948e-01 2.519265711307525635e-01 -1.868669837713241577e-01 -2.135215848684310913e-01 -1.474283337593078613e-01 -1.098271831870079041e-02 1.787178218364715576e-02 -6.423960439860820770e-04 1.940406560897827148e-01 -3.883567824959754944e-02 -1.730461716651916504e-01 3.630474209785461426e-02 8.837997913360595703e-02 4.589838385581970215e-01 2.450074106454849243e-01 -3.564080297946929932e-01 -2.019011229276657104e-01
1.246469244360923767e-01 -1.831362098455429077e-01 -2.299103289842605591e-01 5.796132609248161316e-02 3.128541409969329834e-01 2.810923941433429718e-02 2.870259881019592285e-01 -3.051296174526214600e-01 6.534222513437271118e-02 -2.513126730918884277e-01 -1.632655262947082520e-01 5.462177470326423645e-02 1.449742913246154785e-01 -1.343084573745727539e-01 -9.182732552289962769e-02 -3.434460610151290894e-02 6.447370629757642746e-03 1.669307649135589600e-01 -1.916980892419815063e-01 -2.253834009170532227e-01 -1.226392164826393127e-01 -5.930892005562782288e-02 2.586140334606170654e-01 4.769579693675041199e-02 6.981793791055679321e-02 -3.256945013999938965e-01 -2.920232117176055908e-01 -9.080348163843154907e-02 2.482914775609970093e-01 3.893449530005455017e-02 -5.070062354207038879e-02 -3.792833536863327026e-02
6.911932677030563354e-02 -2.329888045787811279e-01 -3.095261454582214355e-01 1.916796341538429260e-02 2.078736573457717896e-02 5.880936980247497559e-02 -6.971198320388793945e-02 -1.588359624147415161e-01 2.914115786552429199e-01 -1.529404520988464355e-01 -2.971878945827484131e-01 -2.217508852481842041e-02 -3.220991417765617371e-02 1.524135619401931763e-01 5.802673473954200745e-02 -1.843523234128952026e-02 5.004652217030525208e-02 -1.985364109277725220e-01 -1.544837504625320435e-01 9.999572299420833588e-03 -1.915429383516311646e-01 3.214562535285949707e-01 5.789647251367568970e-02 2.886115908622741699e-01 1.536141932010650635e-01 -1.063265800476074219e-01 2.261608988046646118e-01 -2.496151439845561981e-02 1.343468278646469116e-01 1.378578394651412964e-01 -3.162474036216735840e-01 2.634172141551971436e-01
-3.944111987948417664e-02 -2.290003597736358643e-01 -7.346474379301071167e-02 -3.050197660923004150e-01 2.520560622215270996e-01 4.274569153785705566e-01 3.171783089637756348e-01 -1.459027081727981567e-01 6.595017760992050171e-02 9.107682853937149048e-02 -7.197252660989761353e-02 6.684384495019912720e-02 -2.746151089668273926e-01 6.024195253849029541e-02 1.344843357801437378e-01 1.685389578342437744e-01 -4.334125667810440063e-03 -1.088136509060859680e-01 5.541507899761199951e-02 1.013424769043922424e-01 8.170539885759353638e-02 1.595604866743087769e-01 -9.148370474576950073e-02 -2.544009499251842499e-02 -1.089199353009462357e-02 -9.038659930229187012e-02 4.929047822952270508e-02 6.509659439325332642e-02 3.553464710712432861e-01 3.147444725036621094e-01 -1.387069821357727051e-01 -7.562289386987686157e-02
8.380285650491714478e-02 -3.783089295029640198e-02 -1.340250670909881592e-01 -1.658465117216110229e-01 1.656560152769088745e-01 2.563444972038269043e-01 5.054559558629989624e-02 -1.181669756770133972e-01 -6.545285135507583618e-02 -2.044911496341228485e-02 -1.529277563095092773e-01 -1.383938044309616089e-01 7.913807057775557041e-04 1.306088119745254517e-01 -3.257948458194732666e-01 1.991557627916336060e-01 4.758505150675773621e-02 5.863321479409933090e-03 1.361542493104934692e-01 -1.584286242723464966e-02 1.566044241189956665e-01 5.490233656018972397e-03 1.290119141340255737e-01 -1.337502747774124146e-01 -1.550500690937042236e-01 -3.074522018432617188e-01 2.909297645092010498e-01 -2.423919551074504852e-02 4.056295752525329590e-01 3.731692731380462646e-01 1.624041348695755005e-01 -1.102816909551620483e-01
1.479082256555557251e-01 -1.131349354982376099e-01 -3.935936689376831055e-01 -4.155625030398368835e-02 1.744198352098464966e-01 2.171256095170974731e-01 1.952691078186035156e-01 -6.858920305967330933e-02 5.886472016572952271e-02 -1.866219341754913330e-01 6.004658341407775879e-02 -1.280622631311416626e-01 -3.077878355979919434e-01 7.735459506511688232e-02 3.526412248611450195e-01 -1.058468893170356750e-01 4.801588505506515503e-02 -4.400362446904182434e-02 -2.400645986199378967e-02 2.175498753786087036e-02 9.759483858942985535e-03 3.228467702865600586e-01 -4.022877290844917297e-02 -2.774770259857177734e-01 -4.107938334345817566e-02 -2.543330490589141846e-01 -1.509499251842498779e-01 -1.996556967496871948e-01 1.064646318554878235e-01 1.177675724029541016e-01 -1.819041669368743896e-01 -1.347698122262954712e-01
-1.030105054378509521e-01 -1.301026195287704468e-01 -1.416839510202407837e-01 -2.358646839857101440e-01 4.653351902961730957e-01 3.592685461044311523e-01 7.183521986007690430e-02 -5.959428474307060242e-02 1.074794977903366089e-01 1.892987936735153198e-01 -2.131873071193695068e-01 -1.057261973619461060e-01 2.473899349570274353e-02 5.292670428752899170e-02 -2.438273578882217407e-01 8.422438055276870728e-02 2.190924808382987976e-02 -1.281378269195556641e-01 -5.805978551506996155e-02 -2.208525314927101135e-02 -6.076380610466003418e-02 1.120710521936416626e-01 8.920425921678543091e-02 1.158836856484413147e-01 -2.309049218893051147e-01 -8.524825423955917358e-02 2.708481550216674805e-01 -4.577650502324104309e-02 1.142894700169563293e-01 3.108572661876678467e-01 -2.511272430419921875e-01 3.559979051351547241e-02
3.734824433922767639e-02 -3.274215161800384521e-01 1.401242464780807495e-01 -8.563916385173797607e-02 1.118512451648712158e-01 2.660796642303466797e-01 1.777757555246353149e-01 -9.526783972978591919e-02 1.239760071039199829e-01 -9.579925984144210815e-02 3.113202452659606934e-01 1.573751568794250488e-01 -1.583407633006572723e-02 -5.244635790586471558e-02 -1.060674637556076050e-01 -3.787963464856147766e-02 3.658766150474548340e-01 6.866353005170822144e-02 -2.102457284927368164e-01 -2.643210589885711670e-01 -2.099686563014984131e-01 1.624069511890411377e-01 1.108986511826515198e-01 -1.112029105424880981e-01 -7.439776510000228882e-02 -7.107130438089370728e-02 -1.072456464171409607e-01 -1.644978672266006470e-01 1.831574440002441406e-01 1.268661320209503174e-01 -3.359115421772003174e-01 -1.382698863744735718e-01
-3.902519494295120239e-02 -1.245325729250907898e-01 -1.597641259431838989e-01 -1.979514062404632568e-01 1.379422843456268311e-01 2.438600957393646240e-01 4.211320877075195312e-01 -1.599458307027816772e-01 -1.235476434230804443e-01 -5.160630494356155396e-02 2.092079818248748779e-02 -2.320183068513870239e-01 -1.576913446187973022e-01 1.099781021475791931e-01 4.836020246148109436e-02 3.289854228496551514e-01 -1.911105401813983917e-02 -3.166664540767669678e-01 1.978833228349685669e-01 9.617092460393905640e-02 -1.025145426392555237e-01 2.838116884231567383e-01 -1.009605154395103455e-01 7.386863976716995239e-02 -9.505228698253631592e-02 -1.700198948383331299e-01 -1.354804039001464844e-01 -2.546095289289951324e-02 3.139024972915649414e-01 8.333899080753326416e-03 -7.577435672283172607e-02 7.142993155866861343e-03
2.440607696771621704e-01 6.969003379344940186e-02 -1.038093641400337219e-01 6.231041625142097473e-02 -1.860578507184982300e-01 1.638833880424499512e-01 3.777354061603546143e-01 -1.370721608400344849e-01 1.480192244052886963e-01 -2.590849399566650391e-01 1.226127054542303085e-02 1.348446607589721680e-01 -6.056886166334152222e-02 1.640601307153701782e-01 -2.147447764873504639e-01 -2.820967435836791992e-01 9.891130775213241577e-02 2.414404898881912231e-01 -8.583347499370574951e-02 -1.787772327661514282e-01 -1.275004744529724121e-01 5.943888425827026367e-02 7.489050179719924927e-02 -4.693426936864852905e-02 -1.296628117561340332e-01 -3.369366228580474854e-01 2.111541293561458588e-02 -2.326454594731330872e-02 3.267771303653717041e-01 -1.731242537498474121e-01 -1.737928688526153564e-01 -3.213276714086532593e-02
-5.137880146503448486e-02 -1.808865517377853394e-01 -3.177402168512344360e-02 -6.985222548246383667e-02 1.966667920351028442e-01 3.249507248401641846e-01 3.412679433822631836e-01 -4.069293290376663208e-02 2.145891487598419189e-01 2.130455709993839264e-02 -1.130915284156799316e-01 -1.147740632295608521e-01 -2.062827795743942261e-01 2.422713637351989746e-01 1.482922285795211792e-01 -5.282689258456230164e-02 -4.373041167855262756e-02 -2.304046899080276489e-01 9.677301347255706787e-02 6.670702993869781494e-02 4.425808414816856384e-02 1.740846633911132812e-01 7.167997211217880249e-02 -3.827709332108497620e-02 -2.214121818542480469e-01 -1.513260006904602051e-01 1.987401992082595825e-01 -3.369840607047080994e-02 4.117766320705413818e-01 1.278648674488067627e-01 -2.993969023227691650e-01 -4.562320560216903687e-02
9.798062592744827271e-02 -1.353420764207839966e-01 -2.131116576492786407e-02 -1.278100162744522095e-01 -1.550749093294143677e-01 2.438808232545852661e-01 3.108133077621459961e-01 -1.668560504913330078e-01 -3.068187236785888672e-01 -1.486070156097412109e-01 1.194621846079826355e-01 -8.485753834247589111e-02 1.835609525442123413e-01 -1.536215394735336304e-01 -2.007421553134918213e-01 -2.213992774486541748e-01 2.091293036937713623e-02 -1.136681903153657913e-02 2.266856655478477478e-02 -1.022918422677321360e-05 -3.541016280651092529e-01 1.109000667929649353e-01 1.055300161242485046e-01 -7.950702309608459473e-02 2.380638420581817627e-01 -1.995407938957214355e-01 -3.094641864299774170e-01 -1.329326778650283813e-01 1.865332275629043579e-01 8.277462422847747803e-02 -2.282149046659469604e-01 -5.598643794655799866e-02
2.069189846515655518e-01 -7.809443026781082153e-02 -2.208823412656784058e-01 -2.432743161916732788e-01 4.045450687408447266e-02 2.299472093582153320e-01 2.140714377164840698e-01 -1.457190215587615967e-01 2.127791196107864380e-01 1.249720007181167603e-01 3.261281251907348633e-01 -1.376344263553619385e-01 -8.973728865385055542e-02 2.243899703025817871e-01 -7.360965758562088013e-02 2.497231066226959229e-01 7.167042046785354614e-02 3.902699798345565796e-02 -2.955608963966369629e-01 -2.901608124375343323e-02 1.602757163345813751e-02 1.092278212308883667e-01 -5.147336516529321671e-03 7.851617783308029175e-02 2.454051673412322998e-01 -4.496988654136657715e-02 8.955820649862289429e-02 -2.090095877647399902e-01 3.531395792961120605e-01 1.610580831766128540e-01 -1.724546849727630615e-01 -3.981921076774597168e-02
1.222529411315917969e-01 -1.050307303667068481e-01 -1.121773421764373779e-01 -1.636498980224132538e-02 2.842524945735931396e-01 3.180164694786071777e-01 3.166705965995788574e-01 -2.886069715023040771e-01 1.267603486776351929e-01 -1.204560324549674988e-01 -2.570511400699615479e-02 1.292244642972946167e-01 -3.185150623321533203e-01 -2.537074983119964600e-01 -3.020802438259124756e-01 2.498055100440979004e-01 7.714951038360595703e-02 -8.157627284526824951e-02 -1.319209206849336624e-02 -2.205090597271919250e-02 -1.929478943347930908e-01 -1.510393917560577393e-01 -6.100847572088241577e-02 1.216643676161766052e-01 2.700225412845611572e-01 -8.930341154336929321e-02 -3.941000252962112427e-02 -1.924068778753280640e-01 4.826508462429046631e-02 1.191716119647026062e-01 1.409356668591499329e-02 1.506826002150774002e-02
2.540013752877712250e-02 3.888877807185053825e-03 -3.238509595394134521e-02 -2.716560959815979004e-01 2.394677847623825073e-01 3.347114622592926025e-01 2.159848213195800781e-01 4.249507188796997070e-02 -1.402673572301864624e-01 -1.090011447668075562e-01 -1.772300451993942261e-01 4.883987084031105042e-02 -6.094524264335632324e-02 3.063212931156158447e-01 4.745533317327499390e-02 -2.257040739059448242e-01 1.897634565830230713e-01 8.572546392679214478e-02 1.538705527782440186e-01 3.030524551868438721e-01 -1.860903650522232056e-01 9.669975191354751587e-02 -1.419253498315811157e-01 1.498723030090332031e-01 1.142857670783996582e-01 -1.485408246517181396e-01 -1.713857501745223999e-01 -2.281436473131179810e-01 9.183288365602493286e-02 2.458334267139434814e-01 -2.264901548624038696e-01 9.162035584449768066e-02
1.122735440731048584e-01 9.229905158281326294e-02 -1.587243974208831787e-01 -2.323354408144950867e-02 2.997735738754272461e-01 -2.094791829586029053e-01 2.385103106498718262e-01 -2.537761628627777100e-01 -2.153940200805664062e-01 2.190848067402839661e-02 -1.369842290878295898e-01 -1.646237373352050781e-01 -4.452953487634658813e-02 -1.212375611066818237e-01 -1.692412197589874268e-01 -1.185040101408958435e-01 2.796392142772674561e-01 1.549837877973914146e-03 -8.101041428744792938e-03 -3.749023079872131348e-01 -8.737998083233833313e-03 2.554486095905303955e-01 3.179435133934020996e-01 -4.062737151980400085e-02 -3.116317838430404663e-02 -2.730039060115814209e-01 2.664171531796455383e-02 -2.100367844104766846e-01 2.617158554494380951e-02 -1.218248065561056137e-02 -1.868722140789031982e-01 5.505155399441719055e-02
1.205767504870891571e-02 5.823710560798645020e-02 -2.524756491184234619e-01 -1.985643655061721802e-01 7.071487605571746826e-02 5.721575394272804260e-02 3.965795934200286865e-01 -3.810605406761169434e-01 -1.111445799469947815e-01 -1.882230192422866821e-01 1.169910505414009094e-01 -1.912561953067779541e-01 2.110400944948196411e-01 7.911629974842071533e-03 -3.385562896728515625e-01 -5.547582730650901794e-02 3.829584270715713501e-02 1.010973528027534485e-01 2.563208341598510742e-01 3.455539792776107788e-02 -1.314240843057632446e-01 6.394085288047790527e-02 4.773484170436859131e-02 2.979066073894500732e-01 -6.700234860181808472e-02 -4.145823419094085693e-03 7.077115774154663086e-02 -1.221918314695358276e-01 1.932163536548614502e-01 1.669714003801345825e-01 -1.733795702457427979e-01 -1.072452887892723083e-01
2.088777162134647369e-02 1.483390629291534424e-01 -3.392903804779052734e-01 -3.182529807090759277e-01 1.089254692196846008e-01 -4.992178827524185181e-02 3.558792471885681152e-01 1.835478097200393677e-02 7.104430347681045532e-02 -5.388767272233963013e-02 8.871997147798538208e-02 -1.737202107906341553e-01 -9.823834523558616638e-03 1.620475053787231445e-01 -4.138658568263053894e-02 6.538830697536468506e-02 1.377886533737182617e-01 6.963634490966796875e-02 -1.097962781786918640e-01 -3.982482850551605225e-01 -1.368029862642288208e-01 1.646148115396499634e-01 1.912356168031692505e-02 6.578785181045532227e-02 -1.853975355625152588e-01 -2.137568444013595581e-01 2.691050767898559570e-01 5.889515392482280731e-03 2.500351667404174805e-01 5.300847440958023071e-02 -2.783078253269195557e-01 3.419178351759910583e-02
-1.704735904932022095e-01 1.279951483011245728e-01 -1.749549508094787598e-01 -1.962067335844039917e-01 2.451845407485961914e-01 2.183655649423599243e-01 3.347036540508270264e-01 5.179977416992187500e-02 -1.175546646118164062e-01 -2.571955509483814240e-02 -1.481116861104965210e-01 2.659289864823222160e-03 -2.153559327125549316e-01 1.546735018491744995e-01 1.606165319681167603e-01 1.016734391450881958e-01 -9.548377245664596558e-02 -1.899260468780994415e-02 -2.272377610206604004e-01 -3.145197629928588867e-01 -1.589647829532623291e-01 1.025830507278442383e-01 1.240279749035835266e-01 5.985770374536514282e-02 -5.518321692943572998e-02 -2.253619134426116943e-01 -8.610917255282402039e-03 -1.060158163309097290e-01 3.810595273971557617e-01 1.729196459054946899e-01 -2.469496130943298340e-01 -6.359269469976425171e-02
-1.646406054496765137e-01 -4.968095570802688599e-02 -3.068214952945709229e-01 -2.664560973644256592e-01 3.430936336517333984e-01 -7.020644843578338623e-03 1.798973977565765381e-01 -5.570064112544059753e-02 -1.639398783445358276e-01 -7.955174148082733154e-02 1.328828185796737671e-01 2.764615118503570557e-01 -2.642385661602020264e-01 2.460514567792415619e-02 -2.847704291343688965e-01 -1.791174151003360748e-02 1.887460798025131226e-01 9.978046640753746033e-03 -5.115166306495666504e-02 -1.048786789178848267e-01 -2.617158889770507812e-01 5.220015719532966614e-02 1.121052205562591553e-01 -9.770220518112182617e-02 8.623487502336502075e-02 -3.234470784664154053e-01 7.469067722558975220e-02 5.102710798382759094e-02 1.288181096315383911e-01 -2.082061953842639923e-02 -3.026894032955169678e-01 3.692121431231498718e-02
2.897557104006409645e-03 -2.276281565427780151e-01 -8.552876859903335571e-02 3.620094805955886841e-02 6.591757386922836304e-02 3.093314468860626221e-01 7.576727867126464844e-02 -2.026429921388626099e-01 2.128428518772125244e-01 -7.601426541805267334e-02 3.788987547159194946e-02 -7.341393828392028809e-02 -4.242613315582275391e-01 1.306067556142807007e-01 -2.171629965305328369e-01 1.561613008379936218e-02 2.020383775234222412e-01 -1.323185414075851440e-01 -1.845991164445877075e-01 1.598631031811237335e-02 -1.469908207654953003e-01 -1.643582433462142944e-01 1.879143267869949341e-01 1.992544978857040405e-01 -4.696590360254049301e-03 -3.918734788894653320e-01 -6.870651245117187500e-02 -1.525051593780517578e-01 9.784450381994247437e-02 5.970512051135301590e-03 -2.877049446105957031e-01 -1.037359610199928284e-02
1.587012559175491333e-01 -1.970481686294078827e-02 -6.081016361713409424e-02 1.593790799379348755e-01 -5.856857448816299438e-02 2.226100265979766846e-01 -1.443047970533370972e-01 -1.702418476343154907e-01 -6.327895075082778931e-02 -8.445148915052413940e-02 1.889921873807907104e-01 1.694316267967224121e-01 -1.617674529552459717e-01 -2.001010030508041382e-01 -4.067291319370269775e-02 2.436162903904914856e-02 2.003769278526306152e-01 -1.705713123083114624e-01 -1.549732983112335205e-01 -1.880273818969726562e-01 -8.562964946031570435e-02 2.792457044124603271e-01 2.212984710931777954e-01 2.775320038199424744e-02 2.005082927644252777e-02 -1.466930359601974487e-01 2.233851253986358643e-01 -3.660391867160797119e-01 4.461700022220611572e-01 1.153348982334136963e-01 5.197676271200180054e-02 1.181862428784370422e-01
-2.471625059843063354e-02 1.891412734985351562e-01 -2.064181119203567505e-01 -2.278591394424438477e-01 1.998042166233062744e-01 1.112330864998511970e-04 2.256127744913101196e-01 -1.245034039020538330e-01 2.002247273921966553e-01 -1.032077670097351074e-01 -2.887014113366603851e-02 -1.196952611207962036e-01 -1.880817115306854248e-01 1.990128457546234131e-01 1.029353812336921692e-01 2.107348740100860596e-01 1.588930189609527588e-01 1.490598171949386597e-01 -2.249668240547180176e-01 -2.254554033279418945e-01 -1.466244161128997803e-01 1.740898787975311279e-01 9.184942394495010376e-02 2.278072237968444824e-01 -4.628154262900352478e-02 -3.670694530010223389e-01 -1.247458998113870621e-02 3.586577996611595154e-02 2.201286554336547852e-01 -1.178954988718032837e-01 -2.800231277942657471e-01 -1.635155826807022095e-01
6.665085256099700928e-02 3.023402206599712372e-02 -1.432332694530487061e-01 1.627864390611648560e-01 2.017828077077865601e-01 -1.143734809011220932e-02 3.207903802394866943e-01 -3.430674672126770020e-01 -2.431930601596832275e-01 -1.148596778512001038e-01 1.140314787626266479e-01 1.802730858325958252e-01 1.589701324701309204e-01 2.817703224718570709e-02 -1.432915478944778442e-01 2.250465750694274902e-02 -9.897575713694095612e-03 7.823521643877029419e-02 1.491521950811147690e-02 -1.943902112543582916e-02 -4.174408502876758575e-03 1.436619758605957031e-01 2.125153243541717529e-01 -1.372138708829879761e-01 -1.156637147068977356e-01 -5.105654001235961914e-01 -1.316247433423995972e-01 -3.096800446510314941e-01 1.245598122477531433e-01 1.295880824327468872e-01 -3.272431716322898865e-02 9.545350074768066406e-02
-2.179091796278953552e-02 -8.159445971250534058e-02 2.092348933219909668e-01 -2.654148638248443604e-01 2.132970839738845825e-01 3.165117800235748291e-01 -9.973914176225662231e-02 -3.421787023544311523e-01 2.569678425788879395e-01 6.600400060415267944e-02 1.263796240091323853e-01 -4.298206046223640442e-02 -6.369753181934356689e-02 -1.840203851461410522e-01 1.030826345086097717e-01 -3.701366111636161804e-02 8.059830963611602783e-02 2.178121730685234070e-02 8.264125138521194458e-02 -4.172205924987792969e-02 -1.479302048683166504e-01 2.315787822008132935e-01 -4.432755336165428162e-02 4.946859553456306458e-02 2.762622535228729248e-01 -1.528715789318084717e-01 9.017331153154373169e-02 -2.804122567176818848e-01 3.886520564556121826e-01 1.171576827764511108e-01 -1.316754519939422607e-01 -6.145051121711730957e-02
-5.540696904063224792e-02 -2.755336761474609375e-01 -6.250023096799850464e-02 -1.599145829677581787e-01 1.340945158153772354e-02 2.514111697673797607e-01 2.507390081882476807e-01 -3.745043873786926270e-01 -8.983089588582515717e-03 -2.793173193931579590e-01 1.621384173631668091e-01 1.237245053052902222e-01 3.746138513088226318e-02 4.685719683766365051e-02 9.563267230987548828e-02 3.497044146060943604e-01 1.024291366338729858e-01 -7.812719047069549561e-02 -8.503559231758117676e-02 1.028542816638946533e-01 -2.595679461956024170e-01 2.193168401718139648e-01 -7.597400248050689697e-02 -4.662210121750831604e-02 -2.976876869797706604e-02 2.265570312738418579e-02 9.816140681505203247e-02 -1.265016943216323853e-01 -8.467301726341247559e-02 5.232668481767177582e-03 -3.041078150272369385e-01 2.928227186203002930e-01
-9.392984956502914429e-02 7.516489923000335693e-02 -2.353909462690353394e-01 -8.062328398227691650e-02 -6.817769259214401245e-02 7.185277342796325684e-02 -1.897490117698907852e-03 -2.153594642877578735e-01 -2.104696631431579590e-01 -2.289639711380004883e-01 -2.778710126876831055e-01 -8.419321477413177490e-02 2.051292508840560913e-01 1.456620097160339355e-01 2.904288470745086670e-02 8.430976420640945435e-02 1.263927519321441650e-01 -6.195446103811264038e-02 1.395489126443862915e-01 -9.727591276168823242e-02 -3.397438526153564453e-01 8.618901669979095459e-02 1.370686590671539307e-01 -2.335329502820968628e-01 -7.246728986501693726e-02 -1.046909689903259277e-01 4.211254790425300598e-02 -2.791931480169296265e-02 4.385745227336883545e-01 -6.194228678941726685e-02 -3.466139733791351318e-01 1.874409019947052002e-01
1.299632489681243896e-01 2.141457237303256989e-02 1.647900491952896118e-01 -2.784048020839691162e-01 2.095004171133041382e-01 2.183386981487274170e-01 3.251680731773376465e-01 1.746432296931743622e-02 1.298084259033203125e-01 3.398951143026351929e-02 3.093373670708388090e-04 -8.855236321687698364e-02 -2.108395844697952271e-02 -1.168748065829277039e-01 6.863366812467575073e-02 -6.544271856546401978e-02 2.489839643239974976e-01 -3.656468689441680908e-01 -5.097422748804092407e-02 1.100701689720153809e-01 -2.921401709318161011e-02 7.272426784038543701e-02 7.980905473232269287e-02 9.196089953184127808e-02 -1.137771531939506531e-01 -2.761934101581573486e-01 -9.866807609796524048e-02 -1.363853812217712402e-01 2.797815203666687012e-01 1.766143143177032471e-01 -4.034552574157714844e-01 -1.012722626328468323e-01
-5.126290395855903625e-02 1.462001353502273560e-02 3.315800800919532776e-02 -2.457263469696044922e-01 5.003275871276855469e-01 4.097422063350677490e-01 1.779504269361495972e-01 -1.257855743169784546e-01 9.815111756324768066e-02 -1.682307422161102295e-01 -4.957382380962371826e-02 -2.045947015285491943e-01 1.477049756795167923e-02 4.979558289051055908e-03 -5.299947038292884827e-02 -1.077584107406437397e-03 2.562158741056919098e-02 -8.880319446325302124e-02 -1.775562316179275513e-01 5.919773131608963013e-02 -1.169846132397651672e-01 2.864475548267364502e-01 1.920769065618515015e-01 -1.814644783735275269e-02 -1.012534573674201965e-01 1.012953445315361023e-01 8.800394833087921143e-02 1.418381277471780777e-02 1.164406910538673401e-02 3.793620765209197998e-01 -1.880235522985458374e-01 -1.647645048797130585e-02
-7.555667310953140259e-02 -2.229019552469253540e-01 2.680174447596073151e-02 -1.438275128602981567e-01 1.072175567969679832e-03 2.388733178377151489e-01 9.414955973625183105e-02 -1.810909509658813477e-01 1.104418784379959106e-01 -2.497163861989974976e-01 9.590806812047958374e-02 1.746240407228469849e-01 1.747589707374572754e-01 -2.216882556676864624e-01 1.273963898420333862e-01 2.317950576543807983e-01 1.603988409042358398e-01 1.349984556436538696e-01 -1.204226985573768616e-01 -1.751409024000167847e-01 -1.039540860801935196e-02 3.821924328804016113e-01 1.150728836655616760e-01 1.292605139315128326e-02 -2.665748894214630127e-01 3.598631173372268677e-02 -8.929226547479629517e-02 -1.076674014329910278e-01 2.601971924304962158e-01 5.377062410116195679e-02 -3.516075015068054199e-01 1.604005694389343262e-01
-7.289454340934753418e-02 -1.986381262540817261e-01 -2.561298012733459473e-01 -2.487889975309371948e-01 1.511223018169403076e-01 4.548551887273788452e-02 1.762806624174118042e-01 -3.314016163349151611e-01 1.146021708846092224e-01 6.555563211441040039e-02 9.488812834024429321e-02 -4.675848037004470825e-02 2.985661625862121582e-01 -1.332872807979583740e-01 -1.252121329307556152e-01 1.166640892624855042e-01 -7.186199724674224854e-02 -1.996421627700328827e-02 -7.109817862510681152e-02 -9.651353955268859863e-02 -4.330135285854339600e-01 2.253657728433609009e-01 -7.367276586592197418e-03 9.200348705053329468e-02 -1.332451403141021729e-02 -1.664737053215503693e-02 -1.291936337947845459e-01 -5.674121901392936707e-02 3.741271197795867920e-01 2.017861902713775635e-01 1.400675773620605469e-01 -9.843789786100387573e-02
3.691410124301910400e-01 8.906085789203643799e-02 -2.088757157325744629e-01 -1.804563552141189575e-01 -3.692916408181190491e-02 2.063867002725601196e-01 1.751041114330291748e-01 -1.801211237907409668e-01 -7.700031995773315430e-02 1.962209679186344147e-02 2.200808003544807434e-02 9.109236299991607666e-02 3.408679068088531494e-01 1.355672180652618408e-01 -6.881371885538101196e-02 -1.592443138360977173e-02 3.494690731167793274e-02 -1.950944811105728149e-01 -1.279935389757156372e-01 -1.601836178451776505e-03 -3.340729475021362305e-01 3.104154169559478760e-01 2.455941736698150635e-01 -1.555834561586380005e-01 4.913011938333511353e-02 -1.987143419682979584e-02 1.708021610975265503e-01 1.664008051156997681e-01 3.284748494625091553e-01 2.632455155253410339e-02 -4.851313307881355286e-03 3.813080117106437683e-02
1.232134103775024414e-01 -6.345180422067642212e-02 -9.891759604215621948e-02 -5.160090923309326172e-01 3.117294013500213623e-01 4.692573845386505127e-02 1.363214105367660522e-01 -1.804331839084625244e-01 1.809968501329421997e-01 -3.300580084323883057e-01 1.362282782793045044e-01 2.054649777710437775e-02 1.350436508655548096e-01 6.595468521118164062e-02 4.946997854858636856e-03 -1.872388273477554321e-01 4.762335121631622314e-02 -2.658358402550220490e-02 -8.882375806570053101e-02 1.171058565378189087e-01 -3.109067119657993317e-02 2.640734314918518066e-01 -1.825737208127975464e-01 -4.368433728814125061e-02 -1.180488839745521545e-01 1.271533407270908356e-02 8.600070327520370483e-02 -1.630224287509918213e-01 2.101493924856185913e-01 -1.136264353990554810e-01 -2.742248177528381348e-01 1.581573784351348877e-01
-3.080841619521379471e-03 4.083039239048957825e-02 -2.553005516529083252e-01 -3.362486958503723145e-01 5.519352853298187256e-02 -1.366945803165435791e-01 4.645618200302124023e-01 -1.309120506048202515e-01 -9.857391566038131714e-02 -5.180244892835617065e-02 -1.278514713048934937e-01 -5.275560542941093445e-02 1.068873479962348938e-01 1.111650466918945312e-01 -1.623891443014144897e-01 7.816103845834732056e-02 1.998480856418609619e-01 6.288617849349975586e-02 -1.303074359893798828e-01 -1.192818582057952881e-01 -2.210523374378681183e-02 -6.562367826700210571e-02 3.100578188896179199e-01 5.041048675775527954e-02 2.200238257646560669e-01 -1.838821172714233398e-01 1.940602362155914307e-01 -1.194767504930496216e-01 2.084286510944366455e-01 3.111629188060760498e-01 2.725389599800109863e-02 -1.544795781373977661e-01
1.396525502204895020e-01 1.255334634333848953e-02 -1.773848682641983032e-01 -2.181294560432434082e-01 -9.835326671600341797e-02 2.168489843606948853e-01 3.191028535366058350e-01 -1.649609208106994629e-01 5.175244063138961792e-02 -6.088693626224994659e-03 -2.697868049144744873e-01 -1.258377879858016968e-01 -2.344927042722702026e-01 2.636285685002803802e-02 -7.993992418050765991e-02 2.243768125772476196e-01 -8.418331295251846313e-02 -2.759303152561187744e-02 -1.124314665794372559e-01 2.896878421306610107e-01 -1.515724360942840576e-01 1.418139487504959106e-01 -7.332714647054672241e-02 1.948251575231552124e-01 -2.949149608612060547e-01 4.612511768937110901e-02 1.514543145895004272e-01 -1.022052839398384094e-01 4.253449738025665283e-01 2.067986130714416504e-02 -1.173768788576126099e-01 5.803822726011276245e-02
-4.444748163223266602e-02 -2.076784372329711914e-01 -2.290098927915096283e-02 -8.629269152879714966e-02 -5.187627673149108887e-02 3.974744118750095367e-03 4.655039608478546143e-01 -2.045152932405471802e-01 3.314041197299957275e-01 -3.473265841603279114e-02 -2.251970469951629639e-01 -8.293725550174713135e-02 1.343746781349182129e-01 1.369101107120513916e-01 -1.202269643545150757e-01 -2.508438825607299805e-01 1.754136830568313599e-01 3.614528477191925049e-02 6.551295518875122070e-02 -1.308439522981643677e-01 -2.034917920827865601e-01 2.310368865728378296e-01 1.705236732959747314e-01 -1.119998171925544739e-01 6.679894030094146729e-02 -2.544510364532470703e-01 -6.589345633983612061e-02 -2.785689197480678558e-02 3.072580695152282715e-01 -1.412076205015182495e-01 -9.278915822505950928e-03 -1.556730270385742188e-01
2.810139060020446777e-01 -5.147641152143478394e-02 9.736062027513980865e-03 1.765833348035812378e-01 1.039050817489624023e-01 2.684881091117858887e-01 2.539725601673126221e-01 1.124518830329179764e-02 5.531991645693778992e-02 -2.562736272811889648e-01 -1.813513189554214478e-01 2.742210170254111290e-03 -1.791796535253524780e-01 -1.109910085797309875e-01 -1.293442249298095703e-01 1.626480221748352051e-01 2.473212927579879761e-01 1.387292444705963135e-01 9.156022570095956326e-04 2.590765357017517090e-01 1.098772734403610229e-01 -4.370437934994697571e-02 2.541669011116027832e-01 -6.064728274941444397e-02 7.126168161630630493e-02 -2.092764079570770264e-01 -7.941189408302307129e-02 -2.140594571828842163e-01 4.414122998714447021e-01 -3.425673395395278931e-02 -7.658062875270843506e-02 1.329314112663269043e-01
2.475347965955734253e-01 -1.155390664935112000e-01 -2.411501854658126831e-01 -1.316852569580078125e-01 1.315122991800308228e-01 3.222995996475219727e-02 3.251843154430389404e-01 -1.571494340896606445e-01 -5.683083459734916687e-02 -2.881956845521926880e-02 -1.814941130578517914e-02 1.876838505268096924e-01 -3.529912233352661133e-01 -1.167844608426094055e-01 -2.412090152502059937e-01 1.547305434942245483e-01 2.953465878963470459e-01 2.656013071537017822e-01 -1.351712793111801147e-01 -2.320550680160522461e-01 -1.798233091831207275e-01 1.307904869318008423e-01 2.911840677261352539e-01 1.205124258995056152e-01 -7.921604812145233154e-02 2.624033205211162567e-02 8.110769093036651611e-02 -1.369075626134872437e-01 7.768396288156509399e-02 1.315499246120452881e-01 -3.372076526284217834e-02 -7.560813426971435547e-02
-9.037506580352783203e-02 -1.911703050136566162e-01 -1.165028214454650879e-01 -2.189523130655288696e-01 3.374602496623992920e-01 -6.190635263919830322e-02 2.775608301162719727e-01 -1.087998300790786743e-01 8.585998788475990295e-03 -6.840449571609497070e-02 2.400132641196250916e-02 8.744251728057861328e-02 -4.808672145009040833e-02 -1.062130089849233627e-02 -2.967375814914703369e-01 -2.055692672729492188e-01 2.603923380374908447e-01 1.235201731324195862e-01 -1.083937734365463257e-01 -1.562228947877883911e-01 -4.322410821914672852e-01 4.033192247152328491e-02 1.811531633138656616e-01 2.060643211007118225e-02 2.539914250373840332e-01 -2.745966613292694092e-01 -1.683376431465148926e-01 1.243925187736749649e-02 1.056385710835456848e-01 4.104208201169967651e-02 -1.386909782886505127e-01 8.304264396429061890e-03
-2.829537168145179749e-02 1.962973922491073608e-02 -2.127305716276168823e-01 1.210681796073913574e-01 3.429543226957321167e-02 3.063541650772094727e-01 4.809152483940124512e-01 -2.189609706401824951e-01 -1.522078663110733032e-01 9.485719352960586548e-02 -8.648979477584362030e-03 -1.249475032091140747e-01 -1.720935106277465820e-01 9.892798215150833130e-02 -4.261123016476631165e-02 -4.075833410024642944e-02 1.513924747705459595e-01 4.190518334507942200e-02 1.877422258257865906e-02 -2.379794865846633911e-01 1.629279404878616333e-01 -1.858912035822868347e-02 8.681712299585342407e-02 2.074141055345535278e-01 -2.016383707523345947e-01 -2.458529472351074219e-01 5.826820805668830872e-02 -1.730677932500839233e-01 2.804391980171203613e-01 -1.843346059322357178e-01 -2.578975260257720947e-01 -3.494205325841903687e-02
9.640914201736450195e-02 5.534038320183753967e-02 -2.109769880771636963e-01 5.442969501018524170e-03 -1.885058591142296791e-04 1.960601210594177246e-01 5.081028938293457031e-01 -5.695155635476112366e-02 8.616170287132263184e-02 -1.193674579262733459e-01 1.467046737670898438e-01 -2.935692369937896729e-01 1.800781339406967163e-01 4.607621580362319946e-02 -2.396049350500106812e-01 5.141569301486015320e-03 -7.625718414783477783e-02 -1.642851978540420532e-01 -1.282553970813751221e-01 3.951756283640861511e-02 -1.498693972826004028e-01 2.995162084698677063e-02 1.818693429231643677e-01 -2.605364918708801270e-01 -1.809149533510208130e-01 -1.493028644472360611e-02 -4.484208673238754272e-02 2.118242681026458740e-01 2.992101907730102539e-01 1.139851957559585571e-01 -1.513536870479583740e-01 2.037012130022048950e-01
-2.204609066247940063e-01 -6.806765496730804443e-02 -2.025536745786666870e-01 -1.964678466320037842e-01 -1.276514232158660889e-01 2.929452620446681976e-02 3.248298168182373047e-01 -2.411572784185409546e-01 -9.673465788364410400e-02 7.815343141555786133e-02 1.912439018487930298e-01 -1.287987828254699707e-01 3.097106143832206726e-02 8.201222866773605347e-02 -1.747491806745529175e-01 -3.631788119673728943e-02 3.086255677044391632e-02 -9.054297208786010742e-02 -1.582305133342742920e-01 -1.157895028591156006e-01 -3.217928707599639893e-01 1.360694020986557007e-01 -1.175441890954971313e-01 -2.104306407272815704e-02 -1.910017803311347961e-02 -1.064389720559120178e-01 -2.798268571496009827e-02 -5.020915865898132324e-01 3.048394322395324707e-01 1.669108420610427856e-01 -3.698616847395896912e-02 8.657144010066986084e-02
1.452210843563079834e-01 -1.447957605123519897e-01 -6.796213239431381226e-02 -3.525245785713195801e-01 2.546706795692443848e-01 1.024010032415390015e-01 1.264645606279373169e-01 -1.451656818389892578e-01 -2.085165977478027344e-01 -1.600683331489562988e-01 -6.499179452657699585e-02 3.799175024032592773e-01 -1.498083174228668213e-01 -7.973270863294601440e-02 -1.528481841087341309e-01 -5.718265101313591003e-02 4.458145424723625183e-02 9.756124764680862427e-02 1.196686029434204102e-01 -1.867437511682510376e-01 -3.657844662666320801e-01 1.860524863004684448e-01 1.241048648953437805e-01 -8.697997033596038818e-02 8.446749416179955006e-04 -1.699537932872772217e-01 -2.835318744182586670e-01 7.553350925445556641e-02 2.455613166093826294e-01 -6.213210150599479675e-02 -9.841553121805191040e-02 5.138671025633811951e-02
6.695540249347686768e-02 -1.221554949879646301e-01 -1.521084308624267578e-01 -2.738392911851406097e-02 1.009909212589263916e-01 9.893818944692611694e-02 -7.245714217424392700e-02 -2.127136886119842529e-01 2.254801839590072632e-01 2.150636538863182068e-02 -3.121462464332580566e-01 -1.812079995870590210e-01 5.210662260651588440e-02 1.302316188812255859e-01 -4.665575176477432251e-02 1.987962238490581512e-02 2.082805633544921875e-01 -1.095144376158714294e-01 -1.386529058218002319e-01 -6.525757908821105957e-02 -1.444560289382934570e-01 5.257762670516967773e-01 3.020424162968993187e-03 2.877011299133300781e-01 -5.041682347655296326e-02 -9.008948691189289093e-03 -1.223506778478622437e-01 1.711491495370864868e-01 9.924588352441787720e-02 3.733693063259124756e-01 -2.670243754982948303e-02 1.631004959344863892e-01
1.027523260563611984e-02 -8.912213891744613647e-02 -3.180602788925170898e-01 -8.640559017658233643e-02 3.112162947654724121e-01 2.163451462984085083e-01 2.952112555503845215e-01 -2.177017480134963989e-01 1.294186562299728394e-01 -1.547422260046005249e-01 6.844330579042434692e-03 -1.660388857126235962e-01 -2.597464323043823242e-01 8.651193976402282715e-02 3.616816401481628418e-01 -1.319813728332519531e-01 1.421138942241668701e-01 -8.265493810176849365e-02 -1.495847105979919434e-01 1.079362481832504272e-01 -1.276618689298629761e-01 -1.252873800694942474e-02 6.565236300230026245e-02 -8.740729838609695435e-02 -4.978344962000846863e-02 -2.153611779212951660e-01 -3.072284460067749023e-01 -1.098800003528594971e-01 9.991814196109771729e-02 2.318670898675918579e-01 -3.136705607175827026e-02 -6.413457542657852173e-02
1.438402291387319565e-02 -3.525134921073913574e-02 1.531733782030642033e-03 -3.378276526927947998e-01 5.976766347885131836e-01 2.961626648902893066e-01 1.408344507217407227e-01 -1.645497679710388184e-01 2.661588229238986969e-02 -4.911943897604942322e-02 -1.327376663684844971e-01 -1.822648495435714722e-01 -1.221342757344245911e-01 -1.540789846330881119e-02 1.673531085252761841e-01 1.580615341663360596e-02 1.146825477480888367e-01 -6.047490239143371582e-02 -5.836975947022438049e-02 1.439244598150253296e-01 -1.361422240734100342e-01 2.743464708328247070e-01 1.079790964722633362e-01 -4.577656835317611694e-02 -7.055792212486267090e-02 1.069713085889816284e-01 1.633269488811492920e-01 -1.384515911340713501e-01 3.106726333498954773e-02 2.146558910608291626e-01 -1.723387688398361206e-01 8.782239258289337158e-02
5.795237049460411072e-02 -8.711057156324386597e-02 -1.816627383232116699e-01 -2.354716062545776367e-01 2.260496169328689575e-01 9.808439016342163086e-02 4.471505284309387207e-01 -3.999350965023040771e-02 -9.856963902711868286e-02 -1.650570482015609741e-01 -1.341316755861043930e-02 -2.055049240589141846e-01 -8.957666158676147461e-02 1.115318387746810913e-01 1.592668890953063965e-02 1.386011987924575806e-01 -8.813401311635971069e-02 -2.912273108959197998e-01 1.989478021860122681e-01 -2.298641763627529144e-02 -2.192502170801162720e-01 2.479035854339599609e-01 4.403591901063919067e-02 6.556926667690277100e-02 -7.563237100839614868e-02 -2.920902073383331299e-01 -1.798655837774276733e-01 -2.344173491001129150e-01 2.547432482242584229e-01 -9.410431981086730957e-02 1.358961313962936401e-01 -5.599094089120626450e-03
5.308085307478904724e-02 -2.257941663265228271e-02 -2.903326153755187988e-01 5.109632015228271484e-02 2.426053732633590698e-01 3.537989854812622070e-01 3.403365612030029297e-01 -3.387314379215240479e-01 -6.896012276411056519e-02 -1.341951191425323486e-01 -8.054967969655990601e-02 -1.374979615211486816e-01 -2.804954946041107178e-01 3.588847070932388306e-02 3.243153095245361328e-01 4.772670939564704895e-02 1.673925668001174927e-01 -1.593799889087677002e-02 -7.612334191799163818e-02 2.920609712600708008e-02 6.045262515544891357e-02 2.078792303800582886e-01 -1.791513562202453613e-01 -1.680993288755416870e-01 -6.221346184611320496e-02 -1.848900169134140015e-01 -2.216741740703582764e-01 8.278134278953075409e-03 6.684292107820510864e-02 7.210901379585266113e-02 -1.402583867311477661e-01 -2.902171760797500610e-02
9.132964909076690674e-02 -8.468967676162719727e-02 1.386064738035202026e-01 -1.874433271586894989e-02 1.909036785364151001e-01 7.094408571720123291e-02 2.226077765226364136e-01 -3.026518039405345917e-02 -2.386136651039123535e-01 4.350167512893676758e-02 -8.518023043870925903e-02 -3.556816875934600830e-01 -8.710039407014846802e-02 1.020530983805656433e-01 -1.337438672780990601e-01 8.885602653026580811e-02 7.829571515321731567e-02 -2.458130866289138794e-01 -2.596865780651569366e-02 1.703787595033645630e-02 -2.234485894441604614e-01 2.571237385272979736e-01 -5.674186721444129944e-02 2.696969807147979736e-01 7.461398839950561523e-02 -1.252837032079696655e-01 -1.303356587886810303e-01 -4.017956554889678955e-02 4.525416791439056396e-01 2.715417146682739258e-01 -2.041569054126739502e-01 -1.304108053445816040e-01
1.201392337679862976e-01 3.626362234354019165e-02 -2.449328154325485229e-01 -1.855573803186416626e-01 1.956622675061225891e-02 -1.747383624315261841e-01 5.946587920188903809e-01 -8.942299336194992065e-02 1.355308741331100464e-01 1.562755927443504333e-02 2.865263447165489197e-02 -1.490776836872100830e-01 -1.715376824140548706e-01 -3.510643914341926575e-02 3.543338552117347717e-02 -1.117751225829124451e-01 -6.652457267045974731e-02 1.816516555845737457e-02 -1.347121447324752808e-01 1.436393260955810547e-01 -1.002686768770217896e-01 1.250990778207778931e-01 1.869133561849594116e-01 3.049858510494232178e-01 -1.361625641584396362e-01 -7.522479863837361336e-04 5.890395864844322205e-02 -2.322610467672348022e-01 3.380236923694610596e-01 1.155249252915382385e-01 -6.524305790662765503e-02 -7.887376844882965088e-02
-1.290836632251739502e-01 -1.211957931518554688e-01 -3.235635161399841309e-01 -2.256812602281570435e-01 2.024661004543304443e-01 4.690424352884292603e-02 3.323491811752319336e-01 -2.282606363296508789e-01 -4.168814793229103088e-02 -9.314554743468761444e-03 9.458848834037780762e-02 -1.653504371643066406e-01 2.199475020170211792e-01 -7.546085864305496216e-02 -2.785950899124145508e-01 -1.067912578582763672e-01 1.783393770456314087e-01 1.229219138622283936e-01 2.204632163047790527e-01 2.562302723526954651e-02 -1.840598583221435547e-01 1.369091123342514038e-01 1.850954890251159668e-01 1.925291866064071655e-01 -4.470769781619310379e-03 -6.251871236599981785e-04 -9.230697154998779297e-02 -6.827433407306671143e-02 2.766093015670776367e-01 8.026429265737533569e-02 -2.798337340354919434e-01 -1.774241924285888672e-01
8.410638570785522461e-02 -1.118721142411231995e-01 -1.074664518237113953e-01 5.645033717155456543e-02 1.847686171531677246e-01 -3.314933925867080688e-02 3.131255507469177246e-01 -1.203438937664031982e-01 -1.001700758934020996e-01 -2.676637768745422363e-01 -2.036782801151275635e-01 -1.518832445144653320e-01 4.393466748297214508e-03 -9.488134086132049561e-02 -1.051264852285385132e-01 -4.449664615094661713e-03 3.387313336133956909e-02 -1.979243606328964233e-01 1.877918392419815063e-01 -3.339774906635284424e-01 -3.531019389629364014e-01 5.782707408070564270e-02 1.907803863286972046e-01 4.697012156248092651e-02 3.017840161919593811e-02 -2.813377082347869873e-01 1.060803085565567017e-01 -3.304551541805267334e-01 -6.531637161970138550e-02 1.539242565631866455e-01 -1.596207171678543091e-01 2.094578146934509277e-01
4.654582217335700989e-02 -4.800577834248542786e-02 -3.155465424060821533e-02 -5.814540386199951172e-02 2.663035392761230469e-01 4.635818302631378174e-02 5.652223229408264160e-01 -7.232544571161270142e-02 -8.352275192737579346e-02 -1.585938930511474609e-01 -7.520683109760284424e-02 -1.182619184255599976e-01 1.851734966039657593e-01 1.053000539541244507e-01 -1.778142005205154419e-01 1.998946666717529297e-01 -1.115769371390342712e-01 -5.309866368770599365e-02 5.214648321270942688e-02 -5.496852099895477295e-02 -3.147173821926116943e-01 3.597362935543060303e-01 -1.495081633329391479e-01 2.758098542690277100e-01 1.009516697376966476e-02 -6.426468491554260254e-02 4.788416903465986252e-03 7.626688107848167419e-03 -2.106021903455257416e-02 2.176742255687713623e-01 -1.477753818035125732e-01 -5.280576273798942566e-02
1.847578734159469604e-01 5.102651938796043396e-02 -1.087357178330421448e-01 -2.696603834629058838e-01 -7.161282002925872803e-02 1.109135076403617859e-01 3.888967633247375488e-02 -1.477380692958831787e-01 -2.416693419218063354e-01 -9.550692513585090637e-03 -7.256268709897994995e-02 -1.723711341619491577e-01 -3.151888772845268250e-02 1.611934155225753784e-01 4.848344996571540833e-02 -2.128892578184604645e-02 3.266074359416961670e-01 -4.050450399518013000e-02 -8.942259103059768677e-02 -8.551405370235443115e-02 5.377202108502388000e-02 2.660156190395355225e-01 3.654884919524192810e-02 1.978726089000701904e-01 -8.365651220083236694e-02 -4.086721837520599365e-01 1.865387335419654846e-02 1.060430854558944702e-01 1.932252496480941772e-01 3.762124776840209961e-01 -2.359839826822280884e-01 -2.382573187351226807e-01
-3.155271755531430244e-03 -1.785597801208496094e-01 1.707914769649505615e-01 -3.991881906986236572e-01 -7.678390294313430786e-02 -1.330669037997722626e-02 2.022632360458374023e-01 -2.233863174915313721e-01 -1.412047445774078369e-01 1.707828044891357422e-01 9.984307736158370972e-02 5.099542438983917236e-02 -9.092842228710651398e-03 -2.161969058215618134e-02 -4.581814631819725037e-02 2.171187102794647217e-01 2.622687220573425293e-01 6.785441935062408447e-02 5.113419145345687866e-02 -1.548277288675308228e-01 -1.189487352967262268e-01 2.899158895015716553e-01 -8.310460299253463745e-02 -3.815953060984611511e-02 -9.853044152259826660e-02 -3.156928420066833496e-01 -2.747939713299274445e-02 2.169513143599033356e-03 4.550358951091766357e-01 -7.131806109100580215e-03 -2.178300619125366211e-01 3.123919945210218430e-03
-2.997012436389923096e-01 -1.140478067100048065e-02 -2.015025764703750610e-01 -2.769549190998077393e-02 8.653531223535537720e-02 5.469353869557380676e-02 1.596188396215438843e-01 -3.057336509227752686e-01 3.941507637500762939e-02 -3.067768514156341553e-01 -7.659775018692016602e-02 4.580860584974288940e-02 2.167061865329742432e-01 -5.398223176598548889e-02 -1.408363580703735352e-01 2.221267819404602051e-01 7.018145918846130371e-02 -1.198242306709289551e-01 -2.305673211812973022e-01 -7.405404746532440186e-02 -3.301925659179687500e-01 6.329828500747680664e-02 1.647550165653228760e-01 -1.837934702634811401e-01 3.102380037307739258e-01 -3.262582421302795410e-02 9.664700180292129517e-02 -1.577100604772567749e-01 3.202545270323753357e-02 2.604227364063262939e-01 -2.162692993879318237e-01 1.324232667684555054e-01
3.679963573813438416e-02 7.215503603219985962e-03 2.170789837837219238e-01 -1.331663429737091064e-01 3.355893492698669434e-02 3.664721846580505371e-01 4.573191702365875244e-02 -2.918024957180023193e-01 -9.954530745744705200e-02 -2.218636311590671539e-02 -1.712118685245513916e-01 4.542674869298934937e-02 -1.483696401119232178e-01 -9.209526330232620239e-02 1.196309775114059448e-01 7.084821164608001709e-02 2.221897840499877930e-01 1.089449599385261536e-01 -1.370721030980348587e-02 -2.678863890469074249e-02 -8.572615683078765869e-02 2.322422713041305542e-01 1.987428218126296997e-01 -5.135510563850402832e-01 6.511938571929931641e-02 -9.516791254281997681e-02 5.751232057809829712e-02 -1.778032183647155762e-01 2.580376863479614258e-01 2.695051133632659912e-01 -5.562563892453908920e-04 -7.325670868158340454e-02
4.349876195192337036e-02 2.288512140512466431e-02 -4.141161143779754639e-01 -1.116309538483619690e-01 1.530032306909561157e-01 1.473499685525894165e-01 3.600377440452575684e-01 -3.350543677806854248e-01 2.854038476943969727e-01 -1.735848188400268555e-01 9.776016324758529663e-02 -2.648752629756927490e-01 -2.162346690893173218e-01 -3.116189688444137573e-02 1.896712779998779297e-01 -1.305307820439338684e-02 8.128798007965087891e-02 -1.034364998340606689e-01 -1.602325960993766785e-02 9.354343265295028687e-02 -4.293240979313850403e-02 1.360066384077072144e-01 -1.651999056339263916e-01 -1.040957346558570862e-01 8.632581681013107300e-02 -2.926753163337707520e-01 -1.245980486273765564e-01 8.900547772645950317e-02 8.711245656013488770e-02 1.779904663562774658e-01 -7.632670551538467407e-02 -7.076880335807800293e-02
2.085471749305725098e-01 -2.499015778303146362e-01 -2.621852755546569824e-01 -3.062063455581665039e-01 5.561139807105064392e-02 1.977470964193344116e-01 3.108142614364624023e-01 -6.086439266800880432e-02 6.927555799484252930e-02 -3.420365974307060242e-02 3.344920650124549866e-02 -8.562489598989486694e-02 7.757370918989181519e-02 2.359788492321968079e-02 2.075385898351669312e-01 3.780730301514267921e-03 -3.660103306174278259e-03 -1.016306057572364807e-01 -7.057281583547592163e-02 -1.255475729703903198e-01 1.556865721940994263e-01 5.584994796663522720e-03 3.202839791774749756e-01 -1.743005961179733276e-02 -1.280896663665771484e-01 -9.536711499094963074e-03 2.001328766345977783e-01 -9.504507482051849365e-02 2.297873646020889282e-01 4.623101949691772461e-01 -1.191746070981025696e-01 1.428514868021011353e-01
2.126240171492099762e-02 -1.690205633640289307e-01 -3.003980815410614014e-01 -2.488314211368560791e-01 -1.028208434581756592e-01 1.379510313272476196e-01 1.871121972799301147e-01 -2.074781954288482666e-01 -1.513413786888122559e-01 1.530620753765106201e-01 7.327293604612350464e-02 -6.938870996236801147e-02 3.746995329856872559e-02 4.494250938296318054e-02 -1.203888282179832458e-01 -1.873696744441986084e-01 -2.724981121718883514e-02 -1.324708461761474609e-01 -1.571779251098632812e-01 -8.802824653685092926e-03 -2.110007554292678833e-01 2.698410153388977051e-01 -2.223053276538848877e-01 -2.799751050770282745e-02 -2.704484015703201294e-02 -3.669773787260055542e-02 -2.533306181430816650e-02 -3.626208007335662842e-01 4.040564596652984619e-01 2.314049005508422852e-01 -1.215702295303344727e-01 -1.587675362825393677e-01
-2.265011072158813477e-01 3.196352720260620117e-01 -3.507274985313415527e-01 -1.512633860111236572e-01 2.361095100641250610e-01 2.574346661567687988e-01 4.045013189315795898e-01 1.176656857132911682e-01 1.899706572294235229e-01 2.690440788865089417e-02 8.295251987874507904e-03 1.396210342645645142e-01 -2.725531812757253647e-03 8.591438829898834229e-02 3.196729719638824463e-02 5.300192907452583313e-02 1.566574126482009888e-01 -5.832796543836593628e-02 -1.244489625096321106e-01 -1.300788968801498413e-01 -4.374550655484199524e-02 1.459814459085464478e-01 -1.315737515687942505e-01 1.124575659632682800e-01 -1.389595586806535721e-02 -1.206412687897682190e-01 5.405211448669433594e-02 -1.166871860623359680e-01 2.791983783245086670e-01 1.852077692747116089e-01 -2.492417693138122559e-01 -1.198478713631629944e-01
1.633606106042861938e-01 -1.731358915567398071e-01 -2.207956463098526001e-01 -1.240142360329627991e-01 7.017166167497634888e-02 1.870101094245910645e-01 3.861098289489746094e-01 -1.811253726482391357e-01 -1.984752016142010689e-03 -6.277815252542495728e-02 -7.422283291816711426e-02 1.381337195634841919e-01 -2.572116255760192871e-01 -1.628941893577575684e-01 -2.833989560604095459e-01 1.052194163203239441e-01 5.971110239624977112e-02 1.948612034320831299e-01 -5.964554380625486374e-03 3.621345758438110352e-02 -2.914767563343048096e-01 -3.104069642722606659e-02 3.134109377861022949e-01 1.796143203973770142e-01 -1.939313262701034546e-01 -1.529713422060012817e-01 1.366819888353347778e-01 -4.007393494248390198e-02 5.875303223729133606e-02 2.329659163951873779e-01 1.276762783527374268e-01 1.737601161003112793e-01
-4.195750057697296143e-01 1.852799952030181885e-02 -4.012811481952667236e-01 1.173249706625938416e-01 2.647140026092529297e-01 2.878249809145927429e-02 1.730012893676757812e-01 -1.793522983789443970e-01 2.795287370681762695e-01 -6.281656771898269653e-02 9.560406208038330078e-02 -1.657554656267166138e-01 1.202002167701721191e-01 -2.741251606494188309e-03 -1.965367347002029419e-01 2.040417641401290894e-01 4.275726526975631714e-02 -2.166689634323120117e-01 4.055747389793395996e-02 5.459817126393318176e-03 -2.590775787830352783e-01 2.976168096065521240e-01 1.361273527145385742e-01 3.037898056209087372e-02 -4.653427004814147949e-02 -1.456597894430160522e-01 7.574970275163650513e-02 -5.705172941088676453e-02 7.966902107000350952e-02 1.418564170598983765e-01 -1.242314055562019348e-01 5.032550916075706482e-02
8.010025322437286377e-02 1.050075069069862366e-01 -2.764093279838562012e-01 -1.929516047239303589e-01 2.673152983188629150e-01 3.975808620452880859e-02 2.395874708890914917e-01 9.873134642839431763e-02 -7.271567732095718384e-02 -3.108032643795013428e-01 -1.300278753042221069e-01 -1.032029092311859131e-01 4.334557801485061646e-02 -4.451204091310501099e-02 2.747973613440990448e-02 -1.700582802295684814e-01 -1.357012707740068436e-02 -6.321875751018524170e-02 -2.185526788234710693e-01 -1.985883265733718872e-01 2.551554515957832336e-02 4.615413248538970947e-01 2.104762941598892212e-01 1.058780923485755920e-01 2.982248067855834961e-01 -6.665013730525970459e-02 5.568580329418182373e-02 -1.564917266368865967e-01 2.134407311677932739e-01 -4.664020612835884094e-02 -9.569390863180160522e-02 1.653226017951965332e-01
9.536369144916534424e-02 -1.194001883268356323e-01 -1.309237331151962280e-01 1.220919266343116760e-01 8.173711597919464111e-02 1.018290743231773376e-01 2.174481302499771118e-01 -7.736704498529434204e-02 2.400065213441848755e-01 -9.763128310441970825e-02 -3.276810422539710999e-02 4.798906669020652771e-02 -3.088248074054718018e-01 -1.474728584289550781e-01 -2.690750658512115479e-01 -6.308212131261825562e-02 5.363353341817855835e-02 -1.255581900477409363e-02 1.576721966266632080e-01 2.298432141542434692e-01 9.030218422412872314e-02 1.648572087287902832e-01 1.385043412446975708e-01 -2.004589438438415527e-01 -1.976118981838226318e-01 -1.413311213254928589e-01 -1.370252817869186401e-01 -9.307369589805603027e-02 4.095744192600250244e-01 2.734022736549377441e-01 -2.603709138929843903e-02 3.243538737297058105e-01
-9.930900484323501587e-02 -5.135346204042434692e-02 -1.270468086004257202e-01 -1.199316978454589844e-01 3.774035573005676270e-01 2.855107188224792480e-01 1.917392909526824951e-01 -2.377434074878692627e-01 2.483233213424682617e-01 -1.740415990352630615e-01 -2.080768160521984100e-02 -1.363570839166641235e-01 -1.042190752923488617e-02 3.141177892684936523e-01 -4.985865578055381775e-02 -1.349950879812240601e-01 1.311953067779541016e-01 2.760783135890960693e-01 2.868380546569824219e-01 6.484463065862655640e-02 -2.330414503812789917e-01 2.553912401199340820e-01 4.639038443565368652e-02 -6.481242016889154911e-04 8.873896300792694092e-02 -1.864483654499053955e-01 6.855461746454238892e-02 -2.774296142160892487e-02 -5.512556433677673340e-02 1.033276319503784180e-01 -2.141231745481491089e-01 -1.329359132796525955e-03
2.756855450570583344e-02 -1.223465614020824432e-02 -1.188460513949394226e-01 3.687493875622749329e-02 -1.712206006050109863e-02 7.513739168643951416e-02 3.981683850288391113e-01 -3.055978119373321533e-01 1.799036413431167603e-01 -1.387468427419662476e-01 -5.925888568162918091e-02 1.602728366851806641e-01 -9.585729986429214478e-02 1.002697646617889404e-01 -1.373792886734008789e-01 -1.710718125104904175e-01 1.213082373142242432e-01 2.529321610927581787e-01 -1.807698607444763184e-01 -1.337959915399551392e-01 -6.776205729693174362e-03 1.719123423099517822e-01 -5.153774470090866089e-02 -1.414959728717803955e-01 -4.558390751481056213e-02 -3.455086946487426758e-01 -1.108214408159255981e-01 -1.251356154680252075e-01 4.079878032207489014e-01 -1.657422482967376709e-01 -4.876779764890670776e-02 -2.242745608091354370e-01
7.951392233371734619e-02 -7.136853784322738647e-02 -2.308582365512847900e-01 -1.658788174390792847e-01 1.536629796028137207e-01 7.753257453441619873e-02 2.716485969722270966e-02 -1.613943725824356079e-01 -6.883379817008972168e-02 -1.698192209005355835e-03 3.246912732720375061e-02 -2.688129246234893799e-01 -7.112084329128265381e-02 6.391723453998565674e-02 -3.110448718070983887e-01 -1.086769402027130127e-01 -1.151917651295661926e-01 -8.302061259746551514e-02 -1.535869538784027100e-01 -1.147216409444808960e-01 -3.506816625595092773e-01 2.207054942846298218e-01 -1.689974218606948853e-01 3.522189706563949585e-02 3.356019780039787292e-02 1.927984692156314850e-02 -3.817610070109367371e-02 -4.507631659507751465e-01 2.888802289962768555e-01 3.236753046512603760e-01 -5.252014473080635071e-02 9.212915785610675812e-03
5.901404842734336853e-02 -2.658099830150604248e-01 -2.601622939109802246e-01 6.068326532840728760e-02 1.171921715140342712e-01 5.271402001380920410e-02 1.502176970243453979e-01 -2.586640119552612305e-01 -7.357086986303329468e-02 1.067611016333103180e-02 9.725226461887359619e-02 -4.431981965899467468e-02 -2.927578687667846680e-01 -1.468704640865325928e-01 -3.521004915237426758e-01 3.299090564250946045e-01 5.746937543153762817e-02 1.535911113023757935e-01 -7.820811122655868530e-02 -1.425096392631530762e-01 -9.948292374610900879e-02 2.164834877476096153e-03 2.301720380783081055e-01 1.456750333309173584e-01 1.175363287329673767e-01 -5.787827447056770325e-02 -4.194366559386253357e-02 -4.019652307033538818e-01 1.676910668611526489e-01 5.425608530640602112e-02 -1.845591813325881958e-01 9.177170693874359131e-02
1.270764619112014771e-01 -1.335250437259674072e-01 -1.339205503463745117e-01 1.025921292603015900e-02 2.223715335130691528e-01 -1.558333933353424072e-01 2.306894809007644653e-01 -2.283107042312622070e-01 3.966253250837326050e-02 -2.642734535038471222e-02 -2.661773860454559326e-01 -1.156010478734970093e-01 2.892867326736450195e-01 1.365648861974477768e-02 -7.476774509996175766e-03 -1.161331161856651306e-01 1.810222566127777100e-01 2.351041734218597412e-01 8.646263740956783295e-03 -1.380539964884519577e-03 -2.350388914346694946e-01 7.021319121122360229e-02 3.018388748168945312e-01 1.440065354108810425e-01 2.046523094177246094e-01 -2.275640666484832764e-01 3.709773346781730652e-02 -1.433550864458084106e-01 1.399446874856948853e-01 1.027238443493843079e-01 -4.224750697612762451e-01 2.550266869366168976e-02
2.058925330638885498e-01 -9.770452231168746948e-02 -2.739001810550689697e-01 -2.226298488676548004e-02 1.038392260670661926e-01 5.750757828354835510e-02 3.603920638561248779e-01 -4.667031019926071167e-02 -1.142624393105506897e-01 -1.541259437799453735e-01 -6.059429049491882324e-02 2.433895766735076904e-01 -1.035703867673873901e-01 4.360672459006309509e-02 -3.158239424228668213e-01 3.255384564399719238e-01 2.948352992534637451e-01 1.484921127557754517e-01 -1.040713638067245483e-01 -4.893371835350990295e-02 -2.748389542102813721e-01 3.503664582967758179e-02 2.479201108217239380e-01 1.217832863330841064e-01 -1.389661729335784912e-01 -1.015068441629409790e-01 -9.294170886278152466e-02 4.530608654022216797e-02 9.105299413204193115e-02 2.800529599189758301e-01 2.751142345368862152e-02 7.266187667846679688e-02
1.117972433567047119e-01 -6.798133999109268188e-02 -1.872979402542114258e-01 -7.903968542814254761e-02 -2.095587402582168579e-01 1.200409904122352600e-01 1.013958230614662170e-01 3.436283767223358154e-02 2.813611030578613281e-01 -6.211675703525543213e-02 8.496683835983276367e-02 2.115729153156280518e-01 -2.227258384227752686e-01 -1.535203121602535248e-02 -7.200945168733596802e-02 1.022945493459701538e-01 2.264838963747024536e-01 1.004052385687828064e-01 -1.628004312515258789e-01 1.243535801768302917e-01 -5.566884297877550125e-03 4.672087132930755615e-01 4.007978737354278564e-01 8.052003383636474609e-02 -2.500354684889316559e-02 -5.736349616199731827e-03 -1.771691888570785522e-01 -2.065033763647079468e-01 2.559169828891754150e-01 -7.203747518360614777e-03 -1.958656460046768188e-01 6.235068663954734802e-02
-1.405591517686843872e-01 -5.915717035531997681e-02 -1.664201021194458008e-01 -1.509269624948501587e-01 -5.363066121935844421e-02 4.121053218841552734e-01 2.468746453523635864e-01 -6.712538003921508789e-02 3.794012963771820068e-02 5.800761654973030090e-02 3.376078605651855469e-02 -3.965929523110389709e-02 -5.449625477194786072e-02 4.565531015396118164e-02 -5.300555378198623657e-02 1.188566982746124268e-01 -1.953331679105758667e-01 2.907700138166546822e-03 -3.325340747833251953e-01 4.241711273789405823e-02 -1.366880834102630615e-01 4.960092529654502869e-02 7.365660276263952255e-03 7.720779627561569214e-02 -1.095397993922233582e-01 -6.813094019889831543e-02 1.365704238414764404e-01 -2.679253220558166504e-01 4.260188341140747070e-01 3.664177060127258301e-01 -2.400316447019577026e-01 -2.133203484117984772e-02
3.492686152458190918e-02 -1.040000095963478088e-01 -1.756572425365447998e-01 -1.601655930280685425e-01 6.751169450581073761e-03 6.794335693120956421e-02 4.044189453125000000e-01 -1.482800245285034180e-01 2.163111232221126556e-02 -1.155900359153747559e-01 -2.212035506963729858e-01 -3.825318813323974609e-02 -2.967321276664733887e-01 -6.415612250566482544e-02 -1.147651523351669312e-01 1.874716021120548248e-02 -1.041692495346069336e-01 1.249325927346944809e-02 9.600968658924102783e-02 1.272033527493476868e-02 -1.085457578301429749e-01 9.882915765047073364e-02 4.500956088304519653e-02 3.480185270309448242e-01 -4.648236557841300964e-02 9.102372825145721436e-02 1.381938755512237549e-01 -5.034292936325073242e-01 3.307024240493774414e-01 9.296815097332000732e-02 -3.902262449264526367e-02 -6.121106073260307312e-02
3.495030850172042847e-02 1.929252147674560547e-01 -1.947685331106185913e-01 -8.128899335861206055e-02 1.285613924264907837e-01 4.862758889794349670e-02 9.439893998205661774e-03 -2.069337517023086548e-01 2.129867486655712128e-02 -2.901786006987094879e-03 -1.466737687587738037e-01 -1.365783661603927612e-01 2.018806785345077515e-01 1.211011335253715515e-01 2.233018539845943451e-02 2.263546176254749298e-02 -4.349402710795402527e-02 -1.110712289810180664e-01 -1.349953934550285339e-02 -7.867833971977233887e-02 -3.005833327770233154e-01 3.570024855434894562e-03 9.067774564027786255e-02 -3.951508998870849609e-01 1.809729635715484619e-02 -3.590878844261169434e-01 -1.947930455207824707e-01 -1.550582051277160645e-01 3.568475842475891113e-01 1.168638020753860474e-01 -3.801057934761047363e-01 7.799736410379409790e-02
4.338323324918746948e-02 -1.124123930931091309e-01 -1.548987030982971191e-01 -1.820691376924514771e-01 9.136662632226943970e-02 -1.374231372028589249e-02 -2.360531501471996307e-02 -1.268076151609420776e-01 2.377220690250396729e-01 -1.657478213310241699e-01 2.823261730372905731e-02 1.151135191321372986e-01 1.451116800308227539e-01 1.107027232646942139e-01 -8.813896775245666504e-02 -2.783015966415405273e-01 9.661898761987686157e-02 -1.134364828467369080e-01 -9.154111891984939575e-02 -2.477225363254547119e-01 -9.136044234037399292e-02 3.257213234901428223e-01 2.211221307516098022e-01 5.881829652935266495e-03 -6.531889736652374268e-02 -2.698813378810882568e-01 1.831878535449504852e-02 -1.034440379589796066e-02 6.093167886137962341e-02 5.292764306068420410e-01 -2.195254266262054443e-01 1.472983956336975098e-01
-9.037060663104057312e-03 -4.287609085440635681e-02 9.636599570512771606e-03 -2.409408390522003174e-01 -5.733260512351989746e-02 2.205416560173034668e-01 2.527794837951660156e-01 -1.174351647496223450e-01 -1.484674215316772461e-01 -1.766426861286163330e-01 1.621350795030593872e-01 -1.605097502470016479e-01 1.764942109584808350e-01 -6.060846615582704544e-03 -2.491492480039596558e-01 4.529521614313125610e-02 9.106932580471038818e-02 3.025976121425628662e-01 -1.141764596104621887e-01 4.850023984909057617e-02 -2.145105302333831787e-01 2.622120678424835205e-01 -4.630569741129875183e-02 -2.887867391109466553e-01 1.277398020029067993e-01 -9.233809262514114380e-02 -1.628142595291137695e-01 1.610700041055679321e-01 3.019094467163085938e-01 2.641755044460296631e-01 -2.164336144924163818e-01 9.525434672832489014e-02
4.077647998929023743e-02 -1.754187047481536865e-01 -9.096290171146392822e-02 -3.750207275152206421e-02 1.060693189501762390e-01 -1.404178794473409653e-02 2.559497654438018799e-01 -3.781924247741699219e-01 -3.087110817432403564e-02 -4.547778144478797913e-02 -9.071260690689086914e-02 4.746571928262710571e-02 7.376072555780410767e-02 -1.327133476734161377e-01 -5.138390883803367615e-02 7.825501263141632080e-02 -1.755737215280532837e-01 1.579066962003707886e-01 -4.682412371039390564e-02 4.700322449207305908e-02 -7.977108657360076904e-02 2.669894695281982422e-01 3.100480735301971436e-01 -1.653269678354263306e-01 -1.007287129759788513e-01 -5.361549258232116699e-01 -1.936761736869812012e-01 -1.697481721639633179e-01 7.297819852828979492e-02 1.746547408401966095e-02 -1.697122454643249512e-01 1.814884543418884277e-01
1.316695213317871094e-01 8.254832774400711060e-02 -1.076185032725334167e-01 -1.262615323066711426e-01 3.638179004192352295e-01 4.263430833816528320e-02 1.877092272043228149e-01 -3.023098111152648926e-01 1.642373502254486084e-01 -2.756621874868869781e-02 7.472074124962091446e-03 2.734327316284179688e-01 1.135991886258125305e-01 2.597884535789489746e-01 5.288686230778694153e-02 6.328185647726058960e-02 -1.352844536304473877e-01 -2.164884470403194427e-02 -5.846030637621879578e-02 2.253080010414123535e-01 2.250395715236663818e-02 1.983013153076171875e-01 1.097320765256881714e-01 -3.781910985708236694e-02 4.387331753969192505e-02 -4.263806343078613281e-01 -2.501069605350494385e-01 -2.621845006942749023e-01 9.400240331888198853e-02 1.868155300617218018e-01 -1.027321591973304749e-01 4.694347083568572998e-02
-2.501390129327774048e-02 -4.213038086891174316e-02 -1.708811223506927490e-01 -1.257467269897460938e-01 1.380910128355026245e-01 8.540158718824386597e-02 2.785853743553161621e-01 8.207345753908157349e-02 -3.878634795546531677e-02 9.232597053050994873e-02 -1.673765033483505249e-01 -1.309430748224258423e-01 2.594816088676452637e-01 6.760939210653305054e-02 -7.349366694688796997e-02 -8.122156560420989990e-02 1.495505273342132568e-01 8.055648766458034515e-03 -1.100798025727272034e-01 -1.066816839738748968e-04 -2.259943932294845581e-01 5.156671404838562012e-01 -1.061316672712564468e-02 1.794224083423614502e-01 -8.791017532348632812e-02 -1.517275869846343994e-01 5.416065454483032227e-02 3.322904109954833984e-01 8.529029041528701782e-02 1.877269148826599121e-01 -3.084816336631774902e-01 1.928043365478515625e-01
1.101024225354194641e-01 -1.442204602062702179e-02 -1.061763092875480652e-01 -1.229549944400787354e-01 1.094522476196289062e-01 -1.101476326584815979e-01 3.959001004695892334e-01 -1.852905452251434326e-01 -2.443360388278961182e-01 -5.814403295516967773e-02 -1.874347925186157227e-01 -2.256936728954315186e-01 1.110352277755737305e-01 6.461013853549957275e-02 -1.562983095645904541e-01 -3.596482872962951660e-01 6.106786429882049561e-02 -1.981688104569911957e-02 -9.794592112302780151e-02 5.304928869009017944e-02 -1.849299967288970947e-01 2.009701877832412720e-01 1.747907251119613647e-01 2.650821208953857422e-01 2.238487079739570618e-02 1.524081528186798096e-01 -2.401996962726116180e-02 -1.929608732461929321e-01 1.466180533170700073e-01 2.941766381263732910e-01 -2.552260160446166992e-01 3.396721789613366127e-03
1.289535164833068848e-01 -9.588313102722167969e-02 -2.514363825321197510e-01 -1.890525221824645996e-02 1.390139479190111160e-02 -8.456309884786605835e-02 4.808691442012786865e-01 -2.530901432037353516e-01 4.188752472400665283e-01 -2.220215797424316406e-01 -1.368218809366226196e-01 4.064724594354629517e-02 -1.960816681385040283e-01 4.832606762647628784e-03 -5.083675682544708252e-02 -6.467206776142120361e-02 -3.404568508267402649e-02 2.983774431049823761e-02 4.593605920672416687e-02 -9.847528487443923950e-02 -1.018327251076698303e-01 7.998578995466232300e-02 -2.734501287341117859e-02 -1.122876778244972229e-01 -1.124160662293434143e-01 -3.977899849414825439e-01 5.101976171135902405e-02 -9.605464339256286621e-02 2.173873782157897949e-01 -1.373239606618881226e-01 -1.457998156547546387e-01 -5.956310033798217773e-02
2.740084528923034668e-01 -2.185921072959899902e-01 -1.608169227838516235e-01 -1.694779284298419952e-02 1.590483933687210083e-01 6.088281422853469849e-02 3.925098180770874023e-01 -1.644858568906784058e-01 7.958254963159561157e-02 -5.068100988864898682e-02 3.045876882970333099e-02 1.374182999134063721e-01 1.459217220544815063e-01 -1.333097219467163086e-01 -1.447811871767044067e-01 -3.866367042064666748e-02 1.679250746965408325e-01 1.577520072460174561e-01 9.501297958195209503e-03 -3.086366057395935059e-01 -5.461311712861061096e-02 8.708732202649116516e-03 3.097875714302062988e-01 7.935168594121932983e-02 -1.347966492176055908e-01 -4.028267562389373779e-01 -1.783408671617507935e-01 -7.378192245960235596e-02 1.924667507410049438e-01 9.595647454261779785e-02 -1.212303936481475830e-01 -1.350506842136383057e-01
1.000767871737480164e-01 1.911289407871663570e-03 -1.982824951410293579e-01 -1.138261631131172180e-01 5.187427625060081482e-02 -6.030644476413726807e-02 3.344288468360900879e-01 -1.265950947999954224e-01 -6.517383456230163574e-02 -1.586608737707138062e-01 -2.529351711273193359e-01 1.340082585811614990e-01 -2.017859220504760742e-01 1.719795614480972290e-01 -2.427061460912227631e-02 2.624157667160034180e-01 -1.251326948404312134e-01 -2.952678501605987549e-01 4.369250684976577759e-02 1.263480633497238159e-01 -7.561016827821731567e-02 2.426701597869396210e-02 -2.231676131486892700e-02 9.907261282205581665e-02 -2.330601215362548828e-01 2.911678142845630646e-02 1.772965341806411743e-01 -2.759065628051757812e-01 4.354594051837921143e-01 2.049453109502792358e-01 -1.147630214691162109e-01 -8.692642301321029663e-02
7.322987914085388184e-02 5.208751186728477478e-02 -1.522295475006103516e-01 -1.033081710338592529e-01 -1.550941765308380127e-01 8.321164548397064209e-02 4.534761607646942139e-01 -1.062595993280410767e-01 -1.217021867632865906e-01 -2.876141071319580078e-01 1.945581287145614624e-01 -3.308846428990364075e-02 1.012216284871101379e-01 1.580420583486557007e-01 -2.918459773063659668e-01 1.523324102163314819e-01 7.534506916999816895e-02 -4.382641986012458801e-02 -7.836006581783294678e-02 -2.061978280544281006e-01 -1.574515849351882935e-01 1.500487606972455978e-02 5.252861604094505310e-02 -2.608020901679992676e-01 1.884722560644149780e-01 -1.363255828619003296e-01 1.600343883037567139e-01 7.343261968344449997e-03 1.237372085452079773e-01 1.190075129270553589e-01 -2.334931194782257080e-01 3.380406200885772705e-01
8.194996416568756104e-02 -4.957168921828269958e-02 6.023376435041427612e-02 -2.460812032222747803e-01 1.915069669485092163e-01 9.838037192821502686e-02 1.538780480623245239e-01 -3.004169464111328125e-01 7.076207548379898071e-02 -1.459319442510604858e-01 -2.839260101318359375e-01 8.591981604695320129e-03 1.228271350264549255e-01 7.347629219293594360e-02 -2.977332472801208496e-02 -8.304964005947113037e-02 -1.177835371345281601e-02 -7.945661246776580811e-02 1.224715709686279297e-01 -5.628041550517082214e-02 -1.633534133434295654e-01 4.592705965042114258e-01 5.717991665005683899e-02 1.531202793121337891e-01 2.194971740245819092e-01 -1.317001432180404663e-01 -1.025499403476715088e-01 -3.683052211999893188e-02 -2.896982431411743164e-02 3.609938323497772217e-01 -3.068614518269896507e-03 3.654995560646057129e-01
2.911084294319152832e-01 1.809316128492355347e-01 -1.802327781915664673e-01 -2.985243685543537140e-02 5.963420495390892029e-02 -5.398998036980628967e-02 3.512966632843017578e-01 -2.456894516944885254e-01 1.944902688264846802e-01 -1.913902815431356430e-03 -6.929077208042144775e-02 -3.368654251098632812e-01 2.299614995718002319e-01 -1.871207505464553833e-01 -1.319069117307662964e-01 1.597415655851364136e-01 1.444263756275177002e-01 -1.942754238843917847e-01 1.169705167412757874e-01 6.134629622101783752e-02 -9.635090827941894531e-02 1.225737482309341431e-01 -1.097729057073593140e-02 1.337936371564865112e-01 -3.341820463538169861e-02 -2.103589773178100586e-01 1.953388098627328873e-03 -3.385701477527618408e-01 6.848492473363876343e-02 7.608290761709213257e-02 -2.602031528949737549e-01 1.241605356335639954e-01
3.734472440555691719e-03 -3.927410021424293518e-02 -7.530302554368972778e-02 9.581115841865539551e-02 9.753421694040298462e-02 8.095272630453109741e-02 3.176847100257873535e-01 -1.373426169157028198e-01 1.925880461931228638e-01 -1.031295396387577057e-03 -1.002831831574440002e-01 -4.214850813150405884e-02 -1.758323758840560913e-01 -1.991471201181411743e-01 -1.595709323883056641e-01 -1.095994040369987488e-01 1.789119839668273926e-01 -1.463926024734973907e-02 2.827844321727752686e-01 1.480077058076858521e-01 1.564977504312992096e-02 2.099334727972745895e-03 2.910681664943695068e-01 -1.307057142257690430e-01 -3.067803569138050079e-02 8.877787739038467407e-02 -3.099894225597381592e-01 -2.600112259387969971e-01 4.210206568241119385e-01 2.380553781986236572e-01 -1.023042723536491394e-01 1.941560953855514526e-01
1.808320730924606323e-01 1.223140861839056015e-02 -2.650446891784667969e-01 -1.714754402637481689e-01 2.361474484205245972e-01 2.354667484760284424e-01 1.538651734590530396e-01 -2.527258694171905518e-01 1.893565952777862549e-01 1.030737906694412231e-02 1.204499080777168274e-01 1.164481882005929947e-02 9.536643326282501221e-02 -1.700428277254104614e-01 -2.553892731666564941e-01 9.393069148063659668e-02 2.930299043655395508e-01 1.397837400436401367e-01 1.138795912265777588e-02 -2.380268126726150513e-01 -1.128006577491760254e-01 6.761994957923889160e-02 3.194890543818473816e-02 -5.707694962620735168e-02 -1.106979046016931534e-02 -4.454753398895263672e-01 -1.724939048290252686e-01 -3.642625361680984497e-02 -1.587055064737796783e-02 -7.478284090757369995e-02 -2.543532848358154297e-01 1.487330943346023560e-01
1.411035358905792236e-01 5.198847129940986633e-02 -1.072447560727596283e-02 -1.102266181260347366e-02 2.857226729393005371e-01 -1.173990145325660706e-01 1.764544397592544556e-01 -5.222208797931671143e-02 -1.116601675748825073e-01 -2.339440137147903442e-01 -2.382325679063796997e-01 -6.972829252481460571e-02 1.004605814814567566e-01 -2.130838483572006226e-01 -9.842650592327117920e-02 -1.944445967674255371e-01 4.902604967355728149e-03 -1.516627892851829529e-02 2.023890763521194458e-01 -3.358456790447235107e-01 -2.354682087898254395e-01 1.558639556169509888e-01 1.122633516788482666e-01 1.366579979658126831e-01 2.516035735607147217e-02 -2.694148719310760498e-01 1.821245998144149780e-01 -2.662620842456817627e-01 2.555279433727264404e-01 1.657673269510269165e-01 -8.988749980926513672e-02 2.699974179267883301e-01
-1.497661173343658447e-01 7.656142860651016235e-02 -2.993172109127044678e-01 1.362687200307846069e-01 3.213317394256591797e-01 1.562920510768890381e-01 -5.561688169836997986e-02 -2.051698565483093262e-01 1.341544091701507568e-01 -3.402591645717620850e-01 2.190398983657360077e-02 1.243343129754066467e-01 1.022147834300994873e-01 1.197463925927877426e-02 -9.986615926027297974e-02 1.743063479661941528e-01 3.476801216602325439e-01 -3.237015381455421448e-02 -7.300965487957000732e-02 -1.792804002761840820e-01 -2.196429371833801270e-01 1.352214962244033813e-01 -5.132172256708145142e-02 2.929862216114997864e-02 -7.328861206769943237e-02 -2.729500234127044678e-01 2.949860990047454834e-01 -1.779232472181320190e-01 -6.062531098723411560e-02 2.341417521238327026e-01 -4.254810139536857605e-02 4.175908863544464111e-02
3.173967003822326660e-01 -1.238636523485183716e-01 -3.347894847393035889e-01 -1.004438325762748718e-01 1.669710278511047363e-01 5.348752066493034363e-02 2.307143360376358032e-01 -1.770057529211044312e-01 -1.447697579860687256e-01 -1.453979015350341797e-01 -2.708655223250389099e-02 1.680421680212020874e-01 -3.575480878353118896e-01 -9.139314293861389160e-02 -2.512880861759185791e-01 2.505044937133789062e-01 4.563039168715476990e-02 7.189168781042098999e-02 -1.200425550341606140e-01 -4.257251322269439697e-02 -3.205196857452392578e-01 7.411064207553863525e-02 2.844002544879913330e-01 1.445021927356719971e-01 -1.128328964114189148e-01 -1.722695305943489075e-02 -3.573921322822570801e-02 -1.466204226016998291e-01 1.428744792938232422e-01 1.475926339626312256e-01 3.576065972447395325e-02 -2.324788086116313934e-02
-7.072348892688751221e-02 1.462235897779464722e-01 -1.433992385864257812e-01 1.322694569826126099e-01 2.468901723623275757e-01 -1.142084896564483643e-01 2.959555387496948242e-01 -1.472972482442855835e-01 -8.261066675186157227e-02 -1.396766155958175659e-01 7.708871364593505859e-02 -7.327976822853088379e-02 2.198035269975662231e-01 -8.657559752464294434e-02 6.846866756677627563e-02 9.472694993019104004e-02 -3.672450035810470581e-02 3.368813544511795044e-02 -4.465662315487861633e-02 1.751608550548553467e-01 -1.792329102754592896e-01 1.464642584323883057e-01 1.988478302955627441e-01 -1.976112276315689087e-01 -4.897766187787055969e-02 -4.744645953178405762e-01 -4.131066054105758667e-02 -8.020169287919998169e-02 3.375295698642730713e-01 1.709198802709579468e-01 -1.660761982202529907e-01 2.673119902610778809e-01
3.073008656501770020e-01 1.471191644668579102e-01 -1.297198235988616943e-01 9.066813439130783081e-02 5.892133712768554688e-02 7.075249403715133667e-02 1.314370185136795044e-01 -3.438587188720703125e-01 6.112612411379814148e-02 -2.992785535752773285e-02 1.568251848220825195e-02 8.574188500642776489e-02 -1.020937114953994751e-01 -2.911447286605834961e-01 -3.841705322265625000e-01 1.754754781723022461e-01 3.754060566425323486e-01 1.906884908676147461e-01 -1.117237210273742676e-01 -2.072699368000030518e-02 -1.866905093193054199e-01 1.295385509729385376e-01 2.400780320167541504e-01 3.584618866443634033e-02 -6.138328462839126587e-03 -2.303033173084259033e-01 -2.016595937311649323e-02 -2.398358285427093506e-02 -1.572292856872081757e-02 2.502318620681762695e-01 -1.064347177743911743e-01 -8.667320944368839264e-03
2.490314394235610962e-01 -2.005268484354019165e-01 -1.016065664589405060e-02 -1.024505347013473511e-01 3.802368184551596642e-03 -5.415971949696540833e-02 4.394170641899108887e-01 -2.433484345674514771e-01 1.054512411355972290e-01 3.104663789272308350e-01 2.292446047067642212e-01 -1.206042692065238953e-01 -4.174830857664346695e-03 -9.009208530187606812e-02 -1.053409278392791748e-01 8.030598610639572144e-02 -2.542032301425933838e-02 -1.066802665591239929e-01 8.407580107450485229e-02 9.738403558731079102e-02 -2.243332862854003906e-01 2.349132001399993896e-01 1.080292835831642151e-01 9.010160714387893677e-02 -1.501662773080170155e-03 -2.098473012447357178e-01 9.058605879545211792e-02 -2.516190409660339355e-01 4.587864130735397339e-02 2.431489825248718262e-01 -2.913835942745208740e-01 -1.267576068639755249e-01
4.978862404823303223e-02 -8.616018295288085938e-02 5.290312692523002625e-02 1.477845311164855957e-01 2.437935471534729004e-01 5.787966400384902954e-02 2.372272014617919922e-01 -3.811137974262237549e-01 -5.301385000348091125e-02 9.661599248647689819e-02 -8.164868503808975220e-02 1.094245016574859619e-01 3.286888003349304199e-01 1.168937385082244873e-01 1.542095988988876343e-01 2.075717151165008545e-01 9.046567231416702271e-02 -1.549935787916183472e-01 1.082815304398536682e-01 -9.992851316928863525e-02 -1.804298907518386841e-01 2.971930503845214844e-01 3.919584453105926514e-01 -5.055998638272285461e-02 -1.351072192192077637e-01 -2.946394383907318115e-01 2.433601394295692444e-02 -1.057434752583503723e-01 7.268854230642318726e-02 7.447151839733123779e-02 -1.083437055349349976e-01 1.067891120910644531e-01
-1.230186782777309418e-02 6.208629906177520752e-02 1.290609538555145264e-01 -2.705411016941070557e-01 3.239283338189125061e-02 3.707212507724761963e-01 1.697404533624649048e-01 -2.668762207031250000e-01 5.108677968382835388e-02 -2.639333605766296387e-01 5.487859249114990234e-03 -1.505021452903747559e-01 -8.081626892089843750e-02 6.160099804401397705e-02 3.497231379151344299e-02 -3.009628318250179291e-02 7.360189408063888550e-02 1.227021962404251099e-01 -1.095133796334266663e-01 -8.666629344224929810e-02 4.640886560082435608e-02 -6.886349525302648544e-03 3.939968943595886230e-01 -1.443869620561599731e-01 1.009254828095436096e-01 -1.322891861200332642e-01 1.748324334621429443e-01 -3.963429480791091919e-02 1.347539126873016357e-01 4.664042592048645020e-01 6.401872262358665466e-03 2.154164463281631470e-01
-7.577876560389995575e-03 -1.633098125457763672e-01 -1.079087853431701660e-01 -2.055304348468780518e-01 1.853932291269302368e-01 -1.940954923629760742e-01 4.840374886989593506e-01 -3.384978175163269043e-01 -7.435618340969085693e-02 2.526698634028434753e-02 -1.536717563867568970e-01 3.325263038277626038e-02 4.036433696746826172e-01 2.440949529409408569e-02 -1.877737939357757568e-01 1.003212705254554749e-01 1.616799384355545044e-01 9.447804093360900879e-02 1.666407436132431030e-01 7.681395858526229858e-02 3.559811785817146301e-02 2.231332808732986450e-01 1.487676948308944702e-01 -5.985533818602561951e-02 -1.683859974145889282e-01 5.619814246892929077e-02 -9.397227317094802856e-02 -2.197884954512119293e-03 2.116934210062026978e-01 1.100855767726898193e-01 -1.098736748099327087e-01 6.224457547068595886e-02
2.841322124004364014e-01 -3.204824328422546387e-01 8.682567626237869263e-02 6.503999233245849609e-02 7.313724607229232788e-02 1.592847704887390137e-01 4.353176057338714600e-02 -3.094987273216247559e-01 1.670386791229248047e-01 -1.380556542426347733e-02 2.246213704347610474e-01 6.563422828912734985e-02 -9.009235352277755737e-02 -5.964356288313865662e-02 -6.349461525678634644e-02 1.257302016019821167e-01 3.137432932853698730e-01 5.916311219334602356e-02 -1.881815344095230103e-01 -7.818295061588287354e-02 -2.161130458116531372e-01 2.419695109128952026e-01 -5.284413695335388184e-02 -1.270091533660888672e-01 5.072692036628723145e-02 1.987894065678119659e-02 -5.190308392047882080e-02 -1.142974793910980225e-01 7.823808491230010986e-02 2.432900667190551758e-01 -4.305434823036193848e-01 -1.580320447683334351e-01
2.442891448736190796e-01 -6.051829457283020020e-02 1.239705737680196762e-02 1.691231131553649902e-02 -2.207423094660043716e-03 7.946037501096725464e-02 2.315039932727813721e-01 1.393229365348815918e-01 1.138028725981712341e-01 -3.518110513687133789e-02 2.852127701044082642e-02 1.737100034952163696e-01 -3.749926388263702393e-01 -1.746548116207122803e-01 -2.783785164356231689e-01 1.571437418460845947e-01 3.276117444038391113e-01 -3.291791975498199463e-01 1.401762664318084717e-01 -5.715457350015640259e-02 -1.832103580236434937e-01 2.407054007053375244e-01 1.631427109241485596e-01 4.793155938386917114e-02 1.030613705515861511e-01 -1.644515693187713623e-01 -6.870803236961364746e-02 -2.200988680124282837e-01 2.046384513378143311e-01 1.738868057727813721e-01 -7.859176397323608398e-02 1.013108491897583008e-01
-1.648321747779846191e-01 -2.169919610023498535e-01 4.931307211518287659e-02 -1.570993810892105103e-01 -1.512463297694921494e-02 4.002089202404022217e-01 1.421223878860473633e-01 -3.359857499599456787e-01 2.462708204984664917e-02 -2.449767589569091797e-01 2.867930233478546143e-01 2.748838663101196289e-01 4.178613424301147461e-02 1.130676548928022385e-02 1.106066182255744934e-01 9.966818988323211670e-02 -5.159212648868560791e-02 -5.444113165140151978e-02 7.089904043823480606e-03 2.463849447667598724e-02 -2.208422571420669556e-01 4.741735756397247314e-02 -2.038483135402202606e-02 -1.008370369672775269e-01 -5.373343825340270996e-02 -1.321492940187454224e-01 8.323439210653305054e-02 -7.179155200719833374e-02 2.892496287822723389e-01 4.356809705495834351e-02 -1.964266151189804077e-01 3.717699348926544189e-01
-2.124074548482894897e-01 -2.433340698480606079e-01 -4.064309895038604736e-01 -1.574692875146865845e-01 -4.591774940490722656e-02 1.763393431901931763e-01 1.155775189399719238e-01 -2.470333725214004517e-01 -2.171952463686466217e-02 -1.905951797962188721e-01 -1.556040793657302856e-01 7.487841695547103882e-02 9.772042185068130493e-02 -1.557692289352416992e-01 -4.289202392101287842e-03 -1.065559759736061096e-01 4.514920115470886230e-01 -1.585449464619159698e-02 -1.342665404081344604e-01 1.092711836099624634e-02 2.031757831573486328e-01 2.164424806833267212e-01 2.769991941750049591e-02 1.697865128517150879e-01 1.479209065437316895e-01 -2.071607857942581177e-03 7.944142073392868042e-02 -2.032470852136611938e-01 2.423232644796371460e-01 8.176641911268234253e-02 -9.626923501491546631e-02 4.639826342463493347e-02
9.856988489627838135e-02 -2.266830066218972206e-03 -1.825510561466217041e-01 -1.584555804729461670e-01 1.818003952503204346e-01 1.672636717557907104e-01 1.616168171167373657e-01 -4.778235554695129395e-01 -6.554540991783142090e-02 6.864753365516662598e-02 1.856842935085296631e-01 -9.860339015722274780e-02 6.215281784534454346e-02 -1.790000796318054199e-01 -1.147898063063621521e-01 -1.035967394709587097e-01 1.666864752769470215e-02 6.546416878700256348e-02 -2.030092477798461914e-02 -2.318948209285736084e-01 -4.196510016918182373e-01 -2.244685031473636627e-02 -6.772187352180480957e-02 3.162320256233215332e-01 -1.613040715456008911e-01 2.614700607955455780e-02 -1.159008145332336426e-01 -1.401792019605636597e-01 3.140620589256286621e-01 3.173846378922462463e-02 -3.242824971675872803e-02 5.411695316433906555e-02
2.372305393218994141e-01 -5.262395367026329041e-02 -2.181742340326309204e-01 -4.489004239439964294e-02 -1.495699435472488403e-01 2.213000953197479248e-01 4.921732544898986816e-01 -1.658401191234588623e-01 1.431012302637100220e-01 -3.568909764289855957e-01 1.712020039558410645e-01 -1.319475471973419189e-01 2.436108700931072235e-02 1.116496790200471878e-02 -3.365186452865600586e-01 -1.355861276388168335e-01 -1.314782500267028809e-01 -5.949056707322597504e-03 -7.107537984848022461e-02 5.930953100323677063e-02 -1.414188295602798462e-01 1.308121085166931152e-01 1.819762736558914185e-01 -2.098951190710067749e-01 -6.042660027742385864e-02 7.406534254550933838e-02 1.783818751573562622e-01 2.463500015437602997e-02 1.290332376956939697e-01 -4.276236146688461304e-02 -1.217886880040168762e-01 9.105259180068969727e-02
5.481423810124397278e-02 7.670050859451293945e-02 -3.288029730319976807e-01 -2.881991863250732422e-01 -1.171792447566986084e-01 7.880911976099014282e-02 3.075277507305145264e-01 -1.381669845432043076e-02 -4.633321613073348999e-02 -1.607291251420974731e-01 -2.031988948583602905e-01 -9.571013040840625763e-03 2.023572288453578949e-02 -1.145724803209304810e-01 -2.901776880025863647e-02 2.383233308792114258e-01 -6.437616888433694839e-03 1.288078445941209793e-02 4.627986252307891846e-02 8.895338326692581177e-02 -1.783861219882965088e-01 -6.483410298824310303e-02 1.602547429502010345e-02 3.170225322246551514e-01 -4.044316336512565613e-02 2.000055275857448578e-02 1.195216923952102661e-01 -2.160479575395584106e-01 4.069555103778839111e-01 3.880555033683776855e-01 -3.011724166572093964e-02 1.324613541364669800e-01
-1.096134558320045471e-01 -1.237861141562461853e-01 -5.966705828905105591e-02 -2.236601710319519043e-01 1.273027211427688599e-01 2.249410897493362427e-01 3.722613155841827393e-01 1.040679663419723511e-01 2.620608210563659668e-01 3.699002414941787720e-02 7.704020291566848755e-02 5.403498187661170959e-02 2.352909930050373077e-02 -1.189608871936798096e-01 2.380657009780406952e-02 -3.314772248268127441e-02 9.589299559593200684e-02 -4.148472547531127930e-01 1.128381397575139999e-02 1.886146515607833862e-02 -3.470398113131523132e-02 1.109478771686553955e-01 5.941101908683776855e-02 5.579058546572923660e-03 -2.538963854312896729e-01 -2.801757752895355225e-01 -1.085521578788757324e-01 -1.822585165500640869e-01 1.822715401649475098e-01 2.298618108034133911e-01 -3.617236018180847168e-01 -6.226187199354171753e-02
-3.943604230880737305e-02 -3.702576085925102234e-02 1.142529956996440887e-02 9.488637745380401611e-02 1.120953261852264404e-01 7.852350920438766479e-02 1.692795902490615845e-01 -2.343887984752655029e-01 2.977187335491180420e-01 -5.392041429877281189e-02 -2.969636023044586182e-01 -3.085610270500183105e-02 -1.411585658788681030e-01 -2.969538420438766479e-02 -8.594678342342376709e-02 2.510387077927589417e-02 2.457216531038284302e-01 1.629317412152886391e-03 3.043950796127319336e-01 2.090660035610198975e-01 -1.395857930183410645e-01 2.019459456205368042e-01 1.600994318723678589e-01 -9.677848964929580688e-02 -3.044382333755493164e-01 2.197320759296417236e-02 -6.963919103145599365e-02 -3.104047775268554688e-01 3.775413632392883301e-01 1.107192039489746094e-01 9.439720958471298218e-02 1.613154411315917969e-01
8.771268278360366821e-02 -2.369150370359420776e-01 -9.808373451232910156e-02 -1.255873441696166992e-01 1.545016914606094360e-01 6.699643284082412720e-02 5.294403061270713806e-03 -1.123814061284065247e-01 -4.620884731411933899e-02 3.314583003520965576e-02 -2.449597716331481934e-01 4.339378327131271362e-02 -2.059474140405654907e-01 -3.753257691860198975e-01 -3.374978303909301758e-01 3.007817268371582031e-01 2.370853573083877563e-01 2.107504606246948242e-01 -1.729395985603332520e-01 -1.523035615682601929e-01 -8.751124143600463867e-02 1.907984167337417603e-01 1.782042980194091797e-01 1.784656196832656860e-01 9.327017515897750854e-02 -2.418269217014312744e-01 -1.144695729017257690e-01 -9.909949451684951782e-02 1.472342163324356079e-01 1.148465052247047424e-01 -9.740788489580154419e-02 1.453601121902465820e-01
1.056731715798377991e-01 1.443431153893470764e-02 -1.189857795834541321e-01 -2.562325894832611084e-01 -7.469497621059417725e-02 3.695661127567291260e-01 1.405426114797592163e-01 -2.022421061992645264e-01 -4.553968906402587891e-01 -7.124757021665573120e-02 -1.070841327309608459e-01 -1.604381352663040161e-01 1.394572257995605469e-01 3.650369867682456970e-02 -3.060335814952850342e-01 -1.104362756013870239e-01 3.065052628517150879e-02 -8.668976277112960815e-02 9.541293606162071228e-03 -3.337875008583068848e-02 -3.058233559131622314e-01 2.919422686100006104e-01 -9.295251220464706421e-02 -1.843033134937286377e-01 1.054015085101127625e-01 -1.837470978498458862e-01 -8.111672848463058472e-02 -8.241681754589080811e-02 6.007458642125129700e-02 1.217063292860984802e-01 -1.294281035661697388e-01 -7.247274369001388550e-02
-2.450089007616043091e-01 5.551296472549438477e-02 -3.129411041736602783e-01 -1.085292473435401917e-01 6.969482451677322388e-02 -9.906573593616485596e-02 -7.007006555795669556e-02 -2.013973295688629150e-01 7.273299992084503174e-02 -1.933315694332122803e-01 2.236272767186164856e-02 2.584124505519866943e-01 6.132432445883750916e-02 -1.289242357015609741e-01 -2.623371779918670654e-01 -2.081861048936843872e-01 2.916888706386089325e-02 -2.201083898544311523e-01 -1.143851578235626221e-01 5.199575051665306091e-02 -8.297204971313476562e-02 2.002571374177932739e-01 7.789973169565200806e-02 -1.594243347644805908e-01 5.356762558221817017e-02 -1.832033842802047729e-01 2.938054502010345459e-01 -2.453553676605224609e-01 3.327278196811676025e-01 9.175806492567062378e-02 -2.760646343231201172e-01 5.192990601062774658e-02
-1.747469753026962280e-01 -2.296894788742065430e-01 -2.044760733842849731e-01 -2.461887151002883911e-01 3.841778635978698730e-01 -3.165841102600097656e-02 1.222374960780143738e-01 -1.796742379665374756e-01 -1.173941344022750854e-01 -4.229931533336639404e-02 -2.331111580133438110e-02 2.336167544126510620e-01 -2.136385589838027954e-01 -1.653980314731597900e-01 -1.030927337706089020e-02 -1.302015036344528198e-01 1.597645431756973267e-01 7.522279769182205200e-02 -4.316784068942070007e-02 -1.683136373758316040e-01 -3.406368196010589600e-01 -1.455487869679927826e-02 2.802186012268066406e-01 -2.474260516464710236e-03 -1.189987268298864365e-02 -2.131270915269851685e-01 -2.558256387710571289e-01 -3.906938247382640839e-03 1.936006247997283936e-01 4.277122765779495239e-02 -2.086206972599029541e-01 8.780418336391448975e-02
1.366800516843795776e-01 -1.075225025415420532e-01 -1.298415660858154297e-01 -1.213465705513954163e-01 1.339717507362365723e-01 -3.821977972984313965e-02 5.835478901863098145e-01 -5.542343948036432266e-03 -6.687670946121215820e-02 3.086598962545394897e-02 7.463784515857696533e-02 -1.775803230702877045e-02 1.988048553466796875e-01 3.062771633267402649e-02 -2.498356252908706665e-01 -1.658650785684585571e-01 -1.395091563463211060e-01 1.900764368474483490e-02 -2.512569725513458252e-02 -4.706252738833427429e-02 -3.385077118873596191e-01 4.125135540962219238e-01 -5.084520950913429260e-02 9.290859103202819824e-02 -1.097287461161613464e-01 -5.747491493821144104e-02 9.702757932245731354e-03 -1.071605980396270752e-01 1.575613319873809814e-01 2.485104352235794067e-01 -4.120152816176414490e-02 -5.156968533992767334e-02
-1.899888664484024048e-01 -2.261387556791305542e-01 -2.019560337066650391e-01 4.753204807639122009e-02 4.812700673937797546e-02 2.650130093097686768e-01 1.948603540658950806e-01 -3.280964493751525879e-01 -9.650549292564392090e-02 1.182472109794616699e-01 -1.149725094437599182e-01 2.483211308717727661e-01 9.620974957942962646e-02 -7.403356581926345825e-02 -1.073722690343856812e-01 -1.735205948352813721e-01 3.428232371807098389e-01 -1.346292048692703247e-01 -1.197087392210960388e-01 -8.206354081630706787e-02 8.791244775056838989e-02 4.009792506694793701e-01 7.633801549673080444e-03 -7.125577330589294434e-02 -7.073053717613220215e-02 1.163818058557808399e-03 7.434623688459396362e-02 -3.067758083343505859e-01 4.363601282238960266e-02 1.080523654818534851e-01 6.855750083923339844e-02 2.090750932693481445e-01
-5.785912647843360901e-02 -6.653404235839843750e-02 -1.356838643550872803e-01 -8.540533483028411865e-02 -1.459239572286605835e-01 2.339699119329452515e-01 2.603554725646972656e-01 -1.650707870721817017e-01 -1.061177477240562439e-01 6.518390029668807983e-02 1.883700489997863770e-01 2.146508991718292236e-01 4.214108362793922424e-02 -1.042355522513389587e-01 -4.998933523893356323e-02 3.083518445491790771e-01 3.894264698028564453e-01 1.981412023305892944e-01 -1.871387846767902374e-02 -1.291057765483856201e-01 -2.959977388381958008e-01 3.182221353054046631e-01 -5.340037867426872253e-03 -9.188746102154254913e-03 -2.956951856613159180e-01 -1.645533181726932526e-02 7.186025381088256836e-02 7.560937106609344482e-02 1.644937694072723389e-01 2.281969636678695679e-01 -2.326510660350322723e-02 -1.139235869050025940e-01
1.815096884965896606e-01 1.045207530260086060e-01 1.370400190353393555e-02 -2.596971988677978516e-01 -3.122363388538360596e-01 3.733712136745452881e-01 1.841433942317962646e-01 -6.845925003290176392e-02 7.002771645784378052e-02 -2.069377526640892029e-02 -9.154206141829490662e-03 -4.520887043327093124e-03 1.805526167154312134e-01 1.760273575782775879e-01 -2.653096020221710205e-01 7.413335889577865601e-02 1.897419542074203491e-01 -1.377334147691726685e-01 -8.284167945384979248e-02 -1.808280497789382935e-01 -1.111503019928932190e-01 3.270033299922943115e-01 1.056467741727828979e-01 -1.277495771646499634e-01 -8.184814453125000000e-02 3.176326304674148560e-02 2.747710943222045898e-01 -9.684982150793075562e-02 1.825886070728302002e-01 1.086232736706733704e-01 -1.679344624280929565e-01 2.467237412929534912e-01
-3.025204502046108246e-02 2.248964086174964905e-02 -2.429603338241577148e-01 -2.210330814123153687e-01 3.032052814960479736e-01 7.178333401679992676e-02 1.291785836219787598e-01 -3.895340263843536377e-01 7.668431382626295090e-03 4.836895316839218140e-02 -3.874998092651367188e-01 7.171365618705749512e-02 -1.872318089008331299e-01 -1.109317224472761154e-02 1.075179502367973328e-01 4.126262664794921875e-02 -1.070267632603645325e-01 -1.201617568731307983e-01 -3.637076169252395630e-02 4.242656752467155457e-02 -9.719081968069076538e-02 4.019763767719268799e-01 1.266304999589920044e-01 -1.063619852066040039e-01 1.803664416074752808e-01 -7.561236619949340820e-02 8.957643061876296997e-02 -3.839068859815597534e-02 -8.867379277944564819e-02 1.295734103769063950e-02 -9.317288547754287720e-02 3.566368818283081055e-01
8.722577244043350220e-03 -2.778687179088592529e-01 -4.546232521533966064e-02 -3.209429681301116943e-01 2.745620347559452057e-02 7.004334777593612671e-02 1.801962554454803467e-01 -8.000776171684265137e-02 9.399861097335815430e-02 -1.393153220415115356e-01 1.016719713807106018e-01 -3.713837265968322754e-02 8.608979731798171997e-02 -1.727378368377685547e-01 -3.593724966049194336e-02 6.324357539415359497e-02 -1.384249776601791382e-01 -5.746416747570037842e-02 -4.429280385375022888e-02 -1.849034726619720459e-01 -7.917911559343338013e-02 6.382001042366027832e-01 9.295575320720672607e-03 -6.945205479860305786e-02 4.061332717537879944e-02 -2.001287043094635010e-01 3.952061012387275696e-02 2.207307890057563782e-02 6.822729855775833130e-02 3.079533874988555908e-01 2.030984759330749512e-01 -1.703680008649826050e-01
2.712896838784217834e-02 1.299531310796737671e-01 -6.901483237743377686e-02 -3.816712498664855957e-01 -4.019087553024291992e-02 6.646780669689178467e-02 3.438290953636169434e-01 -4.291175678372383118e-02 -6.523080915212631226e-02 6.053679436445236206e-02 -3.429670035839080811e-01 -1.334121227264404297e-01 3.432393539696931839e-03 -5.866338685154914856e-02 -9.010832756757736206e-02 1.821600832045078278e-02 -1.626162678003311157e-01 -9.999965317547321320e-03 -3.150459378957748413e-02 9.091964364051818848e-02 -3.920036852359771729e-01 2.639152109622955322e-01 -6.380628049373626709e-02 1.734265536069869995e-01 -1.068265214562416077e-01 -4.999671503901481628e-02 1.774857789278030396e-01 -1.119122430682182312e-01 3.647422194480895996e-01 1.528922915458679199e-01 -2.071199119091033936e-01 -8.931074291467666626e-03
-1.910684257745742798e-01 -9.763619303703308105e-02 1.126887053251266479e-01 -3.149670362472534180e-01 2.433445118367671967e-02 3.376146852970123291e-01 8.447679132223129272e-02 -3.298744857311248779e-01 6.874307990074157715e-02 -1.980984807014465332e-01 -1.326473057270050049e-01 -9.078039973974227905e-02 -2.607928216457366943e-01 -1.721001788973808289e-02 4.613820463418960571e-02 1.352838277816772461e-01 1.672586202621459961e-01 -7.487723231315612793e-02 8.624278753995895386e-02 5.475149303674697876e-02 -1.168926581740379333e-01 5.647316947579383850e-02 -1.537268757820129395e-01 -2.004574239253997803e-01 4.839988052845001221e-02 -8.243697136640548706e-02 3.730231523513793945e-02 -1.578931659460067749e-01 3.439839482307434082e-01 3.437179028987884521e-01 -1.682376861572265625e-01 -1.675297468900680542e-01
1.572565734386444092e-01 -6.467670202255249023e-02 -1.614390760660171509e-01 -3.077378273010253906e-01 7.245589792728424072e-02 1.330038160085678101e-01 1.995158344507217407e-01 -2.008771300315856934e-01 -1.389524489641189575e-01 4.779375344514846802e-02 2.286518514156341553e-01 -5.540768802165985107e-02 -7.400112599134445190e-02 -3.727558553218841553e-01 -3.652264177799224854e-01 8.784442394971847534e-02 1.506463289260864258e-01 1.604705452919006348e-01 -1.510825455188751221e-01 -8.163557201623916626e-02 -4.171656668186187744e-01 1.814599633216857910e-01 1.312830895185470581e-01 5.793167278170585632e-02 -1.253361105918884277e-01 -7.149620354175567627e-02 -6.708398461341857910e-02 3.004510188475251198e-03 1.581338346004486084e-01 1.233747303485870361e-01 1.170743405818939209e-01 2.086858032271265984e-03
1.860459297895431519e-01 4.901935160160064697e-02 -7.478566467761993408e-02 1.624183505773544312e-01 1.834325194358825684e-01 1.678626984357833862e-01 -8.152661472558975220e-02 -1.586488634347915649e-01 -1.295822262763977051e-01 4.232037067413330078e-02 3.496258556842803955e-01 6.240836530923843384e-02 -4.891100153326988220e-02 -8.204139769077301025e-03 -2.385140359401702881e-01 -3.173068910837173462e-02 2.413941919803619385e-01 2.674650847911834717e-01 -1.102277487516403198e-01 -1.556983888149261475e-01 -1.380082815885543823e-01 3.959320187568664551e-01 -4.812022671103477478e-02 1.672238558530807495e-01 -1.744716614484786987e-02 7.365430146455764771e-02 1.418009102344512939e-01 1.052525714039802551e-01 4.049046039581298828e-01 1.178380474448204041e-01 -1.421558856964111328e-01 1.582829058170318604e-01
1.558384299278259277e-01 1.145334392786026001e-01 -3.072129189968109131e-01 2.310867654159665108e-03 5.373668670654296875e-02 2.153019160032272339e-01 3.850865364074707031e-01 -1.246569752693176270e-01 -6.271748244762420654e-02 -2.446823716163635254e-01 -1.322678197175264359e-02 -2.957902848720550537e-01 -2.128586620092391968e-01 3.464573919773101807e-01 -1.615527644753456116e-02 6.329683214426040649e-02 2.057781219482421875e-01 -9.946005046367645264e-02 3.189194574952125549e-02 -1.778414398431777954e-01 1.269999295473098755e-01 3.549402058124542236e-01 -1.141120865941047668e-02 -4.705297295004129410e-03 -1.334028095006942749e-01 -1.017890796065330505e-01 5.174065753817558289e-02 4.221461713314056396e-02 1.950731426477432251e-01 1.305805444717407227e-01 1.358192265033721924e-01 2.730012312531471252e-02
1.297155618667602539e-01 -8.713016659021377563e-02 7.253278791904449463e-02 -5.116975679993629456e-02 1.825160235166549683e-01 3.828436732292175293e-01 2.985237836837768555e-01 -3.175988495349884033e-01 -6.389896851032972336e-03 -8.470069617033004761e-02 8.419273793697357178e-02 -3.267544209957122803e-01 1.431261152029037476e-01 -2.955939471721649170e-01 -2.645428478717803955e-01 -6.212103366851806641e-02 -1.588399708271026611e-02 -2.414939925074577332e-02 -2.434767335653305054e-01 -1.279504001140594482e-01 -2.060643136501312256e-01 1.771517693996429443e-01 5.230948701500892639e-02 9.304136037826538086e-02 -2.214901298284530640e-01 7.804024219512939453e-02 -8.383805304765701294e-02 -1.054254174232482910e-01 2.061412632465362549e-01 -3.098443709313869476e-02 9.333966672420501709e-02 8.875485509634017944e-02
2.356963604688644409e-01 -2.436667680740356445e-01 -1.043163836002349854e-01 -2.882960736751556396e-01 2.597398869693279266e-02 3.670156300067901611e-01 1.571395546197891235e-01 -1.015622634440660477e-02 1.997389197349548340e-01 -8.599778264760971069e-02 2.396037429571151733e-01 -1.230248585343360901e-01 1.081254240125417709e-02 -7.023012731224298477e-03 -2.489480003714561462e-02 -1.264660209417343140e-01 3.784156218171119690e-02 -2.589956521987915039e-01 3.498674929141998291e-02 4.718839004635810852e-02 -1.770029366016387939e-01 -2.030855976045131683e-02 2.310909703373908997e-02 1.768925487995147705e-01 -1.235553622245788574e-02 -7.920639216899871826e-02 -7.285940647125244141e-02 -2.340410351753234863e-01 2.629873156547546387e-01 2.194435745477676392e-01 -4.178647398948669434e-01 1.795214042067527771e-02
-1.727883815765380859e-01 1.530412435531616211e-01 -3.637867569923400879e-01 -5.645598098635673523e-02 1.562305837869644165e-01 1.885294318199157715e-01 3.675687909126281738e-01 1.968163698911666870e-01 4.147103428840637207e-02 4.844064638018608093e-02 -8.445118367671966553e-02 -4.450819641351699829e-02 -1.763125658035278320e-01 1.332675069570541382e-01 1.198119670152664185e-01 -9.912879019975662231e-02 3.284840881824493408e-01 1.335548609495162964e-01 -1.839619502425193787e-02 -1.775204390287399292e-01 -9.435205161571502686e-02 1.831280738115310669e-01 1.443168371915817261e-01 1.110496222972869873e-01 -1.539039164781570435e-01 -2.784461975097656250e-01 -2.215526910731568933e-04 -2.536734640598297119e-01 2.126601636409759521e-01 9.254293888807296753e-02 -1.807644218206405640e-01 -7.727269828319549561e-02
-1.364620923995971680e-01 -2.918808162212371826e-01 -9.758162498474121094e-02 -3.203063607215881348e-01 3.947839140892028809e-01 2.339775860309600830e-02 1.204767525196075439e-01 -5.334669724106788635e-02 -1.567346155643463135e-01 3.503385931253433228e-02 -3.948721289634704590e-02 1.920081973075866699e-01 -8.063504844903945923e-02 -7.586406171321868896e-02 -2.028228789567947388e-01 2.765435911715030670e-02 1.083881258964538574e-01 8.413582295179367065e-02 -1.029561385512351990e-01 -2.098232805728912354e-01 -2.132866829633712769e-01 8.971320837736129761e-02 3.019529879093170166e-01 -7.738520205020904541e-02 2.477701306343078613e-01 -2.802327871322631836e-01 -1.016619652509689331e-01 3.875510534271597862e-03 2.899281978607177734e-01 -3.107710368931293488e-02 -1.769959777593612671e-01 3.384757041931152344e-02
1.774015128612518311e-01 -5.768925324082374573e-02 -1.119423359632492065e-01 -9.504997730255126953e-02 1.820793449878692627e-01 1.193126812577247620e-01 3.050541877746582031e-01 -6.219027563929557800e-03 -1.574148237705230713e-02 -1.984131187200546265e-01 -1.122043395298533142e-04 -2.592048235237598419e-02 2.459761202335357666e-01 1.753744930028915405e-01 -2.138369530439376831e-01 -8.521627634763717651e-02 5.626824870705604553e-02 5.090592801570892334e-02 -1.475995332002639771e-01 -2.082437872886657715e-01 -2.542077749967575073e-02 2.531206309795379639e-01 2.862517237663269043e-01 2.191324383020401001e-01 3.333061039447784424e-01 -3.012393712997436523e-01 3.818929195404052734e-02 -3.664437308907508850e-02 2.695022225379943848e-01 8.399432152509689331e-02 2.400682419538497925e-01 1.052213311195373535e-01
5.039768293499946594e-03 -2.521426603198051453e-02 -1.877495050430297852e-01 -2.699838280677795410e-01 -6.440306606236845255e-05 2.418045848608016968e-01 1.182043626904487610e-01 -5.861819162964820862e-02 2.608155906200408936e-01 -1.412009894847869873e-01 -1.141210943460464478e-01 -2.640849053859710693e-01 -4.070989415049552917e-02 -2.013619430363178253e-02 -2.083285301923751831e-01 -6.149814650416374207e-02 1.395643502473831177e-01 3.205676004290580750e-02 6.807584315538406372e-02 1.132763549685478210e-01 9.771121293306350708e-02 6.786389648914337158e-02 2.316893786191940308e-01 -1.583283245563507080e-01 -1.392596811056137085e-01 -2.493358105421066284e-01 1.904749870300292969e-01 -1.865583844482898712e-02 4.322502017021179199e-01 3.596931695938110352e-01 1.023889407515525818e-01 -1.399344205856323242e-01
1.333160996437072754e-01 -8.585356175899505615e-02 -8.900149911642074585e-02 1.670325696468353271e-01 -1.224530935287475586e-01 1.297563463449478149e-01 1.212732167914509773e-04 -2.625533640384674072e-01 -3.861330449581146240e-02 -5.318990349769592285e-02 2.010688185691833496e-01 1.812011599540710449e-01 -2.966848909854888916e-01 -2.225381433963775635e-01 -1.832432895898818970e-01 7.711062580347061157e-02 2.117186039686203003e-01 -1.828551143407821655e-01 1.069731712341308594e-01 -9.533800929784774780e-02 -2.007161676883697510e-01 2.212537974119186401e-01 1.835846453905105591e-01 1.910307854413986206e-01 9.164276719093322754e-02 -1.123894825577735901e-01 8.887534588575363159e-02 -3.156506121158599854e-01 3.296304047107696533e-01 2.160726040601730347e-01 5.445580929517745972e-03 2.035933583974838257e-01
3.879047930240631104e-02 1.033767964690923691e-02 -1.462007220834493637e-02 -2.197935730218887329e-01 4.045892506837844849e-02 3.498844429850578308e-02 1.474324017763137817e-01 -1.396918445825576782e-01 1.361609995365142822e-01 -4.053728189319372177e-03 -1.062811985611915588e-01 -3.085867129266262054e-02 1.389834284782409668e-01 -3.711002320051193237e-02 -1.185963526368141174e-01 2.239285558462142944e-01 1.021671146154403687e-01 -1.479158848524093628e-01 1.270910501480102539e-01 1.379617899656295776e-01 -1.854270547628402710e-01 1.380908885039389133e-03 -2.328160405158996582e-02 3.190537691116333008e-01 -1.933829337358474731e-01 -5.904250219464302063e-02 1.528563350439071655e-01 -3.024107813835144043e-01 3.667460381984710693e-01 3.870179653167724609e-01 -3.681498467922210693e-01 -1.014986112713813782e-01
-1.829603761434555054e-01 -6.554037332534790039e-02 -2.650870382785797119e-01 -8.984804898500442505e-02 3.376898467540740967e-01 2.813673317432403564e-01 1.711821705102920532e-01 -3.183201700448989868e-02 7.811020314693450928e-02 7.311624288558959961e-02 -7.235128432512283325e-02 -1.545271426439285278e-01 -1.482265293598175049e-01 -1.634426862001419067e-01 -5.865414440631866455e-02 2.837108261883258820e-02 -7.936453819274902344e-02 -2.519238293170928955e-01 -1.279222518205642700e-01 -5.350221414119005203e-03 -1.126732826232910156e-01 2.520098388195037842e-01 1.001657173037528992e-01 -1.574283931404352188e-03 -8.637820370495319366e-03 7.241031527519226074e-02 3.233075141906738281e-01 -2.337338179349899292e-01 7.357759028673171997e-02 3.443586826324462891e-01 -3.247492313385009766e-01 -2.333682216703891754e-02
1.682540774345397949e-01 -1.620716415345668793e-02 -6.866087764501571655e-02 8.261089026927947998e-02 -1.828638166189193726e-01 1.703871488571166992e-01 9.204038232564926147e-02 -2.175347357988357544e-01 -1.084910780191421509e-01 9.384249150753021240e-02 5.692676827311515808e-02 1.423603594303131104e-01 3.052532374858856201e-01 1.512057334184646606e-01 -1.844793930649757385e-02 2.037421017885208130e-01 1.944633871316909790e-01 -1.594121009111404419e-01 2.903205156326293945e-01 -1.095071062445640564e-01 -3.258097767829895020e-01 1.163656264543533325e-01 2.241374105215072632e-01 -7.771729677915573120e-02 8.728192001581192017e-02 -3.211712241172790527e-01 -2.577399648725986481e-02 -5.500525236129760742e-02 7.214774191379547119e-02 2.883400022983551025e-01 -2.702086269855499268e-01 -1.683866530656814575e-01
1.560696959495544434e-02 -1.211605444550514221e-01 -1.398638337850570679e-01 8.084279298782348633e-02 2.147404104471206665e-01 1.227090880274772644e-01 3.671740889549255371e-01 -1.547787785530090332e-01 7.440780848264694214e-02 8.764949440956115723e-02 -2.017121203243732452e-02 -2.302178144454956055e-01 -1.091605573892593384e-01 3.499156832695007324e-01 2.760573625564575195e-01 -4.614562913775444031e-02 -2.496870607137680054e-02 1.467368900775909424e-01 1.138966083526611328e-01 -5.404275655746459961e-02 -1.774343699216842651e-01 1.335380673408508301e-01 -1.502800434827804565e-01 -2.402571141719818115e-01 1.690413504838943481e-01 -1.160044893622398376e-01 1.179772242903709412e-02 -2.123684138059616089e-01 3.396894335746765137e-01 6.728766113519668579e-02 -2.073566019535064697e-01 2.045939266681671143e-01
-2.850249111652374268e-01 6.404305994510650635e-02 -4.190525710582733154e-01 5.975518375635147095e-02 1.190531700849533081e-01 1.189418062567710876e-01 2.057674527168273926e-01 7.885668426752090454e-02 4.251350648701190948e-03 -2.306729555130004883e-01 1.207978464663028717e-02 -1.134970858693122864e-01 1.237601190805435181e-01 -2.163959108293056488e-02 2.266597934067249298e-03 3.696138784289360046e-02 1.694052517414093018e-01 -1.615171581506729126e-01 -5.591517314314842224e-02 1.104016974568367004e-01 -4.342241287231445312e-01 2.589053213596343994e-01 4.713875800371170044e-02 1.490746736526489258e-01 4.856296628713607788e-02 -1.105130314826965332e-01 9.092373400926589966e-02 -3.431503772735595703e-01 5.662628263235092163e-02 2.847642600536346436e-01 -7.355471141636371613e-03 1.102261710911989212e-02
7.809446752071380615e-02 -7.857231050729751587e-02 -5.649978518486022949e-01 -1.766773313283920288e-01 4.523297026753425598e-02 -1.156085133552551270e-01 -4.797652736306190491e-02 -7.021657377481460571e-02 1.135608851909637451e-01 -1.390772461891174316e-01 -5.525207892060279846e-02 3.051646612584590912e-02 -1.807179600000381470e-01 -8.298529684543609619e-02 -1.481994837522506714e-01 1.477802246809005737e-01 2.160816453397274017e-02 -2.717896830290555954e-03 -2.168923616409301758e-01 -2.644211240112781525e-02 -1.501311808824539185e-01 4.714759588241577148e-01 5.359215289354324341e-02 -5.461520701646804810e-02 2.041157893836498260e-02 6.729169189929962158e-02 1.779560893774032593e-01 2.265583351254463196e-02 2.441024640575051308e-03 1.969271004199981689e-01 -3.459891080856323242e-01 -2.356890775263309479e-02
2.713409960269927979e-01 8.412981033325195312e-02 -3.248133957386016846e-01 -4.924698732793331146e-03 1.665633767843246460e-01 9.106694161891937256e-02 1.937202960252761841e-01 -2.223612517118453979e-01 5.469752475619316101e-03 -1.619300842285156250e-01 1.014520749449729919e-01 7.525680959224700928e-02 -3.363583683967590332e-01 -1.537935584783554077e-01 -2.150406092405319214e-01 2.693799734115600586e-01 8.392877876758575439e-02 2.356519997119903564e-01 7.219607383012771606e-02 -6.889259815216064453e-02 -2.783490419387817383e-01 5.291026085615158081e-02 3.150632083415985107e-01 4.856999963521957397e-02 -1.097039803862571716e-01 -4.407094791531562805e-02 1.728743873536586761e-02 -4.584923759102821350e-02 1.456115990877151489e-01 3.022911846637725830e-01 5.453509464859962463e-02 8.114128559827804565e-02
2.521829009056091309e-01 -6.588388979434967041e-02 -4.068163037300109863e-02 -2.036648988723754883e-01 -6.159583851695060730e-02 1.693265736103057861e-01 3.265407085418701172e-01 -3.005991131067276001e-02 8.645046502351760864e-02 -3.663723170757293701e-02 -2.610793113708496094e-01 5.528082139790058136e-03 -9.204659610986709595e-02 1.063612028956413269e-01 7.385378330945968628e-02 2.909080684185028076e-01 -1.967162638902664185e-01 2.794115804135799408e-02 -2.338332356885075569e-03 1.992858052253723145e-01 -8.986674994230270386e-02 1.334979683160781860e-01 1.427910774946212769e-01 1.832491904497146606e-01 -3.582264110445976257e-02 -3.326405957341194153e-02 8.020675927400588989e-02 -3.000086247920989990e-01 4.848814308643341064e-01 7.882602512836456299e-02 -2.494598180055618286e-01 2.464754134416580200e-02
1.763525754213333130e-01 -1.412649154663085938e-01 -2.310598790645599365e-01 -4.449625033885240555e-03 9.489820152521133423e-02 2.917921543121337891e-01 4.141326248645782471e-01 3.285907581448554993e-02 3.389582736417651176e-03 1.277762800455093384e-01 2.216042578220367432e-01 4.395236074924468994e-02 -1.902861446142196655e-01 2.759208679199218750e-01 5.951231345534324646e-02 6.773921102285385132e-02 -4.046075791120529175e-02 9.841640293598175049e-02 8.052215725183486938e-02 -2.250427901744842529e-01 1.284679919481277466e-01 1.557905226945877075e-01 1.272276192903518677e-01 2.388201206922531128e-01 -1.865203529596328735e-01 -2.242106646299362183e-01 1.026424393057823181e-02 -1.578938402235507965e-02 3.123326599597930908e-01 1.508820950984954834e-01 -2.296689897775650024e-01 -4.927213769406080246e-03
1.679451204836368561e-02 -2.428351491689682007e-01 -1.871796399354934692e-01 -8.911271393299102783e-02 5.852138996124267578e-01 -1.980774290859699249e-02 9.882573783397674561e-02 -2.254665493965148926e-01 -1.011957079172134399e-01 -2.469257861375808716e-01 -4.824522510170936584e-02 2.279070019721984863e-01 3.168158978223800659e-02 -4.112591594457626343e-02 -5.593171343207359314e-02 -1.238875985145568848e-01 1.989267170429229736e-01 1.126144975423812866e-01 -1.233865767717361450e-01 -2.133133262395858765e-01 -2.231993079185485840e-01 -1.625011116266250610e-02 1.779621988534927368e-01 -9.984312579035758972e-03 -2.003440633416175842e-02 -2.159310579299926758e-01 -1.081723719835281372e-01 5.016340315341949463e-02 2.126756459474563599e-01 2.088527232408523560e-01 -4.428090900182723999e-02 2.756088972091674805e-02
9.201262891292572021e-02 -2.282937318086624146e-01 -1.432574540376663208e-01 -1.064351573586463928e-01 2.219184339046478271e-01 2.857901751995086670e-01 1.082621067762374878e-01 -4.846475422382354736e-01 4.507838189601898193e-02 -2.178763449192047119e-01 1.011483967304229736e-01 -6.231387704610824585e-02 7.011564821004867554e-02 -8.553896844387054443e-02 -1.272442657500505447e-02 4.210033640265464783e-02 -5.697147175669670105e-02 4.829433187842369080e-02 1.072244122624397278e-01 1.547354757785797119e-01 -2.851218581199645996e-01 2.762021124362945557e-01 1.824708729982376099e-01 -4.629067331552505493e-02 -7.323199510574340820e-02 7.303133606910705566e-02 -5.732930451631546021e-02 -1.817867457866668701e-01 9.003403037786483765e-02 -1.058060452342033386e-01 -2.889594733715057373e-01 -2.615074515342712402e-01
1.604038923978805542e-01 -9.346619993448257446e-02 -1.663636416196823120e-01 1.108379736542701721e-01 1.998391151428222656e-01 2.744689583778381348e-01 2.111664265394210815e-01 -1.262288093566894531e-01 -2.315615862607955933e-01 -7.592108845710754395e-02 2.661081552505493164e-01 1.294788867235183716e-01 -8.909739553928375244e-02 -1.307522654533386230e-01 -3.067678511142730713e-01 1.253239512443542480e-01 3.055518865585327148e-02 1.809732764959335327e-01 -9.212481975555419922e-02 -1.398892886936664581e-02 -3.394275605678558350e-01 2.571711540222167969e-01 1.087483242154121399e-01 2.162504345178604126e-01 -2.013806104660034180e-01 6.153524294495582581e-02 -9.851403534412384033e-02 -1.062927991151809692e-01 2.564621269702911377e-01 8.372248709201812744e-02 -4.258891195058822632e-02 -2.138281017541885376e-01
1.384983509778976440e-01 -8.973891288042068481e-02 -2.387392669916152954e-01 -8.543681353330612183e-02 1.947601437568664551e-01 -6.219367310404777527e-02 3.111823499202728271e-01 -2.020304650068283081e-01 -1.146684736013412476e-01 -1.131607517600059509e-01 1.060064360499382019e-01 -8.824784308671951294e-02 1.753038018941879272e-01 -2.914522215723991394e-02 -1.950092613697052002e-01 1.766308844089508057e-01 4.890721663832664490e-02 1.858171820640563965e-01 -6.691841036081314087e-02 -2.368586808443069458e-01 -2.021449655294418335e-01 -1.455629523843526840e-02 9.081656485795974731e-02 4.599983617663383484e-02 -3.579564690589904785e-01 -2.431527525186538696e-01 1.209098496474325657e-03 -2.654378674924373627e-02 3.891421258449554443e-01 2.287616133689880371e-01 -9.616450220346450806e-02 -1.825385391712188721e-01
-6.272631883621215820e-02 5.210127308964729309e-02 -3.502406179904937744e-01 -8.300106227397918701e-02 1.948360800743103027e-01 -1.026034131646156311e-01 2.086684405803680420e-01 -2.349359393119812012e-01 -2.238607853651046753e-01 -7.391544431447982788e-02 1.693159341812133789e-02 4.394822195172309875e-02 -2.150630056858062744e-01 -1.772992312908172607e-01 1.992326974868774414e-02 -1.741220951080322266e-01 3.017979860305786133e-01 1.784971505403518677e-01 2.213959246873855591e-01 1.647574305534362793e-01 -3.127506077289581299e-01 2.093921005725860596e-01 -2.267858088016510010e-01 -9.217187017202377319e-02 -9.508356451988220215e-02 -1.404510587453842163e-01 -1.430982798337936401e-01 -2.192053943872451782e-01 1.969662308692932129e-02 1.772206723690032959e-01 -6.492491811513900757e-02 1.279596239328384399e-01
4.135209619998931885e-01 8.429237455129623413e-02 -1.172843351960182190e-01 2.452138513326644897e-01 1.513759791851043701e-01 -8.271120488643646240e-02 1.928116530179977417e-01 -1.492125988006591797e-01 7.510168105363845825e-02 1.431995332241058350e-01 3.338383510708808899e-02 1.338231414556503296e-01 1.002848595380783081e-01 2.176275849342346191e-01 -3.393526747822761536e-02 2.163426131010055542e-01 2.309563383460044861e-02 5.774911865592002869e-02 1.882900446653366089e-01 -1.361179053783416748e-01 -3.638159632682800293e-01 3.123256862163543701e-01 2.993304729461669922e-01 -1.475590914487838745e-01 -1.660740375518798828e-01 -1.920982152223587036e-01 5.112365633249282837e-02 1.251657307147979736e-02 1.029590368270874023e-01 1.556491255760192871e-01 -1.221959292888641357e-02 8.311832696199417114e-02
1.004075258970260620e-01 -8.573608100414276123e-02 -1.038023307919502258e-01 1.261008381843566895e-01 1.709726750850677490e-01 6.058296933770179749e-02 1.349276602268218994e-01 -1.044361516833305359e-01 3.847363293170928955e-01 -1.149041950702667236e-01 -6.558900326490402222e-02 -9.768693894147872925e-02 -1.513901501893997192e-01 -5.481442436575889587e-03 -1.192289777100086212e-02 1.006453409790992737e-01 3.986314833164215088e-01 -5.246946588158607483e-03 4.868125915527343750e-02 2.766738533973693848e-01 -1.587824374437332153e-01 8.657876402139663696e-02 2.214855253696441650e-01 -2.282532006502151489e-01 -1.394985616207122803e-01 1.262245140969753265e-02 -6.452980637550354004e-02 -2.221737504005432129e-01 4.217976033687591553e-01 -5.418563634157180786e-02 5.964283365756273270e-03 2.446250766515731812e-01
9.926237165927886963e-02 6.245889887213706970e-02 -2.456189505755901337e-02 2.807356715202331543e-01 2.461166828870773315e-01 1.189296320080757141e-01 1.013104021549224854e-01 -1.943118721246719360e-01 -2.752365469932556152e-01 1.038997545838356018e-01 2.724138200283050537e-01 2.087237313389778137e-02 1.058984175324440002e-01 9.321112930774688721e-02 -1.194895580410957336e-01 -1.116281971335411072e-01 5.811636894941329956e-02 3.722892329096794128e-02 -7.186188548803329468e-02 -3.312754258513450623e-02 -1.043204814195632935e-01 2.166727036237716675e-01 1.384546607732772827e-02 1.421041637659072876e-01 -1.676106750965118408e-01 -1.180791202932596207e-02 1.000112444162368774e-01 -2.648604214191436768e-01 4.362321197986602783e-01 4.148101508617401123e-01 1.654635556042194366e-02 1.264471709728240967e-01
1.968102008104324341e-01 1.140785738825798035e-01 -1.216490119695663452e-01 -3.304383158683776855e-01 1.182929873466491699e-01 9.319508820772171021e-02 2.777382433414459229e-01 -2.515882253646850586e-01 4.599108919501304626e-02 -5.298741161823272705e-02 2.265917658805847168e-01 2.969085983932018280e-02 1.505398899316787720e-01 -6.435521692037582397e-02 -3.612444102764129639e-01 -4.892577603459358215e-02 9.901020675897598267e-02 2.124031260609626770e-02 2.305571585893630981e-01 -6.915506720542907715e-02 -2.338842898607254028e-01 8.009724318981170654e-02 2.222112417221069336e-01 2.688164412975311279e-01 -1.846247315406799316e-01 -7.857081294059753418e-02 -1.379239857196807861e-01 1.305381506681442261e-01 1.698459833860397339e-01 2.679742276668548584e-01 -1.233282089233398438e-01 3.413771837949752808e-02
3.492876291275024414e-01 -2.134095728397369385e-01 1.230590697377920151e-02 -3.429679200053215027e-02 3.087504804134368896e-01 3.865613639354705811e-01 1.412298828363418579e-01 -1.284009963274002075e-01 3.653741255402565002e-02 -7.771596312522888184e-02 -1.473334282636642456e-01 1.234342530369758606e-01 -4.436536133289337158e-02 -2.507051229476928711e-01 -1.876017898321151733e-01 1.569263935089111328e-01 1.406818777322769165e-01 1.733366400003433228e-01 -1.262975633144378662e-01 -3.270492553710937500e-01 -1.602414250373840332e-01 5.070509016513824463e-02 1.986959129571914673e-01 4.630235582590103149e-02 -5.400476604700088501e-02 -2.545507252216339111e-01 -1.676983982324600220e-01 -1.119143329560756683e-02 1.702164113521575928e-01 1.267041824758052826e-02 -9.236249327659606934e-02 -6.878244876861572266e-02
2.918547987937927246e-01 -1.161597743630409241e-01 -9.251508861780166626e-02 -2.492522299289703369e-01 4.556436538696289062e-01 2.059476226568222046e-01 -3.404736891388893127e-02 -2.024420648813247681e-01 -1.697723120450973511e-01 -1.703465729951858521e-01 1.362471431493759155e-01 -7.399796694517135620e-02 8.921587467193603516e-02 -3.596132621169090271e-02 -2.612076699733734131e-01 2.012261301279067993e-01 3.104202151298522949e-01 9.455987066030502319e-02 1.233143359422683716e-01 -4.388931021094322205e-02 -9.290010482072830200e-02 2.028432637453079224e-01 -1.214934661984443665e-01 4.052906855940818787e-02 -5.404289066791534424e-02 3.912720829248428345e-02 -1.213724836707115173e-01 1.472926437854766846e-01 2.676737904548645020e-01 2.247209846973419189e-02 -1.656744480133056641e-01 -9.760275483131408691e-02
-3.719853982329368591e-02 -9.039309620857238770e-02 1.401897519826889038e-03 -3.026020824909210205e-01 -5.957557633519172668e-02 1.600413322448730469e-01 1.659429520368576050e-01 -3.609107434749603271e-01 7.077847421169281006e-02 -1.220909953117370605e-01 4.270271211862564087e-02 -5.938389152288436890e-02 -1.739832311868667603e-01 7.584300637245178223e-02 8.234846591949462891e-02 -6.028611212968826294e-02 7.546310871839523315e-02 -1.877138912677764893e-01 1.302878409624099731e-01 1.361506879329681396e-01 7.344330847263336182e-02 2.337367087602615356e-02 2.096970938146114349e-02 -9.445115923881530762e-02 4.661954194307327271e-02 -2.740671336650848389e-01 1.485865563154220581e-01 -2.514853328466415405e-02 5.654360651969909668e-01 2.878430783748626709e-01 3.457807749509811401e-02 -2.114418745040893555e-01
3.448241651058197021e-01 -4.457486867904663086e-01 -1.788156628608703613e-01 -4.659790918231010437e-02 -1.835076957941055298e-01 4.459988176822662354e-01 -1.407577656209468842e-02 -1.786179095506668091e-01 1.201927214860916138e-01 -1.925016194581985474e-02 -5.780641734600067139e-02 1.747683621942996979e-02 -1.501443982124328613e-01 -2.224393188953399658e-01 9.469336271286010742e-02 1.703063398599624634e-02 -1.464499998837709427e-02 -7.459650188684463501e-02 -2.106486074626445770e-02 -1.833571791648864746e-01 -1.342035681009292603e-01 1.093325465917587280e-01 -3.236433863639831543e-02 7.688514888286590576e-02 6.594899296760559082e-02 -1.558690071105957031e-01 -1.296319812536239624e-01 -1.536570787429809570e-01 1.141913682222366333e-01 9.345269948244094849e-02 -2.781324982643127441e-01 -1.971455812454223633e-01
-5.379475653171539307e-02 1.947147771716117859e-02 -2.829394675791263580e-02 -2.268082201480865479e-01 -1.042919978499412537e-02 7.234773784875869751e-02 1.784982532262802124e-01 -8.248423784971237183e-02 -2.968178689479827881e-01 -2.778016217052936554e-02 -2.691632807254791260e-01 1.116225421428680420e-01 2.418148070573806763e-01 2.744884788990020752e-01 -3.094646036624908447e-01 1.816273480653762817e-01 7.304130494594573975e-02 -2.318672984838485718e-01 -1.502050366252660751e-02 -1.708028763532638550e-01 -2.846683263778686523e-01 1.813151389360427856e-01 6.497289286926388741e-04 -1.227589622139930725e-01 -2.308236062526702881e-01 -7.147655636072158813e-02 1.489336322993040085e-02 -1.767502427101135254e-01 3.151954114437103271e-01 6.031341478228569031e-02 -2.262771874666213989e-01 5.102761462330818176e-02
-1.482452265918254852e-02 -1.916191577911376953e-01 -4.721301421523094177e-02 -1.992205977439880371e-01 2.389718592166900635e-01 8.579185605049133301e-02 -4.237943515181541443e-02 -1.722057461738586426e-01 4.683189466595649719e-02 -1.471884399652481079e-01 -1.117588281631469727e-01 -1.887376457452774048e-01 -2.939194440841674805e-01 2.427173703908920288e-01 6.853410601615905762e-02 -2.093659043312072754e-01 1.230452954769134521e-01 3.074916601181030273e-01 -2.901576645672321320e-02 1.617291420698165894e-01 -2.430286109447479248e-01 1.908334344625473022e-01 9.966932982206344604e-02 1.702477340586483479e-03 -1.533975154161453247e-01 -2.289411276578903198e-01 2.052595615386962891e-01 -2.881977558135986328e-01 2.038109898567199707e-01 5.433856695890426636e-02 -2.676628232002258301e-01 6.996610201895236969e-03
1.535626202821731567e-01 -1.775919646024703979e-01 -1.142880842089653015e-01 -8.364800363779067993e-02 1.421826928853988647e-01 3.417138457298278809e-01 -4.641278646886348724e-04 -2.125100940465927124e-01 -1.574271321296691895e-01 -6.842561066150665283e-02 -3.734325766563415527e-01 1.375295221805572510e-01 1.796851307153701782e-01 -8.274421840906143188e-02 -5.432986095547676086e-02 -2.792036235332489014e-01 2.441758215427398682e-01 -1.115913614630699158e-01 -9.394510835409164429e-02 -3.801935538649559021e-02 7.497105747461318970e-03 3.231323957443237305e-01 1.131831184029579163e-01 2.848359346389770508e-01 3.992689028382301331e-02 1.397114545106887817e-01 -8.461748808622360229e-02 -1.235980466008186340e-01 1.555452942848205566e-01 2.268161922693252563e-01 -1.840853095054626465e-01 3.112427517771720886e-02
1.181809380650520325e-01 -6.595941632986068726e-02 -5.440451204776763916e-02 1.212003976106643677e-01 3.104321956634521484e-01 -6.014373153448104858e-02 2.197863906621932983e-01 -2.934836149215698242e-01 -1.353897750377655029e-01 1.277420073747634888e-01 1.311665326356887817e-01 3.360057598911225796e-04 2.290410995483398438e-01 -9.205451607704162598e-02 -1.057060286402702332e-01 -6.716930121183395386e-02 1.203789338469505310e-01 1.859043091535568237e-01 -3.411968424916267395e-02 -1.217458304017782211e-02 -8.013025671243667603e-02 2.641505002975463867e-01 -5.802453309297561646e-02 3.547357320785522461e-01 1.951622366905212402e-01 4.381908476352691650e-02 2.379122376441955566e-01 1.442169584333896637e-02 4.517716169357299805e-01 1.807868480682373047e-01 1.425936911255121231e-02 -1.075569465756416321e-01
-1.072694826871156693e-02 2.030496895313262939e-01 -5.903387069702148438e-02 1.995437964797019958e-02 6.173006072640419006e-02 1.232978701591491699e-01 -7.297758758068084717e-02 -3.703608214855194092e-01 -1.452635079622268677e-01 -1.864172220230102539e-01 -1.092024669051170349e-01 -1.002489328384399414e-01 6.691219657659530640e-02 1.762470230460166931e-02 -3.816997706890106201e-01 1.443765312433242798e-01 -3.628238290548324585e-02 -3.930865526199340820e-01 9.721302241086959839e-02 -3.777924925088882446e-02 -3.133262693881988525e-01 3.563429713249206543e-01 5.122806876897811890e-02 4.174478724598884583e-02 3.322201222181320190e-02 -5.705424025654792786e-02 5.859673023223876953e-02 3.277138248085975647e-02 1.850578784942626953e-01 -1.741994172334671021e-02 -2.952161431312561035e-01 1.315717995166778564e-01
1.503380835056304932e-01 -9.734540432691574097e-02 -8.435619622468948364e-02 -3.538879007101058960e-02 1.619328409433364868e-01 -1.564825922250747681e-01 5.030601620674133301e-01 -1.210322231054306030e-01 3.412948176264762878e-02 1.073165163397789001e-01 -1.537247449159622192e-01 -1.355096548795700073e-01 1.778207123279571533e-01 -2.210370153188705444e-01 -6.559697538614273071e-02 -1.740558892488479614e-01 2.303109616041183472e-01 -2.692640721797943115e-01 -1.245517060160636902e-01 -3.926194459199905396e-02 -1.707501560449600220e-01 1.390795707702636719e-01 5.347419530153274536e-02 1.894677728414535522e-01 -5.298310145735740662e-02 -3.143684566020965576e-02 4.622050374746322632e-02 -2.787841260433197021e-01 7.438537478446960449e-02 1.630769968032836914e-01 -3.061395883560180664e-01 1.789315938949584961e-01
-1.375853717327117920e-01 -9.490083903074264526e-02 8.249004371464252472e-03 -3.571726977825164795e-01 2.957030534744262695e-01 3.417503237724304199e-01 3.040218055248260498e-01 5.760263651609420776e-02 -3.618072718381881714e-02 1.121889948844909668e-01 -4.851805046200752258e-02 -9.850899875164031982e-02 -9.198542684316635132e-02 1.798297464847564697e-01 -2.889356762170791626e-02 -1.629421710968017578e-01 1.898019164800643921e-01 -5.373466387391090393e-02 -2.242235839366912842e-01 -5.876251310110092163e-02 -1.767550110816955566e-01 2.320093810558319092e-01 -8.697860687971115112e-02 9.972058981657028198e-02 1.369338929653167725e-01 -1.681234240531921387e-01 9.247859567403793335e-02 -1.684985607862472534e-01 -4.751250147819519043e-02 1.574902236461639404e-01 -3.042712509632110596e-01 2.268934994935989380e-01
1.259259283542633057e-01 1.650325506925582886e-01 -5.151334032416343689e-02 -1.021561250090599060e-01 -7.646699994802474976e-02 5.667454563081264496e-03 3.056099116802215576e-01 -4.832313954830169678e-01 2.157622873783111572e-01 -5.916025117039680481e-02 -1.553817838430404663e-01 2.505044043064117432e-01 6.769421696662902832e-02 6.686475872993469238e-02 2.184704132378101349e-02 -2.309984713792800903e-01 6.638225167989730835e-02 -1.691132225096225739e-02 1.442237496376037598e-01 -1.280791163444519043e-01 -2.900868058204650879e-01 1.338889002799987793e-01 1.002438068389892578e-01 -3.120649755001068115e-01 9.812051057815551758e-02 -1.959622800350189209e-01 4.834205284714698792e-02 -2.975496053695678711e-01 1.080315932631492615e-01 7.721073925495147705e-02 1.949764229357242584e-02 5.354171246290206909e-02
2.218189388513565063e-01 -9.251865744590759277e-02 7.683107629418373108e-03 1.444310396909713745e-01 1.304945200681686401e-01 -5.448064208030700684e-02 2.789084613323211670e-01 -1.218275353312492371e-01 -2.010697275400161743e-01 -2.549034357070922852e-01 -3.604923784732818604e-01 6.273306161165237427e-02 1.617684215307235718e-01 6.002259254455566406e-02 -2.653973409906029701e-03 6.047489494085311890e-02 -5.585290864109992981e-02 -6.909654941409826279e-03 6.870357692241668701e-02 -1.910537481307983398e-01 -2.852346599102020264e-01 3.597563505172729492e-02 1.430419832468032837e-01 -2.168380171060562134e-01 9.437429159879684448e-02 -2.665049135684967041e-01 -2.968468004837632179e-03 -2.471418231725692749e-01 1.694333106279373169e-01 2.166369557380676270e-01 -3.322440385818481445e-01 1.199626550078392029e-01
3.643394410610198975e-01 -2.073226720094680786e-01 -1.647877842187881470e-01 -5.036897957324981689e-02 2.943238914012908936e-01 3.207536339759826660e-01 1.524072736501693726e-01 -2.198871225118637085e-01 9.672590345144271851e-02 7.559331506490707397e-02 1.250070333480834961e-01 2.723934501409530640e-02 3.249848261475563049e-02 -1.060193330049514771e-01 -1.424615085124969482e-01 -2.384007908403873444e-02 2.482955008745193481e-01 -1.421299390494823456e-02 -1.515439748764038086e-01 -1.624852567911148071e-01 -1.278133094310760498e-01 4.158570617437362671e-02 9.360302239656448364e-02 -6.539824884384870529e-03 1.068859398365020752e-01 -3.956087827682495117e-01 -9.960179030895233154e-02 4.595943167805671692e-02 -9.797779470682144165e-02 -8.405101299285888672e-02 -3.177314102649688721e-01 1.822762489318847656e-01
2.173685878515243530e-01 -2.128522694110870361e-01 -2.641980648040771484e-01 5.852083861827850342e-02 -6.836405396461486816e-02 2.403285503387451172e-01 1.874898001551628113e-02 -2.589779719710350037e-02 1.415530443191528320e-01 -3.879965841770172119e-02 -2.967865578830242157e-02 1.438212990760803223e-01 -7.555098086595535278e-02 1.540140211582183838e-01 -1.646984368562698364e-01 6.443943828344345093e-02 2.901856005191802979e-01 2.292337566614151001e-01 2.254912108182907104e-01 1.535884439945220947e-01 1.190213114023208618e-02 2.111030220985412598e-01 8.976002037525177002e-02 9.602550417184829712e-02 -8.158652111887931824e-03 -1.520715560764074326e-02 -2.961448132991790771e-01 -1.680173873901367188e-01 3.776156604290008545e-01 2.171997725963592529e-01 -2.970565296709537506e-02 2.947793304920196533e-01
1.073029488325119019e-01 -2.198352068662643433e-01 -9.138847887516021729e-02 -2.911109328269958496e-01 -1.280183792114257812e-01 2.011867761611938477e-01 1.079654544591903687e-01 5.705784261226654053e-02 1.450550258159637451e-01 2.191775850951671600e-02 -3.155497908592224121e-01 -2.316436730325222015e-02 -3.671565093100070953e-03 5.818162858486175537e-02 -6.064914166927337646e-02 2.344328612089157104e-01 1.821049489080905914e-02 1.009002625942230225e-01 -1.969847828149795532e-01 3.913417458534240723e-02 -1.989201158285140991e-01 1.937320381402969360e-01 1.103148236870765686e-01 1.668911427259445190e-01 -2.693620622158050537e-01 -4.930413793772459030e-03 1.214778050780296326e-01 -2.001271992921829224e-01 4.284124672412872314e-01 2.977404594421386719e-01 -1.000022813677787781e-01 -1.186315715312957764e-01
-1.446776241064071655e-01 -1.538458317518234253e-01 -7.472385466098785400e-02 -2.440457642078399658e-01 2.106845527887344360e-01 1.513406038284301758e-01 1.389551907777786255e-02 -1.599783748388290405e-01 7.795087248086929321e-02 -2.574388682842254639e-01 8.610408753156661987e-02 -2.983223274350166321e-02 8.500466123223304749e-03 6.183476001024246216e-02 -1.036969050765037537e-01 2.954282164573669434e-01 2.754966318607330322e-01 1.717719584703445435e-01 8.556214720010757446e-02 -3.439225256443023682e-01 -2.781384289264678955e-01 1.956433802843093872e-01 -3.236168026924133301e-01 1.083921864628791809e-01 4.318802803754806519e-02 -1.838068664073944092e-02 -2.466800063848495483e-01 -5.239910259842872620e-02 2.424987256526947021e-01 1.557657569646835327e-01 -4.985223710536956787e-02 -1.108555402606725693e-02
2.491698414087295532e-01 3.209099173545837402e-02 -1.762092858552932739e-01 8.498524874448776245e-02 -2.026342004537582397e-01 3.071749806404113770e-01 -3.166573494672775269e-02 1.750369556248188019e-02 1.145915910601615906e-01 -9.555620700120925903e-02 8.881768584251403809e-02 3.532129153609275818e-02 -1.688380837440490723e-01 -8.497150987386703491e-02 -8.969288319349288940e-02 5.186437070369720459e-02 4.445792436599731445e-01 -1.215607076883316040e-01 2.000654786825180054e-01 -7.475727796554565430e-02 -2.407642006874084473e-01 2.003138065338134766e-01 1.045357957482337952e-01 1.863130033016204834e-01 -5.005319043993949890e-02 -1.387678384780883789e-01 6.225995346903800964e-02 -3.017147183418273926e-01 3.146878480911254883e-01 1.789890229701995850e-01 -5.619936808943748474e-02 1.770789623260498047e-01
2.465314120054244995e-01 3.892473503947257996e-02 -1.544262617826461792e-01 -3.638869225978851318e-01 3.160025551915168762e-02 -6.990005075931549072e-02 2.427947670221328735e-01 -1.096156835556030273e-01 1.385219302028417587e-02 -1.194272786378860474e-01 -2.272618003189563751e-02 8.254597336053848267e-02 -3.177005648612976074e-01 1.237504780292510986e-01 -1.512355953454971313e-01 1.868860870599746704e-01 -1.415831595659255981e-01 8.050581440329551697e-03 -7.825837284326553345e-02 4.040683433413505554e-02 -1.765729337930679321e-01 1.883142590522766113e-01 3.043094649910926819e-02 2.834743559360504150e-01 -1.119696721434593201e-01 -1.320276968181133270e-02 1.300581451505422592e-02 -3.742893040180206299e-01 2.476428449153900146e-01 3.046746850013732910e-01 -7.019623368978500366e-02 -1.446348130702972412e-01
-3.307497501373291016e-01 1.258699595928192139e-01 -8.597946166992187500e-02 -2.129357308149337769e-01 8.785089850425720215e-02 1.514898389577865601e-01 5.152656435966491699e-01 -3.433433473110198975e-01 5.264961719512939453e-02 -1.195977926254272461e-01 -8.538465946912765503e-02 6.466472893953323364e-02 -2.000321447849273682e-01 2.090683132410049438e-01 -1.081741079688072205e-01 1.453484036028385162e-02 -7.442241907119750977e-02 -1.830346137285232544e-01 -2.477431111037731171e-02 -3.995519876480102539e-02 -1.000509411096572876e-01 4.806121811270713806e-02 8.517344295978546143e-02 1.860187202692031860e-01 -5.270476266741752625e-02 1.014684513211250305e-01 2.771516442298889160e-01 6.449952721595764160e-03 2.979573309421539307e-01 8.041207492351531982e-02 -3.799527138471603394e-02 4.182296618819236755e-02
1.858317255973815918e-01 -1.429688334465026855e-01 -1.738881878554821014e-02 -8.984610438346862793e-02 -6.164773926138877869e-02 3.067838847637176514e-01 2.209160327911376953e-01 -2.087780833244323730e-01 2.294020801782608032e-01 1.070428043603897095e-01 1.408372521400451660e-01 -2.558636665344238281e-01 -2.346316538751125336e-02 2.266481220722198486e-01 8.745550177991390228e-03 4.277818650007247925e-02 -1.179311349987983704e-01 7.381366193294525146e-02 -2.605496942996978760e-01 7.814991474151611328e-02 -1.690857857465744019e-01 2.229871004819869995e-01 2.388214925304055214e-03 1.055871993303298950e-01 -8.781406283378601074e-02 4.242428764700889587e-02 1.611624509096145630e-01 -1.257992088794708252e-01 4.303865134716033936e-01 3.287038803100585938e-01 -1.220289543271064758e-01 2.888588421046733856e-02
2.135194987058639526e-01 -2.817584872245788574e-01 -2.398663759231567383e-01 -2.602449357509613037e-01 2.279040962457656860e-02 1.891710907220840454e-01 2.201737016439437866e-01 -9.674251079559326172e-02 -4.475029930472373962e-02 1.921492815017700195e-02 -3.372265398502349854e-02 -8.280580490827560425e-02 -8.155379444360733032e-02 5.986866354942321777e-02 8.268418908119201660e-02 -1.563491672277450562e-02 6.168168969452381134e-03 1.719973832368850708e-01 -1.833761632442474365e-01 -2.245977967977523804e-01 -2.969681322574615479e-01 9.562785737216472626e-03 -1.417993307113647461e-01 1.268340796232223511e-01 5.614408757537603378e-03 -9.452942013740539551e-02 1.543466448783874512e-01 -2.936831712722778320e-01 3.190727233886718750e-01 3.802683949470520020e-01 -1.246081069111824036e-01 -9.374939650297164917e-02
1.162775754928588867e-01 -3.097838722169399261e-02 1.398840397596359253e-01 -3.744647651910781860e-02 6.020568311214447021e-02 5.724718328565359116e-03 3.751931190490722656e-01 1.455257087945938110e-01 -8.046939224004745483e-02 -1.319122016429901123e-01 -4.724332690238952637e-02 -1.884054765105247498e-02 2.045487612485885620e-01 -3.935474902391433716e-02 2.835211157798767090e-02 -1.705475300550460815e-01 4.051673114299774170e-01 -3.460983037948608398e-01 -2.305462583899497986e-02 -1.366401165723800659e-01 -2.902674078941345215e-01 4.479036480188369751e-02 5.207225307822227478e-02 1.826175898313522339e-01 1.486463821493089199e-03 -2.231069356203079224e-01 4.804587515536695719e-04 -1.684378534555435181e-01 1.813577264547348022e-01 3.244988918304443359e-01 -1.212385743856430054e-01 2.066267579793930054e-01
2.382746897637844086e-02 -6.543261557817459106e-02 -8.715773373842239380e-02 1.599403321743011475e-01 9.851893037557601929e-02 4.220296069979667664e-02 1.178558766841888428e-01 -4.239516258239746094e-01 -1.518830955028533936e-01 3.399483859539031982e-02 -3.906345665454864502e-01 -1.464152894914150238e-02 4.818927124142646790e-02 8.794066309928894043e-02 -1.023662649095058441e-02 -2.110161446034908295e-02 2.398507744073867798e-01 -2.562364041805267334e-01 -2.178824245929718018e-01 3.455929458141326904e-02 -9.935904294252395630e-02 -9.751807153224945068e-02 1.751491725444793701e-01 -3.008073866367340088e-01 1.399878878146409988e-02 -7.544342428445816040e-02 -1.434741169214248657e-01 -1.447787880897521973e-01 2.774890959262847900e-01 4.109492897987365723e-02 -3.518962562084197998e-01 -8.289431780576705933e-02
-2.891373336315155029e-01 -2.856996059417724609e-01 -2.856611907482147217e-01 -8.017849922180175781e-02 -2.348607592284679413e-02 3.119678497314453125e-01 1.132519096136093140e-01 -3.046866357326507568e-01 -3.872427716851234436e-02 -1.060676351189613342e-01 -1.901724003255367279e-02 8.840406686067581177e-02 1.529319435358047485e-01 -6.495856493711471558e-02 -1.130852773785591125e-01 -1.916748285293579102e-01 4.507502019405364990e-01 3.089570254087448120e-02 -5.451062321662902832e-02 1.147138029336929321e-01 6.400962173938751221e-02 2.163543403148651123e-01 1.090684533119201660e-01 3.434821963310241699e-02 -1.143468990921974182e-01 -2.965520024299621582e-01 1.009209305047988892e-01 -6.768751889467239380e-02 1.107801944017410278e-01 1.106986254453659058e-01 -1.217621713876724243e-01 -7.593585550785064697e-02
3.031203895807266235e-02 -7.092983275651931763e-02 -1.723245829343795776e-01 -2.231881767511367798e-01 2.713282406330108643e-01 -7.475921511650085449e-02 -1.088034361600875854e-02 -1.830675303936004639e-01 -7.875809818506240845e-02 -5.320589616894721985e-02 -3.717932999134063721e-01 1.024916470050811768e-01 3.125999495387077332e-02 2.026442438364028931e-01 -3.315596282482147217e-01 3.928878344595432281e-03 1.091269776225090027e-01 -1.165056452155113220e-01 -1.298736548051238060e-03 2.027782797813415527e-01 -6.083152070641517639e-02 3.377877175807952881e-01 -1.376446485519409180e-01 -1.093148440122604370e-02 -7.474449928849935532e-03 -1.651398241519927979e-01 1.196794956922531128e-01 -8.799555152654647827e-02 3.947647754102945328e-03 2.470477521419525146e-01 -5.131985247135162354e-02 4.188066422939300537e-01
6.913013011217117310e-02 -2.037098444998264313e-02 -1.107338517904281616e-01 3.418649435043334961e-01 9.185014665126800537e-02 2.821053266525268555e-01 1.545018255710601807e-01 -1.960155963897705078e-01 -7.906443625688552856e-02 -1.112723723053932190e-02 -3.201302886009216309e-01 2.689952030777931213e-02 3.451148420572280884e-02 -3.322082757949829102e-02 -1.719961762428283691e-01 -6.490120291709899902e-02 1.727451086044311523e-01 -1.578846015036106110e-02 -1.328505277633666992e-01 2.590682208538055420e-01 -3.803915083408355713e-01 1.633929908275604248e-01 3.327512741088867188e-01 -2.873781919479370117e-01 1.660643965005874634e-01 -6.570442020893096924e-02 1.549168378114700317e-01 -1.127088163048028946e-02 7.472357898950576782e-02 7.224695384502410889e-02 -1.264496147632598877e-01 8.552463352680206299e-02
9.449011832475662231e-02 -1.103840768337249756e-01 -2.371459156274795532e-01 -3.359764814376831055e-02 7.862864434719085693e-02 9.151931852102279663e-02 1.347421854734420776e-01 -1.999119073152542114e-01 1.963736116886138916e-01 4.351893905550241470e-03 -3.361791670322418213e-01 -1.335830837488174438e-01 -1.411065738648176193e-02 -1.011715158820152283e-01 -1.731712371110916138e-01 2.111368998885154724e-02 2.199509888887405396e-01 -2.289849966764450073e-01 -2.092417627573013306e-01 4.157248511910438538e-02 -6.691611558198928833e-02 4.701988101005554199e-01 -3.094685263931751251e-02 2.635490596294403076e-01 -1.243900358676910400e-01 2.089638710021972656e-01 8.325602114200592041e-02 9.440980851650238037e-02 1.338679045438766479e-01 2.364602088928222656e-01 -1.084666773676872253e-01 1.887970268726348877e-01
2.634453177452087402e-01 -6.556921452283859253e-02 -1.567181497812271118e-01 -1.726195961236953735e-01 2.086045145988464355e-01 1.121275722980499268e-01 4.206286668777465820e-01 8.499091118574142456e-02 7.863762974739074707e-02 1.648617833852767944e-01 -1.956316232681274414e-01 -1.810062862932682037e-02 -1.241681948304176331e-01 3.278304934501647949e-01 1.995592936873435974e-02 -1.064161583781242371e-01 2.101881057024002075e-01 -9.748650342226028442e-02 -6.254503130912780762e-02 6.292579323053359985e-02 -1.711906343698501587e-01 7.977209985256195068e-02 -1.010281150229275227e-03 1.055353954434394836e-01 2.341900616884231567e-01 1.516430974006652832e-01 1.454947888851165771e-01 -1.656869053840637207e-01 8.253487199544906616e-02 3.068182766437530518e-01 -1.848401874303817749e-01 2.349110394716262817e-01
2.012658417224884033e-01 -5.584462732076644897e-02 -3.090796768665313721e-01 2.942430600523948669e-02 -1.135237514972686768e-01 3.080158233642578125e-01 1.243142560124397278e-01 5.019259825348854065e-02 6.211016699671745300e-02 -1.856745965778827667e-02 -9.956210106611251831e-02 1.184155270457267761e-01 -1.925486475229263306e-01 -1.634159684181213379e-01 -1.913498789072036743e-01 -5.931269749999046326e-02 1.583871692419052124e-01 2.965629473328590393e-02 1.797138303518295288e-01 1.611483544111251831e-01 1.420024633407592773e-01 3.617778122425079346e-01 2.327512651681900024e-01 6.168486550450325012e-02 4.869770631194114685e-02 1.427048444747924805e-02 -7.723393291234970093e-02 -1.924307495355606079e-01 4.695732891559600830e-01 5.162613838911056519e-02 -7.979118078947067261e-02 1.839410066604614258e-01
1.622336804866790771e-01 -1.417159885168075562e-01 7.124915719032287598e-02 -3.256247192621231079e-02 1.357172876596450806e-01 2.775328457355499268e-01 -4.162847623229026794e-02 -2.705328762531280518e-01 1.534036248922348022e-01 -1.187826320528984070e-02 1.040815189480781555e-01 8.536747097969055176e-02 -1.134213507175445557e-01 -1.533240675926208496e-01 -1.549498438835144043e-01 8.568581193685531616e-02 2.975324392318725586e-01 -1.016671285033226013e-01 -1.453653723001480103e-01 -2.287129610776901245e-01 -3.366094827651977539e-01 5.471194535493850708e-02 -9.552424773573875427e-03 -2.520534098148345947e-01 2.924268543720245361e-01 -1.486660689115524292e-01 -6.425174325704574585e-02 -3.024353384971618652e-01 2.867727577686309814e-01 3.381064161658287048e-02 -1.148556768894195557e-01 -1.247748434543609619e-01
1.165580898523330688e-01 1.162339374423027039e-01 9.460114687681198120e-02 -3.954352438449859619e-01 4.790539294481277466e-02 -5.655400454998016357e-02 3.115603029727935791e-01 -1.347268819808959961e-01 9.450621902942657471e-02 -8.027555048465728760e-02 -4.532842285698279738e-05 9.742810577154159546e-02 2.281085401773452759e-02 2.996842935681343079e-02 8.285415358841419220e-03 7.734365761280059814e-02 3.269712030887603760e-01 -3.016794621944427490e-01 -5.290621891617774963e-02 5.355930700898170471e-02 -4.435751587152481079e-02 6.473913788795471191e-02 1.060692872852087021e-02 -1.134052202105522156e-01 -3.281504148617386818e-03 -2.393915802240371704e-01 2.571754157543182373e-01 1.307462304830551147e-01 3.190583586692810059e-01 3.616834878921508789e-01 -2.062809467315673828e-01 -1.268700510263442993e-01
-2.902677096426486969e-02 -9.175013005733489990e-02 -7.226841524243354797e-03 -4.545209929347038269e-02 -2.129344642162322998e-02 3.741726875305175781e-01 1.051771193742752075e-01 -1.428982615470886230e-01 1.364539563655853271e-01 7.289081811904907227e-02 -9.135162085294723511e-02 -1.394019573926925659e-01 -1.408618837594985962e-01 -9.091568738222122192e-02 -6.411865353584289551e-02 1.463833153247833252e-01 2.953165471553802490e-01 1.175292283296585083e-01 1.402015239000320435e-01 -1.684232987463474274e-02 -3.972870483994483948e-02 2.779685854911804199e-01 2.537795007228851318e-01 -3.469264805316925049e-01 -8.805967122316360474e-02 2.621656656265258789e-02 -1.782760769128799438e-01 -1.967148035764694214e-01 3.287331759929656982e-01 3.239563405513763428e-01 1.422504037618637085e-01 1.207528784871101379e-01
2.107275277376174927e-02 -1.396589875221252441e-01 -7.145734876394271851e-02 -8.087995648384094238e-02 3.012845516204833984e-01 2.819998860359191895e-01 1.923599094152450562e-01 -1.828921735286712646e-01 -1.097782328724861145e-01 -6.720835715532302856e-02 2.305064797401428223e-01 3.096204400062561035e-01 1.016199775040149689e-02 -1.026190891861915588e-01 5.945554003119468689e-02 6.864106655120849609e-02 9.258285909891128540e-02 -1.397669017314910889e-01 -2.136603891849517822e-01 1.624048352241516113e-01 -1.878644824028015137e-01 2.617481648921966553e-01 -7.045222073793411255e-02 -2.476584762334823608e-01 -3.666086494922637939e-01 -1.140820011496543884e-01 1.831013709306716919e-01 -2.072790265083312988e-02 -9.378908202052116394e-03 2.033897340297698975e-01 -1.354084461927413940e-01 1.783524453639984131e-01
-1.695961058139801025e-01 -1.128703132271766663e-01 1.608510501682758331e-02 -1.464853584766387939e-01 2.822040021419525146e-01 1.605211049318313599e-01 6.329702585935592651e-02 -4.425536394119262695e-01 -4.224971402436494827e-03 -1.986919716000556946e-02 1.123945787549018860e-01 3.854691684246063232e-01 -4.713933169841766357e-02 -1.163567230105400085e-01 -1.016981154680252075e-01 8.553341776132583618e-02 2.057016342878341675e-01 1.849469728767871857e-02 -5.806696787476539612e-02 -6.351919472217559814e-02 -5.408198386430740356e-02 1.446310132741928101e-01 -2.284148037433624268e-01 1.469139941036701202e-02 -2.696543037891387939e-01 6.027366966009140015e-02 -1.738925576210021973e-01 -1.241338923573493958e-01 2.732868194580078125e-01 7.997801154851913452e-02 -2.163617461919784546e-01 2.455213665962219238e-01
-1.966117322444915771e-02 -2.147413343191146851e-01 -2.173288762569427490e-01 -3.582541272044181824e-02 8.115167915821075439e-02 7.816059142351150513e-02 4.599182903766632080e-01 -1.368360817432403564e-01 6.858138740062713623e-02 -2.247878611087799072e-01 6.525632925331592560e-03 -2.242072522640228271e-01 -2.480496913194656372e-01 1.168355792760848999e-01 2.334233373403549194e-01 5.811061710119247437e-02 1.435699313879013062e-01 -2.354977577924728394e-01 3.730577975511550903e-02 -1.390956640243530273e-01 4.766839370131492615e-02 2.500281929969787598e-01 -5.748659372329711914e-02 8.685548603534698486e-02 -1.698925048112869263e-01 -1.912771463394165039e-01 -2.397570461034774780e-01 -1.957166790962219238e-01 1.635904908180236816e-01 1.065847370773553848e-02 1.701959036290645599e-02 2.502081096172332764e-01
-1.136952340602874756e-01 -1.675789356231689453e-01 -3.321040272712707520e-01 -3.796731820330023766e-03 2.076189965009689331e-01 -1.027129031717777252e-02 -1.191886141896247864e-01 -2.155164778232574463e-01 -5.388033390045166016e-02 -2.736054360866546631e-01 5.159828439354896545e-02 1.822709143161773682e-01 -2.136766165494918823e-02 -1.499518156051635742e-01 2.578526735305786133e-02 1.272092610597610474e-01 5.137366056442260742e-02 -3.687613606452941895e-01 1.919667720794677734e-01 3.897195681929588318e-02 3.994295373558998108e-02 3.983358144760131836e-01 1.658334136009216309e-01 -1.430387794971466064e-01 -4.029202274978160858e-03 -4.311366751790046692e-02 1.876072883605957031e-01 -9.330433607101440430e-02 3.461059927940368652e-01 6.036984547972679138e-02 -1.909640282392501831e-01 2.193764038383960724e-02
1.273529827594757080e-01 6.727463752031326294e-02 1.023415923118591309e-01 -1.464935485273599625e-02 -3.948862850666046143e-02 4.162186682224273682e-01 3.792284429073333740e-01 -3.573917150497436523e-01 7.441712915897369385e-02 7.504905015230178833e-02 -1.713189482688903809e-01 -1.397602856159210205e-01 8.493328094482421875e-02 -1.835473924875259399e-01 6.484644860029220581e-02 -1.499669402837753296e-01 1.059199869632720947e-02 -3.605075180530548096e-02 -6.842927634716033936e-02 2.225700616836547852e-01 -2.574645280838012695e-01 2.262497097253799438e-01 2.474166154861450195e-01 -9.090416133403778076e-02 1.446254085749387741e-02 4.393381252884864807e-02 1.281292438507080078e-01 -2.447828277945518494e-02 -2.552264370024204254e-02 2.631098926067352295e-01 -1.555381417274475098e-01 -1.968792527914047241e-01
-8.543843030929565430e-02 6.101415492594242096e-03 -1.586768627166748047e-01 -1.245777606964111328e-01 1.368145495653152466e-01 4.979745298624038696e-02 -1.413148362189531326e-02 -4.830397665500640869e-01 -8.242478966712951660e-02 -6.876344978809356689e-02 -1.865272074937820435e-01 1.224533244967460632e-01 2.205158323049545288e-01 -3.714733291417360306e-03 -8.310071378946304321e-02 -1.104776337742805481e-01 3.217517733573913574e-01 -4.175461363047361374e-03 -3.328293561935424805e-01 -3.348937630653381348e-02 1.956775784492492676e-01 3.224407434463500977e-01 2.079928666353225708e-01 7.527296245098114014e-02 -6.144606694579124451e-02 -1.445004492998123169e-01 2.117570340633392334e-01 -1.050588935613632202e-01 2.579538822174072266e-01 -6.194202229380607605e-02 -1.336610876023769379e-03 1.031595543026924133e-01
1.319592297077178955e-01 -6.011057272553443909e-02 -9.050037711858749390e-02 -2.275888770818710327e-01 9.912972897291183472e-02 3.807066380977630615e-01 2.262258678674697876e-01 -7.512344419956207275e-02 -2.779539227485656738e-01 -3.463182598352432251e-02 1.888450793921947479e-02 -7.211333513259887695e-02 7.102257758378982544e-02 -1.662531793117523193e-01 -1.102563738822937012e-01 -7.899646461009979248e-02 -9.054167568683624268e-02 3.613776341080665588e-02 -1.100398078560829163e-01 5.632496252655982971e-02 -1.518814265727996826e-01 2.198169082403182983e-01 2.613949775695800781e-01 -2.960414290428161621e-01 -1.098224446177482605e-01 2.316998392343521118e-01 4.025864228606224060e-02 -1.238885298371315002e-01 3.622164428234100342e-01 1.223602369427680969e-01 -2.636469602584838867e-01 -1.475361585617065430e-01
1.809846609830856323e-03 -6.204862892627716064e-02 -1.859063841402530670e-02 -2.389006018638610840e-01 -5.588033702224493027e-03 -2.575765550136566162e-02 2.130467295646667480e-01 -1.942352056503295898e-01 1.957794874906539917e-01 2.182999742217361927e-04 -2.622293829917907715e-01 -2.066031098365783691e-03 -2.760135009884834290e-02 -9.126501530408859253e-02 -1.758558452129364014e-01 1.579790264368057251e-01 -1.277778297662734985e-01 6.609026342630386353e-02 5.559432902373373508e-04 -2.985970303416252136e-02 -1.953411102294921875e-01 5.637516453862190247e-02 -7.590918987989425659e-02 2.459719032049179077e-01 -1.525568962097167969e-01 2.988359145820140839e-02 9.293105453252792358e-02 -2.130601704120635986e-01 5.207689404487609863e-01 3.331473767757415771e-01 -2.713153958320617676e-01 -1.402138918638229370e-01
-1.813811808824539185e-01 -2.958361804485321045e-01 -2.418881803750991821e-01 -7.156217843294143677e-02 1.401777267456054688e-01 2.002215236425399780e-01 1.748789548873901367e-01 -3.217338025569915771e-01 3.158470243215560913e-02 -1.560443490743637085e-01 -4.745646845549345016e-03 2.692031264305114746e-01 4.460145905613899231e-02 1.853606104850769043e-01 -5.749838054180145264e-02 -1.604215800762176514e-01 4.175876080989837646e-01 -5.199659615755081177e-02 -1.391662806272506714e-01 1.059795469045639038e-01 -5.283651873469352722e-02 2.335331737995147705e-01 -1.279402822256088257e-01 2.962447404861450195e-01 7.150123268365859985e-02 -2.505463920533657074e-02 9.791098535060882568e-02 -3.679008781909942627e-02 -1.728757657110691071e-02 1.473484039306640625e-01 -1.892067044973373413e-01 -1.235190480947494507e-01
-7.878270745277404785e-02 -1.726236008107662201e-02 -2.497577071189880371e-01 1.145523041486740112e-01 6.315606832504272461e-02 1.008601114153862000e-02 -2.520304359495639801e-02 -2.119693309068679810e-01 -1.686790138483047485e-01 -3.236073851585388184e-01 -1.523892581462860107e-01 2.916336655616760254e-01 1.438322663307189941e-01 -1.113229691982269287e-01 2.958860062062740326e-02 1.513681262731552124e-01 6.066107749938964844e-02 -3.944425284862518311e-01 -3.609746322035789490e-02 2.134461700916290283e-01 -1.713430583477020264e-01 1.967242658138275146e-01 5.619954690337181091e-02 8.445732295513153076e-02 5.912472028285264969e-03 -1.198300048708915710e-01 1.359710246324539185e-01 -2.507274150848388672e-01 2.855326533317565918e-01 1.788320988416671753e-01 -2.607429623603820801e-01 -9.111255407333374023e-02
-5.206016451120376587e-02 -1.491426080465316772e-01 -8.896666765213012695e-02 5.823794752359390259e-02 1.237567663192749023e-01 2.633377909660339355e-01 1.496321260929107666e-01 -1.384418755769729614e-01 -1.065136566758155823e-01 1.911444240249693394e-03 -3.266838788986206055e-01 2.873270399868488312e-02 1.617041379213333130e-01 -5.790236219763755798e-02 -6.361124664545059204e-02 -2.048936784267425537e-01 6.511377543210983276e-02 -3.290342986583709717e-01 -2.013901919126510620e-01 1.185913309454917908e-01 -8.773279190063476562e-02 3.892357349395751953e-01 2.239309623837471008e-02 2.042072862386703491e-01 2.331034047529101372e-03 1.891311705112457275e-01 -3.401852771639823914e-02 -2.229365259408950806e-01 2.025601118803024292e-01 2.651221454143524170e-01 -9.196573495864868164e-02 2.610645592212677002e-01
-8.408333361148834229e-02 3.890172392129898071e-02 8.770963549613952637e-02 -3.309648633003234863e-01 4.756413698196411133e-01 2.528970539569854736e-01 9.490093588829040527e-02 -1.904842853546142578e-01 2.108357101678848267e-02 -1.576720923185348511e-01 -9.607630968093872070e-02 -2.106175571680068970e-01 -1.274902075529098511e-01 -1.139550730586051941e-01 1.097681298851966858e-01 2.169623598456382751e-02 1.162789165973663330e-01 9.680830687284469604e-02 -4.314863309264183044e-02 1.097061261534690857e-01 5.621105805039405823e-02 4.361343383789062500e-01 2.274166643619537354e-01 -2.269721031188964844e-02 -3.636846691370010376e-02 -1.220132410526275635e-01 6.074700504541397095e-02 -5.083746463060379028e-02 5.369337741285562515e-04 2.908214032649993896e-01 -1.646752208471298218e-01 3.837893158197402954e-02
2.353550493717193604e-01 -1.304089576005935669e-01 -8.650555461645126343e-02 -7.844133675098419189e-02 7.720661163330078125e-02 4.829508066177368164e-02 1.125016435980796814e-01 -9.012997150421142578e-02 2.018895596265792847e-01 -9.607107937335968018e-02 -3.124764561653137207e-01 -2.067211270332336426e-01 -3.340230509638786316e-02 -1.091876104474067688e-01 1.572729088366031647e-02 -1.333011686801910400e-01 7.100848108530044556e-02 -1.234190762042999268e-01 -2.163033634424209595e-01 4.545069113373756409e-02 -2.787654697895050049e-01 5.333237051963806152e-01 6.951363384723663330e-02 2.767364382743835449e-01 6.496518850326538086e-02 -3.585381666198372841e-03 6.936082988977432251e-02 -9.668140113353729248e-02 6.698122620582580566e-02 3.284736573696136475e-01 1.518903998658061028e-03 1.414616852998733521e-01
-5.360843613743782043e-02 1.869933605194091797e-01 -1.827708631753921509e-02 6.803094595670700073e-02 -7.510451227426528931e-02 -4.054395109415054321e-02 1.754579693078994751e-01 -2.938880026340484619e-01 2.737904526293277740e-02 -9.170007705688476562e-02 -1.487298309803009033e-01 3.114810585975646973e-01 -2.062938064336776733e-01 2.295053303241729736e-01 1.434588581323623657e-01 -1.090763360261917114e-01 3.942169249057769775e-02 -1.831559836864471436e-01 -4.772161133587360382e-03 -1.126792132854461670e-01 -2.911504507064819336e-01 4.621021747589111328e-01 -7.879159599542617798e-02 -7.608630508184432983e-02 1.618296504020690918e-01 6.949960440397262573e-02 -3.915617614984512329e-02 1.229925230145454407e-01 1.965606361627578735e-01 2.922073900699615479e-01 -9.608797729015350342e-02 -1.941457092761993408e-01
4.133172333240509033e-02 -6.783467531204223633e-02 1.479293592274188995e-02 -2.123431712388992310e-01 2.542029321193695068e-01 3.180061280727386475e-01 9.802570194005966187e-02 3.097946196794509888e-02 1.291214078664779663e-01 -3.321791887283325195e-01 1.956423977389931679e-03 -8.833473175764083862e-02 4.144852235913276672e-02 -6.805216521024703979e-02 -1.502779573202133179e-01 1.234282478690147400e-01 1.923863887786865234e-01 3.685405105352401733e-02 -1.622103154659271240e-02 -2.482256144285202026e-01 9.352090209722518921e-02 2.589432299137115479e-01 1.061563938856124878e-01 3.995379805564880371e-02 -1.090598851442337036e-01 5.273259803652763367e-02 5.108619853854179382e-02 -1.550669372081756592e-01 3.484905064105987549e-01 4.165099859237670898e-01 3.639221563935279846e-02 -2.580361366271972656e-01
-4.102054610848426819e-02 -1.927765458822250366e-01 2.345820963382720947e-01 -1.294246017932891846e-01 1.003163829445838928e-01 3.473537787795066833e-02 2.437601834535598755e-01 -4.156179130077362061e-01 -8.741269260644912720e-02 5.720717832446098328e-02 1.201307922601699829e-01 -1.407721489667892456e-01 -1.128901858464814723e-04 -4.622240737080574036e-02 1.483240164816379547e-02 3.941357433795928955e-01 3.656563162803649902e-01 5.508837476372718811e-02 2.498523145914077759e-01 -1.202140934765338898e-02 -2.204728424549102783e-01 1.859153211116790771e-01 -1.145030856132507324e-01 3.954509273171424866e-02 2.223012596368789673e-02 -1.571108549833297729e-01 6.017832458019256592e-02 7.356072217226028442e-02 2.613133490085601807e-01 1.598929613828659058e-01 -1.335968822240829468e-01 -4.465849138796329498e-03
1.273231953382492065e-01 -2.908570468425750732e-01 -2.686811089515686035e-01 -7.687571644783020020e-02 1.890657395124435425e-01 8.152870088815689087e-02 4.041973054409027100e-01 -8.536130189895629883e-02 -4.428664967417716980e-02 -2.714504599571228027e-01 -1.124336151406168938e-03 -4.542127624154090881e-02 -1.461261361837387085e-01 2.576075196266174316e-01 2.023127526044845581e-01 -1.552049163728952408e-02 -1.580350287258625031e-02 -3.838987648487091064e-01 7.503244280815124512e-02 1.714924909174442291e-02 -7.914088666439056396e-02 2.039563208818435669e-01 5.044152215123176575e-02 1.426577121019363403e-01 -2.044041156768798828e-01 -2.167646437883377075e-01 -2.212755531072616577e-01 -1.325699314475059509e-02 1.389624923467636108e-01 4.483245685696601868e-02 -3.133874759078025818e-02 1.300837397575378418e-01
1.138939037919044495e-01 -9.005221724510192871e-02 -1.597928702831268311e-01 -6.224848702549934387e-02 3.071447275578975677e-02 1.274255216121673584e-01 1.588504463434219360e-01 -2.281659245491027832e-01 2.024119198322296143e-01 -1.433023065328598022e-01 -3.986755907535552979e-01 -1.899637132883071899e-01 2.902449108660221100e-02 1.307843159884214401e-02 -1.189577281475067139e-01 -1.078942120075225830e-01 2.302084267139434814e-01 -6.013097614049911499e-02 -6.988551467657089233e-02 -1.594171673059463501e-01 -1.560397297143936157e-01 4.131028056144714355e-01 -1.000217162072658539e-02 3.029901683330535889e-01 -4.137357696890830994e-02 -6.924933195114135742e-02 1.128532178699970245e-02 1.269320398569107056e-01 -7.806943356990814209e-02 1.732394546270370483e-01 -2.272208482027053833e-01 2.956331670284271240e-01
2.761516571044921875e-01 -3.814337030053138733e-02 -3.894222027156502008e-04 1.134317591786384583e-01 1.070134192705154419e-01 -6.646376103162765503e-02 3.127618432044982910e-01 -8.963245898485183716e-02 -5.475626885890960693e-02 -3.586357235908508301e-01 -3.834875822067260742e-01 -1.430965363979339600e-01 1.934932321310043335e-01 9.974060952663421631e-02 1.349693089723587036e-01 -2.063714414834976196e-01 1.005442515015602112e-01 6.373973935842514038e-02 7.872940599918365479e-02 -8.088205754756927490e-02 -2.387525700032711029e-02 1.703784912824630737e-01 -6.825978308916091919e-02 1.306214835494756699e-02 -7.892715930938720703e-02 -1.606755703687667847e-01 -4.913616552948951721e-02 -1.554532647132873535e-01 3.679162263870239258e-01 3.426379859447479248e-01 -4.456966742873191833e-02 7.501768320798873901e-02
-5.497914925217628479e-02 -1.981925517320632935e-01 -3.247933983802795410e-01 1.416778266429901123e-01 8.480535447597503662e-02 4.289526864886283875e-02 1.011399179697036743e-01 -1.903570443391799927e-01 3.051181137561798096e-01 -1.306342631578445435e-01 -3.102188408374786377e-01 -6.018516048789024353e-02 1.433845888823270798e-02 1.266181617975234985e-01 4.527737386524677277e-03 8.128562010824680328e-03 3.051621615886688232e-01 -1.205628290772438049e-01 -1.271023750305175781e-01 5.576737970113754272e-02 -3.144411146640777588e-01 2.858477830886840820e-01 -4.258247464895248413e-02 1.047595590353012085e-01 6.243917346000671387e-02 -2.401375472545623779e-01 2.726120948791503906e-01 -4.939647018909454346e-02 -6.484711915254592896e-02 2.518824338912963867e-01 -8.679320663213729858e-02 1.284230351448059082e-01
1.347291916608810425e-01 3.360489383339881897e-02 -2.051872014999389648e-01 -1.647754162549972534e-01 6.741777062416076660e-02 -8.033689111471176147e-02 2.549989819526672363e-01 -2.868460118770599365e-01 7.024114578962326050e-02 9.993442893028259277e-02 -7.132863998413085938e-02 -8.989603072404861450e-02 -4.451289772987365723e-03 4.172990620136260986e-01 -3.692987933754920959e-02 -1.884701848030090332e-01 5.203668028116226196e-02 -1.043615341186523438e-01 1.061034351587295532e-01 -6.243381276726722717e-02 -4.516529664397239685e-02 4.139056205749511719e-01 5.699285119771957397e-02 2.400817535817623138e-02 3.120175898075103760e-01 -1.441495716571807861e-01 -7.859905064105987549e-02 -1.775503903627395630e-01 -8.281011134386062622e-03 2.913648486137390137e-01 -1.970229744911193848e-01 1.687454134225845337e-01
1.204847618937492371e-01 1.451318711042404175e-01 -3.970818221569061279e-02 -1.330765429884195328e-02 -1.119080465286970139e-02 9.026957675814628601e-03 3.548556268215179443e-01 -5.115500092506408691e-01 2.211837768554687500e-01 -1.056966558098793030e-01 -1.587092429399490356e-01 2.465426772832870483e-01 -5.055193975567817688e-02 2.122561782598495483e-01 -8.268195390701293945e-02 -2.315338850021362305e-01 -8.780705183744430542e-02 -1.479574590921401978e-01 -1.207410474307835102e-03 -1.522736847400665283e-01 -1.639113128185272217e-01 2.272802144289016724e-01 -3.316304460167884827e-02 -2.126269042491912842e-01 -1.607776433229446411e-02 -2.382631301879882812e-01 -2.932559512555599213e-02 -2.306458801031112671e-01 1.134115532040596008e-01 -4.597944021224975586e-02 -2.158929407596588135e-02 1.287799179553985596e-01
1.689334511756896973e-01 3.517691791057586670e-02 -1.922074109315872192e-01 -5.041854381561279297e-01 -8.431122452020645142e-02 1.841705739498138428e-01 1.402176022529602051e-01 -6.818058341741561890e-02 -1.807102262973785400e-01 -7.967791706323623657e-02 -1.755196973681449890e-02 -6.484829820692539215e-03 -3.535125870257616043e-04 -1.862088590860366821e-01 -3.426030650734901428e-02 1.992606371641159058e-01 2.277060747146606445e-01 -1.913627795875072479e-02 1.721033155918121338e-01 8.448615670204162598e-02 1.951966062188148499e-02 5.020395666360855103e-02 1.112313643097877502e-01 -1.095488443970680237e-01 1.479299962520599365e-01 -3.225404620170593262e-01 2.178146392107009888e-01 2.082484541460871696e-03 3.516868650913238525e-01 2.600912749767303467e-01 -6.362507492303848267e-02 -1.176540255546569824e-01
1.098989024758338928e-01 -9.218495339155197144e-02 3.370261564850807190e-02 -7.805157452821731567e-02 5.089703947305679321e-02 -3.508424758911132812e-02 1.893801093101501465e-01 1.271749753504991531e-02 -1.440667547285556793e-02 -3.613353967666625977e-01 -1.250754017382860184e-02 2.676719725131988525e-01 -1.090093404054641724e-01 1.274737268686294556e-01 -8.139750361442565918e-02 5.106787756085395813e-02 1.405859589576721191e-01 1.489174365997314453e-02 -3.813370689749717712e-02 1.938351988792419434e-01 1.492261141538619995e-01 -6.123722996562719345e-03 1.860498934984207153e-01 -1.466683000326156616e-01 -9.550290554761886597e-02 -3.806799650192260742e-01 2.176329940557479858e-01 -2.329459041357040405e-01 3.064738214015960693e-01 4.201829433441162109e-01 -4.311463981866836548e-02 -1.641876250505447388e-01
4.221253842115402222e-02 -3.383399844169616699e-01 1.401761323213577271e-01 -5.001023784279823303e-02 3.505926430225372314e-01 2.804372012615203857e-01 3.090647459030151367e-01 -1.941674351692199707e-01 2.338353097438812256e-01 1.142057701945304871e-01 7.342173904180526733e-02 -5.552602186799049377e-02 -2.474555373191833496e-01 9.069704264402389526e-02 1.312986463308334351e-01 2.122094482183456421e-01 7.590191066265106201e-02 -9.329847991466522217e-02 -9.886836260557174683e-02 1.343000382184982300e-01 -1.214372590184211731e-01 -4.027490317821502686e-02 1.508196592330932617e-01 -8.641714602708816528e-02 8.882890641689300537e-02 -3.529477715492248535e-01 -1.331536471843719482e-02 -1.343965828418731689e-01 2.193433940410614014e-01 1.301390379667282104e-01 -9.874561429023742676e-02 -6.724359840154647827e-02
2.094278782606124878e-01 -4.244117811322212219e-02 -1.209783107042312622e-01 1.144525706768035889e-01 -1.461388617753982544e-01 1.482104957103729248e-01 9.435215592384338379e-02 -1.746340692043304443e-01 2.105214893817901611e-01 6.193425133824348450e-02 8.030562102794647217e-02 1.527062505483627319e-01 -3.617917895317077637e-01 -1.585898101329803467e-01 -2.711052298545837402e-01 -6.336649507284164429e-02 2.258216440677642822e-01 -2.638487517833709717e-01 1.393913626670837402e-01 -1.490912288427352905e-01 -1.145553439855575562e-01 2.600234746932983398e-01 5.673285946249961853e-02 7.949397712945938110e-02 1.024369597434997559e-01 -2.905614376068115234e-01 8.376610279083251953e-02 -1.339045315980911255e-01 2.878696620464324951e-01 5.357027798891067505e-02 3.296657651662826538e-02 2.704916894435882568e-01
5.899031832814216614e-02 -1.337656974792480469e-01 1.825817525386810303e-01 -1.864529401063919067e-01 3.335770592093467712e-02 3.898179829120635986e-01 2.892445623874664307e-01 -2.328527271747589111e-01 -1.140079274773597717e-01 3.690107166767120361e-02 1.083272844552993774e-01 3.775383159518241882e-02 4.101856425404548645e-02 -7.623544335365295410e-02 4.751565679907798767e-02 3.581400960683822632e-02 8.835927397012710571e-02 -2.963963150978088379e-01 1.356023848056793213e-01 -1.766051650047302246e-01 -5.144692584872245789e-02 1.325886994600296021e-01 1.336384564638137817e-02 -6.391621381044387817e-02 -3.063352778553962708e-02 -1.230294257402420044e-01 1.490943133831024170e-01 -1.941068470478057861e-01 2.372421324253082275e-01 3.898962140083312988e-01 -3.551084399223327637e-01 -3.010108880698680878e-02
1.679063588380813599e-01 9.349884092807769775e-02 -5.106450989842414856e-02 2.480369806289672852e-01 2.707792520523071289e-01 -8.546695113182067871e-02 2.485322356224060059e-01 6.327851861715316772e-02 -1.066008582711219788e-01 -1.781899333000183105e-01 -4.283561557531356812e-02 -6.834965944290161133e-02 1.563830673694610596e-01 4.454103857278823853e-02 4.876953735947608948e-02 1.966031342744827271e-01 7.554608583450317383e-02 -1.322851777076721191e-01 -1.003624987788498402e-03 -2.187290787696838379e-01 -1.506019681692123413e-01 2.631410658359527588e-01 1.189072355628013611e-01 -2.482856959104537964e-01 1.070376299321651459e-02 -3.460644483566284180e-01 -7.342670112848281860e-02 -1.209536790847778320e-01 1.899047493934631348e-01 3.026867508888244629e-01 -3.427583575248718262e-01 1.078078076243400574e-01
-3.701755031943321228e-02 -1.667679846286773682e-01 -4.957785457372665405e-02 -6.581926345825195312e-02 9.816199541091918945e-02 2.054159045219421387e-01 -5.163226276636123657e-03 -3.059016168117523193e-01 -6.435021758079528809e-02 -3.265493363142013550e-02 -3.723416626453399658e-01 1.318099349737167358e-01 1.591990739107131958e-01 1.172129064798355103e-01 -4.295783117413520813e-02 -2.906462550163269043e-01 3.009306192398071289e-01 -1.663687676191329956e-01 -2.814808189868927002e-01 -1.325263231992721558e-01 1.080816984176635742e-01 1.780670285224914551e-01 2.115057408809661865e-01 2.387149073183536530e-02 -2.840205840766429901e-02 -2.749804556369781494e-01 2.067996710538864136e-01 -1.252861469984054565e-01 2.376446276903152466e-01 4.698140081018209457e-03 -1.549102216958999634e-01 1.134302616119384766e-01
1.310935467481613159e-01 7.133586704730987549e-02 1.889237016439437866e-02 1.898058801889419556e-01 -3.002418205142021179e-02 5.895563215017318726e-02 1.192667111754417419e-01 -2.607172727584838867e-01 -8.778522722423076630e-03 5.952988564968109131e-02 -1.137252226471900940e-01 9.832221269607543945e-02 -6.621756404638290405e-02 -3.531929254531860352e-01 -1.626057475805282593e-01 9.609756671125069261e-05 2.725293636322021484e-01 -5.051869526505470276e-02 -1.767382174730300903e-01 5.696765147149562836e-03 -2.540599405765533447e-01 -1.582165621221065521e-02 2.193038314580917358e-01 -1.574953049421310425e-01 -1.113289073109626770e-01 -8.330655097961425781e-02 -5.121711269021034241e-02 -9.084179252386093140e-02 5.216490626335144043e-01 2.775025069713592529e-01 1.583121865987777710e-01 1.509582549333572388e-01
2.724922299385070801e-01 -1.779183149337768555e-01 -2.999141216278076172e-01 1.245666993781924248e-03 1.955841928720474243e-01 1.391362696886062622e-01 6.847127526998519897e-02 -3.588451743125915527e-01 -1.748052537441253662e-01 1.309387981891632080e-01 1.065560802817344666e-01 -8.746343851089477539e-02 -2.286299169063568115e-01 -2.779607474803924561e-01 -1.841203570365905762e-01 3.726547062397003174e-01 7.072699069976806641e-02 8.244170248508453369e-02 9.754428267478942871e-02 -9.295630455017089844e-02 -2.539362907409667969e-01 1.408329755067825317e-01 2.689165771007537842e-01 5.645103380084037781e-02 5.280222371220588684e-02 -2.731073461472988129e-02 1.064211800694465637e-01 -1.017958000302314758e-01 1.608776152133941650e-01 2.629369124770164490e-02 -4.630301147699356079e-02 1.863813027739524841e-02
-3.149982094764709473e-01 -1.645625233650207520e-01 -1.575557887554168701e-01 -4.849876835942268372e-02 1.694071143865585327e-01 1.242649480700492859e-01 2.837407588958740234e-01 -2.791067659854888916e-01 -1.667004376649856567e-01 7.715567480772733688e-03 -2.206825464963912964e-01 -1.928518712520599365e-02 1.215418577194213867e-01 -8.277146518230438232e-02 -6.142313405871391296e-02 -2.585454285144805908e-01 2.775196135044097900e-01 -1.742049492895603180e-02 -6.646453589200973511e-02 -8.734375238418579102e-02 -9.613756835460662842e-02 2.938785552978515625e-01 2.708049416542053223e-01 2.171473205089569092e-02 -5.643757525831460953e-03 -6.685968488454818726e-02 2.277333140373229980e-01 -3.103011846542358398e-01 2.168693207204341888e-02 1.713947951793670654e-01 -1.824399977922439575e-01 1.558727584779262543e-02
-1.164699643850326538e-01 -1.303655207157135010e-01 -2.072069644927978516e-01 -3.112272024154663086e-01 2.320712655782699585e-01 1.584810018539428711e-02 1.319172233343124390e-01 -3.207052350044250488e-01 8.913106471300125122e-02 -1.276356875896453857e-01 -1.731951022520661354e-03 9.752155840396881104e-02 -1.997324079275131226e-02 3.740976452827453613e-01 1.722961068153381348e-01 -9.613955765962600708e-02 1.691224873065948486e-01 1.377640813589096069e-01 1.726642996072769165e-01 -8.534236252307891846e-02 -3.262902051210403442e-02 1.910632252693176270e-01 -2.036111615598201752e-02 -1.805941015481948853e-01 2.177491337060928345e-01 -6.346593052148818970e-02 -2.080575972795486450e-01 -4.906241595745086670e-02 1.997974961996078491e-01 2.024953812360763550e-01 -7.006056606769561768e-02 3.225044012069702148e-01
1.873697042465209961e-01 8.166206628084182739e-02 3.930443897843360901e-02 -1.098589971661567688e-01 5.966160818934440613e-02 3.342018425464630127e-01 1.555571556091308594e-01 1.554606482386589050e-02 -1.016203165054321289e-01 7.989469915628433228e-02 -1.455770581960678101e-01 1.486241519451141357e-01 -7.713734358549118042e-02 -3.021808899939060211e-02 1.997379958629608154e-01 -1.667851805686950684e-01 1.827501654624938965e-01 -2.341635525226593018e-01 1.958086341619491577e-02 -5.523377656936645508e-02 -1.163242086768150330e-01 2.604778409004211426e-01 1.448377519845962524e-01 1.980903446674346924e-01 2.336392644792795181e-03 -4.383837580680847168e-01 1.913174390792846680e-01 -5.686866119503974915e-02 2.077112942934036255e-01 2.520986795425415039e-01 -2.275983989238739014e-01 -2.157995402812957764e-01
-1.778561025857925415e-01 1.727467924356460571e-01 -1.062752082943916321e-01 -8.913614600896835327e-02 -6.722456216812133789e-02 5.568352714180946350e-02 1.542212069034576416e-01 -7.664594799280166626e-02 1.055507510900497437e-01 1.789008826017379761e-02 -2.177177928388118744e-02 2.059111148118972778e-01 -2.256993502378463745e-01 2.317140810191631317e-02 -1.221539229154586792e-01 3.506642282009124756e-01 2.424225509166717529e-01 4.137590155005455017e-02 -2.681950479745864868e-02 -3.569818735122680664e-01 -3.899883627891540527e-01 2.358076870441436768e-01 1.682409048080444336e-01 1.064359024167060852e-01 -1.112265437841415405e-01 -1.484300643205642700e-01 -1.706566214561462402e-01 -9.083721786737442017e-02 7.849908620119094849e-02 1.478343307971954346e-01 -2.101061493158340454e-01 2.416685074567794800e-01
1.754229664802551270e-01 -8.240512758493423462e-02 -1.169983968138694763e-01 2.470914572477340698e-01 -1.218169182538986206e-01 2.009339183568954468e-01 -1.425205555278807878e-04 -1.755743026733398438e-01 2.997374627739191055e-03 -1.283648312091827393e-01 1.886221319437026978e-01 2.243687957525253296e-01 -2.622572183609008789e-01 -2.230907082557678223e-01 -6.303056329488754272e-02 7.320690155029296875e-02 1.797821670770645142e-01 -2.087961286306381226e-01 2.567179873585700989e-02 -1.620197147130966187e-01 -1.717987954616546631e-01 3.134806752204895020e-01 8.183962106704711914e-02 1.463137865066528320e-01 6.757659465074539185e-02 -1.023242920637130737e-01 1.163755655288696289e-01 -2.390613257884979248e-01 4.186027646064758301e-01 1.218706443905830383e-01 -2.295260131359100342e-02 1.905550807714462280e-01
-2.838472276926040649e-02 -6.293327361345291138e-02 -3.807839751243591309e-02 -2.829996347427368164e-01 3.767824470996856689e-01 2.314755022525787354e-01 8.942655473947525024e-02 -9.747458994388580322e-02 -1.807227879762649536e-01 -2.892588376998901367e-01 -6.242997478693723679e-03 2.293695658445358276e-01 -1.749900877475738525e-01 -5.949340760707855225e-02 -2.730378806591033936e-01 -1.149458214640617371e-01 2.792705297470092773e-01 3.265445306897163391e-02 -7.712637633085250854e-02 -8.925030380487442017e-02 -3.611940145492553711e-01 2.439648471772670746e-02 1.402928531169891357e-01 -2.371765114367008209e-02 6.321331486105918884e-03 -2.378674596548080444e-01 -1.355497688055038452e-01 1.552375257015228271e-01 1.830859333276748657e-01 -2.466728724539279938e-02 -1.770011037588119507e-01 -3.036067262291908264e-02
7.168924808502197266e-02 -1.016580089926719666e-01 -1.202365756034851074e-01 -4.847257435321807861e-01 2.890525162220001221e-01 2.054585367441177368e-01 2.871040999889373779e-01 4.876288771629333496e-02 -6.802662461996078491e-02 -8.306862413883209229e-02 -3.212739899754524231e-02 1.554790884256362915e-02 -2.229297347366809845e-02 3.159174323081970215e-01 -2.024268172681331635e-02 -2.942322194576263428e-01 1.459777355194091797e-01 -5.383381620049476624e-02 1.566340178251266479e-01 1.910763233900070190e-01 -1.643050163984298706e-01 1.907618045806884766e-01 4.867965821176767349e-03 -5.164108704775571823e-03 2.054920420050621033e-02 -4.469686746597290039e-02 9.785300493240356445e-02 -2.177894711494445801e-01 6.548760831356048584e-02 1.740300804376602173e-01 -2.631880044937133789e-01 1.117819324135780334e-01
-1.291151344776153564e-01 -1.187475323677062988e-01 9.316103532910346985e-04 -2.529855072498321533e-01 2.252218872308731079e-01 1.411907076835632324e-01 4.014626145362854004e-02 -9.375206194818019867e-03 3.711412474513053894e-02 4.921708256006240845e-02 -2.586069889366626740e-02 7.211225479841232300e-02 -2.037475705146789551e-01 1.896217912435531616e-01 7.945123314857482910e-02 -1.947050392627716064e-01 2.631372809410095215e-01 1.278441846370697021e-01 2.762801945209503174e-02 6.315254420042037964e-02 -2.819538712501525879e-01 3.367555141448974609e-01 5.150834470987319946e-02 -2.664355188608169556e-02 -2.320209890604019165e-01 -3.812094628810882568e-01 2.879796326160430908e-01 -2.977976799011230469e-01 8.319268375635147095e-02 1.181960552930831909e-01 -1.196336895227432251e-01 9.449774771928787231e-02
2.210440486669540405e-01 2.246966063976287842e-01 -5.930521339178085327e-02 -4.158663004636764526e-02 3.933112695813179016e-02 3.356265127658843994e-01 2.472786754369735718e-01 -3.934484422206878662e-01 -5.911906715482473373e-03 6.521770358085632324e-02 -7.491360604763031006e-02 2.107080668210983276e-01 -9.051197022199630737e-02 2.909857928752899170e-01 1.789597868919372559e-01 -2.164531350135803223e-01 9.038294106721878052e-02 4.987409338355064392e-02 8.422570675611495972e-02 -9.266220964491367340e-03 -1.459841877222061157e-01 2.619416415691375732e-01 -2.194364517927169800e-01 -2.859473824501037598e-01 1.374352723360061646e-01 -1.375265717506408691e-01 -8.911539614200592041e-02 -6.286323815584182739e-02 1.378811150789260864e-01 1.084701195359230042e-01 -2.205421589314937592e-02 1.434705406427383423e-01
5.141727160662412643e-03 -1.775394976139068604e-01 -3.534511625766754150e-01 -8.831574022769927979e-02 3.511864840984344482e-01 5.877672508358955383e-02 1.757263094186782837e-01 -3.212946057319641113e-01 1.541114412248134613e-02 -1.851329952478408813e-01 -5.178510025143623352e-02 3.251369297504425049e-02 -2.268728613853454590e-01 1.946985721588134766e-01 1.625432223081588745e-01 -1.511583626270294189e-01 1.080591604113578796e-01 1.045627966523170471e-01 2.962907552719116211e-01 4.998030886054039001e-02 -1.148654818534851074e-01 4.972751066088676453e-02 -1.053925529122352600e-01 -5.818950757384300232e-02 -3.466965258121490479e-01 -4.087121412158012390e-02 4.707945883274078369e-02 -2.224104665219783783e-02 8.647323399782180786e-02 1.935989707708358765e-01 -1.019209474325180054e-01 2.737658321857452393e-01
3.374680131673812866e-02 -1.530308574438095093e-01 -2.693974375724792480e-01 -8.028186112642288208e-02 2.101224809885025024e-01 2.986029386520385742e-01 5.401813983917236328e-01 -2.527602910995483398e-01 -2.982010133564472198e-02 -1.150340586900711060e-01 -8.855703473091125488e-02 -1.497286856174468994e-01 -1.720330417156219482e-01 -3.326294198632240295e-02 2.426810562610626221e-01 -3.726936504244804382e-02 1.395935416221618652e-01 -1.337788254022598267e-01 1.197481974959373474e-01 2.142531424760818481e-02 9.912523627281188965e-02 2.153736203908920288e-01 -5.760927870869636536e-02 -1.364045888185501099e-01 -1.697825789451599121e-01 -9.905099123716354370e-02 -3.599705547094345093e-02 -1.180488467216491699e-01 -9.857523441314697266e-02 2.546989321708679199e-01 -1.149008795619010925e-01 -8.824991993606090546e-03
1.040491014719009399e-01 -6.803941726684570312e-02 -3.166445195674896240e-01 -9.839767217636108398e-02 1.556883603334426880e-01 1.502646207809448242e-01 3.611857891082763672e-01 -1.793533414602279663e-01 1.296354681253433228e-01 -8.246622979640960693e-02 1.561439186334609985e-01 -2.673612236976623535e-01 1.557276099920272827e-01 1.148780062794685364e-01 -2.400159984827041626e-01 4.839196801185607910e-02 1.053147614002227783e-01 8.957400172948837280e-02 1.238170191645622253e-01 1.875771284103393555e-01 -1.610717326402664185e-01 1.654534935951232910e-01 2.391769140958786011e-01 2.269158363342285156e-01 -1.191063374280929565e-01 1.156399622559547424e-01 -1.045486629009246826e-01 -2.455851994454860687e-02 2.092813700437545776e-01 1.381652802228927612e-01 -2.057275921106338501e-01 -2.689618766307830811e-01
-2.362947165966033936e-01 -9.488901495933532715e-02 -3.605487346649169922e-01 1.093331575393676758e-01 2.927765250205993652e-01 1.304427981376647949e-01 1.209175959229469299e-01 4.308309033513069153e-02 1.097558587789535522e-01 -2.775855660438537598e-01 7.398661971092224121e-02 -2.137135565280914307e-01 1.046938728541135788e-02 -1.828431338071823120e-01 -8.846031874418258667e-02 1.122027263045310974e-01 4.491789638996124268e-02 -9.199675172567367554e-02 1.967939436435699463e-01 -1.016351161524653435e-03 -4.155347943305969238e-01 1.137904375791549683e-01 4.376585129648447037e-03 1.093384996056556702e-01 1.890917718410491943e-01 -1.288593113422393799e-01 -2.070867083966732025e-02 -2.858686447143554688e-01 2.246675044298171997e-01 2.114615142345428467e-01 1.958685182034969330e-02 5.395364388823509216e-02
9.844402223825454712e-02 7.797374576330184937e-02 -1.518269181251525879e-01 -1.510493457317352295e-01 4.084134101867675781e-01 9.065742790699005127e-02 2.558861672878265381e-01 -9.897775202989578247e-02 -1.078345105051994324e-01 -8.624318242073059082e-02 5.174566432833671570e-02 -6.229535862803459167e-02 -2.583821117877960205e-01 -3.874615952372550964e-02 5.102087259292602539e-01 7.744935899972915649e-02 4.510993510484695435e-02 -2.173490226268768311e-01 -2.380849979817867279e-02 -7.267796248197555542e-02 -3.251815736293792725e-01 1.656021922826766968e-01 -1.474414207041263580e-02 4.066864028573036194e-02 -1.428210735321044922e-01 -1.068444624543190002e-01 -1.595672816038131714e-01 -7.133764773607254028e-02 2.248082458972930908e-01 4.259370267391204834e-03 -1.413437277078628540e-01 6.932705640792846680e-02
9.497447311878204346e-02 -1.295555382966995239e-01 -4.810405150055885315e-02 -1.951581053435802460e-02 6.679898500442504883e-02 -1.450362335890531540e-02 2.127593457698822021e-01 -2.102430462837219238e-01 1.126098483800888062e-01 -1.232454180717468262e-01 -1.245846897363662720e-01 -7.730177789926528931e-02 -9.273473918437957764e-02 -1.370407640933990479e-01 -1.646174788475036621e-01 9.834852814674377441e-02 3.370973169803619385e-01 4.311380535364151001e-02 2.618457078933715820e-01 2.715111970901489258e-01 -1.560169178992509842e-02 1.799870133399963379e-01 2.066165357828140259e-01 -2.165933102369308472e-01 -1.828570514917373657e-01 1.317540258169174194e-01 -2.133276909589767456e-01 -1.785176247358322144e-01 3.793171346187591553e-01 1.500989794731140137e-01 -3.708535432815551758e-02 2.964192926883697510e-01
2.640938460826873779e-01 -5.496197193861007690e-02 -1.702737808227539062e-01 1.407178342342376709e-01 2.933475375175476074e-01 5.230591446161270142e-02 1.318905651569366455e-01 3.362452611327171326e-02 -1.109065860509872437e-01 -2.537910044193267822e-01 -3.165124952793121338e-01 -5.315468087792396545e-02 1.812420189380645752e-01 1.528135389089584351e-01 6.120757665485143661e-03 1.003265827894210815e-01 -4.799827933311462402e-03 1.750224083662033081e-01 4.180589690804481506e-02 -2.468809187412261963e-01 -2.672259509563446045e-02 1.999770104885101318e-01 2.999054966494441032e-03 -1.633802652359008789e-01 5.211669951677322388e-02 -2.444840073585510254e-01 1.464678905904293060e-02 -3.705867230892181396e-01 2.037961781024932861e-01 1.687955707311630249e-01 -2.158207297325134277e-01 2.184109836816787720e-01
-6.776553392410278320e-02 2.618062496185302734e-02 -2.049177438020706177e-01 -9.554325044155120850e-02 2.717079187277704477e-04 1.997874230146408081e-01 3.595977127552032471e-01 -2.709079682826995850e-01 1.073381900787353516e-01 1.526208966970443726e-01 -2.196156792342662811e-02 -9.030709415674209595e-02 3.100185887888073921e-03 -6.290712952613830566e-02 -2.158867865800857544e-01 -3.715568780899047852e-02 -2.933608293533325195e-01 -4.224029183387756348e-02 -1.604071818292140961e-02 -2.393935471773147583e-01 -1.222642362117767334e-01 2.157602012157440186e-01 -6.991846114397048950e-02 -6.931155221536755562e-04 -6.255576014518737793e-02 9.269864112138748169e-02 -1.053452640771865845e-01 -3.839543461799621582e-01 3.499880135059356689e-01 3.079075813293457031e-01 -6.789772212505340576e-02 2.904964424669742584e-02
2.887130677700042725e-01 -1.188279539346694946e-01 -1.525692343711853027e-01 -3.517781198024749756e-02 2.291059046983718872e-01 2.931427955627441406e-01 1.908315271139144897e-01 -1.999525576829910278e-01 -2.272810637950897217e-01 -1.355714946985244751e-01 2.647863142192363739e-02 1.225457191467285156e-01 -2.786966860294342041e-01 -1.637280732393264771e-01 -2.756571471691131592e-01 2.202352881431579590e-01 1.607052981853485107e-01 1.419230997562408447e-01 -7.838732749223709106e-02 -4.421578720211982727e-02 -3.601046204566955566e-01 -2.184627391397953033e-02 2.762639522552490234e-01 -5.233311653137207031e-02 1.850322447717189789e-02 -5.278361588716506958e-02 -1.902067512273788452e-01 -9.594242274761199951e-02 1.225031912326812744e-01 1.097411438822746277e-01 9.169753640890121460e-02 3.484845161437988281e-02
-7.387893646955490112e-02 5.352946743369102478e-02 -8.216371387243270874e-02 -7.950498163700103760e-02 2.744318246841430664e-01 6.531199812889099121e-02 4.778681397438049316e-01 -1.663558185100555420e-01 4.560625553131103516e-02 -1.373112648725509644e-01 -1.734465509653091431e-01 5.468524992465972900e-02 -1.703796237707138062e-01 2.586452960968017578e-01 1.328230053186416626e-01 -6.376705318689346313e-02 -2.084049284458160400e-01 -1.949459612369537354e-01 -4.235653206706047058e-02 -1.954578608274459839e-01 -1.466589421033859253e-01 1.591705232858657837e-01 2.226487994194030762e-01 1.587088555097579956e-01 2.536571584641933441e-02 1.918542087078094482e-01 7.264177501201629639e-02 -1.287611573934555054e-01 3.986043632030487061e-01 1.000507026910781860e-01 -3.034400986507534981e-03 -9.926395490765571594e-03
3.405324220657348633e-01 -1.368496865034103394e-01 -8.013947308063507080e-02 -6.896367669105529785e-02 -2.086363732814788818e-02 9.706173092126846313e-02 3.612285852432250977e-01 -2.223865091800689697e-01 3.069218099117279053e-01 9.949059784412384033e-02 -2.150905579328536987e-01 1.003705486655235291e-01 -1.124771218746900558e-02 -6.105223670601844788e-03 -9.322326630353927612e-03 -2.374820411205291748e-01 1.791404783725738525e-01 -7.134985178709030151e-02 8.188695460557937622e-02 1.922805234789848328e-02 -1.144975498318672180e-01 2.220750451087951660e-01 -8.877775818109512329e-02 -8.482189476490020752e-02 1.548976749181747437e-01 -3.525890111923217773e-01 -6.579772382974624634e-02 -8.952959324233233929e-04 2.966380715370178223e-01 -1.955208927392959595e-01 -1.175909638404846191e-01 -1.810921728610992432e-01
1.737629622220993042e-01 -1.552774906158447266e-01 -2.780444920063018799e-01 -3.222185969352722168e-01 2.741982042789459229e-01 1.048920229077339172e-01 2.680018842220306396e-01 -1.248098462820053101e-01 9.856665134429931641e-02 8.621403947472572327e-03 1.727764494717121124e-02 -6.207125633955001831e-02 -9.556245803833007812e-02 2.545537054538726807e-01 4.615401849150657654e-02 -2.500262260437011719e-01 2.532017827033996582e-01 2.254400253295898438e-01 1.513931751251220703e-01 1.596874445676803589e-01 -2.455083727836608887e-01 1.200683712959289551e-01 -1.763768047094345093e-01 -1.075438112020492554e-01 1.790937334299087524e-01 -1.479121744632720947e-01 -5.469087883830070496e-02 -1.089486926794052124e-01 -1.458884123712778091e-02 2.800531387329101562e-01 -8.950097858905792236e-02 4.766539484262466431e-02
1.442002803087234497e-01 -4.022083058953285217e-02 -1.257972568273544312e-01 -1.218221858143806458e-01 5.142065510153770447e-02 2.723760008811950684e-01 3.493296205997467041e-01 -2.253385633230209351e-01 3.064451972022652626e-03 2.179976254701614380e-01 -9.904471039772033691e-02 1.505456566810607910e-01 -5.678876116871833801e-02 -1.127148233354091644e-02 -5.609063431620597839e-02 -1.681723892688751221e-01 1.084106490015983582e-01 -1.581987440586090088e-01 -1.526632905006408691e-01 9.036993235349655151e-02 1.039351671934127808e-01 2.094025164842605591e-01 3.338209390640258789e-01 -2.357618510723114014e-01 -2.822832576930522919e-02 1.415023654699325562e-01 1.868088394403457642e-01 -2.555955946445465088e-01 9.667539596557617188e-02 2.799921035766601562e-01 -1.664926409721374512e-01 -2.367759048938751221e-01
3.624131437391042709e-03 4.572949931025505066e-02 -1.290685981512069702e-01 -2.705436646938323975e-01 6.013194099068641663e-02 1.776702851057052612e-01 1.931168138980865479e-01 -2.196918129920959473e-01 -1.590706408023834229e-02 -5.078460276126861572e-02 4.323248937726020813e-02 -9.041144698858261108e-02 -3.327349722385406494e-01 3.537938594818115234e-01 3.440841659903526306e-02 -2.954898774623870850e-01 1.873702704906463623e-01 3.101182281970977783e-01 1.040186062455177307e-01 1.972552761435508728e-02 -1.696715205907821655e-01 2.294899374246597290e-01 -1.910040341317653656e-02 -1.060377433896064758e-01 -1.799073666334152222e-01 -2.033813893795013428e-01 -3.509809449315071106e-02 -2.092494815587997437e-01 3.369933739304542542e-02 9.904196858406066895e-02 -1.909284144639968872e-01 2.198784202337265015e-01
-1.722248047590255737e-01 -3.543403148651123047e-01 -8.351801335811614990e-02 1.963319955393671989e-03 1.040457189083099365e-01 1.100363209843635559e-01 3.096284568309783936e-01 -8.018628507852554321e-02 2.035572230815887451e-01 -3.293570503592491150e-02 -3.178386986255645752e-01 2.788544297218322754e-01 1.703966110944747925e-01 9.638762474060058594e-02 -1.581574827432632446e-01 -1.249608024954795837e-01 1.890235990285873413e-01 -2.585229575634002686e-01 -3.744266182184219360e-02 -5.360981822013854980e-02 -1.360789686441421509e-01 2.967633008956909180e-01 2.916676104068756104e-01 -1.203401163220405579e-01 1.587663888931274414e-01 3.213112428784370422e-02 -5.940878018736839294e-02 6.010114029049873352e-02 1.874730587005615234e-01 1.020338758826255798e-01 1.111977919936180115e-02 -1.423867642879486084e-01
5.948553606867790222e-02 8.064935356378555298e-02 -4.250924289226531982e-01 1.168096363544464111e-01 8.107350766658782959e-02 -4.153586924076080322e-02 3.499607741832733154e-01 -2.302131205797195435e-01 -2.552487850189208984e-01 -1.175425108522176743e-02 1.203240361064672470e-02 9.130729734897613525e-02 1.200282573699951172e-01 -1.331118345260620117e-01 3.683573007583618164e-02 7.617291063070297241e-02 -7.473690807819366455e-02 -4.878156632184982300e-02 8.746509440243244171e-03 2.618765458464622498e-02 -1.892441809177398682e-01 2.349915802478790283e-01 2.784838974475860596e-01 -1.724246889352798462e-01 -1.444504708051681519e-01 -3.983272612094879150e-01 -2.229563593864440918e-01 2.248559519648551941e-02 1.212530359625816345e-01 1.458830684423446655e-01 3.588539361953735352e-02 1.572279334068298340e-01
2.977430261671543121e-02 7.061707973480224609e-02 -2.762016355991363525e-01 -2.480159997940063477e-01 5.330796120688319206e-04 8.393414318561553955e-02 -1.025881618261337280e-01 -5.155329704284667969e-01 4.632946848869323730e-02 -2.961222231388092041e-01 1.762771792709827423e-02 -4.701018333435058594e-02 2.913442254066467285e-01 2.804843336343765259e-02 1.807375438511371613e-02 3.430678695440292358e-02 2.597103416919708252e-01 -1.642463058233261108e-01 -7.634318619966506958e-02 -1.724414294585585594e-03 -3.266344368457794189e-01 1.649480611085891724e-01 2.226853817701339722e-01 -8.024434745311737061e-02 -3.162201493978500366e-02 -5.544244498014450073e-02 1.069800332188606262e-01 1.050428152084350586e-01 2.582575380802154541e-01 -4.747730121016502380e-02 -8.747011423110961914e-02 -1.088213361799716949e-02
1.344477683305740356e-01 -2.069525420665740967e-01 4.010302200913429260e-02 2.648031152784824371e-02 2.228170037269592285e-01 1.925355195999145508e-01 2.160451859235763550e-01 -4.062416553497314453e-01 -6.773600727319717407e-02 6.208648905158042908e-02 2.778750658035278320e-01 1.121197566390037537e-01 1.189912483096122742e-01 -2.307690680027008057e-01 -1.149098873138427734e-01 4.252071678638458252e-02 3.870552778244018555e-02 1.050727367401123047e-01 -3.382906913757324219e-01 5.636354163289070129e-02 -2.154225409030914307e-01 1.949686706066131592e-01 1.076887771487236023e-01 -3.793284296989440918e-02 -5.462045222520828247e-02 -3.068218529224395752e-01 -2.449349611997604370e-01 -1.334212869405746460e-01 2.440632134675979614e-02 1.571306437253952026e-01 -1.715647131204605103e-01 2.137956954538822174e-02
-1.544025540351867676e-02 -1.719202995300292969e-01 -1.195136308670043945e-01 8.293895423412322998e-02 1.729778647422790527e-01 1.460186988115310669e-01 4.416096508502960205e-01 -9.856111137196421623e-04 -5.823305621743202209e-02 -4.724246263504028320e-02 1.411788016557693481e-01 1.717494875192642212e-01 1.394156366586685181e-01 -3.369517251849174500e-02 -2.876174449920654297e-01 -8.343175053596496582e-02 -8.887417614459991455e-02 2.477770298719406128e-02 2.275036647915840149e-03 -5.707411840558052063e-02 -1.571469753980636597e-01 3.798814415931701660e-01 2.868372248485684395e-04 1.559472531080245972e-01 -4.677047431468963623e-01 3.501785174012184143e-02 2.180110476911067963e-02 -7.437597215175628662e-02 1.626364737749099731e-01 1.958149373531341553e-01 -2.016730904579162598e-01 -3.038978204131126404e-02
3.119348287582397461e-01 -3.455029428005218506e-02 -2.213364541530609131e-01 -1.043263226747512817e-01 -6.044771522283554077e-02 1.777753792703151703e-02 3.774709403514862061e-01 -1.584072262048721313e-01 -2.032718360424041748e-01 6.301148980855941772e-02 -2.815468609333038330e-01 1.601675450801849365e-01 2.502482533454895020e-01 -5.188090354204177856e-02 2.699555363506078720e-03 -1.672258414328098297e-02 -1.698097772896289825e-02 4.500845447182655334e-02 -1.264737993478775024e-01 1.985574960708618164e-01 -2.797802388668060303e-01 1.961825340986251831e-01 1.909918189048767090e-01 -2.149763107299804688e-01 1.266941428184509277e-01 -3.063893616199493408e-01 2.451001107692718506e-01 4.490072652697563171e-02 5.930781736969947815e-02 1.406522244215011597e-01 -1.950564421713352203e-02 3.712309896945953369e-02
2.508108913898468018e-01 -6.248387694358825684e-02 1.011400744318962097e-01 1.572621800005435944e-02 1.554545164108276367e-01 -1.603380590677261353e-01 3.717748820781707764e-01 -1.679941415786743164e-01 -9.091816097497940063e-02 -2.561736665666103363e-02 -5.010331049561500549e-03 -2.642543017864227295e-01 1.302038878202438354e-01 -2.328382432460784912e-02 -2.533941268920898438e-01 1.929509639739990234e-02 1.936225779354572296e-02 -2.399340122938156128e-01 6.874609738588333130e-02 -4.266956821084022522e-03 -4.605087637901306152e-02 5.933082103729248047e-02 1.045549362897872925e-01 2.310050129890441895e-01 -4.939035698771476746e-02 -2.890302836894989014e-01 -1.199465915560722351e-01 -8.463056385517120361e-02 3.080836832523345947e-01 2.346760928630828857e-01 -3.935769498348236084e-01 2.245222032070159912e-02
-3.692695125937461853e-02 -1.264787018299102783e-01 -1.807484030723571777e-01 -4.869556054472923279e-02 1.982144266366958618e-01 2.893402278423309326e-01 1.383780986070632935e-01 -2.613465189933776855e-01 5.617567524313926697e-02 -2.486515492200851440e-01 2.217318117618560791e-01 9.733147919178009033e-02 3.857582435011863708e-02 5.985507741570472717e-02 1.749752759933471680e-01 2.471011430025100708e-01 -1.168992463499307632e-02 1.540989875793457031e-01 -1.015540510416030884e-01 1.637819558382034302e-01 -1.628590524196624756e-01 3.290588557720184326e-01 6.988874822854995728e-02 5.115142464637756348e-02 -3.135829269886016846e-01 -8.171804994344711304e-02 8.506867289543151855e-02 9.862067550420761108e-02 1.384335905313491821e-01 9.384249895811080933e-02 -1.052918881177902222e-01 3.904067277908325195e-01
4.565547406673431396e-02 -5.419701710343360901e-02 -5.944539979100227356e-02 -1.070149615406990051e-01 1.582779437303543091e-01 4.090886712074279785e-01 2.821078598499298096e-01 -1.886848360300064087e-01 1.658485084772109985e-01 1.291079819202423096e-01 -1.343766301870346069e-01 2.484209239482879639e-01 -2.167538255453109741e-01 -2.905788421630859375e-01 -3.531872630119323730e-01 1.785532832145690918e-01 2.074004709720611572e-01 -1.109790578484535217e-01 -6.398142874240875244e-02 1.178558021783828735e-01 -2.136092483997344971e-01 -1.158280223608016968e-01 6.470894068479537964e-02 1.639367043972015381e-01 1.558594498783349991e-02 -1.539247483015060425e-01 -1.697429418563842773e-01 -3.883081302046775818e-02 1.217397078871726990e-01 1.334564983844757080e-01 -1.001989468932151794e-01 -8.043507114052772522e-03
3.962415456771850586e-02 -2.959685400128364563e-02 1.232388913631439209e-01 -4.731103777885437012e-02 1.219487376511096954e-02 3.095583319664001465e-01 6.955869495868682861e-02 -3.034344613552093506e-01 1.312718987464904785e-01 1.034012511372566223e-01 -1.173266395926475525e-01 -1.076551154255867004e-02 -5.556045845150947571e-02 -1.046758890151977539e-01 -2.738388776779174805e-01 6.796021759510040283e-02 6.776396185159683228e-02 -3.258104026317596436e-01 -3.104115836322307587e-03 2.409919165074825287e-02 -1.262491643428802490e-01 1.492379754781723022e-01 1.572054773569107056e-01 -2.528141438961029053e-01 -8.315449953079223633e-02 -1.681560724973678589e-01 -1.887365281581878662e-01 -2.099742740392684937e-01 2.377572506666183472e-01 4.512510597705841064e-01 1.963066756725311279e-01 4.215398337692022324e-03
7.749783992767333984e-02 -1.407105475664138794e-01 2.248115651309490204e-02 -6.881767511367797852e-02 -1.942795934155583382e-03 1.046406626701354980e-01 2.515245974063873291e-01 -1.826294660568237305e-01 2.215120494365692139e-01 -1.043506115674972534e-01 -1.980691552162170410e-01 2.834110893309116364e-02 -2.705430686473846436e-01 -1.587011963129043579e-01 -8.383191376924514771e-02 1.141928881406784058e-01 2.460786700248718262e-01 1.242047771811485291e-01 3.113576769828796387e-01 1.658658087253570557e-01 3.856039419770240784e-02 1.759571284055709839e-01 1.794620901346206665e-01 -1.589510440826416016e-01 -1.234399601817131042e-01 -4.719253629446029663e-02 -1.465954631567001343e-01 -1.246534213423728943e-01 3.770609498023986816e-01 3.542616963386535645e-01 1.069186851382255554e-01 1.377872824668884277e-01
2.994078397750854492e-02 -7.347451895475387573e-02 -1.892703175544738770e-01 -2.527749538421630859e-01 1.408066302537918091e-01 2.333634942770004272e-01 4.214475154876708984e-01 -9.901349246501922607e-02 -4.999415203928947449e-02 2.894342690706253052e-02 -3.120307624340057373e-02 -1.780200004577636719e-01 -1.829804331064224243e-01 3.209009766578674316e-02 2.884085476398468018e-02 2.350354790687561035e-01 -5.704560317099094391e-03 -3.050662279129028320e-01 1.766671538352966309e-01 3.012607619166374207e-02 -5.720638204365968704e-03 2.438588291406631470e-01 7.691888511180877686e-02 1.252624243497848511e-01 -1.656120121479034424e-01 -3.289076089859008789e-01 -2.327096611261367798e-01 -2.245687693357467651e-02 2.962459027767181396e-01 2.940418571233749390e-02 -1.331346929073333740e-01 -5.246385931968688965e-02
2.470415532588958740e-01 -4.559958726167678833e-02 -2.804282903671264648e-01 4.122177883982658386e-02 -6.328668445348739624e-02 3.448699414730072021e-01 5.394525080919265747e-02 2.541355788707733154e-02 1.132856309413909912e-01 3.689638897776603699e-02 -1.229508370161056519e-01 2.115102410316467285e-01 -3.651894330978393555e-01 -5.448794364929199219e-02 -1.154685243964195251e-01 -1.127461493015289307e-01 1.106170415878295898e-01 -3.450135514140129089e-02 1.340906918048858643e-01 1.583307236433029175e-01 1.229707449674606323e-01 3.061000704765319824e-01 1.397106200456619263e-01 7.584074884653091431e-02 3.850436583161354065e-02 1.907644979655742645e-02 -6.909540295600891113e-02 -1.847671717405319214e-01 4.741834402084350586e-01 9.720207005739212036e-02 -1.530183106660842896e-01 6.776677817106246948e-02
2.962264791131019592e-02 -7.327754050493240356e-02 -1.242851838469505310e-01 -9.213428944349288940e-03 2.851370871067047119e-01 2.362829148769378662e-01 2.244745641946792603e-01 -1.983859241008758545e-01 9.404756128787994385e-02 -6.287301331758499146e-02 1.068498753011226654e-02 7.455425709486007690e-02 -3.649677336215972900e-01 -1.777927726507186890e-01 -4.230170845985412598e-01 1.444075852632522583e-01 2.045477926731109619e-01 -1.256064623594284058e-01 -1.289781462401151657e-02 1.043140143156051636e-02 -2.978459894657135010e-01 -5.624659731984138489e-02 9.111406654119491577e-02 1.081372275948524475e-01 -1.599856466054916382e-02 -1.350704729557037354e-01 -7.711789658060297370e-05 -1.182697191834449768e-01 9.568861126899719238e-02 2.808107733726501465e-01 2.621236145496368408e-01 9.639945626258850098e-02
-1.361340135335922241e-01 -8.591696619987487793e-02 -8.296059817075729370e-02 -1.023878976702690125e-01 -1.626724153757095337e-01 6.284294277429580688e-02 3.314907252788543701e-01 -2.322166413068771362e-01 1.318009197711944580e-02 -4.381129145622253418e-02 7.841774821281433105e-02 -1.040264591574668884e-01 7.861004769802093506e-02 1.360759288072586060e-01 -6.870198994874954224e-02 -7.699618488550186157e-02 5.974387377500534058e-02 -1.008469834923744202e-01 -2.918851375579833984e-01 -9.877391159534454346e-02 -3.176590204238891602e-01 2.226960808038711548e-01 -1.603930890560150146e-01 3.481706604361534119e-02 -3.726443275809288025e-02 -6.668832153081893921e-02 -1.742273420095443726e-01 -3.678749799728393555e-01 2.694999873638153076e-01 3.728082776069641113e-01 -7.141931354999542236e-02 -1.836233437061309814e-01
1.481356751173734665e-02 -6.784147024154663086e-02 -3.172120451927185059e-01 1.462476551532745361e-01 1.166293397545814514e-01 2.355796545743942261e-01 4.489829540252685547e-01 -2.018909156322479248e-01 -1.213432550430297852e-01 -1.196459978818893433e-01 7.027824223041534424e-02 -1.025775671005249023e-01 -2.189906984567642212e-01 1.193771585822105408e-01 3.186818957328796387e-01 -1.042037084698677063e-01 2.745802402496337891e-01 -7.972569018602371216e-02 -2.583079598844051361e-02 1.760171502828598022e-01 -1.563519425690174103e-02 1.219705268740653992e-01 1.301884651184082031e-02 -1.863413006067276001e-01 -1.138421427458524704e-02 -1.330385357141494751e-01 -2.145861089229583740e-01 -4.250194504857063293e-02 1.199376732110977173e-01 2.617936730384826660e-01 -1.380746066570281982e-01 -1.073030680418014526e-01
1.678112894296646118e-01 -4.361905530095100403e-02 -9.944253414869308472e-02 3.408535569906234741e-02 6.936482340097427368e-02 8.972695469856262207e-02 7.269580662250518799e-02 -1.088653877377510071e-01 3.133285641670227051e-01 -2.943402528762817383e-02 -1.267555505037307739e-01 -7.899796590209007263e-03 -3.318651020526885986e-01 -5.399068072438240051e-02 -2.508723437786102295e-01 -4.595922771841287613e-03 2.923490405082702637e-01 2.500941604375839233e-02 2.939344048500061035e-01 6.709308177232742310e-02 -2.028516530990600586e-01 1.824871003627777100e-01 2.737812101840972900e-01 -1.635088622570037842e-01 4.197544232010841370e-02 7.825499027967453003e-02 -2.284695655107498169e-01 -2.125770002603530884e-01 3.912341296672821045e-01 1.022325456142425537e-01 -7.926034927368164062e-02 9.749101102352142334e-02
4.803582280874252319e-02 2.997507154941558838e-02 -1.297009885311126709e-01 -2.664901316165924072e-02 1.829718239605426788e-02 1.280005574226379395e-01 1.899740993976593018e-01 -1.307742893695831299e-01 -7.320432364940643311e-02 4.294667392969131470e-02 1.880948692560195923e-01 -5.833946913480758667e-02 1.725693643093109131e-01 -1.113912463188171387e-02 -5.838501825928688049e-02 -1.286074966192245483e-01 -6.405184417963027954e-02 9.892474859952926636e-03 5.522198230028152466e-02 -7.863612473011016846e-02 -6.731301546096801758e-02 3.516797423362731934e-01 -1.252613365650177002e-01 2.586311101913452148e-01 2.774250507354736328e-01 9.562355279922485352e-02 7.750488072633743286e-02 -4.296064972877502441e-01 3.844689130783081055e-01 2.817195951938629150e-01 -2.913981974124908447e-01 2.269189432263374329e-02
-2.236703597009181976e-02 -1.487288922071456909e-01 -2.048670351505279541e-01 -1.521170139312744141e-01 9.413663297891616821e-02 1.953184157609939575e-01 1.758867353200912476e-01 -3.101195693016052246e-01 9.042852371931076050e-02 -1.313313096761703491e-02 1.268484890460968018e-01 2.064279466867446899e-01 -4.305402040481567383e-01 -1.292721778154373169e-01 -2.641735672950744629e-01 1.237868741154670715e-01 1.005148664116859436e-01 -1.625539809465408325e-01 -1.335450261831283569e-01 -5.254799500107765198e-02 -1.696503460407257080e-01 -1.528431847691535950e-02 -2.244173362851142883e-02 1.572563797235488892e-01 1.990326642990112305e-01 -1.141777783632278442e-01 7.334505766630172729e-02 3.985834494233131409e-02 2.327148765325546265e-01 3.015361428260803223e-01 2.249387353658676147e-01 1.313060224056243896e-01
4.286437761038541794e-03 1.502549648284912109e-01 -2.183428108692169189e-01 -1.581800431013107300e-01 9.359454363584518433e-02 -2.972308695316314697e-01 2.714237272739410400e-01 -2.436440587043762207e-01 6.480149179697036743e-02 4.699787870049476624e-02 1.076071802526712418e-02 1.368167549371719360e-01 3.098338842391967773e-01 7.720697671175003052e-02 -1.239212900400161743e-01 -2.128436416387557983e-01 1.386276036500930786e-01 5.057836417108774185e-03 3.385941311717033386e-02 3.975687921047210693e-02 -2.203124761581420898e-01 3.307926952838897705e-01 2.822225391864776611e-01 -3.985067084431648254e-02 -8.836930990219116211e-02 -5.110785365104675293e-02 1.855892688035964966e-02 5.975724197924137115e-03 2.594093978404998779e-01 1.539958566427230835e-01 -3.494921922683715820e-01 3.985374420881271362e-02
1.709904670715332031e-01 -1.246719509363174438e-01 -9.785445779561996460e-02 5.128711834549903870e-02 1.684765964746475220e-01 2.019190788269042969e-02 3.969000577926635742e-01 -2.050790488719940186e-01 -3.593157976865768433e-02 -2.827168107032775879e-01 -5.190175399184226990e-02 1.241023018956184387e-01 2.250988930463790894e-01 -9.606609493494033813e-02 9.221513569355010986e-02 -1.260277032852172852e-01 1.035619154572486877e-01 1.227871999144554138e-01 -2.168873548507690430e-01 -2.433689981698989868e-01 -1.895558238029479980e-01 -3.110910020768642426e-02 2.726019918918609619e-01 -5.972364544868469238e-02 -6.261503696441650391e-02 -4.297425746917724609e-01 -1.803072541952133179e-01 -7.449280470609664917e-02 2.105993926525115967e-01 8.644648641347885132e-02 -4.939538985490798950e-02 5.711261183023452759e-02
2.581740021705627441e-01 -9.422317147254943848e-02 -5.283817648887634277e-02 -2.170867323875427246e-01 2.946548461914062500e-01 7.094749063253402710e-02 8.184313029050827026e-02 -2.156092375516891479e-01 -2.262459881603717804e-02 -1.373807191848754883e-01 -1.741342991590499878e-01 1.800667643547058105e-01 -1.953831613063812256e-01 -1.014203876256942749e-01 5.977179855108261108e-02 2.098625898361206055e-02 3.151467442512512207e-01 8.665646612644195557e-02 7.550502568483352661e-02 -4.011199474334716797e-01 -3.260228037834167480e-01 9.275814890861511230e-02 2.170297801494598389e-01 1.175399646162986755e-01 -6.486951559782028198e-02 -1.560268402099609375e-01 -1.896495372056961060e-01 1.723807305097579956e-01 1.846953779458999634e-01 1.262082010507583618e-01 3.684639558196067810e-02 -5.711633712053298950e-03
2.006760984659194946e-01 1.684071123600006104e-01 -3.079764246940612793e-01 -3.142425715923309326e-01 2.436706423759460449e-01 6.080554053187370300e-02 1.059133112430572510e-01 -1.796457767486572266e-01 -1.081434860825538635e-01 1.414322555065155029e-01 -1.712998002767562866e-01 -2.342776954174041748e-02 1.251578703522682190e-02 3.967370390892028809e-01 1.581553220748901367e-01 -7.302224636077880859e-02 -3.071374259889125824e-02 -8.009412139654159546e-02 1.457008067518472672e-03 -4.661040380597114563e-03 -1.705169230699539185e-01 3.683589696884155273e-01 2.789419330656528473e-02 -4.306958988308906555e-02 9.099248051643371582e-02 3.591414913535118103e-02 -1.601114273071289062e-01 -1.772677153348922729e-01 6.660492718219757080e-02 2.519996464252471924e-01 -1.844398826360702515e-01 1.958257555961608887e-01
4.046674370765686035e-01 -4.941970109939575195e-03 -1.218291223049163818e-01 -9.606160223484039307e-03 2.855916619300842285e-01 4.831214249134063721e-02 9.249705076217651367e-02 -2.420163750648498535e-01 -9.947209060192108154e-02 7.041005045175552368e-02 -1.534872353076934814e-01 1.914312392473220825e-01 -3.072386384010314941e-01 -1.319217234849929810e-01 -8.409263193607330322e-02 -8.133540861308574677e-03 6.654232740402221680e-02 1.083400920033454895e-01 -2.628096938133239746e-01 -1.372601985931396484e-01 -3.221328929066658020e-02 -6.705491989850997925e-02 2.034648656845092773e-01 1.512102484703063965e-01 1.368246078491210938e-01 1.667862758040428162e-02 -1.196750104427337646e-01 2.272843718528747559e-01 3.192884624004364014e-01 2.759575247764587402e-01 -1.224499940872192383e-01 1.559664160013198853e-01
1.313282400369644165e-01 1.656688004732131958e-02 -2.054579854011535645e-01 1.757572889328002930e-01 2.295802384614944458e-01 3.703460469841957092e-02 1.775460094213485718e-01 -2.673339545726776123e-01 2.402886375784873962e-02 9.868322312831878662e-02 -8.950591832399368286e-02 3.435062989592552185e-02 -5.967817455530166626e-02 -5.816645175218582153e-02 -7.664174586534500122e-02 9.749058634042739868e-03 2.196327000856399536e-01 -4.343920387327671051e-03 -1.925380975008010864e-01 2.678897678852081299e-01 -2.229659259319305420e-01 1.794538050889968872e-01 7.905466109514236450e-02 -3.052555322647094727e-01 3.370094597339630127e-01 1.643627136945724487e-01 2.900569816119968891e-04 -2.069266438484191895e-01 3.770423233509063721e-01 8.620788156986236572e-02 2.141298651695251465e-01 5.089561641216278076e-02
2.236074507236480713e-01 8.644347637891769409e-02 -1.054255515336990356e-01 8.529511839151382446e-02 1.087587848305702209e-01 -1.792891696095466614e-02 3.000618219375610352e-01 -2.602720260620117188e-01 -1.031563580036163330e-01 -2.049991190433502197e-01 -1.537432223558425903e-01 1.091829240322113037e-01 2.750281691551208496e-01 -3.142087720334529877e-03 1.362509876489639282e-01 2.161299884319305420e-01 -1.949463039636611938e-01 -1.612220108509063721e-01 5.651327595114707947e-02 1.134466454386711121e-01 -2.006562501192092896e-01 1.262305229902267456e-01 1.509232223033905029e-01 -1.520720273256301880e-01 5.552420020103454590e-02 -4.378699362277984619e-01 -6.463620811700820923e-02 -1.936502009630203247e-01 2.741883099079132080e-01 1.180924251675605774e-01 -6.485452502965927124e-02 1.143437549471855164e-01
2.672120034694671631e-01 9.344927966594696045e-02 -6.461963802576065063e-02 -1.529710292816162109e-01 2.926576733589172363e-01 1.322787851095199585e-01 1.953420192003250122e-01 -2.690540254116058350e-01 -1.250144373625516891e-02 -1.966212242841720581e-01 2.675462961196899414e-01 2.771614491939544678e-01 -5.530299991369247437e-02 -1.568625718355178833e-01 -1.334551125764846802e-01 9.328658878803253174e-02 1.787378787994384766e-01 -3.394890725612640381e-01 9.267725050449371338e-02 1.488892138004302979e-01 -1.405333727598190308e-01 3.936323896050453186e-02 -2.298328131437301636e-01 -7.946151494979858398e-02 -1.102869864553213120e-02 -6.942103058099746704e-02 -6.581227481365203857e-02 1.492883712053298950e-01 1.552434265613555908e-01 3.096131384372711182e-01 -1.520540565252304077e-01 -6.455846875905990601e-02
-2.785761356353759766e-01 -7.094064354896545410e-02 -2.770032584667205811e-01 -5.524222739040851593e-03 2.013391703367233276e-01 1.520589441061019897e-01 1.679098457098007202e-01 -1.125253550708293915e-02 1.083372458815574646e-01 -1.649326235055923462e-01 1.947957724332809448e-01 -1.485695838928222656e-01 1.126616150140762329e-01 -9.587430953979492188e-02 -2.439658641815185547e-01 1.711018979549407959e-01 1.826576888561248779e-01 -3.313743509352207184e-03 2.508192360401153564e-01 -8.274765312671661377e-02 -4.442424178123474121e-01 8.031841367483139038e-02 2.945898100733757019e-02 2.178797274827957153e-01 2.063246816396713257e-01 -5.909248441457748413e-02 -7.178906351327896118e-02 -1.696094870567321777e-01 2.201630473136901855e-01 2.287918925285339355e-01 -4.929295927286148071e-02 2.190503105521202087e-02
-1.200018301606178284e-01 -4.940544068813323975e-02 -2.248536795377731323e-01 7.089699804782867432e-02 1.047584414482116699e-01 3.876402080059051514e-01 2.704159617424011230e-01 -3.885524272918701172e-01 3.281014785170555115e-02 -3.399484232068061829e-02 4.628356546163558960e-02 1.606112904846668243e-02 -1.719134449958801270e-01 4.102287888526916504e-01 1.042926609516143799e-01 -1.305499821901321411e-01 9.120975621044635773e-03 4.129644855856895447e-02 1.417191326618194580e-01 -4.113223776221275330e-02 -3.926500082015991211e-01 1.588585674762725830e-01 6.669732928276062012e-02 -1.211407855153083801e-01 5.955610424280166626e-02 -1.302591413259506226e-01 -1.731130182743072510e-01 -4.850102216005325317e-02 4.858285188674926758e-03 1.353689283132553101e-01 -3.564001992344856262e-02 1.314905434846878052e-01
1.270181238651275635e-01 -1.769860237836837769e-01 -6.114229559898376465e-02 -7.452026009559631348e-02 2.679290175437927246e-01 -1.217699721455574036e-01 4.023810327053070068e-01 -2.429261952638626099e-01 -2.117010951042175293e-01 -3.426596224308013916e-01 -2.896107919514179230e-02 -1.313242018222808838e-01 -3.822405040264129639e-01 1.428790986537933350e-01 7.702256739139556885e-02 -1.012227609753608704e-01 2.525277435779571533e-01 2.365013398230075836e-02 -2.170063741505146027e-02 1.702065467834472656e-01 -1.893147826194763184e-01 6.998691707849502563e-02 -1.992393285036087036e-02 -9.295891225337982178e-02 -1.373958587646484375e-01 -1.061210110783576965e-01 -6.215840950608253479e-02 2.449262514710426331e-02 7.242387533187866211e-02 1.118890643119812012e-01 -2.739241421222686768e-01 4.178082570433616638e-02
2.153235822916030884e-01 -1.183516755700111389e-01 -7.850807905197143555e-02 -2.275021225214004517e-01 4.340793490409851074e-01 3.050072118639945984e-02 1.402485370635986328e-01 -7.294733077287673950e-02 -3.450066549703478813e-03 -1.844592392444610596e-01 -1.490730047225952148e-02 1.779560595750808716e-01 -1.107898131012916565e-01 -3.636467456817626953e-02 -3.656463921070098877e-01 -3.763810545206069946e-02 2.005641460418701172e-01 6.258387863636016846e-02 -1.079714149236679077e-01 -5.982615426182746887e-02 -3.776694536209106445e-01 1.355366259813308716e-01 9.193044155836105347e-03 -1.910323053598403931e-01 2.330061197280883789e-01 -1.779133081436157227e-01 -1.749123930931091309e-01 -2.226111888885498047e-01 1.889835670590400696e-02 -1.172633618116378784e-01 -2.885730750858783722e-02 1.213503479957580566e-01
2.129682451486587524e-01 -1.173080354928970337e-01 1.608495861291885376e-01 -6.225819885730743408e-02 6.516312062740325928e-02 4.086416587233543396e-02 -7.384999096393585205e-02 -2.916096448898315430e-01 4.576908349990844727e-01 1.646605506539344788e-02 2.154582589864730835e-01 -1.267869956791400909e-02 -9.269899129867553711e-02 -4.310600087046623230e-02 -1.388631314039230347e-01 7.675393670797348022e-02 1.886149048805236816e-01 3.116824664175510406e-02 -2.024821937084197998e-01 -1.704650521278381348e-01 -3.136118650436401367e-01 8.348101377487182617e-02 -1.662046760320663452e-01 1.273634731769561768e-01 -1.089031770825386047e-01 -7.060930132865905762e-02 1.863107434473931789e-03 2.569708973169326782e-02 3.253783583641052246e-01 2.864504754543304443e-01 -2.362234741449356079e-01 7.590086013078689575e-02
1.152785494923591614e-02 -1.293660104274749756e-01 -3.006630241870880127e-01 -2.050919979810714722e-01 -4.157505556941032410e-02 1.164630055427551270e-03 4.626184999942779541e-01 -1.175378859043121338e-01 7.987294346094131470e-02 3.131270036101341248e-02 3.146760398522019386e-03 9.104554355144500732e-02 2.143134474754333496e-01 -1.695218384265899658e-01 1.024360954761505127e-01 5.772928893566131592e-02 1.513246297836303711e-01 1.554746031761169434e-01 1.870360672473907471e-01 -1.624972373247146606e-01 -8.559615164995193481e-02 -1.911934465169906616e-02 4.909492656588554382e-02 1.761177033185958862e-01 -1.095201168209314346e-02 -5.053502693772315979e-02 3.896670183166861534e-03 -3.520379588007926941e-02 1.897156387567520142e-01 4.993784427642822266e-01 -2.056076377630233765e-01 1.892191320657730103e-01
-6.161175295710563660e-02 -6.948867440223693848e-02 1.752742081880569458e-01 -2.400582581758499146e-01 1.310883909463882446e-01 2.161335051059722900e-01 4.192621111869812012e-01 -1.064177751541137695e-01 -2.206340581178665161e-01 -5.357496812939643860e-02 -2.626475393772125244e-01 -1.709536612033843994e-01 -1.015424951910972595e-01 1.897874474525451660e-01 -1.075294986367225647e-01 -8.932965248823165894e-02 -1.243051663041114807e-01 -3.043159283697605133e-02 -1.334412693977355957e-01 8.466307818889617920e-02 -1.672362089157104492e-01 2.854972183704376221e-01 -4.993969947099685669e-02 -5.020400881767272949e-02 6.564199924468994141e-02 1.866846084594726562e-01 -1.610637307167053223e-01 -2.420273721218109131e-01 1.950137019157409668e-01 1.528355777263641357e-01 -2.717706263065338135e-01 1.470427513122558594e-01
5.784512311220169067e-02 -3.148099482059478760e-01 -3.552030920982360840e-01 -1.651641577482223511e-01 -7.878146320581436157e-02 1.210608556866645813e-01 2.584543526172637939e-01 -2.932401299476623535e-01 -8.602648042142391205e-03 6.106552109122276306e-02 -3.228666633367538452e-02 -1.429969966411590576e-01 2.033626288175582886e-01 -1.845497339963912964e-01 -7.287607342004776001e-02 3.242713585495948792e-02 1.486244052648544312e-01 2.525420188903808594e-01 -6.081821862608194351e-03 1.402698643505573273e-02 -2.304881364107131958e-01 -1.162152290344238281e-01 2.080229111015796661e-02 6.273028254508972168e-02 -9.257938712835311890e-02 -2.612357027828693390e-02 1.825482845306396484e-01 -4.916586726903915405e-02 2.488222867250442505e-01 3.823877573013305664e-01 -2.150427252054214478e-01 8.311848342418670654e-02
-8.519193530082702637e-02 1.671741753816604614e-01 -3.172967731952667236e-01 -3.013447821140289307e-01 2.892625927925109863e-01 1.354735251516103745e-02 9.206859022378921509e-02 -2.424117475748062134e-01 -1.781493239104747772e-02 -2.195970341563224792e-02 -6.564334779977798462e-02 7.250379770994186401e-02 -1.501668523997068405e-02 3.058283627033233643e-01 2.928114309906959534e-02 -7.928059995174407959e-02 7.070919126272201538e-02 -7.122188061475753784e-02 -2.219249494373798370e-02 5.897962674498558044e-02 2.798243053257465363e-02 4.107586145401000977e-01 9.865571558475494385e-02 6.855090614408254623e-03 2.024224996566772461e-01 -4.348953068256378174e-02 -4.755855351686477661e-02 -2.074758559465408325e-01 9.422098845243453979e-02 1.225198730826377869e-01 -1.125159785151481628e-01 4.391995966434478760e-01
-1.298606246709823608e-01 -1.753029972314834595e-01 -1.807590201497077942e-02 -5.642380192875862122e-02 1.689043492078781128e-01 3.516455888748168945e-01 1.946644037961959839e-01 -2.433435171842575073e-01 -1.121299564838409424e-01 7.769506424665451050e-02 -2.916813194751739502e-01 -2.262362837791442871e-02 -8.247379213571548462e-03 6.509243696928024292e-02 -1.732005923986434937e-01 -1.647783219814300537e-01 1.551460623741149902e-01 -1.181150302290916443e-01 -1.628054976463317871e-01 -8.721797913312911987e-02 1.048401892185211182e-01 3.962803483009338379e-01 9.916370362043380737e-02 6.772302091121673584e-02 -2.190787531435489655e-02 2.242698967456817627e-01 1.590794026851654053e-01 -2.620508372783660889e-01 1.782886236906051636e-01 2.884504795074462891e-01 -1.183941364288330078e-01 7.484174519777297974e-02
-1.516575645655393600e-02 -2.224149927496910095e-02 -1.103156134486198425e-01 -1.974637955427169800e-01 1.650309860706329346e-01 1.254547387361526489e-01 1.619634777307510376e-01 -8.876135200262069702e-02 1.090966723859310150e-02 1.982532888650894165e-01 5.907852947711944580e-02 -3.270303308963775635e-01 2.533676847815513611e-02 -4.233130067586898804e-02 -8.460939675569534302e-02 4.084324464201927185e-03 6.271316111087799072e-02 1.064872089773416519e-02 -9.491400420665740967e-02 -5.314505659043788910e-03 -1.000201925635337830e-01 3.070846498012542725e-01 2.104368805885314941e-02 -4.097677022218704224e-02 -8.207999169826507568e-02 7.154743373394012451e-02 -1.107457000762224197e-02 -2.993488013744354248e-01 4.923246204853057861e-01 4.790003001689910889e-01 -8.189217746257781982e-02 -1.092140078544616699e-01
-2.041755169630050659e-01 -2.905263379216194153e-02 -9.027995169162750244e-02 -5.661146715283393860e-02 2.063957229256629944e-02 1.224093809723854065e-01 6.574721634387969971e-02 -1.189146861433982849e-01 -1.526973992586135864e-01 -7.946187257766723633e-02 -2.871840298175811768e-01 6.397034972906112671e-02 2.088716067373752594e-02 -5.437318235635757446e-02 -4.655076563358306885e-01 -4.869726300239562988e-02 -9.305676817893981934e-02 -3.358034789562225342e-01 -7.844802923500537872e-03 1.705570816993713379e-01 -2.229697257280349731e-01 3.521725535392761230e-01 -1.284095924347639084e-02 -7.840093225240707397e-02 1.102599278092384338e-01 -1.279345005750656128e-01 -4.238414391875267029e-02 -2.147886604070663452e-01 1.931622028350830078e-01 2.688621580600738525e-01 -2.345464974641799927e-01 4.344692826271057129e-02
2.305165678262710571e-01 -1.226389780640602112e-01 -3.021551528945565224e-03 2.498292364180088043e-02 8.875302970409393311e-02 7.429362833499908447e-02 -6.849963217973709106e-02 -2.490203827619552612e-01 -1.319861859083175659e-01 -3.662974238395690918e-01 -1.043490916490554810e-01 -8.301636576652526855e-02 1.348085552453994751e-01 2.205760627985000610e-01 -2.021566182374954224e-01 8.963086456060409546e-02 -1.553410291671752930e-01 1.388104110956192017e-01 -1.037694066762924194e-01 -2.511632144451141357e-01 -2.184638082981109619e-01 2.458502501249313354e-01 1.683983355760574341e-01 -2.293515801429748535e-01 -2.018414624035358429e-02 -2.837387919425964355e-01 1.268141716718673706e-01 1.846639961004257202e-01 2.879306972026824951e-01 1.554100066423416138e-01 -3.327367454767227173e-02 1.426371186971664429e-01
-1.232357975095510483e-02 -9.135473519563674927e-02 -4.531232267618179321e-02 -2.537975013256072998e-01 2.629221975803375244e-01 3.032191284000873566e-02 3.098304271697998047e-01 -2.758073247969150543e-02 4.789615049958229065e-02 -4.806863144040107727e-02 -2.570369243621826172e-01 -1.441909819841384888e-01 2.681451737880706787e-01 -2.867326140403747559e-02 -1.636412739753723145e-01 -6.496094167232513428e-02 2.787127494812011719e-01 -3.372017443180084229e-01 -6.775813549757003784e-02 -3.170923888683319092e-01 -3.176475167274475098e-01 8.709964156150817871e-02 1.406997591257095337e-01 -1.763968914747238159e-01 -7.434610277414321899e-02 -1.045966595411300659e-01 3.414174541831016541e-02 -1.033795103430747986e-01 -4.197857901453971863e-02 3.174577280879020691e-02 -1.396958082914352417e-01 2.377355694770812988e-01
-1.058936715126037598e-01 -9.253040887415409088e-03 -2.507037296891212463e-02 -1.773053705692291260e-01 3.534546196460723877e-01 -9.653944522142410278e-02 3.562871515750885010e-01 -1.768412068486213684e-02 8.391185663640499115e-03 -1.108946949243545532e-01 -1.266593933105468750e-01 1.974757611751556396e-01 8.203610032796859741e-02 -1.292902417480945587e-02 -8.232387900352478027e-02 -2.564360797405242920e-01 1.175366863608360291e-01 -4.874439537525177002e-02 2.839493937790393829e-02 -9.838412702083587646e-02 -2.712496519088745117e-01 2.280702292919158936e-01 2.235942333936691284e-01 3.614273667335510254e-01 -5.770609527826309204e-02 -1.450206432491540909e-02 2.430493980646133423e-01 9.660562127828598022e-02 1.223249658942222595e-01 1.934424191713333130e-01 -2.158685028553009033e-01 2.108771055936813354e-01
1.143797263503074646e-01 3.649681806564331055e-02 -2.599771618843078613e-01 6.682597100734710693e-02 1.447152644395828247e-01 -7.438912242650985718e-02 3.319284915924072266e-01 -1.201033070683479309e-01 -8.145296573638916016e-02 -9.554748237133026123e-02 -1.208984106779098511e-01 1.627486050128936768e-01 -1.551388502120971680e-01 -8.475365117192268372e-03 -1.529623866081237793e-01 1.073677837848663330e-01 2.137794047594070435e-01 -7.269641011953353882e-02 9.920408576726913452e-02 2.669271547347307205e-03 5.682667717337608337e-02 -6.063404679298400879e-02 1.641952395439147949e-01 -1.359307765960693359e-01 -1.696790158748626709e-01 -3.897084295749664307e-01 -6.957118213176727295e-02 1.166364401578903198e-01 5.024998784065246582e-01 1.453433483839035034e-01 2.251852601766586304e-01 -9.947926551103591919e-02
9.431237354874610901e-03 -3.042075932025909424e-01 -4.790880680084228516e-01 -9.625359624624252319e-02 5.767088755965232849e-02 1.364631205797195435e-01 1.512097101658582687e-02 -2.806763350963592529e-01 -2.206547744572162628e-02 -3.862102050334215164e-03 -1.728859692811965942e-01 -1.906720921397209167e-02 2.486221790313720703e-01 4.293868318200111389e-02 -8.818776905536651611e-02 -3.898926824331283569e-02 3.968025743961334229e-01 -1.110265925526618958e-01 -1.334901154041290283e-01 -1.297724843025207520e-01 -1.411838382482528687e-01 3.278143405914306641e-01 -3.420581668615341187e-02 -4.574366286396980286e-02 8.611603826284408569e-02 -3.879932686686515808e-02 1.315760314464569092e-01 -2.687278985977172852e-01 6.119022890925407410e-02 -1.501609086990356445e-01 -5.958163738250732422e-02 2.292620390653610229e-02
6.598140299320220947e-02 1.166646257042884827e-01 3.580474760383367538e-03 -2.371951751410961151e-02 1.108423471450805664e-01 -2.852383069694042206e-02 9.422054141759872437e-02 -2.183696478605270386e-01 -5.412874743342399597e-02 -3.006253540515899658e-01 7.997037470340728760e-02 9.182319045066833496e-03 -1.242553889751434326e-01 5.435521900653839111e-02 -6.632738560438156128e-02 -2.987019419670104980e-01 -8.657157421112060547e-03 -3.308203816413879395e-01 -1.595004796981811523e-01 -9.217975661158561707e-03 -1.802274025976657867e-03 4.302336871623992920e-01 2.561406493186950684e-01 5.761853232979774475e-02 3.409327473491430283e-04 -8.224179595708847046e-02 1.316601783037185669e-01 -2.624215781688690186e-01 -5.231580138206481934e-02 4.105423092842102051e-01 -1.556867957115173340e-01 1.497953385114669800e-01
-8.843015879392623901e-02 -2.309437394142150879e-01 4.226731136441230774e-02 -2.152358591556549072e-01 -6.404421478509902954e-02 -8.628154173493385315e-03 2.857226133346557617e-01 -3.074815869331359863e-01 3.711847215890884399e-02 1.566999256610870361e-01 -6.110443174839019775e-02 -1.098208427429199219e-01 -4.257111996412277222e-02 -9.712522476911544800e-02 -1.073530986905097961e-01 3.173614740371704102e-01 3.156643509864807129e-01 -1.836610734462738037e-01 2.314151823520660400e-02 -1.284408289939165115e-02 -1.179673001170158386e-01 2.538539469242095947e-01 -7.234456390142440796e-02 -1.894257217645645142e-02 2.567200548946857452e-02 -1.328076124191284180e-01 1.476697027683258057e-01 1.346032023429870605e-01 3.687273263931274414e-01 3.643561154603958130e-02 -2.807228863239288330e-01 -2.298213094472885132e-01
1.707194596529006958e-01 -6.243214756250381470e-02 -1.476183831691741943e-01 -2.644817344844341278e-02 2.617413103580474854e-01 5.561206489801406860e-02 1.063138768076896667e-01 -6.569991260766983032e-02 -1.698575615882873535e-01 7.184369862079620361e-02 -4.671186208724975586e-02 1.448351442813873291e-01 -1.673341244459152222e-01 -2.206140384078025818e-02 -3.718365728855133057e-01 4.737507179379463196e-02 2.444313466548919678e-01 1.382499188184738159e-01 -1.843967884778976440e-01 -1.370297819375991821e-01 -1.738620549440383911e-01 -2.648659236729145050e-02 4.237407445907592773e-01 -1.335407942533493042e-01 -2.923778817057609558e-02 -2.966260910034179688e-01 -2.314699441194534302e-01 -1.944686658680438995e-02 2.652711570262908936e-01 1.135058104991912842e-01 -7.348094601184129715e-03 2.121714502573013306e-01
-4.263488575816154480e-02 -8.758106082677841187e-02 -1.783503405749797821e-02 -2.161389589309692383e-01 1.369871944189071655e-01 3.632981479167938232e-01 3.852310776710510254e-01 -2.277398556470870972e-01 -4.970190301537513733e-02 -1.409834809601306915e-02 -1.088385432958602905e-01 5.153486132621765137e-02 -1.987509131431579590e-01 2.893356680870056152e-01 -8.724691718816757202e-02 1.282413899898529053e-01 -1.666596233844757080e-01 1.559696197509765625e-01 -2.274777591228485107e-01 4.367071017622947693e-02 7.639671862125396729e-02 6.777859479188919067e-02 -6.022077798843383789e-02 -5.989355850033462048e-04 -2.199892513453960419e-02 1.065901387482881546e-02 2.043846249580383301e-02 -1.844149380922317505e-01 4.960229992866516113e-01 1.395777612924575806e-01 -8.328972756862640381e-02 -2.679273672401905060e-02
1.977566182613372803e-01 -1.302558928728103638e-01 3.904255479574203491e-02 1.047474145889282227e-01 -1.308061033487319946e-01 6.578601896762847900e-02 2.213777750730514526e-01 -1.507667601108551025e-01 1.408069729804992676e-01 -8.784697204828262329e-02 -2.250201106071472168e-01 6.561826914548873901e-02 -1.684236675500869751e-01 -9.301266819238662720e-02 -1.559735238552093506e-01 -5.186478421092033386e-02 2.528772354125976562e-01 5.205097422003746033e-02 2.591069340705871582e-01 3.126642704010009766e-01 -1.688807457685470581e-01 -3.249135240912437439e-02 2.400212138891220093e-01 -8.445786684751510620e-02 -1.006481051445007324e-01 -8.775837719440460205e-02 -8.217541873455047607e-02 -8.950080722570419312e-02 4.918963909149169922e-01 1.835477650165557861e-01 -1.115415468811988831e-01 2.125418484210968018e-01
8.585889637470245361e-02 -5.629313737154006958e-02 -1.980673521757125854e-02 -1.038160771131515503e-01 -7.661276310682296753e-02 2.803288400173187256e-01 5.352334678173065186e-02 -1.169145926833152771e-01 1.729139499366283417e-02 -5.537273362278938293e-02 5.828105285763740540e-02 1.262181550264358521e-01 -3.713894188404083252e-01 -1.247733980417251587e-01 -3.450523018836975098e-01 1.578007265925407410e-02 2.781447768211364746e-01 1.230690814554691315e-02 6.423371285200119019e-02 2.212333679199218750e-01 -5.277972668409347534e-02 3.691606521606445312e-01 1.395201981067657471e-01 2.338803559541702271e-01 7.761056721210479736e-02 -6.595337390899658203e-02 -1.265670210123062134e-01 -2.185727059841156006e-01 3.714461922645568848e-01 9.074959158897399902e-02 -1.245778277516365051e-01 4.570822045207023621e-02
-2.563004493713378906e-01 8.811960369348526001e-02 -2.077536135911941528e-01 -1.307147145271301270e-01 4.171922430396080017e-02 7.369233760982751846e-03 1.662555336952209473e-02 -7.844416052103042603e-02 1.345869451761245728e-01 3.235449269413948059e-02 -1.587227433919906616e-01 -7.251740992069244385e-02 -1.222639530897140503e-01 1.312233358621597290e-01 -3.828359246253967285e-01 -8.019831776618957520e-02 -1.734495908021926880e-01 -7.725511491298675537e-02 -2.043635100126266479e-01 -2.879202365875244141e-02 -2.728818655014038086e-01 1.450547724962234497e-01 -2.421542704105377197e-01 5.025285109877586365e-02 1.002278774976730347e-01 -1.767126619815826416e-01 -2.203545719385147095e-01 -2.408999800682067871e-01 2.841053605079650879e-01 1.587363630533218384e-01 -3.243381679058074951e-01 1.703262478113174438e-01
4.033945035189390182e-03 -6.441091001033782959e-02 -3.720296919345855713e-01 -7.024274021387100220e-02 1.616208553314208984e-01 -2.113692276179790497e-02 7.485818862915039062e-02 -7.282754033803939819e-02 1.456119865179061890e-02 -3.285495638847351074e-01 1.288115233182907104e-01 6.298484653234481812e-02 1.097560748457908630e-01 5.818238109350204468e-02 2.124179620295763016e-03 -2.332252860069274902e-01 1.045604422688484192e-01 -1.096859350800514221e-01 -9.072273969650268555e-02 -1.427063941955566406e-01 -2.254471778869628906e-01 2.610856890678405762e-01 3.966089189052581787e-01 8.817141503095626831e-02 1.567688584327697754e-02 -2.798733711242675781e-01 2.597285807132720947e-02 -7.838869094848632812e-02 -5.608566571027040482e-03 3.246979117393493652e-01 -2.337350100278854370e-01 1.880470961332321167e-01
-1.707363724708557129e-01 5.292716994881629944e-02 -6.630936264991760254e-02 -1.172448024153709412e-01 1.309866458177566528e-01 5.281851068139076233e-02 7.660008966922760010e-02 -2.612108290195465088e-01 -1.115080788731575012e-01 -1.951966434717178345e-01 -2.271669171750545502e-02 1.694978796876966953e-03 -2.328935116529464722e-01 3.256138861179351807e-01 -1.824420094490051270e-01 -9.763628989458084106e-02 9.032049775123596191e-02 4.098180308938026428e-02 -2.237179130315780640e-01 1.658466160297393799e-01 -3.330369293689727783e-01 2.616359591484069824e-01 9.638314694166183472e-02 -2.087832242250442505e-01 -1.452166736125946045e-01 -3.288236260414123535e-01 2.969581186771392822e-01 -1.681547462940216064e-01 -3.332123532891273499e-02 1.229454055428504944e-01 -1.171924397349357605e-01 8.031269907951354980e-02
9.564090520143508911e-02 -7.017375528812408447e-02 -1.505376100540161133e-01 3.175768628716468811e-02 1.820188611745834351e-01 2.623623013496398926e-01 4.382047802209854126e-02 -1.545252203941345215e-01 1.875622421503067017e-01 -1.297560781240463257e-01 -3.674814403057098389e-01 -2.785870730876922607e-01 8.767484873533248901e-02 -3.399749472737312317e-02 -6.065562367439270020e-02 -5.428927019238471985e-02 1.043487489223480225e-01 -1.166107133030891418e-01 -5.822509154677391052e-02 -6.962437182664871216e-02 -1.481827348470687866e-01 4.854052364826202393e-01 -6.197399646043777466e-02 2.572652697563171387e-01 -1.613221466541290283e-01 3.310298174619674683e-02 7.797932624816894531e-02 2.443079650402069092e-02 1.813333183526992798e-01 2.176101654767990112e-01 -1.212618649005889893e-01 2.555205523967742920e-01
1.939604729413986206e-01 -1.469543278217315674e-01 -7.676132023334503174e-02 2.588664367794990540e-02 -1.661409437656402588e-02 2.522733807563781738e-01 1.898434162139892578e-01 5.770374089479446411e-02 -2.870850265026092529e-02 -8.698750287294387817e-02 -1.447251737117767334e-01 1.275089234113693237e-01 -3.608496785163879395e-01 -1.540496200323104858e-01 -2.570846974849700928e-01 1.865607798099517822e-01 3.109344840049743652e-01 1.711862832307815552e-01 9.495784342288970947e-02 8.513382077217102051e-02 -4.742963984608650208e-02 1.185826137661933899e-01 1.218940224498510361e-02 -3.726860135793685913e-02 -5.132265016436576843e-02 -2.226166799664497375e-02 -1.185459494590759277e-01 1.989656314253807068e-02 5.488129854202270508e-01 1.579473614692687988e-01 -2.751982398331165314e-02 1.609947383403778076e-01
2.557505965232849121e-01 -1.167174652218818665e-01 2.263322472572326660e-02 -2.081810683012008667e-01 -1.397559046745300293e-01 3.380905836820602417e-02 1.411869376897811890e-01 -3.043256700038909912e-01 3.670059517025947571e-02 -1.743343919515609741e-01 -2.505215704441070557e-01 1.830938458442687988e-01 1.693400591611862183e-01 6.938808411359786987e-02 -2.798633575439453125e-01 -1.989171504974365234e-01 8.669938892126083374e-02 -2.560171186923980713e-01 -3.902688249945640564e-02 1.621489524841308594e-01 -8.329713344573974609e-02 4.397367238998413086e-01 7.393165677785873413e-02 -1.269342303276062012e-01 7.950901053845882416e-03 -9.010464698076248169e-02 7.006339728832244873e-02 -6.780764460563659668e-02 3.287579864263534546e-02 2.456479519605636597e-01 -2.430977821350097656e-01 -5.930675566196441650e-02
-1.067728828638792038e-02 1.192895099520683289e-01 -1.448404937982559204e-01 -3.544043302536010742e-01 1.235047429800033569e-01 1.290379762649536133e-01 1.321604549884796143e-01 -3.704925179481506348e-01 6.821962445974349976e-02 -2.848662249743938446e-02 -2.491173148155212402e-01 2.532428801059722900e-01 1.899528205394744873e-01 1.442435085773468018e-01 -3.049380481243133545e-01 -1.891194134950637817e-01 1.408284753561019897e-01 -7.132761925458908081e-02 -1.062557548284530640e-01 1.251410245895385742e-01 -1.072952896356582642e-01 1.296390593051910400e-01 3.669139742851257324e-01 -1.215075030922889709e-01 -9.661650657653808594e-02 -2.141395509243011475e-01 -3.128940984606742859e-02 2.197177521884441376e-02 -8.699973113834857941e-03 1.249117478728294373e-01 -1.821818500757217407e-01 6.375655531883239746e-03
1.138418689370155334e-01 -9.529007971286773682e-02 -7.544327527284622192e-02 -3.776358366012573242e-01 5.411751195788383484e-02 1.927671730518341064e-01 2.907139062881469727e-01 -1.476397067308425903e-01 -7.138875126838684082e-02 -2.347778379917144775e-01 -1.070970743894577026e-01 6.808828562498092651e-02 -3.119265288114547729e-02 4.398068785667419434e-02 1.106381788849830627e-01 -5.759818479418754578e-02 2.865397185087203979e-02 1.343911234289407730e-02 -1.471180189400911331e-02 6.087598577141761780e-02 1.323491483926773071e-01 -7.500571012496948242e-02 3.835258185863494873e-01 -1.213515400886535645e-01 -5.943747609853744507e-02 -1.897104084491729736e-01 2.497750818729400635e-01 -9.763293713331222534e-02 3.230499625205993652e-01 4.211581945419311523e-01 8.200232405215501785e-04 -7.353722304105758667e-02
-1.616279780864715576e-01 -1.248143836855888367e-01 -9.423709660768508911e-02 -1.702531427145004272e-01 1.086235940456390381e-01 2.760192453861236572e-01 1.331428289413452148e-01 -1.664905548095703125e-01 -7.150735706090927124e-02 -1.059559136629104614e-01 3.190511763095855713e-01 3.521006107330322266e-01 3.443793207406997681e-02 2.659518644213676453e-02 5.246690660715103149e-02 2.503345906734466553e-01 3.761826828122138977e-02 8.968146145343780518e-02 -8.314730972051620483e-02 -8.455282449722290039e-02 -5.645963922142982483e-02 4.371277093887329102e-01 7.160037010908126831e-02 2.798786445055156946e-04 -9.306939318776130676e-03 -1.030379682779312134e-01 1.542595475912094116e-01 -4.705917462706565857e-02 1.647833287715911865e-01 -7.979837805032730103e-02 -3.399423062801361084e-01 2.624228000640869141e-01
9.164150059223175049e-02 -2.969718910753726959e-02 -8.784063905477523804e-02 2.217146754264831543e-01 1.428184807300567627e-01 1.285119652748107910e-01 1.532552391290664673e-01 -1.681212186813354492e-01 -1.112120002508163452e-01 -2.495199814438819885e-02 -2.757048010826110840e-01 6.472789496183395386e-02 -1.183579564094543457e-01 1.364645063877105713e-01 -1.251539736986160278e-01 -1.296793967485427856e-01 2.828360497951507568e-01 -8.804879337549209595e-02 -3.080771267414093018e-01 3.228325247764587402e-01 -2.447493076324462891e-01 1.327025890350341797e-01 2.714799046516418457e-01 -3.375335037708282471e-01 1.022218912839889526e-01 -2.439326196908950806e-01 -4.975092411041259766e-02 4.393748566508293152e-02 4.637430608272552490e-02 1.076609492301940918e-01 -2.151055783033370972e-01 2.199696749448776245e-02
1.058512330055236816e-01 -1.816104948520660400e-01 -1.952692121267318726e-01 -1.374750286340713501e-01 4.777405858039855957e-01 8.432983607053756714e-02 3.321001827716827393e-01 -3.186888992786407471e-01 -2.480777539312839508e-02 -2.486615777015686035e-01 3.181621059775352478e-02 1.023218035697937012e-01 -2.022938802838325500e-02 -8.377429097890853882e-02 -8.644621819257736206e-02 -1.472396701574325562e-01 1.315256804227828979e-01 8.309715986251831055e-02 -5.550507083535194397e-02 -1.814774125814437866e-01 -7.525332272052764893e-02 -8.950211852788925171e-02 1.289660334587097168e-01 -4.728825390338897705e-02 -1.543746739625930786e-01 -3.386531472206115723e-01 -2.244566380977630615e-01 -8.990709483623504639e-02 1.772815585136413574e-01 -1.807403005659580231e-02 -1.342356652021408081e-01 3.944201767444610596e-02
2.903772294521331787e-01 1.026759445667266846e-01 -1.582796275615692139e-01 -8.820383995771408081e-02 1.402588337659835815e-01 -6.948744505643844604e-02 2.729704976081848145e-01 -2.827526032924652100e-01 7.502645999193191528e-02 6.529091298580169678e-02 2.299843728542327881e-01 2.490985989570617676e-01 -5.421440675854682922e-02 -1.808961927890777588e-01 -1.622482389211654663e-01 8.489587157964706421e-02 -1.047713961452245712e-02 3.987083211541175842e-02 -3.897396624088287354e-01 1.644923388957977295e-01 -2.043671533465385437e-02 3.075061440467834473e-01 5.560714006423950195e-02 -1.184368804097175598e-01 -1.255658417940139771e-01 -2.883353233337402344e-01 -1.284636557102203369e-01 -1.301414221525192261e-01 1.808395236730575562e-01 8.596880733966827393e-02 9.641531109809875488e-02 1.575737446546554565e-01
2.763464115560054779e-03 4.139779135584831238e-02 -2.014038413763046265e-01 -1.180880367755889893e-01 1.905924081802368164e-01 3.156176209449768066e-01 4.886551797389984131e-01 -4.212985280901193619e-03 1.208023056387901306e-01 -6.680359691381454468e-02 9.446719288825988770e-02 1.321437582373619080e-02 -1.586101502180099487e-01 3.212222158908843994e-01 -2.008363418281078339e-02 4.127371311187744141e-02 1.457856595516204834e-01 -1.837459206581115723e-01 4.621972516179084778e-02 -9.871838986873626709e-02 1.180660650134086609e-01 3.814816102385520935e-02 -2.261118218302726746e-02 8.155445009469985962e-02 -2.723688483238220215e-01 -1.348520666360855103e-01 4.428078606724739075e-02 -1.563786715269088745e-01 2.244838029146194458e-01 1.959923654794692993e-01 -2.854309082031250000e-01 -1.786331385374069214e-01
2.263403236865997314e-01 -2.333816289901733398e-01 -2.139121145009994507e-01 -4.730993881821632385e-02 -1.961638778448104858e-02 2.311120778322219849e-01 3.396675586700439453e-01 -1.915364414453506470e-01 -1.370729506015777588e-01 -4.246437456458806992e-03 -9.778055548667907715e-02 -1.336618959903717041e-01 1.795945018529891968e-01 -4.470407962799072266e-02 -2.827601432800292969e-01 -3.070264821872115135e-03 -1.954891049535945058e-04 -5.919789895415306091e-02 1.343415826559066772e-01 -2.699466347694396973e-01 -3.018810749053955078e-01 3.431472778320312500e-01 -3.935480490326881409e-02 -4.591832682490348816e-02 3.011313825845718384e-02 2.685142159461975098e-01 -9.621161036193370819e-03 -8.622024953365325928e-02 2.144618481397628784e-01 2.454051980748772621e-03 -9.595119208097457886e-02 -1.931242495775222778e-01
-1.778857260942459106e-01 5.919212941080331802e-03 -2.958205044269561768e-01 -5.480587482452392578e-02 4.067203700542449951e-01 5.913455039262771606e-02 1.916849613189697266e-02 -2.412163093686103821e-02 1.154555156826972961e-01 -1.200055107474327087e-01 2.628685832023620605e-01 1.929277926683425903e-02 1.076250597834587097e-01 6.956820935010910034e-02 -1.054391413927078247e-01 1.836233735084533691e-01 2.161495834589004517e-01 -3.169843927025794983e-02 2.346588522195816040e-01 -4.883955419063568115e-02 -4.510945975780487061e-01 1.465476304292678833e-01 -6.311192363500595093e-02 1.448450386524200439e-01 8.329503983259201050e-02 -9.937950223684310913e-02 -6.999798864126205444e-02 -2.182337045669555664e-01 2.648611366748809814e-01 2.307625859975814819e-01 8.420536760240793228e-04 -4.043056815862655640e-02
-1.444937884807586670e-01 -2.120926082134246826e-01 -4.341858029365539551e-01 -1.021696105599403381e-01 1.546904146671295166e-01 1.564640551805496216e-01 7.887011021375656128e-02 -1.661994606256484985e-01 6.682966649532318115e-02 -2.553856968879699707e-01 -2.120170891284942627e-01 5.716747418045997620e-02 -7.170604914426803589e-02 7.674593478441238403e-02 1.577775329351425171e-01 -1.018811538815498352e-01 1.094953864812850952e-01 3.692905232310295105e-02 -2.241475731134414673e-01 5.938409641385078430e-02 -3.381945788860321045e-01 5.687524750828742981e-02 -1.416043639183044434e-01 3.408145308494567871e-01 1.779101938009262085e-01 -2.293400764465332031e-01 2.429798245429992676e-02 -2.349673584103584290e-02 -5.350749939680099487e-02 2.451364547014236450e-01 -1.345413476228713989e-01 3.648116812109947205e-02
1.300300061702728271e-01 -3.612625002861022949e-01 4.837342724204063416e-02 -2.700457572937011719e-01 2.121604830026626587e-01 2.617207467555999756e-01 1.131379157304763794e-01 1.927578635513782501e-02 1.743787899613380432e-02 -3.291476964950561523e-01 1.293331682682037354e-01 2.456047199666500092e-02 5.054700747132301331e-02 1.305996323935687542e-03 9.192848950624465942e-02 -1.100143417716026306e-01 2.149288058280944824e-01 -6.735428422689437866e-02 1.055585071444511414e-01 1.979537457227706909e-01 -2.052462697029113770e-01 1.065346449613571167e-01 -1.195842633023858070e-03 -6.119016557931900024e-02 -2.076214700937271118e-01 -2.785742878913879395e-01 2.917200326919555664e-02 -1.708846390247344971e-01 1.626699864864349365e-01 6.728836148977279663e-02 -3.891393840312957764e-01 -1.004487723112106323e-01
2.251383066177368164e-01 -1.636984944343566895e-01 -2.528746724128723145e-01 -1.314500439912080765e-02 -1.083977986127138138e-02 2.216659486293792725e-01 6.958592683076858521e-02 4.899197444319725037e-02 2.460043281316757202e-01 5.546172149479389191e-03 -2.544715404510498047e-01 1.182984560728073120e-01 -2.102201133966445923e-01 -5.086911097168922424e-02 -7.331586629152297974e-02 7.068727910518646240e-02 2.701264917850494385e-01 9.018211066722869873e-02 2.868979275226593018e-01 1.439072489738464355e-01 1.018663495779037476e-02 1.257296353578567505e-01 9.107294678688049316e-02 8.276769518852233887e-02 -2.160491980612277985e-02 -8.545578271150588989e-02 -1.566012352705001831e-01 -2.688992023468017578e-01 4.017622470855712891e-01 2.816244363784790039e-01 -3.435930237174034119e-02 2.092051506042480469e-01
-1.307251751422882080e-01 2.495074421167373657e-01 2.540704421699047089e-02 -4.227956533432006836e-01 3.266122341156005859e-01 2.078703045845031738e-01 6.702465564012527466e-02 -2.444082200527191162e-01 6.138825416564941406e-02 -3.021610667929053307e-03 -2.313991189002990723e-01 -1.091231107711791992e-01 -1.082662716507911682e-01 -1.040505319833755493e-01 -1.344421803951263428e-01 5.485822632908821106e-02 2.675856649875640869e-01 1.445544511079788208e-01 6.752935051918029785e-02 3.260088339447975159e-02 -6.845477223396301270e-02 2.335464209318161011e-01 5.754671618342399597e-02 -2.534126341342926025e-01 1.831606775522232056e-02 5.651553347706794739e-02 -1.399788015987724066e-04 -1.349771916866302490e-01 9.405066817998886108e-02 3.281479179859161377e-01 -2.260527461767196655e-01 -4.846933763474225998e-03
4.050658643245697021e-02 1.067264154553413391e-01 -2.455462515354156494e-01 3.376977145671844482e-01 -4.285321012139320374e-02 1.726388335227966309e-01 1.831451803445816040e-01 -2.262916043400764465e-02 1.289997994899749756e-01 2.261046320199966431e-01 -3.970795124769210815e-02 -2.068744301795959473e-01 -3.203881382942199707e-01 -1.916570961475372314e-01 -1.537907570600509644e-01 4.583505447953939438e-03 2.161415517330169678e-01 4.873812198638916016e-02 -3.034195490181446075e-02 7.968082278966903687e-02 -3.822474777698516846e-01 2.092939764261245728e-01 1.549930125474929810e-01 1.495266426354646683e-02 -5.540221557021141052e-02 -1.883623152971267700e-01 -2.246856242418289185e-01 5.607262626290321350e-02 2.551527917385101318e-01 1.505687534809112549e-01 -1.429378539323806763e-01 2.900096774101257324e-02
-7.185790687799453735e-02 -2.554107010364532471e-01 1.427354216575622559e-01 -1.263581663370132446e-01 -1.478575766086578369e-01 1.795696318149566650e-01 1.386992484331130981e-01 -4.795252084732055664e-01 7.510387897491455078e-02 -8.863853663206100464e-02 -1.302963346242904663e-01 -1.152679398655891418e-01 -2.592006921768188477e-01 -3.883288940414786339e-03 -8.400762826204299927e-02 -2.177036553621292114e-02 -5.202618194743990898e-05 -1.712026596069335938e-01 1.297768503427505493e-01 3.563237935304641724e-02 -3.993524704128503799e-03 2.321325056254863739e-02 -4.609366878867149353e-02 -1.114662364125251770e-01 -1.421216279268264771e-01 -7.356008887290954590e-02 1.340943854302167892e-02 -1.289258152246475220e-01 3.192009627819061279e-01 4.285557270050048828e-01 -2.329182177782058716e-01 -1.635330617427825928e-01
-7.346226274967193604e-02 -1.064998582005500793e-01 1.364031136035919189e-01 -2.623035013675689697e-01 5.017611384391784668e-02 3.769252002239227295e-01 1.546829640865325928e-01 -2.234652638435363770e-01 -1.207362189888954163e-01 7.494679093360900879e-02 2.372288852930068970e-01 7.874225825071334839e-02 8.662599325180053711e-02 7.693487405776977539e-02 -1.341839581727981567e-01 -1.360151171684265137e-01 2.338755428791046143e-01 -2.888990938663482666e-02 -2.445533573627471924e-01 -1.554852128028869629e-01 -1.582144349813461304e-01 1.107050031423568726e-01 2.522343993186950684e-01 2.443706691265106201e-01 -2.159613072872161865e-01 -2.245372980833053589e-01 6.665132939815521240e-02 -2.526666782796382904e-02 7.963803410530090332e-02 3.652035892009735107e-01 2.914022840559482574e-02 4.421040043234825134e-02
-9.483868489041924477e-04 1.591930687427520752e-01 -7.695718109607696533e-02 -2.638898789882659912e-02 8.761327713727951050e-02 1.755388230085372925e-01 3.334794044494628906e-01 -1.820240318775177002e-01 -7.183846086263656616e-02 1.568447351455688477e-01 -9.401383996009826660e-02 3.023732639849185944e-02 -1.600634306669235229e-01 -7.509977556765079498e-03 -3.926393389701843262e-01 3.695813417434692383e-01 1.895728558301925659e-01 6.087234616279602051e-02 -1.265346407890319824e-01 -2.584158778190612793e-01 -1.168161332607269287e-01 1.463697850704193115e-01 1.658001244068145752e-01 3.253159299492835999e-02 -3.944688651245087385e-04 -2.165961563587188721e-01 -2.034267038106918335e-01 9.426100552082061768e-02 -3.855516761541366577e-02 1.798283457756042480e-01 -3.199178278446197510e-01 9.927228093147277832e-02
-2.132094278931617737e-02 -2.298095077276229858e-01 4.584201797842979431e-02 -2.372964769601821899e-01 2.666869163513183594e-01 2.972887754440307617e-01 3.980860710144042969e-01 -7.434131950139999390e-02 4.768547043204307556e-02 -1.835788367316126823e-03 -4.842969775199890137e-02 1.114618405699729919e-01 -3.748945593833923340e-01 1.953350752592086792e-01 3.028404153883457184e-02 -3.087113238871097565e-02 1.179146841168403625e-01 -1.661559045314788818e-01 1.765963584184646606e-01 -6.246424838900566101e-02 7.764179259538650513e-02 1.509363949298858643e-01 3.146525099873542786e-02 -5.749562010169029236e-02 -1.131108310073614120e-02 4.656267911195755005e-02 1.972091346979141235e-01 6.356181949377059937e-02 3.813079893589019775e-01 1.811952441930770874e-01 -1.772838085889816284e-01 -5.110405012965202332e-02
-4.629025980830192566e-02 2.206445336341857910e-01 -3.347262144088745117e-01 -1.180280148983001709e-01 2.340014874935150146e-01 8.681550621986389160e-02 1.899309903383255005e-01 -3.290158808231353760e-01 1.776694506406784058e-01 -1.107468977570533752e-01 -3.006907701492309570e-01 1.232175678014755249e-01 6.099775806069374084e-02 3.886859491467475891e-02 -7.317863404750823975e-02 -2.894293749704957008e-03 1.787082105875015259e-02 5.064667016267776489e-02 6.144497171044349670e-02 -2.309202551841735840e-01 -3.631933033466339111e-02 6.179087609052658081e-02 7.782110571861267090e-02 -1.603455841541290283e-02 2.182713598012924194e-01 -9.371494874358177185e-03 -6.488619744777679443e-02 -1.635422706604003906e-01 3.098097443580627441e-01 1.199954375624656677e-01 2.112932652235031128e-01 3.891161978244781494e-01
1.390828341245651245e-01 3.565849736332893372e-02 -1.332622859627008438e-02 3.566355910152196884e-03 4.061472788453102112e-02 3.014625906944274902e-01 -4.092065989971160889e-02 -1.024271734058856964e-02 -1.583737507462501526e-02 -1.122279092669487000e-01 -1.551366318017244339e-02 2.714078128337860107e-01 -4.801676869392395020e-01 -7.881213910877704620e-03 -7.510124891996383667e-02 2.558939456939697266e-01 2.203394919633865356e-01 1.057381555438041687e-01 8.036487549543380737e-02 -2.821788005530834198e-02 -2.329601347446441650e-01 2.836468219757080078e-01 1.785913109779357910e-01 5.881699174642562866e-02 -1.693207025527954102e-01 -1.358700096607208252e-01 -1.435726732015609741e-01 -1.399544030427932739e-01 3.333052098751068115e-01 2.072891294956207275e-01 3.148069232702255249e-02 1.301683485507965088e-01
2.182625383138656616e-01 6.991569697856903076e-02 -2.254900187253952026e-01 -2.581315636634826660e-01 2.691408991813659668e-01 -2.164392471313476562e-01 4.182449281215667725e-01 -1.614673994481563568e-02 1.249652132391929626e-01 1.559623982757329941e-02 7.778256665915250778e-03 1.219951808452606201e-01 5.877535790205001831e-02 2.164760529994964600e-01 2.050618529319763184e-01 2.836059592664241791e-02 1.081144884228706360e-01 -1.933798044919967651e-01 2.416605055332183838e-01 -2.866054186597466469e-03 -3.693809509277343750e-01 8.118212223052978516e-02 -6.920859450474381447e-04 7.779002934694290161e-02 -2.968102126033045352e-05 -6.964042782783508301e-02 -1.664456725120544434e-01 -6.113225221633911133e-02 2.832985520362854004e-01 -7.557193934917449951e-02 -1.801041811704635620e-01 -1.656481996178627014e-02
8.745715022087097168e-02 -1.198473349213600159e-01 -1.067315265536308289e-01 -1.736312359571456909e-01 4.246406257152557373e-01 5.719424784183502197e-02 3.905958831310272217e-01 -3.358184397220611572e-01 6.666328012943267822e-02 -1.345235854387283325e-01 2.123379381373524666e-03 2.426696568727493286e-01 7.947626523673534393e-03 -9.295722842216491699e-02 -4.538018256425857544e-02 -1.080403253436088562e-01 2.712926268577575684e-01 -4.609294980764389038e-02 1.549866646528244019e-01 -2.169461697340011597e-01 -1.268392801284790039e-01 6.319556385278701782e-02 2.522151470184326172e-01 -6.106514856219291687e-02 -3.624425083398818970e-02 -1.534853428602218628e-01 -3.058495521545410156e-01 1.682419888675212860e-02 3.198497742414474487e-02 -3.913903236389160156e-02 -1.530671119689941406e-01 -6.878739595413208008e-02
1.878265589475631714e-01 5.180599540472030640e-02 3.564774990081787109e-02 -1.414854824542999268e-01 -8.149945735931396484e-02 -4.432562738656997681e-02 7.093763351440429688e-02 -3.960607349872589111e-01 1.479547768831253052e-01 4.709536582231521606e-02 -9.711374342441558838e-02 9.609286487102508545e-02 -7.408916205167770386e-02 5.732200667262077332e-02 -1.065096259117126465e-02 -6.097989529371261597e-02 1.016691625118255615e-01 1.577642187476158142e-02 -2.323137223720550537e-01 1.207256317138671875e-01 -5.242287516593933105e-01 -1.522596478462219238e-01 2.589951753616333008e-01 -2.814829647541046143e-01 -2.430938184261322021e-02 -7.981896400451660156e-02 -1.441688686609268188e-01 -1.853873282670974731e-01 2.295026481151580811e-01 1.731818616390228271e-01 -1.295541673898696899e-01 1.728063374757766724e-01
3.037960529327392578e-01 6.760565936565399170e-02 -1.277458965778350830e-01 2.122059166431427002e-01 2.843780517578125000e-01 2.308898419141769409e-01 1.096570640802383423e-01 -2.375364154577255249e-01 -8.215348422527313232e-02 5.234646797180175781e-02 -7.451855391263961792e-02 4.641915112733840942e-02 -2.370209693908691406e-01 -2.375779151916503906e-01 -3.170795440673828125e-01 -1.907724291086196899e-01 -3.443567082285881042e-02 8.947248011827468872e-02 -1.822987198829650879e-01 -1.119696348905563354e-01 -9.832589328289031982e-02 1.202653497457504272e-01 2.000944763422012329e-01 1.624054759740829468e-01 -8.996373414993286133e-02 -7.905803620815277100e-02 -2.752807140350341797e-01 5.347646027803421021e-02 2.338332533836364746e-01 1.472103893756866455e-01 -2.386216521263122559e-01 -2.504024840891361237e-02
2.315992563962936401e-01 -1.131656095385551453e-01 -1.930062770843505859e-01 8.183452486991882324e-02 -7.648847252130508423e-02 2.716024816036224365e-01 1.591677404940128326e-02 -4.083885997533798218e-02 1.172068342566490173e-01 -9.420856088399887085e-02 1.030209586024284363e-01 1.241932958364486694e-01 -3.101653754711151123e-01 -1.694058477878570557e-01 -2.364828586578369141e-01 -6.299589574337005615e-02 2.815516591072082520e-01 -1.406360566616058350e-01 3.823699057102203369e-02 2.561348080635070801e-01 -1.678828895092010498e-01 2.340066432952880859e-01 1.332961469888687134e-01 1.389118134975433350e-01 1.044295914471149445e-02 -1.672255694866180420e-01 -1.366854906082153320e-01 -2.186432331800460815e-01 2.652416527271270752e-01 -2.357683610171079636e-03 -2.020544856786727905e-01 2.876682877540588379e-01
-3.299102783203125000e-01 -1.535747945308685303e-01 -6.939814239740371704e-02 -2.876138985157012939e-01 2.775114476680755615e-01 3.597874566912651062e-02 -5.033607408404350281e-02 -1.920769214630126953e-01 -1.559090316295623779e-01 -4.288243502378463745e-02 -1.032229363918304443e-01 1.732243597507476807e-01 -1.644030958414077759e-01 -1.769461482763290405e-01 -2.167715728282928467e-01 1.179164201021194458e-01 2.795438170433044434e-01 3.306493163108825684e-02 2.267888002097606659e-02 1.885466277599334717e-01 -3.172280192375183105e-01 2.594172060489654541e-01 -4.183535650372505188e-02 -9.768915176391601562e-02 1.387643907219171524e-02 -3.243322074413299561e-01 1.053183227777481079e-01 3.350517945364117622e-03 6.233585625886917114e-02 7.679712027311325073e-02 -2.271746844053268433e-01 6.209411844611167908e-02
-3.935282230377197266e-01 -1.663541793823242188e-01 -1.239314675331115723e-01 -1.089295670390129089e-01 -1.138735748827457428e-02 3.705657646059989929e-02 2.345964908599853516e-01 -2.373326271772384644e-01 4.947449266910552979e-02 -3.728540614247322083e-02 9.135841578245162964e-02 -1.912859529256820679e-01 -3.352557867765426636e-02 -6.069936603307723999e-02 -1.638326048851013184e-01 -2.306501567363739014e-02 2.250259071588516235e-01 -2.351351082324981689e-03 -1.143236309289932251e-01 -2.805484235286712646e-01 -2.587703168392181396e-01 2.528961002826690674e-01 5.358239263296127319e-02 1.868511438369750977e-01 5.832280963659286499e-03 7.471048831939697266e-02 -2.569909989833831787e-01 -2.694035880267620087e-02 3.005699217319488525e-01 3.334456682205200195e-01 -6.882667541503906250e-02 -8.150102943181991577e-02
9.491062164306640625e-02 -4.486516583710908890e-03 -2.111131250858306885e-01 -1.978910863399505615e-01 -2.452869564294815063e-01 2.500565052032470703e-01 3.139598071575164795e-01 2.364949695765972137e-02 1.835625469684600830e-01 -1.811539381742477417e-02 -1.354106813669204712e-01 6.977082043886184692e-02 4.184750095009803772e-02 7.532218098640441895e-02 -1.119600236415863037e-01 2.541444897651672363e-01 7.790467143058776855e-02 6.142279505729675293e-02 -1.698708683252334595e-01 -2.255429700016975403e-02 -7.941835373640060425e-02 5.258252471685409546e-02 1.481169462203979492e-02 1.105687841773033142e-01 -1.060589700937271118e-01 6.973966211080551147e-02 2.544001340866088867e-01 -1.700119972229003906e-01 5.713290572166442871e-01 1.533419340848922729e-01 -1.487974077463150024e-01 3.333228081464767456e-02
2.268481999635696411e-01 -6.236257404088973999e-02 -7.719916850328445435e-02 -3.110730051994323730e-01 -9.725424647331237793e-02 2.134519629180431366e-02 3.374952673912048340e-01 3.053902275860309601e-02 1.244814619421958923e-01 -2.007632516324520111e-02 -1.856652796268463135e-01 1.109170392155647278e-01 -1.779257506132125854e-01 9.673877805471420288e-02 -6.646900624036788940e-02 1.670858711004257202e-01 -1.784791499376296997e-01 8.006720989942550659e-02 -2.972529269754886627e-03 2.016429007053375244e-01 -1.541767418384552002e-01 1.688007861375808716e-01 -8.627000451087951660e-02 1.862228363752365112e-01 -8.717355132102966309e-02 -5.901839956641197205e-02 9.457723051309585571e-02 -2.829769849777221680e-01 4.556399881839752197e-01 2.374125421047210693e-01 -2.082974463701248169e-01 -1.915320008993148804e-02
1.266797184944152832e-01 1.656141318380832672e-02 -2.084066569805145264e-01 1.001491099596023560e-01 -1.738451421260833740e-01 2.264860868453979492e-01 5.281306430697441101e-02 -8.266451954841613770e-02 -1.097510233521461487e-01 -2.423060685396194458e-01 2.060117386281490326e-02 2.075078785419464111e-01 -2.634068429470062256e-01 -2.648541629314422607e-01 -3.990054875612258911e-02 6.936537474393844604e-02 1.588702499866485596e-01 -1.744125783443450928e-01 7.581228390336036682e-03 -2.842556238174438477e-01 -2.817470133304595947e-01 4.141567051410675049e-01 -7.941326498985290527e-02 -1.002985611557960510e-01 1.078868731856346130e-01 -1.118637770414352417e-01 -1.483590602874755859e-01 -1.132044717669487000e-01 2.613913416862487793e-01 2.147363871335983276e-01 3.897521272301673889e-02 1.309490855783224106e-02
2.466012723743915558e-02 -6.723296642303466797e-02 -3.627259284257888794e-02 -1.014475077390670776e-01 2.696984410285949707e-01 -1.461671441793441772e-01 2.775045633316040039e-01 -8.211720734834671021e-02 2.146901339292526245e-01 -2.605115771293640137e-01 -1.761862039566040039e-01 1.508871316909790039e-01 -1.915781199932098389e-02 -6.421163678169250488e-02 -2.028016597032546997e-01 -1.049843654036521912e-01 1.525004208087921143e-01 -3.938140571117401123e-01 -1.857527345418930054e-01 2.075123041868209839e-01 -2.104104757308959961e-01 2.230044007301330566e-01 -2.467614598572254181e-02 5.491846054792404175e-02 1.418293863534927368e-01 7.401828467845916748e-02 1.530419141054153442e-01 -1.541336923837661743e-01 -9.818080812692642212e-03 3.226011693477630615e-01 -1.485143452882766724e-01 1.687176823616027832e-01
1.778411567211151123e-01 -2.200182341039180756e-02 -4.634170979261398315e-02 -6.261943373829126358e-03 2.469470649957656860e-01 -7.345322519540786743e-03 1.635092198848724365e-01 -1.483711749315261841e-01 9.578514099121093750e-02 -1.214083507657051086e-01 -1.703460514545440674e-01 1.117635145783424377e-02 4.515298306941986084e-01 2.353317476809024811e-02 4.761552438139915466e-02 3.937586769461631775e-02 5.730812996625900269e-02 2.469576001167297363e-01 8.374788612127304077e-02 1.625472903251647949e-01 -1.100908443331718445e-01 3.006721138954162598e-01 2.051558643579483032e-01 2.695270478725433350e-01 2.225398272275924683e-01 -3.007830381393432617e-01 5.248769372701644897e-02 -2.801883220672607422e-02 1.653797924518585205e-01 2.215987294912338257e-01 -2.386355400085449219e-01 5.200460553169250488e-02
1.651383042335510254e-01 1.501358151435852051e-01 -1.373599767684936523e-01 -3.861836194992065430e-01 4.026909172534942627e-01 2.651821821928024292e-02 2.077712416648864746e-01 -3.081440031528472900e-01 4.514291509985923767e-02 -7.600359618663787842e-02 4.754668474197387695e-02 1.189713552594184875e-01 1.379381865262985229e-01 -3.256362164393067360e-03 -1.534500718116760254e-01 -6.317867338657379150e-02 7.374599575996398926e-02 3.267764672636985779e-02 4.578184187412261963e-01 8.227487653493881226e-02 -1.326888650655746460e-01 1.265164315700531006e-01 -5.037629231810569763e-02 7.044261693954467773e-02 1.119123473763465881e-01 1.986486464738845825e-02 -1.744672507047653198e-01 4.114875942468643188e-02 1.915253698825836182e-01 2.293282151222229004e-01 -1.094145029783248901e-01 -1.054067630320787430e-02
1.045503467321395874e-01 1.606600433588027954e-01 4.771313443779945374e-02 7.814144343137741089e-02 1.519889682531356812e-01 7.639142870903015137e-02 1.614148914813995361e-01 -1.886978894472122192e-01 -9.833209216594696045e-02 6.405410915613174438e-02 -1.506706923246383667e-01 -1.194737385958433151e-02 -4.168127849698066711e-02 1.212892979383468628e-01 -1.485784351825714111e-01 7.898613065481185913e-02 2.235901057720184326e-01 -7.859065383672714233e-02 -4.141142070293426514e-01 3.009867966175079346e-01 -1.957219988107681274e-01 2.852197289466857910e-01 1.904427856206893921e-01 -2.024510204792022705e-01 8.017429499886929989e-04 -1.084353495389223099e-02 -1.569542586803436279e-01 -1.871000826358795166e-01 3.508203029632568359e-01 -1.235707029700279236e-01 1.183233261108398438e-01 2.358563691377639771e-01
-2.469969913363456726e-02 -1.798082590103149414e-01 -2.316132783889770508e-01 -1.473389565944671631e-01 -4.732166603207588196e-02 1.035733819007873535e-01 2.330872565507888794e-01 -3.018133640289306641e-01 -5.008906126022338867e-02 9.033604711294174194e-02 -5.315978825092315674e-02 1.223060768097639084e-02 -1.369912549853324890e-02 8.585345745086669922e-02 7.072062045335769653e-02 -6.507859379053115845e-02 3.211580216884613037e-02 1.141816079616546631e-01 -1.763858646154403687e-01 -2.579215466976165771e-01 -1.993428766727447510e-01 -3.758974373340606689e-02 -1.102664694190025330e-02 2.402751147747039795e-02 -1.057670637965202332e-01 -2.658175677061080933e-02 1.477251648902893066e-01 -3.478499948978424072e-01 3.651704490184783936e-01 4.511812627315521240e-01 -1.906920075416564941e-01 -1.460500508546829224e-01
1.591698527336120605e-01 -4.956000670790672302e-02 -2.834151126444339752e-02 -1.819953322410583496e-01 -1.926129683852195740e-02 1.048210263252258301e-01 2.250607311725616455e-01 -3.300518169999122620e-02 2.421936392784118652e-01 -9.005194157361984253e-02 -2.532604336738586426e-01 2.174148894846439362e-02 -1.228352338075637817e-01 1.973464526236057281e-02 1.128043457865715027e-01 2.170068770647048950e-01 -4.598184302449226379e-02 6.659860163927078247e-02 -1.976104974746704102e-01 1.169558241963386536e-01 -1.870774775743484497e-01 1.446503698825836182e-01 1.864600926637649536e-02 3.298167884349822998e-01 -1.516675651073455811e-01 1.383651494979858398e-01 1.986226439476013184e-01 -2.912223339080810547e-01 4.439188539981842041e-01 2.128961235284805298e-01 -1.852739155292510986e-01 3.250171989202499390e-02
1.061159148812294006e-01 -9.967175871133804321e-02 -9.048043936491012573e-02 -2.181002348661422729e-01 -9.865158051252365112e-02 -4.667045723181217909e-04 2.755456864833831787e-01 -4.066343009471893311e-01 1.782007664442062378e-01 -2.249213010072708130e-01 -1.931107789278030396e-01 8.697681874036788940e-02 -2.392316162586212158e-01 -7.382739335298538208e-02 -1.432773023843765259e-01 -5.373371392488479614e-02 1.279390156269073486e-01 2.124656736850738525e-01 -3.051933459937572479e-02 -2.554683387279510498e-01 -2.760686576366424561e-01 1.560647338628768921e-01 1.516904383897781372e-01 -5.263470485806465149e-02 -1.039734333753585815e-01 -3.271552324295043945e-01 7.195524126291275024e-02 -2.385927597060799599e-03 1.852909475564956665e-01 -1.663435399532318115e-01 5.803853273391723633e-02 -1.276310980319976807e-01
-2.797118127346038818e-01 -3.214265406131744385e-02 -2.632806263864040375e-02 -1.066368445754051208e-01 3.056208230555057526e-02 -7.048090919852256775e-03 2.885547578334808350e-01 -3.015036284923553467e-01 -1.463204026222229004e-01 -1.698523163795471191e-01 -1.614605039358139038e-01 1.604021638631820679e-01 2.259832620620727539e-01 1.731239259243011475e-02 -7.526972144842147827e-02 -1.155909821391105652e-01 9.429819881916046143e-02 3.908418491482734680e-02 -8.037875592708587646e-02 -4.601859301328659058e-02 -4.482696577906608582e-02 -1.857165843248367310e-01 3.874526619911193848e-01 -1.669074594974517822e-02 -2.745123393833637238e-02 -3.263436257839202881e-01 5.690260976552963257e-02 -1.375904232263565063e-01 1.995307207107543945e-01 4.119677245616912842e-01 -1.127584055066108704e-01 5.912031233310699463e-02
2.293592840433120728e-01 5.738501995801925659e-02 -1.162892580032348633e-01 -3.263538777828216553e-01 2.071339190006256104e-01 6.556256860494613647e-02 1.044752225279808044e-01 -9.826779365539550781e-02 1.943273395299911499e-01 -2.310405373573303223e-01 7.074715197086334229e-02 1.304097622632980347e-01 1.101205199956893921e-01 9.479727596044540405e-02 2.039757221937179565e-01 -1.505411714315414429e-01 9.204129874706268311e-02 9.593107551336288452e-02 1.056062951683998108e-01 2.455472350120544434e-01 -4.155742228031158447e-01 2.885603308677673340e-01 3.161297738552093506e-02 -5.268360488116741180e-03 -2.145865559577941895e-01 -1.545911282300949097e-01 -4.974126070737838745e-02 -3.358138203620910645e-01 1.344377100467681885e-01 6.505437940359115601e-02 1.534905564039945602e-02 6.254253536462783813e-02
3.816356956958770752e-01 1.091990387067198753e-03 -1.351293027400970459e-01 3.509190380573272705e-01 2.838523499667644501e-02 1.809972673654556274e-01 2.078590542078018188e-01 1.413983553647994995e-01 1.843672692775726318e-01 -9.130840003490447998e-02 1.969111151993274689e-03 -1.510371714830398560e-01 -1.771025508642196655e-01 3.261092305183410645e-02 -2.083739638328552246e-01 1.581785529851913452e-01 3.423809707164764404e-01 1.227174997329711914e-01 1.341641042381525040e-02 1.463668793439865112e-01 -1.270614266395568848e-01 1.644157022237777710e-01 5.593359097838401794e-02 -5.607435107231140137e-02 -1.432286798954010010e-01 -1.941313892602920532e-01 -1.203541457653045654e-01 2.623998560011386871e-02 3.193921744823455811e-01 1.981327384710311890e-01 -1.194495186209678650e-01 1.338723748922348022e-01
2.198839373886585236e-02 -2.274957150220870972e-01 -2.513372302055358887e-01 -3.044024705886840820e-01 -1.374779492616653442e-01 8.578849583864212036e-02 2.128796130418777466e-01 -1.947589814662933350e-01 -1.066721305251121521e-01 1.652606278657913208e-01 -1.995677947998046875e-01 -8.664757944643497467e-03 -1.893802881240844727e-01 -5.883304029703140259e-02 8.580739796161651611e-02 9.943437762558460236e-03 -5.429257825016975403e-02 1.843215227127075195e-01 -7.444591075181961060e-02 -2.764360010623931885e-01 -2.220594286918640137e-01 4.672301188111305237e-02 5.983448773622512817e-02 1.182655841112136841e-01 -3.793725743889808655e-02 -7.782407850027084351e-02 1.684316694736480713e-01 -1.483331769704818726e-01 3.382608294486999512e-01 3.993843793869018555e-01 -1.591691523790359497e-01 -1.094059199094772339e-01
1.437127888202667236e-01 -1.186152249574661255e-01 2.071080170571804047e-02 -2.173938900232315063e-01 1.794445961713790894e-01 1.750414520502090454e-01 8.206550031900405884e-02 -2.405640333890914917e-01 2.407187670469284058e-01 1.225045546889305115e-01 -7.929287850856781006e-02 -2.137971669435501099e-01 -7.718423753976821899e-02 2.494965307414531708e-02 3.372834995388984680e-02 -1.864348351955413818e-02 1.163952350616455078e-01 8.677522651851177216e-03 -1.940222531557083130e-01 2.001308649778366089e-01 -3.731117844581604004e-01 -4.803696274757385254e-02 3.633393943309783936e-01 -2.485970258712768555e-01 1.513467282056808472e-01 -2.332353740930557251e-01 1.136775985360145569e-01 2.142097353935241699e-01 2.124704569578170776e-01 2.587593533098697662e-02 -2.147413194179534912e-01 4.931037873029708862e-02
2.984870411455631256e-02 8.898983895778656006e-02 -3.477883040904998779e-01 -7.217644155025482178e-02 1.850345917046070099e-02 1.010310724377632141e-01 -6.084685027599334717e-02 -4.088703393936157227e-01 -1.031200867146253586e-03 -2.739660441875457764e-01 1.833293139934539795e-01 2.104809880256652832e-02 1.728845238685607910e-01 7.401130348443984985e-02 1.174517720937728882e-02 -1.625129021704196930e-02 1.825832873582839966e-01 -1.444421857595443726e-01 -1.251036375761032104e-01 -2.990562934428453445e-03 -3.549878299236297607e-01 3.267006576061248779e-01 1.738950610160827637e-01 -2.419285848736763000e-02 -5.776665359735488892e-02 -2.993624284863471985e-02 -3.294786438345909119e-02 8.839598298072814941e-02 2.687374353408813477e-01 -1.976357251405715942e-01 -2.831256091594696045e-01 2.664327435195446014e-02
1.198005676269531250e-01 -3.901514112949371338e-01 -2.507412731647491455e-01 2.715562470257282257e-02 1.089017018675804138e-01 7.469007372856140137e-02 1.602671593427658081e-01 -2.293446511030197144e-01 -7.089108228683471680e-02 1.301254183053970337e-01 2.632896006107330322e-01 -2.185061872005462646e-01 1.513593345880508423e-01 9.798052161931991577e-02 -1.630708761513233185e-02 7.753400504589080811e-02 -1.028044000267982483e-01 -6.533740460872650146e-02 -2.842364483512938023e-04 1.309101935476064682e-02 -2.096449583768844604e-01 1.779429763555526733e-01 5.176838859915733337e-02 3.571528568863868713e-02 -3.276320546865463257e-02 -8.711268007755279541e-02 -9.368321299552917480e-02 -1.751239150762557983e-01 2.913219928741455078e-01 2.694992125034332275e-01 -4.416444301605224609e-01 -3.243491426110267639e-02
-1.852073520421981812e-02 -1.322865933179855347e-01 -1.583954393863677979e-01 6.109875440597534180e-02 8.220974355936050415e-02 5.804437026381492615e-02 7.055877894163131714e-02 -2.338511198759078979e-01 -1.363331079483032227e-01 -3.529636561870574951e-01 -7.430886477231979370e-02 -8.087788522243499756e-02 1.015298515558242798e-01 3.128873109817504883e-01 -3.936890065670013428e-01 9.099020808935165405e-02 -1.331357061862945557e-01 -1.368963122367858887e-01 -7.295101881027221680e-02 -1.307316124439239502e-01 -1.886689364910125732e-01 2.847595810890197754e-01 -5.290814489126205444e-02 -1.315595805644989014e-01 1.929385215044021606e-02 -1.490733921527862549e-01 1.525151282548904419e-01 1.220144778490066528e-01 3.963191807270050049e-01 -4.201416741125285625e-04 -1.254108920693397522e-02 2.078297287225723267e-01
8.353579789400100708e-02 -1.343086659908294678e-01 3.433435631450265646e-04 -3.344386816024780273e-02 1.602197438478469849e-01 1.342734545469284058e-01 4.482786729931831360e-02 -1.239624321460723877e-01 1.648147590458393097e-02 3.838215768337249756e-02 1.028500944375991821e-01 2.838939130306243896e-01 -3.932415973395109177e-03 -2.460141479969024658e-01 -7.719777524471282959e-02 1.359228491783142090e-01 1.516626775264739990e-01 2.549602091312408447e-01 -1.247150823473930359e-01 2.632939629256725311e-02 -1.881057620048522949e-01 4.163243472576141357e-01 -2.798140943050384521e-01 3.803631663322448730e-02 -2.635541558265686035e-01 -9.631169587373733521e-02 2.070864289999008179e-02 -1.777535825967788696e-01 3.143918514251708984e-01 1.794305816292762756e-02 -3.636804521083831787e-01 1.125589478760957718e-03
3.168489085510373116e-03 4.432250186800956726e-02 -6.594444811344146729e-02 8.423475176095962524e-02 -8.587868511676788330e-02 3.052060604095458984e-01 2.592349648475646973e-01 -1.627842783927917480e-01 -3.254629671573638916e-02 -9.391066123498603702e-05 -1.446258276700973511e-01 1.094789355993270874e-01 -1.489672362804412842e-01 -1.048655435442924500e-01 -1.655258238315582275e-01 4.270536899566650391e-01 2.653720080852508545e-01 1.253571808338165283e-01 -1.568444818258285522e-01 -2.649813890457153320e-01 -2.593298554420471191e-01 2.337375879287719727e-01 1.506904885172843933e-02 1.428495645523071289e-01 -2.556036412715911865e-01 -9.364703297615051270e-02 -2.591322064399719238e-01 -1.709161996841430664e-01 8.786863833665847778e-02 3.516351804137229919e-02 -9.268497675657272339e-02 -6.282965838909149170e-02
3.196069002151489258e-01 -5.469598993659019470e-02 -2.624449133872985840e-01 8.726704120635986328e-02 1.038358081132173538e-02 1.206951290369033813e-01 3.013583719730377197e-01 -5.975592508912086487e-02 -1.297144740819931030e-01 -1.249924153089523315e-01 -2.193702608346939087e-01 -8.377681672573089600e-02 1.945721060037612915e-01 1.284780502319335938e-01 -2.406019866466522217e-01 -2.355162352323532104e-01 5.395119264721870422e-02 1.884067058563232422e-02 2.487011626362800598e-02 -3.697003126144409180e-01 -1.273477971553802490e-01 9.522058814764022827e-02 1.752962172031402588e-01 1.414887309074401855e-01 2.579412758350372314e-01 -1.633568108081817627e-01 -9.022027254104614258e-02 -9.641459584236145020e-02 2.420318275690078735e-01 -1.528473943471908569e-01 -1.809421479701995850e-01 1.098184213042259216e-01
-5.879491195082664490e-02 -3.281452879309654236e-02 -4.979202523827552795e-02 -1.540501564741134644e-01 7.397117465734481812e-02 1.279079616069793701e-01 -5.781943351030349731e-02 -1.129108145833015442e-01 -4.990010708570480347e-02 -7.107426226139068604e-02 -9.876365959644317627e-02 2.426664084196090698e-01 1.480392217636108398e-01 -1.371320784091949463e-01 -8.687936514616012573e-02 -3.472384214401245117e-01 4.058641791343688965e-01 -1.798135489225387573e-01 -2.984318435192108154e-01 -1.319357454776763916e-01 -3.983386605978012085e-02 2.142432481050491333e-01 2.686128020286560059e-02 -1.766821146011352539e-01 -3.872741386294364929e-02 2.571762725710868835e-02 -4.612746462225914001e-02 -1.517665088176727295e-01 4.635560214519500732e-01 8.470319956541061401e-02 -5.680205672979354858e-02 2.252690941095352173e-01
-8.593572303652763367e-03 -1.491890549659729004e-01 -2.680825293064117432e-01 -2.447080612182617188e-01 -8.741389960050582886e-02 9.485509246587753296e-02 2.589171826839447021e-01 -2.285566329956054688e-01 -6.499628722667694092e-02 -1.649479265324771404e-03 1.684577614068984985e-01 -1.158419847488403320e-01 1.127802282571792603e-01 1.966977864503860474e-01 -1.818324774503707886e-01 -7.111474126577377319e-02 -5.331490188837051392e-02 -6.061548739671707153e-02 -2.442160993814468384e-01 -1.413180232048034668e-01 -2.468758821487426758e-01 2.309089750051498413e-01 -2.124461382627487183e-01 7.328640203922986984e-03 -8.625094778835773468e-03 -2.409394830465316772e-02 -1.653725206851959229e-01 -2.417694330215454102e-01 2.178528159856796265e-01 4.125784039497375488e-01 -1.554736793041229248e-01 2.362789027392864227e-02
1.363409757614135742e-01 2.051159292459487915e-01 -1.874928921461105347e-01 -1.376433856785297394e-02 1.940280646085739136e-01 -9.031651169061660767e-02 4.183984696865081787e-01 -1.498840749263763428e-01 1.730641275644302368e-01 -1.045573130249977112e-01 -1.207103952765464783e-01 2.756992876529693604e-01 9.381757676601409912e-02 -3.767479211091995239e-02 1.505063772201538086e-01 6.140969321131706238e-02 -1.751386672258377075e-01 -5.701465159654617310e-02 -1.202410534024238586e-01 5.202747136354446411e-02 -1.004410609602928162e-01 2.023800164461135864e-01 2.665419280529022217e-01 -3.101201653480529785e-01 6.707126647233963013e-02 -2.195520401000976562e-01 -5.756585858762264252e-03 -8.465109393000602722e-03 1.608496606349945068e-01 3.332461714744567871e-01 -6.906485557556152344e-02 1.694222390651702881e-01
-9.426196664571762085e-02 -1.153114996850490570e-02 -2.004088461399078369e-01 -3.103480935096740723e-01 3.974566757678985596e-01 -3.803243488073348999e-02 1.325459480285644531e-01 -2.591204047203063965e-01 9.574584662914276123e-02 -1.690775752067565918e-01 3.275828659534454346e-01 -5.936903506517410278e-02 -4.759567603468894958e-02 9.322150796651840210e-02 -2.801606655120849609e-01 5.452613905072212219e-02 2.077361494302749634e-01 1.071235835552215576e-01 2.590562105178833008e-01 5.489794164896011353e-02 -1.153699010610580444e-01 2.439757734537124634e-01 1.544261127710342407e-01 4.088119789958000183e-02 -1.130145862698554993e-01 1.213646754622459412e-01 -1.321330070495605469e-01 -8.672935515642166138e-02 1.722057014703750610e-01 5.565814673900604248e-02 -2.055866569280624390e-01 -1.369507461786270142e-01
1.676803678274154663e-01 -1.527856439352035522e-01 -8.352576196193695068e-02 -8.770201355218887329e-02 1.425797790288925171e-01 -6.563575565814971924e-02 4.251015782356262207e-01 -1.575162112712860107e-01 -2.818510234355926514e-01 -3.394462168216705322e-01 -6.137144565582275391e-02 9.542483836412429810e-02 -3.772143423557281494e-01 2.935123071074485779e-02 5.631346628069877625e-02 -1.962501853704452515e-01 2.125209420919418335e-01 -9.756556153297424316e-02 -4.689469933509826660e-02 1.387653648853302002e-01 -1.784778088331222534e-01 4.270721226930618286e-02 -1.661277562379837036e-01 -7.415817677974700928e-02 -1.289809346199035645e-01 -6.662324070930480957e-02 -1.257535666227340698e-01 3.971827775239944458e-02 1.386825293302536011e-01 -4.771130043081939220e-04 -3.296679556369781494e-01 -4.519937559962272644e-02
1.388280000537633896e-02 9.292174875736236572e-02 -1.335954219102859497e-01 -3.572077676653862000e-02 2.192572653293609619e-01 3.674049377441406250e-01 3.554962873458862305e-01 -1.249786242842674255e-01 1.395549178123474121e-01 6.467880308628082275e-02 -6.031480804085731506e-02 2.822405695915222168e-01 -2.104250937700271606e-01 -2.273783832788467407e-01 -2.478264272212982178e-01 1.841611117124557495e-01 2.750768065452575684e-01 -9.372056275606155396e-02 -1.359533667564392090e-01 1.552297919988632202e-01 -1.276799738407135010e-01 -1.394836455583572388e-01 1.211975440382957458e-01 1.565258800983428955e-01 9.653347730636596680e-02 -1.923405081033706665e-01 -1.660827994346618652e-01 -2.382054924964904785e-02 9.455833584070205688e-02 2.492242604494094849e-01 -3.389073163270950317e-02 -8.818461559712886810e-03
1.945812255144119263e-01 -1.742918193340301514e-01 -2.263690829277038574e-01 1.676329784095287323e-02 -8.614066988229751587e-02 3.332089483737945557e-01 5.782165378332138062e-02 3.873990476131439209e-02 1.744517534971237183e-01 -3.178901225328445435e-02 -6.713707745075225830e-02 5.178516358137130737e-02 -3.707133531570434570e-01 -7.586380839347839355e-02 -1.877334266901016235e-01 -5.463940277695655823e-02 1.622987389564514160e-01 -2.659865282475948334e-02 1.472388505935668945e-01 1.463567614555358887e-01 1.652894541621208191e-02 1.817472130060195923e-01 1.995473802089691162e-01 -3.004539385437965393e-02 -9.247117675840854645e-03 -4.758917912840843201e-02 -1.113207265734672546e-01 -1.283240020275115967e-01 4.773548543453216553e-01 2.464135438203811646e-01 -1.493764966726303101e-01 2.249731123447418213e-01
-1.170291081070899963e-01 -7.943109422922134399e-02 5.544058978557586670e-02 -2.034436017274856567e-01 2.382479459047317505e-01 2.711736559867858887e-01 3.942412137985229492e-01 -2.328407764434814453e-01 6.827691942453384399e-02 -1.112459823489189148e-01 -2.463085502386093140e-01 -8.963564783334732056e-02 -1.397571265697479248e-01 1.119068562984466553e-01 6.165314093232154846e-02 1.905051320791244507e-01 -1.530031859874725342e-01 -2.281588613986968994e-01 -2.934919297695159912e-02 1.821415275335311890e-01 1.214992329478263855e-01 1.921754181385040283e-01 1.051237923093140125e-03 -3.585823625326156616e-02 1.662163138389587402e-01 -1.337672472000122070e-01 7.368390448391437531e-03 -2.419533580541610718e-02 4.522971808910369873e-01 7.653463631868362427e-02 -1.293646246194839478e-01 4.353132098913192749e-02
-5.161328613758087158e-02 -3.347530961036682129e-01 -3.568690419197082520e-01 -5.681972578167915344e-02 1.633943617343902588e-01 3.236937224864959717e-01 9.603985399007797241e-02 -1.389641612768173218e-01 -2.151862382888793945e-01 -3.767299652099609375e-02 -2.370616793632507324e-01 2.445986419916152954e-01 -2.724927850067615509e-02 -9.084521234035491943e-02 -1.404651999473571777e-01 -1.935668438673019409e-01 6.326746195554733276e-02 -1.574106216430664062e-01 1.866763085126876831e-02 -6.364379078149795532e-02 3.605815768241882324e-02 4.046558737754821777e-01 -6.257769186049699783e-03 6.686947494745254517e-02 9.874983876943588257e-02 1.083007007837295532e-01 -3.468994051218032837e-02 4.271590709686279297e-02 1.398126780986785889e-01 3.296337127685546875e-01 -7.358206808567047119e-02 6.221747770905494690e-02
2.952544093132019043e-01 -1.062241941690444946e-01 -1.590066552162170410e-01 -1.926920264959335327e-01 -5.944213643670082092e-02 1.049923822283744812e-01 3.476157039403915405e-02 -1.780924946069717407e-01 -7.174189388751983643e-02 -3.947029635310173035e-02 -2.645338475704193115e-01 1.716665774583816528e-01 1.369256675243377686e-01 7.080431282520294189e-02 -2.118006497621536255e-01 -6.655519455671310425e-02 1.367788314819335938e-01 -3.287944197654724121e-01 3.859582915902137756e-02 2.132086455821990967e-01 -1.666509956121444702e-01 4.437124431133270264e-01 8.953194320201873779e-02 -2.139057666063308716e-01 -7.305584847927093506e-02 -2.180006951093673706e-01 2.520513832569122314e-01 -3.700533881783485413e-02 3.768785670399665833e-02 1.508462876081466675e-01 -1.176052913069725037e-01 6.700166314840316772e-02
2.758737802505493164e-01 1.255873590707778931e-02 -1.449074037373065948e-02 -4.874471202492713928e-02 2.998233027756214142e-02 -2.179429084062576294e-01 1.799114234745502472e-02 -2.873072326183319092e-01 9.230783581733703613e-02 -1.821032017469406128e-01 -1.845376342535018921e-01 -3.274646401405334473e-02 8.682893216609954834e-02 4.265881776809692383e-01 -6.746463477611541748e-02 -1.222436279058456421e-01 5.232146382331848145e-02 -1.215876787900924683e-01 -1.731002144515514374e-02 -5.169313773512840271e-02 -1.669399440288543701e-01 3.306780159473419189e-01 7.330408692359924316e-02 1.057984121143817902e-02 2.460316121578216553e-01 -2.142251431941986084e-01 -1.550343185663223267e-01 -2.741318941116333008e-01 2.713819742202758789e-01 -2.967710606753826141e-03 -1.511642187833786011e-01 1.968540847301483154e-01
3.415720537304878235e-02 -2.477532923221588135e-01 -1.408558338880538940e-01 -3.499723272398114204e-03 2.576579153537750244e-01 1.817997395992279053e-01 2.768063545227050781e-01 -2.715736627578735352e-01 -1.581231653690338135e-01 9.782575815916061401e-02 -8.452501147985458374e-02 -1.900678724050521851e-01 2.263350486755371094e-01 -4.151066020131111145e-02 -4.272003471851348877e-02 8.569224923849105835e-02 4.920439794659614563e-02 8.173699676990509033e-02 1.191115081310272217e-01 -7.310906052589416504e-02 -5.355862379074096680e-01 1.611451208591461182e-01 2.825255505740642548e-02 1.878961771726608276e-01 -2.422202378511428833e-01 9.150119870901107788e-02 -4.443348944187164307e-02 -2.030163556337356567e-01 1.759387850761413574e-01 -7.851373404264450073e-02 -3.240823000669479370e-02 4.317393898963928223e-02
2.461582794785499573e-02 -2.914924919605255127e-01 -8.710585534572601318e-02 -9.167823195457458496e-02 -5.900627002120018005e-02 1.117747649550437927e-01 4.446737468242645264e-02 -1.444593071937561035e-01 -1.825367957353591919e-01 -3.009035624563694000e-02 -2.234796434640884399e-01 2.037249058485031128e-01 5.930269882082939148e-02 1.707333885133266449e-02 -8.623309433460235596e-02 -1.101910769939422607e-01 5.245956182479858398e-01 -2.053305655717849731e-01 -1.109967902302742004e-01 -7.710576802492141724e-02 -7.114958018064498901e-02 2.381677329540252686e-01 2.860139906406402588e-01 -7.109342515468597412e-02 8.996920287609100342e-02 1.129643097519874573e-01 2.104167044162750244e-01 -5.467311665415763855e-02 3.125891983509063721e-01 2.249027192592620850e-01 1.658632047474384308e-02 9.795302897691726685e-02
-1.919944398105144501e-02 -1.367451846599578857e-01 -1.063397228717803955e-01 1.458069086074829102e-01 -1.032984852790832520e-01 2.714840471744537354e-01 2.088432163000106812e-01 -1.548176407814025879e-01 1.129917651414871216e-01 -2.303622961044311523e-01 -1.003358978778123856e-02 -5.727026239037513733e-02 -1.874967068433761597e-01 1.840318292379379272e-01 -3.984594047069549561e-01 5.328547582030296326e-02 3.472827374935150146e-02 2.857966534793376923e-02 -1.283590346574783325e-01 -4.913280159235000610e-02 -2.131818383932113647e-01 3.201289847493171692e-02 1.833471804857254028e-01 -3.423923552036285400e-01 -2.055618911981582642e-01 -2.160604149103164673e-01 -4.514637961983680725e-02 8.790510892868041992e-02 3.928016722202301025e-01 -8.437354117631912231e-02 -1.355319935828447342e-02 1.342671513557434082e-01
-5.196759849786758423e-02 -5.243011284619569778e-03 -9.979660063982009888e-02 -7.547637820243835449e-02 2.777947187423706055e-01 3.380429446697235107e-01 3.271839320659637451e-01 -2.798030376434326172e-01 -1.298891454935073853e-01 -1.791349053382873535e-01 -9.809794276952743530e-02 -5.313523486256599426e-02 3.800668939948081970e-02 2.477383613586425781e-01 7.197275012731552124e-02 -1.819480657577514648e-01 1.274196803569793701e-01 3.017226159572601318e-01 2.017166167497634888e-01 5.275360867381095886e-02 -2.009232789278030396e-01 3.028068542480468750e-01 4.284430295228958130e-02 1.444370206445455551e-02 5.172708258032798767e-02 -1.229971125721931458e-01 -1.978914719074964523e-03 -1.956378519535064697e-01 -1.243013963103294373e-01 7.702049612998962402e-02 -2.764474749565124512e-01 -5.985982343554496765e-02
6.622861325740814209e-02 -6.417027115821838379e-02 -1.040467768907546997e-01 -3.213401734828948975e-01 -2.033931389451026917e-02 6.783854216337203979e-02 3.400083482265472412e-01 -6.458150595426559448e-02 1.039458066225051880e-01 1.507509648799896240e-01 -2.158976048231124878e-01 1.236652582883834839e-01 -9.399605542421340942e-02 5.609696730971336365e-02 2.288898453116416931e-02 3.766433894634246826e-01 2.248498797416687012e-02 1.626065671443939209e-01 -3.713579475879669189e-02 1.324813067913055420e-01 -2.156642377376556396e-01 4.540495947003364563e-02 -2.014892920851707458e-02 8.840028196573257446e-02 -1.235887929797172546e-01 1.097141057252883911e-01 1.657718718051910400e-01 -1.715236157178878784e-01 4.988046884536743164e-01 2.030837684869766235e-01 -1.608839482069015503e-01 1.448902767151594162e-03
1.261515766382217407e-01 -9.250503778457641602e-02 -1.553125381469726562e-01 -2.586729265749454498e-02 2.087724804878234863e-01 8.836991339921951294e-02 -6.015296094119548798e-03 -3.452747687697410583e-02 1.542127039283514023e-02 -7.009485363960266113e-02 -2.956546843051910400e-01 2.316261827945709229e-01 -3.400141000747680664e-02 6.361580640077590942e-02 -3.284059762954711914e-01 4.720969870686531067e-02 2.789526879787445068e-01 -6.737115234136581421e-02 4.156913608312606812e-02 1.317474395036697388e-01 -7.445054594427347183e-03 -3.147295862436294556e-02 2.338760942220687866e-01 -2.978520989418029785e-01 -1.191404238343238831e-01 -1.031195595860481262e-01 -5.147127807140350342e-02 6.462556868791580200e-02 3.755835890769958496e-01 3.871451914310455322e-01 9.062769822776317596e-04 -2.609988451004028320e-01
9.210302494466304779e-03 -1.245678663253784180e-01 -1.496559083461761475e-01 -1.899847835302352905e-01 2.143775075674057007e-01 7.464727759361267090e-02 -1.036196388304233551e-02 -2.785877287387847900e-01 6.273764371871948242e-02 -7.960993051528930664e-02 -2.314708232879638672e-01 7.118199765682220459e-02 6.445939838886260986e-02 5.378664284944534302e-02 -2.619956731796264648e-01 -2.475949823856353760e-01 5.385337863117456436e-03 3.721254691481590271e-02 1.142590194940567017e-01 1.604194641113281250e-01 -9.022601693868637085e-02 3.580965697765350342e-01 -8.890239149332046509e-02 7.502970099449157715e-02 -8.870648592710494995e-02 -2.890178859233856201e-01 1.194039061665534973e-01 -2.518981695175170898e-01 -8.049827814102172852e-02 4.224703311920166016e-01 -8.230661600828170776e-02 1.994750201702117920e-01
1.914156675338745117e-01 -1.350988596677780151e-01 -2.708040475845336914e-01 6.056131795048713684e-02 -2.061538249254226685e-01 2.272503077983856201e-01 5.583237856626510620e-02 -1.442704163491725922e-02 1.879960149526596069e-01 -1.434663496911525726e-02 1.163535192608833313e-01 1.996425688266754150e-01 -2.784065902233123779e-01 -2.199364602565765381e-01 1.895945146679878235e-02 -6.068614125251770020e-02 3.878022134304046631e-01 -1.640345603227615356e-01 6.959707289934158325e-02 -3.047288581728935242e-02 -3.480822145938873291e-01 1.083094701170921326e-01 1.273621469736099243e-01 -1.335387118160724640e-02 1.352108418941497803e-01 -1.210155859589576721e-01 9.957678616046905518e-02 -1.751406341791152954e-01 2.825882434844970703e-01 2.247227877378463745e-01 3.210403770208358765e-02 1.204355806112289429e-01
2.059399336576461792e-01 -1.541426628828048706e-01 -8.394204080104827881e-02 -8.081565797328948975e-02 9.271903336048126221e-02 2.158524245023727417e-01 2.039637416601181030e-01 -1.352638900279998779e-01 -3.976559673901647329e-04 -1.849880367517471313e-01 -1.080152168869972229e-01 9.044823050498962402e-02 -1.982617676258087158e-01 -3.812700137495994568e-02 1.393754966557025909e-02 1.488229334354400635e-01 8.422285318374633789e-02 1.943525299429893494e-02 -1.298621296882629395e-01 8.218351006507873535e-02 -3.231004774570465088e-01 3.156645298004150391e-01 -6.478995550423860550e-03 -3.732579946517944336e-01 4.206633567810058594e-01 -2.551890164613723755e-02 -2.138060331344604492e-01 -1.879841238260269165e-01 9.698083251714706421e-02 -1.151342466473579407e-01 1.097830533981323242e-01 -1.418714523315429688e-01
1.064166277647018433e-01 -2.664424479007720947e-01 7.620850205421447754e-02 -2.786605358123779297e-01 7.785723358392715454e-02 1.348017305135726929e-01 1.867977976799011230e-01 6.731369346380233765e-02 2.476814016699790955e-02 -9.573433548212051392e-02 1.346044987440109253e-01 2.431370550766587257e-03 -1.165783964097499847e-02 -1.050563976168632507e-01 -4.687933623790740967e-02 6.305250525474548340e-02 2.901636660099029541e-01 -2.122060209512710571e-01 1.133470237255096436e-01 1.489481925964355469e-01 -3.203805088996887207e-01 2.657812088727951050e-02 -5.331617221236228943e-02 -1.109212934970855713e-01 1.448167487978935242e-02 -1.153104230761528015e-01 1.445780992507934570e-01 -3.904606103897094727e-01 2.826668024063110352e-01 2.570093274116516113e-01 -3.059722781181335449e-01 -1.269654780626296997e-01
2.196598052978515625e-01 -4.617421329021453857e-02 -2.805595695972442627e-01 -1.595865339040756226e-01 9.872937202453613281e-02 7.814751565456390381e-02 3.240410089492797852e-01 -1.149337589740753174e-01 -1.179220229387283325e-01 -1.655673533678054810e-01 -1.715142726898193359e-01 -1.552820056676864624e-01 -1.922144144773483276e-01 1.300856322050094604e-01 3.438766300678253174e-01 1.315051168203353882e-01 1.660294234752655029e-01 -1.155171394348144531e-01 1.488564610481262207e-01 2.335995063185691833e-02 1.042065396904945374e-02 2.839178740978240967e-01 8.925394713878631592e-02 1.360988169908523560e-01 -2.987844645977020264e-01 -2.791119217872619629e-01 -1.821467429399490356e-01 -2.562735043466091156e-02 1.617383360862731934e-01 -6.441366672515869141e-02 -9.122182428836822510e-02 1.290248334407806396e-01
1.899745464324951172e-01 -5.233132839202880859e-02 -1.667279899120330811e-01 -1.130093857645988464e-01 -3.975239023566246033e-02 2.645403146743774414e-01 -8.414681255817413330e-02 -2.716522663831710815e-02 3.517881035804748535e-02 -2.178248018026351929e-01 7.138770818710327148e-02 7.870922237634658813e-02 -3.347508907318115234e-01 1.290053725242614746e-01 -3.853631913661956787e-01 7.011757791042327881e-02 1.274176985025405884e-01 -6.363302236422896385e-04 6.711078435182571411e-02 2.071116417646408081e-01 -5.297773703932762146e-02 3.306423127651214600e-01 3.301281929016113281e-01 1.850835531949996948e-01 -4.193331301212310791e-02 -7.493412494659423828e-02 -2.282127365469932556e-02 -1.445543318986892700e-01 3.624312877655029297e-01 -4.500233381986618042e-02 -7.959515601396560669e-02 1.077466607093811035e-01
2.101454883813858032e-01 -1.185153871774673462e-01 -2.138502895832061768e-01 -9.750103205442428589e-02 1.893399953842163086e-01 3.376652896404266357e-01 2.045248895883560181e-01 -1.813477128744125366e-01 -5.268587172031402588e-02 2.808374464511871338e-01 1.896957904100418091e-01 1.371483970433473587e-02 -1.482533365488052368e-01 2.852373123168945312e-01 -8.831299841403961182e-02 1.429847329854965210e-01 7.871651905588805676e-04 3.955079987645149231e-02 -2.756307125091552734e-01 2.408283948898315430e-02 4.610266769304871559e-04 1.695337742567062378e-01 -6.049498915672302246e-02 1.906970888376235962e-01 1.081936657428741455e-01 -9.883491694927215576e-02 1.112066432833671570e-01 -2.426086068153381348e-01 2.393179237842559814e-01 9.296552091836929321e-02 -3.265877962112426758e-01 -2.022501640021800995e-02
8.136905729770660400e-02 4.784378036856651306e-02 -2.026467323303222656e-01 -2.324430048465728760e-01 5.275769531726837158e-02 -1.703820824623107910e-01 4.109415113925933838e-01 -5.784921348094940186e-02 -1.578740216791629791e-02 -1.891474127769470215e-01 -9.500084817409515381e-02 -8.184923976659774780e-02 1.895485818386077881e-01 1.651065051555633545e-01 4.824580252170562744e-02 -1.805995404720306396e-01 2.294357120990753174e-01 -6.021003425121307373e-02 -2.042925171554088593e-02 -2.028636187314987183e-01 -9.657762944698333740e-02 -2.707073092460632324e-02 1.760427653789520264e-01 2.539323270320892334e-01 1.401788443326950073e-01 -1.228562220931053162e-01 1.697443574666976929e-01 -1.542653888463973999e-01 4.238156378269195557e-01 1.682301312685012817e-01 -1.923071295022964478e-01 8.031936734914779663e-02
3.354727029800415039e-01 -2.708474993705749512e-01 -1.639938652515411377e-01 -2.181931585073471069e-01 1.620388180017471313e-01 2.837218344211578369e-01 -1.213101856410503387e-02 -3.524671494960784912e-01 1.102897226810455322e-01 9.469427913427352905e-02 -1.469134837388992310e-01 2.487615197896957397e-01 7.023010402917861938e-02 -6.760173290967941284e-02 -6.404664367437362671e-02 1.966632530093193054e-02 5.282910913228988647e-02 -1.293559223413467407e-01 -6.204542587511241436e-04 1.554811298847198486e-01 -1.748616695404052734e-01 1.080396622419357300e-01 -7.847067713737487793e-02 -9.824323654174804688e-02 4.686907678842544556e-02 -4.087859094142913818e-01 9.539483487606048584e-02 -1.368063539266586304e-01 9.833727031946182251e-02 -2.141720801591873169e-01 -9.097573906183242798e-02 1.648711413145065308e-01
7.374355196952819824e-02 -1.038877367973327637e-01 -5.100355669856071472e-02 4.620740190148353577e-03 2.089799344539642334e-01 5.849293991923332214e-02 2.169014066457748413e-01 1.383183151483535767e-01 -1.134832948446273804e-01 -1.589622050523757935e-01 -2.994423508644104004e-01 -2.799031697213649750e-02 1.150354072451591492e-01 1.191282272338867188e-01 8.179798722267150879e-03 1.922810450196266174e-02 -7.590138819068670273e-03 6.482665892690420151e-03 8.561024442315101624e-03 -2.807052433490753174e-01 -1.943944692611694336e-01 2.754491269588470459e-01 -9.666462242603302002e-02 -8.000759035348892212e-02 -1.217063292860984802e-01 -2.067205458879470825e-01 -3.905237093567848206e-02 -3.498977124691009521e-01 7.864023000001907349e-02 3.669520914554595947e-01 -3.088647425174713135e-01 2.920727729797363281e-01
3.701569279655814171e-03 -8.871521055698394775e-02 4.246921464800834656e-02 -2.609572708606719971e-01 2.830777764320373535e-01 2.443244457244873047e-01 4.203102290630340576e-01 1.811722852289676666e-02 -1.148871183395385742e-01 -1.293770223855972290e-01 -7.211073487997055054e-02 4.927194863557815552e-02 -2.207515388727188110e-01 2.643174529075622559e-01 -1.328149288892745972e-01 -2.685803472995758057e-01 2.450007572770118713e-02 5.005943402647972107e-02 1.006910949945449829e-01 1.813103556632995605e-01 -8.366951346397399902e-02 1.915182769298553467e-01 -3.840226307511329651e-02 2.912491187453269958e-02 1.033415719866752625e-01 -9.096172451972961426e-02 4.643357172608375549e-02 -2.706247270107269287e-01 8.990845642983913422e-03 2.098220735788345337e-01 -2.874626517295837402e-01 2.150638550519943237e-01
6.000555586069822311e-03 9.817571938037872314e-02 -1.992890536785125732e-01 -1.033694297075271606e-01 -2.690232358872890472e-02 1.514932066202163696e-01 2.605051100254058838e-01 -1.597860753536224365e-01 -4.374600201845169067e-02 -1.623161584138870239e-01 -6.684219837188720703e-02 -2.446235418319702148e-01 1.682074517011642456e-01 1.659331470727920532e-02 -1.893775165081024170e-01 1.037336066365242004e-01 -3.857980947941541672e-03 8.527591079473495483e-02 -1.948740184307098389e-01 -9.707163088023662567e-03 -2.775948047637939453e-01 2.864112257957458496e-01 -2.450722604990005493e-01 1.830427907407283783e-02 5.590329319238662720e-02 1.200538054108619690e-01 -2.692611217498779297e-01 -3.401828408241271973e-01 2.768044471740722656e-01 3.277249038219451904e-01 3.563862992450594902e-03 2.120179496705532074e-02
3.868688642978668213e-01 -1.692668534815311432e-02 -7.788178510963916779e-03 -2.710488736629486084e-01 -2.469916939735412598e-01 2.735175490379333496e-01 2.592422664165496826e-01 -2.637444138526916504e-01 3.567779809236526489e-02 -1.457892805337905884e-01 -1.426556054502725601e-02 1.377732604742050171e-01 1.005608215928077698e-01 5.719096213579177856e-02 -1.321420520544052124e-01 6.179182231426239014e-02 3.302909806370735168e-02 -3.271430134773254395e-01 -8.440433442592620850e-02 -3.118521720170974731e-02 -2.336740642786026001e-01 3.135095238685607910e-01 5.644966661930084229e-02 1.786937005817890167e-02 2.840180993080139160e-01 1.408187299966812134e-01 1.843262165784835815e-01 -8.544605970382690430e-02 9.327050298452377319e-02 2.290800027549266815e-02 -5.137489363551139832e-02 3.623995557427406311e-02
2.168968878686428070e-02 -1.262143552303314209e-01 -2.674537897109985352e-01 -1.357380896806716919e-01 4.132036566734313965e-01 -1.456610709428787231e-01 1.241475716233253479e-01 -2.018047422170639038e-01 8.585226535797119141e-02 -2.832555174827575684e-01 5.328114703297615051e-02 -9.722248464822769165e-02 -2.059461027383804321e-01 -1.398391723632812500e-01 1.489161103963851929e-01 1.845304109156131744e-02 1.556322127580642700e-01 2.661712169647216797e-01 1.243726015090942383e-01 6.808804720640182495e-02 -2.560755610466003418e-01 2.282620370388031006e-01 -2.399946600198745728e-01 -6.527876853942871094e-02 -1.854558885097503662e-01 -8.139999955892562866e-02 -4.636193066835403442e-02 -2.304556593298912048e-02 1.858596652746200562e-01 1.761010438203811646e-01 -2.167724370956420898e-01 1.010651141405105591e-01
2.677860558032989502e-01 -1.764992326498031616e-01 -1.132709085941314697e-01 -1.756016612052917480e-01 -2.997940778732299805e-02 2.243027389049530029e-01 3.194198608398437500e-01 -1.105936840176582336e-01 -2.040760368108749390e-01 -4.536532983183860779e-02 9.383934549987316132e-03 2.761927247047424316e-02 -1.929937899112701416e-01 1.544893682003021240e-01 2.199042439460754395e-01 1.040567308664321899e-01 -2.633779495954513550e-02 -2.422861158847808838e-01 1.250473260879516602e-01 1.480942219495773315e-01 -1.115963235497474670e-01 1.638151705265045166e-01 2.229793518781661987e-01 2.468361556529998779e-01 -6.246950849890708923e-02 -2.865234017372131348e-01 -2.069353312253952026e-01 -1.637994945049285889e-01 2.141381949186325073e-01 -9.531261771917343140e-02 -7.441133260726928711e-02 2.451887130737304688e-01
-4.610320180654525757e-02 5.881684273481369019e-02 -1.869444400072097778e-01 -1.189591437578201294e-01 -5.319566279649734497e-02 1.488761305809020996e-01 5.086314305663108826e-02 -6.653381139039993286e-02 2.910176217555999756e-01 -7.687551528215408325e-02 2.995016239583492279e-02 1.450368762016296387e-01 -2.611413598060607910e-01 -1.499959379434585571e-01 -3.521012365818023682e-01 1.498528867959976196e-01 7.260752469301223755e-02 8.556293696165084839e-02 -3.115717135369777679e-02 1.077141016721725464e-01 -1.777841150760650635e-02 5.531358718872070312e-01 2.757003307342529297e-01 5.682725459337234497e-02 -1.021952717565000057e-03 -1.955486088991165161e-01 -2.055568248033523560e-01 -1.609641015529632568e-01 1.680214405059814453e-01 4.191686213016510010e-02 -1.258981674909591675e-01 2.694414742290973663e-02
3.313201665878295898e-01 -9.132840484380722046e-02 -1.179514899849891663e-01 3.834317997097969055e-02 3.578185141086578369e-01 1.324438154697418213e-01 4.691076278686523438e-01 -2.090289890766143799e-01 9.098757803440093994e-02 1.187596819363534451e-03 -3.070785314776003361e-04 -9.609120339155197144e-02 -9.338267892599105835e-02 -2.089187353849411011e-01 -1.410026848316192627e-01 1.336892228573560715e-02 1.238333061337471008e-01 1.496086418628692627e-01 -2.501447871327400208e-02 -1.393157895654439926e-02 -7.714512199163436890e-02 -5.422009900212287903e-02 4.106730818748474121e-01 1.078139021992683411e-01 -1.241364702582359314e-01 -3.083482682704925537e-01 -7.640408817678689957e-03 1.837604492902755737e-02 1.371380835771560669e-01 1.488282438367605209e-02 -8.098088949918746948e-02 -5.527931824326515198e-02
2.907677292823791504e-01 1.047995239496231079e-01 -2.423410415649414062e-01 2.242999076843261719e-01 2.446879744529724121e-01 3.186051845550537109e-01 4.406948760151863098e-02 -2.096450030803680420e-01 -5.330342054367065430e-02 6.007282808423042297e-02 -1.214965060353279114e-01 8.032047003507614136e-02 -2.792814671993255615e-01 -2.954446077346801758e-01 -1.642218381166458130e-01 -4.763843119144439697e-02 1.448854655027389526e-01 1.865909695625305176e-01 -1.431003063917160034e-01 -1.176681295037269592e-01 -1.600905321538448334e-02 2.015197873115539551e-01 1.714973002672195435e-01 1.730004549026489258e-01 3.197123063728213310e-03 -1.777987182140350342e-01 -1.572257727384567261e-01 9.395407140254974365e-02 1.935998052358627319e-01 1.640883982181549072e-01 -2.051487416028976440e-01 -6.300866603851318359e-02
-8.023052662611007690e-02 1.513567119836807251e-01 -1.707794964313507080e-01 -5.820319429039955139e-02 1.700829416513442993e-01 2.533732950687408447e-01 2.596498131752014160e-01 1.106497645378112793e-01 4.439927637577056885e-02 5.867172032594680786e-02 -3.558458760380744934e-02 -1.110836789011955261e-01 9.866071864962577820e-03 8.568945340812206268e-03 -7.854933291673660278e-02 -1.767123937606811523e-01 -6.804533302783966064e-02 -9.268277138471603394e-02 -2.522811293601989746e-01 -2.167143821716308594e-01 -2.902584075927734375e-01 3.529713749885559082e-01 -3.546179831027984619e-01 2.002507215365767479e-03 7.403877377510070801e-02 -1.435119211673736572e-01 -5.540359765291213989e-03 -2.147643417119979858e-01 1.565173268318176270e-01 2.430118769407272339e-01 -2.915532588958740234e-01 9.752176702022552490e-02
-3.698668628931045532e-02 8.582857251167297363e-02 -2.998732328414916992e-01 -2.379256300628185272e-02 5.085432156920433044e-02 1.684641689062118530e-01 -1.444145739078521729e-01 -4.591999351978302002e-01 -1.765978187322616577e-01 -1.427161544561386108e-01 -8.508575148880481720e-03 8.737633377313613892e-02 1.872615516185760498e-01 2.603090703487396240e-01 -1.322410702705383301e-01 5.679854005575180054e-02 7.624470442533493042e-02 -2.249692678451538086e-01 9.281710535287857056e-02 -1.361169666051864624e-01 -4.331190884113311768e-01 9.488959610462188721e-02 5.856346711516380310e-02 1.413534581661224365e-01 5.458490923047065735e-02 -1.621125638484954834e-01 9.186956286430358887e-02 8.164386451244354248e-02 2.879371345043182373e-01 -2.687470056116580963e-03 -1.273097395896911621e-01 9.068308025598526001e-02
5.572212859988212585e-02 -2.653993070125579834e-01 -7.355664670467376709e-02 -1.585976183414459229e-01 4.968410357832908630e-04 3.001457452774047852e-01 2.197028249502182007e-01 -9.378829598426818848e-02 1.874444931745529175e-01 -3.774534165859222412e-02 6.254301965236663818e-02 -1.361376345157623291e-01 1.170852854847908020e-01 2.303846031427383423e-01 -3.032561205327510834e-02 5.427284911274909973e-02 -1.459476202726364136e-01 5.984226614236831665e-02 -2.952291071414947510e-01 -1.202447935938835144e-01 -1.039045453071594238e-01 2.040675580501556396e-01 -1.278757601976394653e-01 6.374313682317733765e-02 1.314647309482097626e-02 -3.766525164246559143e-02 2.609080970287322998e-01 -1.966173201799392700e-01 3.905127048492431641e-01 3.678162097930908203e-01 -1.532131582498550415e-01 1.194299384951591492e-02
2.484107315540313721e-01 -1.458256244659423828e-01 -2.381216585636138916e-01 -5.519597604870796204e-02 -6.712085008621215820e-02 2.859866619110107422e-01 4.292622506618499756e-01 -1.770018413662910461e-02 -5.191469192504882812e-02 -2.139233946800231934e-01 1.880111992359161377e-01 -5.360512435436248779e-02 5.599452555179595947e-02 1.533285677433013916e-01 -1.927156746387481689e-01 -1.073836013674736023e-01 8.175697177648544312e-03 1.212891191244125366e-01 -1.297826021909713745e-01 -7.212301250547170639e-03 -7.855335134081542492e-04 3.224855661392211914e-01 1.047051027417182922e-01 -3.038964271545410156e-01 6.017178669571876526e-02 7.614497840404510498e-02 -2.377322502434253693e-02 2.710503935813903809e-01 2.493211328983306885e-01 5.566606670618057251e-02 -1.271380931138992310e-01 1.433412730693817139e-01
1.999242305755615234e-01 2.408328093588352203e-02 -2.414696365594863892e-01 1.866836845874786377e-01 1.363416761159896851e-01 3.667193278670310974e-02 3.369278609752655029e-01 -2.836827039718627930e-01 -2.747215926647186279e-01 -7.640419155359268188e-02 -1.442423015832901001e-01 4.102376289665699005e-03 2.509832382202148438e-01 -6.686849147081375122e-02 1.497617661952972412e-01 6.435572355985641479e-02 -1.030592843890190125e-01 1.075392588973045349e-01 -8.401037193834781647e-03 1.479449570178985596e-01 -6.413180381059646606e-02 1.417640745639801025e-01 9.463936090469360352e-02 -2.091790139675140381e-01 5.167953297495841980e-02 -4.021631777286529541e-01 4.586622491478919983e-02 -2.029092796146869659e-02 2.201450169086456299e-01 2.165419161319732666e-01 -2.327285856008529663e-01 1.367130279541015625e-01
5.046998336911201477e-02 -3.736836835741996765e-02 -2.976368963718414307e-01 -2.151175588369369507e-02 2.178286612033843994e-01 -1.466671526432037354e-01 3.062570393085479736e-01 -1.822291016578674316e-01 -3.804288432002067566e-02 1.027983799576759338e-01 -3.451002761721611023e-02 -1.705151051282882690e-01 2.409217059612274170e-01 -4.356168210506439209e-02 -1.835764944553375244e-01 -9.916909039020538330e-02 -1.455392241477966309e-01 1.599870920181274414e-01 2.433718442916870117e-01 -1.476379334926605225e-01 -2.015377134084701538e-01 2.331481724977493286e-01 6.098912656307220459e-02 -1.170770898461341858e-01 -1.282961219549179077e-01 6.988195236772298813e-03 3.844528272747993469e-02 -1.265380531549453735e-01 4.918288290500640869e-01 1.712989211082458496e-01 -7.960805296897888184e-02 1.162150204181671143e-01
6.002875789999961853e-02 4.781327024102210999e-02 -1.876546740531921387e-01 -1.615235358476638794e-01 2.298192530870437622e-01 -1.917299032211303711e-01 2.712977230548858643e-01 -3.286365568637847900e-01 5.557839944958686829e-02 -5.894878879189491272e-02 -2.006602883338928223e-01 -1.383948028087615967e-01 2.646653950214385986e-01 1.967240311205387115e-02 1.133231669664382935e-01 -7.108190655708312988e-02 1.186650097370147705e-01 2.261805087327957153e-01 1.873575150966644287e-01 2.831918559968471527e-02 -7.618629932403564453e-02 3.407206237316131592e-01 1.800427138805389404e-01 7.529691606760025024e-02 7.742334157228469849e-02 -2.331580668687820435e-01 -2.777387760579586029e-02 2.854067273437976837e-02 1.674097776412963867e-01 2.209035605192184448e-01 -3.224239051342010498e-01 -5.886406451463699341e-02
-4.295981675386428833e-02 -1.126733049750328064e-02 -1.638876497745513916e-01 2.162912487983703613e-02 1.476214975118637085e-01 2.917480766773223877e-01 2.321953922510147095e-01 -4.862518310546875000e-01 -1.821895688772201538e-01 5.527357012033462524e-02 -3.787127137184143066e-02 1.583104766905307770e-02 -3.289629518985748291e-01 1.659643650054931641e-01 1.735459864139556885e-01 -2.885015606880187988e-01 7.426814734935760498e-02 3.419402986764907837e-02 9.210987389087677002e-02 -1.883542537689208984e-01 -2.600257396697998047e-01 7.222231477499008179e-02 8.738673478364944458e-02 -6.300110369920730591e-02 3.352122008800506592e-02 -4.935719072818756104e-02 -2.754051089286804199e-01 6.171212345361709595e-02 7.492328435182571411e-02 1.770487427711486816e-01 -4.321857821196317673e-03 1.763929575681686401e-01
1.132877469062805176e-01 1.193941980600357056e-01 2.052717059850692749e-01 -4.197161272168159485e-02 2.728863433003425598e-02 5.375967919826507568e-02 4.821849763393402100e-01 -1.688820272684097290e-01 5.053352564573287964e-02 -5.692849308252334595e-02 -2.743399441242218018e-01 -1.183753535151481628e-01 1.106195077300071716e-01 6.857796013355255127e-02 -9.544220566749572754e-02 -6.352680921554565430e-02 2.277691103518009186e-02 -1.729753613471984863e-01 -9.205750189721584320e-03 -2.215705811977386475e-01 -1.008114740252494812e-01 2.025552392005920410e-01 1.369095891714096069e-01 -1.107928603887557983e-01 6.624671071767807007e-02 2.068801075220108032e-01 1.197936907410621643e-01 -1.058053225278854370e-01 3.552254438400268555e-01 4.145448505878448486e-01 -1.795792393386363983e-02 7.926979660987854004e-02
-1.020669788122177124e-01 -1.766130775213241577e-01 -1.549053639173507690e-01 -1.400625258684158325e-01 1.406283378601074219e-01 1.817128211259841919e-01 6.334503293037414551e-01 -9.564257413148880005e-02 -1.132549941539764404e-01 -4.856049083173274994e-03 -3.289788495749235153e-03 -1.444003582000732422e-01 -1.128792464733123779e-01 1.795200854539871216e-01 -1.116179227828979492e-01 1.244793608784675598e-01 -9.978453069925308228e-02 -2.111872136592864990e-01 -3.628488630056381226e-02 1.410401463508605957e-01 -5.669732019305229187e-02 1.802548170089721680e-01 1.406581848859786987e-01 1.491976082324981689e-01 -4.458027705550193787e-02 -2.263165265321731567e-01 -1.568245887756347656e-01 -8.065146394073963165e-03 3.171807229518890381e-01 -1.861734874546527863e-02 5.193818733096122742e-02 9.954132139682769775e-02
2.851757965981960297e-02 -1.502403914928436279e-01 -2.834844589233398438e-01 1.751744002103805542e-01 3.512727618217468262e-01 -5.645925179123878479e-02 1.270256638526916504e-01 -2.579756081104278564e-01 9.690570086240768433e-02 1.319245398044586182e-01 -6.468279659748077393e-02 2.294833362102508545e-01 1.600681394338607788e-01 -7.875526696443557739e-02 8.135632425546646118e-02 1.713683158159255981e-01 -8.259325474500656128e-02 -6.809181720018386841e-02 -2.362968213856220245e-02 -1.009192410856485367e-02 -8.587587624788284302e-02 1.047706604003906250e-01 2.411989122629165649e-01 -1.292747408151626587e-01 3.002838045358657837e-02 -3.048876225948333740e-01 -1.455734223127365112e-01 -1.382161527872085571e-01 1.954192221164703369e-01 1.629904471337795258e-02 -4.618559479713439941e-01 1.164857894182205200e-01
1.949385702610015869e-01 -8.475707471370697021e-02 2.917181700468063354e-03 -1.726016104221343994e-01 4.438472688198089600e-01 8.626186847686767578e-02 3.273980021476745605e-01 -2.504306435585021973e-01 -6.034802645444869995e-02 -2.726967930793762207e-01 -2.322003617882728577e-02 2.045165002346038818e-01 -1.420815736055374146e-01 -2.391739189624786377e-02 -6.914095580577850342e-02 -5.852379277348518372e-02 2.482399940490722656e-01 1.705641597509384155e-01 6.001242995262145996e-02 -2.624882757663726807e-01 -1.429597288370132446e-01 4.373279213905334473e-02 2.585376203060150146e-01 -3.154133260250091553e-02 8.644905872642993927e-03 -2.658728063106536865e-01 -1.657263338565826416e-01 -8.122895658016204834e-02 1.639159619808197021e-01 1.021158508956432343e-02 -1.156937479972839355e-01 -5.239186808466911316e-02
2.152498364448547363e-01 -3.706637769937515259e-02 -1.607822775840759277e-01 -8.300092816352844238e-02 2.306968718767166138e-01 -1.887684166431427002e-01 2.091330587863922119e-01 -9.808930009603500366e-02 -1.024954468011856079e-01 -3.250435590744018555e-01 -2.226964980363845825e-01 -5.763952806591987610e-02 -3.509628400206565857e-02 -2.061300575733184814e-01 -3.977441787719726562e-02 -4.887453094124794006e-02 1.669424623250961304e-01 4.083125665783882141e-02 -2.055224217474460602e-02 -3.236909806728363037e-01 -3.012073338031768799e-01 6.996862590312957764e-02 1.062638312578201294e-01 -1.645467281341552734e-01 -5.416068062186241150e-02 -1.654093861579895020e-01 7.727283239364624023e-02 -2.336436510086059570e-01 4.660559818148612976e-03 1.852170079946517944e-01 -3.429873585700988770e-01 2.214234918355941772e-01
2.581299543380737305e-01 -1.623758226633071899e-01 -1.594762653112411499e-01 -1.983537971973419189e-01 9.196190536022186279e-02 3.303346633911132812e-01 1.161982938647270203e-01 -1.308183073997497559e-01 3.370473906397819519e-02 6.603974103927612305e-02 -1.660276055335998535e-01 1.967786997556686401e-01 1.073334813117980957e-01 -1.549924910068511963e-01 1.273765042424201965e-02 -2.051187157630920410e-01 -2.344397455453872681e-02 -1.030005961656570435e-01 6.828372925519943237e-02 1.224400252103805542e-01 -4.489274919033050537e-01 8.039279282093048096e-02 8.403371274471282959e-02 -1.001473516225814819e-01 7.912090420722961426e-02 -4.394211173057556152e-01 9.667478501796722412e-02 -1.565757766366004944e-02 4.004902765154838562e-02 -9.702280908823013306e-02 -6.187096983194351196e-02 2.545166611671447754e-01
-1.196695212274789810e-02 -1.240481883287429810e-01 -2.821278572082519531e-02 -1.712175607681274414e-01 1.079232096672058105e-01 4.044335708022117615e-02 2.718460261821746826e-01 -6.200288608670234680e-02 8.744078874588012695e-02 9.403480589389801025e-02 -2.762852907180786133e-01 1.529662758111953735e-01 -1.442052274942398071e-01 -4.456172883510589600e-02 -6.330342032015323639e-03 6.347478181123733521e-02 4.841645807027816772e-02 1.179675385355949402e-02 2.382273674011230469e-01 -8.571992814540863037e-02 -1.096060499548912048e-01 5.446594357490539551e-01 -3.356404229998588562e-02 1.815700978040695190e-01 1.943001449108123779e-01 4.393063113093376160e-02 1.256116181612014771e-01 -9.094417095184326172e-02 -8.303917944431304932e-02 2.795383334159851074e-01 -2.371952980756759644e-01 3.253977596759796143e-01
-2.641527056694030762e-01 -2.890252470970153809e-01 -3.250407576560974121e-01 -4.347232729196548462e-02 -4.466923698782920837e-02 1.716752648353576660e-01 1.099971979856491089e-01 -1.785671859979629517e-01 1.893762946128845215e-01 -5.550991371273994446e-02 -2.075989842414855957e-01 1.076750010251998901e-01 3.510389849543571472e-02 -8.765261620283126831e-02 -1.644679158926010132e-01 1.072086021304130554e-01 3.974706232547760010e-01 -1.747673302888870239e-01 -1.398893445730209351e-01 1.592775136232376099e-01 -8.210687339305877686e-02 3.578413128852844238e-01 1.306544989347457886e-01 3.850295394659042358e-02 1.043562665581703186e-01 -4.750275053083896637e-03 2.476355880498886108e-01 -1.674659699201583862e-01 3.260189667344093323e-02 6.293309479951858521e-02 -1.602650284767150879e-01 -6.927648186683654785e-02
-4.588159546256065369e-02 -1.068077757954597473e-01 -3.057350218296051025e-02 -1.581799052655696869e-02 9.619407355785369873e-02 2.157919853925704956e-01 1.032547131180763245e-01 -1.739017516374588013e-01 -1.485331356525421143e-01 -2.194391936063766479e-01 -3.115753531455993652e-01 4.765344783663749695e-02 2.676798105239868164e-01 4.668571799993515015e-02 -6.301065534353256226e-02 5.054496228694915771e-03 4.541568756103515625e-01 -1.688818484544754028e-01 -1.201687231659889221e-01 -2.214937843382358551e-02 1.084709446877241135e-02 4.704936146736145020e-01 1.259035021066665649e-01 -2.065011486411094666e-02 3.348760679364204407e-02 9.897419065237045288e-02 -7.512593641877174377e-03 -2.254431843757629395e-01 2.073753178119659424e-01 2.136079668998718262e-01 2.837971039116382599e-02 -4.978077486157417297e-02
2.181247323751449585e-01 -1.334328055381774902e-01 -1.951602399349212646e-01 1.874565482139587402e-01 3.029461205005645752e-01 -1.000989302992820740e-01 1.464107781648635864e-01 -4.702519997954368591e-02 -2.088235318660736084e-01 -1.672017425298690796e-01 -1.242786720395088196e-01 6.089709699153900146e-02 9.758305549621582031e-02 1.811886206269264221e-02 1.592247746884822845e-02 1.368617266416549683e-01 -8.449692279100418091e-02 -2.949031814932823181e-02 1.141984015703201294e-01 3.587828949093818665e-02 -1.409121453762054443e-01 3.011769652366638184e-01 1.376524418592453003e-01 -2.764981985092163086e-01 -4.510347172617912292e-02 -4.544226527214050293e-01 1.455453131347894669e-02 -2.887864112854003906e-01 1.160633042454719543e-01 1.179737746715545654e-01 -2.118125110864639282e-01 1.539329737424850464e-01
1.041884869337081909e-01 -4.646644461899995804e-03 -2.210291326045989990e-01 -1.211014911532402039e-01 -9.741274267435073853e-02 3.825641274452209473e-01 3.138543367385864258e-01 -1.667825430631637573e-01 -1.947752982378005981e-01 -2.153355926275253296e-01 -1.049244590103626251e-02 1.110068932175636292e-01 3.159868717193603516e-01 1.131554618477821350e-01 -6.682454049587249756e-02 1.346920579671859741e-01 -2.723859809339046478e-02 -2.079584598541259766e-01 -2.156090550124645233e-02 -1.249407231807708740e-01 -2.945604324340820312e-01 -9.874960407614707947e-03 1.394740939140319824e-01 -8.639933913946151733e-02 2.962879836559295654e-01 -9.304258972406387329e-02 -4.612515866756439209e-02 -5.342316627502441406e-02 2.183506190776824951e-01 -6.690261512994766235e-02 -2.546626925468444824e-01 1.384318917989730835e-01
1.961298286914825439e-01 -4.693736135959625244e-02 -1.853950321674346924e-01 -1.007228493690490723e-01 1.963524967432022095e-01 -2.415530011057853699e-02 2.497571557760238647e-01 -2.321617156267166138e-01 -7.965525239706039429e-02 -2.360298112034797668e-02 -6.508610397577285767e-02 -3.163551539182662964e-02 -1.876257061958312988e-01 -6.866388767957687378e-02 -4.887480288743972778e-02 -2.054306305944919586e-02 -2.014345228672027588e-01 -9.762985259294509888e-02 -1.621450334787368774e-01 -4.715381935238838196e-02 2.325642108917236328e-01 2.685142457485198975e-01 -7.330646365880966187e-02 6.052859872579574585e-02 -5.895192176103591919e-02 -3.580188155174255371e-01 1.507546305656433105e-01 1.129953097552061081e-02 4.558500647544860840e-01 -1.845338493585586548e-01 -2.221040278673171997e-01 2.121201008558273315e-01
7.191853970289230347e-02 -1.366393119096755981e-01 -9.287645667791366577e-02 -1.690443791449069977e-02 2.474500387907028198e-01 3.422899842262268066e-01 4.965363740921020508e-01 -2.367039397358894348e-02 1.449157446622848511e-01 -3.636678308248519897e-02 -1.757598370313644409e-01 -2.452812856063246727e-03 6.408240646123886108e-02 -1.183595806360244751e-01 2.194576114416122437e-01 1.133236661553382874e-02 4.750858247280120850e-02 5.423770099878311157e-02 -1.347409039735794067e-01 6.315786857157945633e-03 4.905977100133895874e-02 -9.629196673631668091e-02 6.356834620237350464e-02 7.853069901466369629e-02 7.804740965366363525e-02 6.455274671316146851e-02 1.929262131452560425e-01 -1.778364926576614380e-01 2.307214736938476562e-01 4.361764192581176758e-01 -1.065373346209526062e-01 2.071194350719451904e-01
1.573271006345748901e-01 -8.916634321212768555e-02 -4.920572787523269653e-02 -1.176374778151512146e-01 1.476271450519561768e-01 1.499368548393249512e-01 4.642722308635711670e-01 -5.869990214705467224e-02 1.727015376091003418e-01 -9.020120650529861450e-02 -1.449524164199829102e-01 -1.887441426515579224e-02 5.411367863416671753e-02 5.933883134275674820e-03 1.468967497348785400e-01 -7.376284897327423096e-02 -2.962362021207809448e-02 -6.796211004257202148e-02 -1.376037150621414185e-01 -1.604250259697437286e-02 1.195262596011161804e-01 4.862029477953910828e-02 3.816372752189636230e-01 -3.801283193752169609e-03 1.053076088428497314e-01 -4.699017852544784546e-02 1.382065117359161377e-01 -1.172830387949943542e-01 8.911085128784179688e-02 5.918470025062561035e-01 -1.490113139152526855e-02 8.279836177825927734e-02
-9.664575010538101196e-02 3.962393850088119507e-02 -1.837234795093536377e-01 1.580001115798950195e-01 3.172520697116851807e-01 2.763589918613433838e-01 3.278563320636749268e-01 5.681284517049789429e-02 2.264384366571903229e-02 -2.620010077953338623e-01 1.808943003416061401e-01 3.602728247642517090e-02 2.136740237474441528e-01 6.347364187240600586e-02 -8.680355548858642578e-02 -1.129604205489158630e-01 1.452186554670333862e-01 -7.428190112113952637e-02 1.309321224689483643e-01 -3.799794986844062805e-02 -2.373344600200653076e-01 2.287384271621704102e-01 1.552495546638965607e-02 1.191296577453613281e-01 -2.844565212726593018e-01 1.699916571378707886e-01 -8.977524936199188232e-02 -2.532950639724731445e-01 3.182522654533386230e-01 -3.966965153813362122e-02 -1.034282520413398743e-01 7.490541040897369385e-02
-3.476776555180549622e-02 -2.278809547424316406e-01 -3.517111763358116150e-02 -8.964318782091140747e-02 -6.642416864633560181e-02 -1.013404205441474915e-01 2.320172041654586792e-01 -2.110560089349746704e-01 -1.396990269422531128e-01 -5.655013397336006165e-02 -2.672237455844879150e-01 1.688043326139450073e-01 -1.118940040469169617e-01 2.432203888893127441e-01 1.368217170238494873e-01 4.626510292291641235e-02 2.500846087932586670e-01 -4.815401881933212280e-02 -2.663250453770160675e-02 5.847352743148803711e-02 -2.928510010242462158e-01 4.381858706474304199e-01 1.209680289030075073e-01 2.292902618646621704e-01 3.133577704429626465e-01 5.895458534359931946e-02 1.674938052892684937e-01 -4.682432487607002258e-02 9.500293061137199402e-03 2.165922671556472778e-01 -1.207990646362304688e-01 4.358997568488121033e-02
4.144771769642829895e-02 -1.958878338336944580e-01 -9.552732110023498535e-03 -8.955669403076171875e-02 1.648771017789840698e-01 2.229060530662536621e-01 3.333405852317810059e-01 -1.938060075044631958e-01 -9.647723287343978882e-02 1.231161430478096008e-01 3.933798056095838547e-03 1.974607855081558228e-01 -3.534840941429138184e-01 -2.220197767019271851e-01 -4.463162124156951904e-01 2.389080971479415894e-01 6.410603225231170654e-02 -2.828455064445734024e-03 -7.708669453859329224e-02 -3.680534288287162781e-02 -1.400436460971832275e-01 3.984219208359718323e-02 1.055411249399185181e-01 1.582534164190292358e-01 4.465337842702865601e-02 -2.849270105361938477e-01 5.127250216901302338e-03 -7.269793655723333359e-03 6.953240931034088135e-02 2.148606032133102417e-01 -1.701621562242507935e-01 -1.583268307149410248e-02
2.816799879074096680e-01 7.363642752170562744e-02 -9.532281197607517242e-03 -2.121998369693756104e-02 1.808960437774658203e-01 1.605127900838851929e-01 1.324856877326965332e-01 -2.773433923721313477e-01 -2.066236138343811035e-01 -1.793446540832519531e-01 2.946100197732448578e-02 -1.804585009813308716e-01 -1.250076293945312500e-01 1.606561243534088135e-01 -1.039525400847196579e-02 9.007048606872558594e-02 -1.278537362813949585e-01 -7.702048867940902710e-02 -7.022877782583236694e-02 3.340188041329383850e-02 7.428196072578430176e-02 2.478747665882110596e-01 -1.486790329217910767e-01 2.275936156511306763e-01 7.276156544685363770e-02 -2.994441688060760498e-01 1.412537992000579834e-01 8.866050094366073608e-02 5.086584687232971191e-01 6.194362789392471313e-02 2.954199723899364471e-02 2.199455201625823975e-01
3.082929365336894989e-02 1.754716038703918457e-01 -1.802742779254913330e-01 -2.833172492682933807e-02 2.257296591997146606e-01 3.831463754177093506e-01 3.949370682239532471e-01 -2.977485060691833496e-01 2.459850162267684937e-02 9.546717256307601929e-02 -8.236493915319442749e-02 -4.170184209942817688e-02 -1.885575354099273682e-01 2.838715612888336182e-01 1.169919222593307495e-01 -1.659371256828308105e-01 4.316915944218635559e-02 -2.355639263987541199e-02 1.411945074796676636e-01 9.196382947266101837e-03 -2.868546247482299805e-01 1.898446828126907349e-01 -1.860236674547195435e-01 -1.153582334518432617e-01 -7.763848453760147095e-02 -1.472366787493228912e-02 -2.854872681200504303e-02 -8.110082149505615234e-02 -5.719085782766342163e-02 2.398964166641235352e-01 -1.544591635465621948e-01 1.731433272361755371e-01
1.203429400920867920e-01 3.745069354772567749e-02 -1.225643828511238098e-01 -2.779665887355804443e-01 8.303931355476379395e-02 2.595419287681579590e-01 2.504027187824249268e-01 7.213228195905685425e-02 1.757723279297351837e-02 2.105739526450634003e-02 2.029242813587188721e-01 2.323666810989379883e-01 3.175329044461250305e-02 9.674452990293502808e-02 8.978457748889923096e-02 2.820206880569458008e-01 3.960277736186981201e-01 -4.661410301923751831e-02 -1.909132748842239380e-01 -1.949573010206222534e-01 -1.765693128108978271e-01 2.070734649896621704e-01 8.051710575819015503e-02 8.735848963260650635e-02 -1.335669755935668945e-01 -1.463627517223358154e-01 -1.564012025482952595e-03 -2.989979684352874756e-01 1.682692766189575195e-01 -5.427761375904083252e-02 -1.609579920768737793e-01 -2.197851091623306274e-01
1.524414867162704468e-01 -1.034283190965652466e-01 -1.706683039665222168e-01 -1.683104336261749268e-01 1.165478378534317017e-01 2.959182858467102051e-01 3.108161389827728271e-01 -1.444028168916702271e-01 1.289180517196655273e-01 -1.079076528549194336e-01 -6.678140908479690552e-02 1.501812934875488281e-01 -9.359011054039001465e-02 -3.229477256536483765e-02 -6.990899890661239624e-02 6.566128227859735489e-03 2.394754737615585327e-01 2.933494001626968384e-02 -1.705433279275894165e-01 6.028026714920997620e-02 -1.939961314201354980e-01 2.239402085542678833e-01 -1.754951477050781250e-02 -3.972483277320861816e-01 3.243612349033355713e-01 -5.563432350754737854e-02 -5.968958139419555664e-02 -3.225635290145874023e-01 8.517149835824966431e-02 -1.905545890331268311e-01 1.437544971704483032e-01 -5.491767823696136475e-02
2.208965457975864410e-02 -1.840316057205200195e-01 -2.758767306804656982e-01 3.280312940478324890e-02 8.851435035467147827e-02 -6.673327088356018066e-02 -4.273869842290878296e-02 -4.465216994285583496e-01 7.997652888298034668e-02 -3.065889775753021240e-01 1.513107027858495712e-02 1.508283987641334534e-02 1.383933126926422119e-01 -4.491142183542251587e-02 2.399863600730895996e-01 -4.283826798200607300e-02 1.774421334266662598e-01 -2.438257634639739990e-02 1.526055485010147095e-01 5.505841970443725586e-02 -4.134254753589630127e-01 1.850025802850723267e-01 3.066994063556194305e-02 1.120347380638122559e-01 -2.215065434575080872e-02 -1.375712007284164429e-01 6.393181532621383667e-02 4.633499309420585632e-02 1.846103519201278687e-01 1.116053201258182526e-02 -3.927050530910491943e-01 -4.902832582592964172e-02
-2.888130247592926025e-01 -4.310246556997299194e-02 -2.478329688310623169e-01 6.605781614780426025e-02 2.395781874656677246e-01 2.062795460224151611e-01 7.470221817493438721e-02 3.111049532890319824e-02 2.203449904918670654e-01 -1.564643234014511108e-01 6.574790179729461670e-02 -1.900313608348369598e-02 3.393113315105438232e-01 2.150025069713592529e-01 -3.556527197360992432e-01 1.049340330064296722e-02 1.243340522050857544e-01 -1.171979531645774841e-01 2.005619928240776062e-02 5.171306058764457703e-02 -3.662623763084411621e-01 1.092797890305519104e-01 5.296321585774421692e-02 9.494236111640930176e-02 9.590511023998260498e-02 -1.483951508998870850e-01 5.805207043886184692e-02 -2.054574787616729736e-01 2.483685761690139771e-01 1.870199143886566162e-01 -8.032816648483276367e-02 8.170176297426223755e-02
2.410801798105239868e-01 -1.824995428323745728e-01 -5.585599690675735474e-02 -1.286890655755996704e-01 2.431020140647888184e-01 1.249789595603942871e-01 9.210880845785140991e-02 -6.956814229488372803e-02 -8.143664896488189697e-02 -2.454744577407836914e-01 1.986804902553558350e-01 -1.399921327829360962e-01 1.825198233127593994e-01 -9.707922488451004028e-02 -3.462120890617370605e-01 8.868858218193054199e-02 2.521581351757049561e-01 1.435824334621429443e-01 6.545046716928482056e-02 -9.861201047897338867e-02 -2.201324999332427979e-01 2.132467776536941528e-01 3.285249322652816772e-02 1.847357749938964844e-01 -1.709915846586227417e-01 -1.053576096892356873e-01 -1.920356005430221558e-01 1.575740799307823181e-02 2.877618968486785889e-01 9.403791278600692749e-02 -2.693332135677337646e-01 -1.882078349590301514e-01
2.672081887722015381e-01 -9.777978062629699707e-02 -1.764041334390640259e-01 -9.159113466739654541e-02 4.436586797237396240e-01 2.757972478866577148e-01 9.519730508327484131e-02 -1.384573131799697876e-01 3.142715692520141602e-01 8.932175487279891968e-02 1.051293686032295227e-02 -5.208607390522956848e-02 -1.361490786075592041e-01 -8.829980343580245972e-02 -8.948507159948348999e-02 -1.205996144562959671e-02 1.780380904674530029e-01 -1.454666256904602051e-01 1.256971526890993118e-02 7.009182590991258621e-03 -2.504772543907165527e-01 5.144952610135078430e-02 -8.488142490386962891e-02 -9.097293764352798462e-02 1.424993872642517090e-01 -3.174464702606201172e-01 -8.262174576520919800e-02 -2.522266237065196037e-03 9.609422832727432251e-02 -2.312282323837280273e-01 -3.249131441116333008e-01 6.506961584091186523e-02
[truncated: 3,269,858 more chars]
