# Supplementary material for: The Language of Innovation
Source: PLoS One. 2020 Apr 30;15(4):e0230107. doi: 10.1371/journal.pone.0230107 (PMC7194493; doi:10.1371/journal.pone.0230107)
Supplement: S4 File — (GZ) [file pone.0230107.s004.tar.gz › 1982-1986/V2Run_29_VS_4500_embeddings1982-1986ED32.txt]

-3.019190579652786255e-02 -1.369796246290206909e-01 -1.085089966654777527e-01 9.295118600130081177e-02 -6.865776330232620239e-02 2.928526103496551514e-01 -1.032014861702919006e-01 -1.030853167176246643e-01 1.211374625563621521e-01 7.679583132266998291e-02 1.146993264555931091e-01 -1.517741084098815918e-01 7.810389250516891479e-02 -2.799419760704040527e-01 -1.638939678668975830e-01 5.497177690267562866e-02 1.745579689741134644e-01 1.948496103286743164e-01 3.983986675739288330e-01 4.014830291271209717e-02 -1.643629372119903564e-01 -1.025343611836433411e-01 2.044293135404586792e-01 4.002027958631515503e-02 1.382332593202590942e-01 -8.747413754463195801e-02 1.224898397922515869e-01 4.690360426902770996e-01 -1.781888157129287720e-01 2.230646014213562012e-01 5.229307338595390320e-02 1.461140811443328857e-01
5.608730390667915344e-02 9.531714767217636108e-02 -8.655555546283721924e-02 2.085481435060501099e-01 -4.088113084435462952e-02 2.403966337442398071e-01 -6.309411674737930298e-02 2.450421079993247986e-02 -1.230152621865272522e-01 1.376791596412658691e-01 2.710096351802349091e-02 -1.732965111732482910e-01 -1.719307899475097656e-01 -9.521505236625671387e-02 -6.155934557318687439e-02 2.814733088016510010e-01 -1.747317761182785034e-01 1.569632999598979950e-02 1.928314864635467529e-01 4.166783988475799561e-01 -1.147317811846733093e-01 3.231106102466583252e-01 -2.531962692737579346e-01 -1.751826703548431396e-01 5.482447519898414612e-02 -2.160022854804992676e-01 -4.928980022668838501e-02 6.195283029228448868e-03 -3.651617765426635742e-01 1.968120336532592773e-01 4.670597240328788757e-02 7.688048481941223145e-02
2.598924003541469574e-02 2.010474354028701782e-01 1.395858377218246460e-01 -3.634079592302441597e-03 -2.262759059667587280e-01 1.400760412216186523e-01 1.023193895816802979e-01 4.248226881027221680e-01 -1.169834956526756287e-01 1.876052021980285645e-01 -2.034600079059600830e-02 -2.654574811458587646e-01 -2.019098550081253052e-01 -1.283097565174102783e-01 1.058023348450660706e-01 1.221674457192420959e-01 -6.890431046485900879e-02 2.560428082942962646e-01 9.889173507690429688e-02 -1.044637039303779602e-01 -8.403858542442321777e-02 2.145591974258422852e-01 -3.712122142314910889e-02 -2.147563546895980835e-01 1.500305235385894775e-01 8.569425344467163086e-02 1.249267254024744034e-02 1.581833958625793457e-01 -2.330298572778701782e-01 2.940572798252105713e-01 2.540590763092041016e-01 1.502839922904968262e-01
-4.937059804797172546e-02 -1.988830044865608215e-02 3.796457499265670776e-02 1.713902950286865234e-01 -1.508388817310333252e-01 1.929984688758850098e-01 -1.020557656884193420e-01 1.224304512143135071e-01 3.844588398933410645e-01 3.700018823146820068e-01 -1.768405735492706299e-01 -1.144741550087928772e-01 -7.250622659921646118e-02 -1.009737625718116760e-01 1.341856271028518677e-01 1.196452081203460693e-01 1.936936378479003906e-02 2.855926454067230225e-01 -2.079282514750957489e-02 1.770154535770416260e-01 -9.051330387592315674e-02 -3.109350986778736115e-02 -2.005336433649063110e-01 -4.615110158920288086e-02 3.623026609420776367e-01 -2.883462011814117432e-01 8.701901882886886597e-02 1.415727585554122925e-01 2.063396014273166656e-02 3.036790788173675537e-01 6.441241502761840820e-02 -7.700962014496326447e-03
-1.726911216974258423e-01 -1.859981417655944824e-01 -2.311730682849884033e-01 1.293409764766693115e-01 -1.478452701121568680e-03 2.575752735137939453e-01 1.480090022087097168e-01 -3.085649944841861725e-02 2.676103711128234863e-01 7.606914639472961426e-02 2.198083549737930298e-01 -1.662932187318801880e-01 8.446622639894485474e-02 3.240786120295524597e-02 -8.981838822364807129e-02 1.373352259397506714e-01 -1.991627924144268036e-02 3.089754283428192139e-01 -1.744826138019561768e-01 2.349829971790313721e-01 -6.870956718921661377e-02 5.181003361940383911e-02 -9.958643466234207153e-02 -1.738274991512298584e-01 3.556146621704101562e-01 -1.455440768040716648e-03 1.494536101818084717e-01 1.870019137859344482e-01 -2.077108323574066162e-01 3.090057373046875000e-01 1.778089851140975952e-01 -6.815724074840545654e-02
-1.147081032395362854e-01 2.215304076671600342e-01 1.069569308310747147e-02 2.884330749511718750e-01 1.242814138531684875e-01 1.194319352507591248e-01 -5.713273305445909500e-03 7.378162443637847900e-02 2.399972081184387207e-01 1.441278755664825439e-01 1.834086924791336060e-01 -2.688416838645935059e-01 1.318285707384347916e-02 -5.653384141623973846e-04 2.143797427415847778e-01 1.354311406612396240e-01 -1.710330992937088013e-01 1.237718835473060608e-01 8.637201786041259766e-02 6.539946794509887695e-02 -2.932588160037994385e-01 4.177505075931549072e-01 2.311902120709419250e-02 1.516818404197692871e-01 1.028112992644309998e-01 -1.084336563944816589e-01 -2.151260897517204285e-02 1.771195530891418457e-01 -3.023158609867095947e-01 2.240482568740844727e-01 -1.468859314918518066e-01 1.131994351744651794e-01
-2.753210067749023438e-02 -2.187021374702453613e-01 1.058423426002264023e-02 1.683248281478881836e-01 3.359762579202651978e-02 -1.409601867198944092e-01 5.010861530900001526e-02 3.100754618644714355e-01 1.706249862909317017e-01 2.623674571514129639e-01 -1.018566172569990158e-02 -3.280952870845794678e-01 -1.817537248134613037e-01 -1.633677259087562561e-02 7.023467216640710831e-03 9.376937150955200195e-02 -2.238869965076446533e-01 4.191249907016754150e-01 3.548366576433181763e-02 2.371378242969512939e-01 -1.839483827352523804e-01 1.266316324472427368e-01 -1.773249506950378418e-01 -7.123920600861310959e-03 6.369191408157348633e-02 2.536976337432861328e-01 -6.491464376449584961e-02 -4.591535776853561401e-02 -1.771157681941986084e-01 4.830172657966613770e-02 -1.106206178665161133e-01 2.648270726203918457e-01
2.363406270742416382e-01 4.300580546259880066e-02 1.524859815835952759e-01 3.549116477370262146e-02 3.542164340615272522e-02 4.829247295856475830e-01 -2.365639954805374146e-01 1.716847717761993408e-01 2.095958888530731201e-01 -9.110999852418899536e-02 -1.588872969150543213e-01 -1.991271227598190308e-01 -4.566858708858489990e-02 -2.714434862136840820e-01 -1.473413556814193726e-01 9.988785535097122192e-02 -1.135289072990417480e-01 9.148281812667846680e-02 1.951075494289398193e-01 1.637268811464309692e-01 -2.458764016628265381e-01 -5.277927592396736145e-02 -1.816189847886562347e-03 2.258708477020263672e-01 3.517625108361244202e-02 -7.277686148881912231e-02 2.619114518165588379e-01 2.845143675804138184e-01 -4.794770851731300354e-02 -1.985288597643375397e-02 1.146311759948730469e-01 -3.136702254414558411e-02
-4.131668433547019958e-02 1.185267567634582520e-01 2.311385795474052429e-02 2.737537026405334473e-01 5.243501439690589905e-02 5.227340757846832275e-02 3.109508752822875977e-02 3.451968729496002197e-01 1.801677495241165161e-01 9.934192150831222534e-02 2.209691405296325684e-01 -2.317160815000534058e-01 -1.530371606349945068e-02 2.621941566467285156e-01 2.292551547288894653e-01 1.731779575347900391e-01 -3.244805634021759033e-01 1.355860233306884766e-01 2.012487351894378662e-01 1.993133127689361572e-01 -1.690505295991897583e-01 2.326636761426925659e-01 -1.707500368356704712e-01 -2.499734610319137573e-02 1.781036108732223511e-01 -1.830462068319320679e-01 2.000615447759628296e-01 7.706817984580993652e-02 -2.140112072229385376e-01 -7.390180230140686035e-02 8.863007277250289917e-02 9.185833856463432312e-03
-7.091689854860305786e-02 1.028511598706245422e-01 -6.318093091249465942e-02 1.049432754516601562e-01 1.455436944961547852e-01 5.896280333399772644e-02 -1.746155619621276855e-01 2.033338844776153564e-01 1.266948431730270386e-01 3.607600629329681396e-01 3.209446072578430176e-01 -7.862079888582229614e-02 -4.299724102020263672e-02 -6.081262230873107910e-02 -3.349177911877632141e-02 2.220904827117919922e-01 -1.108301803469657898e-01 3.682347759604454041e-02 2.916144728660583496e-01 2.421600073575973511e-01 -2.842572629451751709e-01 9.771962463855743408e-02 4.531190171837806702e-02 -7.259247452020645142e-02 4.093905687332153320e-01 9.008418023586273193e-02 -1.337546203285455704e-02 -5.156498029828071594e-02 -3.047981262207031250e-01 7.783672213554382324e-02 -1.120163053274154663e-01 1.282895803451538086e-01
1.979603022336959839e-01 8.600906282663345337e-02 1.710874959826469421e-02 2.549872994422912598e-01 -2.149816974997520447e-02 2.610189318656921387e-01 1.174554452300071716e-01 1.507938653230667114e-01 -4.535038769245147705e-02 6.861504167318344116e-02 -4.638056829571723938e-02 -1.265333294868469238e-01 -7.339408993721008301e-02 -2.311716042459011078e-02 2.903217077255249023e-02 5.564525723457336426e-02 -7.309827208518981934e-02 2.152014821767807007e-01 -1.721889525651931763e-01 1.248448193073272705e-01 4.631284251809120178e-02 3.146007657051086426e-01 -1.586178243160247803e-01 -1.008502095937728882e-01 4.476005136966705322e-01 -2.853104174137115479e-01 1.728181727230548859e-02 3.543774783611297607e-01 6.776163820177316666e-03 2.086636722087860107e-01 2.379884421825408936e-01 8.363038301467895508e-02
2.606957852840423584e-01 7.712782174348831177e-02 -1.891867630183696747e-02 4.368114769458770752e-01 2.507350742816925049e-01 2.378067523241043091e-01 -1.017961353063583374e-01 1.422404348850250244e-01 1.722478121519088745e-01 2.170483767986297607e-02 -1.685671061277389526e-01 -2.810653448104858398e-01 4.725097864866256714e-02 1.340872943401336670e-01 -2.963658273220062256e-01 2.859844826161861420e-02 9.100022912025451660e-02 1.256857067346572876e-01 1.202826574444770813e-01 2.041788846254348755e-01 -1.648320406675338745e-01 -7.754233479499816895e-02 5.075260251760482788e-02 -7.417648285627365112e-02 3.506906032562255859e-01 -3.874456509947776794e-02 2.238906174898147583e-01 -5.824593454599380493e-02 -1.423916518688201904e-01 -4.388305172324180603e-02 8.682873100042343140e-02 -9.620964527130126953e-02
-1.162482574582099915e-01 2.473190128803253174e-01 -1.597947627305984497e-01 1.204335838556289673e-01 1.615074127912521362e-01 1.634472757577896118e-01 -3.792944550514221191e-02 2.656213939189910889e-01 1.854144036769866943e-01 2.524772584438323975e-01 -7.399667799472808838e-02 -1.182278543710708618e-01 5.906553007662296295e-03 4.495745524764060974e-03 -5.451416131108999252e-03 1.236292626708745956e-02 -2.876210808753967285e-01 1.139605417847633362e-01 2.110928595066070557e-01 2.326462417840957642e-01 -2.082443833351135254e-01 8.489068597555160522e-02 -3.893536329269409180e-01 -9.645718336105346680e-02 2.704118788242340088e-01 5.091941356658935547e-02 -2.264956831932067871e-01 -1.337609589099884033e-01 -2.640971243381500244e-01 1.123369038105010986e-01 2.727826498448848724e-02 -9.373066574335098267e-02
2.616974338889122009e-02 -4.534848034381866455e-02 -1.043786257505416870e-01 1.857312470674514771e-01 -8.122862875461578369e-02 1.491092592477798462e-01 -1.791223585605621338e-01 3.603645861148834229e-01 1.594783663749694824e-01 -7.402762025594711304e-02 1.455823183059692383e-01 -2.091169208288192749e-01 -5.695682018995285034e-02 2.762886881828308105e-02 -2.544519901275634766e-01 1.616044491529464722e-01 9.687823802232742310e-02 2.154518365859985352e-01 6.719173491001129150e-02 -6.259452551603317261e-03 -2.395043969154357910e-01 2.904065847396850586e-01 -1.463822647929191589e-02 1.165020167827606201e-01 3.950156271457672119e-01 -2.067650109529495239e-01 -7.717161625623703003e-02 2.668490111827850342e-01 -1.879175454378128052e-01 9.099230170249938965e-02 -1.484990417957305908e-01 -1.137550100684165955e-01
-9.870015829801559448e-02 -4.825818818062543869e-03 1.222462058067321777e-01 -5.104846507310867310e-02 2.002677023410797119e-01 2.358808666467666626e-01 2.644717991352081299e-01 1.386754214763641357e-01 5.668370053172111511e-02 2.859051823616027832e-01 -1.645723432302474976e-01 7.873687893152236938e-03 -1.550539731979370117e-01 -4.410091787576675415e-02 5.685978382825851440e-02 1.713111251592636108e-01 5.594866350293159485e-03 1.889676451683044434e-01 3.378245234489440918e-01 1.070416942238807678e-01 -2.189299017190933228e-01 3.189445137977600098e-01 1.260442882776260376e-01 7.917385548353195190e-02 2.892663776874542236e-01 -1.938867866992950439e-01 2.538641728460788727e-02 1.982867866754531860e-01 -1.654280722141265869e-01 2.394419610500335693e-01 1.944130212068557739e-01 -1.530171744525432587e-02
-1.795281469821929932e-01 2.797039225697517395e-02 -1.074141263961791992e-01 3.804767429828643799e-01 -2.268712967634201050e-01 3.498006463050842285e-01 -1.319200098514556885e-01 -5.978776887059211731e-02 -5.154068395495414734e-02 2.172468602657318115e-02 4.057579115033149719e-02 -1.868247240781784058e-01 2.613807916641235352e-01 3.255526535212993622e-03 -8.908695727586746216e-02 -1.115594953298568726e-01 2.156830765306949615e-02 7.776552438735961914e-02 1.881483346223831177e-01 -1.560994535684585571e-01 -7.746255397796630859e-02 3.398850560188293457e-01 -2.967152297496795654e-01 -2.730108797550201416e-01 4.223035275936126709e-02 5.138528347015380859e-02 9.119520336389541626e-02 2.473857253789901733e-02 -8.710941672325134277e-02 -2.014159113168716431e-01 -3.266732022166252136e-02 2.730111777782440186e-01
8.056771010160446167e-02 1.700093895196914673e-01 -3.036526739597320557e-01 4.231167212128639221e-02 1.908676177263259888e-01 2.597387135028839111e-01 1.102559193968772888e-01 1.646376214921474457e-02 1.716483384370803833e-01 1.215876638889312744e-01 -3.023331053555011749e-02 -1.079313755035400391e-01 -5.277953669428825378e-02 3.459282219409942627e-01 -5.739622563123703003e-02 -3.757317736744880676e-02 3.618791326880455017e-02 5.045085549354553223e-01 2.028560191392898560e-01 1.714698672294616699e-01 -7.037281244993209839e-02 1.927710473537445068e-01 4.382430389523506165e-02 -2.311899960041046143e-01 1.935631483793258667e-01 -1.092576980590820312e-01 2.983619831502437592e-02 -1.457346137613058090e-02 -2.325593084096908569e-01 1.609678417444229126e-01 -1.154291406273841858e-01 5.120516195893287659e-02
-2.441553771495819092e-01 -1.110032573342323303e-02 -1.545144021511077881e-01 3.600702285766601562e-01 1.195830330252647400e-01 8.438960462808609009e-02 -1.462602913379669189e-01 1.159971430897712708e-01 5.483506619930267334e-02 5.014664679765701294e-02 1.473008841276168823e-01 -5.861189961433410645e-02 -6.428281962871551514e-02 1.377540268003940582e-02 -6.669707596302032471e-02 -9.023419767618179321e-02 -1.370438188314437866e-01 1.379326432943344116e-01 2.317182868719100952e-01 8.340433984994888306e-02 -2.515506446361541748e-01 1.345780938863754272e-01 -6.548713427037000656e-03 -1.564886718988418579e-01 4.668203592300415039e-01 3.970219939947128296e-02 -2.448035627603530884e-01 -1.624271646142005920e-02 -3.418229520320892334e-01 2.124818861484527588e-01 8.097306638956069946e-02 1.740365326404571533e-01
-1.486953347921371460e-01 -3.038717061281204224e-02 9.538622945547103882e-02 2.042758464813232422e-01 -1.042020134627819061e-02 -6.772487610578536987e-02 -2.012671083211898804e-01 1.359744220972061157e-01 1.595817357301712036e-01 3.711401224136352539e-01 1.120034977793693542e-02 -1.649944633245468140e-01 1.538880467414855957e-01 -2.719989046454429626e-02 -1.243028938770294189e-01 5.384148657321929932e-02 -1.201932691037654877e-02 1.613971889019012451e-01 1.017680987715721130e-01 8.823412470519542694e-03 -5.319834873080253601e-02 3.873685002326965332e-01 1.999758630990982056e-01 6.149331107735633850e-03 3.493849039077758789e-01 -2.405537366867065430e-01 1.041960418224334717e-01 2.132492810487747192e-01 -3.283221125602722168e-01 1.013929694890975952e-01 1.261209249496459961e-01 -1.712417006492614746e-01
-2.676662430167198181e-02 2.432498931884765625e-01 1.086449921131134033e-01 2.776146233081817627e-01 2.011125348508358002e-02 3.409106135368347168e-01 -1.100335270166397095e-01 4.545602202415466309e-02 3.050137311220169067e-02 -2.392887473106384277e-01 -1.035570204257965088e-01 -3.499506115913391113e-01 1.012711133807897568e-02 -2.230667695403099060e-02 1.174203380942344666e-01 -1.417051404714584351e-01 5.856078863143920898e-02 3.738065361976623535e-01 1.610134392976760864e-01 1.038548499345779419e-01 -2.137158662080764771e-01 -7.498492300510406494e-02 -2.422468364238739014e-01 2.471227198839187622e-01 1.130452454090118408e-01 -1.488926112651824951e-01 -8.304522931575775146e-02 -1.989524215459823608e-01 -1.636745035648345947e-01 1.677331626415252686e-01 8.498571068048477173e-02 9.955435059964656830e-03
2.119169831275939941e-01 3.494581207633018494e-02 -1.828381717205047607e-01 1.646911799907684326e-01 -1.563356965780258179e-01 -2.588083595037460327e-02 1.578678637742996216e-01 2.424830198287963867e-01 -3.442102298140525818e-02 8.838962018489837646e-02 5.028523504734039307e-02 -5.137020722031593323e-02 -1.064804941415786743e-01 -5.671654269099235535e-02 7.742413785308599472e-03 1.048943996429443359e-01 -1.275183558464050293e-01 3.922711312770843506e-01 8.422133326530456543e-02 3.645680844783782959e-01 -1.875953972339630127e-01 2.207034975290298462e-01 -9.329667687416076660e-02 8.123461902141571045e-02 2.474834769964218140e-01 2.647279500961303711e-01 2.505243420600891113e-01 1.806860417127609253e-01 -2.559842467308044434e-01 1.561632752418518066e-01 -6.333366036415100098e-02 1.212125644087791443e-01
-2.306123971939086914e-01 3.748479485511779785e-02 -1.352884899824857712e-02 2.092221975326538086e-01 3.242646753787994385e-01 1.047055125236511230e-01 -1.425471603870391846e-01 2.302574813365936279e-01 1.816544979810714722e-01 2.644815742969512939e-01 1.876254528760910034e-01 -1.020221784710884094e-02 1.766587048768997192e-01 1.749802380800247192e-01 -1.129668131470680237e-01 -1.484190970659255981e-01 1.087489649653434753e-01 -3.910688310861587524e-02 -4.791348427534103394e-02 5.639807879924774170e-02 -1.835917085409164429e-01 2.117850184440612793e-01 -3.282590582966804504e-02 -8.788269758224487305e-02 1.075424328446388245e-01 -1.276475042104721069e-01 6.484606862068176270e-02 2.924870550632476807e-01 -2.671035230159759521e-01 3.357200324535369873e-01 1.059891730546951294e-01 2.409229278564453125e-01
-4.667016863822937012e-02 2.006718069314956665e-01 -1.132247522473335266e-01 3.868779838085174561e-01 4.666470363736152649e-02 4.622104577720165253e-03 -1.668650805950164795e-01 1.258258074522018433e-01 5.799928680062294006e-02 1.120251193642616272e-01 2.730623781681060791e-01 -3.530092164874076843e-02 -5.654593184590339661e-02 -1.656085625290870667e-02 -1.252977410331368446e-03 -2.821011655032634735e-02 -2.037762850522994995e-01 1.216019988059997559e-01 -2.280326932668685913e-02 -9.801130741834640503e-02 -1.635029166936874390e-01 -3.296658396720886230e-02 -2.770396173000335693e-01 -1.212439909577369690e-01 3.950882554054260254e-01 -4.001091420650482178e-01 2.468916028738021851e-01 9.106444567441940308e-02 -2.151772677898406982e-01 4.307224601507186890e-02 -4.019176121801137924e-03 1.840641200542449951e-01
5.463164672255516052e-02 2.765950560569763184e-01 1.528739184141159058e-01 -3.431864827871322632e-02 -5.653350427746772766e-02 1.838343441486358643e-01 2.137020826339721680e-01 -3.274268470704555511e-03 4.199860617518424988e-02 1.939447075128555298e-01 1.144393011927604675e-01 -1.726875901222229004e-01 4.126165807247161865e-02 -1.416279971599578857e-01 -1.645303666591644287e-01 1.057932749390602112e-01 -1.816062778234481812e-01 2.922919988632202148e-01 7.564792782068252563e-02 -3.676191717386245728e-02 -2.155139297246932983e-01 2.801592648029327393e-01 -4.755487293004989624e-02 -3.471404612064361572e-01 4.225273728370666504e-01 -1.610159277915954590e-01 -1.032583788037300110e-02 2.927553653717041016e-01 -6.008501350879669189e-02 -1.505608670413494110e-03 5.651322379708290100e-02 -2.656478434801101685e-02
1.350110583007335663e-02 -1.256682723760604858e-01 -1.293125003576278687e-02 1.544001996517181396e-01 -9.431740641593933105e-02 3.046862781047821045e-01 3.372538089752197266e-02 3.761558979749679565e-02 2.476952821016311646e-01 1.454437226057052612e-01 1.718735843896865845e-01 -2.969821691513061523e-01 4.912455379962921143e-02 -2.952911555767059326e-01 -3.547434136271476746e-02 -9.487392753362655640e-02 1.560099236667156219e-02 1.325253546237945557e-01 4.042926803231239319e-02 1.233567297458648682e-01 1.288872063159942627e-01 1.208123713731765747e-01 -5.568713322281837463e-02 1.793759018182754517e-01 3.402256965637207031e-01 -3.695194721221923828e-01 1.321562677621841431e-01 1.279395669698715210e-01 -6.980667263269424438e-02 3.894780874252319336e-01 6.854884326457977295e-02 8.415599167346954346e-02
2.717229723930358887e-01 3.325350955128669739e-02 -1.078863739967346191e-01 -4.635022487491369247e-03 -8.906655758619308472e-02 1.267947815358638763e-02 3.959944844245910645e-02 7.248923182487487793e-02 1.006550788879394531e-01 1.970243640244007111e-02 2.171275615692138672e-01 -3.523754179477691650e-01 1.650086417794227600e-02 -2.332124114036560059e-01 7.845091074705123901e-02 9.592363983392715454e-02 -1.581978350877761841e-01 -1.379673629999160767e-01 4.456227719783782959e-01 2.719287574291229248e-02 -1.137032061815261841e-01 7.839973270893096924e-02 -2.942896187305450439e-01 -1.032054200768470764e-01 2.157530486583709717e-01 1.618828326463699341e-01 2.175083011388778687e-01 5.082242190837860107e-02 -2.435944527387619019e-01 1.666170060634613037e-01 1.624224781990051270e-01 2.253726720809936523e-01
-1.471445113420486450e-01 1.558112204074859619e-01 3.866090252995491028e-02 6.613168865442276001e-02 2.093183100223541260e-01 5.976614356040954590e-02 1.314739696681499481e-03 -7.840406894683837891e-02 -1.370288580656051636e-01 -1.276786476373672485e-01 2.534162700176239014e-01 -2.955004870891571045e-01 -3.999276086688041687e-02 4.318391904234886169e-02 3.757846355438232422e-02 3.405097499489784241e-02 1.059924289584159851e-01 3.440656065940856934e-01 1.106246486306190491e-01 4.415014386177062988e-02 -1.171843931078910828e-01 -4.815222322940826416e-02 -2.590632736682891846e-01 1.137746348977088928e-01 4.086152911186218262e-01 -2.693780958652496338e-01 3.065496385097503662e-01 7.233413308858871460e-02 -1.613628268241882324e-01 2.592924237251281738e-01 1.674389839172363281e-01 4.537623748183250427e-02
7.729452103376388550e-02 3.555313870310783386e-02 2.316618561744689941e-01 1.723953783512115479e-01 -1.114675626158714294e-01 2.206176519393920898e-01 1.899841874837875366e-01 3.718707263469696045e-01 3.656065464019775391e-02 1.021058782935142517e-01 1.270684599876403809e-02 -2.069330066442489624e-01 -5.561787262558937073e-02 5.033633857965469360e-02 -2.934951707720756531e-02 1.828949898481369019e-02 1.259873807430267334e-01 2.588647007942199707e-01 3.390229940414428711e-01 -3.651157766580581665e-02 3.377601038664579391e-03 5.243480578064918518e-02 -1.537284702062606812e-01 -3.980525732040405273e-01 1.832637488842010498e-01 -1.716600209474563599e-01 4.068365320563316345e-02 2.903644144535064697e-01 -9.189850091934204102e-02 1.890820264816284180e-01 1.873558014631271362e-01 -3.954165149480104446e-03
-1.465885192155838013e-01 -5.259231477975845337e-02 1.504673957824707031e-01 2.015698105096817017e-01 -1.393177956342697144e-01 1.175663173198699951e-01 1.346018165349960327e-01 2.426377385854721069e-01 1.774332821369171143e-01 8.723285049200057983e-02 -7.454623281955718994e-02 -3.722726106643676758e-01 8.939279615879058838e-02 6.413187831640243530e-02 2.099671214818954468e-01 -6.663144379854202271e-02 -4.845910891890525818e-02 3.428917527198791504e-01 -6.411826610565185547e-02 7.705174386501312256e-02 -4.601233080029487610e-02 8.542593568563461304e-02 5.659994855523109436e-02 1.337202936410903931e-01 4.935798346996307373e-01 -2.459674030542373657e-01 1.007261276245117188e-01 1.376039832830429077e-01 -1.514802426099777222e-01 9.270662814378738403e-02 8.491136878728866577e-02 1.611331105232238770e-01
5.937717482447624207e-02 -6.891802698373794556e-02 -7.521279901266098022e-02 4.215784668922424316e-01 -1.850106269121170044e-01 3.255141675472259521e-01 1.371771544218063354e-01 -2.606307342648506165e-02 2.429027408361434937e-01 1.246386542916297913e-01 1.115110889077186584e-01 -2.534772753715515137e-01 -1.027817130088806152e-01 -5.341694504022598267e-02 9.514095634222030640e-02 -4.605058208107948303e-02 9.955257922410964966e-02 2.163543924689292908e-02 9.654566645622253418e-02 2.920890450477600098e-01 -1.533124893903732300e-01 5.667272582650184631e-02 7.195691019296646118e-02 6.434527039527893066e-02 2.710020244121551514e-01 -2.448468357324600220e-01 9.960811585187911987e-03 2.068641632795333862e-01 -4.261739179491996765e-02 2.174923568964004517e-01 1.058519929647445679e-01 3.085184991359710693e-01
-8.990163356065750122e-02 -9.840243309736251831e-02 8.503150939941406250e-02 1.565322726964950562e-01 -2.194560319185256958e-01 5.131486058235168457e-02 -3.862396813929080963e-03 1.090597286820411682e-01 2.039264738559722900e-01 1.355057209730148315e-01 -7.488182932138442993e-02 -1.186907291412353516e-01 9.120631217956542969e-02 -5.792608950287103653e-03 2.262870222330093384e-02 -1.754865497350692749e-01 -3.189122080802917480e-01 2.463172376155853271e-01 -1.039774790406227112e-01 1.561706326901912689e-02 -2.731657326221466064e-01 8.291490375995635986e-02 -3.248906135559082031e-01 -1.168047115206718445e-01 -1.341956574469804764e-02 -2.776079624891281128e-02 1.529343128204345703e-01 3.459357321262359619e-01 -2.396003305912017822e-01 3.856169879436492920e-01 -6.412570178508758545e-02 2.003506571054458618e-01
-2.120158821344375610e-01 -4.173975810408592224e-02 8.520271629095077515e-03 7.856268435716629028e-02 1.186761781573295593e-01 1.320339143276214600e-01 -1.946279108524322510e-01 1.621332019567489624e-01 8.527903258800506592e-02 5.721301212906837463e-02 4.417756944894790649e-02 -8.327040076255798340e-02 1.436725724488496780e-03 -1.736382991075515747e-01 -3.558855056762695312e-01 -7.294610142707824707e-02 -2.604432702064514160e-01 3.815448582172393799e-01 3.377514779567718506e-01 1.871528327465057373e-01 -3.477356731891632080e-01 1.249937489628791809e-01 1.037282794713973999e-01 2.561193704605102539e-02 1.165897846221923828e-01 5.546411126852035522e-02 2.267864644527435303e-01 1.291697472333908081e-01 -8.816850185394287109e-02 -1.925913989543914795e-01 -1.238891929388046265e-01 1.197931766510009766e-01
8.080411702394485474e-02 1.711458116769790649e-01 -2.835295498371124268e-01 1.760706305503845215e-01 4.681488126516342163e-02 -1.235917806625366211e-01 -1.181680485606193542e-01 3.871464133262634277e-01 -5.386434122920036316e-02 -1.343317143619060516e-02 1.522301286458969116e-01 -3.887534141540527344e-02 3.167336285114288330e-01 -5.066553503274917603e-02 -2.648555673658847809e-04 5.352661013603210449e-03 -2.437195479869842529e-01 3.148356080055236816e-01 2.426895052194595337e-01 5.606332048773765564e-02 -3.322725892066955566e-01 1.674658991396427155e-02 -2.654131054878234863e-01 -2.355978637933731079e-01 7.095426321029663086e-02 -4.607265349477529526e-03 6.011047959327697754e-02 1.351094245910644531e-01 7.044360786676406860e-02 -5.306341871619224548e-02 -2.869506552815437317e-02 2.192511856555938721e-01
-4.390940070152282715e-02 -3.206511437892913818e-01 1.699494570493698120e-01 4.063754975795745850e-01 -5.427762866020202637e-02 -1.825468987226486206e-02 1.439054403454065323e-02 1.145644206553697586e-02 -1.757802441716194153e-02 1.952869594097137451e-01 3.181285783648490906e-02 -1.632556319236755371e-01 -1.304468512535095215e-01 1.979947462677955627e-02 -1.262181103229522705e-01 5.870758369565010071e-02 -2.117556333541870117e-01 2.536777555942535400e-01 -1.534625589847564697e-01 1.871806681156158447e-01 -9.553170204162597656e-02 1.883158385753631592e-01 -6.912517547607421875e-02 3.183156624436378479e-02 2.035171240568161011e-01 -1.613153517246246338e-01 1.968073248863220215e-01 4.522695541381835938e-01 -4.460999742150306702e-02 4.633565619587898254e-02 4.526051506400108337e-02 2.442289888858795166e-01
-8.414185047149658203e-02 1.189038828015327454e-01 7.572463899850845337e-02 9.606137126684188843e-02 4.906715825200080872e-03 7.104076445102691650e-02 1.950711826793849468e-03 -1.705399751663208008e-01 -9.464608877897262573e-02 5.163332447409629822e-02 1.283315271139144897e-01 -1.727753430604934692e-01 5.864022299647331238e-03 1.857712119817733765e-01 -2.531526982784271240e-01 2.377656660974025726e-02 1.896807253360748291e-01 3.660167157649993896e-01 1.515131592750549316e-01 2.470575869083404541e-01 -2.949905395507812500e-01 1.977407485246658325e-01 -5.064674839377403259e-02 4.043971747159957886e-02 1.423097550868988037e-01 -1.677423864603042603e-01 -4.954926669597625732e-02 4.688853621482849121e-01 -2.333395034074783325e-01 2.280360460281372070e-01 -9.495428204536437988e-02 4.578126966953277588e-02
-1.001672893762588501e-01 -6.196405272930860519e-03 -7.415623404085636139e-04 3.521916866302490234e-01 -1.945481598377227783e-01 2.065232545137405396e-01 2.102192491292953491e-01 1.702321469783782959e-01 3.438748121261596680e-01 2.122811079025268555e-01 2.269406616687774658e-02 -2.875846326351165771e-01 -9.002022445201873779e-02 -1.660367399454116821e-01 1.206510365009307861e-01 -9.036250412464141846e-02 1.200624555349349976e-01 4.835152067244052887e-03 7.509872317314147949e-03 1.253071874380111694e-01 -3.205484524369239807e-02 1.711563020944595337e-01 -2.767152786254882812e-01 1.468010693788528442e-01 3.053968846797943115e-01 -5.229385197162628174e-02 1.943933814764022827e-01 1.227843314409255981e-01 -2.266402393579483032e-01 1.074396520853042603e-01 5.664996430277824402e-02 1.834777444601058960e-01
8.241882920265197754e-02 4.579463228583335876e-02 9.430631995201110840e-02 4.627475142478942871e-01 -7.502458989620208740e-02 3.337610661983489990e-01 -4.455507174134254456e-02 8.373118191957473755e-02 2.312902212142944336e-01 2.779747843742370605e-01 1.688267290592193604e-01 -2.666637115180492401e-02 -8.658415824174880981e-02 6.966248154640197754e-02 -7.106095552444458008e-02 9.243457764387130737e-02 -1.600835472345352173e-01 2.127744108438491821e-01 -1.247184500098228455e-01 -1.300399098545312881e-02 -1.496067792177200317e-01 9.917760640382766724e-02 -1.077391728758811951e-01 -2.216963022947311401e-01 1.738839596509933472e-01 1.938426047563552856e-01 -5.116174742579460144e-02 3.638049960136413574e-01 -1.431577503681182861e-01 1.565248817205429077e-01 1.560278534889221191e-01 6.646669656038284302e-02
1.586287654936313629e-02 1.279056258499622345e-02 1.163142733275890350e-02 1.001289188861846924e-01 -1.389964371919631958e-01 1.766344606876373291e-01 2.495783567428588867e-02 -2.793593518435955048e-02 4.328662753105163574e-01 1.365225464105606079e-01 1.784609258174896240e-01 -1.262714117765426636e-01 -1.821263134479522705e-01 -1.226521283388137817e-01 -4.491026629693806171e-05 -2.206324934959411621e-01 -8.901859633624553680e-03 5.174591764807701111e-02 1.624539196491241455e-01 3.509781658649444580e-01 -1.621553450822830200e-01 -2.739683538675308228e-02 -2.194833569228649139e-02 -1.724493503570556641e-02 3.171806931495666504e-01 -2.395862340927124023e-01 3.116215467453002930e-01 8.362225443124771118e-02 -3.210701644420623779e-01 6.593845784664154053e-02 1.220539584755897522e-01 1.490277349948883057e-01
-1.884932518005371094e-01 6.981051061302423477e-03 -1.121973320841789246e-01 1.091803759336471558e-01 1.643473356962203979e-01 2.296677231788635254e-01 -1.898797154426574707e-01 -2.563634216785430908e-01 1.066426336765289307e-01 -3.136734291911125183e-02 1.572989225387573242e-01 -9.447395801544189453e-03 -1.124538332223892212e-01 -1.204204857349395752e-01 1.259265094995498657e-01 2.226515486836433411e-02 7.864743471145629883e-02 3.838598430156707764e-01 2.676439583301544189e-01 -7.604837883263826370e-03 -3.552138805389404297e-01 -3.026694059371948242e-02 -1.293913088738918304e-02 3.185571113135665655e-04 2.508533000946044922e-01 -2.988771796226501465e-01 2.655035853385925293e-01 -7.482647895812988281e-02 -1.404977142810821533e-01 2.167105525732040405e-01 1.551149934530258179e-01 -7.806970924139022827e-02
-3.486996889114379883e-02 2.686750888824462891e-02 -3.193393349647521973e-02 1.999826580286026001e-01 -2.129863500595092773e-01 2.272629179060459137e-02 2.008010596036911011e-01 1.182224750518798828e-01 4.221374392509460449e-01 7.757811993360519409e-02 -1.239745840430259705e-01 -2.581670582294464111e-01 4.692255705595016479e-02 -6.302354484796524048e-02 -2.538473159074783325e-02 2.236121445894241333e-01 -9.787776321172714233e-02 2.487986981868743896e-01 -6.876043975353240967e-02 5.719118192791938782e-02 -3.820572048425674438e-02 2.450272440910339355e-01 2.825045771896839142e-02 7.281136512756347656e-02 3.700094223022460938e-01 -3.275265097618103027e-01 6.209308281540870667e-03 2.756756544113159180e-01 -1.000227853655815125e-01 -8.459145575761795044e-02 1.010639294981956482e-01 1.978522837162017822e-01
-1.727779656648635864e-01 -5.006616935133934021e-03 1.119633689522743225e-01 2.615814507007598877e-01 2.669642120599746704e-02 1.515432447195053101e-01 -1.477464139461517334e-01 1.877656430006027222e-01 -1.184163615107536316e-01 1.294572353363037109e-01 3.079350292682647705e-01 -3.448919951915740967e-01 -4.143717139959335327e-02 1.155745685100555420e-01 1.010234747081995010e-02 1.528737992048263550e-01 -4.023034498095512390e-02 1.669034510850906372e-01 1.947070211172103882e-01 5.783901363611221313e-02 4.826635494828224182e-02 2.174920141696929932e-01 1.106572989374399185e-02 -3.334701806306838989e-02 3.356684744358062744e-01 -1.944330483675003052e-01 -1.661449968814849854e-01 3.246184289455413818e-01 -3.039768040180206299e-01 -2.099909633398056030e-02 -1.549344211816787720e-01 5.823427811264991760e-02
1.426161080598831177e-01 6.534866988658905029e-02 6.360580027103424072e-02 -6.587874144315719604e-02 -1.342300418764352798e-02 9.762924909591674805e-02 8.392226696014404297e-02 3.201991617679595947e-01 2.154008150100708008e-01 -1.155931204557418823e-01 2.206434458494186401e-01 -2.787161767482757568e-01 1.595949828624725342e-01 -3.287803530693054199e-01 -1.068257093429565430e-01 7.718766573816537857e-04 6.619079411029815674e-02 2.131685614585876465e-01 9.363884478807449341e-02 2.124619334936141968e-01 -2.004767209291458130e-01 2.991310954093933105e-01 -2.747007310390472412e-01 1.781609654426574707e-02 2.036923170089721680e-01 -7.406590506434440613e-03 1.368843913078308105e-01 1.881313882768154144e-02 -3.397395610809326172e-01 1.259885430335998535e-01 -8.093512058258056641e-02 -9.463357925415039062e-02
1.112215593457221985e-01 -9.233848750591278076e-02 -1.246733888983726501e-01 -1.391588151454925537e-02 -3.358178436756134033e-01 1.952439397573471069e-01 -1.264892071485519409e-01 9.742628037929534912e-02 -2.976128086447715759e-02 2.504999935626983643e-01 2.296559661626815796e-01 -1.072232350707054138e-01 -2.594419056549668312e-03 -3.062623739242553711e-01 4.070142284035682678e-03 -5.204065237194299698e-03 -9.044195711612701416e-02 3.017692081630229950e-02 1.696631908416748047e-01 3.070184886455535889e-01 -1.476794630289077759e-01 -1.731754988431930542e-01 -1.444116532802581787e-01 -5.786561593413352966e-02 3.183160722255706787e-01 -3.578457236289978027e-01 8.607944101095199585e-02 2.446200251579284668e-01 -1.431032866239547729e-01 1.174230054020881653e-01 1.756630465388298035e-02 1.609914600849151611e-01
-9.753806143999099731e-02 6.087994575500488281e-02 -2.036726102232933044e-02 2.797783613204956055e-01 -1.776553392410278320e-01 3.492898941040039062e-01 7.094719447195529938e-03 2.015518397092819214e-01 2.504133880138397217e-01 3.290772736072540283e-01 1.760150194168090820e-01 -6.315801292657852173e-02 -8.224560320377349854e-02 -2.187056988477706909e-01 1.358650028705596924e-01 -2.264446020126342773e-01 -5.797651037573814392e-02 1.351367384195327759e-01 4.461485892534255981e-02 2.040251940488815308e-01 -2.373668365180492401e-02 1.232214495539665222e-01 -1.129943504929542542e-01 8.478917181491851807e-02 4.029838442802429199e-01 -2.202004194259643555e-01 8.961094915866851807e-02 1.651962995529174805e-01 5.021659284830093384e-02 2.512287721037864685e-02 7.331342250108718872e-02 1.669527441263198853e-01
-2.401994541287422180e-02 -2.041252851486206055e-01 1.296905875205993652e-01 1.178852170705795288e-01 1.933055669069290161e-01 5.484464764595031738e-02 -1.756718903779983521e-01 2.414376735687255859e-01 -2.504010498523712158e-01 -2.397351153194904327e-02 -5.284323543310165405e-02 -2.528077661991119385e-01 3.572601377964019775e-01 -7.621432840824127197e-02 -2.072233520448207855e-02 -3.255568817257881165e-02 -4.515709355473518372e-02 1.197118982672691345e-01 1.355446875095367432e-01 7.213918864727020264e-02 -4.628298059105873108e-02 2.002722620964050293e-01 -4.451416805386543274e-02 3.864078596234321594e-02 1.693209409713745117e-01 -2.946878373622894287e-01 4.015380144119262695e-01 -2.178868502378463745e-01 -6.078772619366645813e-02 7.857140153646469116e-02 1.825148910284042358e-01 2.820087075233459473e-01
-2.553046643733978271e-01 1.594752073287963867e-01 2.290846258401870728e-01 1.060100644826889038e-01 1.940411478281021118e-01 2.292310819029808044e-02 -1.914671063423156738e-01 1.925651282072067261e-01 2.112131416797637939e-01 7.505131419748067856e-03 1.100252643227577209e-01 -3.332024440169334412e-02 2.650039196014404297e-01 -1.008278876543045044e-01 1.370348781347274780e-01 -1.394059229642152786e-02 -1.808363199234008789e-01 4.226863756775856018e-02 1.940781176090240479e-01 2.247131466865539551e-01 6.284598261117935181e-02 7.591458410024642944e-02 -3.267090618610382080e-01 -3.738971427083015442e-02 9.455967694520950317e-02 8.916294574737548828e-02 1.638064533472061157e-01 6.304572522640228271e-02 -3.202909603714942932e-02 3.047400712966918945e-01 2.120957970619201660e-01 3.865558803081512451e-01
-3.758146660402417183e-03 -1.215146929025650024e-01 1.988526200875639915e-03 2.801201641559600830e-01 -1.179535016417503357e-01 2.262797802686691284e-01 -2.652166644111275673e-03 8.056279271841049194e-02 2.745707929134368896e-01 3.666778802871704102e-01 -5.200474336743354797e-02 -2.605808377265930176e-01 -2.079840190708637238e-02 1.873506978154182434e-02 6.087734177708625793e-02 -2.208331599831581116e-02 -2.706526406109333038e-02 -8.768458664417266846e-02 1.837103366851806641e-01 2.419660091400146484e-01 -4.292815458029508591e-03 4.061454907059669495e-02 -2.552476711571216583e-02 1.813586801290512085e-01 3.279450833797454834e-01 -3.673709928989410400e-01 2.342811971902847290e-01 1.483089029788970947e-01 -6.214064359664916992e-02 7.628682255744934082e-02 -1.260696202516555786e-01 2.623240351676940918e-01
-2.451031804084777832e-01 6.121833994984626770e-02 1.839411556720733643e-01 1.049014329910278320e-01 2.412618696689605713e-02 7.387390732765197754e-02 -3.647235929965972900e-01 2.154237776994705200e-01 -2.127481698989868164e-01 1.270756721496582031e-01 -1.486969292163848877e-01 -1.628076881170272827e-01 -5.077915638685226440e-02 -9.571853280067443848e-02 1.111980751156806946e-01 2.442932426929473877e-01 9.754248708486557007e-02 2.079264670610427856e-01 2.619440294802188873e-02 1.017483789473772049e-02 -1.448555439710617065e-01 1.433751285076141357e-01 1.404164582490921021e-01 -4.829604923725128174e-02 2.731737494468688965e-01 -1.029705926775932312e-01 4.277069270610809326e-01 -5.676108971238136292e-02 1.597146242856979370e-01 -1.442710310220718384e-01 1.718155890703201294e-01 2.184130698442459106e-01
-1.482804864645004272e-01 -1.231985613703727722e-01 -1.511210799217224121e-01 1.872075945138931274e-01 7.646126300096511841e-02 3.493635356426239014e-01 -5.978329107165336609e-02 1.113736629486083984e-01 2.364256680011749268e-01 5.364620313048362732e-02 -1.379817258566617966e-02 -1.054742140695452690e-03 1.365484297275543213e-01 -2.430061995983123779e-01 -3.110575675964355469e-01 -2.536650598049163818e-01 -1.993657499551773071e-01 3.064015209674835205e-01 3.573961853981018066e-01 7.408324629068374634e-02 -1.655631512403488159e-01 2.262350916862487793e-01 1.925891637802124023e-01 -1.905602775514125824e-02 -5.227963626384735107e-02 1.125006303191184998e-01 1.208305880427360535e-01 1.089248061180114746e-01 -6.551364809274673462e-02 -1.075251325964927673e-01 1.209041774272918701e-01 8.990490436553955078e-02
-2.034657746553421021e-01 -6.009177491068840027e-02 -1.152161583304405212e-01 2.164142429828643799e-01 1.126315370202064514e-01 2.964736223220825195e-01 -6.702755577862262726e-03 2.554025352001190186e-01 5.465749651193618774e-02 -3.677754104137420654e-02 3.019548021256923676e-02 -1.547077149152755737e-01 2.093380242586135864e-01 -1.772628128528594971e-01 -3.581934273242950439e-01 3.263568133115768433e-02 -2.197322249412536621e-01 2.436831742525100708e-01 3.524033129215240479e-01 2.444490790367126465e-01 -1.461337506771087646e-01 2.114504873752593994e-01 6.456980854272842407e-02 6.402262300252914429e-02 -2.105525135993957520e-02 1.180472820997238159e-01 4.592471569776535034e-02 1.267092823982238770e-01 -5.832325667142868042e-02 -3.498811647295951843e-02 -1.577300578355789185e-01 2.592985928058624268e-01
1.338091939687728882e-01 2.684950456023216248e-02 -1.461036205291748047e-01 2.004399448633193970e-01 -9.494230151176452637e-02 1.333752125501632690e-01 -1.995006389915943146e-02 -1.508699506521224976e-01 -2.584682218730449677e-02 4.710054956376552582e-03 2.432414293289184570e-01 -2.358954697847366333e-01 3.077862598001956940e-02 -1.126675903797149658e-01 5.276507884263992310e-02 -4.546632617712020874e-02 5.649823322892189026e-02 4.796433448791503906e-01 1.379005312919616699e-01 -7.093410938978195190e-02 -2.532420754432678223e-01 -5.172152537852525711e-03 -3.245652318000793457e-01 3.201136365532875061e-03 4.075653851032257080e-01 -1.132675185799598694e-01 -1.107837259769439697e-01 2.272745817899703979e-01 -1.582653224468231201e-01 1.814366132020950317e-01 -8.896347135305404663e-02 -1.834645122289657593e-02
-2.679347991943359375e-01 -2.483052313327789307e-01 6.094194576144218445e-02 1.799923181533813477e-01 3.179865777492523193e-01 6.087531521916389465e-02 -4.750530794262886047e-02 2.287695854902267456e-01 1.588957943022251129e-02 1.165326088666915894e-01 -1.348221451044082642e-01 -1.324530541896820068e-01 3.053426742553710938e-02 -9.152846783399581909e-02 -1.131126582622528076e-01 -2.577889338135719299e-02 -1.541919857263565063e-01 3.017678558826446533e-01 4.064821898937225342e-01 -1.340652555227279663e-01 -9.856060147285461426e-02 2.104858607053756714e-01 -2.447464913129806519e-01 4.837664961814880371e-02 1.803645044565200806e-01 1.178104653954505920e-01 2.929161190986633301e-01 2.081793248653411865e-01 -8.085753768682479858e-02 -7.036002818495035172e-03 2.362089045345783234e-02 -4.140637069940567017e-02
-3.581525087356567383e-01 1.452739089727401733e-01 -2.011224776506423950e-01 -5.520262196660041809e-02 1.102010905742645264e-01 8.924902230501174927e-02 -2.413498163223266602e-01 2.785863876342773438e-01 7.516038417816162109e-02 4.240877553820610046e-02 1.323895454406738281e-01 1.214294973760843277e-02 1.166612505912780762e-01 -1.553348451852798462e-01 -2.606160342693328857e-01 -2.353786677122116089e-02 5.671920627355575562e-02 2.634977996349334717e-01 4.269274771213531494e-01 1.178968250751495361e-01 -1.186453625559806824e-01 1.595412790775299072e-01 -1.189002469182014465e-01 -1.565520614385604858e-01 1.926114857196807861e-01 1.504778265953063965e-01 1.981920748949050903e-01 8.839000761508941650e-02 5.049922317266464233e-02 2.119304686784744263e-01 8.031041175127029419e-02 1.099019199609756470e-01
3.177512064576148987e-02 2.293733805418014526e-01 -1.401318907737731934e-01 1.825046837329864502e-01 -1.231169924139976501e-01 2.174907326698303223e-01 -8.432462066411972046e-02 2.392300814390182495e-01 1.512534320354461670e-01 2.615477442741394043e-01 -3.624704107642173767e-02 -3.620252907276153564e-01 -3.288555443286895752e-01 6.402312219142913818e-02 -1.951950341463088989e-01 1.380355507135391235e-01 1.154458671808242798e-01 3.283239603042602539e-01 3.251410089433193207e-03 -9.227155894041061401e-02 -2.266649901866912842e-01 -7.008618861436843872e-02 -9.401708096265792847e-02 -6.740054488182067871e-02 -2.214296609163284302e-01 2.651163842529058456e-03 2.158831506967544556e-01 -4.146264493465423584e-02 -9.765228629112243652e-02 1.530441045761108398e-01 6.047673150897026062e-02 2.006788998842239380e-01
-1.980614662170410156e-01 1.172105818986892700e-01 -3.283169493079185486e-02 7.573166489601135254e-02 -2.469157874584197998e-01 9.413310885429382324e-02 9.168802946805953979e-02 1.086126491427421570e-01 -6.055674981325864792e-03 -2.472826512530446053e-03 1.909535378217697144e-01 -2.529185116291046143e-01 -3.078228421509265900e-02 2.222554385662078857e-01 -1.963021457195281982e-01 -1.836718805134296417e-02 -6.517612375319004059e-03 3.879013359546661377e-01 7.463144510984420776e-02 1.796398162841796875e-01 -2.170015722513198853e-01 4.485716521739959717e-01 -6.742504984140396118e-02 -2.020965367555618286e-01 2.392364442348480225e-01 -1.180046424269676208e-01 8.075338602066040039e-02 1.708178371191024780e-01 -2.127344608306884766e-01 -3.912352770566940308e-02 6.117401272058486938e-02 -1.451341360807418823e-01
-1.746714860200881958e-01 1.929918229579925537e-01 1.792554855346679688e-01 1.946772187948226929e-01 -6.712540984153747559e-02 1.426307559013366699e-01 1.255270745605230331e-02 2.290860265493392944e-01 5.720777809619903564e-02 1.305341254919767380e-02 -1.053270250558853149e-01 -1.481993347406387329e-01 -1.590599417686462402e-01 -2.504864335060119629e-01 -2.773882150650024414e-01 1.390550285577774048e-01 1.814245283603668213e-01 2.407501637935638428e-01 9.567833691835403442e-02 1.838624775409698486e-01 -2.863340377807617188e-01 3.050011098384857178e-01 -1.583496332168579102e-01 -8.105298876762390137e-02 1.396794170141220093e-01 -1.500587910413742065e-01 2.038319110870361328e-01 4.713642969727516174e-02 1.047225371003150940e-01 3.143709897994995117e-01 -1.653939187526702881e-01 2.145590633153915405e-02
8.389263600111007690e-02 1.637209504842758179e-01 1.532975435256958008e-01 1.686478704214096069e-01 3.059858083724975586e-01 3.973994851112365723e-01 4.649137705564498901e-02 -1.478675007820129395e-01 3.021511137485504150e-01 -5.163217708468437195e-02 -4.330189898610115051e-03 -1.288129985332489014e-01 2.855895459651947021e-01 -3.057644665241241455e-01 -1.023129820823669434e-01 2.199811786413192749e-01 -4.209332540631294250e-02 5.138545529916882515e-04 1.947132796049118042e-01 1.271480619907379150e-01 -1.584497541189193726e-01 3.141604736447334290e-02 1.319282948970794678e-01 -1.507473140954971313e-01 1.172505021095275879e-01 -1.798877567052841187e-01 4.363169893622398376e-02 -1.558086127042770386e-01 1.000855937600135803e-01 2.003228813409805298e-01 1.099153980612754822e-01 1.938027292490005493e-01
-4.852679967880249023e-01 7.714793831110000610e-02 -2.329277843236923218e-01 1.110053285956382751e-01 1.276773512363433838e-01 1.022745594382286072e-01 -1.877302974462509155e-01 4.162032157182693481e-02 1.086001023650169373e-01 1.661166697740554810e-01 9.442518651485443115e-02 1.191290244460105896e-01 -5.983839742839336395e-03 -3.185096979141235352e-01 -1.795378178358078003e-01 8.287034183740615845e-02 1.167542859911918640e-01 1.549800634384155273e-01 1.684077829122543335e-01 1.905666589736938477e-01 -2.030844241380691528e-01 1.805020868778228760e-01 -2.193372994661331177e-01 -2.472179979085922241e-01 2.180264145135879517e-01 4.367384687066078186e-02 2.162320613861083984e-01 5.504601076245307922e-02 -1.747144944965839386e-02 7.341453433036804199e-02 1.047392636537551880e-01 1.545814126729965210e-01
-2.642613649368286133e-01 1.150019615888595581e-01 -3.264773786067962646e-01 6.118184700608253479e-02 7.197508960962295532e-02 1.027217283844947815e-01 8.396716415882110596e-02 -2.534318529069423676e-02 -2.187435142695903778e-02 2.963871657848358154e-01 -2.216026000678539276e-02 -1.278504729270935059e-01 2.888105511665344238e-01 2.637499272823333740e-01 -2.027537077665328979e-01 -2.096281945705413818e-01 -1.118578910827636719e-01 2.984269261360168457e-01 -9.364326484501361847e-03 1.011538058519363403e-01 -3.267244398593902588e-01 -4.079447826370596886e-04 -1.347431391477584839e-01 2.696457691490650177e-02 -1.060145050287246704e-01 1.874184757471084595e-01 2.044221907854080200e-01 2.464586943387985229e-01 -9.965102374553680420e-02 6.887780874967575073e-02 5.527937412261962891e-02 1.893351823091506958e-01
7.143553346395492554e-02 6.114519014954566956e-02 4.836561623960733414e-03 -5.965811386704444885e-02 -2.160722613334655762e-01 1.981881707906723022e-01 3.941778093576431274e-02 1.577484607696533203e-01 3.926918804645538330e-01 1.018874794244766235e-01 -6.744389981031417847e-02 -2.666542530059814453e-01 1.835739910602569580e-01 1.765644103288650513e-01 -2.257456630468368530e-01 -1.162099987268447876e-01 7.620436698198318481e-02 1.060616150498390198e-01 2.150055915117263794e-01 -1.097279489040374756e-01 -4.200406074523925781e-01 4.070233926177024841e-02 -1.175187900662422180e-01 1.001062020659446716e-01 -1.231650263071060181e-01 -1.394789069890975952e-01 2.494324594736099243e-01 4.828202538192272186e-03 9.759722650051116943e-02 1.909600645303726196e-01 2.576673328876495361e-01 1.381905972957611084e-01
-1.933234483003616333e-01 -1.015151143074035645e-01 1.916205585002899170e-01 8.215501159429550171e-02 8.448912948369979858e-02 3.463414311408996582e-01 4.519395157694816589e-02 1.306455582380294800e-01 2.366734296083450317e-01 2.504185140132904053e-01 1.739938259124755859e-01 3.151423856616020203e-02 5.672064796090126038e-02 2.161711156368255615e-01 7.117895781993865967e-02 1.612246334552764893e-01 -2.637585401535034180e-01 1.323103010654449463e-01 7.878439500927925110e-03 1.683198660612106323e-01 -2.588765919208526611e-01 4.313684254884719849e-02 -3.976440802216529846e-02 -1.832284405827522278e-02 2.792097926139831543e-01 -3.713357150554656982e-01 1.408483386039733887e-01 1.866499334573745728e-01 -1.373379528522491455e-01 2.035920321941375732e-01 2.015869319438934326e-02 1.189455613493919373e-01
-5.021209269762039185e-02 -1.333298087120056152e-01 -1.752839833498001099e-01 1.735699921846389771e-01 8.060885965824127197e-02 7.841476798057556152e-02 -1.066153869032859802e-01 -1.617870181798934937e-01 3.200858086347579956e-02 -4.900675266981124878e-02 1.552501618862152100e-01 -5.306448787450790405e-02 2.398069649934768677e-01 4.023698344826698303e-02 5.786399915814399719e-02 -2.537231445312500000e-01 2.937619090080261230e-01 2.060311138629913330e-01 2.851673066616058350e-01 1.461138576269149780e-01 -4.969194531440734863e-01 1.539200246334075928e-01 -1.368403583765029907e-01 8.379409462213516235e-02 -1.482295244932174683e-01 6.011612340807914734e-02 4.879397153854370117e-02 1.953941136598587036e-01 -2.074650675058364868e-01 -1.186658162623643875e-02 1.992453932762145996e-01 1.861693710088729858e-01
5.029836297035217285e-02 -1.800333708524703979e-02 1.620642989873886108e-01 1.294169276952743530e-01 -1.625027805566787720e-01 2.841956913471221924e-01 1.492704749107360840e-01 -2.245750576257705688e-01 3.099770247936248779e-01 7.271613925695419312e-02 -1.356927212327718735e-02 -2.274580895900726318e-01 5.105039477348327637e-02 1.826050728559494019e-01 -2.205962873995304108e-02 -9.528470039367675781e-02 -1.025369837880134583e-01 4.286571443080902100e-01 1.319813355803489685e-02 2.398450672626495361e-01 1.161565110087394714e-01 1.450014114379882812e-01 -9.362708032131195068e-02 -1.147663071751594543e-01 2.269027531147003174e-01 -1.607111394405364990e-01 2.214188873767852783e-02 2.638763785362243652e-01 -3.039041757583618164e-01 8.016510307788848877e-02 1.239075586199760437e-01 7.378617674112319946e-02
-2.893629968166351318e-01 -4.796579107642173767e-02 -5.290269106626510620e-02 3.076259493827819824e-01 -4.676080867648124695e-02 6.366709130816161633e-04 -1.111658662557601929e-01 4.667646810412406921e-02 1.412685662508010864e-01 2.421837747097015381e-01 2.260913997888565063e-01 8.389404416084289551e-02 1.447110325098037720e-01 7.441059499979019165e-02 4.742955788969993591e-02 -2.126296907663345337e-01 -3.782840818166732788e-02 1.538435816764831543e-01 1.547951549291610718e-01 5.022093653678894043e-02 -6.006987020373344421e-02 1.246172264218330383e-01 4.861266538500785828e-02 -1.404575258493423462e-01 1.668864786624908447e-01 6.916937977075576782e-02 1.738555543124675751e-02 2.502522170543670654e-01 -3.778468370437622070e-01 2.701923251152038574e-01 1.882951110601425171e-01 3.866588473320007324e-01
-2.141610085964202881e-01 1.945550590753555298e-01 1.278992146253585815e-01 -5.465168133378028870e-02 -6.984883546829223633e-02 3.162721395492553711e-01 -1.498533338308334351e-01 2.091596871614456177e-01 -1.125013381242752075e-01 3.407471179962158203e-01 8.086651563644409180e-02 -1.651895344257354736e-01 -3.441209718585014343e-02 -7.538121193647384644e-03 1.136136427521705627e-01 -2.425014227628707886e-02 1.194981336593627930e-01 2.454732656478881836e-01 2.070012837648391724e-01 2.411656081676483154e-02 -5.030295252799987793e-01 -5.129162967205047607e-02 -7.183392345905303955e-02 -2.153082564473152161e-02 -1.898774951696395874e-01 -2.273630350828170776e-02 -2.228233031928539276e-02 4.589287191629409790e-02 -1.730425208806991577e-01 1.386419683694839478e-01 1.486760377883911133e-01 2.424752861261367798e-01
3.299831151962280273e-01 2.814742363989353180e-02 1.526442766189575195e-01 3.235888779163360596e-01 -4.481050744652748108e-02 2.133169323205947876e-01 -9.363184124231338501e-02 4.210550487041473389e-01 1.102623417973518372e-01 -4.400796443223953247e-02 -1.887873411178588867e-01 -2.032080888748168945e-01 2.422427199780941010e-02 2.854891307651996613e-02 -9.961707517504692078e-03 6.247891113162040710e-02 -1.310455496422946453e-03 1.902003027498722076e-02 2.012477964162826538e-01 4.816995561122894287e-02 -2.377236485481262207e-01 6.974507123231887817e-02 4.106511548161506653e-02 1.146433129906654358e-01 2.685768604278564453e-01 4.753037937916815281e-04 4.478929638862609863e-01 3.368520410731434822e-03 -1.375041007995605469e-01 -1.183271482586860657e-01 -3.243356198072433472e-02 7.876852154731750488e-02
-2.195365577936172485e-01 -1.456567496061325073e-01 -1.313603222370147705e-01 3.178806602954864502e-01 2.075830250978469849e-01 1.757231354713439941e-01 -8.040460944175720215e-02 1.007675975561141968e-01 1.573462635278701782e-01 -6.842087954282760620e-02 5.070082843303680420e-02 -1.241255626082420349e-01 2.066213190555572510e-01 4.126650094985961914e-02 -3.515257537364959717e-01 -5.808865278959274292e-02 -3.213965892791748047e-01 2.857587635517120361e-01 3.911729454994201660e-01 9.053996205329895020e-02 -1.768547296524047852e-01 1.457062661647796631e-01 2.623680792748928070e-02 -1.069867834448814392e-01 8.704046159982681274e-02 3.551733121275901794e-02 6.636134535074234009e-02 1.373910810798406601e-02 -1.869379729032516479e-01 -1.646374315023422241e-01 -1.274214126169681549e-02 1.283941268920898438e-01
-2.140243500471115112e-01 -1.043964922428131104e-02 -5.539945140480995178e-02 2.242165952920913696e-01 5.945069342851638794e-02 1.847322434186935425e-01 -9.829691797494888306e-02 1.002562791109085083e-01 2.167540192604064941e-01 -4.483044147491455078e-02 3.082328103482723236e-02 -1.384964734315872192e-01 3.205123245716094971e-01 -2.523358762264251709e-01 -3.849389553070068359e-01 -1.104098409414291382e-01 -3.088484406471252441e-01 2.399733513593673706e-01 1.549589186906814575e-01 3.736928477883338928e-02 -3.812893033027648926e-01 1.564819067716598511e-01 2.343710279092192650e-03 6.356366723775863647e-02 1.208248659968376160e-01 1.679238379001617432e-01 3.029347583651542664e-02 -7.449835538864135742e-02 -1.103456988930702209e-01 -1.071024313569068909e-01 -6.490238010883331299e-02 1.343650817871093750e-01
-5.286099389195442200e-02 1.523145586252212524e-01 1.656837016344070435e-01 7.413685321807861328e-02 4.212684035301208496e-01 2.375435680150985718e-01 -7.444660365581512451e-02 -1.995704835280776024e-03 1.817928701639175415e-01 -1.055972799658775330e-01 1.142094284296035767e-01 -2.523602545261383057e-01 -7.144632935523986816e-02 -1.878647878766059875e-02 -1.793477237224578857e-01 5.374442785978317261e-02 -1.258829534053802490e-01 1.773555874824523926e-01 2.672511935234069824e-01 -3.115032613277435303e-02 -2.409910559654235840e-01 1.915446370840072632e-01 2.429141551256179810e-01 1.595692783594131470e-01 1.408321708440780640e-01 -2.094827592372894287e-02 3.480092287063598633e-01 1.536189168691635132e-01 1.898675262928009033e-01 -2.792397513985633850e-02 1.717068552970886230e-01 9.976375848054885864e-02
-1.054669469594955444e-01 -4.156889766454696655e-02 -2.283389121294021606e-01 7.234324514865875244e-02 1.699213236570358276e-01 -8.474829047918319702e-02 -3.174613416194915771e-01 1.330605000257492065e-01 2.961759269237518311e-01 -3.575835749506950378e-02 -1.133241951465606689e-01 -8.057679235935211182e-02 2.277012169361114502e-01 7.147343456745147705e-02 -2.697210311889648438e-01 2.482904493808746338e-02 -1.440853625535964966e-01 1.423503011465072632e-01 3.834943473339080811e-01 1.886718869209289551e-01 -3.211870491504669189e-01 3.879388868808746338e-01 -5.246685352176427841e-03 2.960729971528053284e-02 1.027349308133125305e-01 2.367378957569599152e-02 1.832089871168136597e-01 -3.590866178274154663e-02 -8.397480845451354980e-02 6.397163122892379761e-02 3.415880724787712097e-02 -6.806458812206983566e-03
-1.598362177610397339e-01 -5.464212223887443542e-02 -2.697356641292572021e-01 2.666482627391815186e-01 2.399947941303253174e-01 9.408822655677795410e-02 -1.184575557708740234e-01 -6.456382572650909424e-02 -9.529751539230346680e-02 3.941950201988220215e-02 -1.358156502246856689e-01 5.066520068794488907e-03 -2.027840539813041687e-02 -1.516493558883666992e-01 1.116148307919502258e-01 3.199586570262908936e-01 -2.521609067916870117e-01 9.421782195568084717e-02 1.928738802671432495e-01 -1.979672610759735107e-01 -2.200306504964828491e-01 3.674089610576629639e-01 2.441216073930263519e-02 -8.384729735553264618e-03 1.417488604784011841e-01 1.735474541783332825e-02 3.705743253231048584e-01 1.147342473268508911e-01 -1.439505368471145630e-01 -1.563449203968048096e-01 1.098503023386001587e-01 1.207130849361419678e-01
2.432918995618820190e-01 9.498424828052520752e-02 1.318008005619049072e-01 2.868549227714538574e-01 1.275625377893447876e-01 3.351645171642303467e-01 -4.489931836724281311e-02 -4.224121570587158203e-02 -5.063856765627861023e-02 -1.166968792676925659e-01 -5.561275780200958252e-02 -2.434354871511459351e-01 4.096286296844482422e-01 6.120257079601287842e-03 8.332636952400207520e-02 1.775871776044368744e-02 1.029244661331176758e-01 2.275011986494064331e-01 2.283446639776229858e-01 2.173747718334197998e-01 -5.576927214860916138e-02 -4.403328150510787964e-02 -2.656769938766956329e-02 1.849390417337417603e-01 1.851932960562407970e-03 4.952382296323776245e-02 3.176333606243133545e-01 2.869240939617156982e-01 -3.916310891509056091e-02 2.313450574874877930e-01 1.553641166538000107e-02 -5.852714553475379944e-02
-1.623484343290328979e-01 2.465987354516983032e-01 -3.439219594001770020e-01 -8.285272866487503052e-03 -1.466900948435068130e-02 -4.386608302593231201e-02 -1.611777693033218384e-01 1.090931594371795654e-01 1.526010781526565552e-01 -5.706579983234405518e-02 -1.648952625691890717e-02 -1.524246931076049805e-01 1.921761482954025269e-01 -1.774457246065139771e-01 -2.052954286336898804e-01 -1.666551977396011353e-01 -7.993929088115692139e-02 2.473227381706237793e-01 1.934155076742172241e-01 2.392559796571731567e-01 -1.472521871328353882e-01 1.986653804779052734e-01 -1.600812673568725586e-01 -3.224819302558898926e-01 1.244451701641082764e-01 -1.941255629062652588e-01 3.327967971563339233e-02 1.083806902170181274e-01 2.634552493691444397e-02 7.279091328382492065e-02 1.718009412288665771e-01 3.340024352073669434e-01
-1.532644629478454590e-01 -7.728052325546741486e-03 -9.731978923082351685e-02 3.243113458156585693e-01 -1.648834794759750366e-01 1.846950948238372803e-01 1.102696582674980164e-01 3.221846222877502441e-01 2.824011445045471191e-01 2.225496470928192139e-01 2.132747918367385864e-01 -8.447262644767761230e-02 -1.159332022070884705e-01 -4.432754218578338623e-02 -2.826514840126037598e-02 7.697663456201553345e-02 5.202786531299352646e-03 -1.720750890672206879e-02 1.086709275841712952e-01 1.812344193458557129e-01 1.156822312623262405e-02 2.535888180136680603e-02 -2.568366751074790955e-02 6.477405875921249390e-02 3.345978558063507080e-01 -1.337653398513793945e-01 1.387611031532287598e-01 3.010420799255371094e-01 -1.528481692075729370e-01 1.738227158784866333e-01 7.136583328247070312e-02 3.626284301280975342e-01
-1.942134499549865723e-01 -1.182146146893501282e-01 -1.224045827984809875e-01 1.008220538496971130e-01 6.417776644229888916e-02 4.051531553268432617e-01 5.749819427728652954e-02 1.706117242574691772e-01 1.081170067191123962e-01 -1.580575597472488880e-03 5.492093414068222046e-02 -7.340305298566818237e-02 1.022909209132194519e-01 -9.734593331813812256e-02 -3.989156186580657959e-01 -1.708596497774124146e-01 -1.894235610961914062e-01 2.382105290889739990e-01 4.423099756240844727e-01 1.094218716025352478e-01 -3.439370691776275635e-01 1.112179830670356750e-01 1.034304872155189514e-02 -4.928374662995338440e-03 8.367874473333358765e-02 6.914695352315902710e-02 5.618460103869438171e-02 3.764519840478897095e-02 -4.060828685760498047e-02 -1.707874834537506104e-01 -7.507824897766113281e-02 1.013513207435607910e-01
-2.105241715908050537e-01 -5.037410557270050049e-02 -8.194728754460811615e-03 1.030886843800544739e-01 9.181299060583114624e-02 2.909532189369201660e-01 -6.969495117664337158e-02 9.476426243782043457e-02 1.883068382740020752e-01 8.198565803468227386e-03 -9.628172963857650757e-02 -1.366100758314132690e-01 1.721358299255371094e-01 -1.657751649618148804e-01 -2.975277304649353027e-01 1.116744242608547211e-02 -2.267252504825592041e-01 4.322667717933654785e-01 3.698470294475555420e-01 2.410879731178283691e-01 -2.172920256853103638e-01 1.721639335155487061e-01 1.055131107568740845e-01 2.831962890923023224e-02 7.684317976236343384e-02 2.166740894317626953e-01 3.214211389422416687e-02 7.286646217107772827e-02 -1.351611763238906860e-01 -1.449114531278610229e-01 -6.292181462049484253e-02 4.388011246919631958e-02
1.718134991824626923e-02 2.209981083869934082e-01 -1.004745364189147949e-01 1.864066720008850098e-02 -2.150701731443405151e-01 1.807724088430404663e-01 9.561458975076675415e-02 7.970680296421051025e-02 1.225424408912658691e-01 1.532100439071655273e-01 2.616550624370574951e-01 -6.372848153114318848e-02 2.253315597772598267e-01 2.552438974380493164e-01 8.677393198013305664e-03 1.752762198448181152e-01 2.147796899080276489e-01 1.756678670644760132e-01 1.187632307410240173e-01 2.079475522041320801e-01 -2.446833401918411255e-01 1.484156697988510132e-01 -2.007262408733367920e-02 -2.379484176635742188e-01 1.965354830026626587e-01 -9.179063141345977783e-02 3.207035958766937256e-01 -1.071992423385381699e-02 7.874614745378494263e-02 -1.948278099298477173e-01 3.803457692265510559e-02 3.455119132995605469e-01
-1.093946546316146851e-01 1.220971569418907166e-01 -1.203731223940849304e-01 2.802096121013164520e-02 -1.217939928174018860e-01 -1.096082180738449097e-01 -3.414936661720275879e-01 -1.185383945703506470e-01 -1.674297600984573364e-01 1.974942982196807861e-01 1.441950052976608276e-01 -2.999177575111389160e-01 1.676919162273406982e-01 1.706092506647109985e-01 -2.314621806144714355e-01 -9.425011277198791504e-02 3.598719462752342224e-02 2.800729572772979736e-01 9.398677945137023926e-02 -4.840223863720893860e-02 -2.726878225803375244e-01 2.677445486187934875e-02 2.054571919143199921e-02 -1.217059716582298279e-01 2.673527598381042480e-01 2.250660806894302368e-01 7.734626531600952148e-02 3.093968331813812256e-01 5.038512405008077621e-03 8.625038713216781616e-02 1.941051334142684937e-01 2.294845730066299438e-01
1.660405844449996948e-01 1.015853956341743469e-01 -1.741081774234771729e-01 1.348023861646652222e-01 3.650678694248199463e-02 -6.528084725141525269e-02 -2.646265327930450439e-01 2.830364108085632324e-01 1.163101792335510254e-01 -8.715337514877319336e-02 5.890492722392082214e-02 3.752341493964195251e-02 3.849328458309173584e-01 -8.962778002023696899e-02 -1.875322014093399048e-01 -7.913100533187389374e-03 -1.071172952651977539e-01 2.664227187633514404e-01 1.234305649995803833e-01 1.827215105295181274e-01 -3.254964649677276611e-01 3.221989870071411133e-01 -1.281757205724716187e-01 -1.983175724744796753e-01 2.061436921358108521e-01 5.044392496347427368e-02 4.762458056211471558e-02 -1.442319917259737849e-04 3.650747239589691162e-02 -1.835688948631286621e-02 1.116569489240646362e-01 2.870791852474212646e-01
1.035958435386419296e-02 -6.166809797286987305e-02 4.505500569939613342e-02 2.193605750799179077e-01 -1.958521306514739990e-01 8.966403454542160034e-02 7.006429135799407959e-02 1.110608279705047607e-01 -1.044801101088523865e-01 2.218120843172073364e-01 6.922464817762374878e-02 -8.791128545999526978e-02 -3.147388994693756104e-02 -1.377190947532653809e-01 -2.966120243072509766e-01 6.316579878330230713e-02 -2.530949413776397705e-01 2.899286448955535889e-01 4.421159997582435608e-02 1.728249490261077881e-01 -1.749217063188552856e-01 1.270002871751785278e-01 -2.853679060935974121e-01 3.443495929241180420e-02 -7.779661566019058228e-02 -6.108595803380012512e-02 2.688513100147247314e-01 3.834866583347320557e-01 -1.603749245405197144e-01 2.557514309883117676e-01 -1.493077576160430908e-01 2.142477184534072876e-01
-1.352233141660690308e-01 -6.085422262549400330e-02 -1.173394694924354553e-01 -7.121491432189941406e-02 1.820617616176605225e-01 4.665601849555969238e-01 1.065532863140106201e-01 3.273613750934600830e-01 -1.972988992929458618e-02 1.570263057947158813e-01 2.069492936134338379e-01 -2.833985984325408936e-01 2.958027720451354980e-01 1.163884848356246948e-01 -1.857091635465621948e-01 6.045037135481834412e-02 1.403918713331222534e-01 1.802110485732555389e-02 3.287402167916297913e-02 -2.779683098196983337e-02 -3.432628512382507324e-01 2.262172522023320198e-03 1.448395848274230957e-01 -1.174017190933227539e-01 -2.860477007925510406e-02 -1.467995941638946533e-01 2.405049204826354980e-01 7.079883944243192673e-03 -1.666430681943893433e-01 6.954436749219894409e-02 1.161178201436996460e-01 4.019303247332572937e-02
9.779374301433563232e-02 2.517171204090118408e-01 -2.140920609235763550e-01 1.519170403480529785e-01 2.198039144277572632e-01 8.748212456703186035e-02 1.198938116431236267e-01 1.827446185052394867e-02 1.590076088905334473e-01 1.882869601249694824e-01 2.024734765291213989e-01 -3.021053671836853027e-01 -1.014790013432502747e-01 -1.170929893851280212e-01 -2.150989621877670288e-01 -2.047570049762725830e-02 -2.364623993635177612e-01 2.297719195485115051e-02 2.294113785028457642e-01 1.656754128634929657e-02 -4.469234123826026917e-02 7.354440540075302124e-02 -2.519332468509674072e-01 -1.529474854469299316e-01 1.816838830709457397e-01 -9.378594905138015747e-02 -2.743018567562103271e-01 -4.219398275017738342e-02 -2.100390940904617310e-01 2.291064411401748657e-01 4.348542913794517517e-02 3.207045495510101318e-01
-7.308765500783920288e-02 1.068430766463279724e-01 -1.398740410804748535e-01 -2.870490215718746185e-02 -2.969047427177429199e-01 1.823996007442474365e-01 -2.143690288066864014e-01 1.014627441763877869e-01 -2.436337620019912720e-02 1.208917126059532166e-01 1.093162074685096741e-01 -2.401721775531768799e-01 1.208125054836273193e-01 9.252223372459411621e-02 -9.596116840839385986e-03 -1.344391703605651855e-01 4.146586358547210693e-02 -1.147315055131912231e-01 -7.435234729200601578e-03 1.867401897907257080e-01 -3.409797251224517822e-01 3.936382532119750977e-01 -1.127707287669181824e-01 1.836278289556503296e-02 2.947362661361694336e-01 2.407463043928146362e-01 2.232347875833511353e-01 1.367196999490261078e-02 -1.389642506837844849e-01 8.009392023086547852e-02 -2.393103949725627899e-02 3.221639990806579590e-01
-5.601596087217330933e-02 3.008955121040344238e-01 -2.706433646380901337e-02 1.074135210365056992e-02 -6.971594691276550293e-02 2.515758275985717773e-01 -2.844355702400207520e-01 1.894330531358718872e-01 9.496921300888061523e-02 2.197571694850921631e-01 2.902497947216033936e-01 -1.478125751018524170e-01 3.437255024909973145e-01 5.443987995386123657e-02 1.314621716737747192e-01 -1.396364271640777588e-01 -2.287137089297175407e-03 2.828179895877838135e-01 -8.058651536703109741e-02 1.318097952753305435e-02 -3.703175187110900879e-01 -2.923126891255378723e-02 4.211701825261116028e-02 -5.736143141984939575e-02 -2.804552204906940460e-02 -7.895539700984954834e-02 9.904821962118148804e-02 2.943487167358398438e-01 -4.242328554391860962e-02 -1.818295121192932129e-01 1.741456985473632812e-01 2.943057194352149963e-02
-1.943613402545452118e-02 -1.148911193013191223e-01 -2.219559997320175171e-01 2.581673860549926758e-01 7.912717759609222412e-02 1.571227163076400757e-01 1.013729572296142578e-01 -3.002322465181350708e-02 2.548283338546752930e-01 1.536764204502105713e-01 -8.638711273670196533e-02 -3.090647757053375244e-01 1.349825505167245865e-02 8.489073370583355427e-04 2.003180421888828278e-02 2.172922939062118530e-01 -7.765313982963562012e-02 3.419269025325775146e-01 -2.363871410489082336e-02 2.923230826854705811e-01 6.828644126653671265e-02 8.699633926153182983e-02 -1.180897932499647141e-02 -1.321356445550918579e-01 2.009634375572204590e-01 -1.234879624098539352e-02 -5.704823881387710571e-02 4.698029756546020508e-01 -2.408321350812911987e-01 1.321317255496978760e-01 -1.240574847906827927e-02 -1.006773933768272400e-01
-2.999097108840942383e-01 1.954937428236007690e-01 -1.925112605094909668e-01 1.591900140047073364e-01 5.558321624994277954e-02 1.969351172447204590e-01 -3.078432977199554443e-01 3.652004897594451904e-01 3.545355051755905151e-02 -3.432071954011917114e-02 -1.385573446750640869e-01 8.550063706934452057e-03 2.784135937690734863e-01 5.105363577604293823e-02 -2.570342123508453369e-01 5.945747345685958862e-02 1.001314744353294373e-01 1.727829277515411377e-01 1.951367557048797607e-01 8.972442895174026489e-02 -9.486648440361022949e-02 2.862436175346374512e-01 -2.318185269832611084e-01 -7.669327408075332642e-02 1.703387349843978882e-01 1.369979381561279297e-01 9.469857066869735718e-02 5.506673455238342285e-02 1.100106462836265564e-01 6.201951950788497925e-02 1.589064747095108032e-01 1.744827926158905029e-01
8.018822222948074341e-02 -2.697067684493958950e-04 -1.166488826274871826e-01 6.086639128625392914e-03 -3.123216032981872559e-01 1.501990705728530884e-01 -6.600668281316757202e-02 9.165567159652709961e-02 1.520896255970001221e-01 3.274360597133636475e-01 -2.154366970062255859e-01 -2.236236333847045898e-01 3.212470412254333496e-01 1.227945834398269653e-01 8.255106955766677856e-02 1.052245721220970154e-01 1.318558454513549805e-01 3.181614279747009277e-01 1.331823617219924927e-01 3.081005625426769257e-02 -2.140258848667144775e-01 -7.592255622148513794e-02 -6.158089265227317810e-02 6.178216263651847839e-02 -5.614531040191650391e-02 2.049385011196136475e-01 2.113973349332809448e-01 1.660924553871154785e-01 2.977344579994678497e-02 1.668036133050918579e-01 3.606297075748443604e-01 1.070561185479164124e-01
-1.137932389974594116e-01 -1.514858158770948648e-04 2.335793524980545044e-01 7.031151652336120605e-02 -9.053386747837066650e-02 9.060389548540115356e-02 1.860340870916843414e-02 -9.897183626890182495e-02 1.733086854219436646e-01 5.078259110450744629e-02 1.102289110422134399e-01 -2.344537079334259033e-01 2.569747343659400940e-02 -2.120377123355865479e-01 -1.084044389426708221e-02 1.196810379624366760e-01 5.789032950997352600e-02 4.579209685325622559e-01 2.067376077175140381e-01 1.195967718958854675e-01 1.754734218120574951e-01 5.197945982217788696e-02 -8.747273683547973633e-02 -2.242030575871467590e-02 4.406665563583374023e-01 -2.482378780841827393e-01 1.950147934257984161e-02 1.329780668020248413e-01 -2.237846255302429199e-01 2.294359952211380005e-01 1.108460346586070955e-04 2.299550473690032959e-01
-2.853512763977050781e-01 1.234981119632720947e-01 1.001069173216819763e-01 3.292631208896636963e-01 -1.560173779726028442e-01 3.524428606033325195e-02 2.036174014210700989e-02 1.957440935075283051e-02 -7.241841522045433521e-04 -1.572156138718128204e-02 -1.486079841852188110e-01 -1.016399785876274109e-01 -2.743011340498924255e-02 -1.863174512982368469e-02 -1.127202883362770081e-01 2.597300112247467041e-01 -3.572742044925689697e-01 3.212434053421020508e-01 2.063961029052734375e-01 1.509286463260650635e-02 3.400380536913871765e-02 -1.267149392515420914e-02 -6.792031228542327881e-02 2.150703817605972290e-01 1.384923309087753296e-01 -2.625376284122467041e-01 4.732264950871467590e-02 -8.499106019735336304e-02 -2.688730359077453613e-01 8.780290931463241577e-02 3.236987292766571045e-01 1.907133907079696655e-01
1.657675355672836304e-01 1.932238191366195679e-01 1.165544986724853516e-01 1.147100552916526794e-01 1.268620323389768600e-02 2.193512469530105591e-01 2.334143519401550293e-01 2.148678991943597794e-03 7.923375070095062256e-02 2.045040428638458252e-01 1.117349192500114441e-01 -2.004849016666412354e-01 1.638939231634140015e-01 -1.577123254537582397e-01 1.682464629411697388e-01 -3.579970216378569603e-03 -1.092716529965400696e-01 1.296240091323852539e-01 3.041117489337921143e-01 6.313103437423706055e-02 -1.592517644166946411e-01 1.058473065495491028e-01 -3.036548197269439697e-01 -3.591377735137939453e-01 1.323541551828384399e-01 5.486511066555976868e-02 1.230892911553382874e-01 2.407418638467788696e-01 5.866607651114463806e-02 3.489955663681030273e-01 1.512799412012100220e-01 1.109156757593154907e-02
-4.605830833315849304e-02 -1.027207076549530029e-01 -1.869119852781295776e-01 -5.667266622185707092e-02 1.165991798043251038e-01 2.082655578851699829e-01 5.521918088197708130e-02 1.487693339586257935e-01 -2.038485603407025337e-03 2.494668662548065186e-01 8.857847750186920166e-02 -2.350099682807922363e-01 -2.431138306856155396e-01 1.695979237556457520e-01 -1.324617862701416016e-01 -7.713961601257324219e-02 -2.308828830718994141e-01 4.227629601955413818e-01 1.149160712957382202e-01 -8.781618624925613403e-02 -2.297301590442657471e-01 6.660744547843933105e-02 -2.941462099552154541e-01 2.218891531229019165e-01 1.244852989912033081e-01 -2.789911031723022461e-01 8.984456211328506470e-02 2.235876023769378662e-01 -1.011847630143165588e-01 1.215040162205696106e-01 5.206123739480972290e-02 7.293648272752761841e-02
-2.577292025089263916e-01 -1.015708409249782562e-02 -1.125977560877799988e-01 2.702604532241821289e-01 1.654703021049499512e-01 -1.357729583978652954e-01 -2.162548154592514038e-01 2.086805701255798340e-01 -5.240450054407119751e-02 -1.001559719443321228e-01 -4.568279255181550980e-03 -2.565725445747375488e-01 6.789010018110275269e-02 -1.398161649703979492e-01 2.126308381557464600e-01 1.994970291852951050e-01 3.102585906162858009e-03 2.228554189205169678e-01 2.854012548923492432e-01 8.056387305259704590e-03 -2.438929229974746704e-01 2.711258530616760254e-01 -1.852750480175018311e-01 -2.496635541319847107e-02 7.071785628795623779e-02 -1.491016596555709839e-01 1.004676297307014465e-01 3.542795479297637939e-01 -1.156832277774810791e-01 6.554692983627319336e-02 -2.080696076154708862e-01 2.967630140483379364e-02
-1.219236524775624275e-03 -7.217422127723693848e-02 8.696208149194717407e-02 2.403154671192169189e-01 -1.300465408712625504e-02 1.695564091205596924e-01 3.075127601623535156e-01 2.489101439714431763e-01 9.695289283990859985e-02 3.446785807609558105e-01 -1.579788886010646820e-02 -1.597158759832382202e-01 8.002465218305587769e-02 -1.803976595401763916e-01 1.262869779020547867e-02 5.179751291871070862e-02 -2.927389368414878845e-02 2.754397690296173096e-01 1.137601509690284729e-01 -3.962519392371177673e-02 -8.429431170225143433e-02 2.750671803951263428e-01 -1.956123486161231995e-02 1.788424514234066010e-02 3.573387563228607178e-01 -2.236469686031341553e-01 1.727386005222797394e-02 1.506002526730298996e-02 -2.536292187869548798e-02 3.791831433773040771e-01 1.400636881589889526e-01 1.769300699234008789e-01
-3.103403747081756592e-01 2.577203810214996338e-01 2.352719195187091827e-02 1.102227047085762024e-01 1.712583005428314209e-01 1.042678430676460266e-01 -8.823544532060623169e-02 7.885051518678665161e-02 2.039089053869247437e-01 8.503824472427368164e-02 6.927748024463653564e-02 -2.767587900161743164e-01 2.586174011230468750e-01 -6.046789698302745819e-03 7.687285542488098145e-02 8.841660618782043457e-02 -1.259311586618423462e-01 7.842689007520675659e-02 3.911916315555572510e-01 1.610171794891357422e-01 -1.669413782656192780e-02 2.332406938076019287e-01 2.944839596748352051e-01 -2.266828417778015137e-01 -9.931365400552749634e-02 9.724671393632888794e-02 2.678127586841583252e-02 4.333227872848510742e-02 -5.553015321493148804e-02 1.472718566656112671e-01 1.235651299357414246e-01 3.221835494041442871e-01
-1.410235017538070679e-01 8.896206319332122803e-02 3.914014250040054321e-02 9.203837066888809204e-02 -7.276187092065811157e-02 2.186495661735534668e-01 1.102048158645629883e-01 -8.356254547834396362e-02 2.009282559156417847e-01 6.200953945517539978e-02 2.142645232379436493e-02 -2.565627396106719971e-01 -7.201641798019409180e-02 -2.106783241033554077e-01 1.505677700042724609e-01 -2.148455828428268433e-01 -1.095371320843696594e-01 3.886424899101257324e-01 1.748691946268081665e-01 8.412681519985198975e-03 8.512394875288009644e-02 3.649824485182762146e-02 -2.688281834125518799e-01 1.368857175111770630e-01 4.568247795104980469e-01 -7.308576721698045731e-03 -1.546417269855737686e-02 2.932922542095184326e-01 -1.083297580480575562e-01 1.501010060310363770e-01 -5.456101149320602417e-02 1.885292530059814453e-01
-2.712925374507904053e-01 1.026201099157333374e-01 -1.058413535356521606e-01 2.876561693847179413e-02 4.511019960045814514e-02 3.444782495498657227e-01 -3.209186717867851257e-02 8.575288206338882446e-02 6.853207945823669434e-02 -2.683489769697189331e-02 2.582027316093444824e-01 -3.978572040796279907e-02 2.147868722677230835e-01 -3.607197105884552002e-02 4.286150261759757996e-02 1.361920386552810669e-01 9.352891892194747925e-02 2.607045173645019531e-01 2.632293701171875000e-01 -9.292763471603393555e-02 -2.959797382354736328e-01 1.277097463607788086e-01 1.557026952505111694e-01 -3.650987148284912109e-01 1.690434813499450684e-01 -1.178552508354187012e-01 -1.741750538349151611e-01 1.917788684368133545e-01 -1.503006666898727417e-01 -1.047993674874305725e-01 2.695797681808471680e-01 -3.668446466326713562e-02
9.399318136274814606e-03 2.543177641928195953e-02 1.614464819431304932e-01 2.593760788440704346e-01 2.411854416131973267e-01 1.127062216401100159e-01 -4.865175287704914808e-04 2.592208385467529297e-01 3.805268704891204834e-01 5.400973185896873474e-02 1.178630441427230835e-01 -2.003945112228393555e-01 -1.345636248588562012e-01 4.357121512293815613e-02 1.292519420385360718e-01 2.928982079029083252e-01 -5.217577144503593445e-02 1.010491549968719482e-01 3.105825558304786682e-02 3.089890480041503906e-01 1.566782407462596893e-02 2.051834315061569214e-01 -2.054468691349029541e-01 5.640492215752601624e-02 2.666471600532531738e-01 -2.167997658252716064e-01 1.961419582366943359e-01 7.106472551822662354e-02 -9.829030185937881470e-02 1.007504165172576904e-01 -7.420248351991176605e-03 2.549268305301666260e-01
-1.542526632547378540e-01 -1.182041242718696594e-01 1.044895052909851074e-01 7.907082140445709229e-02 1.474897116422653198e-01 3.358983099460601807e-01 -9.438682347536087036e-02 1.510591655969619751e-01 -1.473134160041809082e-01 -5.865574628114700317e-02 -1.506360471248626709e-01 -9.561199694871902466e-02 2.564122378826141357e-01 -1.892413347959518433e-01 -2.291483730077743530e-01 2.309596091508865356e-01 -2.153059244155883789e-01 3.743920922279357910e-01 -1.701323688030242920e-02 2.445678114891052246e-01 -6.573041528463363647e-02 2.245132476091384888e-01 -2.174994297092780471e-04 -1.175675913691520691e-01 2.587723135948181152e-01 4.468361660838127136e-02 2.451371103525161743e-01 5.265305563807487488e-02 -2.270583361387252808e-01 -1.132611259818077087e-01 -1.256147772073745728e-02 -5.316156148910522461e-02
7.484626770019531250e-02 1.035009920597076416e-01 -1.393025070428848267e-01 -1.047842483967542648e-02 -1.015758235007524490e-02 2.123866379261016846e-01 7.556528598070144653e-02 1.909835934638977051e-01 1.851101219654083252e-01 2.417939454317092896e-01 9.354682266712188721e-02 -3.351369500160217285e-01 1.504756957292556763e-01 1.162680462002754211e-01 -8.141393959522247314e-02 -4.159976914525032043e-02 -1.542603373527526855e-01 4.483104869723320007e-02 1.893475204706192017e-01 2.197589427232742310e-01 -2.379978820681571960e-02 -3.173258304595947266e-01 -4.584427773952484131e-01 -1.489004399627447128e-02 5.122180655598640442e-02 -2.555982768535614014e-01 3.682901710271835327e-02 3.278089463710784912e-01 -1.889584586024284363e-02 6.931008398532867432e-02 -4.144271835684776306e-02 1.149034947156906128e-01
-1.107917875051498413e-01 3.321383297443389893e-01 -1.727743074297904968e-02 1.416577547788619995e-01 -2.953192591667175293e-01 1.240350976586341858e-01 -3.816745579242706299e-01 -6.546572595834732056e-02 7.159379124641418457e-02 4.779121279716491699e-02 -1.015104874968528748e-01 -1.323873400688171387e-01 2.637961879372596741e-02 2.906178496778011322e-02 -1.345661282539367676e-01 -1.298792660236358643e-01 5.230998620390892029e-02 3.597209751605987549e-01 1.524513661861419678e-01 4.700847715139389038e-02 -2.481591850519180298e-01 3.375791013240814209e-01 1.950019784271717072e-02 -2.135327607393264771e-01 -4.266978427767753601e-02 1.907551437616348267e-01 -1.043963357806205750e-01 2.203423529863357544e-01 -6.207000464200973511e-02 -2.970172837376594543e-02 1.764986217021942139e-01 1.416930258274078369e-01
-1.124275177717208862e-01 -2.605177275836467743e-02 3.943274263292551041e-03 2.877689599990844727e-01 2.434848397970199585e-01 6.313173472881317139e-02 -1.724454760551452637e-01 1.162124052643775940e-01 2.002448588609695435e-01 2.193491011857986450e-01 9.072779864072799683e-02 1.306515038013458252e-01 1.823272928595542908e-02 6.590926647186279297e-02 4.404460266232490540e-02 -4.640379548072814941e-02 1.564472466707229614e-01 1.618927270174026489e-01 2.264889329671859741e-02 -8.701252192258834839e-02 -7.329361885786056519e-02 1.583311557769775391e-01 -1.807954460382461548e-01 -3.278514370322227478e-02 4.287589788436889648e-01 -1.199013218283653259e-01 4.186362400650978088e-02 2.365589588880538940e-01 -3.451760411262512207e-01 8.034881949424743652e-02 3.577040433883666992e-01 2.064191699028015137e-01
-1.824277192354202271e-01 -2.521059811115264893e-01 -1.135983690619468689e-01 2.543777525424957275e-01 -1.212225575000047684e-02 1.367214322090148926e-02 -9.323047474026679993e-03 2.592968046665191650e-01 9.171554446220397949e-02 2.621618807315826416e-01 1.573009192943572998e-01 -1.033724024891853333e-01 1.591155081987380981e-01 2.087590694427490234e-01 -9.979913383722305298e-02 4.565162584185600281e-02 -2.983297221362590790e-03 3.324356973171234131e-01 3.789350017905235291e-02 1.757364422082901001e-01 8.918935060501098633e-02 -4.010216519236564636e-02 -2.129548788070678711e-01 -1.911209970712661743e-01 1.634353399276733398e-01 6.906610727310180664e-02 6.280239671468734741e-02 2.546098828315734863e-01 -8.347594738006591797e-02 3.913553953170776367e-01 1.486085448414087296e-02 2.636308073997497559e-01
-1.493260562419891357e-01 -2.341633588075637817e-01 1.285196393728256226e-01 1.543257385492324829e-01 -1.982078552246093750e-01 2.627243660390377045e-02 3.846273571252822876e-02 7.543409615755081177e-02 2.790263295173645020e-01 2.166839390993118286e-01 -6.340935826301574707e-02 -4.351155459880828857e-02 -4.682181775569915771e-02 -4.973050951957702637e-02 -9.545775502920150757e-02 1.541610155254602432e-02 -2.118900716304779053e-01 5.658974051475524902e-01 3.754240274429321289e-02 3.041316568851470947e-01 -5.625329911708831787e-02 6.143739912658929825e-03 -1.053053811192512512e-01 -8.623585850000381470e-02 2.215064764022827148e-01 -7.585438340902328491e-02 1.396171748638153076e-01 2.835938632488250732e-01 -5.023507401347160339e-02 9.931661188602447510e-02 -4.635576531291007996e-02 2.015140801668167114e-01
2.228750735521316528e-01 6.156894564628601074e-02 -2.901397049427032471e-01 1.763867735862731934e-01 1.331507414579391479e-01 -2.840824425220489502e-02 -2.011374831199645996e-01 1.817703843116760254e-01 4.173871874809265137e-02 1.426177322864532471e-01 6.140668690204620361e-02 -1.251320540904998779e-01 2.199411541223526001e-01 -1.015789136290550232e-01 -9.354873746633529663e-02 -3.787424415349960327e-02 -2.601411342620849609e-01 1.699260920286178589e-01 -6.724550854414701462e-03 2.180851250886917114e-01 -3.807057142257690430e-01 2.730391919612884521e-01 -1.645755618810653687e-01 -3.425185382366180420e-01 1.348273903131484985e-01 -1.484926673583686352e-03 6.256532669067382812e-02 1.200745925307273865e-01 1.353313475847244263e-01 -1.128278076648712158e-01 1.009051557048223913e-04 2.306882441043853760e-01
7.776480913162231445e-02 8.782459050416946411e-02 6.118329614400863647e-02 1.275459378957748413e-01 2.260735332965850830e-01 -7.966580800712108612e-03 2.806168980896472931e-02 1.723702400922775269e-01 9.334371984004974365e-02 1.840435117483139038e-01 6.288254261016845703e-02 -3.514449596405029297e-01 1.771808266639709473e-01 -3.102429807186126709e-01 -3.033747673034667969e-01 4.983197897672653198e-02 -8.343829214572906494e-02 3.126394450664520264e-01 2.295414507389068604e-01 2.639873325824737549e-01 -8.932191133499145508e-02 3.300906717777252197e-01 -5.458231642842292786e-02 -1.094903610646724701e-02 2.188735902309417725e-01 -9.612812846899032593e-02 -6.535105407238006592e-02 2.209434658288955688e-01 -3.690309077501296997e-02 6.518641859292984009e-02 -1.310510486364364624e-01 -1.104569360613822937e-01
2.205739021301269531e-01 -2.313643395900726318e-01 -9.196851402521133423e-02 4.449145793914794922e-01 3.057827986776828766e-02 2.186839431524276733e-01 -1.792265921831130981e-01 3.512492477893829346e-01 5.386163666844367981e-02 -4.565237835049629211e-02 -1.271730065345764160e-01 -1.106696724891662598e-01 1.214412599802017212e-02 -7.786894217133522034e-03 1.042218878865242004e-02 8.912218362092971802e-02 7.046791911125183105e-02 2.472002655267715454e-01 2.733276188373565674e-01 -1.081994250416755676e-01 -2.029396444559097290e-01 -1.215239092707633972e-01 2.809142172336578369e-01 -8.442112803459167480e-02 2.364736795425415039e-01 -5.946912616491317749e-02 2.270361632108688354e-01 9.279803931713104248e-02 -1.489770226180553436e-02 9.216071106493473053e-03 1.407557874917984009e-01 1.061863079667091370e-01
2.716548368334770203e-02 -2.066587358713150024e-01 -1.011419147253036499e-01 1.744136661291122437e-01 4.242016933858394623e-03 -3.535340353846549988e-02 3.268526867032051086e-02 7.130104303359985352e-02 1.490966379642486572e-01 1.981313079595565796e-01 8.382280915975570679e-02 -1.490207761526107788e-01 3.172778710722923279e-02 -1.933052320964634418e-03 -2.595636248588562012e-01 1.414769887924194336e-01 -1.525148451328277588e-01 2.208872288465499878e-01 1.642373502254486084e-01 3.873247504234313965e-01 -1.986576989293098450e-02 2.536907792091369629e-01 -1.809275448322296143e-01 -1.331723928451538086e-01 -2.686885185539722443e-02 -2.592688659206032753e-03 3.827609866857528687e-02 1.647537201642990112e-01 6.318404525518417358e-02 4.724277257919311523e-01 -4.445862397551536560e-02 3.264992237091064453e-01
-1.469407826662063599e-01 3.181101977825164795e-01 -1.850720196962356567e-01 2.428493201732635498e-01 -4.446916654706001282e-02 2.891308665275573730e-01 -2.139858603477478027e-01 1.400047838687896729e-01 -8.027576655149459839e-02 3.377261385321617126e-02 -1.094373539090156555e-01 -7.194685935974121094e-02 3.184912800788879395e-01 -1.738340854644775391e-01 -7.041743397712707520e-02 -2.642056206241250038e-03 1.668645888566970825e-01 -2.032253891229629517e-02 1.391282975673675537e-01 -1.927616745233535767e-01 -1.157590746879577637e-01 3.188995718955993652e-01 -1.519741863012313843e-01 -1.382799297571182251e-01 1.833338290452957153e-01 1.552166342735290527e-01 1.911227256059646606e-01 8.965938538312911987e-02 -1.073866561055183411e-01 -4.157504811882972717e-02 -1.093523055315017700e-01 3.195146322250366211e-01
-7.183516025543212891e-02 1.326344311237335205e-01 1.281292438507080078e-01 1.206503482535481453e-03 1.303942948579788208e-01 1.164135113358497620e-01 -4.874623194336891174e-02 -8.968087285757064819e-02 9.789250791072845459e-02 -3.755165264010429382e-02 7.056660205125808716e-02 -1.765088587999343872e-01 1.290156785398721695e-02 -1.315071135759353638e-01 3.227349221706390381e-01 2.190849557518959045e-02 -1.796295493841171265e-01 4.416343569755554199e-01 2.132904715836048126e-02 2.631336748600006104e-01 -3.545796573162078857e-01 4.819421470165252686e-02 -1.413516551256179810e-01 -2.795973718166351318e-01 1.059746444225311279e-01 -1.727434247732162476e-01 6.281964480876922607e-02 1.308564543724060059e-01 -3.879863917827606201e-01 -7.762722205370664597e-03 -7.298707216978073120e-02 9.675476700067520142e-02
-2.219650149345397949e-01 5.444544926285743713e-02 4.740772396326065063e-02 1.140050962567329407e-01 6.319563835859298706e-02 2.159041464328765869e-01 1.536436229944229126e-01 -1.135275587439537048e-01 6.643296778202056885e-02 -8.473915606737136841e-02 -1.951759606599807739e-01 -1.802055090665817261e-01 5.485034361481666565e-02 -1.063934788107872009e-01 2.461645305156707764e-01 -6.988570094108581543e-02 -7.801955938339233398e-02 5.736448988318443298e-02 7.962664961814880371e-02 1.071201935410499573e-01 -5.580567121505737305e-01 -3.544568270444869995e-02 -2.631361484527587891e-01 -3.588156104087829590e-01 1.739127635955810547e-01 -2.102295495569705963e-02 2.909367345273494720e-02 1.257584393024444580e-01 -1.881297230720520020e-01 -1.227681264281272888e-01 -6.366948783397674561e-02 2.090813815593719482e-01
4.628987517207860947e-05 1.310826241970062256e-01 9.434545040130615234e-02 4.363647848367691040e-02 -6.225930154323577881e-02 3.069858551025390625e-01 -2.766722254455089569e-02 8.418165892362594604e-02 -8.596829324960708618e-02 1.225404143333435059e-01 6.803961843252182007e-02 -2.829244919121265411e-02 2.947201132774353027e-01 2.291826903820037842e-01 2.781979739665985107e-01 1.496656239032745361e-01 3.061646968126296997e-02 2.956279516220092773e-01 1.107034459710121155e-01 1.556826084852218628e-01 -1.395919322967529297e-01 -6.046371534466743469e-02 1.034052371978759766e-01 -2.280945777893066406e-01 1.969047933816909790e-01 1.077074855566024780e-01 2.491556853055953979e-01 1.501956135034561157e-01 -2.102247327566146851e-01 -2.943474352359771729e-01 1.094735488295555115e-01 3.324339985847473145e-01
-9.794004261493682861e-02 9.735951572656631470e-02 2.702734060585498810e-02 9.306067228317260742e-02 -1.320327669382095337e-01 1.391781717538833618e-01 3.407471626996994019e-02 9.402706287801265717e-03 -7.603871077299118042e-02 1.349072717130184174e-02 7.085867971181869507e-02 -1.907268464565277100e-01 1.125191822648048401e-01 9.611269086599349976e-02 -3.552129864692687988e-02 6.115819513797760010e-02 1.397994309663772583e-01 5.406067967414855957e-01 1.388022154569625854e-01 8.565545827150344849e-02 -9.636790305376052856e-02 2.008146792650222778e-01 -4.500636085867881775e-02 -1.172099411487579346e-01 3.313004970550537109e-01 -2.666203975677490234e-01 1.964548975229263306e-02 3.884272277355194092e-01 -2.470325082540512085e-01 2.271072864532470703e-01 -7.943847775459289551e-02 -6.650193780660629272e-02
-5.468850210309028625e-02 -1.636152267456054688e-01 -9.162826091051101685e-02 1.646588891744613647e-01 -1.663521975278854370e-01 6.247590854763984680e-02 -4.732613265514373779e-02 4.337991029024124146e-02 -8.335272967815399170e-02 8.872392773628234863e-02 1.652315258979797363e-01 -1.646107286214828491e-01 -6.106828525662422180e-02 -6.030254811048507690e-02 4.437395837157964706e-03 -1.496483981609344482e-01 -1.380919665098190308e-01 3.697741329669952393e-01 2.537111937999725342e-01 -1.533064097166061401e-01 -3.614806234836578369e-01 6.656683981418609619e-02 -4.331000745296478271e-01 1.279536187648773193e-01 1.892852932214736938e-01 -3.527945280075073242e-01 -3.715991973876953125e-02 1.242733374238014221e-01 -8.425524830818176270e-02 1.187439113855361938e-01 6.555872503668069839e-03 1.376733332872390747e-01
-1.054688841104507446e-01 -1.085374504327774048e-01 -1.018167063593864441e-01 4.492802321910858154e-01 1.253461092710494995e-01 -7.866747677326202393e-02 2.361786738038063049e-02 8.739797025918960571e-02 1.033801659941673279e-01 -3.098135348409414291e-03 -1.857790499925613403e-01 -1.717818528413772583e-01 1.602884195744991302e-02 1.422985792160034180e-01 1.268195211887359619e-01 -1.604196242988109589e-02 1.691226363182067871e-01 6.075104326009750366e-02 1.820125728845596313e-01 -8.053272217512130737e-02 -5.150181055068969727e-01 9.661196172237396240e-02 -1.542080938816070557e-01 -7.069750875234603882e-02 1.547996401786804199e-01 -1.716397851705551147e-01 1.215401813387870789e-01 3.018006682395935059e-01 -1.311532706022262573e-01 -2.021476924419403076e-01 -1.586161702871322632e-01 7.381062209606170654e-02
-1.431312710046768188e-01 6.129862740635871887e-02 -6.007836386561393738e-02 2.700177133083343506e-01 3.943007588386535645e-01 2.683093845844268799e-01 -9.767326712608337402e-02 2.254204005002975464e-01 -2.153809927403926849e-02 1.831135600805282593e-01 1.162965297698974609e-01 -6.440207362174987793e-02 -1.017633303999900818e-01 3.629022091627120972e-02 -1.125214248895645142e-02 9.414593875408172607e-02 -1.012327447533607483e-01 1.922559291124343872e-01 4.415231198072433472e-02 -1.754216551780700684e-01 -1.625927984714508057e-01 -1.637951587326824665e-03 -1.929836422204971313e-01 -5.394662544131278992e-02 1.023718565702438354e-01 9.683789312839508057e-02 -1.560268551111221313e-01 2.894465327262878418e-01 -3.060275912284851074e-01 1.143690571188926697e-01 1.584898866713047028e-02 3.969879448413848877e-01
-1.941227316856384277e-01 -6.447204202413558960e-02 6.239840388298034668e-02 -1.196902524679899216e-02 -1.623083204030990601e-01 1.618077605962753296e-01 -8.133481442928314209e-02 3.312136530876159668e-01 -1.304102987051010132e-01 1.158007830381393433e-01 2.423387020826339722e-01 -2.909252345561981201e-01 1.047004163265228271e-01 -2.856663195416331291e-03 -7.598614692687988281e-02 6.863376498222351074e-02 1.365893334150314331e-01 -1.286547780036926270e-01 1.927286535501480103e-01 -6.944970786571502686e-02 -3.174768984317779541e-01 1.300942450761795044e-01 4.831033572554588318e-02 -8.467937260866165161e-02 8.473356068134307861e-02 -1.865255087614059448e-01 2.569592297077178955e-01 9.683947265148162842e-02 -3.349131345748901367e-01 -1.649311482906341553e-01 2.802245914936065674e-01 2.244395464658737183e-01
-1.217585355043411255e-01 2.755467407405376434e-02 -3.049625456333160400e-01 8.916080929338932037e-03 1.964193396270275116e-02 7.356818765401840210e-02 3.079063072800636292e-02 6.315422058105468750e-02 -9.459815919399261475e-02 1.375381648540496826e-01 3.550100699067115784e-02 -2.058538198471069336e-01 -1.707953810691833496e-01 -9.285400062799453735e-02 8.260829746723175049e-02 8.814783766865730286e-03 1.483535468578338623e-01 1.561891883611679077e-01 3.237731158733367920e-01 1.746439039707183838e-01 4.094037413597106934e-02 -1.472789645195007324e-01 -2.170038819313049316e-01 -9.313018620014190674e-02 1.512504220008850098e-01 -1.927229762077331543e-01 1.066667363047599792e-01 2.917578518390655518e-01 -2.272617816925048828e-01 -4.525052756071090698e-02 -1.264117062091827393e-01 5.266343355178833008e-01
-1.550408452749252319e-02 5.443567037582397461e-02 -1.170444339513778687e-01 2.921764254570007324e-01 -1.961010545492172241e-01 3.503011465072631836e-01 -1.159109100699424744e-01 1.212252900004386902e-01 1.433389186859130859e-01 9.808286279439926147e-02 1.422667354345321655e-01 1.583643555641174316e-01 1.911260634660720825e-01 8.736066520214080811e-03 -1.744136773049831390e-02 2.183750271797180176e-01 -1.524065583944320679e-01 3.923049271106719971e-01 5.727182328701019287e-02 1.546282172203063965e-01 2.312572747468948364e-01 2.450704425573348999e-01 -1.159363314509391785e-01 1.159934625029563904e-01 -2.643733285367488861e-02 5.958879366517066956e-02 -6.139659136533737183e-02 2.000120580196380615e-01 -9.254002571105957031e-02 1.230742856860160828e-01 2.605669796466827393e-01 2.529101073741912842e-01
5.216521397233009338e-02 -1.184019744396209717e-01 1.918888241052627563e-01 2.722138762474060059e-01 -1.097699552774429321e-01 3.190184235572814941e-01 -6.550578773021697998e-02 -2.514784224331378937e-02 3.516286015510559082e-01 2.121455967426300049e-01 -5.999010056257247925e-03 -2.020264565944671631e-01 -2.736971676349639893e-01 -7.312002778053283691e-02 -1.090748682618141174e-01 -5.882599949836730957e-02 2.150472849607467651e-01 1.442382335662841797e-01 2.572701685130596161e-02 -5.771078169345855713e-02 -1.441345214843750000e-01 1.344030201435089111e-01 9.133804589509963989e-02 -1.365401595830917358e-01 2.991501688957214355e-01 -2.000088542699813843e-01 1.247812435030937195e-01 7.527025043964385986e-02 -8.982176333665847778e-02 1.888093352317810059e-01 4.122066870331764221e-02 3.398017287254333496e-01
-3.167462646961212158e-01 4.023125022649765015e-02 -1.704150438308715820e-02 3.293672949075698853e-02 2.204624265432357788e-01 -2.811096049845218658e-02 -1.462520509958267212e-01 2.226797193288803101e-01 4.313427954912185669e-02 1.591649502515792847e-01 1.889326870441436768e-01 -1.758677661418914795e-01 9.642457962036132812e-02 2.896098047494888306e-02 1.832634024322032928e-02 9.051537513732910156e-02 9.248450398445129395e-02 2.422689050436019897e-01 2.479843050241470337e-01 1.816252022981643677e-01 5.698088183999061584e-02 -4.660778120160102844e-02 -9.441160410642623901e-02 -2.340023070573806763e-01 1.493849158287048340e-01 6.559949368238449097e-03 6.736513972282409668e-02 1.356289684772491455e-01 1.702141165733337402e-01 3.097028434276580811e-01 3.108587861061096191e-01 4.076620936393737793e-01
-7.395785301923751831e-02 1.451827436685562134e-01 1.024007126688957214e-01 2.316862940788269043e-01 2.205821424722671509e-01 2.089578807353973389e-01 -1.273805499076843262e-01 1.315972805023193359e-01 -1.303857564926147461e-01 -2.797034978866577148e-01 1.500335186719894409e-01 -1.844740211963653564e-01 1.134346202015876770e-01 -2.275349944829940796e-01 -3.685190677642822266e-01 1.775478422641754150e-01 -6.433252245187759399e-02 9.851138293743133545e-02 1.511327922344207764e-01 1.194389536976814270e-01 -1.580091565847396851e-01 7.254885882139205933e-02 7.053612172603607178e-02 2.804498374462127686e-01 1.608411818742752075e-01 -5.553130805492401123e-02 7.712284475564956665e-02 2.589989900588989258e-01 3.223001584410667419e-02 4.007838666439056396e-02 3.515484929084777832e-01 8.160156756639480591e-02
-1.334749013185501099e-01 -1.107063591480255127e-01 -1.969022750854492188e-01 2.120713442564010620e-01 1.307363063097000122e-01 2.051123231649398804e-01 -1.290128976106643677e-01 1.661099791526794434e-01 2.648719251155853271e-01 -1.366445869207382202e-01 -6.670146435499191284e-02 -1.404230892658233643e-01 1.190662905573844910e-01 -1.074665486812591553e-01 -2.279262244701385498e-01 -9.086006879806518555e-02 -2.696646153926849365e-01 3.178657889366149902e-01 4.138910174369812012e-01 1.640470623970031738e-01 -1.407286077737808228e-01 7.753645628690719604e-02 -5.456170812249183655e-02 -1.243587508797645569e-01 3.635578975081443787e-02 1.941074877977371216e-01 1.234235987067222595e-01 1.923944950103759766e-01 -1.467516422271728516e-01 1.307472437620162964e-01 -1.914042979478836060e-01 3.327246755361557007e-02
-1.025537680834531784e-02 -3.336268290877342224e-02 -1.895095258951187134e-01 1.135669648647308350e-01 1.767923533916473389e-01 -6.388623267412185669e-02 -3.680660426616668701e-01 1.705260574817657471e-01 9.802184998989105225e-02 4.124357551336288452e-02 1.148022562265396118e-01 4.168371483683586121e-02 4.447394311428070068e-01 -8.790400624275207520e-02 -5.291938781738281250e-03 -1.628448255360126495e-02 -6.850682199001312256e-02 2.109978049993515015e-01 1.709306687116622925e-01 7.982557266950607300e-02 -3.090454041957855225e-01 2.821587920188903809e-01 -5.110763944685459137e-03 -2.430852651596069336e-01 2.085780650377273560e-01 2.455593086779117584e-02 -1.571834459900856018e-02 3.253506422042846680e-01 9.459868818521499634e-02 5.548870563507080078e-02 5.835740268230438232e-02 1.826432496309280396e-01
-2.203984558582305908e-01 9.866120666265487671e-02 5.404867604374885559e-02 3.606997132301330566e-01 -2.248732186853885651e-02 -2.831568568944931030e-02 5.728590488433837891e-02 7.466495037078857422e-02 3.694308921694755554e-02 1.132926493883132935e-01 -1.047551035881042480e-01 -8.855839073657989502e-02 2.989338710904121399e-02 -1.540480852127075195e-01 -8.037658990360796452e-04 8.943587541580200195e-02 -8.173339068889617920e-02 7.287295162677764893e-02 2.028871178627014160e-01 4.820207878947257996e-02 1.787741035223007202e-01 4.511193335056304932e-01 -1.439228802919387817e-01 1.588533520698547363e-01 2.549533247947692871e-01 -8.609017729759216309e-02 2.563401460647583008e-01 2.594765722751617432e-01 4.455253854393959045e-02 3.436565697193145752e-01 -1.178857963532209396e-02 2.651259303092956543e-01
-3.318047523498535156e-01 -1.181992962956428528e-01 2.189777791500091553e-02 2.158060856163501740e-02 -1.041628345847129822e-01 4.501885771751403809e-01 -5.579574778676033020e-02 3.394373655319213867e-01 3.321304619312286377e-01 -1.057050470262765884e-02 -2.521791309118270874e-02 -3.230237960815429688e-01 6.299076229333877563e-02 -1.505104452371597290e-01 9.799548983573913574e-02 4.476154595613479614e-02 3.504658862948417664e-02 4.953641816973686218e-02 -5.660613998770713806e-02 -1.133528277277946472e-01 -3.846130892634391785e-02 -5.999838188290596008e-02 -3.361391276121139526e-02 -1.105128601193428040e-01 2.726300358772277832e-01 -8.707255125045776367e-02 -1.093741357326507568e-01 -4.634434357285499573e-02 -2.393712699413299561e-01 -2.161165699362754822e-02 2.599490880966186523e-01 1.731833815574645996e-01
-8.895313739776611328e-02 3.473455458879470825e-02 -2.550524771213531494e-01 7.414985448122024536e-02 7.849453389644622803e-02 1.858992576599121094e-01 5.001310631632804871e-02 2.862750291824340820e-01 2.413113117218017578e-01 1.561120748519897461e-01 5.269325524568557739e-02 -1.524036675691604614e-01 1.495173480361700058e-02 1.663603819906711578e-02 1.075837612152099609e-01 2.793348729610443115e-01 -2.118688672780990601e-01 -4.904178902506828308e-02 -1.772993505001068115e-01 -1.392229199409484863e-01 1.474696444347500801e-03 1.037470996379852295e-01 -1.407473981380462646e-01 -5.985260754823684692e-02 1.541260331869125366e-01 -2.023483067750930786e-01 1.891805380582809448e-01 2.550010383129119873e-01 -2.836183309555053711e-01 -3.650228306651115417e-02 3.114183433353900909e-02 4.646749198436737061e-01
2.041437327861785889e-01 2.420730330049991608e-02 -3.634211421012878418e-01 4.948400333523750305e-02 1.317910403013229370e-01 8.669408410787582397e-02 -1.421949267387390137e-01 6.801429390907287598e-02 2.195619940757751465e-01 -1.491369754076004028e-01 1.532747596502304077e-02 -8.065732568502426147e-02 2.108768969774246216e-01 -1.617683619260787964e-01 -2.032854408025741577e-01 7.901781052350997925e-02 9.404022246599197388e-02 3.546435534954071045e-01 2.429821342229843140e-01 1.241692900657653809e-01 -1.896783262491226196e-01 3.559131920337677002e-01 -1.714548468589782715e-02 -3.062259554862976074e-01 -1.572341099381446838e-02 -7.097182422876358032e-02 -1.399862486869096756e-02 1.409642845392227173e-01 -5.934825539588928223e-02 -4.912523180246353149e-02 2.054363675415515900e-02 2.838768064975738525e-01
-6.509226560592651367e-02 3.103138413280248642e-03 -1.044156327843666077e-01 5.256354436278343201e-02 -1.688211560249328613e-01 6.082572042942047119e-02 -1.438096165657043457e-01 -7.824322208762168884e-03 3.277714252471923828e-01 3.083651363849639893e-01 -1.373373270034790039e-01 -2.371824979782104492e-01 1.902311593294143677e-01 8.025487512350082397e-02 -1.373014301061630249e-01 -1.948588341474533081e-01 5.266079306602478027e-02 9.679391235113143921e-02 3.089341223239898682e-01 3.029999509453773499e-02 -2.597958147525787354e-01 -1.156473085284233093e-01 6.221719831228256226e-02 -5.168171599507331848e-02 -1.417787820100784302e-01 -1.749861091375350952e-01 3.233888149261474609e-01 1.625750213861465454e-01 -1.071852222084999084e-01 3.042722940444946289e-01 2.558716535568237305e-01 6.978924572467803955e-02
2.351823151111602783e-01 1.070265248417854309e-01 1.950631141662597656e-01 -6.601517647504806519e-02 3.713653981685638428e-02 1.563496589660644531e-01 9.980630129575729370e-02 6.790049374103546143e-02 1.616188138723373413e-01 9.895063191652297974e-02 -3.450658917427062988e-02 -8.206029236316680908e-02 1.825025677680969238e-01 -1.121918335556983948e-01 1.106516923755407333e-02 -4.838116094470024109e-02 -2.056595534086227417e-01 9.589001536369323730e-02 4.683984518051147461e-01 -9.202377498149871826e-02 -2.393525540828704834e-01 2.105102390050888062e-01 -2.365381270647048950e-01 -1.990088373422622681e-01 2.656892538070678711e-01 -2.374187670648097992e-02 7.723426073789596558e-02 2.752063274383544922e-01 -5.476065725088119507e-02 3.471260666847229004e-01 6.447176635265350342e-02 -3.481311351060867310e-02
-1.457231305539608002e-02 -2.313562668859958649e-02 -1.991873979568481445e-01 -1.247244048863649368e-02 -7.629489153623580933e-02 1.108072921633720398e-01 1.031957194209098816e-01 -9.331678599119186401e-02 9.539756923913955688e-02 9.295327961444854736e-02 1.332467496395111084e-01 -2.505314648151397705e-01 1.639991812407970428e-02 -2.665118128061294556e-02 -1.573129296302795410e-01 -1.668484359979629517e-01 -2.568954415619373322e-02 3.124122023582458496e-01 2.466994673013687134e-01 -1.963805407285690308e-02 -3.224915862083435059e-01 -1.045125126838684082e-01 -4.683207273483276367e-01 1.573244929313659668e-01 3.368086218833923340e-01 -3.090569674968719482e-01 6.332304328680038452e-02 7.139206677675247192e-02 -6.629186123609542847e-02 1.676931679248809814e-01 7.083887234330177307e-03 3.166426718235015869e-02
-7.506915926933288574e-02 1.680572330951690674e-02 4.196910932660102844e-02 2.499590069055557251e-02 -7.509622722864151001e-02 3.497277200222015381e-01 2.273453474044799805e-01 2.625405490398406982e-01 -4.086231067776679993e-02 3.606462180614471436e-01 -5.249027162790298462e-02 -1.354801375418901443e-02 -9.089444577693939209e-02 -4.562320187687873840e-02 -7.638390641659498215e-03 1.267219632863998413e-01 -1.345390677452087402e-01 1.079746335744857788e-01 1.242039799690246582e-01 5.404248088598251343e-02 -2.233663797378540039e-01 2.104493081569671631e-01 -5.385180935263633728e-02 -1.753694494254887104e-03 4.666928350925445557e-01 -1.238348633050918579e-01 -7.040850073099136353e-02 1.939595937728881836e-01 1.476498544216156006e-01 2.069054841995239258e-01 2.030993998050689697e-01 2.350181788206100464e-01
8.578772097826004028e-02 1.018862724304199219e-01 2.829949259757995605e-01 9.346571564674377441e-02 -1.886170706711709499e-03 5.630315840244293213e-02 5.696938931941986084e-02 -4.587461799383163452e-02 1.102710217237472534e-01 5.504183098673820496e-02 -1.692852079868316650e-01 -1.666851192712783813e-01 1.319430619478225708e-01 -3.359761238098144531e-01 5.796606838703155518e-02 8.519281446933746338e-02 -9.435577690601348877e-02 1.013791710138320923e-01 2.951049506664276123e-01 -4.585854336619377136e-02 -1.247991696000099182e-01 1.245164871215820312e-01 -2.090460211038589478e-01 -3.742438256740570068e-01 3.280183672904968262e-01 -1.068310663104057312e-01 1.893252134323120117e-01 2.929296493530273438e-01 -8.489757776260375977e-03 2.552470564842224121e-01 2.034809291362762451e-01 4.335619509220123291e-02
-4.501092433929443359e-02 1.322436779737472534e-01 -7.142427563667297363e-02 2.991883158683776855e-01 -2.048699408769607544e-01 -1.533916871994733810e-02 7.120156288146972656e-02 2.062230110168457031e-01 3.469752073287963867e-01 1.898276507854461670e-01 2.160504460334777832e-02 -1.986785680055618286e-01 2.972054108977317810e-02 7.187807559967041016e-02 2.664116024971008301e-02 1.015968434512615204e-02 -1.830948293209075928e-01 1.527230888605117798e-01 1.254934817552566528e-01 -5.811474099755287170e-02 -4.737200215458869934e-02 3.678027987480163574e-01 2.191965430974960327e-01 -7.945683598518371582e-02 1.911891698837280273e-01 -3.175985813140869141e-01 1.459930092096328735e-01 2.342364192008972168e-01 -2.613494992256164551e-01 1.167281866073608398e-01 1.682137697935104370e-01 -3.393724933266639709e-02
4.313512891530990601e-02 -7.685551792383193970e-02 -1.490778326988220215e-01 1.775045096874237061e-01 -1.934435963630676270e-01 4.278666079044342041e-01 2.845850586891174316e-02 7.851240038871765137e-02 4.041019976139068604e-01 1.384609639644622803e-01 -1.509152203798294067e-01 1.681050360202789307e-01 5.093100480735301971e-03 4.140914231538772583e-02 -7.481002062559127808e-02 3.695642203092575073e-02 -9.985338151454925537e-02 1.399137824773788452e-01 7.230909168720245361e-02 -2.868060581386089325e-02 -1.084448769688606262e-01 5.522101745009422302e-02 1.721707172691822052e-02 -6.464223563671112061e-02 3.611314594745635986e-01 8.798314630985260010e-02 5.464563518762588501e-02 1.392103880643844604e-01 -1.937493830919265747e-01 3.597696721553802490e-01 1.232909783720970154e-01 2.669265866279602051e-01
-1.808855533599853516e-01 1.143348813056945801e-01 -3.792713955044746399e-02 2.970548570156097412e-01 3.629459440708160400e-01 7.349584996700286865e-02 -1.961443126201629639e-01 6.772459298372268677e-02 2.363633811473846436e-01 2.081815153360366821e-01 6.562359631061553955e-02 1.307191699743270874e-01 8.393526822328567505e-02 7.837962359189987183e-02 -1.673616617918014526e-01 -1.732700914144515991e-01 1.386244893074035645e-01 2.393424659967422485e-01 1.336400955915451050e-01 2.034584991633892059e-02 -1.308266073465347290e-01 2.485241368412971497e-02 -2.495328336954116821e-01 -3.962254524230957031e-02 3.095187842845916748e-01 -1.154307499527931213e-01 -1.334368437528610229e-01 1.597385257482528687e-01 -2.715075314044952393e-01 1.783890426158905029e-01 1.519581377506256104e-01 1.873287856578826904e-01
-8.809593319892883301e-02 1.451972126960754395e-01 -2.199731916189193726e-01 -9.701108932495117188e-02 -2.524770200252532959e-01 1.511217206716537476e-01 -4.961724579334259033e-01 8.317919820547103882e-02 -8.296366780996322632e-02 3.830190002918243408e-02 3.019968606531620026e-02 -2.040240019559860229e-01 -1.749259084463119507e-01 1.587116718292236328e-01 -2.409928888082504272e-01 1.307058241218328476e-02 2.283961977809667587e-03 1.738548278808593750e-01 9.289943845942616463e-04 2.518732547760009766e-01 -1.891492754220962524e-01 1.186657622456550598e-01 -1.491926163434982300e-01 -1.072274819016456604e-01 1.524736285209655762e-01 -4.414136707782745361e-02 1.314749717712402344e-01 3.831276297569274902e-01 -4.517854005098342896e-02 -4.646306391805410385e-03 1.176335364580154419e-01 1.621367782354354858e-01
-1.650973707437515259e-01 -2.210884094238281250e-01 6.988918781280517578e-02 2.245290391147136688e-02 -2.159041911363601685e-01 1.292148977518081665e-01 -1.981704235076904297e-01 2.411196529865264893e-01 3.905165195465087891e-01 9.900888800621032715e-02 2.139605879783630371e-01 5.758765339851379395e-02 1.291106045246124268e-01 1.013440564274787903e-01 -1.229088380932807922e-01 5.090807005763053894e-02 -1.023242250084877014e-01 6.176300346851348877e-02 1.978482156991958618e-01 -5.998069886118173599e-03 -1.891987621784210205e-01 2.225272953510284424e-01 -1.788711547851562500e-01 1.365206539630889893e-01 2.570403218269348145e-01 -2.868097424507141113e-01 -1.314658224582672119e-01 1.725915223360061646e-01 -1.239859238266944885e-01 1.378574371337890625e-01 2.113864272832870483e-01 1.945219337940216064e-01
-2.797493040561676025e-01 2.016762793064117432e-01 5.112206563353538513e-02 4.667841643095016479e-02 -8.240443468093872070e-02 1.605571061372756958e-01 6.160336732864379883e-02 -6.875821202993392944e-02 2.352809160947799683e-02 3.098436594009399414e-01 -2.785295620560646057e-02 -8.292456716299057007e-02 1.069551780819892883e-01 -1.783385127782821655e-01 -1.840449571609497070e-01 6.367354094982147217e-02 -2.243643850088119507e-01 3.279566764831542969e-01 -7.785654067993164062e-02 1.082319021224975586e-01 -4.780343174934387207e-02 9.604708105325698853e-02 -1.460200548171997070e-01 -3.219237178564071655e-02 2.118936926126480103e-01 1.370277814567089081e-02 -1.163240447640419006e-01 4.747303426265716553e-01 -2.899432182312011719e-01 8.230988681316375732e-02 2.551330029964447021e-01 -1.849361509084701538e-02
-8.255233056843280792e-03 -1.451759412884712219e-02 1.935693807899951935e-02 9.577485173940658569e-02 1.121521443128585815e-01 -8.720438182353973389e-02 -1.466295272111892700e-01 2.093478888273239136e-01 2.830935716629028320e-01 -3.005544282495975494e-02 -1.526130139827728271e-01 -2.968437969684600830e-01 -2.455417215824127197e-01 4.786193743348121643e-02 1.245094239711761475e-01 9.144786000251770020e-02 6.376785039901733398e-02 2.851104438304901123e-01 -1.279263496398925781e-01 9.378605335950851440e-02 -3.100073337554931641e-01 3.630549907684326172e-01 -1.277657598257064819e-02 -1.742803677916526794e-02 2.456969618797302246e-01 -4.196586832404136658e-02 1.003701053559780121e-02 2.711625695228576660e-01 -3.335721492767333984e-01 7.914619147777557373e-02 1.763896793127059937e-01 4.963356256484985352e-02
2.001902461051940918e-02 1.739384084939956665e-01 1.454078406095504761e-01 1.837758570909500122e-01 -1.058625876903533936e-01 -1.766514331102371216e-01 4.514845460653305054e-02 2.722075209021568298e-02 -8.091313391923904419e-02 7.302843034267425537e-02 4.420590028166770935e-02 -2.833509743213653564e-01 2.650135457515716553e-01 -5.353774130344390869e-02 2.829664573073387146e-02 1.132989302277565002e-01 9.187179058790206909e-02 7.641686499118804932e-02 -1.561692506074905396e-01 -6.490623205900192261e-02 -2.764671742916107178e-01 2.914642393589019775e-01 -1.996992230415344238e-01 7.003951817750930786e-02 -5.565793719142675400e-03 -9.997334331274032593e-02 2.825576663017272949e-01 1.108459904789924622e-01 -1.835427433252334595e-01 -2.050525099039077759e-01 1.958707720041275024e-01 4.723072648048400879e-01
-7.835893332958221436e-02 1.327969878911972046e-01 6.716172397136688232e-02 1.774531155824661255e-01 -1.725418493151664734e-02 1.409806758165359497e-01 -1.082021519541740417e-01 -1.348957568407058716e-01 -1.498996466398239136e-01 -1.203456372022628784e-01 -6.905881315469741821e-02 -3.476680517196655273e-01 8.449412882328033447e-02 -1.489282548427581787e-01 3.073194921016693115e-01 9.487739205360412598e-02 -4.747480526566505432e-02 3.466168642044067383e-01 2.590223550796508789e-01 -3.095469623804092407e-02 4.461231175810098648e-03 1.107418462634086609e-01 -2.161245048046112061e-01 8.297251909971237183e-02 6.657908856868743896e-02 -3.646575212478637695e-01 2.231884747743606567e-01 -8.955801278352737427e-02 -2.821652591228485107e-01 5.652737617492675781e-02 1.840563118457794189e-01 1.628775149583816528e-01
2.568115293979644775e-01 2.806190252304077148e-01 2.403815090656280518e-01 -2.429027808830142021e-03 3.925181180238723755e-02 2.227897495031356812e-01 2.998853661119937897e-02 1.413899362087249756e-01 1.503155082464218140e-01 1.060841307044029236e-01 -3.002440929412841797e-02 -2.099890261888504028e-02 2.271488606929779053e-01 -7.639106363058090210e-02 1.039328500628471375e-01 3.967620432376861572e-02 -2.076237052679061890e-01 1.684876978397369385e-01 3.705750703811645508e-01 -3.391748666763305664e-02 7.340028136968612671e-02 7.006476074457168579e-02 -1.639866679906845093e-01 -2.811210751533508301e-01 2.668798565864562988e-01 -1.032609045505523682e-01 1.916083544492721558e-01 2.258926928043365479e-01 3.784167394042015076e-02 3.276898264884948730e-01 9.056039154529571533e-02 8.725639432668685913e-02
-3.106179274618625641e-02 1.378992050886154175e-01 1.088441386818885803e-01 2.444354295730590820e-01 -1.230879202485084534e-01 3.838714659214019775e-01 1.765794754028320312e-01 -1.024645939469337463e-02 1.817961931228637695e-01 1.976660825312137604e-02 3.216308355331420898e-01 -5.610378086566925049e-02 8.722321689128875732e-02 2.729620337486267090e-01 -7.995296269655227661e-02 2.470878511667251587e-01 -2.382761240005493164e-01 4.266324639320373535e-01 1.667376160621643066e-01 4.310632497072219849e-02 -4.128110781311988831e-02 9.527967870235443115e-02 -1.636548340320587158e-01 3.298281878232955933e-02 1.180334240198135376e-01 2.205114625394344330e-02 1.559970974922180176e-01 -1.486992649734020233e-02 -1.082022041082382202e-01 2.229736894369125366e-01 2.075050584971904755e-02 1.307712793350219727e-01
-6.076577585190534592e-03 -1.311478670686483383e-02 -6.631746143102645874e-02 1.340585350990295410e-01 1.295479238033294678e-01 1.828628033399581909e-01 3.577680140733718872e-02 3.017596304416656494e-01 1.849239915609359741e-01 2.972805500030517578e-01 4.469685256481170654e-02 -9.400475025177001953e-02 -3.802565485239028931e-02 2.473028935492038727e-02 2.922513782978057861e-01 1.739081442356109619e-01 -2.736613452434539795e-01 1.079082340002059937e-01 8.120043575763702393e-02 -2.755937911570072174e-02 1.848741993308067322e-02 7.575568556785583496e-02 3.765509696677327156e-03 -1.834047734737396240e-01 3.976544365286827087e-02 -3.510057926177978516e-01 2.260475456714630127e-01 2.755689322948455811e-01 -2.541283667087554932e-01 1.345108598470687866e-01 1.679179072380065918e-01 2.956833541393280029e-01
1.649425597861409187e-03 -1.811964064836502075e-01 1.273407340049743652e-01 1.195255741477012634e-01 -1.850056797266006470e-01 -1.562366783618927002e-01 4.450091347098350525e-02 8.124415576457977295e-02 7.431086897850036621e-02 1.767513453960418701e-01 9.147706627845764160e-02 -6.330944597721099854e-02 4.270970355719327927e-03 -1.951376050710678101e-01 -1.226344108581542969e-01 -1.288456320762634277e-01 -2.052982598543167114e-01 3.969841599464416504e-01 6.986671686172485352e-02 1.434616446495056152e-01 -1.669683009386062622e-01 6.369458138942718506e-02 -7.291827350854873657e-03 -6.701672449707984924e-03 1.069622710347175598e-01 -6.366909295320510864e-02 3.522792160511016846e-01 2.985183298587799072e-01 -2.193149179220199585e-01 2.745927274227142334e-01 -2.888294123113155365e-02 3.745471537113189697e-01
-2.187849879264831543e-01 -1.433073878288269043e-01 -1.472958475351333618e-01 -1.415547169744968414e-02 -1.024938225746154785e-01 2.717240452766418457e-01 6.860117614269256592e-02 1.976956427097320557e-01 1.265193819999694824e-01 3.567068651318550110e-02 -1.020318642258644104e-01 -1.466039717197418213e-01 2.292103916406631470e-01 -1.117002367973327637e-01 -2.859464287757873535e-01 -8.580326288938522339e-02 -3.063023686408996582e-01 3.392143547534942627e-01 3.429540097713470459e-01 1.352072358131408691e-01 -1.894736588001251221e-01 9.718276560306549072e-02 2.038054764270782471e-01 -2.110879868268966675e-02 3.579141572117805481e-02 1.192056015133857727e-01 1.880488544702529907e-01 -7.751009892672300339e-03 -2.331448048353195190e-01 -7.952278107404708862e-02 -9.809892624616622925e-02 1.578481942415237427e-01
-4.036871250718832016e-03 -5.747371912002563477e-02 -3.673934936523437500e-02 1.854437589645385742e-01 5.003142729401588440e-02 2.622911520302295685e-02 1.595114767551422119e-01 2.437677383422851562e-01 1.383661180734634399e-01 9.935691207647323608e-02 4.871371202170848846e-03 1.026737317442893982e-01 3.157447576522827148e-01 1.461924314498901367e-01 -1.886659115552902222e-01 -2.434838116168975830e-01 -1.266826242208480835e-01 2.272546589374542236e-01 -5.596734583377838135e-02 -2.895635738968849182e-02 -3.232801556587219238e-01 1.324171572923660278e-01 -2.139241099357604980e-01 1.396340280771255493e-01 7.326515018939971924e-02 -1.617003530263900757e-01 1.339454948902130127e-01 1.520235389471054077e-01 -1.660645157098770142e-01 -9.530632942914962769e-02 3.286746144294738770e-02 4.980732202529907227e-01
1.953054964542388916e-01 1.407330185174942017e-01 -9.777955710887908936e-02 1.034914702177047729e-01 -3.830509781837463379e-01 1.291611343622207642e-01 -2.037791460752487183e-01 2.339425086975097656e-01 3.481682762503623962e-02 -7.150164246559143066e-02 1.051032319664955139e-01 -3.149703145027160645e-01 4.394081532955169678e-01 5.293069407343864441e-02 -2.572431266307830811e-01 -4.749786108732223511e-02 -8.492379635572433472e-02 8.531342446804046631e-02 -8.923859149217605591e-02 3.855513408780097961e-03 -9.278947860002517700e-02 -4.226469993591308594e-02 -7.770384103059768677e-02 -9.318033605813980103e-02 5.189380049705505371e-02 -4.338046163320541382e-02 -9.990575164556503296e-02 2.083239704370498657e-01 -1.630310118198394775e-01 1.656375378370285034e-01 2.891228497028350830e-01 1.951328516006469727e-01
7.280916720628738403e-02 2.150717526674270630e-01 1.451989263296127319e-01 1.907984465360641479e-01 2.818281948566436768e-01 3.812877535820007324e-01 4.415342211723327637e-02 -3.780160471796989441e-02 1.137964241206645966e-02 -1.372907757759094238e-01 -1.757832914590835571e-01 -1.787852942943572998e-01 -2.262040786445140839e-02 -2.788507938385009766e-01 3.935661166906356812e-02 -1.460607051849365234e-01 -3.382524847984313965e-02 2.613425850868225098e-01 2.404097914695739746e-01 5.767092108726501465e-02 -2.320481687784194946e-01 6.005290150642395020e-02 1.117184758186340332e-01 2.249380201101303101e-01 -5.710690841078758240e-02 -5.076782405376434326e-02 1.938739567995071411e-01 2.749229073524475098e-01 -1.877334415912628174e-01 1.027424782514572144e-01 2.298560440540313721e-01 1.050529927015304565e-01
1.822540163993835449e-01 1.058531478047370911e-01 -1.819204688072204590e-01 1.191733106970787048e-01 1.708422005176544189e-01 -1.351688802242279053e-01 -2.997390925884246826e-01 -1.523021459579467773e-01 -5.464218184351921082e-02 2.183111011981964111e-01 6.926947087049484253e-02 -3.140891790390014648e-01 -6.234618369489908218e-03 -5.233392491936683655e-02 -2.193880081176757812e-02 -1.286671310663223267e-01 -1.161567959934473038e-02 -5.618440732359886169e-02 2.004977762699127197e-01 9.339646250009536743e-02 -1.689775288105010986e-01 6.307037174701690674e-02 -3.484640717506408691e-01 -5.926863104104995728e-02 1.209223344922065735e-01 -1.857972443103790283e-01 4.994126036763191223e-02 4.281446039676666260e-01 -1.783661544322967529e-01 1.769939363002777100e-01 8.227007836103439331e-02 2.435868084430694580e-01
-2.435494512319564819e-01 7.085234671831130981e-02 -4.471433535218238831e-02 1.672766506671905518e-01 1.630561202764511108e-01 6.765931099653244019e-02 -1.529645025730133057e-01 2.218586504459381104e-01 3.153838813304901123e-01 3.661493584513664246e-02 6.067920848727226257e-02 -3.234010338783264160e-01 4.487753659486770630e-02 -6.845118105411529541e-02 5.924455821514129639e-02 3.855384886264801025e-02 4.135252162814140320e-02 -5.006428435444831848e-02 4.057850837707519531e-01 1.423997133970260620e-01 -1.463883519172668457e-01 1.975174695253372192e-01 9.697368741035461426e-02 -5.570787563920021057e-02 -7.357203215360641479e-02 -1.656615920364856720e-02 7.681495696306228638e-02 1.726390980184078217e-02 2.065104693174362183e-01 2.962711155414581299e-01 5.604030564427375793e-02 4.166166782379150391e-01
-1.556443572044372559e-01 5.860238522291183472e-02 3.883694997057318687e-03 -3.394763916730880737e-03 6.520287692546844482e-02 1.996193826198577881e-01 -2.194876372814178467e-01 1.452912241220474243e-01 1.270282566547393799e-01 2.387685626745223999e-01 9.857913851737976074e-02 -7.985977828502655029e-02 -1.384852677583694458e-01 2.085172757506370544e-02 1.894968301057815552e-01 1.750997602939605713e-01 -3.208062648773193359e-01 1.310103535652160645e-01 -9.660327434539794922e-02 6.300265341997146606e-02 -1.223191767930984497e-01 -5.470348987728357315e-03 -1.426206827163696289e-01 -5.634186323732137680e-03 1.989162564277648926e-01 -3.065789639949798584e-01 1.855687201023101807e-01 1.703810393810272217e-01 -3.246853053569793701e-01 7.999171502888202667e-03 4.339377954602241516e-02 4.586597979068756104e-01
-1.090063825249671936e-01 7.258807122707366943e-02 4.686826840043067932e-02 2.678980231285095215e-01 3.219662904739379883e-01 2.904045283794403076e-01 -9.744676761329174042e-03 2.699354887008666992e-01 -5.789387226104736328e-02 7.098092883825302124e-02 -8.305800706148147583e-02 -9.803391993045806885e-02 -9.633830934762954712e-02 -5.364328622817993164e-02 -1.731308996677398682e-01 -2.612824738025665283e-01 -3.397243618965148926e-01 7.999128103256225586e-02 1.356629133224487305e-01 3.106522262096405029e-01 -2.533954381942749023e-01 2.216600626707077026e-01 2.113426104187965393e-02 -7.439358532428741455e-02 1.650940030813217163e-01 1.556478142738342285e-01 1.319076418876647949e-01 -6.723827868700027466e-02 -1.994395256042480469e-01 1.293227076530456543e-01 -2.827242389321327209e-02 1.608660072088241577e-01
-1.756308525800704956e-01 1.374712139368057251e-01 -6.716118752956390381e-02 1.700968444347381592e-01 -9.365738928318023682e-02 -3.146678581833839417e-02 -2.614869475364685059e-01 -2.394502051174640656e-02 1.154597327113151550e-01 1.774944514036178589e-01 1.801925897598266602e-02 -6.220487877726554871e-02 3.909161090850830078e-01 1.323912888765335083e-01 6.039625406265258789e-02 -3.850080072879791260e-02 2.702360153198242188e-01 1.688422262668609619e-01 2.448855899274349213e-02 8.619735017418861389e-03 -1.676821112632751465e-01 2.407643944025039673e-01 -2.980201542377471924e-01 -1.938005685806274414e-01 1.850909888744354248e-01 7.639344781637191772e-02 -3.977836575359106064e-03 3.471238911151885986e-01 -1.256152838468551636e-01 1.252750754356384277e-01 1.307332962751388550e-01 2.996008694171905518e-01
-1.942807883024215698e-01 -2.140037864446640015e-01 -1.044453680515289307e-01 6.888170540332794189e-02 -6.677646655589342117e-03 2.775795757770538330e-01 -1.414783000946044922e-01 3.517363667488098145e-01 2.500200271606445312e-01 -4.420057311654090881e-02 1.059935316443443298e-01 -1.655142307281494141e-01 2.377932518720626831e-01 -1.513603925704956055e-01 -3.605392873287200928e-01 -8.516008406877517700e-02 -1.699166744947433472e-01 2.800137698650360107e-01 3.345498144626617432e-01 1.365361064672470093e-01 -1.431733071804046631e-01 2.030049115419387817e-01 -7.640356570482254028e-02 6.512289494276046753e-02 -3.229393064975738525e-02 9.597433358430862427e-02 1.139684319496154785e-01 7.471478730440139771e-02 -7.649631053209304810e-02 -6.730157136917114258e-02 -3.668328002095222473e-02 9.999695420265197754e-02
1.199210137128829956e-01 1.315204948186874390e-01 2.255896180868148804e-01 8.916225284337997437e-02 1.598175168037414551e-01 3.074751794338226318e-01 -3.263524770736694336e-01 3.109329640865325928e-01 1.052040159702301025e-01 1.351074427366256714e-01 -3.429497778415679932e-01 -3.093999922275543213e-01 8.494943380355834961e-02 -6.945491582155227661e-02 -2.425277233123779297e-01 -4.394963756203651428e-02 -2.091729342937469482e-01 1.540798693895339966e-01 1.654144376516342163e-01 -3.583858953788876534e-03 -1.259778738021850586e-01 8.552832901477813721e-02 1.054288819432258606e-02 7.467173784971237183e-02 -2.605128660798072815e-02 -2.974810898303985596e-01 1.475254893302917480e-01 1.089713349938392639e-01 1.380024701356887817e-01 -7.657018490135669708e-03 -6.609165668487548828e-02 2.704826742410659790e-02
-1.810393184423446655e-01 -8.106577396392822266e-02 4.049697017762809992e-04 1.382475048303604126e-01 -2.511003799736499786e-02 2.891802489757537842e-01 7.300628721714019775e-02 -1.792403608560562134e-01 3.560154139995574951e-01 2.118425667285919189e-01 2.267439067363739014e-01 -1.884659230709075928e-01 -2.232111096382141113e-01 -8.821981400251388550e-02 8.172439783811569214e-02 2.435571327805519104e-02 -1.931497156620025635e-01 2.964648604393005371e-01 6.182026863098144531e-02 1.229307651519775391e-01 -1.145879477262496948e-01 1.629379391670227051e-01 -4.607611149549484253e-02 -3.095111250877380371e-02 7.893051207065582275e-02 -1.603428125381469727e-01 1.335500478744506836e-01 2.941018939018249512e-01 -1.958976984024047852e-01 2.884820662438869476e-02 -1.282135248184204102e-01 3.429038822650909424e-01
4.381796717643737793e-02 -4.050682485103607178e-02 -3.628743439912796021e-02 3.781418204307556152e-01 -7.876585423946380615e-02 5.314384102821350098e-01 -1.546672731637954712e-01 -3.454635292291641235e-02 1.981283575296401978e-01 7.439366728067398071e-02 -7.995557785034179688e-02 5.825731437653303146e-03 -8.855300396680831909e-02 -9.172248840332031250e-02 1.882541328668594360e-01 -8.765421807765960693e-02 -2.089252024888992310e-01 7.579495757818222046e-02 1.378213148564100266e-02 -8.286499232053756714e-02 -2.208453118801116943e-01 1.450725495815277100e-01 2.686211466789245605e-02 4.059282690286636353e-02 3.679489195346832275e-01 -1.144158095121383667e-01 9.997312724590301514e-02 4.265706241130828857e-02 -1.246891766786575317e-01 2.625073492527008057e-01 -2.410598099231719971e-02 2.319953441619873047e-01
-1.179769560694694519e-01 5.817732214927673340e-02 6.096901744604110718e-02 -3.745155874639749527e-03 -5.908872932195663452e-02 2.482001632452011108e-01 -3.116567851975560188e-03 -7.460921257734298706e-02 4.387622326612472534e-02 2.681290963664650917e-03 2.125621587038040161e-01 -5.700766667723655701e-02 2.248849570751190186e-01 2.029049694538116455e-01 2.849820852279663086e-01 1.127984896302223206e-01 2.321627736091613770e-01 3.130625188350677490e-02 2.485596388578414917e-01 1.155047863721847534e-01 -1.473088860511779785e-01 1.439806725829839706e-02 -2.762299403548240662e-02 -2.672695219516754150e-01 2.661078274250030518e-01 -1.240307558327913284e-02 5.087199211120605469e-01 1.941487044095993042e-01 -1.537565290927886963e-01 -6.608371436595916748e-02 9.490348398685455322e-03 2.293176203966140747e-01
-2.063324153423309326e-01 -1.121463999152183533e-01 -1.420378386974334717e-01 1.185654774308204651e-01 7.484088838100433350e-02 1.812438815832138062e-01 -1.364739537239074707e-01 -1.372540891170501709e-01 -1.759261190891265869e-01 2.817052602767944336e-01 -3.291986137628555298e-02 -1.069851517677307129e-01 2.201584279537200928e-01 1.926246471703052521e-02 -1.768819689750671387e-01 1.859234087169170380e-02 -1.502389907836914062e-01 1.921367347240447998e-01 -1.071819737553596497e-01 -5.047335103154182434e-02 -2.390502095222473145e-01 4.557728022336959839e-02 -3.831190168857574463e-01 -2.820647694170475006e-02 -6.422241032123565674e-02 -5.763364583253860474e-02 -1.551413163542747498e-02 3.260141015052795410e-01 1.726183108985424042e-02 2.309527248144149780e-01 3.371247351169586182e-01 2.642126083374023438e-01
-2.148018330335617065e-01 -1.151121184229850769e-01 -3.790535032749176025e-03 1.405681967735290527e-01 7.767363637685775757e-02 2.548663914203643799e-01 -4.568682610988616943e-02 1.012791395187377930e-01 2.684989273548126221e-01 3.911053389310836792e-02 8.019726723432540894e-02 -2.056889981031417847e-01 8.030292391777038574e-02 4.732970520853996277e-02 1.649779081344604492e-01 2.753713428974151611e-01 -2.265889383852481842e-02 -5.392898339778184891e-03 3.365883231163024902e-01 -1.127035245299339294e-01 -2.143720239400863647e-01 -5.000870302319526672e-02 1.047251746058464050e-01 -4.302801787853240967e-01 2.459727972745895386e-01 -2.141839563846588135e-01 -1.429094523191452026e-01 7.521153241395950317e-02 -2.185642868280410767e-01 4.965809360146522522e-02 1.041448116302490234e-01 1.968846172094345093e-01
-2.577360272407531738e-01 2.285694032907485962e-01 -2.356421351432800293e-01 1.493030488491058350e-01 -5.828790739178657532e-02 2.825652956962585449e-01 -6.577503681182861328e-02 1.325216144323348999e-01 -3.601660579442977905e-02 1.544866114854812622e-01 -1.874754726886749268e-01 -2.042320966720581055e-01 2.273056954145431519e-01 -1.721207424998283386e-02 -2.015908621251583099e-02 1.120389439165592194e-02 -4.663974791765213013e-02 -3.549469262361526489e-02 1.554695665836334229e-01 1.767334714531898499e-02 7.259567081928253174e-02 2.202165871858596802e-01 -1.942265778779983521e-01 -1.870439350605010986e-01 2.928493618965148926e-01 2.655899524688720703e-01 2.342288941144943237e-01 -1.297083776444196701e-02 -2.334853261709213257e-01 -2.049409747123718262e-01 -3.289112355560064316e-03 2.856801450252532959e-01
6.092127040028572083e-02 2.181094288825988770e-01 -1.744300276041030884e-01 7.553490996360778809e-02 -4.625361040234565735e-02 3.993977606296539307e-01 -1.560767926275730133e-02 -1.422225832939147949e-01 2.542115189135074615e-02 2.404972463846206665e-01 -1.060067415237426758e-01 -9.944052994251251221e-02 2.088692188262939453e-01 9.693729132413864136e-02 -9.543348848819732666e-02 1.209621652960777283e-01 -2.111664414405822754e-02 4.943646490573883057e-02 3.397642076015472412e-01 1.479493826627731323e-01 1.030324622988700867e-01 1.398156434297561646e-01 -4.214417338371276855e-01 -1.253083795309066772e-01 9.931237250566482544e-02 1.487679928541183472e-01 2.309588789939880371e-01 -1.149387657642364502e-01 -1.459483355283737183e-01 -7.764150947332382202e-02 1.830873340368270874e-01 2.258034050464630127e-01
-4.431366175413131714e-02 -1.327958852052688599e-01 2.272892929613590240e-02 1.238952577114105225e-01 -2.162695378065109253e-01 -5.819138605147600174e-03 -2.398916333913803101e-01 1.416618078947067261e-01 2.791596651077270508e-01 3.343792557716369629e-01 1.674022227525711060e-01 -1.441640257835388184e-01 2.789221405982971191e-01 1.319917738437652588e-01 -1.755715906620025635e-01 -1.234120205044746399e-01 3.247353062033653259e-02 2.395901978015899658e-01 1.464582681655883789e-01 9.104114025831222534e-02 -4.294450283050537109e-01 -1.036412119865417480e-01 -1.688274443149566650e-01 -1.541997939348220825e-01 9.081595577299594879e-03 -3.614740073680877686e-02 -8.122760057449340820e-02 1.526337582617998123e-02 -1.936034858226776123e-01 1.896088570356369019e-01 1.950627565383911133e-01 7.032918184995651245e-02
-2.659932710230350494e-02 1.369211673736572266e-01 -2.828447893261909485e-02 2.425105571746826172e-01 -8.467671275138854980e-02 1.928024888038635254e-01 -3.083879053592681885e-01 1.120738387107849121e-01 1.805461496114730835e-01 2.754302024841308594e-01 1.603651046752929688e-01 -6.790424138307571411e-02 5.725065991282463074e-02 1.927236169576644897e-01 5.568121746182441711e-02 -1.623227298259735107e-01 9.639486670494079590e-02 2.663322985172271729e-01 3.552059456706047058e-02 -1.185078993439674377e-01 -3.892788290977478027e-02 1.918670348823070526e-02 -1.262566298246383667e-01 1.742459833621978760e-02 2.563714236021041870e-02 -1.972062289714813232e-01 -3.401776403188705444e-02 4.571968019008636475e-01 -1.174383610486984253e-01 1.842812001705169678e-01 3.365568816661834717e-01 1.893595159053802490e-01
-1.496238112449645996e-01 3.140452206134796143e-01 2.829509042203426361e-02 5.371029675006866455e-02 3.479752317070960999e-02 1.953565925359725952e-01 -8.774334937334060669e-02 1.808002293109893799e-01 1.813669800758361816e-01 6.567160040140151978e-02 3.146648406982421875e-02 -3.542148470878601074e-01 9.810056537389755249e-02 -1.131827943027019501e-02 -2.001436240971088409e-02 -9.996948391199111938e-02 3.906015679240226746e-02 1.654482632875442505e-01 2.621341645717620850e-01 3.546129763126373291e-01 2.376403659582138062e-01 -3.827552776783704758e-03 -8.172448724508285522e-02 -1.289272904396057129e-01 1.489885598421096802e-01 6.162077933549880981e-02 7.831630110740661621e-02 2.584273926913738251e-02 1.537921875715255737e-01 2.688063979148864746e-01 9.074375778436660767e-02 4.142915010452270508e-01
-4.427847266197204590e-01 2.589562237262725830e-01 -1.198935359716415405e-01 1.507509648799896240e-01 1.658053696155548096e-01 1.019275709986686707e-01 -2.185803055763244629e-01 1.684344410896301270e-01 7.229313254356384277e-02 2.980374358594417572e-02 -4.530654475092887878e-02 6.730602588504552841e-03 1.644010394811630249e-01 -1.169126927852630615e-01 -1.924664974212646484e-01 7.836559787392616272e-03 1.356763541698455811e-01 2.697319686412811279e-01 2.712360024452209473e-01 1.450708806514739990e-01 -9.282977133989334106e-02 3.303415477275848389e-01 -9.589900821447372437e-02 -2.005095779895782471e-01 1.814067363739013672e-01 1.378713548183441162e-01 1.754219643771648407e-03 1.705908030271530151e-01 -5.813523009419441223e-02 1.327846050262451172e-01 1.677097976207733154e-01 1.290749758481979370e-01
1.044757217168807983e-01 -1.427758634090423584e-01 1.922067254781723022e-01 1.886022537946701050e-01 -2.125203460454940796e-01 4.256016910076141357e-01 -3.565957397222518921e-02 -1.004959940910339355e-01 4.249193072319030762e-01 5.995648354291915894e-02 8.937761932611465454e-02 -1.696004569530487061e-01 1.083801239728927612e-01 -1.098370626568794250e-01 1.776299029588699341e-01 -8.964576572179794312e-02 3.419902920722961426e-02 1.562758833169937134e-01 -1.499303802847862244e-02 -8.921495825052261353e-02 -2.248846441507339478e-01 1.293010860681533813e-01 1.011023148894309998e-01 -1.003863364458084106e-01 3.217501640319824219e-01 -1.076788529753684998e-01 1.080691143870353699e-01 2.303791493177413940e-01 -8.214065432548522949e-02 1.916776448488235474e-01 -7.565493881702423096e-02 1.541448086500167847e-01
-2.096081376075744629e-01 -1.477734446525573730e-01 1.096250861883163452e-01 2.292868494987487793e-01 -7.809659093618392944e-02 2.450157999992370605e-01 5.775783210992813110e-03 2.601173222064971924e-01 2.450225055217742920e-01 8.681291341781616211e-02 1.247342228889465332e-01 -2.573692798614501953e-01 3.122112154960632324e-01 -1.398342549800872803e-01 1.978550702333450317e-01 -2.456271834671497345e-02 8.328407257795333862e-02 1.427103728055953979e-01 -4.128011316061019897e-02 -2.854166030883789062e-01 -1.689945161342620850e-01 2.059963941574096680e-01 2.128647640347480774e-02 -3.468680083751678467e-01 1.077062934637069702e-01 2.783334814012050629e-03 1.308958698064088821e-02 -2.512112446129322052e-02 -1.374409496784210205e-01 1.410583779215812683e-02 1.673227548599243164e-01 2.606370151042938232e-01
-2.158780395984649658e-01 -2.522790990769863129e-02 -8.157467097043991089e-02 -2.610319294035434723e-02 -3.679619729518890381e-02 2.171005308628082275e-01 -7.685523480176925659e-02 -6.352256238460540771e-02 9.958971291780471802e-03 3.712867498397827148e-01 1.957120746374130249e-01 -2.236977964639663696e-01 1.816611588001251221e-01 1.845862418413162231e-01 -9.368522465229034424e-02 -1.828732788562774658e-01 1.462380886077880859e-01 8.874636143445968628e-02 1.819121539592742920e-01 -1.504449546337127686e-01 -3.330258429050445557e-01 -1.291587650775909424e-01 -3.320579230785369873e-01 1.410812139511108398e-01 1.719153374433517456e-01 -5.500461906194686890e-03 2.040389180183410645e-01 2.098742276430130005e-01 9.133653342723846436e-02 1.033500805497169495e-01 9.791328758001327515e-02 2.545388340950012207e-01
-1.740105301141738892e-01 3.476875722408294678e-01 -8.889071643352508545e-03 1.968594640493392944e-02 6.002743542194366455e-02 1.821029335260391235e-01 -1.646923571825027466e-01 6.189921498298645020e-02 2.047902047634124756e-01 9.002478420734405518e-02 -1.521430015563964844e-01 -3.589184880256652832e-01 1.002696305513381958e-01 2.844836413860321045e-01 -2.668858468532562256e-01 1.634544134140014648e-02 -1.270030289888381958e-01 1.544757038354873657e-01 -1.297542452812194824e-01 -1.399405747652053833e-01 -1.191177684813737869e-02 7.245270907878875732e-02 -2.363974004983901978e-01 -2.172628045082092285e-01 2.417955994606018066e-01 -6.539866793900728226e-03 -4.407840967178344727e-02 3.261532783508300781e-01 -2.029079496860504150e-01 -1.105838567018508911e-01 -4.745526239275932312e-02 9.372464567422866821e-02
1.469918489456176758e-01 1.502527445554733276e-01 5.696279183030128479e-02 3.279342353343963623e-01 2.824371159076690674e-01 2.232854068279266357e-01 -2.101513296365737915e-01 1.638194918632507324e-02 4.299063980579376221e-02 -4.218649491667747498e-02 -1.577970683574676514e-01 -1.435747891664505005e-01 1.548118442296981812e-01 -2.370060384273529053e-01 -3.066094219684600830e-02 -1.086045578122138977e-01 1.580780372023582458e-02 2.629003524780273438e-01 2.555632293224334717e-01 1.507340520620346069e-01 -6.692992895841598511e-02 6.054919213056564331e-02 -1.205525547266006470e-01 1.660058945417404175e-01 -4.990733228623867035e-03 -2.101785503327846527e-02 1.908455640077590942e-01 1.371957510709762573e-01 -1.839280128479003906e-01 2.096656858921051025e-01 4.284684956073760986e-01 -6.508062034845352173e-02
-2.271901816129684448e-01 4.546201974153518677e-02 -1.346416473388671875e-01 3.751232102513313293e-02 3.022233545780181885e-01 -4.090812802314758301e-02 -2.198336422443389893e-01 2.415158748626708984e-01 -3.932444006204605103e-02 4.175428673624992371e-02 8.379967510700225830e-02 -3.209750056266784668e-01 -2.987662702798843384e-02 -1.260528266429901123e-01 -1.424984037876129150e-01 4.652650281786918640e-02 1.063679754734039307e-01 2.593519985675811768e-01 3.031189143657684326e-01 7.905542850494384766e-02 -1.261972934007644653e-01 2.343530654907226562e-01 -3.464496135711669922e-01 -8.783443272113800049e-02 1.543100625276565552e-01 2.597340941429138184e-01 1.392066478729248047e-01 2.142221182584762573e-01 -7.416732609272003174e-02 -1.700522750616073608e-01 9.044476598501205444e-02 9.168288670480251312e-03
7.929918356239795685e-03 1.270738840103149414e-01 -5.354601517319679260e-02 6.584906578063964844e-02 -2.163322865962982178e-01 -9.865667670965194702e-03 -4.789389371871948242e-01 9.705819189548492432e-02 -4.998216778039932251e-02 2.336306869983673096e-02 1.457897424697875977e-01 -1.123869270086288452e-01 3.532040119171142578e-02 2.048338651657104492e-01 -1.310542523860931396e-01 1.353464275598526001e-02 1.690876930952072144e-01 1.244654431939125061e-01 3.105298988521099091e-02 8.330064266920089722e-02 -3.419168293476104736e-01 7.904139906167984009e-02 -6.834757328033447266e-02 -1.652133762836456299e-01 3.042990565299987793e-01 1.258285343647003174e-01 1.141470745205879211e-01 3.434771001338958740e-01 -3.984780609607696533e-02 2.333686798810958862e-01 1.470186412334442139e-01 2.630338370800018311e-01
-5.038759112358093262e-02 -1.656600981950759888e-01 -4.212989658117294312e-02 1.625864058732986450e-01 2.602202631533145905e-02 3.151732264086604118e-03 2.335347682237625122e-01 8.301354199647903442e-02 1.823084428906440735e-02 1.543589383363723755e-01 -2.052797228097915649e-01 -1.764603108167648315e-01 2.157912254333496094e-01 -5.701440852135419846e-03 -4.736328870058059692e-02 -4.682924598455429077e-02 9.554851800203323364e-03 3.223231136798858643e-01 1.310565322637557983e-01 2.566802501678466797e-01 -3.362145125865936279e-01 1.258868277072906494e-01 -2.741644084453582764e-01 8.545602858066558838e-02 -1.537379026412963867e-01 1.049378141760826111e-01 -1.920213550329208374e-01 2.137613147497177124e-01 -3.352251648902893066e-01 -1.422487497329711914e-01 2.262722998857498169e-01 1.783155947923660278e-01
-2.467293888330459595e-01 -6.163059920072555542e-02 -1.458280682563781738e-01 1.410499066114425659e-01 5.382562801241874695e-02 2.647227644920349121e-01 -1.061031594872474670e-01 1.655442565679550171e-01 1.199128925800323486e-01 -3.991731628775596619e-02 5.721172317862510681e-02 -1.459851115942001343e-01 7.997660338878631592e-02 -9.430632740259170532e-02 -4.216583371162414551e-01 1.973294094204902649e-02 -3.727148473262786865e-01 3.019463419914245605e-01 2.714032530784606934e-01 2.560097277164459229e-01 -3.259929716587066650e-01 -7.793780416250228882e-03 5.877495929598808289e-02 -6.758157908916473389e-02 1.423072963953018188e-01 1.633766293525695801e-01 4.212753847241401672e-02 5.384743213653564453e-02 -6.164197251200675964e-02 -9.289762377738952637e-02 1.113900821655988693e-02 2.609308622777462006e-02
-6.525226682424545288e-02 1.092828884720802307e-01 -9.697476774454116821e-02 2.008423954248428345e-02 -1.544169783592224121e-01 4.116077125072479248e-01 -2.456559985876083374e-01 -6.477853655815124512e-02 9.087248146533966064e-02 7.844337075948715210e-02 -1.986441165208816528e-01 -1.154870316386222839e-01 1.806021928787231445e-01 -2.189242467284202576e-02 5.988824367523193359e-02 -5.571071058511734009e-02 5.887734517455101013e-02 7.600745558738708496e-02 9.843046963214874268e-02 -1.288965195417404175e-01 6.776604801416397095e-03 2.753053307533264160e-01 -1.965988725423812866e-01 -3.355751037597656250e-01 1.011632010340690613e-01 1.529634445905685425e-01 4.074770510196685791e-01 1.013620793819427490e-01 -2.438772320747375488e-01 5.221591144800186157e-02 1.278169453144073486e-02 2.724554836750030518e-01
-1.677847951650619507e-01 4.356998950242996216e-02 -1.480923444032669067e-01 2.301164418458938599e-01 1.993380039930343628e-01 -4.231245070695877075e-02 -2.562378644943237305e-01 -7.718918472528457642e-02 -1.275328248739242554e-01 -3.068652376532554626e-02 -1.442961394786834717e-01 -3.692809343338012695e-01 1.862711310386657715e-01 -4.065288975834846497e-02 -3.460125625133514404e-01 4.854645580053329468e-02 -2.999600395560264587e-02 2.277719080448150635e-01 3.422910869121551514e-01 2.205073386430740356e-01 -6.017594039440155029e-02 1.645813137292861938e-01 -5.782208591699600220e-02 1.273054480552673340e-01 1.007648091763257980e-02 1.202082335948944092e-01 2.160094678401947021e-01 1.989330910146236420e-02 -2.345519363880157471e-01 -2.159023135900497437e-01 -8.177188783884048462e-02 1.017283648252487183e-01
-1.600465923547744751e-01 1.065302118659019470e-01 -1.070612818002700806e-01 1.685676723718643188e-01 2.902729623019695282e-02 2.633071839809417725e-01 3.492385521531105042e-02 2.558737993240356445e-01 1.237845793366432190e-01 1.256402730941772461e-01 9.693331271409988403e-02 -2.255409955978393555e-01 1.612842828035354614e-01 3.524634838104248047e-01 3.272811695933341980e-02 1.745129972696304321e-01 -5.133473500609397888e-02 1.140496432781219482e-01 9.893485903739929199e-02 -7.168505340814590454e-02 -1.934194415807723999e-01 3.438352346420288086e-01 -2.725198566913604736e-01 -1.395630389451980591e-01 2.728089392185211182e-01 -1.329358071088790894e-01 -5.530679225921630859e-02 1.103366762399673462e-01 -2.123777270317077637e-01 2.164860218763351440e-01 -1.612737178802490234e-01 -8.885685354471206665e-02
-4.729853197932243347e-02 1.389320939779281616e-01 -1.866812855005264282e-01 1.487707048654556274e-01 -5.054469406604766846e-02 4.455790817737579346e-01 -1.411371976137161255e-01 1.254893541336059570e-01 -3.425537049770355225e-01 1.793224662542343140e-01 -3.207969292998313904e-02 -3.064016103744506836e-01 1.499758213758468628e-01 2.602807879447937012e-01 -1.597146987915039062e-01 3.799170255661010742e-02 1.034204140305519104e-01 -3.658363595604896545e-02 4.333252459764480591e-02 1.526793744415044785e-02 -1.063575670123100281e-01 2.038266211748123169e-01 -1.168717518448829651e-01 -3.906572461128234863e-01 8.999086171388626099e-02 3.279189392924308777e-02 1.785598397254943848e-01 1.391792297363281250e-01 -1.535273939371109009e-01 2.978464215993881226e-02 6.196864321827888489e-02 -3.336898982524871826e-02
-8.049841225147247314e-02 2.296820878982543945e-01 -1.384639292955398560e-01 2.284789532423019409e-01 -1.694902032613754272e-01 2.602843940258026123e-01 1.196676865220069885e-01 5.729252845048904419e-02 -7.818649709224700928e-02 -1.008789539337158203e-01 5.717949196696281433e-02 -2.513800747692584991e-02 -1.183904707431793213e-03 1.257299184799194336e-01 3.136143088340759277e-01 1.416262090206146240e-01 -2.762473821640014648e-01 4.591145515441894531e-01 2.493249326944351196e-01 -6.201115623116493225e-02 -8.999735116958618164e-02 -1.746867448091506958e-01 -2.514299154281616211e-01 3.175375983119010925e-02 1.897273957729339600e-01 -9.821273386478424072e-03 2.449977695941925049e-01 1.011122316122055054e-01 -9.740097075700759888e-02 -5.825033783912658691e-02 7.938358187675476074e-02 1.393968611955642700e-01
-5.309606716036796570e-02 2.431783825159072876e-01 -2.676458358764648438e-01 1.287985891103744507e-01 4.765073582530021667e-02 2.586096823215484619e-01 -2.181550264358520508e-01 2.619251981377601624e-02 2.903231978416442871e-01 1.636707186698913574e-01 -5.552619230002164841e-03 4.094641283154487610e-02 2.257280349731445312e-01 2.545495629310607910e-01 -8.595011895522475243e-04 -7.812071591615676880e-02 1.526022912003099918e-03 1.850738003849983215e-02 2.792038582265377045e-02 -7.125174999237060547e-02 -1.000449061393737793e-02 2.252086997032165527e-01 -2.255257070064544678e-01 -8.693137764930725098e-02 2.549009025096893311e-01 -1.962295919656753540e-01 7.183829694986343384e-02 -9.858278930187225342e-02 -2.282444685697555542e-01 -3.968349099159240723e-02 3.099818527698516846e-01 3.379368484020233154e-01
-5.520148575305938721e-02 1.119152754545211792e-01 -1.950903981924057007e-01 2.869144976139068604e-01 1.664118617773056030e-01 6.225865334272384644e-02 -1.624565757811069489e-02 2.653678953647613525e-01 -1.216123402118682861e-01 1.861418411135673523e-02 1.088491380214691162e-01 -3.657731711864471436e-01 7.309345155954360962e-02 -1.176113113760948181e-01 3.646880686283111572e-01 1.864182949066162109e-01 -3.295110911130905151e-02 1.816796809434890747e-01 2.172881960868835449e-01 -4.751280881464481354e-03 -2.439172118902206421e-01 2.216575145721435547e-01 -9.660723060369491577e-02 -2.158028334379196167e-01 4.715768620371818542e-02 -5.160364508628845215e-02 2.569772005081176758e-01 1.959559172391891479e-01 -1.720900982618331909e-01 -4.051429219543933868e-03 -1.278733611106872559e-01 -1.137041300535202026e-01
1.189685389399528503e-01 1.123467385768890381e-01 1.282685548067092896e-01 3.870808482170104980e-01 2.092468589544296265e-01 1.199341490864753723e-01 -1.193273663520812988e-01 2.348126620054244995e-01 1.936049461364746094e-01 3.395202755928039551e-02 -1.294092983007431030e-01 -3.298830687999725342e-01 1.016434282064437866e-01 -1.122711673378944397e-01 -2.350285649299621582e-01 -3.167565539479255676e-02 3.565723821520805359e-02 2.142807245254516602e-01 9.853544831275939941e-02 3.476947173476219177e-02 1.039248798042535782e-02 8.663661032915115356e-02 1.594187915325164795e-01 1.457096487283706665e-01 2.524941265583038330e-01 1.041891723871231079e-01 3.947330117225646973e-01 9.644821286201477051e-02 -2.580929696559906006e-01 8.323542028665542603e-02 -9.513377398252487183e-02 3.649060428142547607e-02
-1.092915162444114685e-01 -1.549789011478424072e-01 -7.357195764780044556e-02 -5.186385288834571838e-02 7.316249608993530273e-02 2.878641486167907715e-01 1.800577342510223389e-01 1.809019446372985840e-01 1.826528608798980713e-01 1.253241151571273804e-01 -2.915861904621124268e-01 -2.914576232433319092e-01 -4.513643309473991394e-02 -2.207324840128421783e-02 3.733737468719482422e-01 5.022133514285087585e-02 -1.405426859855651855e-02 -3.512017056345939636e-02 2.804064154624938965e-01 9.006741642951965332e-02 -3.845480978488922119e-01 4.926240444183349609e-02 -1.774034351110458374e-01 -1.358599364757537842e-01 1.626716852188110352e-01 -8.514439314603805542e-02 5.168759822845458984e-02 -8.807064965367317200e-03 -2.458648830652236938e-01 -1.252547353506088257e-01 1.458512842655181885e-01 1.296146661043167114e-01
2.495387196540832520e-02 1.987677440047264099e-02 -2.100815176963806152e-01 3.015927970409393311e-01 -1.077858433127403259e-01 2.244024425745010376e-01 4.171819984912872314e-02 4.750108346343040466e-02 9.802391380071640015e-02 1.885306686162948608e-01 -1.129782125353813171e-01 -2.327430695295333862e-01 6.873181462287902832e-02 -2.249222248792648315e-01 -1.435530632734298706e-01 -5.614780262112617493e-02 1.978609263896942139e-01 4.886868000030517578e-01 -1.371011435985565186e-01 1.667595817707479000e-03 -2.638995945453643799e-01 -1.191370114684104919e-01 -9.966928511857986450e-02 -1.091922968626022339e-01 -1.395131796598434448e-01 -5.618724506348371506e-03 1.303153485059738159e-01 2.861070334911346436e-01 1.248671486973762512e-01 -1.133391559123992920e-01 1.198386922478675842e-01 2.077701091766357422e-01
-5.009615421295166016e-02 1.342315133661031723e-02 -2.624795436859130859e-01 2.926183640956878662e-01 1.871146410703659058e-01 1.247351989150047302e-01 -7.881508022546768188e-02 2.788309454917907715e-01 2.362464517354965210e-01 1.419364809989929199e-01 1.657690256834030151e-01 -1.354696005582809448e-01 -1.405064314603805542e-01 -2.477605342864990234e-01 1.736042276024818420e-02 1.186489760875701904e-01 -1.791248619556427002e-01 6.388907134532928467e-02 1.560769379138946533e-01 -2.247428335249423981e-02 -1.620136350393295288e-01 2.424337565898895264e-01 3.606484085321426392e-02 -2.559470757842063904e-02 1.153601557016372681e-01 1.677342355251312256e-01 -1.377009004354476929e-01 1.996636576950550079e-02 -4.385828077793121338e-01 -9.395984560251235962e-02 1.468100994825363159e-01 2.437491118907928467e-01
-1.950423121452331543e-01 2.768434584140777588e-03 1.437668651342391968e-01 8.190421760082244873e-02 2.437621168792247772e-02 2.543192803859710693e-01 -1.120609790086746216e-01 3.539372682571411133e-01 3.276995718479156494e-01 1.188779831863939762e-03 8.047282695770263672e-02 -2.866204679012298584e-01 1.682416535913944244e-02 -1.811884194612503052e-01 2.062673307955265045e-02 1.514473091810941696e-02 -2.176383696496486664e-02 4.629854485392570496e-02 9.290032088756561279e-02 -8.587089926004409790e-02 -5.963926389813423157e-02 -3.993142768740653992e-02 1.867432296276092529e-01 -1.969569474458694458e-01 5.670884624123573303e-03 1.687719114124774933e-02 -4.809172824025154114e-02 -2.751741744577884674e-02 -4.076876640319824219e-01 5.965114757418632507e-02 3.904181122779846191e-01 2.804825901985168457e-01
1.269023269414901733e-01 2.173400856554508209e-02 1.231357753276824951e-01 5.597276091575622559e-01 -1.400344632565975189e-02 3.474822938442230225e-01 -1.506166998296976089e-02 -1.884116381406784058e-01 3.091218173503875732e-01 1.881288737058639526e-01 3.750053793191909790e-02 -1.498872190713882446e-01 6.192393600940704346e-02 1.327559947967529297e-01 1.478255842812359333e-03 1.246544942259788513e-01 -7.339135278016328812e-03 5.702930688858032227e-02 1.105894916690886021e-03 -1.675247699022293091e-01 -1.502678096294403076e-01 1.961555480957031250e-01 1.088620349764823914e-02 8.185504376888275146e-02 1.414965540170669556e-01 3.422414651140570641e-03 1.289253085851669312e-01 3.325126469135284424e-01 -1.138637587428092957e-01 1.231360435485839844e-01 3.708758391439914703e-03 1.785234957933425903e-01
-1.693430095911026001e-01 1.354096978902816772e-01 -7.577903568744659424e-02 -1.093772798776626587e-01 -9.186171740293502808e-02 1.871571689844131470e-01 9.774080663919448853e-02 5.982981622219085693e-02 7.482159137725830078e-02 1.509085148572921753e-01 -3.596316277980804443e-02 -6.808540970087051392e-02 -5.712338909506797791e-02 3.906321711838245392e-03 4.048812389373779297e-02 -3.321486338973045349e-02 1.077296957373619080e-01 6.135193109512329102e-01 8.164219558238983154e-02 2.061219140887260437e-02 -2.116819024085998535e-01 2.114597409963607788e-01 -3.981102257966995239e-03 -7.383769005537033081e-02 2.901890277862548828e-01 -2.270892858505249023e-01 6.917410343885421753e-02 3.585308790206909180e-01 -1.490406990051269531e-01 8.511398732662200928e-02 -1.995378732681274414e-01 9.942224621772766113e-02
4.428045079112052917e-02 2.416739165782928467e-01 2.124238312244415283e-01 1.574136465787887573e-01 9.132657200098037720e-02 2.065187543630599976e-01 -9.499943256378173828e-02 8.360464870929718018e-02 4.482423141598701477e-02 4.261259734630584717e-02 -1.822954267263412476e-01 -3.032910823822021484e-01 2.464351356029510498e-01 -1.577329337596893311e-01 2.171066701412200928e-01 6.023772433400154114e-02 -8.765296638011932373e-02 3.943522572517395020e-01 1.329987347126007080e-01 2.327619045972824097e-01 -2.105871587991714478e-01 -1.117216050624847412e-01 -3.281312808394432068e-02 9.949560463428497314e-02 -8.863244950771331787e-02 9.918704628944396973e-02 2.875848412513732910e-01 1.684145182371139526e-01 -1.578892469406127930e-01 1.825703829526901245e-01 2.017905563116073608e-01 -8.184085041284561157e-02
-1.801600120961666107e-02 -1.519820243120193481e-01 1.875322908163070679e-01 1.370731592178344727e-01 1.408674567937850952e-01 1.137839164584875107e-02 -2.988638579845428467e-01 2.763338088989257812e-01 -9.423229098320007324e-02 -9.080833196640014648e-02 -1.281331032514572144e-01 -4.744994640350341797e-02 5.459687113761901855e-02 -4.768519662320613861e-03 -3.539442718029022217e-01 7.158153224736452103e-03 -1.311560720205307007e-01 2.233467698097229004e-01 2.684795558452606201e-01 2.132209539413452148e-01 -9.907689690589904785e-02 2.159897238016128540e-01 -8.348732441663742065e-02 -2.773657254874706268e-02 1.462762355804443359e-01 2.295392304658889771e-01 2.933676242828369141e-01 2.743887305259704590e-01 -1.858811527490615845e-01 -1.705181747674942017e-01 1.551295816898345947e-01 2.949299849569797516e-02
-4.311457648873329163e-02 2.078765034675598145e-01 3.646356612443923950e-02 3.293454274535179138e-02 -8.800514042377471924e-02 3.434454202651977539e-01 1.046729534864425659e-01 1.995280236005783081e-01 5.544448271393775940e-02 1.169595122337341309e-01 3.016967475414276123e-01 -9.563130885362625122e-02 1.420592069625854492e-01 2.571872062981128693e-02 -9.145614691078662872e-03 1.476099640130996704e-01 9.410927444696426392e-02 1.470398902893066406e-01 1.702463626861572266e-01 1.308575738221406937e-02 -4.688353240489959717e-01 1.511014066636562347e-02 1.287991553544998169e-01 -2.513424456119537354e-01 5.948516726493835449e-02 -3.998748362064361572e-01 -8.291397988796234131e-02 4.011838883161544800e-02 -2.042367607355117798e-01 6.070441566407680511e-03 8.232354372739791870e-02 1.911376118659973145e-01
-1.210409402847290039e-02 -1.831174343824386597e-01 -1.503547430038452148e-01 2.227523475885391235e-01 -3.903300687670707703e-02 1.999897807836532593e-01 -3.780331090092658997e-02 1.627175807952880859e-01 -1.001582443714141846e-01 1.962107270956039429e-01 4.327008500695228577e-03 1.760709472000598907e-02 2.664968669414520264e-01 -9.151316434144973755e-02 1.045214757323265076e-01 -3.649847581982612610e-02 1.688857078552246094e-01 2.889034748077392578e-01 -1.940743438899517059e-02 8.894231170415878296e-02 -1.137434095144271851e-01 1.368542164564132690e-01 -3.312920033931732178e-02 9.888261556625366211e-03 -2.051528245210647583e-01 -3.144256472587585449e-01 2.232696861028671265e-02 2.686786949634552002e-01 1.539084408432245255e-02 -1.196456700563430786e-01 2.052768170833587646e-01 5.105822086334228516e-01
7.114474475383758545e-02 3.197605535387992859e-02 -2.879068255424499512e-01 1.064096763730049133e-01 6.504556536674499512e-02 -1.585752516984939575e-01 -1.772302687168121338e-01 1.132202148437500000e-01 1.719856634736061096e-02 5.317453294992446899e-02 6.317146122455596924e-02 1.477916724979877472e-02 2.822427153587341309e-01 -1.911091655492782593e-01 -1.560094207525253296e-01 1.287770122289657593e-01 -1.110635548830032349e-01 2.345301955938339233e-01 3.096860945224761963e-01 1.390928179025650024e-01 -3.388115465641021729e-01 2.817131578922271729e-01 -1.506356596946716309e-01 -2.761376798152923584e-01 3.106170892715454102e-01 3.453771397471427917e-02 1.568895429372787476e-01 1.986821144819259644e-01 8.609585464000701904e-02 -1.022952795028686523e-02 4.157692939043045044e-02 1.222972720861434937e-01
-1.150354743003845215e-01 -1.347672343254089355e-01 -6.332626193761825562e-02 -8.715111762285232544e-03 -3.631011769175529480e-02 2.657753229141235352e-01 -3.346191346645355225e-01 2.151080220937728882e-01 3.443934917449951172e-01 2.346930503845214844e-01 9.427040815353393555e-02 1.440466493368148804e-01 2.828850783407688141e-02 1.409303396940231323e-01 -9.310687333345413208e-02 -5.668451078236103058e-03 -1.341150254011154175e-01 1.831577718257904053e-01 2.595099210739135742e-01 1.115166470408439636e-01 -1.228461191058158875e-01 -8.868259936571121216e-02 -1.144954655319452286e-02 -1.684508770704269409e-01 2.190986275672912598e-01 -3.029271662235260010e-01 -9.617935121059417725e-02 2.279362678527832031e-01 -2.133263647556304932e-01 7.894546538591384888e-02 1.883326470851898193e-01 1.751387119293212891e-01
-6.807174533605575562e-02 -4.835973680019378662e-02 -3.190915882587432861e-01 2.069269716739654541e-01 3.148045763373374939e-02 2.727716863155364990e-01 -6.208753213286399841e-02 -8.490852266550064087e-02 -1.437690854072570801e-02 2.131954580545425415e-01 8.099368959665298462e-02 -2.209687829017639160e-01 -9.366215020418167114e-02 -2.209031581878662109e-01 -1.541549712419509888e-01 -3.959900885820388794e-02 2.605850994586944580e-01 3.928138911724090576e-01 1.587160862982273102e-02 -7.610779255628585815e-02 -2.592535912990570068e-01 -1.132742092013359070e-01 1.191581562161445618e-01 8.943843096494674683e-02 6.418097019195556641e-02 1.149143055081367493e-01 3.311809599399566650e-01 1.095913797616958618e-01 -2.011897973716259003e-02 1.035306081175804138e-01 1.855915635824203491e-01 2.508078217506408691e-01
-1.398168802261352539e-01 -2.278606742620468140e-01 -1.248094663023948669e-01 3.016838729381561279e-01 2.675903439521789551e-01 2.303589433431625366e-01 4.326801374554634094e-02 2.553563714027404785e-01 2.147563965991139412e-03 -1.631768494844436646e-01 -1.439600139856338501e-01 -1.562417447566986084e-01 -1.235395297408103943e-01 1.042494848370552063e-01 -5.731035396456718445e-02 1.836948990821838379e-01 -7.594469934701919556e-02 1.877309530973434448e-01 1.268130689859390259e-01 7.649757713079452515e-02 -5.805467963218688965e-01 -3.028274700045585632e-02 -1.845261007547378540e-01 5.045182537287473679e-03 2.848019823431968689e-02 3.376885876059532166e-02 8.924499899148941040e-02 1.490548700094223022e-01 -1.226559206843376160e-01 2.616130560636520386e-02 -1.078503206372261047e-01 2.830190584063529968e-02
2.650348469614982605e-02 -1.039446070790290833e-01 -7.025820016860961914e-02 2.939624153077602386e-02 -1.173298805952072144e-01 2.743451297283172607e-01 1.085601076483726501e-01 2.906537055969238281e-01 -4.009394720196723938e-02 1.791018098592758179e-01 4.175014793872833252e-01 -3.623113632202148438e-01 -8.678829669952392578e-02 1.341133415699005127e-01 2.888469584286212921e-02 5.222205445170402527e-02 -6.435056775808334351e-02 2.096454650163650513e-01 1.557561606168746948e-01 -1.383263766765594482e-01 -3.959075808525085449e-01 -8.440479636192321777e-03 7.836726494133472443e-03 -1.376939862966537476e-01 1.400507390499114990e-01 7.153274118900299072e-02 9.528525918722152710e-02 -1.282544136047363281e-01 -1.345656663179397583e-01 -1.485091149806976318e-01 2.108503878116607666e-01 1.638667732477188110e-01
9.076260030269622803e-02 5.708669871091842651e-02 -2.094692140817642212e-01 1.414644718170166016e-01 -3.476966917514801025e-02 3.057436048984527588e-01 -2.274460159242153168e-02 -5.901310220360755920e-02 1.749238222837448120e-01 3.122502267360687256e-01 6.116722151637077332e-02 -4.193620681762695312e-01 3.040447831153869629e-01 6.632592994719743729e-03 -8.554458618164062500e-02 -3.857999667525291443e-02 1.325245201587677002e-01 -3.862038627266883850e-02 2.412182390689849854e-01 -1.641040146350860596e-01 -2.059634774923324585e-01 -8.139412105083465576e-02 -3.712114989757537842e-01 2.060048580169677734e-01 1.403263062238693237e-01 1.031179577112197876e-01 -9.225653111934661865e-02 -1.205571219325065613e-01 9.212682396173477173e-02 7.069048285484313965e-02 2.511194534599781036e-02 1.264518648386001587e-01
-2.900761067867279053e-01 -6.848576664924621582e-02 -7.496132701635360718e-02 2.366509735584259033e-01 -6.381142884492874146e-02 6.787098944187164307e-02 3.832381591200828552e-02 5.316628515720367432e-02 -1.071708947420120239e-01 2.882293611764907837e-02 4.747596010565757751e-02 9.022111445665359497e-02 -6.547606736421585083e-02 -7.896665483713150024e-02 -1.934819966554641724e-01 1.346109211444854736e-01 -1.061185896396636963e-01 1.702943444252014160e-01 2.776239514350891113e-01 -1.721941232681274414e-01 -2.541556358337402344e-01 -8.994450420141220093e-02 -2.989287860691547394e-02 -1.720512956380844116e-01 6.163898855447769165e-02 -3.057682514190673828e-01 -1.681203246116638184e-01 2.850854992866516113e-01 3.825926035642623901e-02 3.044126331806182861e-01 3.716948628425598145e-02 4.418923258781433105e-01
2.612616121768951416e-01 -9.216270595788955688e-02 1.600828766822814941e-01 1.427159309387207031e-01 -7.037344574928283691e-02 2.847512960433959961e-01 -6.624188274145126343e-02 1.233482733368873596e-01 3.426256477832794189e-01 3.508847057819366455e-01 1.435949653387069702e-01 -2.465915679931640625e-01 5.040332674980163574e-02 3.536167442798614502e-01 6.991325411945581436e-03 -6.944823265075683594e-02 9.083393029868602753e-03 1.580894738435745239e-01 -7.677946984767913818e-02 7.922965288162231445e-02 -1.032217890024185181e-01 7.745660841464996338e-02 4.702017083764076233e-02 2.978424169123172760e-02 2.288618981838226318e-01 -1.939359605312347412e-01 6.545426789671182632e-03 1.767702251672744751e-01 -2.639595568180084229e-01 7.919239997863769531e-02 4.778894409537315369e-02 2.463942915201187134e-01
1.344189494848251343e-01 -2.315844036638736725e-02 -3.547586873173713684e-02 1.219401583075523376e-01 -7.898347824811935425e-02 -4.410153487697243690e-04 -7.121427357196807861e-02 -2.184538170695304871e-02 2.498497515916824341e-01 -2.662050426006317139e-01 -4.367566853761672974e-02 -3.437428772449493408e-01 3.698781505227088928e-02 -3.335973620414733887e-02 1.675462424755096436e-01 7.003226876258850098e-02 -2.507998645305633545e-01 3.660137355327606201e-01 1.463935524225234985e-01 9.968972206115722656e-02 -3.414181247353553772e-02 7.229065150022506714e-02 -1.377445310354232788e-01 -8.471692912280559540e-03 2.237978428602218628e-01 -3.330107927322387695e-01 2.519131824374198914e-02 -2.864236757159233093e-02 -3.265539109706878662e-01 2.829487621784210205e-01 7.796223461627960205e-02 2.361803799867630005e-01
-5.929628759622573853e-02 -1.459332406520843506e-01 -3.472127914428710938e-01 2.583258450031280518e-01 3.456706106662750244e-01 1.557275354862213135e-01 -9.899389743804931641e-02 2.623777091503143311e-01 4.626074805855751038e-02 2.031484618782997131e-02 1.090567857027053833e-01 -1.370247751474380493e-01 8.865845948457717896e-02 7.759760320186614990e-02 -2.018418610095977783e-01 3.486091643571853638e-02 -1.890507936477661133e-01 3.481084406375885010e-01 1.512174606323242188e-01 -3.562537208199501038e-02 -2.065577805042266846e-01 1.936878710985183716e-01 -5.237359181046485901e-02 4.709006752818822861e-03 1.287604421377182007e-01 1.515853703022003174e-01 -5.913921631872653961e-03 -1.799468547105789185e-01 -2.706231474876403809e-01 1.180011704564094543e-01 -8.311622589826583862e-02 2.154384404420852661e-01
3.098617075011134148e-03 -8.457084000110626221e-02 -3.087702095508575439e-01 2.822011709213256836e-01 1.356102079153060913e-01 1.884524524211883545e-01 -2.328259050846099854e-01 4.395138919353485107e-01 -3.919878508895635605e-03 2.245732992887496948e-01 9.055049158632755280e-03 -1.398816704750061035e-01 -1.435907930135726929e-01 -1.284335851669311523e-01 1.764297187328338623e-01 -1.371426284313201904e-01 6.384322792291641235e-02 1.013131067156791687e-01 2.908495366573333740e-01 8.571263402700424194e-02 -4.658001288771629333e-02 4.586821794509887695e-02 -1.590231657028198242e-01 6.300706416368484497e-02 1.536007821559906006e-01 6.252630054950714111e-02 3.171451985836029053e-01 9.468583017587661743e-02 -1.344106942415237427e-01 -6.419914215803146362e-02 2.208273708820343018e-01 -1.077799424529075623e-01
1.198921203613281250e-01 1.343847066164016724e-01 2.967056035995483398e-01 1.835922896862030029e-01 -1.403766125440597534e-01 -3.016506880521774292e-02 1.361611485481262207e-01 1.745061874389648438e-01 1.423593759536743164e-01 1.158511787652969360e-01 9.667515754699707031e-02 -2.402772009372711182e-01 8.618344366550445557e-02 -1.009208615869283676e-02 3.969617560505867004e-02 -2.569429278373718262e-01 -8.759688585996627808e-02 5.809402838349342346e-02 1.262086033821105957e-01 4.303032904863357544e-02 -1.290949881076812744e-01 7.353568077087402344e-02 -1.229355558753013611e-01 -9.605816006660461426e-02 5.273036360740661621e-01 7.231757789850234985e-02 3.212973177433013916e-01 2.820213884115219116e-02 3.125584498047828674e-02 1.694074869155883789e-01 2.365724295377731323e-01 2.283335626125335693e-01
-2.184495031833648682e-01 -6.766727566719055176e-02 -1.651759594678878784e-01 1.978245228528976440e-01 1.084147691726684570e-01 2.997526824474334717e-01 -2.075500935316085815e-01 3.349356055259704590e-01 -7.854584604501724243e-02 1.047475039958953857e-01 6.046886742115020752e-02 -8.012516051530838013e-02 -1.737580150365829468e-01 -2.696193195879459381e-02 1.125364284962415695e-02 2.730509266257286072e-02 -2.841081917285919189e-01 3.210583329200744629e-01 -7.935104519128799438e-02 1.526415534317493439e-02 -3.212521970272064209e-01 1.385298222303390503e-01 2.983282133936882019e-02 -2.379224449396133423e-02 2.129982113838195801e-01 -9.507960826158523560e-02 -1.271141320466995239e-01 -2.445658892393112183e-01 -2.298726886510848999e-01 1.133954003453254700e-01 1.090087369084358215e-01 2.080222666263580322e-01
-3.243688866496086121e-02 1.927953660488128662e-01 -4.805264249444007874e-02 9.244360774755477905e-02 7.371249049901962280e-02 2.766215801239013672e-01 -1.089164242148399353e-01 9.163686633110046387e-02 -3.343182802200317383e-02 -4.705560859292745590e-03 1.412114351987838745e-01 -4.073482379317283630e-02 2.897947328165173531e-03 1.639917343854904175e-01 -1.843137107789516449e-02 1.411628276109695435e-01 -1.084414124488830566e-01 3.388508260250091553e-01 2.171056121587753296e-01 1.884377300739288330e-01 -8.995117247104644775e-02 1.956264078617095947e-01 8.438441157341003418e-02 -1.514306962490081787e-01 3.033882677555084229e-01 -4.403020739555358887e-01 7.668370846658945084e-03 2.739486992359161377e-01 -1.015094965696334839e-01 1.725771725177764893e-01 -2.454123049974441528e-01 1.784223914146423340e-01
1.554807275533676147e-01 -1.642006337642669678e-01 1.733188033103942871e-01 5.865022540092468262e-02 -6.785574555397033691e-02 -2.720192633569240570e-02 -1.267424821853637695e-01 1.382967233657836914e-01 1.447985768318176270e-01 1.146034821867942810e-01 -1.774321682751178741e-02 -2.264747209846973419e-02 8.140952140092849731e-02 1.052216365933418274e-01 -1.668275706470012665e-02 -6.745852530002593994e-02 -2.040532380342483521e-01 3.767676055431365967e-01 3.283915296196937561e-02 3.576081693172454834e-01 -2.508915960788726807e-01 1.151989325881004333e-01 -2.746455371379852295e-01 -5.280804354697465897e-03 1.606295257806777954e-01 -5.158813670277595520e-02 3.214468061923980713e-01 1.459935456514358521e-01 -1.495760399848222733e-02 3.501234948635101318e-01 -3.003475256264209747e-02 2.763105034828186035e-01
5.632203444838523865e-02 1.349534094333648682e-01 -1.857313811779022217e-01 1.322343796491622925e-01 2.037040144205093384e-02 1.535826362669467926e-02 -3.277472257614135742e-01 9.581336379051208496e-02 -1.783252507448196411e-02 -6.265463680028915405e-02 1.356437951326370239e-01 6.734353303909301758e-02 3.123978376388549805e-01 -8.200636506080627441e-02 -1.636802405118942261e-01 1.391257047653198242e-01 -1.963205039501190186e-01 3.030567765235900879e-01 1.980484277009963989e-01 9.422728419303894043e-02 -3.009010553359985352e-01 2.099869251251220703e-01 -1.397940963506698608e-01 -4.493447244167327881e-01 4.786681383848190308e-02 -8.843491785228252411e-03 1.416951566934585571e-01 2.423700690269470215e-01 5.335734784603118896e-02 -5.405429005622863770e-02 1.437845826148986816e-02 9.999722242355346680e-02
-2.468693703413009644e-01 -3.363281488418579102e-02 -8.791431784629821777e-02 1.389085948467254639e-01 -3.032390475273132324e-01 1.331349909305572510e-01 -1.650222837924957275e-01 1.737861633300781250e-01 -1.752798557281494141e-01 -3.308784216642379761e-02 1.364730298519134521e-01 -1.043602526187896729e-01 2.719808816909790039e-01 -9.819092601537704468e-02 -2.362515777349472046e-01 2.462889999151229858e-01 -2.208501696586608887e-01 1.732631772756576538e-01 -3.399035334587097168e-02 -5.961341783404350281e-02 -1.660854071378707886e-01 1.186459809541702271e-01 1.243728399276733398e-01 -1.919281184673309326e-01 -2.023171260952949524e-02 2.061874233186244965e-02 7.888200134038925171e-02 3.473933339118957520e-01 -9.990043006837368011e-03 1.541454046964645386e-01 2.180446684360504150e-01 3.251945972442626953e-01
-1.397276669740676880e-01 1.955373138189315796e-01 8.256350457668304443e-02 2.871804833412170410e-01 -1.141590625047683716e-02 5.398052278906106949e-03 1.059948131442070007e-01 -6.987278163433074951e-02 3.289178609848022461e-01 -1.581689417362213135e-01 -9.083751589059829712e-02 1.309341341257095337e-01 1.222683340311050415e-01 -1.000600382685661316e-01 -6.225933879613876343e-02 2.738217413425445557e-01 -1.689667999744415283e-01 3.932696282863616943e-01 2.298913747072219849e-01 8.344785124063491821e-02 -1.895763576030731201e-01 -1.884762793779373169e-01 -8.677001297473907471e-02 9.348454326391220093e-02 2.009665668010711670e-01 -2.389560043811798096e-01 1.349503099918365479e-01 -4.233323782682418823e-02 -1.949072778224945068e-01 1.294645071029663086e-01 2.371586114168167114e-01 1.225529536604881287e-01
1.976439058780670166e-01 -1.594252735376358032e-01 8.615778386592864990e-02 3.528562486171722412e-01 1.059461236000061035e-01 2.811279892921447754e-01 -1.883167624473571777e-01 2.621481716632843018e-01 8.552712202072143555e-02 8.610995858907699585e-02 -2.532132267951965332e-01 -2.023711353540420532e-01 -5.411101132631301880e-02 -1.289522796869277954e-01 -1.959037780761718750e-01 9.663460403680801392e-02 -2.448699250817298889e-02 2.553238272666931152e-01 2.176726460456848145e-01 1.190779805183410645e-01 -8.629676699638366699e-02 -6.928520649671554565e-02 1.943498402833938599e-01 -7.477910071611404419e-02 3.296752572059631348e-01 -6.003974936902523041e-03 2.720766961574554443e-01 9.652275592088699341e-02 -2.093154042959213257e-01 -3.463802859187126160e-02 -1.887276954948902130e-02 4.096394777297973633e-02
2.939182817935943604e-01 -1.315535902976989746e-01 -1.311115771532058716e-01 1.759199500083923340e-01 -7.171645760536193848e-02 2.363596260547637939e-01 -9.526233375072479248e-02 4.335191100835800171e-02 1.859411783516407013e-02 2.175868749618530273e-01 2.047817856073379517e-01 -5.762327834963798523e-02 -6.053053960204124451e-02 2.155912071466445923e-01 1.002450734376907349e-01 -4.483176767826080322e-02 -9.828645735979080200e-02 2.762274146080017090e-01 1.174674257636070251e-01 3.897937759757041931e-02 3.565622493624687195e-02 2.354694157838821411e-01 1.223804503679275513e-01 -1.565622985363006592e-01 2.729090452194213867e-01 -1.449585705995559692e-01 2.934317588806152344e-01 3.233855664730072021e-01 -3.223979771137237549e-01 1.377184242010116577e-01 -1.887412928044795990e-02 1.188871860504150391e-01
4.657026752829551697e-02 -1.802283674478530884e-01 -1.639794260263442993e-01 7.434578239917755127e-02 -2.054036259651184082e-01 1.189548075199127197e-01 -5.627269670367240906e-02 7.056390494108200073e-02 1.200085356831550598e-01 3.040917515754699707e-01 9.338186122477054596e-03 -1.267351359128952026e-01 -6.692136079072952271e-02 -8.137159980833530426e-03 -2.011410892009735107e-01 6.860627233982086182e-02 -1.534542888402938843e-01 5.036722421646118164e-01 5.560687929391860962e-02 -1.149605661630630493e-01 -2.435806244611740112e-01 6.918729096651077271e-02 -1.183904409408569336e-01 1.477760672569274902e-01 3.120553912594914436e-03 -3.851004540920257568e-01 1.039405688643455505e-01 2.557434141635894775e-01 -9.729237854480743408e-02 2.603619359433650970e-02 -1.661650687456130981e-01 1.998105198144912720e-01
-6.213073804974555969e-02 1.235542222857475281e-01 -1.513220518827438354e-01 -4.138290137052536011e-02 -7.062778621912002563e-02 3.892121911048889160e-01 -1.026210337877273560e-01 1.452175974845886230e-01 -1.203822270035743713e-01 2.233414798974990845e-01 2.192775309085845947e-01 -1.523053497076034546e-01 3.352074921131134033e-01 7.336276024580001831e-02 -1.029899641871452332e-01 3.193078935146331787e-01 3.106090426445007324e-01 1.896935999393463135e-01 5.499899387359619141e-02 1.586662679910659790e-01 -2.552160024642944336e-01 1.993846595287322998e-01 3.114362247288227081e-02 -1.097119450569152832e-01 1.011998653411865234e-01 3.367225453257560730e-02 1.014630347490310669e-01 3.177312761545181274e-02 -2.831732630729675293e-01 4.171621426939964294e-02 -1.172234192490577698e-01 -7.280527800321578979e-02
3.197539970278739929e-02 1.183589547872543335e-01 8.589678257703781128e-02 1.722236722707748413e-02 -7.827404141426086426e-02 2.123776525259017944e-01 -1.170769799500703812e-02 -8.661630004644393921e-02 2.794429659843444824e-02 1.816482096910476685e-01 3.737015426158905029e-01 -1.701502650976181030e-01 1.387077569961547852e-01 -2.037501148879528046e-02 1.002587005496025085e-02 -1.539672166109085083e-01 -3.283051252365112305e-01 -9.400533139705657959e-02 2.323179244995117188e-01 1.687536984682083130e-01 2.362584508955478668e-02 1.752597093582153320e-02 -2.315994352102279663e-01 -2.455805540084838867e-01 4.413252472877502441e-01 3.563403338193893433e-02 1.728338450193405151e-01 1.817016601562500000e-01 -2.997092716395854950e-02 1.151152104139328003e-01 1.017712503671646118e-01 2.743446230888366699e-01
1.699460297822952271e-01 -6.430391967296600342e-02 -6.516505964100360870e-03 6.487966328859329224e-02 -1.537797003984451294e-01 6.840176135301589966e-02 -2.311202697455883026e-02 4.278601333498954773e-02 9.625390172004699707e-02 1.817460060119628906e-01 -2.412020787596702576e-02 2.371075376868247986e-02 2.591857612133026123e-01 4.649699851870536804e-02 -9.091205149888992310e-02 -2.407867927104234695e-03 -2.694853022694587708e-02 3.019470572471618652e-01 -1.173932179808616638e-01 4.096848890185356140e-02 -4.549421668052673340e-01 3.622792288661003113e-02 -1.229464858770370483e-01 4.274554923176765442e-02 -5.640105158090591431e-02 -1.132164597511291504e-01 1.530077606439590454e-01 3.387868404388427734e-01 -3.409920036792755127e-01 1.617362201213836670e-01 1.604532822966575623e-03 4.263567328453063965e-01
-6.487502157688140869e-02 -2.259904593229293823e-01 -6.041845306754112244e-03 2.079098075628280640e-01 -3.106190860271453857e-01 -1.343834549188613892e-01 -1.205240786075592041e-01 2.055350393056869507e-01 3.088764101266860962e-02 1.710465401411056519e-01 -2.499426901340484619e-01 -1.625001132488250732e-01 1.367293894290924072e-01 -7.667286694049835205e-02 -5.545842275023460388e-02 1.675640791654586792e-01 -1.740678399801254272e-02 6.714001297950744629e-02 1.505878120660781860e-01 -3.863144665956497192e-02 -4.474712312221527100e-01 1.726151555776596069e-01 -2.541686594486236572e-01 1.367712765932083130e-01 -3.943061083555221558e-02 1.773781478404998779e-01 7.775993645191192627e-02 -4.173968452960252762e-03 -1.328669339418411255e-01 1.324256360530853271e-01 1.927595287561416626e-01 3.187231421470642090e-01
-3.030242621898651123e-01 -1.376595199108123779e-01 -1.721444539725780487e-02 1.846764087677001953e-01 1.071180328726768494e-01 1.830988526344299316e-01 -1.662537902593612671e-01 -1.598840393126010895e-02 1.451734602451324463e-01 -7.727350294589996338e-02 -1.924136877059936523e-01 -2.007839232683181763e-01 1.361088901758193970e-01 -1.005303040146827698e-01 -2.955605387687683105e-01 -9.514416009187698364e-02 -3.014667034149169922e-01 3.281598389148712158e-01 3.411287963390350342e-01 1.399804353713989258e-01 -2.733345031738281250e-01 2.427483648061752319e-01 9.674008935689926147e-02 1.860537566244602203e-02 -7.487562298774719238e-02 -1.802507974207401276e-02 1.018534451723098755e-01 9.064134210348129272e-02 -2.203093655407428741e-02 -7.937806099653244019e-02 -1.339285075664520264e-01 1.593198925256729126e-01
1.351608783006668091e-01 2.839824929833412170e-02 -3.195486962795257568e-02 1.360796689987182617e-01 -7.173466682434082031e-02 3.653390407562255859e-01 1.287075807340443134e-03 -1.091822311282157898e-01 3.551702499389648438e-01 3.174280226230621338e-01 2.913173846900463104e-02 -2.264323234558105469e-01 -1.828399002552032471e-01 -1.506630927324295044e-01 -1.239565759897232056e-01 -1.391362398862838745e-02 3.456216305494308472e-02 2.594789117574691772e-02 -4.520034044981002808e-02 9.150124154984951019e-03 -1.810899078845977783e-01 1.189396083354949951e-01 1.580943763256072998e-01 6.386948376893997192e-02 3.959304094314575195e-01 -1.003975346684455872e-01 1.737276278436183929e-02 2.825088202953338623e-01 -9.131371229887008667e-02 1.083457544445991516e-01 -1.154533177614212036e-01 3.158513903617858887e-01
-8.275334537029266357e-02 1.297747790813446045e-01 -7.985479198396205902e-03 4.629610478878021240e-01 7.217692583799362183e-02 -8.545985072851181030e-02 -6.061243265867233276e-02 -1.108745206147432327e-02 2.516198158264160156e-01 1.556269526481628418e-01 1.384172290563583374e-01 -1.017372608184814453e-01 -1.323324292898178101e-01 -4.955925792455673218e-02 -3.487103804945945740e-02 -8.357881754636764526e-02 -9.819503128528594971e-02 1.316777169704437256e-01 2.602788507938385010e-01 3.138952553272247314e-01 -1.339450180530548096e-01 1.744195818901062012e-01 -1.911198645830154419e-01 8.918853849172592163e-02 3.738274276256561279e-01 -4.702764376997947693e-02 4.179667681455612183e-02 2.915109097957611084e-01 1.156374216079711914e-01 2.447424083948135376e-01 -3.167261835187673569e-03 1.110233068466186523e-01
-6.588061898946762085e-02 6.688982993364334106e-02 -3.487756848335266113e-01 1.187220662832260132e-01 5.712775141000747681e-02 8.605239540338516235e-02 -2.596579492092132568e-01 1.017318964004516602e-01 6.387584377080202103e-03 -2.332111261785030365e-02 -1.449143588542938232e-01 4.249596223235130310e-02 2.774627506732940674e-01 2.661137655377388000e-02 -2.605745792388916016e-01 -6.295114755630493164e-02 -1.019688621163368225e-01 1.794661581516265869e-01 2.592912614345550537e-01 2.185531109571456909e-01 -3.561333119869232178e-01 3.191325664520263672e-01 -2.147183865308761597e-01 -1.622506827116012573e-01 1.260217130184173584e-01 -1.195440068840980530e-01 8.267086930572986603e-03 1.281518787145614624e-01 1.891188919544219971e-01 2.623175457119941711e-02 7.121694087982177734e-02 2.171659618616104126e-01
-1.929723173379898071e-01 3.350199460983276367e-01 -2.433086186647415161e-01 1.827091723680496216e-01 2.972398102283477783e-01 1.975165158510208130e-01 -1.424509380012750626e-02 -9.861066937446594238e-02 -1.348809897899627686e-01 6.150234490633010864e-02 1.305858045816421509e-01 -4.779540747404098511e-02 7.807462941855192184e-03 -2.468790709972381592e-01 7.474350184202194214e-02 1.801698096096515656e-02 1.867898702621459961e-01 2.597378939390182495e-02 9.211167693138122559e-02 2.165063470602035522e-01 -3.488315641880035400e-01 2.815709076821804047e-02 -1.875855326652526855e-01 -1.157726272940635681e-01 3.387476503849029541e-01 -8.569701761007308960e-02 9.913393296301364899e-03 1.053066849708557129e-01 -2.203159630298614502e-01 1.429900527000427246e-01 6.899418681859970093e-02 2.083189636468887329e-01
-2.668085694313049316e-01 -1.197885423898696899e-01 -2.040202915668487549e-01 1.749447435140609741e-01 2.994395494461059570e-01 2.334737330675125122e-01 -2.699556946754455566e-01 3.023164272308349609e-01 2.476562410593032837e-01 8.569644764065742493e-03 1.542362719774246216e-01 -3.734853491187095642e-02 -8.786797523498535156e-02 -9.386502951383590698e-02 -1.574490219354629517e-01 7.471736054867506027e-03 -6.116390228271484375e-02 1.919530928134918213e-01 7.787168025970458984e-02 1.891226321458816528e-01 -3.749572038650512695e-01 1.366700977087020874e-01 1.322003640234470367e-02 7.586047798395156860e-02 3.204996585845947266e-01 -2.915774239227175713e-03 5.354186519980430603e-03 1.336139887571334839e-01 -5.711792781949043274e-02 -1.722560226917266846e-01 -6.723180413246154785e-02 1.166945695877075195e-02
-4.229329526424407959e-01 -1.467047184705734253e-01 -1.870464235544204712e-01 3.310761451721191406e-01 1.079304963350296021e-01 1.614173948764801025e-01 -1.097501516342163086e-01 1.665352731943130493e-01 2.382499724626541138e-01 7.475937902927398682e-02 1.029925495386123657e-01 7.827491313219070435e-02 3.331945836544036865e-02 8.121174573898315430e-02 -6.702636927366256714e-02 -3.497923538088798523e-02 6.706291437149047852e-02 2.486170828342437744e-01 1.116631850600242615e-01 1.176666468381881714e-01 -1.268926858901977539e-01 2.324841618537902832e-01 -1.045404523611068726e-01 -2.439214438199996948e-01 2.575225532054901123e-01 1.271984428167343140e-01 -1.052553281188011169e-01 7.550249993801116943e-02 -2.284780889749526978e-01 2.159495949745178223e-01 8.478081226348876953e-02 2.156763523817062378e-01
1.574367135763168335e-01 -2.382354438304901123e-02 -3.006698489189147949e-01 8.114758133888244629e-02 -1.777427457273006439e-02 1.489161550998687744e-01 -2.766864188015460968e-02 1.182143241167068481e-01 -1.417663693428039551e-01 2.452439367771148682e-01 -2.879891991615295410e-01 -3.460741415619850159e-02 -2.305927500128746033e-02 -1.480811089277267456e-01 -1.896478980779647827e-01 4.084281623363494873e-01 -1.758197396993637085e-01 -1.247648745775222778e-01 1.720403581857681274e-01 1.189113408327102661e-01 -3.013319075107574463e-01 -1.044123712927103043e-02 -2.482959330081939697e-01 -1.389042884111404419e-01 1.873293668031692505e-01 4.861542209982872009e-02 3.014847822487354279e-02 3.952700644731521606e-02 8.182059042155742645e-03 2.136578708887100220e-01 2.117209136486053467e-01 2.413879036903381348e-01
-1.914708763360977173e-01 4.116208758205175400e-03 7.335022091865539551e-02 -6.798593327403068542e-03 -1.770359277725219727e-01 2.755418419837951660e-01 -3.937461674213409424e-01 1.923470646142959595e-01 -5.256968364119529724e-02 1.784939616918563843e-01 -1.877346634864807129e-02 -3.466844856739044189e-01 1.966604292392730713e-01 -3.479238972067832947e-02 -1.158468723297119141e-01 -2.606176733970642090e-01 -3.917704150080680847e-02 5.998799577355384827e-02 1.142492070794105530e-01 2.402478307485580444e-01 8.107300102710723877e-02 -2.310759620741009712e-03 -1.887766420841217041e-01 -3.408289849758148193e-01 -8.918949216604232788e-02 7.444630563259124756e-02 2.487010061740875244e-01 6.463113427162170410e-02 -2.267889380455017090e-01 -1.600656844675540924e-02 -1.172824725508689880e-01 5.428867787122726440e-02
-4.396844655275344849e-02 5.414012819528579712e-02 1.106448620557785034e-01 1.705233603715896606e-01 4.182045757770538330e-01 2.536132633686065674e-01 -2.050240188837051392e-01 -5.241308733820915222e-02 -6.317652761936187744e-02 4.725956171751022339e-02 -1.257552802562713623e-01 -2.907172441482543945e-01 3.578692674636840820e-01 -7.957956194877624512e-02 1.274355500936508179e-01 -9.211376309394836426e-03 -1.495604123920202255e-02 3.033978343009948730e-01 1.840956211090087891e-01 2.715156078338623047e-01 -7.611899077892303467e-02 -1.814178526401519775e-01 1.912585645914077759e-02 1.647197008132934570e-01 4.407314211130142212e-02 6.355167925357818604e-02 1.293242275714874268e-01 1.959333270788192749e-01 9.307053685188293457e-02 2.669395506381988525e-01 4.536878317594528198e-02 5.806098133325576782e-02
-1.049764528870582581e-01 -9.002289734780788422e-03 -3.009528815746307373e-01 3.381102681159973145e-01 -1.422647014260292053e-02 1.567152440547943115e-01 -3.361187279224395752e-01 1.433843374252319336e-01 -6.803237646818161011e-02 2.207084000110626221e-01 -3.320412337779998779e-02 -2.912289798259735107e-01 -3.065038919448852539e-01 9.177700430154800415e-02 2.290378697216510773e-02 -1.524809654802083969e-02 -2.602410912513732910e-01 9.299886971712112427e-02 2.775389552116394043e-01 7.484050840139389038e-02 1.247100681066513062e-01 -8.268406614661216736e-03 7.721469551324844360e-02 -1.142307650297880173e-02 -2.100332826375961304e-02 -1.235101148486137390e-01 7.349599152803421021e-02 3.084284067153930664e-01 -9.585494548082351685e-02 -1.009142175316810608e-01 2.584962546825408936e-01 -1.392676681280136108e-02
-1.207332238554954529e-01 -7.238235324621200562e-02 -1.342071890830993652e-01 -2.416878705844283104e-03 2.679016292095184326e-01 1.834393441677093506e-01 -1.961783021688461304e-01 1.957346946001052856e-01 2.110302448272705078e-01 4.799918457865715027e-02 -8.975951001048088074e-03 1.037953943014144897e-01 -5.271430686116218567e-02 2.157188504934310913e-01 -1.716414391994476318e-01 -1.014218851923942566e-01 1.080566942691802979e-01 2.571105062961578369e-01 3.801405727863311768e-01 -1.291043311357498169e-01 -1.233738511800765991e-01 2.383142411708831787e-01 4.230096191167831421e-02 1.052456498146057129e-01 2.927783131599426270e-01 -7.257908582687377930e-03 -1.500122994184494019e-01 1.849221736192703247e-01 -3.288754522800445557e-01 -4.119930416345596313e-02 -5.575541217694990337e-05 2.388083487749099731e-01
-3.101643621921539307e-01 -8.614046871662139893e-02 1.444080378860235214e-02 1.526682823896408081e-01 1.031163707375526428e-01 -3.681609407067298889e-02 -1.698973327875137329e-01 2.562484145164489746e-01 1.093906983733177185e-01 -5.144416540861129761e-02 -1.632145233452320099e-02 -2.104312777519226074e-01 7.618712633848190308e-02 -1.964299976825714111e-01 -5.449048802256584167e-02 -3.992345929145812988e-02 -7.751978188753128052e-02 4.344643056392669678e-01 2.466918379068374634e-01 2.098674476146697998e-01 -7.949508726596832275e-02 4.667531847953796387e-01 -4.961081221699714661e-02 -2.435856759548187256e-01 1.772876530885696411e-01 2.587500400841236115e-02 1.413428634405136108e-01 -1.711565814912319183e-02 -4.199773818254470825e-02 -4.283517971634864807e-02 1.234266683459281921e-01 3.721851482987403870e-02
4.470028728246688843e-02 9.810724109411239624e-02 -6.998087465763092041e-02 1.160661596804857254e-02 1.739668995141983032e-01 1.924963146448135376e-01 -1.054531782865524292e-01 3.757984936237335205e-01 2.223872542381286621e-01 -3.220691531896591187e-02 -1.507877409458160400e-01 1.660994589328765869e-01 -5.961796641349792480e-02 -1.410927474498748779e-01 2.304752767086029053e-01 -2.008010596036911011e-01 2.109529078006744385e-02 3.481697440147399902e-01 3.350743651390075684e-01 2.180702285841107368e-04 -1.539500802755355835e-01 2.240294367074966431e-01 -2.860491573810577393e-01 -1.821560412645339966e-01 1.211048886179924011e-01 -7.143065333366394043e-02 5.749831721186637878e-02 3.317742049694061279e-02 -2.890606522560119629e-01 -1.456746552139520645e-02 6.051523610949516296e-02 1.073180437088012695e-01
-1.546511054039001465e-01 2.294159531593322754e-01 1.466334164142608643e-01 6.943102180957794189e-02 -1.053432524204254150e-01 1.901277750730514526e-01 8.463697507977485657e-03 -1.704949438571929932e-01 2.078050076961517334e-01 -1.727087646722793579e-01 -1.038471236824989319e-01 -2.187212109565734863e-01 1.073480024933815002e-01 -1.769035607576370239e-01 4.264083877205848694e-02 6.630423665046691895e-02 -1.225887611508369446e-01 3.422238528728485107e-01 -1.254216581583023071e-01 8.405863493680953979e-02 2.475379034876823425e-02 2.291008979082107544e-01 -1.504407823085784912e-01 3.238064050674438477e-02 1.933940351009368896e-01 -3.601887226104736328e-01 -1.586811244487762451e-01 1.537210196256637573e-01 -2.742324471473693848e-01 1.364827156066894531e-01 1.415985375642776489e-01 2.802236974239349365e-01
1.666182875633239746e-01 -2.272987365722656250e-02 9.493567049503326416e-03 1.033851429820060730e-01 7.265081256628036499e-02 3.101924955844879150e-01 -4.379491321742534637e-03 3.045246303081512451e-01 4.169480502605438232e-02 2.625946998596191406e-01 1.715013831853866577e-01 -2.229000180959701538e-01 -4.558113962411880493e-02 -3.372228741645812988e-01 9.708357602357864380e-02 1.804878562688827515e-01 -6.738346070051193237e-02 2.674872875213623047e-01 2.303286641836166382e-01 -2.276520431041717529e-02 -7.962446659803390503e-02 4.247669875621795654e-01 -8.387293666601181030e-03 -9.955885261297225952e-02 4.776540771126747131e-02 -1.768622994422912598e-01 6.888145953416824341e-02 1.978527009487152100e-01 1.175956055521965027e-01 -3.562442213296890259e-02 -1.403295695781707764e-01 -1.430044919252395630e-01
-7.533267885446548462e-02 -5.904323980212211609e-02 2.770833484828472137e-02 7.444831728935241699e-02 -1.383748501539230347e-01 4.927713274955749512e-01 -2.154909633100032806e-02 2.400313764810562134e-01 -2.630322426557540894e-02 3.039759695529937744e-01 1.731800287961959839e-01 -1.416126191616058350e-01 1.686048060655593872e-01 2.710634469985961914e-01 5.282764136791229248e-02 5.206673219799995422e-02 -5.851797293871641159e-03 3.144676983356475830e-01 -1.310878843069076538e-01 6.894845515489578247e-02 -1.391834914684295654e-01 -6.635724753141403198e-02 3.803984820842742920e-02 -1.718262881040573120e-01 3.695468977093696594e-02 -3.254651427268981934e-01 1.468307822942733765e-01 1.984272748231887817e-01 -2.380797453224658966e-02 -1.973538249731063843e-01 -2.811061963438987732e-02 1.726101636886596680e-01
-1.202818229794502258e-01 2.122783213853836060e-01 -2.026952654123306274e-01 -2.214195701526477933e-04 7.908415794372558594e-02 -1.081014052033424377e-01 -7.930868864059448242e-02 -1.150891277939081192e-02 -1.111000925302505493e-01 1.825181692838668823e-01 -1.290124505758285522e-01 -2.431781291961669922e-01 2.375496327877044678e-01 1.677298918366432190e-03 1.041722819209098816e-01 -5.172395706176757812e-02 -2.928788065910339355e-01 -8.326830714941024780e-02 3.072498142719268799e-01 3.031751699745655060e-02 -3.120974898338317871e-01 -7.506371289491653442e-02 -1.400423943996429443e-01 9.506397694349288940e-02 1.819102913141250610e-01 -1.529785543680191040e-01 2.423521503806114197e-02 3.270517587661743164e-01 -1.434973180294036865e-01 2.549453079700469971e-01 -1.249196305871009827e-01 3.141137361526489258e-01
-1.352039817720651627e-02 1.936119347810745239e-01 9.498743340373039246e-03 5.071113631129264832e-02 -4.901966452598571777e-02 2.273252457380294800e-01 -2.084191590547561646e-01 4.699396435171365738e-03 3.874995410442352295e-01 2.018898427486419678e-01 -8.892649412155151367e-02 -1.119207665324211121e-01 -1.356768608093261719e-01 1.586939580738544464e-02 -1.741551756858825684e-01 5.419318750500679016e-02 4.893462732434272766e-02 3.646215200424194336e-01 7.433454692363739014e-02 -5.566260591149330139e-02 -5.489802360534667969e-01 -1.141552850604057312e-01 -9.491182118654251099e-02 -8.583882451057434082e-02 -1.184236183762550354e-01 2.053480409085750580e-02 2.203755527734756470e-01 -4.233520478010177612e-02 -5.474314466118812561e-02 -5.166198685765266418e-02 1.338445693254470825e-01 1.889833807945251465e-01
-1.969887316226959229e-01 -6.232803314924240112e-02 -3.884485960006713867e-01 2.524748742580413818e-01 9.949821233749389648e-02 -2.840035129338502884e-03 -3.305603563785552979e-01 2.052519619464874268e-01 6.800226867198944092e-02 3.058052062988281250e-01 2.078492790460586548e-01 -1.171979606151580811e-01 -7.853525131940841675e-02 9.063925594091415405e-02 -1.908270567655563354e-01 -4.157349839806556702e-02 -2.838709019124507904e-02 -3.287944570183753967e-02 1.182806566357612610e-01 1.880073994398117065e-01 -2.317439764738082886e-02 -5.180788040161132812e-02 5.732936039566993713e-02 1.606492102146148682e-01 3.036594688892364502e-01 2.310239523649215698e-02 1.897682845592498779e-01 3.112866282463073730e-01 -2.269728854298591614e-02 8.226916193962097168e-02 2.367460280656814575e-01 3.518013656139373779e-02
6.533432751893997192e-02 1.128097772598266602e-01 9.860297292470932007e-02 -7.151626795530319214e-02 5.370810627937316895e-02 1.771745979785919189e-01 -1.086610257625579834e-01 2.594190537929534912e-01 7.591675221920013428e-02 2.954913973808288574e-01 2.340732067823410034e-01 -2.245720177888870239e-01 1.939025372266769409e-01 6.720654666423797607e-03 -9.047576785087585449e-02 1.050862818956375122e-01 8.710648864507675171e-02 2.621367275714874268e-01 1.707973927259445190e-01 4.121937381569296122e-04 -2.291427105665206909e-01 8.082342147827148438e-02 9.392178803682327271e-02 6.985189020633697510e-02 -7.423391938209533691e-02 -5.340872332453727722e-02 2.331286817789077759e-01 2.483577877283096313e-01 -1.044236123561859131e-01 -3.673445880413055420e-01 -1.945637017488479614e-01 3.366066515445709229e-01
-1.974937468767166138e-01 3.527108728885650635e-01 6.953375414013862610e-03 8.367951959371566772e-02 -1.160284504294395447e-01 -2.215698733925819397e-02 -3.744433820247650146e-01 -3.363795578479766846e-02 2.748643159866333008e-01 1.884640604257583618e-01 1.017292216420173645e-01 -2.352205216884613037e-01 1.052075177431106567e-01 2.897194325923919678e-01 -1.512020528316497803e-01 2.071123123168945312e-01 -8.999262750148773193e-02 2.916756868362426758e-01 -9.940768033266067505e-02 3.463425673544406891e-03 -2.664367258548736572e-01 7.841695845127105713e-02 -2.085937410593032837e-01 -7.662791758775711060e-02 1.662910580635070801e-01 -1.117162629961967468e-01 -1.593345310539007187e-03 1.727238446474075317e-01 -8.799905329942703247e-02 1.173298805952072144e-01 1.249522790312767029e-01 -7.530471775680780411e-03
-2.597291022539138794e-02 -2.530744299292564392e-02 -1.074105687439441681e-02 -3.079561516642570496e-02 -1.054039448499679565e-01 2.656987123191356659e-02 8.219480514526367188e-02 4.717671871185302734e-02 1.167273335158824921e-02 2.162894159555435181e-01 3.771641850471496582e-01 -2.733966112136840820e-01 1.662899255752563477e-01 -6.598601490259170532e-02 -4.979268088936805725e-02 8.724223077297210693e-02 -6.109933182597160339e-02 2.058061659336090088e-01 1.564940214157104492e-01 5.179627612233161926e-02 -4.107049107551574707e-01 -1.842426061630249023e-01 -2.478670775890350342e-01 -2.823530882596969604e-02 1.929011344909667969e-01 -2.134432345628738403e-01 1.104342117905616760e-01 3.125731348991394043e-01 -9.886858612298965454e-02 2.772955596446990967e-01 -2.107728719711303711e-01 9.449532628059387207e-02
1.079339813441038132e-02 7.370282709598541260e-02 3.483606502413749695e-02 1.643515527248382568e-01 3.188325092196464539e-02 1.225878521800041199e-01 -3.810310661792755127e-01 -1.155109182000160217e-01 5.758760031312704086e-03 1.510158181190490723e-01 1.317292600870132446e-01 -3.124217391014099121e-01 9.533095359802246094e-02 7.217969745397567749e-02 1.457954198122024536e-01 -2.312332950532436371e-02 9.485232084989547729e-02 -7.324077188968658447e-02 4.550511837005615234e-01 1.121724843978881836e-01 -9.288518130779266357e-02 1.798177063465118408e-01 -1.545029431581497192e-01 -1.026750802993774414e-01 -8.499990403652191162e-02 5.493231490254402161e-02 2.758884429931640625e-01 -1.207816675305366516e-01 -1.468571275472640991e-01 3.254917636513710022e-02 2.555617690086364746e-01 3.456773757934570312e-01
-1.656855195760726929e-01 1.906915903091430664e-01 -2.593030966818332672e-02 -6.842482835054397583e-02 -2.169093638658523560e-01 3.260110020637512207e-01 -3.679110705852508545e-01 4.778803139925003052e-02 -4.921775683760643005e-02 1.255465596914291382e-01 1.244505792856216431e-01 -2.119903415441513062e-01 2.022575587034225464e-01 8.941791951656341553e-02 1.319967359304428101e-01 -7.097274065017700195e-02 9.849229454994201660e-02 1.293180435895919800e-01 -1.058996692299842834e-01 2.135289013385772705e-01 -1.327412128448486328e-01 2.012732774019241333e-01 -2.624049484729766846e-01 -1.101753041148185730e-01 3.422679603099822998e-01 1.067041307687759399e-01 1.949919313192367554e-01 1.007085219025611877e-01 2.677804790437221527e-02 2.758888527750968933e-02 -7.381922565400600433e-03 2.988147735595703125e-01
-2.493792474269866943e-01 1.258110105991363525e-01 3.556407243013381958e-02 2.099055564031004906e-03 2.404603362083435059e-01 5.072630941867828369e-02 -1.801766306161880493e-01 1.835856586694717407e-01 -1.205800771713256836e-01 -2.985102869570255280e-02 7.392608374357223511e-02 -2.916250526905059814e-01 -1.649788022041320801e-02 -2.598069012165069580e-01 -6.742877885699272156e-03 2.064016275107860565e-02 -7.922038435935974121e-02 3.324145376682281494e-01 1.671312451362609863e-01 6.904841959476470947e-02 -1.658638566732406616e-02 3.286701142787933350e-01 -3.798346221446990967e-01 -1.665268838405609131e-01 2.191062569618225098e-01 4.090307280421257019e-02 5.584682151675224304e-02 2.485009282827377319e-01 4.522936046123504639e-02 -2.311110496520996094e-01 1.086025983095169067e-01 9.154890477657318115e-02
1.407295018434524536e-01 3.125779628753662109e-01 1.575545668601989746e-01 1.687342822551727295e-01 1.450985372066497803e-01 3.177231252193450928e-01 -1.378568112850189209e-01 1.638074666261672974e-01 -8.370321244001388550e-02 -8.320970833301544189e-02 -1.525935828685760498e-01 -3.079671263694763184e-01 8.387106657028198242e-02 -1.823545061051845551e-02 -1.578286737203598022e-01 -3.902042657136917114e-02 -2.002600878477096558e-01 1.558369398117065430e-01 1.210152171552181244e-02 3.465023934841156006e-01 -2.618212699890136719e-01 2.177216857671737671e-02 1.444370299577713013e-01 1.633601337671279907e-01 4.491243138909339905e-02 -2.096955329179763794e-01 1.957499384880065918e-01 3.173326253890991211e-01 5.172662436962127686e-02 2.782805077731609344e-02 7.192150503396987915e-02 2.638092823326587677e-02
9.854987263679504395e-02 -5.854319036006927490e-02 -1.068646311759948730e-01 3.386974334716796875e-01 -4.562354460358619690e-02 3.300606906414031982e-01 1.150784343481063843e-01 -2.663227729499340057e-02 2.119701653718948364e-01 1.534518450498580933e-01 1.095462366938591003e-01 -2.481377571821212769e-01 -1.573403775691986084e-01 3.781675174832344055e-02 -1.434870809316635132e-01 1.012886390089988708e-01 5.247911438345909119e-03 2.062081098556518555e-01 -1.596432030200958252e-01 9.085711091756820679e-02 -9.261492639780044556e-03 1.158955246210098267e-01 4.230957850813865662e-02 -2.929311394691467285e-01 2.300805002450942993e-01 -2.002174556255340576e-01 2.672125101089477539e-01 1.060857549309730530e-01 -1.707320511341094971e-01 9.276889264583587646e-02 -1.249726936221122742e-01 3.608382642269134521e-01
6.520461291074752808e-02 -1.804706603288650513e-01 -1.178681254386901855e-01 1.270143985748291016e-01 2.021263390779495239e-01 3.596854582428932190e-02 -9.209124743938446045e-02 1.780373305082321167e-01 2.146073430776596069e-01 1.162254810333251953e-01 -1.842744201421737671e-01 9.161717444658279419e-02 -1.441849172115325928e-01 -2.232163399457931519e-02 9.910273551940917969e-02 1.069380417466163635e-01 -1.692690514028072357e-02 2.682850956916809082e-01 2.658912837505340576e-01 -2.975439419969916344e-04 -3.861841559410095215e-01 1.115023493766784668e-01 -2.379747629165649414e-01 -3.759864568710327148e-01 -2.903394773602485657e-02 -1.104020476341247559e-01 8.963584899902343750e-02 1.677301228046417236e-01 -2.955568730831146240e-01 8.878991752862930298e-02 -1.523881852626800537e-01 1.902013272047042847e-01
2.240729331970214844e-01 1.195546910166740417e-01 6.815905123949050903e-02 3.269721567630767822e-01 -2.195574110373854637e-03 2.455268055200576782e-01 -1.214173808693885803e-01 1.114054396748542786e-01 9.076021611690521240e-03 1.870165951550006866e-02 -1.871055662631988525e-01 -2.909917533397674561e-01 -6.046402454376220703e-02 -1.714826673269271851e-01 -2.311590909957885742e-01 7.189440727233886719e-02 -6.858750432729721069e-02 6.273885723203420639e-03 1.664831638336181641e-01 1.329604536294937134e-01 -2.362518310546875000e-01 4.395143687725067139e-02 3.043224811553955078e-01 -1.145464405417442322e-01 2.495270073413848877e-01 -8.779884129762649536e-02 4.311574995517730713e-01 3.510194271802902222e-02 -5.261021479964256287e-02 1.014852151274681091e-01 -6.626628339290618896e-02 1.911531537771224976e-01
7.733646780252456665e-02 1.299974471330642700e-01 1.180388107895851135e-01 3.516775965690612793e-01 -1.852093935012817383e-01 3.927172720432281494e-01 -1.760583519935607910e-01 9.748705476522445679e-02 2.425067573785781860e-01 -1.508249808102846146e-02 3.374001383781433105e-02 4.845906421542167664e-02 1.294829994440078735e-01 -7.246889919042587280e-02 4.928096011281013489e-02 -2.268719486892223358e-02 1.507412921637296677e-02 1.197944283485412598e-01 -5.978431180119514465e-02 5.694794282317161560e-02 1.338735572062432766e-03 1.062341034412384033e-01 -3.097182838246226311e-03 -7.580403238534927368e-02 3.347693383693695068e-01 -1.804578453302383423e-01 2.954843938350677490e-01 1.236716732382774353e-01 -2.820556461811065674e-01 3.156325221061706543e-01 -1.092565581202507019e-01 2.149403244256973267e-01
-5.765809863805770874e-02 -2.774468958377838135e-01 8.624975383281707764e-02 3.434808552265167236e-01 -4.119928479194641113e-01 1.993794292211532593e-01 -2.048772424459457397e-01 -2.416682243347167969e-02 1.097616553306579590e-01 1.623920351266860962e-01 2.957011014223098755e-02 -9.392406046390533447e-02 1.891554333269596100e-02 -2.243776768445968628e-01 -1.336190253496170044e-01 6.313396245241165161e-02 -1.763028353452682495e-01 1.652332991361618042e-01 9.145817719399929047e-03 -3.044723905622959137e-02 1.105776429176330566e-01 -4.963742569088935852e-02 -1.382468044757843018e-01 6.083682551980018616e-02 3.844738900661468506e-01 -9.879466891288757324e-02 5.662093684077262878e-02 2.500734329223632812e-01 -1.223694607615470886e-01 6.366526335477828979e-02 2.243406772613525391e-01 1.788688302040100098e-01
-8.780884742736816406e-02 -7.438012957572937012e-02 4.869377613067626953e-02 2.370797842741012573e-01 -2.404763735830783844e-02 2.538702487945556641e-01 1.379321236163377762e-02 1.772510260343551636e-01 2.907136678695678711e-01 1.648040302097797394e-02 3.145189881324768066e-01 -2.473798245191574097e-01 -2.185611873865127563e-01 6.861193478107452393e-02 4.813064262270927429e-02 1.978460252285003662e-01 -1.178971976041793823e-01 1.165165752172470093e-02 1.938946992158889771e-01 1.861747354269027710e-01 -1.140163019299507141e-01 5.653523840010166168e-03 -1.544783115386962891e-01 -9.515763260424137115e-03 3.395990431308746338e-01 -1.427078396081924438e-01 1.742649078369140625e-01 1.759278029203414917e-01 -2.872698009014129639e-01 4.167812317609786987e-02 -1.874549090862274170e-01 2.302432358264923096e-01
-9.905048459768295288e-02 -6.742704194039106369e-03 -5.529125407338142395e-02 3.762971758842468262e-01 -1.518942788243293762e-02 2.517668902873992920e-01 2.991306781768798828e-02 -6.279046833515167236e-02 2.716548740863800049e-01 9.548954665660858154e-02 2.009791135787963867e-01 -8.735013753175735474e-02 -8.482111617922782898e-03 8.536264300346374512e-02 1.753247827291488647e-01 2.404752224683761597e-01 -4.110293090343475342e-01 1.727725416421890259e-01 -5.923586338758468628e-02 2.985931560397148132e-02 -1.641854941844940186e-01 2.765711843967437744e-01 -2.103042900562286377e-01 -1.904159933328628540e-01 1.019206568598747253e-01 -1.255212873220443726e-01 1.267899870872497559e-01 1.610416620969772339e-01 -2.134187221527099609e-01 8.434064686298370361e-02 4.889041930437088013e-02 1.995837986469268799e-01
-4.738022014498710632e-02 2.893572747707366943e-01 -2.884921431541442871e-01 -4.927505552768707275e-02 -1.576915234327316284e-01 7.514669746160507202e-02 -1.655232906341552734e-01 -1.005451306700706482e-01 1.022832244634628296e-01 4.489594325423240662e-02 1.116715222597122192e-01 -2.926269471645355225e-01 1.255394369363784790e-01 6.066326797008514404e-02 -1.822681911289691925e-02 -8.852636814117431641e-02 -9.227180271409451962e-04 4.211430251598358154e-01 -1.667442917823791504e-01 -9.852888435125350952e-02 -2.352381497621536255e-01 9.251069277524948120e-02 1.302533745765686035e-01 -1.265085488557815552e-01 9.924173355102539062e-02 5.352830886840820312e-02 1.479322612285614014e-01 4.071494638919830322e-01 -2.795584499835968018e-01 1.470160633325576782e-01 7.969524711370468140e-02 6.274181604385375977e-02
-5.131917446851730347e-02 8.467379957437515259e-02 -5.786528438329696655e-02 8.588976413011550903e-02 1.195361912250518799e-01 3.862870112061500549e-02 -1.140260770916938782e-01 -7.745941728353500366e-02 1.401142962276935577e-02 1.004664591164328158e-04 1.113172844052314758e-01 -2.521269321441650391e-01 2.680473923683166504e-01 8.203985542058944702e-02 3.196209371089935303e-01 9.458136558532714844e-02 2.181091718375682831e-02 3.689295947551727295e-01 -2.069524489343166351e-02 -1.422980129718780518e-01 -1.118724644184112549e-01 2.158376425504684448e-01 1.380359381437301636e-01 -1.249324902892112732e-01 2.074715793132781982e-01 -2.815324813127517700e-02 2.853525280952453613e-01 -5.746419727802276611e-02 7.790471613407135010e-02 -2.115685939788818359e-01 1.713147014379501343e-01 4.680595397949218750e-01
-5.206496268510818481e-02 1.395696699619293213e-01 -2.297245264053344727e-01 3.932472765445709229e-01 5.058122426271438599e-02 8.671900629997253418e-02 2.536690048873424530e-02 2.212614566087722778e-02 3.204762563109397888e-02 3.566223755478858948e-02 -1.724686026573181152e-01 -2.083771377801895142e-01 1.326827406883239746e-01 -1.654016524553298950e-01 -1.458858400583267212e-01 -7.087966799736022949e-02 2.663951218128204346e-01 3.669546246528625488e-01 4.708270356059074402e-02 2.225080132484436035e-02 -3.423065841197967529e-01 -3.154848217964172363e-01 -1.998105943202972412e-01 -1.397811919450759888e-01 9.319316595792770386e-02 -1.048088725656270981e-02 -6.924434006214141846e-02 4.793821647763252258e-02 -7.038655877113342285e-02 -1.679509431123733521e-01 4.810722544789314270e-02 2.767333984375000000e-01
1.509394049644470215e-01 -2.561773546040058136e-02 -2.460679411888122559e-02 -5.275060422718524933e-03 -6.664339452981948853e-02 1.919192820787429810e-01 -2.484217286109924316e-01 1.054956391453742981e-01 -6.251048296689987183e-02 4.594621956348419189e-01 1.534956693649291992e-01 -1.095738410949707031e-01 1.685257703065872192e-01 4.175344947725534439e-03 -1.482743471860885620e-01 2.929931320250034332e-02 3.184162825345993042e-02 3.574616461992263794e-02 3.970272839069366455e-01 5.678195133805274963e-02 -4.491647779941558838e-01 -1.687098294496536255e-01 -1.475890725851058960e-01 2.057864367961883545e-01 1.021195482462644577e-02 -5.976122990250587463e-02 -6.460259109735488892e-02 1.651331037282943726e-01 1.143117025494575500e-01 6.248577311635017395e-02 1.138574182987213135e-01 1.934572458267211914e-01
-2.820216715335845947e-01 -2.512189187109470367e-02 -1.334998905658721924e-01 -2.089603841304779053e-01 2.612681984901428223e-01 6.738604605197906494e-02 -1.857056468725204468e-01 1.139544472098350525e-01 -4.500243812799453735e-02 4.176159203052520752e-02 -5.617938935756683350e-02 -4.206846356391906738e-01 2.425643801689147949e-01 1.494903489947319031e-02 4.002390801906585693e-02 1.632127165794372559e-02 1.040644720196723938e-01 3.075053989887237549e-01 -2.218018472194671631e-02 -4.943507537245750427e-02 -1.538743972778320312e-01 -2.577083557844161987e-02 -1.321922987699508667e-01 1.179125979542732239e-01 5.681150406599044800e-02 -8.529153466224670410e-02 1.909232437610626221e-01 -1.610700190067291260e-01 -1.317645758390426636e-01 1.009138524532318115e-01 2.408570349216461182e-01 4.132096469402313232e-01
-1.437097042798995972e-02 3.989743068814277649e-02 8.873777836561203003e-02 1.010294705629348755e-01 -2.223619818687438965e-01 7.803297042846679688e-02 -2.332539558410644531e-01 -6.115604192018508911e-03 2.958507835865020752e-01 3.071867823600769043e-01 -3.335182741284370422e-02 -2.142194211483001709e-01 1.616309583187103271e-01 7.750325649976730347e-02 -1.658575385808944702e-01 -1.024427637457847595e-01 8.000718429684638977e-03 2.845411896705627441e-01 1.873070150613784790e-01 -9.367019869387149811e-03 -4.210277497768402100e-01 -1.587793231010437012e-01 1.206020861864089966e-01 1.777848303318023682e-01 -3.204576298594474792e-02 -8.256703615188598633e-02 3.686989247798919678e-01 6.693520396947860718e-02 2.929198741912841797e-02 1.648926883935928345e-01 1.727583557367324829e-01 1.139598153531551361e-02
2.238292098045349121e-01 3.848662367090582848e-03 -4.842809215188026428e-02 1.978181451559066772e-01 -5.915087088942527771e-02 6.292974203824996948e-02 1.151966207544319332e-04 1.072779949754476547e-02 4.037666320800781250e-02 2.590070962905883789e-01 2.978729903697967529e-01 -4.100354313850402832e-01 1.896407306194305420e-01 2.225785553455352783e-01 -3.960246965289115906e-02 9.208303689956665039e-02 -1.571664810180664062e-01 2.062961310148239136e-01 2.314701974391937256e-01 -2.479255944490432739e-01 2.199791558086872101e-02 -7.224463671445846558e-02 -9.072736650705337524e-02 1.701244860887527466e-01 9.384270012378692627e-02 -1.153523325920104980e-01 5.408802628517150879e-02 3.935330808162689209e-01 8.919668197631835938e-02 2.157388329505920410e-01 4.354315623641014099e-02 1.350032091140747070e-01
2.643139064311981201e-01 2.688975930213928223e-01 5.005916580557823181e-02 2.366798669099807739e-01 1.455394476652145386e-01 2.744256556034088135e-01 -1.666190922260284424e-01 2.917558550834655762e-01 2.136861681938171387e-01 -6.786065548658370972e-02 -1.027158349752426147e-01 -2.974672019481658936e-01 5.685288924723863602e-04 -2.340840548276901245e-01 -1.405844837427139282e-01 -1.157801449298858643e-01 1.539670769125223160e-02 1.117322668433189392e-01 1.497751027345657349e-01 9.519338607788085938e-02 -6.791501492261886597e-02 8.857628703117370605e-02 1.990754455327987671e-01 1.962059736251831055e-01 -4.558871500194072723e-03 -2.431649416685104370e-01 1.142293885350227356e-01 2.801497578620910645e-01 -1.852934360504150391e-01 -3.946807235479354858e-02 1.518753767013549805e-01 9.068760275840759277e-02
9.975934028625488281e-02 -1.488202065229415894e-01 4.375290870666503906e-02 2.221945673227310181e-01 1.229409947991371155e-01 4.037215933203697205e-02 -2.017857134342193604e-01 2.825458943843841553e-01 -1.115368083119392395e-01 -6.804294884204864502e-02 1.447930037975311279e-01 -3.252719640731811523e-01 1.639795452356338501e-01 -1.947062164545059204e-01 1.565650105476379395e-01 2.641589939594268799e-01 7.064740359783172607e-02 3.541597425937652588e-01 2.198161929845809937e-01 1.396324038505554199e-01 -7.395792752504348755e-02 1.980585455894470215e-01 9.451127797365188599e-02 -2.576987743377685547e-01 2.194942086935043335e-01 -1.382330209016799927e-01 2.383816391229629517e-01 8.215693756937980652e-03 -1.686279624700546265e-01 -1.554117305204272270e-03 4.012267291545867920e-02 -6.237474083900451660e-02
-1.313973069190979004e-01 7.493878155946731567e-02 -1.473078131675720215e-01 -9.269284084439277649e-03 -7.300314307212829590e-02 2.124533504247665405e-01 1.035109907388687134e-01 -2.372066378593444824e-01 1.137288361787796021e-01 -1.276775151491165161e-01 -1.128512620925903320e-01 -1.722246706485748291e-01 1.132923811674118042e-01 2.542862594127655029e-01 1.002626717090606689e-01 3.775051981210708618e-02 -7.937464863061904907e-02 4.173426032066345215e-01 1.550635844469070435e-01 1.143403872847557068e-01 -8.552671223878860474e-02 1.345226019620895386e-01 -2.454356476664543152e-02 1.673180013895034790e-01 2.040834128856658936e-01 -7.781851105391979218e-03 1.068320870399475098e-02 3.098907172679901123e-01 -4.558371901512145996e-01 1.283980309963226318e-01 2.073016017675399780e-01 2.392202615737915039e-02
-6.478726118803024292e-02 1.469211578369140625e-01 1.525129228830337524e-01 2.438028901815414429e-01 1.000873371958732605e-01 3.077398240566253662e-01 -1.280388534069061279e-01 -1.289768423885107040e-02 -1.065309047698974609e-01 -9.591002762317657471e-02 -1.472233831882476807e-01 -3.492988646030426025e-01 1.262951046228408813e-01 -2.455730587244033813e-01 1.151960492134094238e-01 -9.078273177146911621e-02 -1.508479714393615723e-01 3.977355360984802246e-01 6.313326209783554077e-02 1.058697476983070374e-01 4.424392059445381165e-02 -1.131108179688453674e-01 -1.619607210159301758e-01 1.138943880796432495e-01 3.409693762660026550e-02 -9.600626677274703979e-02 2.928602099418640137e-01 3.620326146483421326e-02 -2.929410338401794434e-01 6.238461658358573914e-02 2.530561089515686035e-01 -8.328302949666976929e-02
1.309150606393814087e-01 -2.042931467294692993e-01 -1.504943370819091797e-01 1.620684117078781128e-01 -2.044173330068588257e-02 3.435325920581817627e-01 -7.523759454488754272e-02 7.039120048284530640e-02 -4.995049908757209778e-03 6.499519944190979004e-02 -1.405458301305770874e-01 -9.700913727283477783e-02 -1.775479614734649658e-01 -1.928244978189468384e-01 1.639238446950912476e-01 -6.476812064647674561e-02 -3.751420974731445312e-02 1.913250833749771118e-01 2.171973735094070435e-01 -2.773042209446430206e-02 -3.359622657299041748e-01 -1.990373246371746063e-02 -3.664384186267852783e-01 -1.569101214408874512e-01 2.680295407772064209e-01 -2.443815767765045166e-01 -2.773871645331382751e-02 -9.464794397354125977e-02 -3.935511410236358643e-02 -2.276128828525543213e-01 -1.069038640707731247e-02 2.776641845703125000e-01
-5.214669741690158844e-03 -1.783706247806549072e-01 -2.885193526744842529e-01 2.804030776023864746e-01 1.464249640703201294e-01 2.795286290347576141e-02 -1.426118761301040649e-01 -3.386314585804939270e-02 1.137065812945365906e-01 9.871674329042434692e-02 -1.733716577291488647e-02 -1.199029982089996338e-01 6.952679157257080078e-02 -2.016668468713760376e-01 2.229160368442535400e-01 1.984931528568267822e-01 -3.481167601421475410e-03 4.463516175746917725e-02 2.580121755599975586e-01 1.087611541152000427e-01 -4.133380949497222900e-01 -9.625142067670822144e-02 -5.860638990998268127e-02 -1.235902979969978333e-01 2.685380280017852783e-01 2.685871422290802002e-01 9.865093231201171875e-02 2.696183919906616211e-01 -1.847414523363113403e-01 -2.151326686143875122e-01 5.849171429872512817e-02 2.997892163693904877e-02
1.141904741525650024e-01 2.297878265380859375e-01 1.757104992866516113e-01 4.904463514685630798e-02 -1.467267572879791260e-01 -2.555172704160213470e-02 3.353079259395599365e-01 1.549308747053146362e-01 -2.046320214867591858e-02 1.944829970598220825e-01 -1.681583970785140991e-01 -2.309760898351669312e-01 6.852026283740997314e-02 -2.475373446941375732e-02 -1.328951567411422729e-01 1.841128058731555939e-02 -1.132576987147331238e-01 2.601462304592132568e-01 2.222338020801544189e-01 -2.134572528302669525e-02 -3.212268352508544922e-01 9.574086964130401611e-02 1.295255683362483978e-02 -1.327560693025588989e-01 3.430252969264984131e-01 -1.028299331665039062e-01 6.458190083503723145e-02 1.349292844533920288e-01 1.624345332384109497e-01 2.956621944904327393e-01 1.939148604869842529e-01 1.912367641925811768e-01
2.624369226396083832e-02 -7.185624539852142334e-02 -1.518457531929016113e-01 1.442911773920059204e-01 -4.787001013755798340e-02 2.995313405990600586e-01 -1.675378531217575073e-02 3.082028925418853760e-01 1.036153659224510193e-01 1.382097005844116211e-01 -1.991980373859405518e-01 -3.923206403851509094e-02 3.076236844062805176e-01 -1.432741284370422363e-01 4.694732278585433960e-02 1.916629225015640259e-01 4.435022920370101929e-02 2.735985219478607178e-01 -5.432419106364250183e-02 1.661586910486221313e-01 -1.567931920289993286e-01 1.704440563917160034e-01 -1.178254112601280212e-01 3.060956597328186035e-01 -1.304454803466796875e-01 -7.931630313396453857e-02 4.329295828938484192e-02 1.744790673255920410e-01 1.001977175474166870e-02 -2.843554317951202393e-01 2.540822327136993408e-01 2.609579265117645264e-01
-2.756619453430175781e-01 -5.304706841707229614e-02 2.235022373497486115e-02 8.873882144689559937e-02 1.107547879219055176e-01 -6.364681571722030640e-02 -1.960660703480243683e-02 3.319687396287918091e-02 -4.639856144785881042e-02 1.009562090039253235e-01 2.413409501314163208e-01 -2.402443289756774902e-01 -6.528881937265396118e-02 1.375447362661361694e-01 4.821443930268287659e-02 9.670458734035491943e-02 6.295913457870483398e-02 4.254193603992462158e-01 3.274388015270233154e-01 -1.511482745409011841e-01 -4.016107320785522461e-02 2.921813400462269783e-03 -1.776084899902343750e-01 -4.052625596523284912e-02 2.078834176063537598e-01 -3.522565066814422607e-01 1.590074747800827026e-01 6.152332946658134460e-02 6.722887512296438217e-03 -4.350882396101951599e-02 3.545985817909240723e-01 2.408106327056884766e-01
8.746016025543212891e-02 2.259147018194198608e-01 -1.000812351703643799e-01 5.176756381988525391e-01 -9.125127643346786499e-02 7.884992659091949463e-02 -2.065050452947616577e-01 5.637108907103538513e-02 -1.476248353719711304e-02 1.947650015354156494e-01 3.328327834606170654e-02 -4.623460024595260620e-02 6.994783878326416016e-02 -4.783482849597930908e-02 -1.435067057609558105e-01 -4.578553512692451477e-02 3.342851400375366211e-01 1.279466897249221802e-01 1.558659672737121582e-01 9.088382124900817871e-02 -1.417012959718704224e-01 -3.394423425197601318e-02 -1.131159886717796326e-01 -3.249426931142807007e-02 3.864734992384910583e-02 2.036235108971595764e-02 2.350158542394638062e-01 7.880523055791854858e-02 -1.311448588967323303e-02 -2.902901768684387207e-01 3.307941854000091553e-01 2.805442512035369873e-01
-1.066955476999282837e-01 1.870070956647396088e-02 -1.139070317149162292e-01 2.555322647094726562e-01 4.031760618090629578e-02 3.688550889492034912e-01 1.545611768960952759e-01 1.321288198232650757e-01 2.718519568443298340e-01 -1.373429875820875168e-02 1.979323923587799072e-01 -1.891671866178512573e-01 1.129444018006324768e-01 5.037443339824676514e-02 1.254394352436065674e-01 -4.482861608266830444e-02 -1.613108441233634949e-02 1.965592652559280396e-01 1.420078277587890625e-01 -2.152357995510101318e-01 -2.703164219856262207e-01 1.517579108476638794e-01 -5.483441799879074097e-02 6.789687555283308029e-03 1.075878087431192398e-02 -3.587374091148376465e-01 2.591310627758502960e-02 -8.979744464159011841e-02 -3.977571725845336914e-01 -4.575527086853981018e-02 2.142825275659561157e-01 -2.383803017437458038e-02
1.615565866231918335e-01 -1.299566477537155151e-01 5.070754885673522949e-02 2.616867125034332275e-01 1.253647357225418091e-01 3.877917528152465820e-01 -1.542599946260452271e-01 -6.893327087163925171e-02 3.801266551017761230e-01 2.413291782140731812e-01 1.072272509336471558e-01 -9.881946444511413574e-02 2.527883090078830719e-02 -2.914333716034889221e-02 3.422665223479270935e-02 -8.179622143507003784e-02 -9.237019717693328857e-02 2.448134124279022217e-01 -1.695899218320846558e-01 -1.024208143353462219e-01 -5.141426622867584229e-02 2.057206034660339355e-01 -4.734206199645996094e-02 -2.157809138298034668e-01 1.778372824192047119e-01 -1.399822235107421875e-01 1.204369142651557922e-01 1.444530189037322998e-01 -3.127422630786895752e-01 1.507254391908645630e-01 -2.361111715435981750e-02 2.209155261516571045e-01
-1.867130249738693237e-01 5.988413468003273010e-02 -1.395739614963531494e-01 1.026608273386955261e-01 -9.091376513242721558e-02 1.552576422691345215e-01 1.988127082586288452e-02 7.832621783018112183e-02 1.385942548513412476e-01 2.756012380123138428e-01 -2.902001738548278809e-01 -6.605236232280731201e-02 -2.412724774330854416e-03 -2.237354218959808350e-01 -1.359957829117774963e-02 -5.799594521522521973e-02 1.489790081977844238e-01 4.054469466209411621e-01 2.141951769590377808e-01 1.884367018938064575e-01 -2.684112191200256348e-01 -2.901185452938079834e-01 -2.515738904476165771e-01 -2.579676806926727295e-01 -9.474276751279830933e-02 -3.193451836705207825e-02 1.656480878591537476e-01 1.928047090768814087e-01 -7.528443634510040283e-02 -7.961320877075195312e-02 4.775562882423400879e-02 1.111787930130958557e-01
6.622213125228881836e-02 3.765926882624626160e-02 -2.339097484946250916e-02 1.225005835294723511e-01 4.509772360324859619e-02 1.954741775989532471e-01 -1.665400899946689606e-02 3.467392325401306152e-01 -1.522914618253707886e-01 2.706386744976043701e-01 -2.671942710876464844e-01 -7.604719698429107666e-02 2.322084307670593262e-01 -5.450123921036720276e-02 5.846154317259788513e-02 1.026564389467239380e-01 -4.608108103275299072e-02 1.977135986089706421e-01 4.801970720291137695e-02 5.400405079126358032e-02 -2.453149408102035522e-01 1.004689633846282959e-01 -1.867906302213668823e-01 1.481678783893585205e-01 -2.459252923727035522e-01 -5.493404809385538101e-03 3.228529095649719238e-01 1.437110155820846558e-01 -1.050105020403862000e-01 -2.814659774303436279e-01 7.862320542335510254e-02 3.435835242271423340e-01
-1.613685116171836853e-02 2.447763085365295410e-01 -7.065408676862716675e-02 6.676135957241058350e-02 -6.891710311174392700e-02 2.589821815490722656e-01 -1.241397336125373840e-01 4.984530434012413025e-02 3.326056003570556641e-01 3.382237255573272705e-01 -1.088385656476020813e-02 -1.968879848718643188e-01 3.184492513537406921e-02 1.807022094726562500e-01 -6.092828884720802307e-02 -1.256983578205108643e-01 -9.015662968158721924e-02 3.164232075214385986e-01 6.733407080173492432e-02 -5.758236721158027649e-02 -3.650931119918823242e-01 -1.910274028778076172e-01 8.393808454275131226e-02 1.346588134765625000e-01 -9.130981564521789551e-02 -1.889962106943130493e-01 1.837070286273956299e-01 1.187481209635734558e-01 1.516920924186706543e-01 5.066911131143569946e-02 6.320133060216903687e-02 3.017125427722930908e-01
9.612014144659042358e-02 -2.656196989119052887e-02 -2.570311427116394043e-01 6.058478355407714844e-02 -2.802770435810089111e-01 2.304108440876007080e-02 2.591573446989059448e-02 -3.271857649087905884e-02 -9.567376971244812012e-02 7.044104486703872681e-02 5.815025791525840759e-02 -1.321731209754943848e-01 1.315568983554840088e-01 -9.926542639732360840e-02 -9.868656098842620850e-02 -2.073635756969451904e-01 -1.151024550199508667e-02 2.911153137683868408e-01 3.058979511260986328e-01 -1.689150184392929077e-02 -2.346698343753814697e-01 8.072156459093093872e-02 -4.716050028800964355e-01 1.259006112813949585e-01 2.950507700443267822e-01 -2.902374863624572754e-01 1.636632084846496582e-01 1.374403983354568481e-01 -1.238931789994239807e-01 -3.926312550902366638e-03 1.167704313993453979e-01 8.332727476954460144e-03
-1.635832339525222778e-01 -7.187720388174057007e-03 3.938710317015647888e-03 -2.901639090850949287e-03 -2.311472147703170776e-01 2.726349513977766037e-03 -9.231886267662048340e-02 2.520777098834514618e-02 3.255156576633453369e-01 2.272202372550964355e-01 -3.087493591010570526e-02 -2.937032878398895264e-01 1.920913904905319214e-01 1.853562891483306885e-01 -1.713007092475891113e-01 -1.058047562837600708e-01 -6.428723782300949097e-02 1.701011657714843750e-01 1.935038119554519653e-01 6.513690948486328125e-02 -2.498386651277542114e-01 -1.107840761542320251e-01 -8.606186509132385254e-02 1.780493855476379395e-01 -1.910937577486038208e-02 -1.184402480721473694e-01 3.023919761180877686e-01 1.823814213275909424e-01 2.092111110687255859e-02 1.506074368953704834e-01 4.507367312908172607e-01 -5.985560826957225800e-03
-9.860251843929290771e-02 2.924298346042633057e-01 5.029372870922088623e-02 -6.425752490758895874e-02 1.157425567507743835e-01 1.471294611692428589e-01 4.592236503958702087e-02 -2.267035543918609619e-01 1.357993036508560181e-01 2.170548737049102783e-01 -1.221190672367811203e-02 -5.201039314270019531e-01 3.242893144488334656e-02 1.551538985222578049e-02 1.550955474376678467e-01 -4.315643385052680969e-02 -2.021620720624923706e-01 5.779908224940299988e-02 5.103481560945510864e-02 -2.351452261209487915e-01 -7.620257884263992310e-02 8.343496173620223999e-02 -5.578277632594108582e-02 -3.104396536946296692e-02 3.576320782303810120e-02 1.235017254948616028e-01 1.905596703290939331e-01 -6.714586168527603149e-03 -1.363669484853744507e-01 1.898800730705261230e-01 3.878376781940460205e-01 2.631088197231292725e-01
-2.683478295803070068e-01 -7.303117960691452026e-02 7.342940568923950195e-02 3.064558804035186768e-01 6.486259400844573975e-02 2.366714477539062500e-01 4.971271846443414688e-04 7.081018388271331787e-02 6.040326878428459167e-02 3.728669509291648865e-02 -1.393480747938156128e-01 1.490796077996492386e-02 1.177681609988212585e-01 -3.388985618948936462e-02 -5.153119564056396484e-02 1.961180716753005981e-01 -9.323712438344955444e-03 3.420104682445526123e-01 1.068664714694023132e-01 -1.737082749605178833e-01 -7.000272721052169800e-02 -1.065124049782752991e-01 -2.758869230747222900e-01 1.731640100479125977e-01 9.785955399274826050e-02 -2.818916440010070801e-01 2.038885205984115601e-01 8.871454000473022461e-02 -3.551684319972991943e-01 3.224783241748809814e-01 -1.640712469816207886e-01 2.766100130975246429e-02
6.798647344112396240e-02 -9.151333943009376526e-03 -2.350749373435974121e-01 1.284608691930770874e-01 1.317613422870635986e-01 1.029157079756259918e-02 -5.457236990332603455e-02 -6.890983134508132935e-02 2.289666831493377686e-01 -1.611593365669250488e-01 -1.437140554189682007e-01 -4.148812592029571533e-01 -2.820575237274169922e-01 7.783021032810211182e-02 -5.400889366865158081e-02 1.012861579656600952e-01 3.353659808635711670e-02 1.026282235980033875e-01 1.019509658217430115e-01 1.956520229578018188e-01 -3.648280799388885498e-01 1.620338410139083862e-01 -1.499791294336318970e-01 -2.037886232137680054e-01 1.789220571517944336e-01 -1.399139910936355591e-01 -7.750996202230453491e-02 2.168823927640914917e-01 -3.340497314929962158e-01 1.220968514680862427e-01 5.440322682261466980e-02 -1.028089672327041626e-01
1.059466525912284851e-01 6.456284970045089722e-02 3.206322342157363892e-02 -1.436766982078552246e-02 -8.240202069282531738e-02 1.296123415231704712e-01 2.966635823249816895e-01 2.437531501054763794e-01 8.752262592315673828e-02 2.785486876964569092e-01 -1.996440291404724121e-01 -2.782189249992370605e-01 -7.301435340195894241e-03 -1.121906861662864685e-01 1.531062647700309753e-03 -1.220854595303535461e-01 -1.190080940723419189e-01 1.874193400144577026e-01 2.149306386709213257e-01 3.919473662972450256e-02 -3.765400648117065430e-01 2.193635255098342896e-01 -4.727496579289436340e-02 -1.050313040614128113e-01 1.907529383897781372e-01 -1.762621700763702393e-01 2.735277637839317322e-02 5.312991887331008911e-02 1.753664016723632812e-01 3.730030953884124756e-01 9.168570488691329956e-02 1.810834258794784546e-01
-1.254155784845352173e-01 -2.868027612566947937e-02 -2.155661769211292267e-02 1.476174294948577881e-01 -2.848235964775085449e-01 8.019046485424041748e-02 -1.560101509094238281e-01 2.135106921195983887e-02 3.956678509712219238e-01 2.191421389579772949e-01 -2.232700958847999573e-02 -3.788191378116607666e-01 3.207658827304840088e-01 2.116873264312744141e-01 -6.357582169584929943e-04 -1.424865275621414185e-01 5.788119882345199585e-02 2.106684893369674683e-01 2.101378738880157471e-01 2.390026487410068512e-02 -2.898843884468078613e-01 -2.924354001879692078e-02 -4.389555007219314575e-02 1.479934528470039368e-02 -2.039184719324111938e-01 -9.430822730064392090e-02 1.661614701151847839e-02 1.263921558856964111e-01 -1.862622052431106567e-02 1.453795433044433594e-01 1.825530827045440674e-01 1.767162680625915527e-01
-1.838845014572143555e-01 2.764321491122245789e-02 1.639310568571090698e-01 2.449651062488555908e-01 -2.416970729827880859e-01 3.514955565333366394e-02 -3.474174141883850098e-01 1.216531097888946533e-01 1.383320391178131104e-01 -9.780047461390495300e-03 6.976971030235290527e-02 -3.513688743114471436e-01 1.299617812037467957e-02 2.788700759410858154e-01 8.155385404825210571e-02 -1.467671990394592285e-01 -5.781707167625427246e-02 8.665764331817626953e-02 -4.077459685504436493e-03 3.175379708409309387e-02 -1.999389976263046265e-01 2.319758199155330658e-02 -2.278072535991668701e-01 -2.133677527308464050e-02 2.118696719408035278e-01 4.597309604287147522e-02 -6.734099984169006348e-02 1.213829517364501953e-01 -4.672891926020383835e-03 1.764929890632629395e-01 1.203325018286705017e-01 4.615589082241058350e-01
-4.697601869702339172e-02 -6.299043446779251099e-02 1.316387504339218140e-01 -1.357070356607437134e-01 -1.359771639108657837e-01 -2.975327707827091217e-02 9.823077172040939331e-02 -1.399364322423934937e-01 1.157202869653701782e-01 2.233413904905319214e-01 -2.191949933767318726e-01 -2.884570062160491943e-01 3.299008309841156006e-01 1.040048375725746155e-01 -7.047599554061889648e-02 -6.115472689270973206e-02 1.209263131022453308e-02 3.873939514160156250e-01 2.408710420131683350e-01 8.295762538909912109e-02 -2.636477053165435791e-01 -1.140494048595428467e-01 -4.887098446488380432e-02 2.380047924816608429e-02 -6.744466722011566162e-02 2.968791313469409943e-02 9.575235843658447266e-02 2.763026058673858643e-01 -5.193509534001350403e-02 2.566105313599109650e-02 2.602684795856475830e-01 3.520774245262145996e-01
-2.901344746351242065e-02 1.205246895551681519e-01 -8.406696468591690063e-02 2.797891385853290558e-02 -1.384810209274291992e-01 1.820432394742965698e-01 -2.191887646913528442e-01 -2.984384819865226746e-02 3.996135666966438293e-02 2.104332149028778076e-01 2.378742843866348267e-01 -2.850122451782226562e-01 1.588785499334335327e-01 9.353446215391159058e-02 -2.552506029605865479e-01 -6.453976780176162720e-02 -2.150829136371612549e-01 -7.757800817489624023e-02 3.590700030326843262e-01 -2.315793782472610474e-01 -1.740499138832092285e-01 -6.907856464385986328e-02 -3.262546360492706299e-01 -7.655794732272624969e-03 1.478747092187404633e-02 -6.329216063022613525e-02 9.703149646520614624e-02 2.344604134559631348e-01 1.373257040977478027e-01 1.516472250223159790e-01 1.456344425678253174e-01 2.836287915706634521e-01
-4.639780893921852112e-02 9.981316328048706055e-02 3.238686919212341309e-02 1.607012152671813965e-01 6.736471503973007202e-02 9.480216354131698608e-02 -2.963556945323944092e-01 -1.665472984313964844e-01 -1.468947976827621460e-01 1.845457106828689575e-01 1.577893644571304321e-01 -3.468165397644042969e-01 1.805753111839294434e-01 -6.255973130464553833e-03 1.274239867925643921e-01 -2.306929044425487518e-02 -5.271978676319122314e-02 -5.773139372467994690e-02 4.058255851268768311e-01 8.904294110834598541e-03 -6.123441085219383240e-02 1.082820668816566467e-01 -1.035169791430234909e-02 -2.048751860857009888e-01 1.568659953773021698e-02 1.292928010225296021e-01 2.961340844631195068e-01 1.441895496100187302e-02 3.847303241491317749e-02 4.747023433446884155e-02 2.362598925828933716e-01 4.345465302467346191e-01
-1.369899362325668335e-01 2.565521001815795898e-01 1.771793328225612640e-02 1.443200260400772095e-01 4.677227139472961426e-02 2.205244153738021851e-01 1.168437302112579346e-01 -1.162158101797103882e-01 4.829182475805282593e-02 -2.437394410371780396e-01 7.253073155879974365e-02 -1.405052989721298218e-01 2.400111556053161621e-01 1.236897632479667664e-01 -1.876934804022312164e-02 -3.792848810553550720e-02 -1.723922938108444214e-01 3.334747254848480225e-01 -3.732931613922119141e-02 1.401339918375015259e-01 -2.499585598707199097e-02 1.585295945405960083e-01 -3.382273484021425247e-03 1.809845119714736938e-01 2.399975657463073730e-01 -2.839403748512268066e-01 -1.394467353820800781e-01 3.486912548542022705e-01 -2.450437545776367188e-01 6.599767133593559265e-03 2.538565695285797119e-01 1.749072819948196411e-01
-4.405133053660392761e-02 2.175715267658233643e-01 -2.585491836071014404e-01 1.081545874476432800e-01 -8.418590575456619263e-02 3.759571015834808350e-01 1.611637473106384277e-01 1.061323881149291992e-01 7.855590432882308960e-02 -2.256707549095153809e-01 -2.449709326028823853e-01 -5.916583910584449768e-02 1.998970508575439453e-01 1.396500598639249802e-02 5.843973252922296524e-03 -1.020272895693778992e-01 -2.979770004749298096e-01 2.219838649034500122e-01 1.595767289400100708e-01 5.293755978345870972e-02 1.831089705228805542e-02 1.274958848953247070e-01 -1.716091111302375793e-02 1.774956285953521729e-01 -2.109749242663383484e-03 -2.046860903501510620e-01 5.477871745824813843e-02 1.395016908645629883e-01 -2.679543495178222656e-01 8.199067413806915283e-02 3.802489340305328369e-01 1.144708544015884399e-01
-9.793231636285781860e-02 2.137829661369323730e-01 7.975926995277404785e-02 1.173447701148688793e-03 2.768408693373203278e-02 7.037875242531299591e-03 1.210322380065917969e-01 4.787291958928108215e-02 1.055297255516052246e-01 1.428068131208419800e-01 9.247438609600067139e-02 -3.610144853591918945e-01 1.255299597978591919e-01 -2.987099587917327881e-01 6.602785736322402954e-02 1.423251479864120483e-01 -1.181445643305778503e-01 3.240358233451843262e-01 3.074949681758880615e-01 1.579220741987228394e-01 -6.045564636588096619e-02 1.693528592586517334e-01 -1.380109190940856934e-01 -5.366528034210205078e-02 4.144381582736968994e-01 -1.104987189173698425e-01 -1.157148033380508423e-01 2.000372670590877533e-02 -3.169844150543212891e-01 1.135043725371360779e-01 -1.201743111014366150e-01 4.792113974690437317e-02
2.664797306060791016e-01 -4.084699600934982300e-02 1.930365264415740967e-01 4.228599369525909424e-01 9.448453038930892944e-02 1.550763845443725586e-01 -3.564458191394805908e-01 1.719590872526168823e-01 8.410405367612838745e-02 -4.866265133023262024e-02 -5.748620256781578064e-02 -3.362007439136505127e-01 -1.968914456665515900e-02 -1.020200848579406738e-01 -5.812074616551399231e-02 6.047656387090682983e-02 -4.850453510880470276e-02 2.677882313728332520e-01 1.082096993923187256e-01 9.927377104759216309e-02 -8.216647058725357056e-02 -2.503245137631893158e-02 9.608526527881622314e-02 1.765381544828414917e-01 4.227261543273925781e-01 6.046024709939956665e-02 1.059676408767700195e-01 1.014523655176162720e-01 -6.863377988338470459e-02 -8.707120269536972046e-02 -6.374374777078628540e-02 1.200200095772743225e-01
-1.630532741546630859e-01 6.639487296342849731e-02 -7.562264334410429001e-03 1.162911653518676758e-01 7.632864266633987427e-02 2.047855705022811890e-01 -7.006692141294479370e-02 -1.288027763366699219e-01 -1.235006302595138550e-01 2.132674753665924072e-01 2.356192916631698608e-01 -3.027614951133728027e-01 -2.088182419538497925e-01 1.546951681375503540e-01 6.458763778209686279e-02 1.852230578660964966e-01 6.112404167652130127e-02 4.314170777797698975e-01 5.535642430186271667e-02 -7.713139057159423828e-02 -2.203887999057769775e-01 7.604400813579559326e-02 5.689930543303489685e-02 3.246259689331054688e-02 3.577396869659423828e-01 -1.606695204973220825e-01 5.232295021414756775e-02 2.807391285896301270e-01 -2.355642169713973999e-01 1.291161030530929565e-01 6.011495739221572876e-02 -5.995865166187286377e-02
-1.838881671428680420e-01 1.167241856455802917e-01 -3.987406939268112183e-02 -5.744876340031623840e-02 -3.053666651248931885e-01 4.224502444267272949e-01 -2.937003374099731445e-01 6.704688072204589844e-03 -1.630508527159690857e-02 9.914648532867431641e-02 -2.796517312526702881e-02 -1.621203124523162842e-01 4.100061953067779541e-02 5.290979892015457153e-02 -3.796360269188880920e-02 -8.013793826103210449e-02 1.233364790678024292e-01 1.529779881238937378e-01 1.489610783755779266e-02 3.944582119584083557e-02 -2.567961513996124268e-01 2.418773025274276733e-01 -1.608833670616149902e-01 -3.033852875232696533e-01 2.321985512971878052e-01 2.363446168601512909e-03 2.063153237104415894e-01 2.423838973045349121e-01 -9.491506218910217285e-02 1.856646090745925903e-01 -1.886005550622940063e-01 1.519630700349807739e-01
1.139882057905197144e-01 2.042906135320663452e-01 4.756668116897344589e-03 3.190550804138183594e-01 -2.028149068355560303e-01 2.279884219169616699e-01 -1.593732237815856934e-01 -5.085219815373420715e-02 -6.360678374767303467e-02 1.294530928134918213e-01 -2.036304771900177002e-01 -1.004240438342094421e-01 2.808809839189052582e-02 5.292557179927825928e-02 -1.159799918532371521e-01 9.504418075084686279e-02 2.203726172447204590e-01 3.023148477077484131e-01 -7.597407698631286621e-02 1.967236995697021484e-01 -2.351018190383911133e-01 -1.528747081756591797e-01 -1.122807785868644714e-01 -1.995343267917633057e-01 3.909156844019889832e-02 -2.287793904542922974e-04 1.174948215484619141e-01 -3.731140866875648499e-02 -2.622346859425306320e-03 -8.630776405334472656e-02 4.318997263908386230e-01 3.125895261764526367e-01
-2.880373410880565643e-02 -1.323953550308942795e-02 3.983140736818313599e-02 2.253841310739517212e-01 1.998842656612396240e-01 2.553178369998931885e-01 -2.183354347944259644e-01 4.507417604327201843e-02 -9.500853717327117920e-02 -9.537576884031295776e-02 -1.747374385595321655e-01 -1.810447126626968384e-01 1.478803455829620361e-01 1.429251283407211304e-01 2.958431141451001167e-03 1.005938798189163208e-01 1.265159696340560913e-01 2.888512909412384033e-01 3.363222777843475342e-01 2.028045207262039185e-01 -1.572405695915222168e-01 1.598678976297378540e-01 3.395021855831146240e-01 1.523801684379577637e-01 8.327061682939529419e-02 -4.859889671206474304e-02 2.876661121845245361e-01 -1.430172622203826904e-01 -2.179148793220520020e-01 1.067842245101928711e-01 1.875967383384704590e-01 9.422681480646133423e-02
-7.823204249143600464e-02 -1.528500914573669434e-01 6.544893980026245117e-02 2.703729569911956787e-01 3.354317694902420044e-02 2.597758173942565918e-01 -1.798226237297058105e-01 2.050151824951171875e-01 3.758176788687705994e-02 5.402655899524688721e-02 1.343626435846090317e-02 -1.041091457009315491e-01 2.870213985443115234e-02 -2.027845755219459534e-02 -2.965154051780700684e-01 -1.262677609920501709e-01 -2.983192503452301025e-01 -4.307945817708969116e-02 3.692483901977539062e-01 2.993617355823516846e-01 -2.565814256668090820e-01 2.825016975402832031e-01 -1.926487386226654053e-01 -5.176707170903682709e-03 5.469129607081413269e-02 1.100689470767974854e-01 7.507243007421493530e-02 -1.608853600919246674e-02 -3.126561641693115234e-01 -2.801960520446300507e-02 7.566940039396286011e-02 -6.960921734571456909e-02
5.026751314289867878e-04 9.918548911809921265e-02 -2.539224028587341309e-01 2.776298522949218750e-01 -1.755956709384918213e-01 1.726789213716983795e-02 -4.755022004246711731e-02 7.769189774990081787e-02 4.625470563769340515e-02 4.565590620040893555e-02 1.495344042778015137e-01 -1.513998806476593018e-01 5.288261920213699341e-02 -9.567576646804809570e-02 -1.782085895538330078e-01 -1.395483762025833130e-01 1.614343225955963135e-01 4.996227920055389404e-01 2.775349654257297516e-02 -1.179247274994850159e-01 -1.866766363382339478e-01 -1.560398191213607788e-01 -2.289660871028900146e-01 -1.156188100576400757e-01 -8.618193864822387695e-02 -9.696533530950546265e-02 2.215856462717056274e-01 2.231137454509735107e-01 -1.324796527624130249e-01 2.307042106986045837e-02 2.705838382244110107e-01 2.722696959972381592e-01
4.447253420948982239e-02 1.221722364425659180e-01 -3.681261092424392700e-02 -2.533278614282608032e-02 3.702804073691368103e-02 2.104002088308334351e-01 -2.007414549589157104e-01 -9.697268903255462646e-02 -1.679275482892990112e-01 1.639852076768875122e-01 -1.088336408138275146e-01 -6.144362315535545349e-02 9.045922756195068359e-02 1.739130020141601562e-01 -4.954117536544799805e-02 -3.000163473188877106e-03 -3.339137509465217590e-02 2.094736881554126740e-02 5.608389973640441895e-01 -7.229296118021011353e-02 -1.578917205333709717e-01 -2.044380903244018555e-01 -3.073043525218963623e-01 -2.136616855859756470e-01 2.592491805553436279e-01 -3.093876317143440247e-02 1.283358931541442871e-01 1.319603174924850464e-01 -4.282595589756965637e-02 2.495636194944381714e-01 1.439312845468521118e-01 2.431879937648773193e-01
6.419785320758819580e-02 1.546389013528823853e-01 -4.068948701024055481e-02 1.589094996452331543e-01 3.746729716658592224e-02 1.365024149417877197e-01 1.855242103338241577e-01 -1.092103421688079834e-01 -8.847395330667495728e-02 1.974731534719467163e-01 1.406993269920349121e-01 -1.115404069423675537e-01 1.701260954141616821e-01 -4.468495026230812073e-02 -2.505948543548583984e-01 3.915243782103061676e-03 -1.615342795848846436e-01 4.996598064899444580e-01 7.339299470186233521e-02 2.634884789586067200e-02 -1.082952991127967834e-01 7.798738777637481689e-02 -3.178074210882186890e-02 5.846037715673446655e-02 2.716962993144989014e-01 1.351061463356018066e-01 -6.958658248186111450e-02 4.673465192317962646e-01 -2.848396599292755127e-01 -3.699598088860511780e-02 4.269229620695114136e-02 4.622857272624969482e-02
-1.864047646522521973e-01 -2.815671861171722412e-01 1.091990545392036438e-01 9.165407717227935791e-02 2.561444938182830811e-01 1.034549176692962646e-01 5.114795267581939697e-02 9.431295096874237061e-02 2.610426843166351318e-01 2.924946509301662445e-02 -2.216289341449737549e-01 -1.505948603153228760e-01 7.897286862134933472e-02 9.709828346967697144e-02 -1.568312197923660278e-01 8.811559528112411499e-02 -1.853245496749877930e-01 2.017302513122558594e-01 1.384477168321609497e-01 1.834104657173156738e-01 -2.736332118511199951e-01 3.353423625230789185e-02 -1.635138839483261108e-01 -8.861497044563293457e-02 1.311215460300445557e-01 -8.301366865634918213e-02 4.970839321613311768e-01 1.312813460826873779e-01 7.584773749113082886e-02 -2.297204732894897461e-01 -5.797066166996955872e-02 1.640496589243412018e-02
2.786108553409576416e-01 -1.484418660402297974e-01 1.467003603465855122e-03 4.675487875938415527e-01 1.084715500473976135e-01 2.124871313571929932e-01 -1.149104163050651550e-01 3.653670251369476318e-01 7.405366003513336182e-02 1.176047250628471375e-01 -1.890972405672073364e-01 -3.190486729145050049e-01 -1.163006573915481567e-02 -2.106174454092979431e-02 -7.284398376941680908e-02 9.034483879804611206e-02 6.944549083709716797e-02 2.346967756748199463e-01 1.430528759956359863e-01 7.638770341873168945e-02 -1.500314027070999146e-01 3.809513524174690247e-03 2.307149320840835571e-01 -2.370812289882451296e-04 2.936447858810424805e-01 5.977215245366096497e-02 1.517215818166732788e-01 -1.335256733000278473e-02 -9.467103332281112671e-02 -2.617264725267887115e-02 1.758920587599277496e-02 1.493254601955413818e-01
1.564462482929229736e-01 -1.343078352510929108e-02 -1.652988642454147339e-01 4.687562957406044006e-02 1.604649424552917480e-01 -1.243038699030876160e-01 -1.480460017919540405e-01 1.362849771976470947e-01 -3.006444312632083893e-02 -3.056549280881881714e-02 3.842969611287117004e-02 -7.963726669549942017e-02 1.778171956539154053e-01 -6.825914978981018066e-02 -1.201276630163192749e-01 5.180011689662933350e-02 -1.760964244604110718e-01 3.283095657825469971e-01 2.944775819778442383e-01 1.569451093673706055e-01 -3.443017005920410156e-01 3.552310764789581299e-01 9.227539412677288055e-03 -2.873612046241760254e-01 2.107315063476562500e-01 -1.102989614009857178e-01 -4.822536930441856384e-02 2.146846354007720947e-01 1.288625001907348633e-01 -7.192461937665939331e-02 1.679269224405288696e-01 2.618684172630310059e-01
1.357775330543518066e-01 6.846646219491958618e-02 -1.941893696784973145e-01 5.301873385906219482e-02 -8.726707845926284790e-02 9.326380491256713867e-02 -4.930371046066284180e-02 1.947851032018661499e-01 1.274063251912593842e-02 1.055541485548019409e-01 1.649380326271057129e-01 -3.056285679340362549e-01 1.125662848353385925e-01 7.329632341861724854e-02 -6.718201190233230591e-02 2.440886795520782471e-01 1.021012198179960251e-02 7.614932954311370850e-02 2.310264706611633301e-01 1.396763771772384644e-01 -1.056597381830215454e-02 -3.210632801055908203e-01 -4.535050988197326660e-01 7.195034995675086975e-03 1.967915445566177368e-01 -2.407414317131042480e-01 -6.635233014822006226e-02 2.624723315238952637e-01 -1.279455572366714478e-01 2.112580388784408569e-01 2.157027088105678558e-02 2.155837416648864746e-01
-1.992067322134971619e-02 7.492797821760177612e-02 -2.451855689287185669e-01 -6.317371129989624023e-02 -3.443768247961997986e-02 9.271941147744655609e-03 1.138982474803924561e-01 7.948676496744155884e-02 -1.828920543193817139e-01 1.263632178306579590e-01 7.774826139211654663e-02 -2.046382427215576172e-01 3.512620329856872559e-01 -6.320843845605850220e-02 -5.409615114331245422e-02 -6.572944670915603638e-02 -1.985359191894531250e-01 5.592723563313484192e-02 1.762933284044265747e-01 2.169473618268966675e-01 -2.588535547256469727e-01 -2.423539571464061737e-02 -3.073371052742004395e-01 2.366081774234771729e-01 1.950251609086990356e-01 -1.561156064271926880e-01 1.017350330948829651e-01 3.217601776123046875e-01 -2.485047578811645508e-01 1.840845942497253418e-01 -6.997489929199218750e-02 2.486097663640975952e-01
2.648261785507202148e-01 6.369374692440032959e-02 1.124130040407180786e-01 -3.606709185987710953e-03 1.963308602571487427e-01 2.301340699195861816e-01 -1.376257687807083130e-01 -1.308947652578353882e-01 6.216599419713020325e-02 1.267779916524887085e-01 1.489623039960861206e-01 -3.364665508270263672e-01 1.525828093290328979e-01 -5.254822224378585815e-02 1.490529924631118774e-01 8.697289973497390747e-02 -5.989156663417816162e-02 -1.565849184989929199e-01 4.556627869606018066e-01 -1.487915962934494019e-01 -1.300692111253738403e-01 1.231746003031730652e-01 -2.192440181970596313e-01 -5.377123877406120300e-02 1.124270409345626831e-01 -2.175823785364627838e-02 2.462486773729324341e-01 1.128049045801162720e-01 -3.179437294602394104e-02 6.200156360864639282e-02 3.187483251094818115e-01 2.014034688472747803e-01
1.830683797597885132e-01 3.295245580375194550e-03 -2.438593842089176178e-02 1.492259949445724487e-01 2.663385309278964996e-02 -7.778429985046386719e-02 7.442372292280197144e-02 1.570119708776473999e-01 -1.670250594615936279e-01 1.674606651067733765e-01 -1.318110823631286621e-01 -3.700177669525146484e-01 1.657295376062393188e-01 -5.073335766792297363e-02 -2.497355639934539795e-01 -1.040487140417098999e-01 -1.233130842447280884e-01 -1.918694227933883667e-01 2.141953855752944946e-01 1.585916876792907715e-01 -2.905070781707763672e-01 -1.197923049330711365e-01 -2.407318055629730225e-01 -2.774190604686737061e-01 3.535284101963043213e-01 -9.005046635866165161e-02 2.545191906392574310e-02 1.257903724908828735e-01 -1.658521890640258789e-01 1.826447099447250366e-01 1.087116897106170654e-01 1.193461343646049500e-01
1.723217666149139404e-01 6.139139458537101746e-02 2.210652977228164673e-01 -1.324360966682434082e-01 -6.889114622026681900e-03 2.660432830452919006e-02 9.079432487487792969e-02 6.782583892345428467e-02 9.515854530036449432e-03 3.607621192932128906e-01 -3.303387016057968140e-02 -2.006983458995819092e-01 7.304348796606063843e-02 -5.354169011116027832e-02 -1.452430523931980133e-02 8.863566815853118896e-02 -7.026402652263641357e-02 3.081965446472167969e-01 3.167566657066345215e-01 -1.229926571249961853e-01 -1.843983530998229980e-01 1.487555801868438721e-01 -2.617334127426147461e-01 -2.145399898290634155e-01 3.662740290164947510e-01 -1.361193656921386719e-01 2.345106750726699829e-01 1.297827214002609253e-01 -2.998560108244419098e-02 2.862890362739562988e-01 6.721676141023635864e-02 2.642310783267021179e-02
-1.744127720594406128e-01 1.403755694627761841e-01 -1.599601656198501587e-01 2.698082029819488525e-01 2.346870750188827515e-01 9.526343643665313721e-02 -3.546106070280075073e-02 1.880238205194473267e-01 3.072901070117950439e-01 2.816158831119537354e-01 9.668270498514175415e-02 7.795892655849456787e-02 -2.988139167428016663e-03 -1.177075207233428955e-01 -2.118934690952301025e-01 1.121554151177406311e-02 1.097358316183090210e-01 1.373588591814041138e-01 7.739347964525222778e-02 -4.609350487589836121e-02 -3.728667646646499634e-02 1.484735868871212006e-02 -2.977496385574340820e-01 5.481145158410072327e-02 4.196242988109588623e-01 -3.224140405654907227e-02 3.471119329333305359e-02 1.035461425781250000e-01 -2.439073473215103149e-01 2.048637568950653076e-01 2.340002208948135376e-01 1.584886461496353149e-01
1.110121384263038635e-01 1.102014929056167603e-01 -9.324911236763000488e-02 2.000455260276794434e-01 4.799107555299997330e-03 2.786220908164978027e-01 -2.299145329743623734e-03 1.940192282199859619e-01 1.702167689800262451e-01 5.579749867320060730e-02 -2.724399864673614502e-01 7.064075767993927002e-02 1.246123611927032471e-01 -5.980891175568103790e-03 4.970683157444000244e-02 -5.404100939631462097e-02 -1.947776377201080322e-01 2.460835278034210205e-01 -3.628369420766830444e-02 3.089941851794719696e-02 -3.690366148948669434e-01 1.415018141269683838e-01 -4.606110975146293640e-02 1.143831461668014526e-01 -1.359702795743942261e-01 -1.469804793596267700e-01 5.862297862768173218e-02 2.373285889625549316e-01 -3.438480496406555176e-01 -1.195247843861579895e-02 -1.473070532083511353e-01 4.088415801525115967e-01
1.601626425981521606e-01 -2.188158035278320312e-01 6.807515770196914673e-02 -2.523553669452667236e-01 -4.349293187260627747e-02 5.502480268478393555e-02 2.318894565105438232e-01 1.802347600460052490e-01 2.435025572776794434e-01 6.753133237361907959e-02 -8.662807941436767578e-02 -1.810178011655807495e-01 2.523866668343544006e-02 -1.517990678548812866e-01 -1.791571080684661865e-01 1.303546577692031860e-01 -3.860480710864067078e-02 2.632522583007812500e-01 2.387391179800033569e-01 2.220961824059486389e-02 -3.197633922100067139e-01 1.536545753479003906e-01 -2.681681513786315918e-01 -2.500460445880889893e-01 2.624413967132568359e-01 -6.498501449823379517e-02 -7.662398368120193481e-02 1.254260241985321045e-01 -2.710430696606636047e-02 1.942128092050552368e-01 5.011846125125885010e-02 2.565822303295135498e-01
1.036394014954566956e-01 2.514936029911041260e-01 5.639769136905670166e-02 1.997654139995574951e-01 2.106320708990097046e-01 1.663857549428939819e-01 -1.038804948329925537e-01 8.728097379207611084e-02 -7.020307332277297974e-02 1.104461122304201126e-02 -1.012820526957511902e-01 -3.100758194923400879e-01 1.181720346212387085e-01 -3.127737939357757568e-01 2.283117920160293579e-01 -1.768328100442886353e-01 -2.485856181010603905e-03 1.682602167129516602e-01 2.431777715682983398e-01 2.248602509498596191e-01 -1.801785975694656372e-01 -1.481351955590071157e-05 -4.043307527899742126e-02 2.253156751394271851e-01 -6.413631141185760498e-02 -1.719406247138977051e-02 3.596706390380859375e-01 1.398396790027618408e-01 -1.583978086709976196e-01 2.378493249416351318e-01 1.636181622743606567e-01 3.432558104395866394e-02
-1.396605819463729858e-01 9.484472870826721191e-02 -9.915967285633087158e-02 -3.765778616070747375e-03 -2.777540087699890137e-01 4.066476225852966309e-01 -3.896709084510803223e-01 2.309111133217811584e-02 1.016927659511566162e-01 1.328892707824707031e-01 7.355076074600219727e-02 -2.396631687879562378e-01 3.394213318824768066e-02 8.476386219263076782e-02 8.149364590644836426e-02 -3.102094866335391998e-02 5.402525886893272400e-02 1.000161096453666687e-02 -6.710683554410934448e-02 1.972877681255340576e-01 -2.464880496263504028e-01 5.181702226400375366e-02 -2.161801308393478394e-01 -1.700486056506633759e-02 3.051978349685668945e-01 1.994093954563140869e-01 6.711078342050313950e-03 1.494186818599700928e-01 -1.710478961467742920e-02 7.162233442068099976e-02 -7.782395184040069580e-02 3.691994547843933105e-01
-1.453637927770614624e-01 1.103391870856285095e-02 -1.100595444440841675e-01 -8.915870450437068939e-03 2.125080488622188568e-02 3.140064477920532227e-01 -2.062039673328399658e-01 1.541666872799396515e-02 2.559638917446136475e-01 7.777871936559677124e-02 1.067795082926750183e-01 1.153586152940988541e-02 -2.285610437393188477e-01 -7.130725681781768799e-02 -1.270512193441390991e-01 3.302168846130371094e-02 -2.548041343688964844e-01 -3.948211297392845154e-02 1.111637055873870850e-02 2.810243330895900726e-02 -1.123175546526908875e-01 -2.435127645730972290e-02 -2.914302982389926910e-02 -7.499670982360839844e-02 2.182802855968475342e-01 -3.540698289871215820e-01 3.678166270256042480e-01 2.280327379703521729e-01 -3.583346307277679443e-01 -8.635783195495605469e-02 1.475898921489715576e-01 2.491248995065689087e-01
-1.528024207800626755e-02 -1.362017989158630371e-01 -1.084502413868904114e-01 4.436521977186203003e-02 1.726738512516021729e-01 2.729611098766326904e-01 -1.605260819196701050e-01 1.896805316209793091e-01 5.368957668542861938e-02 -1.265850216150283813e-01 3.123911470174789429e-02 -1.958691775798797607e-01 1.251713633537292480e-01 -2.097577899694442749e-01 -2.813590168952941895e-01 4.383619502186775208e-02 -1.823024153709411621e-01 3.976214230060577393e-01 3.388512432575225830e-01 1.726632714271545410e-01 -2.480338215827941895e-01 3.400486707687377930e-01 6.955314427614212036e-02 -1.296111494302749634e-01 4.396500997245311737e-03 3.251345455646514893e-02 1.874154061079025269e-01 -8.266913145780563354e-02 2.488772757351398468e-02 -2.973726019263267517e-02 -6.260192394256591797e-02 1.385591030120849609e-01
6.262522935867309570e-02 -1.596516072750091553e-01 2.161709368228912354e-01 1.819849163293838501e-01 -4.759427607059478760e-01 3.876004517078399658e-01 -1.621391028165817261e-01 3.561500832438468933e-02 2.103780955076217651e-01 4.634992778301239014e-02 -3.770571574568748474e-02 -2.899244725704193115e-01 1.187316775321960449e-01 9.768577665090560913e-02 -6.293613463640213013e-02 1.450129132717847824e-02 -1.752908080816268921e-01 7.804474979639053345e-02 -1.812193426303565502e-03 6.721525639295578003e-02 -1.773970946669578552e-02 7.327732164412736893e-03 -2.189210057258605957e-01 2.225521951913833618e-01 2.909294068813323975e-01 -1.497531533241271973e-01 -1.086015328764915466e-01 1.906507909297943115e-01 -1.199217885732650757e-01 2.401529066264629364e-02 9.536308050155639648e-02 9.115124493837356567e-02
-2.554019987583160400e-01 6.274515390396118164e-02 8.910367637872695923e-02 1.103746704757213593e-02 8.434011042118072510e-02 2.083061188459396362e-01 8.570471405982971191e-02 8.558224886655807495e-02 6.020884588360786438e-02 4.024251550436019897e-02 5.262184515595436096e-02 -1.947819292545318604e-01 -1.092770509421825409e-02 -1.486375480890274048e-01 -6.753002852201461792e-02 2.239447087049484253e-01 -5.349597334861755371e-02 1.281996816396713257e-01 4.304992556571960449e-01 2.278839200735092163e-01 -2.787682169582694769e-04 -4.047613218426704407e-02 -1.242789104580879211e-01 -2.202975004911422729e-01 3.970507998019456863e-03 -1.167954280972480774e-01 -1.114275380969047546e-01 1.813536882400512695e-01 2.962677776813507080e-01 1.332334429025650024e-01 3.741097450256347656e-01 3.287874460220336914e-01
1.878491044044494629e-02 -3.442133218050003052e-02 -1.686838418245315552e-01 -1.604250222444534302e-01 1.253900378942489624e-01 2.839505299925804138e-02 -6.164632737636566162e-02 8.433128148317337036e-02 -5.454801023006439209e-02 2.766330540180206299e-01 1.373706459999084473e-01 -1.797720640897750854e-01 1.881592571735382080e-01 -1.169065684080123901e-01 -1.697765290737152100e-01 -5.221866816282272339e-02 -2.806712388992309570e-01 3.020942583680152893e-02 4.398200809955596924e-01 7.155675441026687622e-02 2.665604092180728912e-02 -1.327555775642395020e-01 -3.585239946842193604e-01 -1.951563805341720581e-01 2.012260854244232178e-01 -1.106264591217041016e-01 8.154375106096267700e-02 2.449262589216232300e-01 -1.522852778434753418e-01 1.816958338022232056e-01 1.098061054944992065e-01 2.338333576917648315e-01
3.701066970825195312e-02 -1.971412636339664459e-02 3.630894469097256660e-03 1.809837669134140015e-01 1.035200580954551697e-01 3.329659104347229004e-01 6.936429440975189209e-02 -5.226953700184822083e-02 2.673005126416683197e-02 1.198512166738510132e-01 1.408974379301071167e-01 -7.464619725942611694e-02 4.064141586422920227e-02 -2.042035385966300964e-02 -7.486847788095474243e-02 -1.138654258102178574e-02 -1.214964613318443298e-01 4.467802643775939941e-01 2.475436925888061523e-01 -2.792426049709320068e-01 -2.505713701248168945e-01 6.713885813951492310e-02 -5.701763555407524109e-02 -3.585821762681007385e-02 1.236315071582794189e-02 -4.578729867935180664e-01 2.112528681755065918e-01 -7.681624591350555420e-02 7.586207985877990723e-02 -7.505788654088973999e-02 2.787370383739471436e-01 1.147577762603759766e-01
2.359862923622131348e-01 3.483425080776214600e-02 -1.625016927719116211e-01 6.491702049970626831e-02 1.271409075707197189e-02 8.720438182353973389e-02 -9.969694167375564575e-02 3.596263006329536438e-02 -5.468040332198143005e-02 8.527036011219024658e-02 -1.362317986786365509e-02 -3.703047037124633789e-01 2.111275196075439453e-01 -8.984657377004623413e-02 -4.902894049882888794e-02 -8.256292343139648438e-02 -3.315851986408233643e-01 -2.204678356647491455e-01 3.120101690292358398e-01 -6.521905888803303242e-04 -1.651091873645782471e-01 -1.671639084815979004e-02 -2.646427154541015625e-01 -7.188963145017623901e-02 8.715524524450302124e-02 -1.435638517141342163e-01 -2.893551997840404510e-02 4.060627520084381104e-01 -2.236290425062179565e-01 2.157468497753143311e-01 -5.847091972827911377e-02 1.774288713932037354e-01
1.539732813835144043e-01 1.015642434358596802e-01 -5.233929306268692017e-02 7.890599220991134644e-02 1.010739952325820923e-01 6.221876293420791626e-02 1.492187827825546265e-01 2.085697203874588013e-01 5.382176116108894348e-02 9.965367615222930908e-02 8.155088126659393311e-02 -3.780398145318031311e-02 1.851334236562252045e-02 -1.121064424514770508e-01 -1.882315576076507568e-01 -4.498210549354553223e-02 2.409564107656478882e-01 3.646823763847351074e-01 1.810050383210182190e-02 9.567083418369293213e-02 -2.438510805368423462e-01 -2.820322476327419281e-02 -5.545389279723167419e-02 -9.643536061048507690e-03 1.564305834472179413e-02 3.266547247767448425e-02 1.843524724245071411e-01 -1.957450360059738159e-01 -1.123110875487327576e-01 1.523309350013732910e-01 4.639648795127868652e-01 4.660772085189819336e-01
-2.077971994876861572e-01 1.880075335502624512e-01 4.805610701441764832e-02 1.376223266124725342e-01 -5.873280018568038940e-02 3.742425143718719482e-01 -9.597245603799819946e-02 1.312726885080337524e-01 1.498906761407852173e-01 1.782244630157947540e-02 -2.066523730754852295e-01 -9.510317444801330566e-02 4.027826786041259766e-01 1.132718008011579514e-02 -8.001695573329925537e-02 -7.549385726451873779e-02 1.603458821773529053e-01 2.561944350600242615e-02 3.036773502826690674e-01 -1.956609040498733521e-01 -1.110220514237880707e-02 2.238027006387710571e-01 -1.502522230148315430e-01 -2.325553894042968750e-01 7.851573824882507324e-02 1.854043602943420410e-01 2.361702024936676025e-01 2.644706983119249344e-03 -2.173158377408981323e-01 -1.029598563909530640e-01 2.004982084035873413e-01 5.645257979631423950e-02
-9.903706610202789307e-02 2.193897217512130737e-01 -1.391362994909286499e-01 5.112059414386749268e-02 1.435303539037704468e-01 -5.554290860891342163e-02 2.038346230983734131e-02 -1.921448565553873777e-04 3.639940172433853149e-02 2.829722762107849121e-01 6.732037663459777832e-02 -2.985515296459197998e-01 3.120703995227813721e-01 7.776080165058374405e-03 -1.646032929420471191e-01 6.278703361749649048e-02 6.512062996625900269e-02 1.189172565937042236e-01 4.238605470163747668e-05 1.614250391721725464e-01 -3.033135235309600830e-01 -2.255403250455856323e-02 1.447186768054962158e-01 -3.385234773159027100e-01 1.699744015932083130e-01 -2.122131884098052979e-01 1.915730535984039307e-01 3.841861709952354431e-02 -2.146840244531631470e-01 -2.819147706031799316e-01 2.452176064252853394e-01 1.488279849290847778e-01
-3.305531144142150879e-01 -8.026064932346343994e-02 -3.875023126602172852e-01 1.854286491870880127e-01 1.632899045944213867e-01 2.384988516569137573e-01 -8.852908760309219360e-02 1.136759743094444275e-01 -5.379027500748634338e-02 1.313185393810272217e-01 -4.930468648672103882e-02 -2.004352211952209473e-01 1.046325489878654480e-01 -2.714056372642517090e-01 1.556719690561294556e-01 1.770759373903274536e-01 -2.787241339683532715e-02 1.724562942981719971e-01 1.531277000904083252e-01 -2.373244985938072205e-02 -9.464599937200546265e-02 3.819871842861175537e-01 -2.120849937200546265e-01 -3.935618326067924500e-02 2.472987174987792969e-01 1.213250532746315002e-01 1.677775979042053223e-01 -6.022283807396888733e-02 -1.540509015321731567e-01 -5.987568572163581848e-02 -1.158186141401529312e-02 3.834802657365798950e-02
-9.304527193307876587e-02 -2.040501385927200317e-01 -3.037080541253089905e-02 5.995022878050804138e-02 1.381445676088333130e-01 1.409682482481002808e-01 -2.014036923646926880e-01 1.826192736625671387e-01 2.351915538311004639e-01 2.876929640769958496e-01 -1.528464108705520630e-01 2.122091203927993774e-01 5.551692843437194824e-02 2.235885709524154663e-02 -7.124674320220947266e-02 -8.467101491987705231e-03 -1.947121769189834595e-01 2.282425910234451294e-01 2.047152817249298096e-01 1.883033215999603271e-01 -2.338755279779434204e-01 -1.135178580880165100e-01 -3.063644096255302429e-02 -7.363832741975784302e-02 2.964368164539337158e-01 -2.587242722511291504e-01 -9.416925162076950073e-02 1.556861102581024170e-01 -2.574551999568939209e-01 -1.799401342868804932e-01 2.931587100028991699e-01 -5.719762668013572693e-02
-8.413746953010559082e-02 1.011370941996574402e-01 -1.382609754800796509e-01 -2.726077735424041748e-01 -1.007672399282455444e-01 4.351344406604766846e-01 -2.301839366555213928e-02 7.369550317525863647e-02 7.820786535739898682e-02 8.681159466505050659e-02 5.114481225609779358e-02 -1.930809617042541504e-01 9.540360420942306519e-02 -3.104080446064472198e-02 -2.234818786382675171e-01 8.902582526206970215e-02 2.254454046487808228e-01 -3.474480286240577698e-02 1.998314112424850464e-01 8.126393705606460571e-02 -1.715614199638366699e-01 2.090939730405807495e-01 -1.410799026489257812e-01 -1.263449043035507202e-01 7.849707454442977905e-02 -1.212618872523307800e-01 9.442549198865890503e-02 -2.745978832244873047e-01 -1.163944453001022339e-01 4.955064505338668823e-02 2.494890987873077393e-01 4.138802587985992432e-01
-2.267719954252243042e-01 1.353353708982467651e-01 -1.004387214779853821e-01 1.656280159950256348e-01 -2.512939870357513428e-01 3.608636558055877686e-02 -3.162894248962402344e-01 2.191222012042999268e-01 1.372687518596649170e-01 2.054042667150497437e-01 1.691496185958385468e-02 -1.262526512145996094e-01 1.615392267704010010e-01 1.794292926788330078e-01 -1.882666647434234619e-01 1.514337062835693359e-01 -1.285785734653472900e-01 2.334667444229125977e-01 1.364261955022811890e-01 -1.859994083642959595e-01 1.600619032979011536e-02 2.638273239135742188e-01 -7.209296803921461105e-03 -1.410787850618362427e-01 3.812237977981567383e-01 -1.045151948928833008e-01 1.010893750935792923e-02 2.464507818222045898e-01 -1.371540576219558716e-01 1.896062046289443970e-01 1.511766389012336731e-02 -1.262227445840835571e-02
-2.156783491373062134e-01 -6.274794787168502808e-02 -3.726647794246673584e-02 1.746357232332229614e-01 -1.789475604891777039e-02 1.779329329729080200e-01 2.291549742221832275e-01 2.195269465446472168e-01 3.484014049172401428e-02 -1.424831449985504150e-01 -2.596888840198516846e-01 -1.638387888669967651e-01 3.941935673356056213e-02 -9.920217096805572510e-02 -3.067286498844623566e-02 -9.056607633829116821e-02 -1.171169150620698929e-02 1.916901022195816040e-02 1.204303354024887085e-01 6.529567390680313110e-02 -2.976878881454467773e-01 -1.934090554714202881e-01 -2.990008294582366943e-01 -1.501317024230957031e-01 3.919386565685272217e-01 -1.779834739863872528e-02 8.149136602878570557e-02 1.170916855335235596e-01 -2.875799536705017090e-01 -2.998519539833068848e-01 1.159617602825164795e-01 1.762317866086959839e-01
-1.196630224585533142e-01 -1.012908741831779480e-01 8.815545588731765747e-02 1.574410200119018555e-01 1.787828952074050903e-01 2.301283329725265503e-01 -4.672113433480262756e-02 7.908001542091369629e-02 -1.075598299503326416e-01 -2.145288586616516113e-01 -1.798941493034362793e-01 -1.779451966285705566e-01 1.720047891139984131e-01 -1.140238791704177856e-01 -3.326852619647979736e-01 -4.242588952183723450e-02 1.033848822116851807e-01 3.529696166515350342e-01 1.378168165683746338e-01 1.710370928049087524e-01 -1.951148062944412231e-01 2.336829453706741333e-01 -3.992714360356330872e-02 7.995627820491790771e-02 3.560877144336700439e-01 -3.850517049431800842e-02 2.299762815237045288e-01 1.441725641489028931e-01 -2.629312276840209961e-01 5.322659388184547424e-02 -6.872297078371047974e-02 -9.992874413728713989e-02
2.546503953635692596e-02 1.142202764749526978e-01 2.094909399747848511e-01 1.204839348793029785e-01 -1.057661026716232300e-01 1.448601186275482178e-01 -1.900543123483657837e-01 9.426275640726089478e-02 -1.942530125379562378e-01 5.489483475685119629e-02 -7.937563210725784302e-02 -1.359545886516571045e-01 -6.452941894531250000e-02 -1.438654363155364990e-01 5.177942663431167603e-02 1.097106039524078369e-01 -4.546307772397994995e-02 3.795768320560455322e-01 2.733757197856903076e-01 2.210580855607986450e-01 -1.509114652872085571e-01 7.047872245311737061e-02 5.661598220467567444e-02 1.229766607284545898e-01 1.608994007110595703e-01 -1.572483927011489868e-01 1.146166995167732239e-01 -3.330795764923095703e-01 -3.628279566764831543e-01 1.355397254228591919e-01 2.781167626380920410e-01 1.665514558553695679e-01
6.711056921631097794e-03 1.269147396087646484e-01 1.580726653337478638e-01 2.202464342117309570e-01 1.383016258478164673e-01 1.985608190298080444e-01 -7.797966152429580688e-02 -2.769892476499080658e-02 -1.089021116495132446e-01 -3.564836829900741577e-02 -1.297651976346969604e-01 -1.322552412748336792e-01 1.122934743762016296e-01 -2.637948989868164062e-01 -4.485276062041521072e-03 2.842161338776350021e-03 -6.807637214660644531e-02 2.106301337480545044e-01 3.581277430057525635e-01 1.724821180105209351e-01 -2.295239269733428955e-01 8.656653016805648804e-02 4.272542521357536316e-02 3.257845640182495117e-01 -9.949281811714172363e-02 -8.722345530986785889e-02 2.811542451381683350e-01 1.686759144067764282e-01 -2.916128039360046387e-01 2.546442151069641113e-01 2.546766102313995361e-01 -1.935423351824283600e-02
-1.747417896986007690e-01 6.834958679974079132e-03 1.560596078634262085e-01 1.556587964296340942e-01 -4.059256613254547119e-02 2.125623375177383423e-01 3.187384307384490967e-01 2.037377208471298218e-01 4.266673326492309570e-02 2.819874882698059082e-01 -5.540348961949348450e-02 -2.240846604108810425e-01 -1.054964307695627213e-02 -4.318367689847946167e-02 8.244867622852325439e-02 1.815043017268180847e-02 5.402601882815361023e-02 2.758096754550933838e-01 1.116137579083442688e-01 -6.850975006818771362e-02 -2.077272385358810425e-01 2.620701789855957031e-01 -5.915076285600662231e-02 9.122317284345626831e-02 4.058700501918792725e-01 -2.015431076288223267e-01 -2.288621664047241211e-02 2.534268796443939209e-01 8.539577573537826538e-02 2.823385000228881836e-01 6.039600446820259094e-02 8.141888678073883057e-02
3.037641644477844238e-01 3.034000694751739502e-01 2.859651483595371246e-02 2.323914021253585815e-01 1.471098214387893677e-01 3.344238996505737305e-01 -6.087704747915267944e-02 1.874198168516159058e-01 9.620949625968933105e-02 -2.846660651266574860e-02 -1.290635913610458374e-01 -2.326454818248748779e-01 -4.337798058986663818e-02 -1.540488451719284058e-01 -1.653758883476257324e-01 4.528101533651351929e-02 -7.499882578849792480e-02 4.991399869322776794e-02 2.999330759048461914e-01 1.281307935714721680e-01 -1.063681989908218384e-01 -4.775540530681610107e-02 1.521397531032562256e-01 1.208166033029556274e-01 8.861336391419172287e-04 -2.568092644214630127e-01 1.731409579515457153e-01 2.837109863758087158e-01 -2.578010559082031250e-01 -9.430167078971862793e-02 1.813851445913314819e-01 4.659882187843322754e-02
-2.063606977462768555e-01 -8.300615847110748291e-02 -9.153956174850463867e-02 6.748989224433898926e-02 1.063830032944679260e-01 2.754527330398559570e-01 -9.219530969858169556e-02 1.392515748739242554e-01 -1.003702208399772644e-01 3.981017321348190308e-02 -1.464713960886001587e-01 -1.684511601924896240e-01 2.022082954645156860e-01 -1.807789504528045654e-01 -2.569189071655273438e-01 -1.149366516619920731e-02 -1.993802189826965332e-01 3.496676087379455566e-01 1.839225739240646362e-01 4.128000140190124512e-01 -7.500540465116500854e-02 1.561329960823059082e-01 1.025863140821456909e-01 5.202953703701496124e-03 2.292786389589309692e-01 -5.538272857666015625e-02 3.647988140583038330e-01 -4.995072260499000549e-02 -1.157597377896308899e-01 -5.224310234189033508e-02 -7.769726961851119995e-02 -3.361079469323158264e-02
-1.392653286457061768e-01 5.199612304568290710e-02 -1.274077445268630981e-01 9.978734701871871948e-02 9.125415235757827759e-02 2.364125698804855347e-01 7.299215346574783325e-02 1.803184896707534790e-01 2.645246684551239014e-01 1.647542268037796021e-01 8.716774731874465942e-02 -2.991901012137532234e-03 -1.266727596521377563e-02 -7.083047181367874146e-02 1.508881002664566040e-01 3.270511627197265625e-01 -1.342705637216567993e-01 5.951146781444549561e-02 2.049844153225421906e-02 -6.716791074723005295e-03 -7.268577814102172852e-02 1.943214982748031616e-02 -5.643595382571220398e-02 -1.543238013982772827e-01 1.382836699485778809e-01 -2.404532432556152344e-01 2.046532034873962402e-01 4.988219141960144043e-01 -2.780541181564331055e-01 1.340902149677276611e-01 9.346044063568115234e-02 2.892169356346130371e-01
1.540002971887588501e-01 5.613933503627777100e-02 2.675988972187042236e-01 9.157830476760864258e-02 3.871896117925643921e-02 9.546153992414474487e-02 2.626582086086273193e-01 1.059075742959976196e-01 2.328584790229797363e-01 1.777782589197158813e-01 -4.908802919089794159e-03 -2.064468562602996826e-01 1.824669688940048218e-01 -3.213945329189300537e-01 -2.379950881004333496e-02 -8.849014341831207275e-02 -1.282088309526443481e-01 3.417188301682472229e-02 4.233926832675933838e-01 -1.156262010335922241e-01 -5.039691179990768433e-02 1.723379045724868774e-01 -2.008973211050033569e-01 -1.842307001352310181e-01 1.649874746799468994e-01 4.244292527437210083e-02 1.050688326358795166e-01 3.229565322399139404e-01 -7.940196990966796875e-02 2.092293500900268555e-01 1.239968389272689819e-01 4.758375883102416992e-02
9.817267954349517822e-02 2.754111588001251221e-01 4.187361150979995728e-02 2.794220447540283203e-01 1.896163374185562134e-01 1.854882538318634033e-01 -2.607256174087524414e-01 -5.509930104017257690e-02 -4.072688985615968704e-03 -6.851498037576675415e-02 -1.799032539129257202e-01 -3.884391784667968750e-01 1.675243675708770752e-01 -2.916383445262908936e-01 -8.828897029161453247e-02 -6.737198680639266968e-02 2.746352180838584900e-02 2.693610489368438721e-01 2.882882058620452881e-01 2.171665728092193604e-01 -1.067578345537185669e-01 -8.514992892742156982e-02 9.270756272599101067e-04 1.211649626493453979e-01 1.058806404471397400e-01 4.954389482736587524e-02 2.305181920528411865e-01 1.030113995075225830e-01 -6.689895689487457275e-02 2.154477834701538086e-01 1.207420751452445984e-01 -9.830563329160213470e-03
-1.946318000555038452e-01 1.501683890819549561e-01 -2.969701588153839111e-01 7.522998005151748657e-02 9.962523728609085083e-02 2.581626772880554199e-01 -2.027925848960876465e-01 1.281398236751556396e-01 2.559261620044708252e-01 1.992421448230743408e-01 6.253960728645324707e-02 -2.162390351295471191e-01 -9.402021765708923340e-02 1.689279377460479736e-01 1.130808889865875244e-01 -1.104086786508560181e-01 -9.574441611766815186e-02 2.100318111479282379e-02 -1.248131617903709412e-01 1.009156703948974609e-01 -3.384319320321083069e-02 9.079290553927421570e-03 1.297154091298580170e-02 2.008799612522125244e-01 6.751286331564188004e-03 -2.262352108955383301e-01 2.993967235088348389e-01 4.148355722427368164e-01 -1.185402870178222656e-01 1.848398149013519287e-01 1.294675171375274658e-01 1.957696825265884399e-01
-8.646352589130401611e-02 -2.204542756080627441e-01 3.709162399172782898e-02 1.736486405134201050e-01 9.512036293745040894e-02 4.344970881938934326e-01 1.190114766359329224e-01 1.180664375424385071e-01 -2.149546891450881958e-01 6.085209921002388000e-02 -3.217640519142150879e-02 -1.590346917510032654e-02 1.353570520877838135e-01 -1.248564273118972778e-01 -2.133808732032775879e-01 -1.622802391648292542e-02 -1.667546033859252930e-01 2.223873436450958252e-01 6.461195647716522217e-02 2.307727634906768799e-01 -1.020874828100204468e-01 2.879884839057922363e-01 1.474340707063674927e-01 -7.608605176210403442e-02 3.868434429168701172e-01 -3.316066041588783264e-02 3.749029338359832764e-01 -3.095191903412342072e-02 4.015470668673515320e-02 -3.438201919198036194e-02 -1.453144103288650513e-02 6.863457709550857544e-02
-9.157419949769973755e-02 7.648456376045942307e-03 -1.737263500690460205e-01 1.840552538633346558e-01 -5.830303300172090530e-03 8.974418044090270996e-02 -1.740685254335403442e-01 -1.229535415768623352e-01 -3.685832256451249123e-03 3.046721518039703369e-01 5.070612579584121704e-02 -1.358953025192022324e-02 1.741574406623840332e-01 3.925644159317016602e-01 -1.588951796293258667e-01 4.509753733873367310e-02 2.582949697971343994e-01 1.990609467029571533e-01 2.417241185903549194e-01 1.544733643531799316e-01 -8.350360393524169922e-02 2.087732590734958649e-02 -1.639271378517150879e-01 -1.793933510780334473e-01 2.119985967874526978e-01 -2.217739447951316833e-02 -9.883395396173000336e-03 6.364359706640243530e-02 -2.542315721511840820e-01 -9.146117419004440308e-02 3.176832795143127441e-01 2.967786490917205811e-01
-3.346855938434600830e-01 2.596929073333740234e-01 -1.924086362123489380e-01 3.590357303619384766e-02 -5.658274143934249878e-02 1.744044721126556396e-01 -3.380578458309173584e-01 3.211872279644012451e-01 7.032696157693862915e-02 8.585149049758911133e-02 -1.092498525977134705e-01 3.570158407092094421e-02 2.411907613277435303e-01 -1.037026047706604004e-01 -2.789171226322650909e-02 -3.854032978415489197e-02 1.220916658639907837e-01 1.585780084133148193e-01 2.596816122531890869e-01 5.178578197956085205e-02 -9.598284959793090820e-02 2.723734974861145020e-01 -1.691247671842575073e-01 -1.832812726497650146e-01 2.070865333080291748e-01 1.285602748394012451e-01 1.861421465873718262e-01 -7.039448246359825134e-03 -3.582157939672470093e-02 5.748378112912178040e-02 1.077200248837471008e-01 2.615108788013458252e-01
-2.378648705780506134e-02 -1.040519699454307556e-01 -2.622968852519989014e-01 3.808279708027839661e-02 8.562703430652618408e-02 5.157823115587234497e-02 -8.423507213592529297e-02 2.092882245779037476e-01 2.435280084609985352e-01 -1.687463074922561646e-01 -5.057745426893234253e-02 -7.388976216316223145e-02 8.723648637533187866e-02 -1.003830879926681519e-01 -2.802651822566986084e-01 -1.997006386518478394e-01 -1.343620866537094116e-01 3.076030313968658447e-01 2.560516893863677979e-01 2.694114744663238525e-01 -8.243554085493087769e-02 2.949660718441009521e-01 -9.717770665884017944e-02 -2.433211356401443481e-01 1.736921072006225586e-01 -8.785553276538848877e-03 2.764781564474105835e-02 2.063464075326919556e-01 3.558947518467903137e-02 9.377780556678771973e-02 3.363033533096313477e-01 1.246431991457939148e-01
4.755198955535888672e-02 -3.014976903796195984e-02 -1.529514510184526443e-02 -9.471747092902660370e-03 -7.709560543298721313e-02 2.015490382909774780e-01 -4.157726839184761047e-02 2.030153200030326843e-02 1.538229137659072876e-01 1.810891628265380859e-01 2.232991456985473633e-01 -1.242838352918624878e-01 2.032922208309173584e-01 1.114016473293304443e-01 -3.052787780761718750e-01 -3.118425980210304260e-02 -7.064384222030639648e-02 -1.599556207656860352e-02 1.953011602163314819e-01 -2.582134902477264404e-01 -1.929643899202346802e-01 -1.318746805191040039e-01 -4.944792687892913818e-01 2.349608764052391052e-02 2.858890891075134277e-01 -7.312740385532379150e-02 1.064173430204391479e-01 4.119107127189636230e-02 -2.610539086163043976e-02 9.388490021228790283e-02 1.350739747285842896e-01 3.748820126056671143e-01
-6.406186614185571671e-03 3.761077765375375748e-03 -2.088134642690420151e-03 7.428245991468429565e-02 -1.040277555584907532e-01 2.016989737749099731e-01 -2.836146950721740723e-01 1.376891285181045532e-01 3.382513821125030518e-01 -3.925207853317260742e-01 -5.075239017605781555e-02 -8.503313362598419189e-02 5.730659142136573792e-02 1.810655593872070312e-01 -1.272625103592872620e-02 -4.948128759860992432e-02 -2.293973602354526520e-02 2.785361111164093018e-01 2.726556658744812012e-01 3.469867110252380371e-01 -3.178274035453796387e-01 2.196088135242462158e-01 1.192225515842437744e-01 -4.204379767179489136e-02 2.108991593122482300e-01 7.376215886324644089e-03 1.478134989738464355e-01 9.859392419457435608e-03 -1.232106145471334457e-02 -6.268355064094066620e-04 -6.935616582632064819e-02 1.305209249258041382e-01
9.530943632125854492e-02 -1.518059819936752319e-01 -7.650620490312576294e-02 1.323815137147903442e-01 1.912768930196762085e-01 2.039121985435485840e-01 -3.327588140964508057e-01 -2.815946564078330994e-02 -1.154371500015258789e-01 9.113075584173202515e-02 4.794902354478836060e-02 -3.941924870014190674e-01 3.164803385734558105e-01 -2.432247996330261230e-01 -6.626011431217193604e-02 -2.132148481905460358e-03 2.236256152391433716e-01 2.989756762981414795e-01 6.860873103141784668e-02 8.424367010593414307e-02 -1.050169616937637329e-01 1.120826229453086853e-01 -8.829554170370101929e-02 -1.450587958097457886e-01 -6.861305236816406250e-02 -2.312096804380416870e-01 2.664247155189514160e-01 -6.509276479482650757e-02 -4.001292958855628967e-02 2.322331368923187256e-01 1.311325430870056152e-01 4.507939517498016357e-02
-2.087910473346710205e-01 5.024223402142524719e-02 -1.066891774535179138e-01 1.801016926765441895e-02 -1.218443140387535095e-01 5.990919470787048340e-01 -1.086465641856193542e-01 8.107908070087432861e-02 -3.873257711529731750e-02 5.743170157074928284e-02 -4.526947811245918274e-02 -1.703525185585021973e-01 2.301045060157775879e-01 1.513762921094894409e-01 -6.369301676750183105e-02 8.687330037355422974e-02 1.110873743891716003e-01 -6.954415142536163330e-02 6.145679578185081482e-02 -6.452837493270635605e-03 7.500059157609939575e-02 1.512532085180282593e-01 -1.019659712910652161e-01 -1.392220705747604370e-01 8.262730389833450317e-02 8.843113481998443604e-02 3.867271542549133301e-01 1.416957080364227295e-01 -1.247527822852134705e-01 1.144139617681503296e-01 6.759318057447671890e-03 3.666676878929138184e-01
5.069594457745552063e-02 2.891666255891323090e-03 -2.006810158491134644e-01 -1.065915226936340332e-01 6.066970899701118469e-02 3.454961776733398438e-01 -1.342817395925521851e-01 2.656714916229248047e-01 -6.208078190684318542e-02 -1.347270458936691284e-01 -1.760793030261993408e-01 -2.694799900054931641e-01 5.165516212582588196e-02 1.441397815942764282e-01 2.983579039573669434e-01 -5.965176224708557129e-02 -1.977396942675113678e-02 3.766377568244934082e-01 2.438678890466690063e-01 5.432886257767677307e-02 9.005837887525558472e-02 3.477011620998382568e-01 -2.822407707571983337e-02 7.484562695026397705e-02 1.065120846033096313e-01 -7.617882639169692993e-02 2.784181013703346252e-02 1.192041933536529541e-01 -2.187265306711196899e-01 8.794232271611690521e-03 -1.179447025060653687e-01 2.417414486408233643e-01
2.814116142690181732e-02 2.044160515069961548e-01 -1.409887075424194336e-01 1.291061192750930786e-01 8.746174722909927368e-02 1.798820644617080688e-01 2.332174405455589294e-02 2.466423213481903076e-01 2.351412922143936157e-01 -2.838574349880218506e-03 -1.594376266002655029e-01 4.166722670197486877e-02 1.125744804739952087e-01 -1.625302135944366455e-01 -1.192359626293182373e-01 2.067586034536361694e-02 -7.727438211441040039e-02 2.499973624944686890e-01 -1.067481935024261475e-01 -1.444931328296661377e-01 -3.211909532546997070e-01 1.642539948225021362e-01 -7.787332683801651001e-02 1.353787779808044434e-01 5.070370063185691833e-02 -1.009737402200698853e-01 -5.101288482546806335e-02 1.435306519269943237e-01 -4.506160914897918701e-01 -7.387525588274002075e-02 -1.493861228227615356e-01 4.015297591686248779e-01
1.261661648750305176e-01 -2.426077425479888916e-02 2.989112772047519684e-02 -6.632081419229507446e-02 1.035746634006500244e-01 1.189106553792953491e-01 -8.502202481031417847e-02 -2.336559295654296875e-01 2.392216175794601440e-01 -3.117544762790203094e-02 1.229707524180412292e-01 -3.568843305110931396e-01 3.155923634767532349e-02 -5.910553969442844391e-03 -1.054907143115997314e-01 2.572860755026340485e-02 -1.365389525890350342e-01 -2.254471331834793091e-01 4.409100413322448730e-01 -3.712621703743934631e-02 -2.794824242591857910e-01 1.326847970485687256e-01 -2.493611574172973633e-01 -9.566374123096466064e-02 3.000575006008148193e-01 5.836304649710655212e-02 2.892953529953956604e-02 2.311787605285644531e-01 -1.781388670206069946e-01 1.161306202411651611e-01 1.425182968378067017e-01 1.801443248987197876e-01
1.606768369674682617e-01 9.931776672601699829e-02 -2.310291081666946411e-01 -1.670705229043960571e-01 1.406676620244979858e-01 4.662061575800180435e-03 1.584394127130508423e-01 2.207845002412796021e-01 1.002624705433845520e-01 4.014042392373085022e-02 -2.295894324779510498e-01 -2.772339582443237305e-01 3.297599852085113525e-01 -2.732077240943908691e-01 -3.865728899836540222e-02 1.157892644405364990e-01 -1.586456000804901123e-01 4.139576852321624756e-02 1.306390017271041870e-01 -1.269231587648391724e-01 -1.384700983762741089e-01 2.031708657741546631e-01 -1.029050573706626892e-01 -1.129404902458190918e-01 2.655324935913085938e-01 -4.709464497864246368e-03 9.321115165948867798e-02 1.451793313026428223e-01 -1.552724242210388184e-01 3.402833044528961182e-01 1.663159430027008057e-01 1.952967494726181030e-01
1.579771041870117188e-01 1.738768629729747772e-02 -1.190254986286163330e-01 -3.205470368266105652e-02 2.733759582042694092e-01 1.673251390457153320e-01 -3.167843818664550781e-01 3.564481735229492188e-01 -2.789586037397384644e-02 -1.030979007482528687e-01 5.118045955896377563e-02 -9.321302175521850586e-02 3.355888128280639648e-01 -2.035257369279861450e-01 5.322669818997383118e-02 -2.006118930876255035e-02 -1.518377196043729782e-02 3.233265876770019531e-01 6.678743660449981689e-02 8.171691000461578369e-02 -1.932786256074905396e-01 2.340890765190124512e-01 -1.466642618179321289e-01 -2.774254977703094482e-01 1.887111738324165344e-02 9.905984252691268921e-02 3.390989825129508972e-02 1.912857145071029663e-01 -1.460248231887817383e-02 -1.042265966534614563e-01 2.046528011560440063e-01 2.049544453620910645e-01
-7.090886589139699936e-03 1.698741465806961060e-01 3.911678120493888855e-02 4.188363254070281982e-01 1.964291185140609741e-01 1.366952955722808838e-01 -1.376384198665618896e-01 -8.405622793361544609e-04 -1.524680480360984802e-02 -6.491190940141677856e-02 -6.869566440582275391e-02 -9.721893817186355591e-02 9.269183129072189331e-02 1.519754528999328613e-01 2.586715519428253174e-01 3.018165230751037598e-01 -1.980688571929931641e-01 2.333251535892486572e-01 2.637760043144226074e-01 3.701634332537651062e-02 -2.175069451332092285e-01 2.410372346639633179e-01 -1.309091448783874512e-01 -1.756856888532638550e-01 1.735632419586181641e-01 -1.858070045709609985e-01 1.778855174779891968e-01 5.942342430353164673e-02 -4.955153539776802063e-02 -8.840705454349517822e-02 -2.853811085224151611e-01 -6.865499541163444519e-03
6.986266374588012695e-02 -7.629919052124023438e-02 -1.007204502820968628e-01 4.029172360897064209e-01 -4.020408913493156433e-02 8.212501555681228638e-02 -6.808577477931976318e-02 -5.693807452917098999e-02 1.735450178384780884e-01 1.047888956964015961e-02 3.099150359630584717e-01 -1.320648659020662308e-02 1.509495228528976440e-01 3.162571787834167480e-01 -2.866329550743103027e-01 1.257314085960388184e-01 -1.210594400763511658e-01 9.983330219984054565e-02 9.189995378255844116e-02 -1.022514402866363525e-01 -8.513021469116210938e-02 3.606570065021514893e-01 -1.882205903530120850e-01 -4.616622626781463623e-02 2.573751211166381836e-01 8.037492632865905762e-02 8.617410063743591309e-02 1.510212868452072144e-01 -1.366352587938308716e-01 -9.109812229871749878e-02 1.110230907797813416e-01 3.044995069503784180e-01
3.800169005990028381e-02 8.568795025348663330e-02 4.577413201332092285e-02 1.280791163444519043e-01 -2.019712626934051514e-01 1.359517425298690796e-01 4.666809737682342529e-02 1.513485461473464966e-01 1.612228453159332275e-01 2.854110598564147949e-01 2.075199633836746216e-01 -3.774327337741851807e-01 1.951637864112854004e-02 -3.670620173215866089e-02 1.040692999958992004e-01 -1.717969775199890137e-01 -1.097077578306198120e-01 2.393934316933155060e-02 8.910077065229415894e-02 -1.265509873628616333e-01 -2.346548438072204590e-01 -1.170728802680969238e-01 3.483819961547851562e-02 1.854060217738151550e-02 2.467500269412994385e-01 -4.795114994049072266e-01 9.539485722780227661e-02 2.048541158437728882e-01 -2.381447106599807739e-01 1.511581242084503174e-01 1.247480437159538269e-01 9.702483564615249634e-02
9.880544990301132202e-02 -8.371350169181823730e-02 -1.140734180808067322e-01 5.162303447723388672e-01 3.788335993885993958e-02 2.374681457877159119e-02 -1.556501090526580811e-01 1.182426363229751587e-01 1.493958830833435059e-01 -4.933866485953330994e-02 2.720564007759094238e-01 3.682520240545272827e-02 -5.713911354541778564e-02 9.709583222866058350e-02 -3.128985688090324402e-02 1.625609248876571655e-01 -1.427589803934097290e-01 9.841531515121459961e-03 1.387670338153839111e-01 -1.260885037481784821e-02 -2.352450340986251831e-01 2.654167115688323975e-01 -4.939921200275421143e-02 -1.834980249404907227e-01 1.371729373931884766e-01 2.099169418215751648e-02 1.899096220731735229e-01 1.082592457532882690e-01 -3.049976527690887451e-01 2.040614783763885498e-01 2.653765678405761719e-01 2.221968770027160645e-01
1.119661629199981689e-01 -7.406848017126321793e-04 -6.155313923954963684e-03 1.173156872391700745e-01 -2.664035260677337646e-01 3.062616288661956787e-01 -1.515047252178192139e-01 -5.194484069943428040e-02 -6.198659166693687439e-02 1.647097766399383545e-01 1.468839943408966064e-01 -7.465427368879318237e-02 1.897870749235153198e-01 2.712572459131479263e-03 -1.938672661781311035e-01 -4.687516763806343079e-02 5.427719652652740479e-02 1.947361417114734650e-02 4.232842922210693359e-01 -1.557551026344299316e-01 -2.136246562004089355e-01 -2.185055166482925415e-01 -3.601996600627899170e-01 1.778363734483718872e-01 2.291510999202728271e-01 1.110957786440849304e-01 -1.709728036075830460e-03 1.697390079498291016e-01 -5.320830270648002625e-02 4.863248020410537720e-02 1.733869910240173340e-01 2.426621168851852417e-01
9.743425250053405762e-02 1.502202451229095459e-01 -1.485040187835693359e-01 1.583116501569747925e-01 -2.323047965764999390e-01 1.876938939094543457e-01 -1.586438119411468506e-01 6.199164316058158875e-02 2.045533210039138794e-01 2.979471981525421143e-01 2.875080518424510956e-02 -2.473929226398468018e-01 -2.512855529785156250e-01 -6.963519006967544556e-02 -6.138864532113075256e-02 -7.418472319841384888e-02 1.958464831113815308e-02 4.430413544178009033e-01 -2.160403132438659668e-02 -8.515989780426025391e-02 -2.485710233449935913e-01 -1.348734050989151001e-01 -4.277334734797477722e-02 1.265078037977218628e-01 6.795644760131835938e-02 -2.029816955327987671e-01 1.677110493183135986e-01 5.405610892921686172e-03 -5.915642902255058289e-02 6.492555141448974609e-02 1.754960119724273682e-01 3.435392975807189941e-01
-2.657375633716583252e-01 -1.072548143565654755e-02 -1.586868241429328918e-02 1.891554743051528931e-01 6.276670098304748535e-02 1.452289521694183350e-01 -2.311170846223831177e-02 1.112759336829185486e-01 1.678930670022964478e-01 1.778288334608078003e-01 1.345988959074020386e-01 -2.180756330490112305e-01 -2.209024876356124878e-01 7.774083316326141357e-02 -1.140687540173530579e-01 4.437485337257385254e-02 -3.356465697288513184e-01 1.758350729942321777e-01 6.198903545737266541e-03 -1.016100868582725525e-01 -1.661063358187675476e-02 -6.430899351835250854e-02 -1.393830478191375732e-01 -1.131585538387298584e-01 1.922567486763000488e-01 -2.158791571855545044e-01 3.452935814857482910e-01 1.849233508110046387e-01 -4.202277064323425293e-01 1.913135945796966553e-01 9.468699991703033447e-02 1.012411639094352722e-01
-1.007701233029365540e-01 1.594508253037929535e-02 7.517290301620960236e-03 -4.872778430581092834e-02 1.177494823932647705e-01 2.264566570520401001e-01 -1.127765998244285583e-01 2.390318512916564941e-01 6.057703867554664612e-02 3.016088604927062988e-01 1.570108532905578613e-01 -1.010763272643089294e-01 1.240407451987266541e-01 1.127902492880821228e-01 1.181674674153327942e-01 9.677335619926452637e-02 6.413813680410385132e-02 2.292159050703048706e-01 1.989355776458978653e-03 1.764857582747936249e-02 -3.208041191101074219e-01 -1.475290022790431976e-02 -8.482063561677932739e-02 2.292343825101852417e-01 -1.679178327322006226e-01 -3.002791106700897217e-01 3.317178189754486084e-01 1.947549432516098022e-01 1.021922081708908081e-01 9.701648354530334473e-02 1.922749727964401245e-02 4.059740304946899414e-01
-1.180083453655242920e-01 9.325561672449111938e-02 2.318385690450668335e-01 1.393088251352310181e-01 -5.030875653028488159e-02 2.655535936355590820e-01 -3.566588163375854492e-01 6.200244650244712830e-02 -3.450216725468635559e-02 1.594416499137878418e-01 -1.122436020523309708e-02 -5.290042236447334290e-02 1.065379008650779724e-01 1.320513188838958740e-01 -3.928405046463012695e-02 7.528631389141082764e-02 -1.161737143993377686e-01 -2.475578337907791138e-02 2.078658044338226318e-01 2.215225845575332642e-01 -4.460697248578071594e-02 1.051755174994468689e-01 1.808366477489471436e-01 -3.021649420261383057e-01 1.572696417570114136e-01 6.314759701490402222e-02 -7.198105007410049438e-02 1.183566004037857056e-01 -4.398699849843978882e-02 -2.119992524385452271e-01 -3.421569243073463440e-03 5.443694591522216797e-01
-5.937916412949562073e-02 3.125874400138854980e-01 -2.236971445381641388e-02 -2.662684619426727295e-01 -1.843854933977127075e-01 1.805490106344223022e-01 -2.352757006883621216e-01 7.754815369844436646e-02 8.729108422994613647e-02 1.020512059330940247e-01 2.062854766845703125e-01 -2.598851025104522705e-01 2.172325365245342255e-02 4.574574902653694153e-02 -5.522517859935760498e-02 7.677190005779266357e-02 1.216402202844619751e-01 4.145670533180236816e-01 -1.273477971553802490e-01 2.028537914156913757e-02 -3.440023064613342285e-01 1.677779853343963623e-01 -1.651682853698730469e-01 -1.210274770855903625e-01 5.476839840412139893e-02 -8.677676320075988770e-02 -9.677401930093765259e-02 1.122247576713562012e-01 -1.619051098823547363e-01 -4.038608819246292114e-02 3.022729158401489258e-01 1.278830021619796753e-01
1.974336653947830200e-01 9.965555742383003235e-03 -3.360869288444519043e-01 -6.565028429031372070e-02 -2.091721445322036743e-01 9.215991199016571045e-02 -2.751435637474060059e-01 -9.268955886363983154e-02 3.420907258987426758e-01 2.407926768064498901e-01 7.352853566408157349e-02 -7.307933177798986435e-03 3.163819313049316406e-01 1.298102270811796188e-02 -1.411274373531341553e-01 9.893856197595596313e-02 -4.878929629921913147e-02 2.941995263099670410e-01 1.128453537821769714e-01 -1.101365834474563599e-01 -1.659502238035202026e-01 9.179666638374328613e-02 -1.261742264032363892e-01 -5.677736550569534302e-02 3.334163501858711243e-02 -1.315322369337081909e-01 -9.550061821937561035e-02 3.158964514732360840e-01 -2.877859631553292274e-03 1.131532788276672363e-01 2.212323397397994995e-01 1.966952830553054810e-01
-2.668901681900024414e-01 1.939684450626373291e-01 6.670080125331878662e-02 -8.402883075177669525e-03 -2.120807021856307983e-01 2.354250103235244751e-01 -1.888676285743713379e-01 3.752958774566650391e-02 -7.905077189207077026e-02 -2.464230805635452271e-01 -2.882770597934722900e-01 -1.948323845863342285e-01 -8.264858275651931763e-02 -1.787133663892745972e-01 -2.686031460762023926e-01 1.569484472274780273e-01 -1.352467536926269531e-01 1.478432118892669678e-01 3.882361948490142822e-01 2.886671945452690125e-02 -1.011446118354797363e-01 2.540605366230010986e-01 6.868244707584381104e-02 5.258202180266380310e-02 1.961693540215492249e-02 -8.214411884546279907e-02 5.914951488375663757e-02 6.405564397573471069e-02 -4.918888956308364868e-02 2.282285392284393311e-01 1.182246953248977661e-01 2.614748775959014893e-01
-2.511440813541412354e-01 2.348099648952484131e-01 -3.922203183174133301e-02 2.332254797220230103e-01 -1.245701685547828674e-01 6.877673417329788208e-02 7.062327116727828979e-02 1.080656945705413818e-01 -9.227637201547622681e-02 1.802568584680557251e-01 9.733084589242935181e-02 -3.720935285091400146e-01 1.483213156461715698e-01 -1.536538451910018921e-01 -2.880067825317382812e-01 1.183702126145362854e-01 1.552642434835433960e-01 2.458863556385040283e-01 -1.052115187048912048e-01 8.813033252954483032e-02 -3.134187459945678711e-01 -7.357744872570037842e-02 -2.525480650365352631e-02 -1.250735074281692505e-01 -1.903547495603561401e-01 8.658973127603530884e-02 1.436460912227630615e-01 2.665073573589324951e-01 -1.233744472265243530e-01 -9.802336245775222778e-02 1.786580234766006470e-01 2.048681974411010742e-01
1.343642175197601318e-01 1.043224483728408813e-01 -2.009820342063903809e-01 2.325199991464614868e-01 5.873592570424079895e-03 1.319798529148101807e-01 -1.492700874805450439e-01 -7.542849332094192505e-02 -1.264215353876352310e-02 2.166539728641510010e-01 4.407020658254623413e-02 -2.000790387392044067e-01 1.860892623662948608e-01 1.506754606962203979e-01 -7.773195207118988037e-02 2.537095546722412109e-01 -1.623792573809623718e-02 1.937766075134277344e-01 -1.278019994497299194e-01 3.894891589879989624e-02 -2.388279139995574951e-01 -4.538110271096229553e-02 -3.850649893283843994e-01 2.241389453411102295e-01 5.703258141875267029e-02 -1.983120590448379517e-01 1.255613416433334351e-01 2.472325414419174194e-01 1.125580519437789917e-01 2.432039082050323486e-01 3.260731101036071777e-01 5.897268652915954590e-02
1.297063976526260376e-01 -7.107210159301757812e-02 -1.598075479269027710e-01 3.113074004650115967e-01 -4.659601673483848572e-02 -5.105055123567581177e-02 4.353692755103111267e-02 -1.636053808033466339e-02 2.328752279281616211e-01 -1.272646188735961914e-01 -2.118745744228363037e-01 -3.612839579582214355e-01 3.946901857852935791e-02 1.398048549890518188e-01 2.120113745331764221e-02 -2.444846555590629578e-02 -5.955896526575088501e-02 2.739494740962982178e-01 4.682417958974838257e-02 -6.899778544902801514e-02 -1.979224085807800293e-01 3.044641315937042236e-01 -4.393550381064414978e-02 -1.756014972925186157e-01 3.749119937419891357e-01 -2.065184116363525391e-01 -1.018089503049850464e-01 2.202679514884948730e-01 -2.833203971385955811e-01 6.962465494871139526e-02 5.538466572761535645e-02 -1.659354008734226227e-02
-1.006876155734062195e-01 -8.280158042907714844e-02 -2.067830860614776611e-01 2.842814289033412933e-02 1.404459029436111450e-01 4.675412550568580627e-02 -3.124488592147827148e-01 2.762718796730041504e-01 1.176939532160758972e-02 -1.943976879119873047e-01 -1.929791867733001709e-01 -8.479913324117660522e-02 1.132518798112869263e-01 -1.226418912410736084e-01 -2.516788244247436523e-01 5.376491695642471313e-02 -1.405261904001235962e-01 1.826451420783996582e-01 2.729588150978088379e-01 2.752129919826984406e-02 -2.059715092182159424e-01 2.997640371322631836e-01 1.507722437381744385e-01 -2.046716362237930298e-01 7.083196192979812622e-02 6.028662249445915222e-02 4.217798113822937012e-01 6.464128196239471436e-02 -7.914076745510101318e-02 -4.025787115097045898e-03 6.651951372623443604e-02 2.010156065225601196e-01
-2.300359159708023071e-01 6.478492170572280884e-02 1.951404809951782227e-01 3.129002153873443604e-01 -2.145588994026184082e-01 2.598328292369842529e-01 1.493816077709197998e-01 -2.155939117074012756e-02 1.825693100690841675e-01 2.501130104064941406e-01 8.508685976266860962e-02 -2.897010445594787598e-01 -1.635177433490753174e-01 -2.299491614103317261e-01 1.105341129004955292e-03 2.975417673587799072e-02 -8.155398070812225342e-02 1.248698607087135315e-01 8.741755783557891846e-02 3.133799731731414795e-01 8.340181410312652588e-02 -1.815953291952610016e-02 -5.932248383760452271e-02 2.859705686569213867e-02 2.071647197008132935e-01 -2.202283442020416260e-01 1.609131991863250732e-01 1.624716818332672119e-01 -2.271245568990707397e-01 5.137830600142478943e-02 2.126334421336650848e-02 2.547858059406280518e-01
5.498480424284934998e-02 2.641279697418212891e-01 1.036659851670265198e-01 1.342613995075225830e-01 2.810903489589691162e-01 2.575310468673706055e-01 -2.267289757728576660e-01 2.257993072271347046e-02 -1.740286685526371002e-02 -1.251132339239120483e-01 -5.025180056691169739e-02 -1.058426722884178162e-01 1.809474378824234009e-01 -1.897989958524703979e-01 -2.260070107877254486e-02 1.265947073698043823e-01 -1.400381177663803101e-01 2.156270891427993774e-01 2.287732511758804321e-01 3.702497780323028564e-01 -2.021764218807220459e-01 -2.076294831931591034e-02 9.270250797271728516e-02 2.204618453979492188e-01 -3.123399242758750916e-02 -2.899566665291786194e-02 2.782541811466217041e-01 2.467977404594421387e-01 -3.532291203737258911e-02 8.237913250923156738e-02 2.836400866508483887e-01 5.946205928921699524e-02
1.370021551847457886e-01 1.462356895208358765e-01 -1.803076826035976410e-02 3.653517067432403564e-01 1.723639965057373047e-01 4.239431321620941162e-01 -1.272175014019012451e-01 3.200370371341705322e-01 2.124814502894878387e-02 6.923559121787548065e-03 -1.840790063142776489e-01 -2.018891423940658569e-01 -5.017195269465446472e-02 -1.829224377870559692e-01 -3.719768822193145752e-01 1.364433113485574722e-02 -4.003250971436500549e-02 1.139941588044166565e-01 1.665310114622116089e-01 7.862392812967300415e-02 -7.683114707469940186e-02 -2.684084139764308929e-02 1.287384051829576492e-02 6.623501330614089966e-02 9.954537451267242432e-02 -2.311369478702545166e-01 2.298091053962707520e-01 2.492015808820724487e-01 -4.518609493970870972e-02 6.733735650777816772e-02 -5.963864549994468689e-02 -1.583718322217464447e-02
1.418978348374366760e-02 -2.437818981707096100e-02 1.238292083144187927e-01 -1.843991726636886597e-01 1.268583536148071289e-01 2.131488323211669922e-01 -1.022077500820159912e-01 8.951471000909805298e-02 2.107154428958892822e-01 2.053831666707992554e-01 4.904066398739814758e-02 -8.260150253772735596e-02 3.792111203074455261e-02 6.862358003854751587e-02 1.445938199758529663e-01 2.239183932542800903e-01 -2.421220839023590088e-01 -2.836483344435691833e-02 -3.922847658395767212e-02 8.286774903535842896e-02 -2.847955226898193359e-01 -6.559417396783828735e-02 4.491215944290161133e-02 6.404329091310501099e-02 4.036366194486618042e-02 -1.685213148593902588e-01 3.994173109531402588e-01 4.152674674987792969e-01 -5.861591175198554993e-02 6.204447150230407715e-02 -6.560733169317245483e-02 4.048636257648468018e-01
-1.897786259651184082e-01 -5.043834075331687927e-02 -3.332574963569641113e-01 1.272616535425186157e-01 5.792120099067687988e-02 1.861321181058883667e-01 4.263210296630859375e-02 -8.489690721035003662e-02 -5.049339961260557175e-03 1.716640144586563110e-01 -6.330714374780654907e-02 -5.025817826390266418e-02 3.163270354270935059e-01 1.690424978733062744e-01 -2.036933749914169312e-01 3.506970033049583435e-02 5.956023931503295898e-02 2.133070975542068481e-01 -7.450193911790847778e-02 2.343304157257080078e-01 -3.817598223686218262e-01 1.041016876697540283e-01 -3.442526757717132568e-01 -7.633888721466064453e-02 1.878868672065436840e-03 1.411270350217819214e-01 -2.047618292272090912e-02 2.020696997642517090e-01 1.944275200366973877e-02 2.434114962816238403e-01 1.653435081243515015e-01 2.030043154954910278e-01
1.463231742382049561e-01 4.509369656443595886e-02 -1.374662965536117554e-01 -9.237068146467208862e-02 -7.236216217279434204e-02 1.359889060258865356e-01 1.070949882268905640e-01 -4.276550933718681335e-02 -1.664188653230667114e-01 8.530580997467041016e-02 -2.232262119650840759e-02 -3.505932688713073730e-01 3.822152018547058105e-01 -1.043821647763252258e-01 1.276079118251800537e-01 -1.046398654580116272e-01 -1.850315332412719727e-01 -2.106440626084804535e-02 1.428081840276718140e-01 1.525456923991441727e-02 -3.511757552623748779e-01 -9.784112684428691864e-03 -2.068447694182395935e-02 1.144780144095420837e-01 1.644431352615356445e-01 -2.534955441951751709e-01 -2.833114936947822571e-03 7.200651615858078003e-02 -3.293960094451904297e-01 1.145296171307563782e-01 8.141477406024932861e-02 3.905040025711059570e-01
-1.079252883791923523e-01 -2.250722981989383698e-02 -1.368941366672515869e-01 4.852049052715301514e-02 -1.499159932136535645e-01 9.967156499624252319e-02 -1.326900720596313477e-01 2.166766673326492310e-02 4.075391590595245361e-01 1.554124504327774048e-01 -1.383348461240530014e-02 -3.226029574871063232e-01 1.622275710105895996e-01 2.880104482173919678e-01 -1.100098565220832825e-01 -2.890877611935138702e-02 -5.325012281537055969e-02 1.749128699302673340e-01 1.611569672822952271e-01 3.510590642690658569e-02 -3.610919713973999023e-01 -9.157752245664596558e-02 2.473397180438041687e-02 3.545404970645904541e-02 -1.859960407018661499e-01 -2.112848013639450073e-01 2.458552569150924683e-01 1.070658490061759949e-01 -1.502372696995735168e-02 3.025117218494415283e-01 1.279115974903106689e-01 1.975704133510589600e-01
8.627771586179733276e-02 2.010255008935928345e-01 1.202318221330642700e-01 1.790867149829864502e-01 3.421443104743957520e-01 3.371696472167968750e-01 -1.180471777915954590e-01 1.476086080074310303e-01 6.358360499143600464e-02 -2.810815870761871338e-01 -5.935814976692199707e-02 -1.823783218860626221e-01 9.650259464979171753e-02 -2.010140754282474518e-02 -1.839900910854339600e-01 -3.121976973488926888e-03 -1.883852630853652954e-01 2.262836545705795288e-01 2.223384380340576172e-01 1.220331862568855286e-01 -1.348303258419036865e-01 1.691415011882781982e-01 6.873981654644012451e-02 3.049533665180206299e-01 -3.868535906076431274e-02 6.989760696887969971e-02 2.456707954406738281e-01 1.707401275634765625e-01 -1.403136104345321655e-01 5.773660540580749512e-02 1.285413652658462524e-01 2.115922272205352783e-01
-2.382082492113113403e-01 2.088253945112228394e-01 6.575848162174224854e-02 -2.086592279374599457e-02 4.382828995585441589e-02 1.998792588710784912e-01 -5.356668680906295776e-02 4.654240235686302185e-02 -2.016666345298290253e-02 4.112656712532043457e-01 2.244705557823181152e-01 -1.027778908610343933e-01 9.634182602167129517e-02 -9.255234897136688232e-02 6.515069305896759033e-02 1.420169025659561157e-01 1.131215170025825500e-01 2.344260066747665405e-01 3.514759242534637451e-01 -9.535887092351913452e-02 -4.225877821445465088e-01 -1.889198459684848785e-02 6.872993893921375275e-03 4.363651946187019348e-02 -7.947888970375061035e-02 -1.657329648733139038e-01 1.141554117202758789e-01 -6.844315212219953537e-03 -5.795091018080711365e-02 6.243063136935234070e-02 2.375793904066085815e-01 2.887758314609527588e-01
2.007480897009372711e-02 2.493553012609481812e-01 -1.854570060968399048e-01 -5.086533725261688232e-02 4.524826258420944214e-02 1.180083900690078735e-01 -5.132391303777694702e-02 4.670758545398712158e-02 -1.303782016038894653e-01 3.387801051139831543e-01 1.192051619291305542e-01 -8.756107091903686523e-02 9.734602272510528564e-02 1.412376910448074341e-01 -6.698358338326215744e-03 -1.007153019309043884e-01 7.805370539426803589e-02 3.227845132350921631e-01 3.264483809471130371e-01 2.150441110134124756e-01 -2.506521046161651611e-01 1.736809909343719482e-01 -1.745946109294891357e-01 -1.354489196091890335e-02 6.275639683008193970e-02 -6.108827888965606689e-02 1.287452131509780884e-01 -1.916605085134506226e-01 -9.708709269762039185e-02 -1.854804307222366333e-01 3.165735006332397461e-01 3.075844049453735352e-01
-4.032800719141960144e-02 2.047470062971115112e-01 -9.032542258501052856e-02 2.377549260854721069e-01 -2.009090334177017212e-01 3.653095960617065430e-01 1.379945725202560425e-01 -1.223931089043617249e-02 1.251616030931472778e-01 -1.426101773977279663e-01 6.686872243881225586e-02 1.178128868341445923e-01 1.188911646604537964e-01 3.227174282073974609e-02 -6.308209896087646484e-02 2.883639037609100342e-01 -2.611706554889678955e-01 3.974386751651763916e-01 1.548836976289749146e-01 3.848560154438018799e-02 2.949676290154457092e-02 1.163090243935585022e-01 -1.691344082355499268e-01 1.732525080442428589e-01 1.116401031613349915e-01 -1.558430939912796021e-01 1.459083855152130127e-01 5.131563916802406311e-02 -8.658450096845626831e-02 2.722371518611907959e-01 2.448833584785461426e-01 1.232276633381843567e-01
-2.716896533966064453e-01 -2.475590072572231293e-02 1.313185542821884155e-01 1.042886972427368164e-01 1.532336920499801636e-01 5.981168523430824280e-02 1.582928746938705444e-01 3.676811978220939636e-02 5.370024964213371277e-02 9.734407067298889160e-02 -3.266098201274871826e-01 -1.848638802766799927e-01 -1.929913908243179321e-01 4.439238458871841431e-02 1.434437334537506104e-01 7.064989954233169556e-02 4.097481444478034973e-02 1.221501231193542480e-01 2.971867322921752930e-01 6.525982916355133057e-02 -4.387367665767669678e-01 7.123582065105438232e-03 -1.797575950622558594e-01 -1.826953440904617310e-01 2.380398362874984741e-01 6.223049014806747437e-02 3.985182195901870728e-02 2.438728660345077515e-01 -2.380296289920806885e-01 -1.852839142084121704e-01 -3.881541488226503134e-04 2.144694626331329346e-01
-8.319556713104248047e-02 -1.329565644264221191e-01 -7.201167196035385132e-02 -1.103358790278434753e-01 1.979249417781829834e-01 1.642763614654541016e-01 -1.758621931076049805e-01 -1.380716264247894287e-01 -4.753515124320983887e-02 2.251927182078361511e-02 -4.902425035834312439e-02 -2.416368722915649414e-01 1.687521636486053467e-01 -2.689470648765563965e-01 5.222001671791076660e-02 -9.261651337146759033e-02 1.237668171525001526e-01 3.480596244335174561e-01 -2.468233369290828705e-02 2.010186314582824707e-01 -6.239664182066917419e-02 4.855865612626075745e-02 -1.641845144331455231e-02 -7.210197299718856812e-02 2.041742801666259766e-01 -1.240407153964042664e-01 9.732988476753234863e-02 -1.669395565986633301e-01 -2.317632175981998444e-02 5.742115899920463562e-02 3.288612663745880127e-01 5.202075242996215820e-01
-1.374292224645614624e-01 3.111303448677062988e-01 -2.035771608352661133e-01 1.463634818792343140e-01 1.151827275753021240e-01 -9.352932125329971313e-02 -2.121846079826354980e-01 1.674366742372512817e-01 2.008195442613214254e-04 5.950174853205680847e-02 -1.074445992708206177e-01 -2.945730462670326233e-02 1.318936944007873535e-01 -2.188292592763900757e-01 -9.243938326835632324e-02 -9.104625135660171509e-02 -6.989657878875732422e-02 1.084966287016868591e-01 2.435798496007919312e-01 3.504583612084388733e-02 -3.055492639541625977e-01 3.690012395381927490e-01 -1.291806995868682861e-01 -1.622241139411926270e-01 3.802160322666168213e-01 1.772123128175735474e-01 1.360207349061965942e-01 7.503022253513336182e-02 6.296338886022567749e-02 3.873171284794807434e-02 1.831455081701278687e-01 1.986317932605743408e-01
-7.031404972076416016e-02 -1.857882738113403320e-01 -2.577202618122100830e-01 1.952179819345474243e-01 1.017479039728641510e-02 4.136311709880828857e-01 -3.005065321922302246e-01 -6.496266275644302368e-02 6.432267371565103531e-03 -6.236017867922782898e-02 -2.440899610519409180e-01 -3.000129163265228271e-01 6.351463496685028076e-02 -2.200392633676528931e-01 -1.511265337467193604e-01 7.851347327232360840e-02 -4.105580970644950867e-02 1.344043202698230743e-02 6.569582223892211914e-02 1.864437758922576904e-02 4.439452290534973145e-02 2.806576490402221680e-01 -1.450101286172866821e-01 7.949373126029968262e-02 2.334762066602706909e-01 7.739564776420593262e-02 2.579585090279579163e-02 -7.456348091363906860e-02 -2.722897827625274658e-01 -2.215155810117721558e-01 4.571656510233879089e-02 2.206214666366577148e-01
4.507179558277130127e-02 -3.456659242510795593e-02 -1.703653298318386078e-02 2.738761901855468750e-01 -6.892712414264678955e-02 2.563004568219184875e-02 6.154430657625198364e-02 -7.811989635229110718e-02 7.572785764932632446e-02 1.579478830099105835e-01 1.477362066507339478e-01 -2.064306885004043579e-01 -1.257260441780090332e-01 7.296965271234512329e-02 -5.528610944747924805e-02 -5.054383073002099991e-03 1.842858456075191498e-02 3.248200416564941406e-01 2.061544507741928101e-01 1.271800398826599121e-01 -3.168917819857597351e-02 2.246991395950317383e-01 -2.590726017951965332e-01 -1.142926607280969620e-02 4.293912947177886963e-01 -7.410714775323867798e-02 1.915952563285827637e-01 2.040355205535888672e-01 -1.198157574981451035e-02 4.313551783561706543e-01 -8.877455443143844604e-02 2.031658440828323364e-01
-1.386290192604064941e-01 1.699181795120239258e-01 -2.763810753822326660e-02 7.174459099769592285e-02 1.225761473178863525e-01 4.600872695446014404e-01 -2.783727049827575684e-01 1.870888471603393555e-01 1.149409040808677673e-01 1.768864244222640991e-01 2.126425355672836304e-01 -2.586603537201881409e-02 5.395253375172615051e-02 2.073943801224231720e-02 -1.436911970376968384e-01 1.500962376594543457e-01 -1.057964637875556946e-01 1.369072049856185913e-01 -1.059162430465221405e-02 -1.589747816324234009e-01 -2.655674219131469727e-01 -1.087481379508972168e-01 -3.364055976271629333e-02 -7.879674434661865234e-02 2.739593982696533203e-01 -3.027245998382568359e-01 -1.280082911252975464e-01 6.093772128224372864e-02 -2.075539976358413696e-01 -1.492648273706436157e-01 2.548840939998626709e-01 8.810283988714218140e-02
2.380748391151428223e-01 7.069790363311767578e-02 -1.428254842758178711e-01 5.958499014377593994e-02 2.076334357261657715e-01 1.386441141366958618e-01 -1.032811123877763748e-02 1.504795700311660767e-01 5.789883807301521301e-02 5.778523907065391541e-02 -1.352289915084838867e-01 -3.610696410760283470e-03 -1.417863741517066956e-02 9.905558079481124878e-03 -1.918885856866836548e-01 2.721423283219337463e-02 -4.564972594380378723e-03 1.597985178232192993e-01 -5.866062641143798828e-02 -3.463843371719121933e-03 -4.979570806026458740e-01 1.493483930826187134e-01 -2.801352739334106445e-01 1.953510940074920654e-02 4.064148664474487305e-02 1.003899332135915756e-02 4.002395272254943848e-02 6.667894124984741211e-02 -4.395660459995269775e-01 1.000680699944496155e-01 -1.664811223745346069e-01 3.867224454879760742e-01
1.435694992542266846e-01 -5.922967195510864258e-02 8.940606378018856049e-03 -5.472150817513465881e-02 -1.435030698776245117e-01 1.540345791727304459e-02 5.220081657171249390e-02 -1.721216291189193726e-01 1.236041262745857239e-01 1.596696823835372925e-01 -2.113231122493743896e-01 1.036298424005508423e-01 2.694409489631652832e-01 -5.859217140823602676e-03 -1.155010890215635300e-02 3.508855402469635010e-02 2.235476225614547729e-01 3.228054940700531006e-01 3.132709860801696777e-01 1.845792829990386963e-01 -4.077032506465911865e-01 -1.610201150178909302e-01 -6.914062052965164185e-02 -2.181496173143386841e-01 4.070374742150306702e-02 -1.768796890974044800e-02 1.499366164207458496e-01 3.791597485542297363e-01 -9.366365522146224976e-02 1.388049572706222534e-01 5.259957164525985718e-02 1.397659033536911011e-01
-1.198570504784584045e-01 1.778608560562133789e-01 -3.917893469333648682e-01 -1.082363259047269821e-02 4.255674034357070923e-02 7.183947414159774780e-02 1.716237515211105347e-01 8.335588127374649048e-02 -1.513032168149948120e-01 -6.650880724191665649e-02 2.142905443906784058e-02 -1.166149675846099854e-01 1.076496243476867676e-01 -7.174852490425109863e-02 3.718645498156547546e-02 1.191553175449371338e-01 1.420352011919021606e-01 2.099765092134475708e-01 2.446747124195098877e-01 1.627491414546966553e-01 -2.661260962486267090e-01 4.006849229335784912e-02 -6.013446301221847534e-02 -8.733150362968444824e-02 3.548314571380615234e-01 -2.443371117115020752e-01 9.395741671323776245e-02 3.253005146980285645e-01 -3.289700448513031006e-01 1.802216023206710815e-01 -3.538021072745323181e-02 8.259266614913940430e-02
2.345162630081176758e-01 2.190216332674026489e-01 6.807796657085418701e-02 3.403781056404113770e-01 1.173294186592102051e-01 2.394612878561019897e-01 -5.058671534061431885e-02 1.594161987304687500e-01 3.284617140889167786e-02 -1.163581833243370056e-01 -7.341590523719787598e-02 -3.307769000530242920e-01 2.472774498164653778e-02 -1.454201787710189819e-01 -5.507263913750648499e-02 -3.071098960936069489e-02 -2.090062946081161499e-01 2.065363675355911255e-01 1.196934431791305542e-01 3.601579964160919189e-01 -1.984235793352127075e-01 -3.282475844025611877e-02 1.725869029760360718e-01 2.734245955944061279e-01 1.019711419939994812e-01 -2.096811980009078979e-01 1.684032231569290161e-01 1.932629793882369995e-01 -4.222266376018524170e-02 3.083471767604351044e-02 1.168725416064262390e-01 1.022646725177764893e-01
4.473592340946197510e-02 9.888414293527603149e-02 -2.641745209693908691e-01 1.659504771232604980e-01 -7.501994818449020386e-02 4.028574377298355103e-02 1.433690637350082397e-02 -1.715980470180511475e-01 3.300077468156814575e-02 -1.084656175225973129e-02 5.710518453270196915e-03 -1.449856609106063843e-01 1.629817187786102295e-01 -2.801929600536823273e-02 1.199233904480934143e-01 1.414806097745895386e-01 -1.378937810659408569e-01 3.216688632965087891e-01 3.143374323844909668e-01 3.724830597639083862e-02 -2.803930938243865967e-01 -1.393126398324966431e-01 -3.401807844638824463e-01 2.095112800598144531e-01 1.151391491293907166e-01 -2.189138382673263550e-01 3.596108555793762207e-01 2.271839883178472519e-03 -2.925354540348052979e-01 -7.635083049535751343e-02 3.467120602726936340e-02 -8.088622987270355225e-02
-1.137718707323074341e-01 5.003998801112174988e-02 -3.346418961882591248e-02 6.753553450107574463e-02 2.418915182352066040e-01 4.127498865127563477e-01 -8.861669152975082397e-02 -2.909371070563793182e-02 5.034618824720382690e-02 -1.808064877986907959e-01 2.677596546709537506e-02 -4.787570238113403320e-01 4.560413770377635956e-03 3.523955587297677994e-03 -2.427153289318084717e-01 -2.141514793038368225e-02 3.338100016117095947e-02 1.385301947593688965e-01 9.892356395721435547e-02 1.294721215963363647e-01 3.268807008862495422e-02 3.962376713752746582e-02 6.282843183726072311e-03 -2.874871902167797089e-02 3.141745328903198242e-01 -4.655909165740013123e-02 4.712528586387634277e-01 6.180623918771743774e-02 1.540655046701431274e-01 -2.439630962908267975e-02 8.813147991895675659e-02 -8.668771386146545410e-02
-7.210281910374760628e-04 1.376575529575347900e-01 -1.170850843191146851e-01 8.786471933126449585e-02 -7.130519300699234009e-02 2.181711941957473755e-01 -5.547957122325897217e-02 -1.528552323579788208e-01 2.268271297216415405e-01 -9.366018325090408325e-02 3.987770155072212219e-02 -3.333063721656799316e-01 -3.121347352862358093e-02 -1.368273369735106826e-04 2.665085494518280029e-01 1.551850512623786926e-02 -2.745347917079925537e-01 4.378679990768432617e-01 6.034020707011222839e-02 8.190803229808807373e-02 -2.439155988395214081e-02 2.365006804466247559e-01 1.126376446336507797e-02 -2.518700361251831055e-01 4.386541247367858887e-02 -3.953592181205749512e-01 7.404649257659912109e-02 8.077406324446201324e-03 -1.163720041513442993e-01 2.296366840600967407e-01 3.016947396099567413e-02 8.270114660263061523e-02
-1.113369017839431763e-01 -1.434482187032699585e-01 -2.802215814590454102e-01 2.136651277542114258e-01 2.756926231086254120e-02 2.956226766109466553e-01 6.880106031894683838e-02 1.522963196039199829e-01 -9.092535078525543213e-02 1.365454941987991333e-01 2.058733105659484863e-01 -3.428216651082038879e-02 -1.304786056280136108e-01 -7.858732342720031738e-02 -3.443263703957200050e-03 2.436965256929397583e-01 -1.362863332033157349e-01 3.317043185234069824e-01 3.560925424098968506e-01 -4.002664610743522644e-02 -2.562963962554931641e-01 1.731273084878921509e-01 -1.421274095773696899e-01 1.266239583492279053e-01 -1.398041099309921265e-01 -2.400105120614171028e-03 -1.330085545778274536e-01 2.594947218894958496e-01 -8.775865286588668823e-02 2.184718996286392212e-01 -4.135356098413467407e-02 1.519074290990829468e-01
-1.000919714570045471e-01 -2.427740097045898438e-01 -7.736734300851821899e-02 6.850631535053253174e-02 2.473871111869812012e-01 1.446008682250976562e-01 -8.642978221178054810e-02 2.580060362815856934e-01 9.659954905509948730e-02 -6.979200243949890137e-02 -2.754561305046081543e-01 -2.977289259433746338e-01 -1.120908558368682861e-01 1.302628070116043091e-01 -2.299370318651199341e-01 -1.609141677618026733e-01 -7.030625641345977783e-02 2.308443635702133179e-01 1.932137310504913330e-01 1.028464436531066895e-01 -4.561778157949447632e-02 1.920842826366424561e-01 -3.324138522148132324e-01 3.280936926603317261e-02 1.021856963634490967e-01 1.905740499496459961e-01 2.887737154960632324e-01 2.181753069162368774e-01 -1.812938302755355835e-01 2.709818631410598755e-02 -7.271551340818405151e-02 6.216252967715263367e-02
1.364271156489849091e-02 4.375757277011871338e-02 1.358132362365722656e-01 1.287368834018707275e-01 1.309254206717014313e-03 1.761104911565780640e-01 -2.300441265106201172e-02 -7.518126070499420166e-02 2.398191690444946289e-01 4.994088038802146912e-02 -5.245609581470489502e-02 -3.496096134185791016e-01 3.630652278661727905e-02 3.252898529171943665e-02 -1.355370227247476578e-02 1.004039496183395386e-01 -3.931270912289619446e-02 3.771976530551910400e-01 1.827903091907501221e-01 8.336725085973739624e-02 1.972694545984268188e-01 -1.026721075177192688e-01 -2.340506762266159058e-01 5.949642881751060486e-02 5.668285489082336426e-01 -1.907157599925994873e-01 -2.694744803011417389e-02 1.866509616374969482e-01 -6.047891825437545776e-02 1.295041441917419434e-01 -6.029617413878440857e-02 1.371029913425445557e-01
-2.963776141405105591e-02 3.274865448474884033e-02 7.394657470285892487e-03 3.434978052973747253e-02 1.174669340252876282e-01 1.815311014652252197e-01 -1.166867315769195557e-01 5.763224791735410690e-03 1.066944375634193420e-02 2.590879499912261963e-01 8.043962717056274414e-02 -4.055857062339782715e-01 2.598932385444641113e-01 2.579596824944019318e-02 -2.563017904758453369e-01 -2.445751987397670746e-02 2.166854292154312134e-01 1.807437688112258911e-01 1.487793773412704468e-01 -1.402214914560317993e-01 1.874741315841674805e-01 7.182921469211578369e-02 -1.115813180804252625e-01 1.804798543453216553e-01 6.779806315898895264e-02 1.161890625953674316e-01 1.100384593009948730e-01 2.388988286256790161e-01 -9.623759984970092773e-02 1.470278203487396240e-01 -8.291921019554138184e-02 4.815852940082550049e-01
1.186712384223937988e-01 -3.270929306745529175e-02 2.962639927864074707e-01 4.807048439979553223e-01 2.946440577507019043e-01 2.591640353202819824e-01 -1.327191740274429321e-01 1.669568121433258057e-01 1.380609869956970215e-01 -6.144858524203300476e-02 3.230829909443855286e-02 -1.946892142295837402e-01 1.008478403091430664e-01 -7.705297321081161499e-02 -1.703511774539947510e-01 -1.318364143371582031e-01 -2.828124463558197021e-01 3.033319711685180664e-01 2.240538746118545532e-01 1.765169352293014526e-01 -1.694005131721496582e-01 -1.200013514608144760e-02 -4.439614340662956238e-02 5.303781107068061829e-02 3.887586668133735657e-02 -9.308628737926483154e-02 1.556707620620727539e-01 -6.426819413900375366e-02 -2.259125933051109314e-02 -7.322820276021957397e-02 -8.025323599576950073e-02 6.637761741876602173e-02
4.476792365312576294e-02 8.640412241220474243e-02 1.452431231737136841e-01 -1.095018684864044189e-01 1.392055600881576538e-01 2.302672117948532104e-01 -8.505352772772312164e-03 1.882454156875610352e-01 1.417361497879028320e-01 4.814497660845518112e-03 3.417485579848289490e-02 8.170063793659210205e-02 2.183087021112442017e-01 2.166101038455963135e-01 -5.488201230764389038e-02 1.132461652159690857e-01 4.878938198089599609e-02 1.840839087963104248e-01 1.647749394178390503e-01 1.195585429668426514e-01 -4.389982298016548157e-02 9.733778983354568481e-02 -3.954432010650634766e-01 -1.018769741058349609e-01 2.879310548305511475e-01 -2.479692734777927399e-02 -1.312645524740219116e-01 3.026240170001983643e-01 6.866706162691116333e-02 2.120699584484100342e-01 -4.284579679369926453e-02 4.598255753517150879e-01
-5.403721705079078674e-02 3.013373911380767822e-01 -2.963398694992065430e-01 -3.282921761274337769e-02 1.531921625137329102e-01 -4.852991178631782532e-02 -1.296020746231079102e-01 2.071211487054824829e-01 7.025038450956344604e-02 2.252238243818283081e-01 3.734550205990672112e-03 -8.189303427934646606e-02 1.198223084211349487e-01 -1.982199102640151978e-01 -2.656116187572479248e-01 -1.079172119498252869e-01 4.422952979803085327e-02 2.409704029560089111e-01 3.363732695579528809e-01 5.718035995960235596e-02 -1.277741044759750366e-01 2.911524772644042969e-01 -1.578732579946517944e-01 -2.459203898906707764e-01 2.764723896980285645e-01 -1.896479539573192596e-02 6.671095639467239380e-02 1.213771179318428040e-01 8.791618794202804565e-02 -8.143428713083267212e-02 1.943366229534149170e-01 1.503096967935562134e-01
-8.606230840086936951e-03 -1.709284633398056030e-01 -4.646701365709304810e-02 3.383187577128410339e-02 1.091591790318489075e-01 1.095886826515197754e-01 -1.729960888624191284e-01 -1.290523707866668701e-01 -1.938834339380264282e-01 3.032517619431018829e-02 -7.574611157178878784e-02 -4.637662172317504883e-01 2.309682033956050873e-02 1.437938809394836426e-01 1.368551254272460938e-01 -3.574448823928833008e-02 -2.818619087338447571e-02 1.002102270722389221e-01 2.877857685089111328e-01 2.881072461605072021e-01 -7.139133661985397339e-02 9.044619649648666382e-02 -3.132716566324234009e-02 -3.068196177482604980e-01 1.465900242328643799e-01 -2.664009332656860352e-01 2.267401218414306641e-01 -1.893036067485809326e-01 -1.955894529819488525e-01 8.624330163002014160e-02 9.307105094194412231e-02 2.779093682765960693e-01
-1.373925358057022095e-01 1.169940456748008728e-01 9.830068796873092651e-02 1.494928449392318726e-01 5.475982651114463806e-02 2.732196152210235596e-01 -2.082190811634063721e-01 -7.909394055604934692e-02 1.390070170164108276e-01 -3.201803565025329590e-01 -3.694913908839225769e-02 -8.261502534151077271e-02 -5.292534083127975464e-02 8.944457024335861206e-02 -1.034390777349472046e-01 7.839421927928924561e-02 3.104405850172042847e-02 3.357632458209991455e-01 3.332769870758056641e-01 2.923207879066467285e-01 -1.854771375656127930e-01 1.362600922584533691e-01 -9.268894046545028687e-02 -2.428721785545349121e-01 3.771740198135375977e-01 7.559867948293685913e-02 1.460296362638473511e-01 -1.923883706331253052e-02 9.597074240446090698e-02 -1.222059056162834167e-01 1.364789456129074097e-01 8.530380576848983765e-02
2.305400818586349487e-01 9.132203459739685059e-02 1.733938902616500854e-01 4.393920004367828369e-01 1.560692340135574341e-01 3.692465722560882568e-01 -1.003966480493545532e-01 3.063756525516510010e-01 2.277432978153228760e-01 -1.239425241947174072e-01 -1.080001816153526306e-01 -3.087634146213531494e-01 -2.184939337894320488e-03 -1.576123088598251343e-01 -2.371761649847030640e-01 5.116140469908714294e-02 2.421366982161998749e-02 1.607246547937393188e-01 1.880625635385513306e-01 1.424003839492797852e-01 -3.354471549391746521e-02 -1.408931426703929901e-02 3.251945972442626953e-02 -6.167881190776824951e-02 8.434753119945526123e-02 -1.247923597693443298e-01 2.490538656711578369e-01 7.944086194038391113e-02 1.379463355988264084e-03 2.859435416758060455e-02 8.489710837602615356e-02 7.407718896865844727e-02
1.789278835058212280e-01 -1.785322725772857666e-01 -3.153083622455596924e-01 1.367003470659255981e-01 -2.128244005143642426e-02 1.051368787884712219e-01 -2.092605084180831909e-01 1.787636876106262207e-01 -2.015241384506225586e-01 2.518749237060546875e-01 -4.881452396512031555e-02 -5.518088862299919128e-02 -5.035829916596412659e-02 -1.938692778348922729e-01 5.587182193994522095e-02 -3.554321825504302979e-02 -2.774383127689361572e-01 1.246726959943771362e-01 7.328658550977706909e-02 1.596857458353042603e-01 -3.800370693206787109e-01 2.528620697557926178e-02 -1.584909260272979736e-01 -2.485710978507995605e-01 3.825885802507400513e-02 -2.230821400880813599e-01 4.514025151729583740e-02 1.603285223245620728e-01 1.108011826872825623e-01 -9.071686863899230957e-02 1.699057668447494507e-01 3.050536513328552246e-01
-1.951650083065032959e-01 5.724042654037475586e-03 -1.772255748510360718e-01 2.130924165248870850e-01 3.487901687622070312e-01 1.188682839274406433e-01 -1.056939885020256042e-01 -6.491414969787001610e-04 2.378354221582412720e-01 8.150646090507507324e-02 -1.757377572357654572e-02 5.418386776000261307e-03 -3.017904981970787048e-02 -6.281695514917373657e-02 -1.656506210565567017e-01 1.681920140981674194e-01 -9.335578978061676025e-02 3.034688830375671387e-01 -2.558728738222271204e-04 -1.679976582527160645e-01 -9.827925823628902435e-03 -1.952463686466217041e-01 -2.171279639005661011e-01 -1.274704039096832275e-01 6.068214401602745056e-02 -4.018861055374145508e-02 1.309653222560882568e-01 4.756353497505187988e-01 -2.858080565929412842e-01 -5.155885592103004456e-03 -6.243095174431800842e-02 2.214504629373550415e-01
5.777218937873840332e-02 -7.396695017814636230e-02 4.996998608112335205e-02 3.717032372951507568e-01 7.183246314525604248e-02 4.671044647693634033e-01 1.771397590637207031e-01 -4.666570201516151428e-02 1.831080615520477295e-01 2.618517279624938965e-01 6.488134711980819702e-02 -2.662725150585174561e-01 -2.498480528593063354e-01 1.188831552863121033e-01 7.846855372190475464e-02 -4.299024119973182678e-02 -6.166517361998558044e-02 1.968580335378646851e-01 -1.979532651603221893e-02 1.254815757274627686e-01 -1.261490732431411743e-01 3.544741496443748474e-02 5.432746559381484985e-02 -1.246976926922798157e-01 1.947386115789413452e-01 7.977981865406036377e-02 2.051620334386825562e-01 1.554627567529678345e-01 -8.662110567092895508e-02 1.600170880556106567e-01 -1.168143302202224731e-01 2.831846475601196289e-01
2.287611961364746094e-01 3.739816136658191681e-03 -7.004377897828817368e-03 2.643391788005828857e-01 -1.880187243223190308e-01 4.207831025123596191e-01 -7.197227329015731812e-03 -1.008016243577003479e-01 3.731139004230499268e-01 2.625976204872131348e-01 -1.082176063209772110e-02 -1.589801162481307983e-01 -5.925763770937919617e-02 -8.115353994071483612e-03 -4.843823611736297607e-02 4.617192968726158142e-02 9.595706313848495483e-02 5.222645774483680725e-02 1.841693930327892303e-02 5.946934595704078674e-02 -1.748486310243606567e-01 8.147111535072326660e-02 1.891919784247875214e-02 -1.331544071435928345e-01 3.532196581363677979e-01 -1.199747174978256226e-01 1.290580332279205322e-01 1.000315025448799133e-01 -2.183559983968734741e-01 1.745217144489288330e-01 -1.671327203512191772e-01 2.654984891414642334e-01
8.080122619867324829e-02 2.190904319286346436e-02 -1.325697358697652817e-02 5.033202171325683594e-01 -7.320734858512878418e-02 1.460292786359786987e-01 6.694012880325317383e-02 2.596394717693328857e-01 -8.433815091848373413e-03 1.144138500094413757e-01 -2.398974299430847168e-01 -3.482193350791931152e-01 2.092382609844207764e-01 1.150155812501907349e-02 -8.816716820001602173e-02 3.327675163745880127e-01 -1.932659000158309937e-02 1.262284964323043823e-01 2.345213741064071655e-01 -4.901883751153945923e-02 -7.276114076375961304e-02 -3.156768530607223511e-02 1.837006360292434692e-01 1.274325791746377945e-02 1.788363456726074219e-01 8.874814212322235107e-02 2.763095796108245850e-01 -1.649184525012969971e-01 -1.505224704742431641e-01 3.947413340210914612e-02 7.043635845184326172e-02 -5.228968802839517593e-03
8.285416662693023682e-02 1.944024413824081421e-01 -1.605795323848724365e-01 -1.501179337501525879e-01 -2.737016603350639343e-02 1.310681104660034180e-01 -4.249356314539909363e-02 6.585617363452911377e-02 6.815695762634277344e-02 3.814198076725006104e-01 1.494975239038467407e-01 -1.403144598007202148e-01 3.659867942333221436e-01 -1.660763174295425415e-01 3.117541223764419556e-02 -3.957769647240638733e-02 -4.984094947576522827e-02 2.923301160335540771e-01 1.073222383856773376e-01 -1.055048480629920959e-01 -2.333472818136215210e-01 1.107705682516098022e-01 -1.167070269584655762e-01 2.555623352527618408e-01 -4.338016733527183533e-02 -5.234954506158828735e-02 5.165401846170425415e-02 1.633332520723342896e-01 7.000564038753509521e-02 2.506106793880462646e-01 3.365871310234069824e-01 2.356083542108535767e-01
-1.539887785911560059e-01 3.668667748570442200e-02 -1.191103644669055939e-02 1.695865392684936523e-01 -1.415280103683471680e-01 1.718024909496307373e-01 -1.692119985818862915e-01 -1.419975310564041138e-01 1.674811393022537231e-01 2.567710578441619873e-01 -5.900055542588233948e-02 -9.874123148620128632e-03 3.603720068931579590e-01 1.478278040885925293e-01 4.298814572393894196e-03 1.691580377519130707e-02 2.717922031879425049e-01 -5.787646397948265076e-02 1.769764423370361328e-01 1.059521958231925964e-01 -2.086809575557708740e-01 2.549703419208526611e-01 -2.671074569225311279e-01 -1.441217958927154541e-01 -4.240839742124080658e-03 -2.756846323609352112e-02 8.872503042221069336e-02 4.070417582988739014e-01 -1.231979951262474060e-01 1.130642667412757874e-01 1.588117182254791260e-01 2.239517569541931152e-01
2.606864571571350098e-01 1.709652394056320190e-01 -2.294038683176040649e-01 -1.075298711657524109e-01 2.393162846565246582e-01 2.270794510841369629e-01 -2.046717554330825806e-01 5.949019640684127808e-02 -1.201071217656135559e-02 1.322571188211441040e-01 1.226408779621124268e-02 8.171619474887847900e-02 5.707771703600883484e-02 3.852639719843864441e-02 -4.962805658578872681e-02 -1.520138978958129883e-01 -2.662855572998523712e-02 2.658823728561401367e-01 3.627783358097076416e-01 -1.314391344785690308e-01 5.930202081799507141e-02 1.507983803749084473e-01 -2.364140152931213379e-01 -8.143934421241283417e-03 1.849166750907897949e-01 -1.271773427724838257e-01 7.658423390239477158e-03 2.289203405380249023e-01 -3.541912138462066650e-01 6.553892046213150024e-02 1.095987856388092041e-01 2.872082889080047607e-01
1.145915538072586060e-01 -2.198111265897750854e-01 -1.374591141939163208e-02 4.734303802251815796e-02 2.766579389572143555e-01 3.436764180660247803e-01 -2.385394424200057983e-01 -4.623143374919891357e-02 -6.598785519599914551e-02 -2.681358158588409424e-02 -6.581354141235351562e-02 -2.380891889333724976e-01 3.760611414909362793e-01 -1.297310292720794678e-01 1.569158732891082764e-01 -5.595704913139343262e-02 2.367748320102691650e-01 1.776701211929321289e-01 5.058747529983520508e-02 -1.801652461290359497e-02 -3.392610549926757812e-01 4.098965600132942200e-02 -3.695907769724726677e-03 -1.327758561819791794e-02 2.141251266002655029e-01 -2.874505892395973206e-02 1.540758460760116577e-01 -8.394182473421096802e-02 9.638718515634536743e-02 2.459311038255691528e-01 3.925567865371704102e-02 2.721710205078125000e-01
5.533705651760101318e-02 -7.063096761703491211e-02 -1.409634798765182495e-01 3.786711990833282471e-01 -1.534464955329895020e-02 1.993745416402816772e-01 5.411125719547271729e-02 7.353103905916213989e-02 2.957443892955780029e-01 4.724695160984992981e-02 3.168953955173492432e-01 -8.558184653520584106e-02 9.118191897869110107e-02 -7.467539608478546143e-02 -2.848587185144424438e-02 2.642307877540588379e-01 -3.277908861637115479e-01 1.457688808441162109e-01 -4.356859251856803894e-02 5.032337456941604614e-02 -8.857385069131851196e-02 1.850020289421081543e-01 -5.287241935729980469e-02 -7.976827770471572876e-02 -1.878635957837104797e-02 -1.456157565116882324e-01 2.736817598342895508e-01 2.275457680225372314e-01 -3.318432569503784180e-01 8.065339922904968262e-02 8.129744231700897217e-02 2.063411027193069458e-01
2.191169261932373047e-01 -1.224503070116043091e-01 -6.151473149657249451e-02 3.043838739395141602e-01 -2.136715203523635864e-01 4.618312120437622070e-01 -8.825150132179260254e-02 -1.538294646888971329e-02 3.346562683582305908e-01 7.002995908260345459e-02 2.037152089178562164e-02 -1.665308177471160889e-01 -2.180715054273605347e-01 2.216254919767379761e-02 -1.021961718797683716e-01 -3.150773933157324791e-03 -3.934173658490180969e-02 1.749157607555389404e-01 -1.242101415991783142e-01 7.678292691707611084e-02 -1.495528817176818848e-01 1.239526867866516113e-01 -1.397429313510656357e-02 -1.945503652095794678e-01 3.315572142601013184e-01 -2.028646320104598999e-02 2.104355208575725555e-02 1.244370043277740479e-01 -2.127739787101745605e-01 5.654187873005867004e-03 2.598563767969608307e-02 2.618260979652404785e-01
-5.957560986280441284e-02 7.884779572486877441e-02 -1.231119036674499512e-01 1.065542995929718018e-01 2.004378288984298706e-02 -4.870302975177764893e-02 -2.453278899192810059e-01 3.514682352542877197e-01 2.094803750514984131e-01 1.393963247537612915e-01 1.418536007404327393e-01 -3.651751279830932617e-01 8.844258636236190796e-02 -5.999860540032386780e-02 -1.101658344268798828e-01 4.415753483772277832e-02 -8.305391669273376465e-02 1.248420178890228271e-01 2.962552309036254883e-01 3.914428353309631348e-01 1.799741387367248535e-02 7.900317758321762085e-02 1.546499133110046387e-02 -2.394273281097412109e-01 4.951537400484085083e-02 1.393978893756866455e-01 -3.532540053129196167e-02 -7.561403512954711914e-02 1.289606541395187378e-01 8.800341933965682983e-02 2.256586849689483643e-01 3.212206065654754639e-01
-2.345448285341262817e-01 2.149453759193420410e-01 -1.547933667898178101e-01 2.121711373329162598e-01 -1.351959854364395142e-01 2.551281452178955078e-01 -1.056061908602714539e-01 -3.357055410742759705e-02 9.483315050601959229e-02 8.557859808206558228e-02 8.039671927690505981e-02 3.059234917163848877e-01 1.545041352510452271e-01 5.227106064558029175e-02 -3.925538156181573868e-03 2.401546835899353027e-01 1.883450895547866821e-02 4.059637486934661865e-01 1.074123531579971313e-01 1.102220416069030762e-01 4.432968050241470337e-02 1.515833735466003418e-01 -1.394280940294265747e-01 5.476589128375053406e-02 1.140216439962387085e-01 8.258917182683944702e-02 4.158312380313873291e-01 1.273321658372879028e-01 5.221930146217346191e-02 -6.755339354276657104e-02 2.178008854389190674e-01 1.832761466503143311e-01
8.622769266366958618e-02 2.116083204746246338e-01 -3.263431787490844727e-01 4.482241347432136536e-02 5.218717455863952637e-02 2.301923334598541260e-01 9.844963997602462769e-02 -1.035941615700721741e-01 3.744761645793914795e-02 1.342911180108785629e-02 -1.191026940941810608e-01 -1.146173626184463501e-01 2.238623946905136108e-01 -1.909749768674373627e-02 -3.641199693083763123e-02 -2.281284891068935394e-02 1.977456957101821899e-01 -6.821914017200469971e-02 3.593746423721313477e-01 2.413853406906127930e-01 -5.522823706269264221e-02 -2.093952596187591553e-01 -2.165125757455825806e-01 -1.362566053867340088e-01 2.297503948211669922e-01 -2.661283314228057861e-01 7.890608906745910645e-02 2.125224620103836060e-01 -3.051008880138397217e-01 3.676963970065116882e-02 1.703987270593643188e-02 2.620426118373870850e-01
6.383647769689559937e-02 2.188493013381958008e-01 -5.463225021958351135e-02 2.233749479055404663e-01 3.131320178508758545e-01 2.773133814334869385e-01 -4.090232029557228088e-02 -1.934761554002761841e-02 1.455072611570358276e-01 -1.811555922031402588e-01 1.142731681466102600e-01 -3.127538859844207764e-01 7.579158991575241089e-02 -2.189376056194305420e-01 -3.198210000991821289e-01 3.105541132390499115e-02 -1.400679796934127808e-01 1.353275924921035767e-01 1.433152258396148682e-01 2.357743866741657257e-02 -8.870980143547058105e-02 1.529605388641357422e-01 1.051091775298118591e-02 7.807018607854843140e-02 -8.567823097109794617e-03 1.997829414904117584e-02 4.385226666927337646e-01 1.624585688114166260e-01 5.372130125761032104e-02 -1.399029344320297241e-01 2.332758158445358276e-01 6.174712255597114563e-02
-6.508129090070724487e-02 -1.040445044636726379e-01 2.959159016609191895e-02 3.717782199382781982e-01 -2.907666936516761780e-02 2.763902842998504639e-01 -9.184425324201583862e-02 -1.281449496746063232e-01 3.528208136558532715e-01 1.339420378208160400e-01 1.841632425785064697e-01 -6.843227148056030273e-02 6.507694721221923828e-02 -4.332624003291130066e-02 -3.030223213136196136e-02 1.900162845849990845e-01 -2.761351168155670166e-01 3.631984889507293701e-01 -1.636289060115814209e-01 8.146424777805805206e-03 -1.730858348309993744e-03 2.510699629783630371e-01 -1.509856879711151123e-01 -1.152399554848670959e-01 1.941706240177154541e-02 -7.484438270330429077e-02 2.002623826265335083e-01 1.629559397697448730e-01 -2.727564871311187744e-01 4.137291386723518372e-02 4.126264527440071106e-02 1.871442049741744995e-01
-2.335699051618576050e-01 4.657655581831932068e-02 -3.151575475931167603e-02 -2.734117507934570312e-01 2.866587936878204346e-01 1.590683907270431519e-01 7.372237741947174072e-03 -7.220241427421569824e-02 -8.624529093503952026e-02 -1.431690156459808350e-01 2.258376330137252808e-01 -4.476902484893798828e-01 3.182332813739776611e-01 5.015445128083229065e-02 1.083889156579971313e-01 4.518812149763107300e-02 -1.633089482784271240e-01 2.219061702489852905e-01 1.817538589239120483e-01 2.378677427768707275e-01 -1.706435233354568481e-01 1.039835959672927856e-01 -2.100927978754043579e-01 -5.903528630733489990e-02 1.364654004573822021e-01 -1.431000530719757080e-01 1.610186845064163208e-01 3.562983870506286621e-02 -8.932291716337203979e-02 6.960525363683700562e-02 1.241575106978416443e-01 1.011087596416473389e-01
-8.607465028762817383e-02 8.615452796220779419e-02 -1.236281543970108032e-01 9.648416191339492798e-02 9.132352471351623535e-02 9.726554155349731445e-03 1.212723702192306519e-01 5.483728274703025818e-02 -1.703350991010665894e-02 2.520320117473602295e-01 7.068025320768356323e-02 -2.778866291046142578e-01 2.363599687814712524e-01 -2.311085723340511322e-02 -1.361659765243530273e-01 1.108850687742233276e-01 1.760838627815246582e-01 5.281335487961769104e-02 1.308211833238601685e-01 2.693625390529632568e-01 -2.503556907176971436e-01 -1.591309346258640289e-02 1.863110065460205078e-01 -3.773427903652191162e-01 2.269198298454284668e-01 -1.089013293385505676e-01 8.838079869747161865e-02 1.427810043096542358e-01 -2.771263122558593750e-01 -3.429692387580871582e-01 2.940664440393447876e-02 2.254458516836166382e-01
-3.049135804176330566e-01 1.478526592254638672e-01 -1.983608454465866089e-01 2.966457903385162354e-01 1.938244402408599854e-01 2.619991004467010498e-01 -1.041766926646232605e-01 1.244633421301841736e-01 -1.173817273229360580e-02 2.874570786952972412e-01 1.768575906753540039e-01 -1.063842996954917908e-01 4.442246630787849426e-03 1.306101679801940918e-01 1.062375307083129883e-01 1.515774875879287720e-01 -1.343666762113571167e-01 1.698630489408969879e-02 1.250144541263580322e-01 1.644583791494369507e-02 -8.263847231864929199e-02 2.921185791492462158e-01 -7.464396208524703979e-02 -1.321088969707489014e-01 2.875212132930755615e-01 -2.161060273647308350e-01 6.287027895450592041e-02 2.972232401371002197e-01 -1.425320357084274292e-01 1.934603750705718994e-01 -5.763122066855430603e-02 1.280722767114639282e-01
-1.766930073499679565e-01 1.706244647502899170e-01 1.945630908012390137e-01 1.597953289747238159e-01 -1.050143167376518250e-01 3.053597807884216309e-01 -2.732958197593688965e-01 2.108622640371322632e-01 -1.135870292782783508e-01 1.342076510190963745e-01 1.687287390232086182e-01 -1.558640152215957642e-01 1.949745118618011475e-01 5.689455196261405945e-02 -4.291417077183723450e-02 -1.454159710556268692e-02 -1.006948947906494141e-01 1.376985311508178711e-01 1.534226089715957642e-01 1.274920552968978882e-01 -1.999636180698871613e-02 -1.493010073900222778e-01 8.251395076513290405e-02 -3.178989514708518982e-02 1.341518014669418335e-01 -2.396364063024520874e-01 -9.874377399682998657e-02 1.649137437343597412e-01 1.629766193218529224e-03 -2.121463268995285034e-01 -9.524775296449661255e-02 5.099181532859802246e-01
-6.147341057658195496e-02 -9.301810711622238159e-02 -1.510617285966873169e-01 4.342988133430480957e-01 1.556824445724487305e-01 1.030155271291732788e-01 -1.252916455268859863e-01 2.136468142271041870e-01 1.200547739863395691e-01 -4.798128828406333923e-02 -2.387305945158004761e-01 -2.795352973043918610e-02 3.213799744844436646e-02 -1.771289557218551636e-01 2.936530411243438721e-01 2.143519967794418335e-01 -5.195825546979904175e-02 1.401459872722625732e-01 1.091690957546234131e-01 1.006996855139732361e-01 -2.964178323745727539e-01 9.550178796052932739e-02 -1.508537232875823975e-01 8.134195208549499512e-02 1.515643894672393799e-01 -1.881457865238189697e-01 -3.101818263530731201e-02 2.759987413883209229e-01 -1.358788162469863892e-01 -3.119080364704132080e-01 1.177582740783691406e-01 7.060265541076660156e-02
-1.376566588878631592e-01 -2.456509023904800415e-01 8.404494076967239380e-02 3.332890868186950684e-01 2.735526859760284424e-01 2.039356827735900879e-01 -2.769433893263339996e-02 1.047923415899276733e-01 2.206139564514160156e-01 -9.335907548666000366e-02 -1.488615721464157104e-01 -3.479693531990051270e-01 -3.532093018293380737e-02 -6.097647547721862793e-02 -1.601562798023223877e-01 7.984802126884460449e-02 -6.071145832538604736e-02 3.251069486141204834e-01 1.745635867118835449e-01 3.345398604869842529e-02 -1.356602311134338379e-01 2.060585767030715942e-01 -2.807100117206573486e-01 -2.866723760962486267e-02 -9.047446399927139282e-02 1.037753447890281677e-01 2.230117022991180420e-01 1.713873296976089478e-01 6.266279518604278564e-02 -1.596777439117431641e-01 -1.638043373823165894e-01 -3.158272430300712585e-02
-2.891215384006500244e-01 8.131025731563568115e-02 5.168736726045608521e-02 1.476635783910751343e-01 -1.499442607164382935e-01 4.895161092281341553e-02 -2.590493261814117432e-01 1.377244889736175537e-01 -4.737327247858047485e-02 -9.328220039606094360e-02 2.199984192848205566e-01 -2.237239927053451538e-01 3.490434587001800537e-01 2.314748466014862061e-01 -1.090219318866729736e-01 1.712128323561046273e-05 -4.759899899363517761e-02 5.044908821582794189e-02 1.146589592099189758e-01 2.721867337822914124e-02 -2.251694500446319580e-01 3.043254315853118896e-01 5.888046324253082275e-02 2.413983270525932312e-02 1.170721948146820068e-01 1.793504878878593445e-02 -1.275870651006698608e-01 2.466826140880584717e-01 3.657327219843864441e-02 -3.417730331420898438e-02 3.408854007720947266e-01 3.189696967601776123e-01
4.881627857685089111e-02 2.597772702574729919e-02 -2.301672846078872681e-01 2.786591649055480957e-01 -6.236921623349189758e-02 2.371809929609298706e-01 -1.071080118417739868e-01 9.674515575170516968e-03 1.967553496360778809e-01 -9.349745698273181915e-03 -7.004213333129882812e-02 -1.822896897792816162e-01 -1.126804873347282410e-01 3.955769166350364685e-02 -4.339133948087692261e-02 -9.877256117761135101e-03 3.440572023391723633e-01 2.047451287508010864e-01 7.464677095413208008e-02 -1.536093559116125107e-02 -2.456920593976974487e-01 -3.014504350721836090e-02 1.248336061835289001e-01 -1.099801138043403625e-01 2.565618976950645447e-02 -5.853793025016784668e-02 3.476747274398803711e-01 -1.111878901720046997e-01 -8.324286341667175293e-02 -2.021084427833557129e-01 3.126522898674011230e-01 4.043708145618438721e-01
-9.045016020536422729e-02 -4.857935756444931030e-02 -5.759400874376296997e-02 -5.445908289402723312e-03 1.344089955091476440e-01 3.000915348529815674e-01 -6.453329324722290039e-02 1.603385508060455322e-01 1.966377943754196167e-01 1.729909777641296387e-01 5.423842743039131165e-02 -4.295318946242332458e-02 -9.053003787994384766e-02 2.210245840251445770e-02 1.453265845775604248e-01 3.776533305644989014e-01 -1.419711112976074219e-01 4.075554013252258301e-02 1.464717239141464233e-01 4.273244738578796387e-02 -2.972424402832984924e-02 3.423270955681800842e-02 5.882569588720798492e-03 -9.124926477670669556e-02 7.860349863767623901e-02 -2.242646366357803345e-01 1.628486067056655884e-01 4.697704315185546875e-01 -3.162151575088500977e-01 7.940395176410675049e-02 6.289204210042953491e-02 3.645139932632446289e-01
-1.979045756161212921e-02 1.046201959252357483e-01 -5.260055512189865112e-02 1.340893656015396118e-01 -1.549066007137298584e-01 2.176619619131088257e-01 -2.463490664958953857e-01 -1.026940569281578064e-01 -1.971601992845535278e-01 2.894689440727233887e-01 -1.812729835510253906e-01 -3.282166123390197754e-01 1.046354472637176514e-01 1.431835591793060303e-01 -1.375546753406524658e-01 6.934649497270584106e-02 5.413528531789779663e-02 6.275761872529983521e-02 2.397090047597885132e-01 -1.581593304872512817e-01 5.168671533465385437e-02 2.647733390331268311e-01 -1.074008941650390625e-01 -2.039791196584701538e-01 1.996484845876693726e-01 -9.304946660995483398e-02 1.752899587154388428e-01 -1.372919082641601562e-01 1.894737780094146729e-02 -2.781617082655429840e-02 -6.232305988669395447e-02 4.341723322868347168e-01
1.434955149888992310e-01 6.361092627048492432e-02 -2.892065346240997314e-01 1.630800515413284302e-01 3.467026650905609131e-01 -1.500059664249420166e-02 -1.871706992387771606e-01 2.151561826467514038e-01 1.723507195711135864e-01 1.857069730758666992e-01 -1.338268965482711792e-01 1.026431918144226074e-01 2.726196683943271637e-02 6.522111594676971436e-03 -1.131834611296653748e-01 -5.071218311786651611e-02 7.824253290891647339e-03 1.659360826015472412e-01 1.765595823526382446e-01 1.551157683134078979e-01 -1.015681624412536621e-01 2.098805643618106842e-02 -2.857055664062500000e-01 -8.240870386362075806e-02 3.878527581691741943e-01 -2.481474280357360840e-01 -9.294479340314865112e-02 -7.187253329902887344e-03 -2.746552228927612305e-01 8.907023817300796509e-02 1.302523165941238403e-01 2.270060032606124878e-01
5.945982784032821655e-02 1.226790994405746460e-01 -2.387791872024536133e-01 -1.685129106044769287e-01 2.452563494443893433e-01 1.085807755589485168e-01 2.099453210830688477e-01 1.156120449304580688e-01 1.228473037481307983e-01 8.133570849895477295e-02 -2.203373610973358154e-01 -2.904188334941864014e-01 2.914312481880187988e-01 -2.900232374668121338e-01 4.567973688244819641e-02 3.684734180569648743e-02 -1.443909704685211182e-01 1.999683678150177002e-01 4.955017566680908203e-02 -2.097047865390777588e-01 -1.097306758165359497e-01 1.331767290830612183e-01 -3.785004094243049622e-02 -2.317365705966949463e-01 1.680181920528411865e-01 8.058600872755050659e-02 2.505513280630111694e-02 2.704526185989379883e-01 -4.842033982276916504e-02 2.913359999656677246e-01 3.956014290452003479e-02 2.237598747014999390e-01
-1.532267779111862183e-01 -9.075095504522323608e-02 -2.600157447159290314e-02 -8.786458638496696949e-04 2.495684325695037842e-01 2.270156294107437134e-01 -7.167900912463665009e-04 5.341175571084022522e-02 -5.662626028060913086e-02 -7.730518281459808350e-02 -1.982461661100387573e-01 -1.690566688776016235e-01 2.682392597198486328e-01 -3.869776800274848938e-02 -3.147314190864562988e-01 2.441690303385257721e-02 -2.010993659496307373e-02 4.767429828643798828e-01 4.254328832030296326e-02 1.853949874639511108e-01 -1.812139600515365601e-01 3.342661559581756592e-01 -5.480403453111648560e-02 1.598512381315231323e-01 2.382744699716567993e-01 -5.158425774425268173e-03 2.784761190414428711e-01 1.260365359485149384e-02 -1.622224450111389160e-01 -2.036572434008121490e-03 2.014798345044255257e-03 -5.419974029064178467e-02
2.380358278751373291e-01 2.061766982078552246e-01 1.257331669330596924e-01 1.927703171968460083e-01 2.396372705698013306e-01 4.309414029121398926e-01 -1.179422736167907715e-01 2.351995259523391724e-01 1.458763927221298218e-01 -1.425797045230865479e-01 -7.505747675895690918e-02 -2.306870967149734497e-01 -3.569656284525990486e-03 -2.215764671564102173e-01 -3.837431594729423523e-02 -1.085999831557273865e-01 -9.824073314666748047e-02 2.115725129842758179e-01 1.661198288202285767e-01 2.622049488127231598e-02 -1.199877560138702393e-01 -6.479091942310333252e-02 1.413488090038299561e-01 1.891256719827651978e-01 1.209429651498794556e-01 -1.504968404769897461e-01 2.147177308797836304e-01 2.941941916942596436e-01 -1.165019571781158447e-01 1.330695673823356628e-02 1.751895695924758911e-01 3.533899411559104919e-02
-1.858868896961212158e-01 -4.927472025156021118e-02 5.268952250480651855e-02 1.620402336120605469e-01 -2.273415327072143555e-01 1.832573413848876953e-01 2.863572239875793457e-01 2.553767524659633636e-02 2.248203158378601074e-01 1.388092786073684692e-01 -9.331209212541580200e-02 -3.194287121295928955e-01 1.518937945365905762e-01 -1.187251284718513489e-01 4.493546858429908752e-02 -1.141217816621065140e-02 -1.102624237537384033e-01 3.478484451770782471e-01 4.932121559977531433e-02 9.220682829618453979e-02 1.476356685161590576e-01 1.662425845861434937e-01 -1.123037114739418030e-01 -1.335440855473279953e-02 4.209625422954559326e-01 -2.937228083610534668e-01 1.323380768299102783e-01 9.985854476690292358e-02 -1.059375926852226257e-01 7.249727100133895874e-02 1.161608472466468811e-01 1.376229524612426758e-01
9.668306261301040649e-02 4.933859780430793762e-02 -1.545907258987426758e-01 1.203631702810525894e-02 2.106163091957569122e-02 1.246368810534477234e-01 -2.209137380123138428e-02 -6.171492487192153931e-02 1.652192026376724243e-01 2.252916842699050903e-01 4.068252816796302795e-02 -2.246405035257339478e-01 -2.270217984914779663e-01 -4.507175832986831665e-02 -3.963134884834289551e-01 -1.529160290956497192e-01 1.033797487616539001e-01 3.563838601112365723e-01 1.645225733518600464e-01 -2.691945992410182953e-02 -4.199630916118621826e-01 -8.033538609743118286e-02 -7.845386117696762085e-02 5.593828856945037842e-02 -4.526311822701245546e-04 1.269039697945117950e-02 2.481711506843566895e-01 2.154319174587726593e-02 3.739120438694953918e-02 1.353785693645477295e-01 2.724805101752281189e-02 3.734057545661926270e-01
-1.831464022397994995e-01 1.748944371938705444e-01 1.176529843360185623e-02 -1.622441560029983521e-01 -3.133022924885153770e-03 2.486167103052139282e-01 -9.076382219791412354e-02 3.531812876462936401e-02 -1.115058138966560364e-01 2.018433660268783569e-01 8.597779273986816406e-02 -2.647113204002380371e-01 1.450509577989578247e-01 -5.387286469340324402e-02 2.569856587797403336e-03 1.349046379327774048e-01 1.460256725549697876e-01 1.756358742713928223e-01 3.903707861900329590e-01 -6.318140029907226562e-02 -4.799036979675292969e-01 2.513644844293594360e-02 4.021893814206123352e-02 5.774077028036117554e-02 -1.550690531730651855e-01 -2.061204463243484497e-01 -4.603243246674537659e-02 -4.480411484837532043e-02 -7.920104265213012695e-02 9.172850847244262695e-02 1.171465218067169189e-01 3.490034639835357666e-01
8.772861957550048828e-02 3.033818006515502930e-01 1.016882359981536865e-01 5.274501815438270569e-02 -9.129015356302261353e-02 3.027187287807464600e-01 -3.567147552967071533e-01 -7.208242267370223999e-02 -4.134811460971832275e-02 2.378552109003067017e-01 1.874484419822692871e-01 -2.338358461856842041e-01 1.733521223068237305e-01 8.718359470367431641e-02 -1.430723220109939575e-01 2.577452659606933594e-01 6.166175752878189087e-02 4.043187014758586884e-03 3.043367862701416016e-01 -4.193670675158500671e-02 4.453234840184450150e-03 -4.405334219336509705e-02 -8.741764351725578308e-03 -5.414905026555061340e-03 -2.048305608332157135e-02 1.754412651062011719e-01 8.289399556815624237e-03 3.314604163169860840e-01 -3.948548436164855957e-02 -5.102168768644332886e-02 2.720749676227569580e-01 2.499727904796600342e-01
-1.365181058645248413e-01 -6.569132953882217407e-02 -2.851606905460357666e-01 1.189419105648994446e-01 2.324354052543640137e-01 2.019077241420745850e-01 -2.195713520050048828e-01 1.200177371501922607e-01 2.042404562234878540e-01 9.505399316549301147e-02 1.449030935764312744e-01 -1.250104457139968872e-01 3.383832797408103943e-02 1.349825859069824219e-01 -1.546961069107055664e-01 1.621243730187416077e-02 -1.694249510765075684e-01 -7.221143227070569992e-03 -3.336422145366668701e-02 -1.293007517233490944e-03 -4.840527474880218506e-01 2.124809473752975464e-01 -2.395723946392536163e-02 8.584927767515182495e-02 1.052161753177642822e-01 -1.074644923210144043e-01 -2.418927401304244995e-01 8.848177269101142883e-03 -2.970824539661407471e-01 1.604075282812118530e-01 2.170135974884033203e-01 1.835156828165054321e-01
1.727815270423889160e-01 2.221411168575286865e-01 -2.523476779460906982e-01 2.426565885543823242e-01 2.140808850526809692e-02 1.070379167795181274e-01 -1.046365946531295776e-01 -8.009782992303371429e-03 -1.962458528578281403e-02 5.549227073788642883e-02 4.641700536012649536e-02 -2.047620713710784912e-01 -9.103175252676010132e-02 -2.577696926891803741e-02 -9.117181599140167236e-02 1.410609483718872070e-01 2.123730443418025970e-02 2.930077612400054932e-01 1.871857196092605591e-01 -9.907484799623489380e-02 -2.670128941535949707e-01 -2.099134474992752075e-01 1.869836747646331787e-01 -1.868182122707366943e-01 -3.486418351531028748e-02 -5.207045748829841614e-02 2.569425702095031738e-01 2.441923506557941437e-02 1.144648715853691101e-02 -9.617689065635204315e-03 3.396706283092498779e-01 4.336785078048706055e-01
-2.178837060928344727e-01 7.653000950813293457e-02 3.025108873844146729e-01 1.664665937423706055e-01 3.416116833686828613e-01 2.280528098344802856e-01 -3.467796146869659424e-01 -1.967887580394744873e-02 2.827392220497131348e-01 -1.341027766466140747e-01 -1.117434119805693626e-03 -3.243761360645294189e-01 1.650980859994888306e-01 -7.924571633338928223e-02 -2.700629644095897675e-02 1.731855571269989014e-01 -2.052514813840389252e-02 -1.490967124700546265e-01 7.141385227441787720e-02 1.885983645915985107e-01 -1.748123764991760254e-01 1.383034884929656982e-02 7.609637826681137085e-02 -1.421052068471908569e-01 1.483817305415868759e-02 -1.513704061508178711e-01 1.261863857507705688e-01 2.204197458922863007e-02 -6.479055434465408325e-02 -3.786439076066017151e-02 4.063263908028602600e-02 3.221954405307769775e-01
-4.513700678944587708e-02 2.287154346704483032e-01 -1.740602403879165649e-01 -4.353065975010395050e-03 -8.464994840323925018e-03 -2.092936635017395020e-02 -2.844322919845581055e-01 -1.728462576866149902e-01 9.292469918727874756e-02 1.433708667755126953e-01 4.466179013252258301e-02 -1.447184830904006958e-01 5.386558547616004944e-02 -3.370019793510437012e-01 -8.414784073829650879e-02 -4.623555019497871399e-02 7.035359740257263184e-02 -4.977969080209732056e-02 2.297590225934982300e-01 9.010796248912811279e-02 -1.852348893880844116e-01 -5.322413519024848938e-02 -3.822659254074096680e-01 -5.879500508308410645e-02 1.513358503580093384e-01 -3.588067740201950073e-02 1.469534188508987427e-01 3.417628109455108643e-01 -3.262901604175567627e-01 2.620066404342651367e-01 -1.007932424545288086e-02 1.826559007167816162e-01
1.367538869380950928e-01 -8.971975743770599365e-02 5.652939528226852417e-02 4.129779934883117676e-01 -3.387056291103363037e-02 3.316239118576049805e-01 3.868767991662025452e-02 -1.286181658506393433e-01 3.201726973056793213e-01 2.146337479352951050e-01 6.866532564163208008e-02 -2.560727596282958984e-01 -1.887313425540924072e-01 8.012399822473526001e-02 -1.571235954761505127e-01 -8.380543440580368042e-03 3.280460089445114136e-02 1.435678750276565552e-01 1.771872676908969879e-02 9.260083548724651337e-03 -1.321261562407016754e-02 3.146500093862414360e-03 -2.718637138605117798e-02 -9.656329452991485596e-02 2.430729269981384277e-01 -1.076110750436782837e-01 2.258856892585754395e-01 2.861512899398803711e-01 -1.104785054922103882e-01 1.568052470684051514e-01 -1.072174534201622009e-01 3.169882297515869141e-01
-1.372845023870468140e-01 1.710069626569747925e-01 -1.998237818479537964e-01 1.040401980280876160e-01 -2.449460886418819427e-02 1.861469745635986328e-01 -1.129193902015686035e-01 2.319289445877075195e-01 5.398477986454963684e-02 -2.409562468528747559e-01 -1.513106524944305420e-01 -9.979034960269927979e-02 1.183519959449768066e-01 -1.626354902982711792e-01 3.029580600559711456e-02 -6.258055567741394043e-02 -1.493849908001720905e-03 2.903248071670532227e-01 1.757496893405914307e-01 2.406765967607498169e-01 -1.290402412414550781e-01 1.216535121202468872e-01 -2.736023999750614166e-02 2.198387831449508667e-01 -4.579818993806838989e-02 -4.074120819568634033e-01 2.350032627582550049e-01 -1.597235202789306641e-01 -3.229605406522750854e-02 7.823146879673004150e-02 3.391454219818115234e-01 1.887028068304061890e-01
-2.971987985074520111e-02 3.955101594328880310e-02 -1.616233885288238525e-01 1.868198364973068237e-01 -1.060796007513999939e-01 -5.521052330732345581e-02 -1.425714194774627686e-01 -6.420613825321197510e-02 -4.018509760499000549e-02 3.560524582862854004e-01 -1.366468728519976139e-03 -1.193668246269226074e-01 1.038260608911514282e-01 9.372211061418056488e-03 -1.112523302435874939e-01 2.035693228244781494e-01 8.559745550155639648e-02 5.200449749827384949e-02 2.945330739021301270e-01 -9.347473271191120148e-03 -3.853402137756347656e-01 -2.098703682422637939e-01 -3.530324697494506836e-01 1.400919407606124878e-01 5.620705336332321167e-02 -1.931319683790206909e-01 5.294130370020866394e-02 1.390663534402847290e-01 4.776604473590850830e-03 1.788310408592224121e-01 1.840398907661437988e-01 3.582187294960021973e-01
2.009155601263046265e-01 6.152051035314798355e-03 2.182011455297470093e-01 4.531109333038330078e-01 1.342848092317581177e-01 1.543263196945190430e-01 -2.311209291219711304e-01 2.133222669363021851e-01 1.180599331855773926e-01 3.716662153601646423e-02 -3.002213239669799805e-01 -2.983761727809906006e-01 1.436475515365600586e-01 2.363147586584091187e-02 -5.776286125183105469e-02 8.617687970399856567e-02 -1.202023029327392578e-01 8.431982994079589844e-02 6.610640883445739746e-02 3.617696464061737061e-02 -8.805855363607406616e-02 1.377910673618316650e-01 3.154291808605194092e-01 1.046343799680471420e-02 2.295866757631301880e-01 1.292507499456405640e-01 2.456870973110198975e-01 6.142522022128105164e-02 -1.401337534189224243e-01 -2.512427233159542084e-02 9.790343046188354492e-02 1.499236673116683960e-01
1.955560445785522461e-01 -6.788674741983413696e-02 4.267591610550880432e-02 1.258973479270935059e-01 2.923814058303833008e-01 2.835607528686523438e-01 -1.629113852977752686e-01 -2.123089507222175598e-02 -1.205313857644796371e-02 -2.755719423294067383e-02 7.039292156696319580e-02 -3.051109910011291504e-01 3.797644376754760742e-01 -2.305606454610824585e-01 -8.986583352088928223e-02 1.985508203506469727e-01 -7.766894064843654633e-03 2.678305208683013916e-01 7.310702651739120483e-02 -1.124456748366355896e-01 -1.771827340126037598e-01 1.155337393283843994e-01 -1.747275888919830322e-01 -3.657458722591400146e-01 -1.205160245299339294e-01 -1.391120105981826782e-01 8.625348657369613647e-02 -1.565218344330787659e-02 1.120119392871856689e-01 8.991467952728271484e-02 2.039821892976760864e-01 -1.177579164505004883e-02
2.118575386703014374e-02 2.132162153720855713e-01 -1.934169530868530273e-01 1.365302950143814087e-01 -3.613020107150077820e-02 7.325475662946701050e-02 5.727989226579666138e-02 1.319433450698852539e-01 -1.112005114555358887e-01 6.909655034542083740e-02 1.461921725422143936e-02 -1.602497398853302002e-01 -2.506981417536735535e-02 7.511256635189056396e-02 6.429160013794898987e-03 1.517414599657058716e-01 3.308530896902084351e-02 3.868377208709716797e-01 2.692460119724273682e-01 5.561259761452674866e-02 -1.423439681529998779e-01 1.229320466518402100e-01 2.151974141597747803e-01 -9.635115414857864380e-02 2.025139033794403076e-01 -3.254256844520568848e-01 5.036461725831031799e-02 2.524949014186859131e-01 -4.526187479496002197e-01 1.830783039331436157e-01 -1.507505327463150024e-01 8.187696337699890137e-02
-8.517594635486602783e-02 1.231717094779014587e-01 1.216254532337188721e-01 -1.377567648887634277e-01 -2.532696723937988281e-02 2.435375452041625977e-01 3.492568731307983398e-01 1.466107219457626343e-01 -2.146954648196697235e-02 6.305042654275894165e-02 -2.071544080972671509e-01 -2.299820631742477417e-01 1.075335666537284851e-01 -1.010515615344047546e-01 2.251902595162391663e-02 -1.376017183065414429e-01 -1.520791649818420410e-01 2.283576279878616333e-01 1.048777475953102112e-01 1.309687346220016479e-01 -2.185543030500411987e-01 5.768638476729393005e-02 -7.195154577493667603e-02 -1.668650954961776733e-01 2.992801368236541748e-01 -1.049299687147140503e-01 1.866422891616821289e-01 1.910966932773590088e-01 2.512168884277343750e-01 2.867784798145294189e-01 -2.567570097744464874e-02 3.056706488132476807e-01
1.598815768957138062e-01 1.269939541816711426e-01 4.917382448911666870e-02 1.329637765884399414e-01 1.763869822025299072e-01 3.823141753673553467e-01 -1.885306984186172485e-01 4.569342136383056641e-01 1.020176410675048828e-01 8.494563400745391846e-02 -7.334456592798233032e-02 -1.587411463260650635e-01 -2.243255451321601868e-02 -1.561048924922943115e-01 -3.138268589973449707e-01 -4.964439198374748230e-02 -7.226748764514923096e-02 2.008495628833770752e-01 2.967211306095123291e-01 2.296579629182815552e-01 -1.031756252050399780e-01 -4.257705807685852051e-02 5.604366958141326904e-02 8.670458942651748657e-02 -6.076049804687500000e-02 -2.804301977157592773e-01 3.200259432196617126e-02 1.820073127746582031e-01 -8.830941468477249146e-02 4.823018983006477356e-02 2.586280461400747299e-03 8.060593903064727783e-02
-6.972238887101411819e-03 7.434181869029998779e-02 -4.565252736210823059e-02 3.804934024810791016e-01 2.111378684639930725e-02 6.426730751991271973e-02 2.939425036311149597e-02 6.912077078595757484e-04 3.662781119346618652e-01 6.800437718629837036e-02 2.741517424583435059e-01 -1.566666662693023682e-01 -9.924909472465515137e-02 -5.053979903459548950e-02 1.108997538685798645e-01 1.528340131044387817e-01 7.785347104072570801e-02 2.883577346801757812e-02 2.206830233335494995e-01 3.060599267482757568e-01 -1.453731954097747803e-01 3.404575586318969727e-01 -1.857911050319671631e-01 1.194377020001411438e-01 3.165276050567626953e-01 -2.083068937063217163e-01 1.263917386531829834e-01 1.860845237970352173e-01 -4.698627442121505737e-02 4.042726941406726837e-03 6.812671571969985962e-02 1.393968164920806885e-01
-4.367605596780776978e-02 7.481965422630310059e-02 -9.954983741044998169e-02 2.810359299182891846e-01 -7.377672195434570312e-02 1.994352042675018311e-01 -1.925531625747680664e-01 6.237424165010452271e-02 2.041848599910736084e-01 1.917002648115158081e-01 2.126425951719284058e-01 -7.345287501811981201e-02 2.853440046310424805e-01 2.519594430923461914e-01 5.194379016757011414e-02 1.057751551270484924e-01 -1.935840100049972534e-01 3.479390442371368408e-01 -1.024611964821815491e-01 -2.485635923221707344e-04 -2.508121170103549957e-02 4.412771761417388916e-02 -2.342737652361392975e-02 -1.573739498853683472e-01 1.080992519855499268e-01 2.145841121673583984e-01 -1.845040544867515564e-02 2.780498564243316650e-01 1.298437267541885376e-02 2.665908038616180420e-01 2.181703001260757446e-01 2.800471484661102295e-01
-1.562671214342117310e-01 3.292071074247360229e-02 -1.739898882806301117e-02 -6.983077526092529297e-02 1.558742579072713852e-02 2.352678626775741577e-01 -8.554465323686599731e-02 1.082581654191017151e-01 -1.224040538072586060e-01 6.171402707695960999e-02 4.943140968680381775e-02 -2.897807657718658447e-01 2.399845421314239502e-02 -3.307712674140930176e-01 1.192597374320030212e-01 2.504856586456298828e-01 3.741593286395072937e-02 2.226145267486572266e-01 2.501014471054077148e-01 1.555198282003402710e-01 4.167942388448864222e-04 1.359104514122009277e-01 -2.865178883075714111e-01 -1.233119964599609375e-01 1.270161848515272141e-02 -2.631717920303344727e-02 1.166643202304840088e-02 2.106829285621643066e-01 2.104135788977146149e-02 -3.509356677532196045e-01 3.936631083488464355e-01 1.584793776273727417e-01
-5.838985741138458252e-02 2.767702564597129822e-02 1.011659801006317139e-01 -1.046837493777275085e-01 -2.609458565711975098e-01 2.475288212299346924e-01 -4.250203371047973633e-01 -6.798265129327774048e-02 1.026750132441520691e-01 2.353349477052688599e-01 1.344194263219833374e-01 -1.143091022968292236e-01 -4.450213536620140076e-02 1.333574503660202026e-01 1.692994311451911926e-02 2.365628816187381744e-02 -5.270828306674957275e-02 1.634597331285476685e-01 -1.032858788967132568e-01 1.060157194733619690e-01 -3.863023817539215088e-01 1.934304274618625641e-02 -3.452895283699035645e-01 -1.089449822902679443e-01 1.882757693529129028e-01 2.790376730263233185e-02 1.609143763780593872e-01 1.822220683097839355e-01 -8.410548418760299683e-02 9.704045206308364868e-02 -1.416323035955429077e-01 2.799222767353057861e-01
1.616876423358917236e-01 4.047684744000434875e-02 -1.260185539722442627e-01 5.566052626818418503e-03 -1.381237655878067017e-01 1.211320683360099792e-01 -4.573955014348030090e-02 1.766062825918197632e-01 1.210911497473716736e-01 2.839888632297515869e-01 1.692947447299957275e-01 -4.585816860198974609e-01 1.171883866190910339e-01 -5.138509348034858704e-02 1.603191904723644257e-02 1.280040740966796875e-01 -8.045872300863265991e-02 3.469287976622581482e-02 2.084147334098815918e-01 9.542900323867797852e-02 -3.379829972982406616e-02 -2.331503331661224365e-01 -3.773090839385986328e-01 2.443620190024375916e-02 1.546593457460403442e-01 -2.359915077686309814e-01 -1.056197583675384521e-01 2.899591624736785889e-01 -3.257864713668823242e-02 1.882688701152801514e-01 -4.793306067585945129e-02 2.228428274393081665e-01
-1.326953619718551636e-01 1.457033008337020874e-01 -2.315672859549522400e-02 1.519284546375274658e-01 2.070447355508804321e-01 3.971933126449584961e-01 -5.026068165898323059e-02 3.482973575592041016e-02 2.943214774131774902e-01 1.409388780593872070e-01 -1.014537364244461060e-02 -1.132783293724060059e-01 -4.315563011914491653e-03 -3.269142657518386841e-02 1.144473031163215637e-01 2.971442416310310364e-02 -6.125716865062713623e-02 -1.332125812768936157e-02 -1.580601036548614502e-01 -2.279933169484138489e-02 -1.078137457370758057e-01 -1.372609585523605347e-01 -6.482538580894470215e-02 -1.174424067139625549e-01 -2.894956246018409729e-02 -3.664108216762542725e-01 2.175501883029937744e-01 4.400782287120819092e-01 -2.266054749488830566e-01 1.075565814971923828e-01 4.182097315788269043e-02 2.828976213932037354e-01
-1.307255178689956665e-01 -1.322802007198333740e-01 1.194604933261871338e-01 -5.661407858133316040e-02 5.110858008265495300e-03 2.350802719593048096e-01 -7.364907860755920410e-02 2.822271883487701416e-01 -5.057606101036071777e-02 3.308390080928802490e-01 2.918060719966888428e-01 -2.999391257762908936e-01 -1.555699016898870468e-02 -7.435423135757446289e-02 -6.261608563363552094e-03 2.940772175788879395e-01 8.186187595129013062e-02 7.808163017034530640e-02 1.642117202281951904e-01 -8.868152648210525513e-02 -4.313401579856872559e-01 3.536123782396316528e-02 1.040300801396369934e-01 1.333591043949127197e-01 7.897496223449707031e-02 3.839184716343879700e-02 1.627762466669082642e-01 5.883124191313982010e-03 -1.218621954321861267e-01 -2.925974503159523010e-02 2.665893733501434326e-01 2.087963223457336426e-01
1.634361594915390015e-02 -4.889451712369918823e-02 -2.808060646057128906e-01 1.491016149520874023e-01 5.411828309297561646e-02 -3.770020091906189919e-03 3.940846771001815796e-02 2.292082905769348145e-01 -1.493264138698577881e-01 2.921516895294189453e-01 -3.290455043315887451e-01 -1.679835915565490723e-01 1.885502189397811890e-01 -1.717058420181274414e-01 -8.730174601078033447e-02 8.282274007797241211e-02 -1.349295824766159058e-01 -7.400287687778472900e-02 -8.539970219135284424e-02 2.671645879745483398e-01 -1.070526540279388428e-01 -3.513941168785095215e-02 -2.629266679286956787e-01 -2.146499902009963989e-01 3.227883279323577881e-01 -7.272189855575561523e-02 1.219257339835166931e-01 1.764700561761856079e-01 -2.603169679641723633e-01 1.704803109169006348e-01 4.584750533103942871e-02 1.757821738719940186e-01
-3.256863914430141449e-03 7.110197097063064575e-02 -2.946566417813301086e-02 9.087201207876205444e-02 1.271032355725765228e-02 2.847070991992950439e-01 2.067731320858001709e-01 2.299110591411590576e-01 7.105336990207433701e-04 4.808509722352027893e-02 -1.290063709020614624e-01 -1.587105244398117065e-01 5.521871522068977356e-02 -7.712333649396896362e-02 -5.686311423778533936e-02 1.658431738615036011e-01 1.361181139945983887e-01 1.513348519802093506e-01 1.025361269712448120e-01 1.067811623215675354e-01 -4.361256062984466553e-01 1.116768792271614075e-01 -4.838636144995689392e-03 1.102234125137329102e-01 2.933298945426940918e-01 -4.498951882123947144e-02 1.457854360342025757e-01 1.552254110574722290e-01 1.993966698646545410e-01 5.136200785636901855e-01 -3.470011055469512939e-02 9.335705637931823730e-02
1.332730501890182495e-01 -1.263493858277797699e-02 1.856221705675125122e-01 1.514353305101394653e-01 3.960109502077102661e-02 2.374378144741058350e-01 -2.006987631320953369e-01 2.268131226301193237e-01 -7.378578186035156250e-02 5.880763381719589233e-02 -3.770330250263214111e-01 -3.492843508720397949e-01 1.330141574144363403e-01 -1.120330691337585449e-01 -4.303361475467681885e-01 -2.005683332681655884e-01 -1.891173720359802246e-01 8.559503406286239624e-02 2.354262769222259521e-01 -3.668279573321342468e-02 -5.410509929060935974e-02 -1.303918957710266113e-01 -4.498795047402381897e-02 5.394962057471275330e-02 7.828064262866973877e-02 -2.250318527221679688e-01 1.725405454635620117e-01 1.212369352579116821e-01 -4.354114830493927002e-02 -9.845957905054092407e-02 -2.440788224339485168e-02 9.030762314796447754e-02
-4.775350689888000488e-01 1.923509091138839722e-01 -4.958250373601913452e-02 -1.086411178112030029e-01 2.296312302350997925e-01 1.549842059612274170e-01 -5.030718073248863220e-02 1.848103255033493042e-01 1.451545506715774536e-01 6.975964177399873734e-03 -8.134508877992630005e-02 -1.194420978426933289e-01 1.573509275913238525e-01 -7.822180539369583130e-02 -2.921657860279083252e-01 -2.126165330410003662e-01 -2.748890221118927002e-02 2.126268744468688965e-01 3.655741214752197266e-01 8.524752408266067505e-02 -3.791027888655662537e-02 2.725871801376342773e-01 -1.901072859764099121e-01 1.414449065923690796e-01 1.625178456306457520e-01 4.380152001976966858e-02 8.468596637248992920e-02 1.301288306713104248e-01 -1.039304211735725403e-01 1.094146817922592163e-01 9.594644606113433838e-02 2.523472905158996582e-02
-1.136103421449661255e-01 -5.954736843705177307e-02 7.715734094381332397e-02 1.658999919891357422e-01 1.119561120867729187e-01 2.943412959575653076e-01 -1.282477080821990967e-01 3.120471024885773659e-03 1.912836730480194092e-01 -3.552655279636383057e-01 -9.729256480932235718e-02 -1.947429478168487549e-01 -1.157976910471916199e-01 6.187344342470169067e-02 -2.493392229080200195e-01 2.496611326932907104e-02 -1.144054681062698364e-01 2.277146726846694946e-01 2.203428596258163452e-01 1.908844113349914551e-01 -7.607523351907730103e-02 2.839186787605285645e-01 -3.887908905744552612e-02 -1.000747904181480408e-01 4.204976260662078857e-01 -1.029084771871566772e-01 1.936570852994918823e-01 -7.484886050224304199e-02 1.501732766628265381e-01 -5.601286515593528748e-02 1.186625584959983826e-01 1.614923328161239624e-01
6.678328663110733032e-02 1.374174561351537704e-02 -1.251648515462875366e-01 -8.344872295856475830e-02 -9.088793396949768066e-02 6.335982680320739746e-02 -2.585027366876602173e-02 1.306730508804321289e-01 1.643594205379486084e-01 1.309739500284194946e-01 2.518209815025329590e-01 -1.519767288118600845e-02 4.344752803444862366e-02 1.280954759567975998e-02 -4.371354356408119202e-02 2.271807789802551270e-01 -2.499768733978271484e-01 9.384804964065551758e-02 -8.424775302410125732e-02 6.473135948181152344e-02 -3.901322484016418457e-01 -1.485123336315155029e-01 -6.700304895639419556e-02 -1.113409548997879028e-01 2.313551604747772217e-01 -2.710966169834136963e-01 2.268552482128143311e-01 4.389818906784057617e-01 -4.380375146865844727e-02 6.212116777896881104e-02 8.302390575408935547e-02 3.488966524600982666e-01
-1.150474250316619873e-01 2.634881138801574707e-01 8.130552619695663452e-02 -1.273723840713500977e-01 9.666414558887481689e-02 6.278397142887115479e-02 5.940431356430053711e-02 1.374287605285644531e-01 -2.001258730888366699e-01 3.186829686164855957e-01 2.097029425203800201e-02 -2.688383162021636963e-01 2.998482882976531982e-01 1.255218684673309326e-01 -7.293209433555603027e-02 2.185204178094863892e-01 7.092210650444030762e-02 1.271376907825469971e-01 1.047391816973686218e-01 2.019666731357574463e-01 -1.329949200153350830e-01 2.778442017734050751e-02 2.395383864641189575e-01 -4.611594602465629578e-02 1.473378092050552368e-01 -4.287009686231613159e-02 2.235714644193649292e-01 2.611698508262634277e-01 -2.297596931457519531e-01 -2.392104119062423706e-01 -3.784297732636332512e-04 2.882245182991027832e-01
-2.753913700580596924e-01 -9.386983513832092285e-02 -1.900231279432773590e-02 1.973596960306167603e-01 -1.786059513688087463e-02 2.475839555263519287e-01 1.131313592195510864e-01 8.799548447132110596e-02 2.318665236234664917e-01 5.233651027083396912e-02 2.889366447925567627e-01 -2.064694762229919434e-01 -2.395916432142257690e-01 9.451093524694442749e-02 1.235112324357032776e-01 1.308725774288177490e-01 -1.935355216264724731e-01 1.955192238092422485e-01 1.369768083095550537e-01 2.004001587629318237e-01 -1.678493469953536987e-01 1.063454672694206238e-01 2.167293429374694824e-02 -9.097050875425338745e-02 9.517796337604522705e-02 -2.716753780841827393e-01 2.071955204010009766e-01 2.644945085048675537e-01 -1.873247921466827393e-01 1.510769426822662354e-01 -5.992044508457183838e-02 2.691639363765716553e-01
-9.600280970335006714e-02 -1.327636986970901489e-01 5.173014104366302490e-02 2.132009528577327728e-02 6.428766250610351562e-02 2.613642215728759766e-01 -3.601396456360816956e-02 1.254623383283615112e-01 2.905159592628479004e-01 -8.601202070713043213e-02 1.469034850597381592e-01 -3.977626562118530273e-01 1.124356910586357117e-01 -9.961011260747909546e-02 -8.028847724199295044e-02 1.577972173690795898e-01 1.634709909558296204e-02 2.689932286739349365e-02 9.137646853923797607e-02 -1.093853861093521118e-01 -1.887300461530685425e-01 -1.501032412052154541e-01 2.352059483528137207e-01 -3.447259366512298584e-01 2.350142449140548706e-01 1.265949103981256485e-02 -1.675760895013809204e-01 3.963963314890861511e-02 -2.023063898086547852e-01 9.945151209831237793e-02 1.805159598588943481e-01 3.646618127822875977e-01
-1.964987367391586304e-01 -1.557045523077249527e-02 -1.590656787157058716e-01 1.420585252344608307e-02 -1.667920202016830444e-01 5.232613086700439453e-01 -1.335938125848770142e-01 6.777249276638031006e-02 1.009138971567153931e-01 4.220353439450263977e-03 6.095362827181816101e-02 -9.894389659166336060e-02 1.616654396057128906e-01 2.229446358978748322e-02 -4.982079844921827316e-03 -1.503625512123107910e-01 1.692140698432922363e-01 -2.568010240793228149e-02 1.483545303344726562e-01 -5.028683319687843323e-02 6.733436137437820435e-02 1.884914040565490723e-01 -1.676970273256301880e-01 -2.154349833726882935e-01 1.671747863292694092e-01 1.065615215338766575e-03 4.024392068386077881e-01 2.275726646184921265e-01 -5.656818300485610962e-02 2.968000061810016632e-02 2.103639394044876099e-01 2.831068038940429688e-01
-6.490397453308105469e-02 -1.170421168208122253e-01 -7.915546745061874390e-02 2.328798323869705200e-01 9.232689626514911652e-03 3.757900893688201904e-01 -3.539642989635467529e-01 2.065684348344802856e-01 -1.448634639382362366e-02 2.403102219104766846e-01 1.568181514739990234e-01 7.979890704154968262e-02 9.330526739358901978e-02 1.163045763969421387e-01 -1.157864276319742203e-02 -1.203679740428924561e-01 -2.084958925843238831e-02 5.718063935637474060e-02 9.646749496459960938e-02 3.462927415966987610e-02 9.854231774806976318e-02 -1.484631467610597610e-02 -1.806221753358840942e-01 -1.242940798401832581e-01 1.424394994974136353e-01 -8.586543053388595581e-02 -1.521009206771850586e-02 2.109526097774505615e-01 -3.513167500495910645e-01 -8.968543261289596558e-05 2.401254922151565552e-01 4.010732471942901611e-01
-1.645447760820388794e-01 1.577382683753967285e-01 -1.945121288299560547e-01 1.655144095420837402e-01 -7.976922392845153809e-02 2.268370054662227631e-02 -1.572397500276565552e-01 -1.516535878181457520e-01 9.549999237060546875e-02 1.939903944730758667e-01 -6.626479327678680420e-03 3.489556536078453064e-02 2.598139643669128418e-01 1.316545158624649048e-01 -9.317312389612197876e-02 -6.886627525091171265e-02 1.779166013002395630e-01 1.944626308977603912e-02 2.451664060354232788e-01 1.248131692409515381e-02 -3.104398399591445923e-02 2.046852856874465942e-01 -1.694305092096328735e-01 -1.429689824581146240e-01 1.050818040966987610e-01 -1.337418407201766968e-01 7.036484032869338989e-02 4.311609268188476562e-01 -2.234802544116973877e-01 1.673416793346405029e-01 2.429404258728027344e-01 3.753542006015777588e-01
1.516128182411193848e-01 1.139655113220214844e-01 1.176969334483146667e-01 -3.249822184443473816e-02 1.523801982402801514e-01 -4.959370568394660950e-02 2.202959917485713959e-02 -9.352070838212966919e-02 1.449555009603500366e-01 -1.388243138790130615e-01 9.820802509784698486e-02 -2.337903678417205811e-01 2.324617952108383179e-01 1.423744112253189087e-02 -6.720847636461257935e-02 -6.161427870392799377e-02 -1.314437538385391235e-01 -1.363473385572433472e-01 4.295538067817687988e-01 -9.134358167648315430e-02 -2.944445610046386719e-01 1.993936300277709961e-01 -2.182064950466156006e-01 -1.862660348415374756e-01 3.331139087677001953e-01 7.903016172349452972e-03 1.468719393014907837e-01 2.856132984161376953e-01 -8.481121063232421875e-02 -2.902298234403133392e-02 2.469089180231094360e-01 1.624774932861328125e-01
-2.060427218675613403e-01 4.023548588156700134e-02 1.981864869594573975e-01 9.696367383003234863e-02 -2.856903970241546631e-01 1.993660926818847656e-01 -3.068239092826843262e-01 -1.457644104957580566e-01 9.866230934858322144e-02 1.124648153781890869e-01 2.362186759710311890e-01 -1.916836798191070557e-01 1.473471987992525101e-02 1.500947326421737671e-01 1.747063547372817993e-02 -4.021719563752412796e-03 -2.021169215440750122e-01 2.944202721118927002e-01 3.229730576276779175e-02 -1.931545883417129517e-01 -1.376800090074539185e-01 4.230690747499465942e-02 -1.603696309030056000e-02 8.001046627759933472e-02 2.214427739381790161e-01 -1.590035259723663330e-01 2.529420256614685059e-01 -2.940769493579864502e-02 -2.509991228580474854e-01 1.402832716703414917e-01 2.856143116950988770e-01 1.891886442899703979e-01
-1.187515482306480408e-01 -5.735664814710617065e-02 8.216600120067596436e-02 5.481654405593872070e-02 -1.460600644350051880e-01 1.580966711044311523e-01 1.686061173677444458e-01 2.728690207004547119e-01 1.851532608270645142e-01 3.583590984344482422e-01 -1.876475214958190918e-01 -1.760476380586624146e-01 5.038797110319137573e-02 2.560709544923156500e-04 9.977756068110466003e-03 -2.754991874098777771e-02 -1.067343354225158691e-01 1.819411665201187134e-01 1.366569101810455322e-01 2.378038167953491211e-01 -1.796987503767013550e-01 2.065010219812393188e-01 6.496974825859069824e-02 -5.714849010109901428e-02 4.387450814247131348e-01 -3.255660831928253174e-01 -2.522988989949226379e-02 8.053454011678695679e-02 7.067027688026428223e-02 2.070313692092895508e-01 1.172884404659271240e-01 1.482090651988983154e-01
-1.062981970608234406e-02 4.356711357831954956e-02 -1.014466732740402222e-01 2.268093079328536987e-01 -3.643232956528663635e-02 4.334734976291656494e-01 -2.867760658264160156e-01 6.659621745347976685e-02 -4.556724429130554199e-02 9.452526271343231201e-02 5.775639414787292480e-02 -1.059231981635093689e-01 2.809307277202606201e-01 -1.063578948378562927e-02 -1.208543330430984497e-01 -1.227837949991226196e-01 1.831812858581542969e-01 6.657808274030685425e-02 1.186148822307586670e-01 1.176648214459419250e-01 -7.903306186199188232e-02 8.647033572196960449e-02 -3.424133360385894775e-01 -3.823845684528350830e-01 2.208256721496582031e-01 1.793190687894821167e-01 2.365344911813735962e-01 1.587976701557636261e-02 -2.088480740785598755e-01 1.677136868238449097e-02 -1.007696962915360928e-03 4.425564780831336975e-02
-6.944726407527923584e-02 2.164464145898818970e-01 -2.601157426834106445e-01 1.104944497346878052e-01 1.119100227952003479e-01 -8.441167324781417847e-02 -2.728126049041748047e-01 2.187439948320388794e-01 1.162743568420410156e-01 1.182345580309629440e-02 -6.445994228124618530e-02 -1.107857152819633484e-01 1.704459041357040405e-01 -2.275490462779998779e-01 -1.868695169687271118e-01 -8.813735097646713257e-02 -1.013178750872612000e-01 1.075060293078422546e-01 1.827587932348251343e-01 8.104231953620910645e-02 -2.554651200771331787e-01 2.989400923252105713e-01 -3.034865297377109528e-02 -3.327536284923553467e-01 2.955243885517120361e-01 7.607132941484451294e-02 5.275128781795501709e-02 1.850384473800659180e-01 -1.547557488083839417e-02 4.710883274674415588e-02 3.172346055507659912e-01 1.078068614006042480e-01
-8.234252035617828369e-02 2.731807231903076172e-01 -1.785213053226470947e-01 -7.144682854413986206e-02 -3.621660172939300537e-02 1.305036842823028564e-01 -2.734509706497192383e-01 -1.550161093473434448e-01 -1.820522174239158630e-02 -7.247465848922729492e-02 -7.755224592983722687e-03 -1.716682761907577515e-01 1.228704601526260376e-01 1.933164894580841064e-01 2.070079371333122253e-02 -2.128126919269561768e-01 2.535768412053585052e-02 1.984952092170715332e-01 3.563912212848663330e-02 2.179151028394699097e-01 -4.309056997299194336e-01 1.158576682209968567e-01 -1.605946272611618042e-01 -1.389398127794265747e-01 3.220793604850769043e-01 1.902512460947036743e-01 7.707817852497100830e-02 2.889975309371948242e-01 -4.845208674669265747e-02 1.170765701681375504e-02 5.399275198578834534e-02 2.517528235912322998e-01
-2.466764152050018311e-01 8.186863362789154053e-02 -7.240559160709381104e-02 -3.355930745601654053e-01 1.237644702196121216e-01 3.364117443561553955e-01 -1.295364052057266235e-01 1.392564624547958374e-01 -7.185984402894973755e-02 5.048393458127975464e-02 8.738366514444351196e-02 -2.781797945499420166e-01 -3.495488199405372143e-04 -5.469712987542152405e-02 -6.379477679729461670e-02 2.243738174438476562e-01 1.418138146400451660e-01 2.138234227895736694e-01 1.494534015655517578e-01 1.430829614400863647e-01 -1.715577840805053711e-01 -4.502973984926939011e-03 -3.363043367862701416e-01 -1.281423717737197876e-01 1.132983043789863586e-01 -1.147024556994438171e-01 4.861248284578323364e-02 5.622212961316108704e-02 -2.565233968198299408e-02 -2.290633320808410645e-01 3.433286249637603760e-01 1.721889227628707886e-01
-1.344348788261413574e-01 -6.351179629564285278e-02 -1.629035770893096924e-01 -1.464174091815948486e-01 -4.303331021219491959e-03 1.954684555530548096e-01 -1.046659201383590698e-01 -1.790555194020271301e-02 3.251257836818695068e-01 4.121214449405670166e-01 1.792819201946258545e-01 -3.371936976909637451e-01 1.194446533918380737e-01 -2.519545890390872955e-02 -2.438684692606329918e-03 -1.897674798965454102e-02 -1.413076817989349365e-01 1.750446408987045288e-01 1.367954760789871216e-01 -1.194294989109039307e-01 -2.128008455038070679e-01 -1.644207239151000977e-01 -3.221381008625030518e-01 3.898569196462631226e-02 1.252370774745941162e-01 7.691663503646850586e-02 1.940060406923294067e-01 6.165624037384986877e-02 2.690519094467163086e-01 4.268035665154457092e-02 1.792842000722885132e-01 1.147429570555686951e-01
-9.272544831037521362e-02 1.822529882192611694e-01 -2.228706330060958862e-01 -4.008531942963600159e-02 -2.670237049460411072e-02 1.145196110010147095e-01 5.638844519853591919e-02 -5.387003999203443527e-03 -9.041211009025573730e-02 2.129970490932464600e-01 -2.197009921073913574e-01 -2.812964022159576416e-01 1.875617355108261108e-01 -3.054628968238830566e-01 -1.860245168209075928e-01 1.073443703353404999e-02 1.062549576163291931e-01 4.336933195590972900e-01 2.561711706221103668e-02 1.921667158603668213e-02 -1.556206345558166504e-01 -1.828267425298690796e-01 -1.009464934468269348e-01 1.514046788215637207e-01 -1.414996236562728882e-01 -1.102086305618286133e-01 2.363465577363967896e-01 2.060096114873886108e-01 -1.640621386468410492e-02 -7.047978788614273071e-02 1.997506767511367798e-01 2.809958755970001221e-01
1.233337745070457458e-01 2.730653285980224609e-01 -4.816779866814613342e-02 9.929161518812179565e-02 -1.523371636867523193e-01 1.318406909704208374e-01 -2.303791418671607971e-02 -3.797485306859016418e-02 1.762849390506744385e-01 2.268029898405075073e-01 2.713374979794025421e-02 -1.771213114261627197e-01 -1.803041994571685791e-01 -1.627801954746246338e-01 3.149878233671188354e-02 6.532959640026092529e-02 1.156434863805770874e-01 3.762812614440917969e-01 2.710665203630924225e-02 1.350400447845458984e-01 -2.187116891145706177e-01 -1.186496466398239136e-01 -3.004595870152115822e-03 1.748891919851303101e-02 -5.162378400564193726e-02 6.445498019456863403e-02 3.250595033168792725e-01 2.411295026540756226e-01 -3.925644978880882263e-02 -2.177440375089645386e-01 3.150248825550079346e-01 3.487299978733062744e-01
-9.227912873029708862e-02 6.908101588487625122e-02 -1.011879369616508484e-01 1.704957708716392517e-02 -3.452250063419342041e-01 3.857120275497436523e-01 -3.370758295059204102e-01 1.254140436649322510e-01 -2.837742865085601807e-02 7.048777490854263306e-02 -1.655876934528350830e-01 -9.638049453496932983e-02 1.179057210683822632e-01 7.102524489164352417e-02 8.753792196512222290e-02 -2.931627072393894196e-02 1.531325727701187134e-01 -9.402070194482803345e-02 8.914779871702194214e-02 2.034048363566398621e-02 -2.617771029472351074e-01 1.127246618270874023e-01 -2.201495319604873657e-01 -1.518505513668060303e-01 3.889130353927612305e-01 5.170359462499618530e-02 2.013965547084808350e-01 1.578370928764343262e-01 3.106038784608244896e-03 -1.452921628952026367e-01 1.336198672652244568e-02 2.735361456871032715e-01
-1.349132061004638672e-01 -4.055669903755187988e-02 1.172178164124488831e-01 -1.202196255326271057e-02 1.916301809251308441e-02 3.623114824295043945e-01 1.692804545164108276e-01 3.253599703311920166e-01 2.043446525931358337e-02 1.776738315820693970e-01 1.158589199185371399e-01 -1.888591796159744263e-01 3.238520622253417969e-01 1.433574110269546509e-01 -2.003793604671955109e-02 2.329152077436447144e-01 1.808419227600097656e-01 7.415328174829483032e-02 -6.912598758935928345e-02 -4.087434336543083191e-02 -3.555160164833068848e-01 7.050050795078277588e-02 1.081074327230453491e-01 -2.668948471546173096e-01 1.404125988483428955e-01 4.287159815430641174e-02 2.272891104221343994e-01 3.720421716570854187e-02 -2.037268579006195068e-01 6.210282072424888611e-02 2.269001007080078125e-01 9.263562411069869995e-02
-1.766146421432495117e-01 2.392853349447250366e-01 -5.647168681025505066e-02 4.015209674835205078e-01 -1.643660068511962891e-01 2.458344697952270508e-01 7.933416962623596191e-02 7.473782449960708618e-02 2.869308292865753174e-01 1.002440005540847778e-01 -1.979531198740005493e-01 -1.066935881972312927e-01 4.838602244853973389e-01 -1.064002513885498047e-01 2.740439586341381073e-02 -5.031941086053848267e-02 -3.914261702448129654e-03 1.125138401985168457e-01 1.414620876312255859e-01 1.077291443943977356e-01 -6.886468082666397095e-02 3.845483437180519104e-02 1.617708802223205566e-02 1.972264237701892853e-02 1.384064257144927979e-01 1.201334968209266663e-01 -7.462400197982788086e-02 2.544541060924530029e-01 9.169176965951919556e-02 2.356720268726348877e-01 -1.264680176973342896e-01 1.453582942485809326e-01
3.901630640029907227e-02 5.849213898181915283e-02 9.574369341135025024e-02 2.770319581031799316e-01 -3.127675503492355347e-02 2.176792770624160767e-01 -1.100552454590797424e-01 -2.813203930854797363e-01 2.756186723709106445e-01 1.150300279259681702e-01 1.169927865266799927e-01 -1.113907396793365479e-01 -1.260838061571121216e-01 2.415127158164978027e-01 -1.408947110176086426e-01 2.224668711423873901e-01 -2.288310229778289795e-01 4.101893603801727295e-01 3.011272847652435303e-01 -3.228851780295372009e-02 1.645414344966411591e-02 2.747063897550106049e-02 -5.679912865161895752e-02 6.124471127986907959e-02 1.710059791803359985e-01 -1.532139331102371216e-01 1.610317528247833252e-01 2.648013532161712646e-01 1.173921376466751099e-01 7.422923110425472260e-03 -5.363683030009269714e-02 1.576168537139892578e-01
-7.144531607627868652e-02 3.143471479415893555e-02 8.256236463785171509e-02 1.538501977920532227e-01 -2.976412177085876465e-01 3.374927043914794922e-01 -6.241438910365104675e-02 -1.972679495811462402e-01 1.415418684482574463e-01 1.270484644919633865e-02 1.200262382626533508e-01 -6.781477481126785278e-03 -2.750850468873977661e-02 1.886155903339385986e-01 -3.434094786643981934e-02 2.142416685819625854e-01 -1.292812675237655640e-01 4.758231937885284424e-01 3.479275405406951904e-01 -7.843048125505447388e-02 -7.529125362634658813e-02 6.130646541714668274e-02 -1.349833607673645020e-01 1.180759072303771973e-01 9.756211936473846436e-02 -1.887837052345275879e-01 1.697628945112228394e-01 2.361481934785842896e-01 1.449034363031387329e-01 3.970438241958618164e-02 1.094872280955314636e-01 1.544025391340255737e-01
1.404423713684082031e-01 -3.303235024213790894e-02 1.901151239871978760e-02 2.126631587743759155e-01 1.562045961618423462e-01 -7.315296679735183716e-02 -3.117802441120147705e-01 1.688116788864135742e-01 1.131241172552108765e-01 1.604163087904453278e-02 -4.545851051807403564e-02 8.103866875171661377e-02 4.712814092636108398e-02 -5.915733426809310913e-02 1.539057469926774502e-03 -7.872194051742553711e-02 -1.746346242725849152e-02 3.221710026264190674e-01 -1.578884944319725037e-02 9.997953660786151886e-03 -2.889532744884490967e-01 -1.515225134789943695e-02 -7.109045237302780151e-02 1.074042618274688721e-01 3.013087511062622070e-01 -3.144837319850921631e-01 -7.263716310262680054e-02 2.490773499011993408e-01 -3.386749625205993652e-01 -2.473156005144119263e-01 2.215667515993118286e-01 2.404413819313049316e-01
-2.246570773422718048e-02 4.770219698548316956e-02 5.019602924585342407e-02 9.550087153911590576e-02 4.115853086113929749e-02 3.307607397437095642e-02 2.201259322464466095e-02 -5.266525968909263611e-02 2.281536459922790527e-01 3.885500729084014893e-01 -7.454914599657058716e-02 -3.319540619850158691e-01 2.023504376411437988e-01 7.946116477251052856e-02 2.237177826464176178e-02 -3.405411541461944580e-02 -2.574850320816040039e-01 3.605875968933105469e-01 1.295515000820159912e-01 -2.181904911994934082e-01 -1.276676356792449951e-01 -1.929954737424850464e-01 -2.278278619050979614e-01 -1.320259459316730499e-02 1.012006923556327820e-01 2.765798866748809814e-01 1.375865191221237183e-01 6.968860514461994171e-03 -4.742493852972984314e-02 2.301394194364547729e-02 3.133621811866760254e-01 1.969957798719406128e-01
-1.151808723807334900e-01 -8.399612456560134888e-02 2.069591879844665527e-01 6.853879988193511963e-02 2.489543855190277100e-01 1.237876415252685547e-01 -5.220955982804298401e-02 1.410476267337799072e-01 -6.432878226041793823e-02 -6.280923634767532349e-02 -9.637273102998733521e-02 -1.245483383536338806e-01 1.107778400182723999e-01 -7.381975592579692602e-05 -2.787527740001678467e-01 -9.247960895299911499e-02 -2.179089933633804321e-01 3.949921131134033203e-01 1.805404573678970337e-01 2.528076767921447754e-01 -1.710051298141479492e-01 2.893575429916381836e-01 -6.706621497869491577e-02 -6.259320676326751709e-02 2.546389400959014893e-01 1.969994753599166870e-01 2.014074772596359253e-01 9.881382435560226440e-02 -3.437101244926452637e-01 2.958187088370323181e-02 7.982636243104934692e-02 7.550599053502082825e-03
-1.366985887289047241e-01 4.495280236005783081e-02 2.617520978674292564e-03 4.559789597988128662e-01 -1.154867261648178101e-01 8.251759409904479980e-02 4.459498915821313858e-03 1.027869954705238342e-01 2.156291604042053223e-01 2.172667533159255981e-02 -1.554972976446151733e-01 -2.209154218435287476e-01 4.126380681991577148e-01 -8.431089669466018677e-02 2.060940414667129517e-01 -2.249903678894042969e-01 -2.629971504211425781e-01 1.651067882776260376e-01 -3.183798631653189659e-03 1.433321274816989899e-02 -3.326338902115821838e-02 2.848392166197299957e-02 -1.049482449889183044e-02 1.207000091671943665e-01 2.596378624439239502e-01 -3.107511810958385468e-02 1.205778941512107849e-01 3.210667967796325684e-01 2.007573544979095459e-01 4.481289163231849670e-02 -2.420966746285557747e-03 9.303352981805801392e-02
2.368676811456680298e-01 -1.676164218224585056e-03 9.775149077177047729e-02 -1.227378547191619873e-01 -4.756776615977287292e-02 1.312417089939117432e-01 -1.013216897845268250e-01 -2.104191929101943970e-01 1.294027566909790039e-01 1.459592431783676147e-01 1.791173517704010010e-01 -3.701643943786621094e-01 -4.784565046429634094e-02 -1.575081646442413330e-01 2.132905647158622742e-02 -1.363948546350002289e-02 -2.358949929475784302e-01 -1.009347960352897644e-01 3.385016322135925293e-01 -3.204296901822090149e-02 -2.174250930547714233e-01 4.196554794907569885e-02 -3.192686438560485840e-01 -6.889596581459045410e-02 2.583004236221313477e-01 -1.712480783462524414e-01 1.975890696048736572e-01 2.096572518348693848e-01 -1.775903254747390747e-01 1.125396862626075745e-01 1.005862057209014893e-01 1.995665282011032104e-01
2.532128803431987762e-02 6.328100711107254028e-02 -7.331931497901678085e-03 3.620762228965759277e-01 5.904949083924293518e-02 5.148508399724960327e-02 2.773276157677173615e-02 1.282819360494613647e-01 -9.596294909715652466e-02 1.133885681629180908e-01 -1.244023293256759644e-01 -2.757429704070091248e-02 -2.410909533500671387e-01 3.277931734919548035e-02 -2.096657641232013702e-03 1.771983057260513306e-01 -8.712594956159591675e-02 4.153793156147003174e-01 5.214617773890495300e-02 3.068499267101287842e-01 -3.382076621055603027e-01 2.051550447940826416e-01 -1.894352287054061890e-01 -3.091914951801300049e-02 1.666057109832763672e-01 9.248906373977661133e-02 2.412569820880889893e-01 3.023403584957122803e-01 -6.018081307411193848e-02 6.333352625370025635e-02 -2.069873213768005371e-01 7.217057049274444580e-02
1.319133341312408447e-01 -5.296792462468147278e-02 1.711907796561717987e-02 2.620341777801513672e-01 2.119068950414657593e-01 3.085392117500305176e-01 2.210824051871895790e-03 1.066165789961814880e-01 -1.466629952192306519e-01 -6.006449460983276367e-02 1.002764254808425903e-01 -2.991510331630706787e-01 2.948978841304779053e-01 -2.694897651672363281e-01 2.674057148396968842e-02 1.234645470976829529e-01 -7.663723081350326538e-02 2.131057232618331909e-01 7.605359703302383423e-02 -8.695010840892791748e-02 -1.766894161701202393e-01 1.547999680042266846e-01 -2.291069179773330688e-01 -2.943075001239776611e-01 -2.106243073940277100e-01 -3.594865649938583374e-02 8.688722550868988037e-02 -9.257210046052932739e-02 6.143624708056449890e-02 7.983914762735366821e-02 3.177600204944610596e-01 1.653419137001037598e-01
-1.233777776360511780e-01 8.174895495176315308e-02 -1.285232603549957275e-01 2.983956038951873779e-02 1.332584302872419357e-02 -9.138014912605285645e-02 5.726412311196327209e-02 7.796629518270492554e-02 -3.303042426705360413e-02 2.628858387470245361e-01 -8.206811547279357910e-02 -1.592147499322891235e-01 2.259509712457656860e-01 -2.738631144165992737e-02 3.828672692179679871e-02 -1.075835525989532471e-01 1.124310567975044250e-01 -2.657478034961968660e-04 1.429429799318313599e-01 3.221373558044433594e-01 -3.242407739162445068e-01 -6.407988071441650391e-02 -1.780578121542930603e-02 -3.481883406639099121e-01 1.373333632946014404e-01 1.133282631635665894e-01 1.240818873047828674e-01 4.492729604244232178e-01 -2.829827070236206055e-01 -1.060071438550949097e-01 1.867137998342514038e-01 1.814129650592803955e-01
1.143388822674751282e-01 7.994922995567321777e-02 7.247242331504821777e-02 5.313489586114883423e-03 1.308820396661758423e-01 2.346726953983306885e-01 2.091746591031551361e-02 -8.002903312444686890e-02 2.322050742805004120e-02 1.098644211888313293e-01 2.185114286839962006e-02 -2.349706180393695831e-02 3.279177546501159668e-01 -5.933848395943641663e-02 -1.054836660623550415e-01 -9.154945611953735352e-02 -8.158480376005172729e-02 3.061788082122802734e-01 -1.964391171932220459e-01 -1.217400729656219482e-01 -4.828439652919769287e-01 3.698820248246192932e-03 1.154140941798686981e-02 4.391448199748992920e-02 1.386665850877761841e-01 -1.888461410999298096e-01 -4.936926439404487610e-02 6.360542774200439453e-02 -3.279281556606292725e-01 -6.749314814805984497e-02 4.438269138336181641e-02 4.330725967884063721e-01
-2.156765609979629517e-01 1.793768443167209625e-02 -1.690683215856552124e-01 2.276391834020614624e-01 2.114997506141662598e-01 8.140894025564193726e-02 -2.539163827896118164e-01 2.526994347572326660e-01 2.882060110569000244e-01 7.759434729814529419e-02 -5.419000610709190369e-02 4.493456333875656128e-02 -8.734969794750213623e-02 -9.153801202774047852e-02 4.414534196257591248e-03 -1.571417152881622314e-01 2.062377929687500000e-01 3.228276073932647705e-01 3.159394264221191406e-01 -6.044006720185279846e-02 -1.350450217723846436e-01 3.074051737785339355e-01 -4.221988841891288757e-02 -1.339417248964309692e-01 2.262939363718032837e-01 -2.487540841102600098e-01 -3.052513487637042999e-02 1.020726263523101807e-01 -2.041307389736175537e-01 3.687019646167755127e-02 -8.236151188611984253e-02 3.709014877676963806e-02
-1.031006947159767151e-01 1.719369590282440186e-01 -5.579445138573646545e-02 -1.043726280331611633e-01 3.639642000198364258e-01 -1.430602744221687317e-02 -5.319169908761978149e-02 2.445489354431629181e-02 2.550190873444080353e-02 -5.128334462642669678e-02 1.528331935405731201e-01 -3.352743387222290039e-01 1.219948381185531616e-02 -2.139836996793746948e-01 -6.361997127532958984e-02 2.025440186262130737e-01 -5.162845551967620850e-02 4.142412543296813965e-01 2.085516601800918579e-01 1.400147378444671631e-01 -1.691030859947204590e-01 1.245946139097213745e-01 -3.893247544765472412e-01 -1.373729258775711060e-01 1.703785806894302368e-01 -3.080951794981956482e-02 -6.934283673763275146e-02 2.311836928129196167e-01 1.007904037833213806e-01 -9.811800718307495117e-02 8.001828938722610474e-02 1.153145581483840942e-01
1.805453449487686157e-01 1.218090206384658813e-01 6.689218431711196899e-02 -8.364783972501754761e-02 3.498854860663414001e-02 3.255454450845718384e-02 -4.134074971079826355e-02 2.867603302001953125e-01 1.788146197795867920e-01 -1.682148128747940063e-02 -2.568725645542144775e-01 -2.339160889387130737e-01 5.829526484012603760e-02 -3.613408505916595459e-01 -2.310914993286132812e-01 2.320430427789688110e-01 -1.063369140028953552e-01 1.875788271427154541e-01 6.654465105384588242e-03 1.329797059297561646e-01 -1.503490358591079712e-01 3.735177516937255859e-01 -9.731844812631607056e-02 2.131005227565765381e-01 1.632976084947586060e-01 -2.791287600994110107e-01 2.004324495792388916e-01 1.445683240890502930e-01 -9.888890385627746582e-02 4.636431857943534851e-02 -4.342298582196235657e-02 -2.912800293415784836e-03
[truncated: 3,262,283 more chars]
