# Supplementary material for: The Language of Innovation
Source: PLoS One. 2020 Apr 30;15(4):e0230107. doi: 10.1371/journal.pone.0230107 (PMC7194493; doi:10.1371/journal.pone.0230107)
Supplement: S4 File — (GZ) [file pone.0230107.s004.tar.gz › 1982-1986/V2Run_15_VS_4500_embeddings1982-1986ED32.txt]

4.841778799891471863e-02 1.132260486483573914e-01 3.675477802753448486e-01 -1.294624805450439453e-01 2.981508374214172363e-01 -1.133008487522602081e-02 1.035142987966537476e-01 -2.445077151060104370e-01 1.224818378686904907e-01 -1.219995766878128052e-01 -1.902944445610046387e-01 -1.998243927955627441e-01 1.566549539566040039e-01 -8.692031353712081909e-02 1.923631727695465088e-01 -2.869520187377929688e-01 1.827912330627441406e-01 -1.176919341087341309e-01 -1.510474532842636108e-01 1.621030122041702271e-01 8.490482717752456665e-02 9.412541985511779785e-02 2.331482432782649994e-02 6.791535764932632446e-02 -3.742852807044982910e-02 -1.486723870038986206e-01 -4.098827019333839417e-02 -9.775599837303161621e-02 4.042382240295410156e-01 -2.861518040299415588e-02 -1.432679891586303711e-01 -2.809244692325592041e-01
7.786989957094192505e-02 1.149330437183380127e-01 -1.371694505214691162e-01 -8.940598368644714355e-02 2.529064416885375977e-01 2.797245979309082031e-01 5.288098752498626709e-02 -2.130651287734508514e-02 -3.744165226817131042e-02 -8.883319050073623657e-02 -3.422917127609252930e-01 4.911975562572479248e-02 -1.231571212410926819e-01 -9.979965537786483765e-02 1.003676801919937134e-01 -8.605832606554031372e-02 2.548440098762512207e-01 -2.385263293981552124e-01 -2.529438436031341553e-01 3.958755731582641602e-02 4.981685876846313477e-01 -1.601520329713821411e-01 1.896631531417369843e-02 -1.136938482522964478e-01 -1.008083447813987732e-01 -4.963729903101921082e-02 -1.976959854364395142e-01 4.384229704737663269e-02 1.707196682691574097e-01 8.092226833105087280e-02 7.804059237241744995e-02 -2.589830458164215088e-01
1.651590615510940552e-01 -1.957307383418083191e-02 -5.488111823797225952e-02 4.776991531252861023e-02 -3.152149170637130737e-02 2.256922870874404907e-01 -3.599386215209960938e-01 -1.056491062045097351e-01 6.503722071647644043e-02 -1.544739753007888794e-01 -1.915987133979797363e-01 1.190284714102745056e-01 -1.277192533016204834e-01 -2.702111601829528809e-01 1.246067732572555542e-01 -8.290152996778488159e-02 3.280017971992492676e-01 -2.005425393581390381e-01 -2.515275478363037109e-01 6.571734696626663208e-02 5.527017638087272644e-04 1.931107640266418457e-01 8.861502632498741150e-03 -9.208409488201141357e-02 -2.986990809440612793e-01 6.517134606838226318e-03 1.664448827505111694e-01 -5.357456859201192856e-03 3.950997292995452881e-01 3.660689666867256165e-02 2.016037702560424805e-01 -8.590707182884216309e-02
2.197953313589096069e-01 -1.023827418684959412e-01 -2.243713140487670898e-01 -1.997038125991821289e-01 -2.398697100579738617e-02 7.828265428543090820e-02 -1.367055475711822510e-01 -2.526789307594299316e-01 1.874790154397487640e-02 -1.692212559282779694e-02 -1.825127899646759033e-01 1.234817728400230408e-01 -1.944577379617840052e-04 5.190551280975341797e-02 3.943355679512023926e-01 -2.388599663972854614e-01 1.438113301992416382e-01 -2.973094582557678223e-01 -2.083300426602363586e-02 -1.260716095566749573e-02 1.861103326082229614e-01 4.838026314973831177e-02 5.549057573080062866e-02 -6.158904358744621277e-02 5.002137273550033569e-02 -2.338843047618865967e-01 3.489363193511962891e-01 -1.354720145463943481e-01 1.731204092502593994e-01 2.758586108684539795e-01 2.282953634858131409e-02 -1.996970772743225098e-01
1.776951104402542114e-01 -8.860868215560913086e-02 1.048237085342407227e-01 -2.995560877025127411e-02 5.899478495121002197e-02 4.024442732334136963e-01 -2.261671423912048340e-01 2.253935672342777252e-02 5.872725695371627808e-02 -7.494497299194335938e-02 -1.721380949020385742e-01 6.814896315336227417e-02 9.065388701856136322e-03 4.361184313893318176e-02 2.837349772453308105e-01 -2.155027389526367188e-01 2.334361374378204346e-01 -1.764240860939025879e-01 7.189656794071197510e-02 1.451487839221954346e-01 2.216268330812454224e-01 -9.039989858865737915e-02 3.135243654251098633e-01 -7.721628993749618530e-02 3.021957166492938995e-02 -3.468795120716094971e-01 1.816260367631912231e-01 -1.904965490102767944e-01 2.326227128505706787e-01 -3.355487436056137085e-02 -1.997453570365905762e-01 -1.596300862729549408e-02
9.007540345191955566e-02 5.339401587843894958e-02 1.348087042570114136e-01 -1.737972348928451538e-01 2.603645324707031250e-01 -4.975216090679168701e-02 7.014430593699216843e-03 6.347595900297164917e-02 -1.668115258216857910e-01 -3.114324621856212616e-02 -4.189867675304412842e-01 5.755198374390602112e-02 3.455895930528640747e-02 1.331611722707748413e-02 2.193340808153152466e-01 -1.381760835647583008e-01 4.137803316116333008e-01 -6.395178288221359253e-02 1.189791858196258545e-01 -3.083853051066398621e-03 1.479823142290115356e-01 -1.430992633104324341e-01 1.378051042556762695e-01 -4.072749987244606018e-02 -2.357303723692893982e-02 -1.604753434658050537e-01 -8.366568386554718018e-02 -2.840192317962646484e-01 2.819529175758361816e-01 2.500621974468231201e-01 2.585037052631378174e-01 -1.214952170848846436e-01
1.737970113754272461e-01 2.233897298574447632e-01 2.169446945190429688e-01 8.467774093151092529e-02 6.564061157405376434e-03 2.219961881637573242e-01 2.638031728565692902e-02 -1.580895632505416870e-01 -2.410728037357330322e-01 -3.496132194995880127e-01 -1.359036117792129517e-01 7.416002452373504639e-02 -1.743433773517608643e-01 6.861887127161026001e-02 2.763945162296295166e-01 -1.834705471992492676e-01 -8.539638668298721313e-02 -2.388794273138046265e-01 -2.345026135444641113e-01 -8.705656230449676514e-02 1.272939592599868774e-01 -1.294692903757095337e-01 1.883589848875999451e-02 8.253236860036849976e-02 1.529387384653091431e-01 -6.399679183959960938e-02 -1.655674874782562256e-01 -4.345461726188659668e-02 2.811751067638397217e-01 2.463220506906509399e-01 8.105344325304031372e-02 -2.664938867092132568e-01
1.006256192922592163e-01 1.807366870343685150e-02 -1.544878929853439331e-01 -9.259313344955444336e-03 2.747485637664794922e-01 -6.460954993963241577e-02 7.222747802734375000e-02 -1.338447909802198410e-02 1.593583822250366211e-01 1.090669631958007812e-01 -2.221454828977584839e-01 -5.964702367782592773e-02 8.699436672031879425e-03 4.916478693485260010e-02 4.647244215011596680e-01 5.762968584895133972e-02 -1.056700572371482849e-01 -2.336406111717224121e-01 -1.459220796823501587e-01 1.244570612907409668e-01 -1.538353860378265381e-01 -7.533167488873004913e-03 -1.653260886669158936e-01 -3.001899085938930511e-02 1.270517557859420776e-01 2.549982443451881409e-02 -2.757440805435180664e-01 -2.599127888679504395e-01 4.797009825706481934e-01 -1.290879696607589722e-01 5.308066681027412415e-02 -6.395035237073898315e-02
2.163414210081100464e-01 -8.619254082441329956e-02 -9.473826736211776733e-03 -3.361153602600097656e-01 2.170412242412567139e-01 -9.947247803211212158e-02 -1.401103436946868896e-01 -1.716053783893585205e-01 -1.993663311004638672e-01 -2.250787913799285889e-01 -2.746264636516571045e-01 -4.401737451553344727e-02 2.851753495633602142e-02 -2.414643317461013794e-01 2.504406571388244629e-01 -9.573016315698623657e-02 2.411098033189773560e-01 -1.643252670764923096e-01 1.618315873201936483e-04 1.599379479885101318e-01 8.354760706424713135e-02 -1.132899299263954163e-01 1.670064032077789307e-01 -1.395987123250961304e-01 -2.624112963676452637e-01 -8.781987428665161133e-02 -1.370142847299575806e-01 -2.982777655124664307e-01 8.654423803091049194e-02 2.075665593147277832e-01 9.079016745090484619e-02 -8.254345506429672241e-02
4.514973238110542297e-02 4.370873048901557922e-02 2.374509721994400024e-01 -3.138230741024017334e-01 2.676576375961303711e-01 -1.321732811629772186e-02 -8.877401053905487061e-02 -1.806479096412658691e-01 -1.780502945184707642e-01 -9.181698411703109741e-02 -1.855803728103637695e-01 5.393702909350395203e-02 6.477575004100799561e-02 -1.413850933313369751e-01 8.053238689899444580e-02 -3.327691256999969482e-01 1.975127160549163818e-01 7.711963355541229248e-02 -1.281019896268844604e-01 2.403628677129745483e-01 1.565743535757064819e-01 -3.158214986324310303e-01 -1.314191520214080811e-01 -1.683441847562789917e-01 1.493413448333740234e-01 -2.691535949707031250e-01 -2.249744087457656860e-01 -4.946431890130043030e-02 2.160494476556777954e-01 2.859688363969326019e-02 1.050141174346208572e-02 -1.598147451877593994e-01
-1.603031298145651817e-03 7.368455827236175537e-02 -1.328590661287307739e-01 -8.573231846094131470e-02 -1.273291092365980148e-02 2.019176036119461060e-01 -1.746249049901962280e-01 -2.711159288883209229e-01 -4.132907465100288391e-02 -5.912195146083831787e-02 -1.462807208299636841e-01 8.673284202814102173e-02 8.362308144569396973e-02 -1.304318159818649292e-01 4.058686196804046631e-01 -4.024883732199668884e-02 3.947882950305938721e-01 -4.782170653343200684e-01 -7.075596600770950317e-02 3.359101340174674988e-02 -2.589690871536731720e-02 -3.315697982907295227e-02 -3.233563527464866638e-02 2.692665718495845795e-02 -8.414932340383529663e-02 -3.088307380676269531e-01 4.830214008688926697e-02 1.560240685939788818e-01 2.069137394428253174e-01 -4.407826066017150879e-02 -1.465107202529907227e-01 -1.028427109122276306e-01
-5.737175419926643372e-02 1.487056165933609009e-02 1.589439660310745239e-01 -1.716670393943786621e-01 1.433393657207489014e-01 2.073808014392852783e-01 1.991004645824432373e-01 -1.508792042732238770e-01 2.791327834129333496e-01 2.062179520726203918e-02 -1.059724614024162292e-01 -1.749417036771774292e-01 -2.375673800706863403e-01 -1.611068546772003174e-01 1.538930833339691162e-01 1.796645671129226685e-01 2.270184904336929321e-01 -1.417484879493713379e-01 -1.875624656677246094e-01 3.413661569356918335e-02 2.265965938568115234e-02 -1.248305514454841614e-01 -6.414382159709930420e-02 -2.271444797515869141e-01 1.599958539009094238e-02 -9.889694862067699432e-03 -1.198345795273780823e-01 -3.531148135662078857e-01 4.686633944511413574e-01 8.693116717040538788e-03 -5.952675268054008484e-02 -1.217207610607147217e-01
8.527687191963195801e-02 5.329796671867370605e-02 -1.683069169521331787e-01 -1.602022051811218262e-01 1.983907073736190796e-01 1.699835360050201416e-01 1.882839761674404144e-02 -1.503987759351730347e-01 -1.040899381041526794e-01 -4.432798177003860474e-02 -2.044661939144134521e-01 1.430612206459045410e-01 -2.270006388425827026e-01 -2.650262117385864258e-01 2.027013897895812988e-01 -3.490370810031890869e-01 1.907741874456405640e-01 8.376277238130569458e-02 1.141064688563346863e-01 7.383222877979278564e-02 1.697952002286911011e-01 -3.137210309505462646e-01 -2.595317065715789795e-01 -3.526916727423667908e-02 -2.198762595653533936e-01 4.827730823308229446e-03 -8.019857108592987061e-02 -1.258330643177032471e-01 1.658016592264175415e-01 1.040085032582283020e-01 1.563677638769149780e-01 -3.062418401241302490e-01
2.654580473899841309e-01 7.297432422637939453e-02 1.659832149744033813e-01 1.475757360458374023e-02 2.789432704448699951e-01 1.025860384106636047e-01 3.609537705779075623e-02 1.558014899492263794e-01 4.578757658600807190e-02 4.495650529861450195e-03 -2.196989208459854126e-02 1.150267496705055237e-01 -5.791992321610450745e-02 -3.010453879833221436e-01 1.607063710689544678e-01 -1.407186537981033325e-01 2.910795807838439941e-01 -3.606011569499969482e-01 -1.222780048847198486e-01 7.212276011705398560e-02 -1.295189857482910156e-01 -4.872938618063926697e-02 -4.028748720884323120e-02 -1.420932412147521973e-01 1.895043551921844482e-01 -3.491785228252410889e-01 -1.193484589457511902e-01 -1.759812980890274048e-01 3.526575863361358643e-01 1.202987730503082275e-01 8.394232392311096191e-02 -4.767048731446266174e-02
-7.374443858861923218e-02 1.527474727481603622e-02 3.371727094054222107e-02 -9.821482002735137939e-02 3.010574728250503540e-02 3.127545118331909180e-01 -1.486637890338897705e-01 -4.270370304584503174e-01 9.216610342264175415e-02 -2.571624331176280975e-02 -9.756501019001007080e-02 5.846489965915679932e-02 -7.142367213964462280e-02 7.519209384918212891e-02 1.727965623140335083e-01 -9.707277268171310425e-02 4.022908806800842285e-01 -2.347952127456665039e-02 -9.175601601600646973e-02 -1.601944416761398315e-01 6.231926754117012024e-02 2.083695121109485626e-02 -1.215970739722251892e-01 -3.258701860904693604e-01 -3.425554558634757996e-02 -3.633822500705718994e-01 1.136356294155120850e-01 -1.307272762060165405e-01 1.937309950590133667e-01 1.430530995130538940e-01 8.465632796287536621e-02 -2.410005331039428711e-01
1.125778406858444214e-01 -2.901105396449565887e-02 1.571184247732162476e-01 3.011231124401092529e-02 -7.147189229726791382e-02 -1.216401066631078720e-02 2.472776547074317932e-02 -9.704598225653171539e-03 -2.007324993610382080e-01 8.053742349147796631e-02 9.008724242448806763e-02 2.829968184232711792e-02 2.351617813110351562e-01 -1.550777554512023926e-01 2.943917810916900635e-01 -1.724217981100082397e-01 -1.081459149718284607e-01 -1.166472136974334717e-01 7.258124649524688721e-02 -5.738240852952003479e-02 7.182607799768447876e-02 9.009362012147903442e-02 -3.125928714871406555e-02 -3.396463096141815186e-01 -3.180953562259674072e-01 8.181116729974746704e-02 -6.627333816140890121e-03 1.922646164894104004e-01 5.959916710853576660e-01 1.871751062572002411e-02 7.520248740911483765e-02 -1.841537505388259888e-01
5.361003056168556213e-02 3.227890655398368835e-02 6.265102326869964600e-02 -9.436272829771041870e-02 1.619471758604049683e-01 1.390204876661300659e-01 2.664608359336853027e-01 -1.131534799933433533e-01 -6.479644030332565308e-02 -1.353496965020895004e-02 4.856077209115028381e-02 2.362100481986999512e-01 -8.476585894823074341e-02 -9.994744509458541870e-02 3.903532028198242188e-01 -3.145590126514434814e-01 3.456649482250213623e-01 -2.129426300525665283e-01 -1.173843815922737122e-01 -3.377841413021087646e-02 3.141131699085235596e-01 4.159820452332496643e-02 -4.815173894166946411e-02 -1.117028370499610901e-01 -1.284538805484771729e-01 -2.029424905776977539e-01 -2.093795388936996460e-01 1.036735950037837029e-03 2.053699493408203125e-01 -1.337571293115615845e-01 1.932612955570220947e-01 1.702232658863067627e-01
1.404670029878616333e-01 3.324292972683906555e-02 3.732458874583244324e-02 -1.345954090356826782e-01 7.713619619607925415e-02 2.427183240652084351e-01 -3.262719511985778809e-01 3.445624606683850288e-03 -1.180246993899345398e-01 -7.607289403676986694e-02 -1.118983253836631775e-01 2.814223468303680420e-01 8.849186450242996216e-02 -1.993873864412307739e-01 1.589974611997604370e-01 -3.816561102867126465e-01 1.736227124929428101e-01 2.817721851170063019e-02 -4.056460410356521606e-02 3.096358776092529297e-01 1.612871289253234863e-01 -8.024087548255920410e-02 -1.400981545448303223e-01 9.820865094661712646e-02 -9.871278703212738037e-02 -2.093686461448669434e-01 -2.074432820081710815e-01 -1.541127264499664307e-01 2.612126767635345459e-01 1.373901814222335815e-01 1.835909336805343628e-01 -1.643261909484863281e-01
1.251441687345504761e-01 1.635477989912033081e-01 -2.897790260612964630e-02 -2.632431685924530029e-01 -4.849622398614883423e-02 -8.942275308072566986e-03 -1.291385293006896973e-01 1.173721924424171448e-01 1.600528806447982788e-01 8.511609584093093872e-02 -1.338303536176681519e-01 -8.993551880121231079e-02 -1.721876561641693115e-01 -1.196136176586151123e-01 1.815546900033950806e-01 -4.107036888599395752e-01 4.111854732036590576e-01 -1.878723949193954468e-01 1.582391560077667236e-01 -2.137761935591697693e-02 4.349712282419204712e-02 -1.061993092298507690e-02 -5.843386054039001465e-02 -2.145672142505645752e-01 -9.554167091846466064e-02 -2.935715317726135254e-01 -8.554892241954803467e-02 -1.797781288623809814e-01 3.030042946338653564e-01 1.825958937406539917e-01 -4.210764914751052856e-02 -8.313550800085067749e-02
2.407132089138031006e-01 1.400262862443923950e-01 1.267234212718904018e-03 3.601958230137825012e-02 1.740561425685882568e-01 2.380841225385665894e-01 -6.694989651441574097e-02 -1.323662400245666504e-01 -8.615443110466003418e-02 1.099400818347930908e-01 -2.906335890293121338e-01 -3.005740642547607422e-01 4.411290213465690613e-02 8.437855541706085205e-02 -1.882954873144626617e-02 1.596986083313822746e-03 5.959993228316307068e-02 -2.450801581144332886e-01 -8.231326937675476074e-02 -2.189947366714477539e-01 -1.085059568285942078e-01 -2.202454060316085815e-01 -2.688778936862945557e-01 1.031541451811790466e-01 -2.995380759239196777e-01 7.277263700962066650e-02 -1.158503293991088867e-01 -1.843685060739517212e-01 4.225862920284271240e-01 1.081594154238700867e-01 -7.627201825380325317e-02 9.125811606645584106e-02
8.431227505207061768e-02 1.665574163198471069e-01 4.661534354090690613e-02 -2.290582470595836639e-02 1.930748969316482544e-01 4.237923026084899902e-01 8.318687230348587036e-02 -1.479672491550445557e-01 -7.819867879152297974e-02 -4.640207290649414062e-01 -1.500128209590911865e-01 -1.742561012506484985e-01 3.901781514286994934e-02 1.487243361771106720e-02 6.319127231836318970e-02 -2.393464595079421997e-01 1.680447012186050415e-01 -2.242570519447326660e-01 -2.080280929803848267e-01 6.047313287854194641e-02 -7.338589429855346680e-02 -2.631279267370700836e-02 1.154315918684005737e-01 -1.237657666206359863e-01 -8.741614222526550293e-02 -1.282455623149871826e-01 5.165098607540130615e-02 7.698035240173339844e-02 3.201883733272552490e-01 2.571084797382354736e-01 -6.373162567615509033e-02 -1.178333237767219543e-01
1.320784837007522583e-01 3.900331445038318634e-03 3.550552427768707275e-01 -7.039158791303634644e-02 5.769645940745249391e-05 3.509337306022644043e-01 -1.475091278553009033e-01 -8.591713011264801025e-02 1.202974170446395874e-01 1.559084355831146240e-01 -1.682750433683395386e-01 1.028473451733589172e-01 1.866138726472854614e-01 -5.692747980356216431e-02 2.012043893337249756e-01 -1.090112030506134033e-01 2.148670703172683716e-01 -1.695039272308349609e-01 8.005424588918685913e-02 1.589001417160034180e-01 2.526933252811431885e-01 -1.510086506605148315e-01 1.619980186223983765e-01 -1.237192526459693909e-01 -1.718342304229736328e-01 -4.139441251754760742e-02 -1.718208566308021545e-02 2.501292899250984192e-02 -3.741240873932838440e-02 2.272138595581054688e-01 1.270396113395690918e-01 -4.416214227676391602e-01
2.845027148723602295e-01 -2.318550795316696167e-01 1.939382404088973999e-01 -2.604207098484039307e-01 2.125357836484909058e-01 1.561390757560729980e-01 -1.085782647132873535e-01 -1.063150838017463684e-01 -2.706750109791755676e-02 -6.158003583550453186e-02 -3.088328838348388672e-01 2.010515034198760986e-01 -5.675464402884244919e-03 -2.204907387495040894e-01 2.168602496385574341e-01 1.840253546833992004e-02 1.603313833475112915e-01 -1.943459734320640564e-02 1.503592729568481445e-01 -2.437057672068476677e-03 2.562191486358642578e-01 -1.502562165260314941e-01 -6.499091535806655884e-02 4.114595800638198853e-02 -2.018169462680816650e-01 -3.906581699848175049e-01 3.099714405834674835e-03 -2.590773068368434906e-02 3.010558485984802246e-01 1.924486644566059113e-02 4.320272430777549744e-02 3.394246846437454224e-02
1.081953048706054688e-01 1.870063319802284241e-02 1.682180794887244701e-03 -1.032626181840896606e-01 -3.075077570974826813e-02 2.536556720733642578e-01 -1.927729249000549316e-01 -2.398587390780448914e-02 1.391498744487762451e-01 -6.389830261468887329e-02 -7.216589897871017456e-02 -4.774609953165054321e-02 -1.042606756091117859e-01 1.966165937483310699e-02 1.792522370815277100e-01 -3.708820044994354248e-02 4.279295206069946289e-01 -3.312541544437408447e-01 -8.165137469768524170e-02 1.492738276720046997e-01 -8.366096764802932739e-02 -1.860847473144531250e-01 -1.682025045156478882e-01 4.665626958012580872e-02 -4.632541444152593613e-03 -2.662563920021057129e-01 2.782720923423767090e-01 -1.051529124379158020e-01 3.784042000770568848e-01 -1.326081901788711548e-01 2.768911421298980713e-01 -8.837146311998367310e-02
2.086112648248672485e-01 -1.163520663976669312e-01 -1.542505621910095215e-01 2.723103761672973633e-02 -4.376510623842477798e-03 1.474256906658411026e-02 -3.353852033615112305e-01 -2.563748359680175781e-01 1.456848233938217163e-01 -2.796602202579379082e-03 -1.259704530239105225e-01 -1.358163505792617798e-01 1.209519878029823303e-01 3.129090741276741028e-02 3.407130539417266846e-01 -1.135000512003898621e-01 1.461658924818038940e-01 -2.025227099657058716e-01 3.832229971885681152e-02 -7.159365713596343994e-02 1.446944773197174072e-01 -1.023264601826667786e-01 5.079625919461250305e-02 7.868913002312183380e-03 -8.997405879199504852e-03 -5.398582816123962402e-01 -5.265706777572631836e-02 -1.592803746461868286e-01 1.303197145462036133e-01 2.986639440059661865e-01 4.188714176416397095e-02 -9.594804048538208008e-02
2.075153589248657227e-01 -5.039075389504432678e-02 -1.556144934147596359e-02 -4.477822780609130859e-02 2.651968300342559814e-01 -1.716597676277160645e-01 -2.435732781887054443e-01 -7.016974687576293945e-02 -2.208420075476169586e-02 9.715873748064041138e-03 -1.366252452135086060e-01 5.174506921321153641e-03 6.273730192333459854e-03 -3.200534582138061523e-01 5.267219617962837219e-02 -1.137004196643829346e-01 -6.015098839998245239e-02 -2.097764760255813599e-01 -1.459995806217193604e-01 2.372716739773750305e-02 2.255538851022720337e-01 -2.536466121673583984e-01 1.233344897627830505e-02 3.431608676910400391e-01 -2.369298338890075684e-01 8.283594995737075806e-02 -3.117772052064538002e-03 -3.062025830149650574e-02 3.321483731269836426e-01 -1.635823845863342285e-01 2.204367518424987793e-01 -3.136985599994659424e-01
3.819153308868408203e-01 6.491074711084365845e-02 -3.584868460893630981e-02 -1.654526963829994202e-02 3.194237649440765381e-01 4.516490921378135681e-02 -9.849458932876586914e-02 -1.300690770149230957e-01 -4.864571988582611084e-02 1.579755246639251709e-01 4.161914810538291931e-03 -1.218831688165664673e-01 2.518596053123474121e-01 6.727905012667179108e-03 2.392182126641273499e-02 7.392369210720062256e-02 2.707889378070831299e-01 -2.555870711803436279e-01 -7.799306511878967285e-02 -2.531269788742065430e-01 5.106430128216743469e-02 -3.124479949474334717e-01 4.021334275603294373e-02 -1.480082869529724121e-01 -1.734941750764846802e-01 -3.825038075447082520e-01 1.269855350255966187e-01 -1.634486317634582520e-01 1.954012513160705566e-01 2.817511186003684998e-02 1.202708408236503601e-01 -2.671295963227748871e-02
8.457710593938827515e-02 1.797946728765964508e-02 2.937041521072387695e-01 1.220871061086654663e-01 -7.648728322237730026e-03 1.069584935903549194e-01 -8.317834883928298950e-02 -2.364373058080673218e-01 -5.385810043662786484e-03 2.354089170694351196e-02 -1.700827330350875854e-01 -1.426448673009872437e-02 -2.762120962142944336e-01 -1.223555430769920349e-01 1.808048039674758911e-01 -1.661425456404685974e-02 3.611693680286407471e-01 -2.999150454998016357e-01 -7.542615383863449097e-02 5.009286105632781982e-02 1.872036308050155640e-01 2.495139837265014648e-01 -2.078053951263427734e-01 -1.419672276824712753e-03 -2.713846862316131592e-01 -1.163033321499824524e-01 2.116391658782958984e-01 6.845830380916595459e-02 3.527055680751800537e-01 5.993387103080749512e-02 3.539711236953735352e-02 -1.676685065031051636e-01
1.428149491548538208e-01 -4.186253994703292847e-02 -2.125061303377151489e-01 1.411761250346899033e-02 4.626311734318733215e-02 6.215580180287361145e-02 -2.070501446723937988e-01 -1.686370670795440674e-01 1.267867684364318848e-01 3.945663943886756897e-02 -3.325115442276000977e-01 1.160105876624584198e-02 -1.675595641136169434e-01 -2.311921305954456329e-02 3.714729547500610352e-01 -1.932487934827804565e-01 1.209001168608665466e-01 -2.252231985330581665e-01 2.500184178352355957e-01 -8.383401483297348022e-02 -1.202329024672508240e-01 -9.163114428520202637e-02 1.528253555297851562e-01 -1.531797926872968674e-02 -1.000559981912374496e-02 -3.515392243862152100e-01 -1.387493908405303955e-01 -2.062310650944709778e-02 3.672237098217010498e-01 1.835659891366958618e-01 1.682626754045486450e-01 -3.690987452864646912e-02
9.489689022302627563e-03 -5.125802382826805115e-02 1.989199779927730560e-02 -1.149560064077377319e-01 5.859184637665748596e-02 7.630090415477752686e-02 -3.065130114555358887e-01 -1.148897930979728699e-01 3.238571882247924805e-01 -1.962310820817947388e-02 -3.645271658897399902e-01 -1.541048586368560791e-01 3.091476261615753174e-01 -1.234139800071716309e-01 2.573872208595275879e-01 -1.034132614731788635e-01 1.891982704401016235e-01 -1.844919919967651367e-01 -3.934665024280548096e-02 -6.577661633491516113e-02 2.326971143484115601e-01 7.792351394891738892e-02 9.719290770590305328e-03 5.256297439336776733e-02 6.975170224905014038e-02 -2.984016537666320801e-01 5.583920329809188843e-02 6.777609139680862427e-02 3.416412770748138428e-01 2.342299818992614746e-01 -3.723095357418060303e-02 -6.519358605146408081e-02
-1.403797566890716553e-01 1.593253612518310547e-01 1.478617489337921143e-01 -9.115291386842727661e-02 -5.142714828252792358e-02 2.159277200698852539e-01 -3.284969925880432129e-01 -4.965155944228172302e-02 2.319259569048881531e-02 -1.343920677900314331e-01 -1.128448992967605591e-01 2.361167035996913910e-02 2.485216967761516571e-02 -8.684920519590377808e-02 -3.027614206075668335e-02 -3.274992704391479492e-01 -1.022948250174522400e-01 -3.959383368492126465e-01 -1.066788658499717712e-01 -7.806482911109924316e-02 -1.164494641125202179e-02 1.002901606261730194e-02 2.417827546596527100e-01 1.705810874700546265e-01 -2.302480489015579224e-01 -1.247462481260299683e-01 7.772314548492431641e-02 -1.796615272760391235e-01 3.330986797809600830e-01 2.621532082557678223e-01 -7.519790530204772949e-02 -2.283441722393035889e-01
2.056168168783187866e-01 1.649264246225357056e-01 8.585041388869285583e-03 -3.070708513259887695e-01 3.075739368796348572e-02 4.623846337199211121e-02 1.399971842765808105e-01 -1.039644032716751099e-01 -3.462442755699157715e-02 -4.506099596619606018e-02 -1.179684884846210480e-02 -1.411357969045639038e-01 -2.858207793906331062e-03 -1.381742805242538452e-01 2.303735464811325073e-01 -1.415960937738418579e-01 4.878465086221694946e-03 -1.684063971042633057e-01 -5.361001193523406982e-02 1.065447404980659485e-01 4.624855890870094299e-02 1.481403112411499023e-01 -1.508869677782058716e-01 -1.065597385168075562e-01 1.189991086721420288e-01 -1.102638468146324158e-01 -3.759622573852539062e-01 -4.139884114265441895e-01 2.522316277027130127e-01 -1.162210479378700256e-01 5.236846953630447388e-02 -4.091617166996002197e-01
2.476227879524230957e-01 -3.909329324960708618e-02 8.856242895126342773e-02 1.522920131683349609e-01 -2.602855302393436432e-02 1.926100254058837891e-01 -1.070511876605451107e-03 -5.462010949850082397e-02 -3.618995100259780884e-02 -1.332975625991821289e-01 -1.578280329704284668e-01 -2.254405319690704346e-01 4.315663129091262817e-02 4.742489755153656006e-02 2.454754263162612915e-01 -4.626292288303375244e-01 9.910254180431365967e-02 -9.065312147140502930e-02 -9.661348536610603333e-03 1.714778542518615723e-01 6.984206289052963257e-02 7.842235267162322998e-03 -4.884452372789382935e-02 -5.896946415305137634e-02 -4.459582734853029251e-03 -4.572668671607971191e-01 -1.028013750910758972e-01 4.857322201132774353e-02 1.799544133245944977e-02 -2.671006619930267334e-01 6.370456516742706299e-02 -3.688440918922424316e-01
-1.472753137350082397e-01 1.651897877454757690e-01 1.421384662389755249e-01 1.246569212526082993e-02 5.589312314987182617e-02 6.664230674505233765e-02 -8.365375548601150513e-02 2.512416616082191467e-02 -2.329954318702220917e-02 -2.143404185771942139e-01 -2.671078741550445557e-01 -1.285554021596908569e-01 1.185065973550081253e-02 1.605489999055862427e-01 4.334172308444976807e-01 -6.877270340919494629e-02 -6.633140891790390015e-02 -3.156760632991790771e-01 2.262891530990600586e-01 -3.319995850324630737e-02 6.512682884931564331e-02 -1.321833729743957520e-01 8.101175725460052490e-02 1.431890875101089478e-01 3.032699786126613617e-02 -3.464116156101226807e-01 5.383191630244255066e-02 -1.410655081272125244e-01 3.487192392349243164e-01 2.254695743322372437e-01 -8.614227175712585449e-02 -1.841039210557937622e-01
1.809101998805999756e-01 2.612202465534210205e-01 1.294618248939514160e-01 6.488819420337677002e-02 4.904253408312797546e-02 3.001006543636322021e-01 1.473109573125839233e-01 1.084473058581352234e-01 4.130160436034202576e-02 -6.231667008250951767e-03 -7.543349266052246094e-02 4.888994991779327393e-02 2.606283687055110931e-02 9.746219962835311890e-02 2.900908291339874268e-01 -1.389660835266113281e-01 2.428923100233078003e-01 -4.625477790832519531e-01 -9.172745794057846069e-02 -1.559133175760507584e-02 8.799232542514801025e-02 -7.029069960117340088e-02 2.122334688901901245e-01 -6.211117841303348541e-03 -4.487047716975212097e-02 -3.553018271923065186e-01 -1.845538616180419922e-03 -4.083127155900001526e-02 1.912891715764999390e-01 -8.035650849342346191e-02 3.409990072250366211e-01 6.976652890443801880e-03
8.816134929656982422e-02 5.940081924200057983e-02 -5.902668833732604980e-02 -8.342880755662918091e-02 4.066523537039756775e-02 2.159571349620819092e-01 -3.145815134048461914e-01 -2.975650131702423096e-01 1.078447923064231873e-01 1.942620612680912018e-02 -4.324458241462707520e-01 -1.528640836477279663e-01 -5.965685844421386719e-02 -1.241342872381210327e-01 2.569173574447631836e-01 -3.889612108469009399e-02 8.501616120338439941e-02 -6.611162424087524414e-02 8.994768559932708740e-02 7.485776394605636597e-02 3.091886043548583984e-01 -6.312163174152374268e-02 8.103159070014953613e-02 4.446432739496231079e-02 -4.118261486291885376e-02 -1.242720931768417358e-01 7.373662292957305908e-02 -5.163897573947906494e-02 3.007978200912475586e-01 3.491617441177368164e-01 -1.821867823600769043e-01 -1.712835878133773804e-01
1.203557997941970825e-01 -1.135217100381851196e-01 2.555583715438842773e-01 -2.384576797485351562e-01 4.166603321209549904e-05 2.405962795019149780e-01 -2.362531982362270355e-02 7.492522895336151123e-02 2.023251801729202271e-01 -5.690477043390274048e-02 -5.561028048396110535e-02 4.813118651509284973e-02 2.055262625217437744e-01 5.124058946967124939e-02 3.325859010219573975e-01 -9.160613268613815308e-02 1.138499677181243896e-01 -2.921581566333770752e-01 1.613733321428298950e-01 -2.837791107594966888e-02 1.597928106784820557e-01 -3.017143011093139648e-01 1.078424677252769470e-01 1.317930370569229126e-01 5.829938873648643494e-02 -2.511301450431346893e-02 5.030843615531921387e-02 -1.156257688999176025e-01 3.836277127265930176e-01 2.733111679553985596e-01 -1.638254076242446899e-01 -1.832344084978103638e-01
1.309382170438766479e-01 -1.408966034650802612e-01 1.016107350587844849e-01 8.220859616994857788e-02 -8.761042263358831406e-04 3.855963051319122314e-02 -1.724449992179870605e-01 -1.803883910179138184e-01 -5.246236454695463181e-03 8.157455176115036011e-02 -3.547101020812988281e-01 -8.406979590654373169e-02 3.105101361870765686e-02 -1.949139237403869629e-01 2.031515538692474365e-01 -1.892987340688705444e-01 1.330462694168090820e-01 -2.902005910873413086e-01 5.892674997448921204e-02 -1.378834713250398636e-02 4.430192708969116211e-01 1.887988448143005371e-01 1.168305519968271255e-02 1.255816817283630371e-01 -6.706939637660980225e-02 -2.571256756782531738e-01 -5.815614759922027588e-02 2.018850669264793396e-02 2.400519698858261108e-01 3.360885381698608398e-01 -1.328929443843662739e-03 -1.677619516849517822e-01
2.573373615741729736e-01 1.296975370496511459e-02 1.691226065158843994e-01 -1.299238502979278564e-01 2.416884154081344604e-01 3.621438145637512207e-02 5.069365724921226501e-03 -3.031130433082580566e-01 -2.337463796138763428e-01 1.621313393115997314e-01 -4.628589004278182983e-02 5.188275873661041260e-02 -5.357556790113449097e-02 2.864130735397338867e-01 -9.345173835754394531e-02 -2.880758233368396759e-02 1.142877489328384399e-01 -2.055366039276123047e-01 1.977101154625415802e-02 -1.479632854461669922e-01 2.734848856925964355e-01 -1.441563814878463745e-01 -2.704208791255950928e-01 -6.014040112495422363e-02 -1.944653093814849854e-01 -2.224880903959274292e-01 1.940437778830528259e-02 -3.138715624809265137e-01 3.123462200164794922e-01 8.069291710853576660e-02 -1.097443327307701111e-01 -6.355714797973632812e-02
3.246462717652320862e-02 -1.214654520153999329e-01 -1.717383861541748047e-01 1.806776523590087891e-01 5.509655177593231201e-02 8.516031503677368164e-02 -2.628628611564636230e-01 -5.401258915662765503e-02 1.275946944952011108e-01 1.215032488107681274e-01 -3.416361510753631592e-01 3.067846037447452545e-02 -3.896972909569740295e-02 4.155422374606132507e-02 4.138121306896209717e-01 -2.571476697921752930e-01 2.462506592273712158e-01 -2.770647108554840088e-01 -1.554321777075529099e-02 -8.466090261936187744e-02 -8.295371383428573608e-02 -1.675280928611755371e-01 1.076327823102474213e-02 -9.803008288145065308e-02 1.438088566064834595e-01 -1.228670105338096619e-01 -5.720112007111310959e-03 -2.946090102195739746e-01 2.901582717895507812e-01 2.094191014766693115e-01 -2.925294451415538788e-02 -9.719557315111160278e-02
2.284485697746276855e-01 3.083889372646808624e-02 2.509171962738037109e-01 -3.189745247364044189e-01 1.473736613988876343e-01 5.384942516684532166e-02 -7.043442130088806152e-02 4.486362915486097336e-03 -1.659957766532897949e-01 -3.094625286757946014e-02 -4.310005903244018555e-02 -1.785117387771606445e-02 1.921724341809749603e-02 -7.080990076065063477e-02 7.080704439431428909e-03 -1.443310920149087906e-02 4.167913198471069336e-01 -3.690747320652008057e-01 1.919408440589904785e-01 1.571854352951049805e-01 2.905368804931640625e-01 1.238041445612907410e-01 1.152155101299285889e-01 -1.706341505050659180e-01 -1.007502749562263489e-01 -1.323398053646087646e-01 -3.116360306739807129e-02 -9.103085100650787354e-02 2.408412545919418335e-01 1.630784422159194946e-01 2.245646268129348755e-01 -1.751165986061096191e-01
1.776741892099380493e-01 1.938439011573791504e-01 6.902472674846649170e-02 -2.111281752586364746e-01 2.155597358942031860e-01 2.158019691705703735e-01 -3.010308428201824427e-04 -2.182534486055374146e-01 -1.809407472610473633e-01 -1.940354108810424805e-01 -1.566875874996185303e-01 -1.068909764289855957e-01 3.874169290065765381e-02 -2.813109457492828369e-01 2.591345608234405518e-01 -7.063688337802886963e-02 3.556725084781646729e-01 -5.828802660107612610e-02 -1.619007140398025513e-01 -2.313176840543746948e-01 -1.459821909666061401e-01 -5.824283510446548462e-02 1.180060580372810364e-01 4.932634904980659485e-02 -1.462531685829162598e-01 -2.791927754878997803e-01 -1.582641601562500000e-01 -5.604909732937812805e-02 8.261492848396301270e-02 -1.148886308073997498e-01 1.220209449529647827e-01 -2.618773877620697021e-01
2.130237966775894165e-01 -7.873356342315673828e-02 -7.793510705232620239e-02 4.383468627929687500e-02 -1.746667549014091492e-02 1.628622412681579590e-01 -5.735804513096809387e-02 -5.849225819110870361e-02 3.025443255901336670e-01 7.205697149038314819e-02 -2.265549898147583008e-01 1.004021335393190384e-02 -3.141580894589424133e-02 -1.277509797364473343e-02 9.479485452175140381e-02 -8.668355643749237061e-02 -3.421927243471145630e-02 -4.135049283504486084e-01 -1.735005378723144531e-01 8.493632078170776367e-02 4.197583496570587158e-01 -6.020741909742355347e-02 2.116818353533744812e-02 2.511448860168457031e-01 -5.546425655484199524e-02 -4.049320518970489502e-01 -6.888532638549804688e-02 1.944123022258281708e-02 1.641867905855178833e-01 1.522225290536880493e-01 2.111190706491470337e-01 -1.462713330984115601e-01
1.496006548404693604e-01 2.304195426404476166e-02 -7.364165782928466797e-02 -5.230348184704780579e-02 1.215435415506362915e-01 -4.386791586875915527e-02 -1.469637751579284668e-01 -2.522867321968078613e-01 1.398553699254989624e-01 1.649282723665237427e-01 -3.720583021640777588e-01 8.370527625083923340e-02 5.361635982990264893e-02 -6.120503321290016174e-02 3.681147992610931396e-01 -1.956700980663299561e-01 1.041882410645484924e-01 -2.160336226224899292e-01 -1.581510156393051147e-02 1.225413084030151367e-01 2.212873399257659912e-01 -7.222437858581542969e-02 -1.226483136415481567e-01 1.940799206495285034e-01 8.062079548835754395e-02 -3.624089360237121582e-01 -9.518960490822792053e-03 -6.557018309831619263e-02 2.043783664703369141e-01 2.464230060577392578e-01 -1.928939819335937500e-01 -1.809858232736587524e-01
2.701278030872344971e-01 4.657556861639022827e-02 1.854035705327987671e-01 -1.877102255821228027e-02 -2.546741999685764313e-02 2.460421025753021240e-01 -1.526492983102798462e-01 -1.077247112989425659e-01 3.048695437610149384e-02 2.948951423168182373e-01 -1.648018211126327515e-01 -2.591140270233154297e-01 9.373132139444351196e-02 6.280225515365600586e-02 2.511346042156219482e-01 3.036696612834930420e-01 5.666967481374740601e-02 1.123677715659141541e-01 -6.298073381185531616e-02 4.074306041002273560e-02 2.421608008444309235e-02 8.684736490249633789e-02 -3.703888133168220520e-02 3.440812975168228149e-02 -3.724458515644073486e-01 3.982378169894218445e-02 -1.466590166091918945e-01 -1.182580739259719849e-01 3.249611258506774902e-01 3.020153939723968506e-02 -1.372794061899185181e-01 -3.324679434299468994e-01
3.579052984714508057e-01 2.252049446105957031e-01 -1.680944487452507019e-02 -1.590676605701446533e-01 2.558110356330871582e-01 -2.199050411581993103e-02 -2.085249274969100952e-01 -1.745357513427734375e-01 -1.541290991008281708e-02 4.218338057398796082e-02 5.140229314565658569e-02 -3.192439302802085876e-02 2.324331551790237427e-01 -8.905504830181598663e-03 5.895071476697921753e-02 -2.090075761079788208e-01 8.245250582695007324e-02 -1.123682558536529541e-01 4.530213773250579834e-02 6.772431731224060059e-02 -5.649603530764579773e-02 -2.448455989360809326e-01 2.292164266109466553e-01 9.112079441547393799e-02 -2.957654595375061035e-01 -5.619958415627479553e-02 8.139234036207199097e-02 -1.290191709995269775e-01 5.190896615386009216e-02 -6.867741048336029053e-02 -1.229748316109180450e-02 -5.265683531761169434e-01
1.587744504213333130e-01 -1.134879663586616516e-01 9.845676831901073456e-03 -8.910568803548812866e-02 3.119938261806964874e-02 9.383937716484069824e-02 -2.596016824245452881e-01 -3.145515024662017822e-01 1.613841205835342407e-01 -1.695982515811920166e-01 -4.283307492733001709e-01 -1.311440020799636841e-01 8.151672780513763428e-02 4.672680050134658813e-02 2.503221929073333740e-01 -1.980366706848144531e-01 7.211321592330932617e-02 -5.593381449580192566e-02 8.437871187925338745e-02 9.947812557220458984e-02 3.226616382598876953e-01 1.187950968742370605e-01 -1.749759614467620850e-01 2.007437199354171753e-01 4.140409454703330994e-02 -2.154439538717269897e-01 1.068272348493337631e-02 -3.761043772101402283e-02 2.377968132495880127e-01 2.574358284473419189e-01 1.224126592278480530e-01 -9.813512116670608521e-02
-1.264384295791387558e-02 -2.287252396345138550e-01 1.323843598365783691e-01 -3.681059554219245911e-02 -1.459163497202098370e-03 6.614495068788528442e-03 -5.897636525332927704e-03 -1.129823997616767883e-01 3.913046047091484070e-02 1.222544237971305847e-01 -9.161318652331829071e-03 -3.363826870918273926e-01 2.821707129478454590e-01 3.048418760299682617e-01 1.473587602376937866e-01 6.468170881271362305e-02 2.443321645259857178e-01 9.228711575269699097e-02 8.040075749158859253e-02 -1.128402426838874817e-01 1.257888376712799072e-01 -2.109705097973346710e-02 -1.291440278291702271e-01 -2.868635952472686768e-01 -3.065354228019714355e-01 -1.055528596043586731e-01 -1.085629016160964966e-01 -2.697381973266601562e-01 2.374074608087539673e-01 -1.924736797809600830e-01 7.504414767026901245e-02 -3.103187680244445801e-01
2.039522677659988403e-01 7.467565685510635376e-02 1.627564057707786560e-02 -5.653142929077148438e-02 -2.647893130779266357e-02 -4.342611134052276611e-02 7.152834534645080566e-02 -2.785193733870983124e-02 1.014129444956779480e-01 -9.737966954708099365e-02 1.343762725591659546e-01 -3.533391281962394714e-02 1.039974316954612732e-01 -1.477404832839965820e-01 2.587695121765136719e-01 -2.607257366180419922e-01 -6.354208290576934814e-02 -1.965799778699874878e-01 -1.791963577270507812e-01 8.322487026453018188e-02 -7.772661745548248291e-02 2.551988326013088226e-02 -2.867124676704406738e-01 -4.566403478384017944e-02 -1.037212386727333069e-01 -2.175111696124076843e-02 -3.560623228549957275e-01 -3.853174746036529541e-01 2.383138984441757202e-01 -9.262734651565551758e-02 -2.015012875199317932e-02 -4.574611783027648926e-01
2.230885475873947144e-01 2.045453041791915894e-01 1.486582458019256592e-01 -2.024793475866317749e-01 -1.680558472871780396e-01 6.432256847620010376e-02 9.637830406427383423e-02 -1.356490105390548706e-01 2.365196123719215393e-02 -1.070941984653472900e-01 7.556744385510683060e-03 -3.119682893157005310e-02 1.373129151761531830e-02 -4.318389669060707092e-02 1.039417982101440430e-01 -2.095811218023300171e-01 1.698390990495681763e-01 -1.715785861015319824e-01 6.364405155181884766e-03 1.864656656980514526e-01 -6.022774055600166321e-02 1.646084040403366089e-01 -2.026266753673553467e-01 3.749684989452362061e-02 -1.401941627264022827e-01 -2.239632420241832733e-02 -3.449147343635559082e-01 -4.287604689598083496e-01 3.266259431838989258e-01 2.055565640330314636e-02 -5.781594291329383850e-02 -3.401421308517456055e-01
7.786814868450164795e-02 1.068769320845603943e-01 -1.604740917682647705e-01 -9.429399669170379639e-02 1.079990901052951813e-02 2.469069361686706543e-01 8.790101855993270874e-02 -9.182722866535186768e-02 -1.346476227045059204e-01 4.269886761903762817e-02 -2.135421931743621826e-01 -1.117882579565048218e-01 9.993908554315567017e-02 -1.263376325368881226e-01 1.076143980026245117e-01 -1.392791271209716797e-01 3.027432560920715332e-01 -2.315557152032852173e-01 4.522763192653656006e-02 5.001320317387580872e-02 6.599897146224975586e-02 -1.949180811643600464e-01 1.261710971593856812e-01 3.142287433147430420e-01 -2.842681407928466797e-01 -3.935579061508178711e-01 2.146589308977127075e-01 -1.210027262568473816e-01 2.343425452709197998e-01 6.976973265409469604e-02 2.419236153364181519e-01 1.187420487403869629e-01
-6.038832664489746094e-02 2.559781670570373535e-01 1.822742074728012085e-01 -1.318772137165069580e-01 1.701077520847320557e-01 2.056956887245178223e-01 -8.303515613079071045e-02 -2.078841328620910645e-01 -3.214080035686492920e-01 8.619931340217590332e-02 4.925193637609481812e-02 -5.958282202482223511e-02 4.835220426321029663e-02 -1.002400740981101990e-01 2.423898428678512573e-01 -1.368505805730819702e-01 -7.552073150873184204e-02 3.358130902051925659e-02 -1.505142450332641602e-01 1.253926753997802734e-01 8.963343501091003418e-02 3.125493600964546204e-02 4.210000485181808472e-02 -1.102535799145698547e-01 -4.752223193645477295e-02 -1.001497581601142883e-01 -1.691555231809616089e-01 -5.124678611755371094e-01 2.658631503582000732e-01 1.586370766162872314e-01 -1.955085545778274536e-01 -2.157146185636520386e-01
2.198289036750793457e-01 2.454109638929367065e-01 1.155611276626586914e-01 -2.028514146804809570e-01 2.178129702806472778e-01 2.458757162094116211e-01 -8.095265179872512817e-02 -1.620505452156066895e-01 -6.429515033960342407e-02 2.009676024317741394e-02 1.453150063753128052e-01 -1.112717688083648682e-01 3.146841824054718018e-01 -9.106283634901046753e-02 1.051941439509391785e-01 -3.762963414192199707e-01 1.160849928855895996e-01 -3.568245097994804382e-02 4.627803340554237366e-02 2.317675501108169556e-01 1.086544021964073181e-01 1.489945203065872192e-01 -1.356967985630035400e-01 -1.138605922460556030e-01 -5.874438211321830750e-02 -1.225456893444061279e-01 -4.338374361395835876e-02 -3.119322285056114197e-02 2.627858817577362061e-01 -1.012229099869728088e-01 -1.302919089794158936e-01 -3.802942633628845215e-01
-3.126741573214530945e-02 -9.651297330856323242e-02 -1.952346116304397583e-01 -4.700044542551040649e-02 -4.233420640230178833e-02 7.558285444974899292e-02 1.219358071684837341e-01 -1.962110102176666260e-01 2.846811711788177490e-01 -7.405728101730346680e-02 -4.284578561782836914e-01 -4.036132991313934326e-02 -5.524268001317977905e-02 2.543136179447174072e-01 1.887897402048110962e-01 -1.067090854048728943e-01 -1.696504205465316772e-01 -1.453920602798461914e-01 3.708969056606292725e-02 -5.275148432701826096e-03 2.111219912767410278e-01 9.374345093965530396e-02 -6.147253327071666718e-03 -1.223753243684768677e-01 -3.694210946559906006e-01 -1.971549540758132935e-01 -1.782919466495513916e-01 -3.076678812503814697e-01 2.254505306482315063e-01 1.097443848848342896e-01 -3.907691314816474915e-02 1.270266622304916382e-01
1.795690655708312988e-01 2.151919901371002197e-01 6.987697631120681763e-02 -3.872539103031158447e-02 9.584235399961471558e-02 2.721068263053894043e-01 -7.920812070369720459e-02 -1.170883402228355408e-01 -3.981825709342956543e-02 -9.158397465944290161e-02 6.069567054510116577e-02 -5.981310456991195679e-02 -8.724101632833480835e-02 2.014734782278537750e-02 2.129455506801605225e-01 -1.952045410871505737e-01 3.108662366867065430e-01 -4.459884166717529297e-01 1.578894704580307007e-01 2.177813053131103516e-01 -2.021644962951540947e-03 -4.545409604907035828e-02 8.703856915235519409e-02 -3.876349627971649170e-01 -1.147389635443687439e-01 -2.168461233377456665e-01 -1.030730083584785461e-01 -9.938689321279525757e-02 1.473044157028198242e-01 2.411686442792415619e-02 2.679605782032012939e-01 2.389360032975673676e-02
7.233641296625137329e-02 4.003959596157073975e-01 -1.408312618732452393e-01 1.019777283072471619e-01 2.704477906227111816e-01 5.218699946999549866e-02 -1.638144440948963165e-02 -2.672288566827774048e-02 -5.663183331489562988e-02 -1.619406230747699738e-02 6.385351717472076416e-02 1.785624888725578785e-03 -7.010706700384616852e-03 -5.208429694175720215e-02 1.698778569698333740e-01 -1.587364077568054199e-02 1.702968329191207886e-01 -2.504076063632965088e-01 -2.578664384782314301e-02 -1.821622252464294434e-01 -1.142317280173301697e-01 1.388370692729949951e-01 -6.460352241992950439e-02 -1.343305408954620361e-01 -5.892695486545562744e-02 -3.000483512878417969e-01 -1.370010375976562500e-01 -2.220817804336547852e-01 3.586661219596862793e-01 2.565106749534606934e-01 2.675338983535766602e-01 -2.832787632942199707e-01
3.428027778863906860e-02 -1.197969615459442139e-01 -1.976484507322311401e-01 -1.652605384588241577e-01 2.316529452800750732e-01 -4.101924225687980652e-02 2.656940519809722900e-01 -2.245065867900848389e-01 3.717604652047157288e-02 1.667743474245071411e-01 -3.027943670749664307e-01 -1.351191550493240356e-01 -1.263764500617980957e-01 7.776482403278350830e-02 1.249031871557235718e-01 8.682465553283691406e-02 3.012157976627349854e-01 -1.779187768697738647e-01 -6.512519717216491699e-02 3.540471494197845459e-01 -3.762400895357131958e-02 -1.148216128349304199e-01 6.541852653026580811e-02 1.060260757803916931e-01 -1.005746945738792419e-01 1.057308316230773926e-01 -1.714613139629364014e-01 -2.972359396517276764e-02 1.976532042026519775e-01 -8.946210145950317383e-02 3.011325187981128693e-02 -4.192960262298583984e-01
1.902720332145690918e-01 1.766889989376068115e-01 1.356201171875000000e-01 -2.192781120538711548e-01 1.874575167894363403e-01 3.271927535533905029e-01 5.074962973594665527e-02 -2.252774238586425781e-01 -1.346165686845779419e-01 8.317234367132186890e-02 1.366867721080780029e-01 -3.554259240627288818e-02 3.526499867439270020e-01 -1.258876547217369080e-02 2.000637166202068329e-02 -3.767881393432617188e-01 9.499610960483551025e-02 1.136602312326431274e-01 1.584212332963943481e-01 7.001107186079025269e-02 1.221968084573745728e-01 -1.202640607953071594e-01 -2.006191387772560120e-02 -1.236927211284637451e-01 8.988947956822812557e-04 -1.990711987018585205e-01 -1.062956899404525757e-01 -7.166784256696701050e-02 2.273039817810058594e-01 1.004898697137832642e-01 7.144922018051147461e-02 -3.724647760391235352e-01
1.995286792516708374e-01 2.012465000152587891e-01 2.974376082420349121e-01 -1.666679382324218750e-01 -1.632030606269836426e-01 -6.528821587562561035e-02 1.815389096736907959e-01 -7.080709189176559448e-02 -7.036253809928894043e-02 -4.587642475962638855e-02 -3.493551015853881836e-01 -2.937611751258373260e-02 4.363141581416130066e-02 -1.315690726041793823e-01 1.874625869095325470e-02 -3.659964501857757568e-01 -2.070863544940948486e-01 -2.078166604042053223e-01 3.046272695064544678e-01 7.891852408647537231e-03 2.113305963575839996e-02 -1.728633046150207520e-01 5.323014408349990845e-02 -1.336429715156555176e-01 -5.256643146276473999e-02 -2.449329346418380737e-01 -1.172155141830444336e-01 -6.469509750604629517e-02 2.783974409103393555e-01 -7.784839719533920288e-02 -1.745774149894714355e-01 -1.625076085329055786e-01
-1.401762850582599640e-02 1.447112411260604858e-01 1.340573728084564209e-01 -1.983568817377090454e-01 1.088279336690902710e-01 1.864944100379943848e-01 -9.216372668743133545e-02 -5.248215794563293457e-01 3.052805364131927490e-01 1.165141724050045013e-02 -3.588691651821136475e-01 2.230452746152877808e-02 -5.340578034520149231e-02 -2.022359892725944519e-02 9.492596983909606934e-02 -6.805674731731414795e-02 -1.029541492462158203e-01 -2.404796928167343140e-01 1.492829900234937668e-02 2.376006916165351868e-02 -1.750776618719100952e-01 -9.940866380929946899e-02 -7.891859114170074463e-02 -1.294938623905181885e-01 -1.618782132863998413e-01 -3.189721703529357910e-01 -3.890507668256759644e-02 -1.976972222328186035e-01 4.606323316693305969e-02 -3.576444461941719055e-02 5.812046676874160767e-02 -2.083178609609603882e-01
1.866510696709156036e-02 -1.116950511932373047e-01 1.731743663549423218e-01 -2.984758019447326660e-01 2.392863482236862183e-01 -1.925953477621078491e-02 -1.635045111179351807e-01 -8.803265169262886047e-03 6.219149380922317505e-02 2.537743421271443367e-03 -3.761847317218780518e-01 1.868592649698257446e-01 1.476814895868301392e-01 -2.431442216038703918e-02 2.247672677040100098e-01 -2.113308198750019073e-02 3.034873008728027344e-01 -2.278127670288085938e-01 -1.165851801633834839e-01 7.340415567159652710e-02 1.833610236644744873e-02 -1.568992435932159424e-02 1.855434626340866089e-01 7.983367890119552612e-02 -2.701156735420227051e-01 -3.198097050189971924e-01 6.823012232780456543e-02 -1.675624251365661621e-01 1.130261123180389404e-01 2.410677373409271240e-01 -4.904084652662277222e-02 -2.106004208326339722e-01
1.264018267393112183e-01 -1.212981119751930237e-01 -3.496339544653892517e-02 -1.570844352245330811e-01 -2.684610486030578613e-01 2.437900006771087646e-02 -9.835261106491088867e-02 -2.694609761238098145e-01 -1.277576833963394165e-01 -4.569169506430625916e-02 -1.828159242868423462e-01 -6.920693069696426392e-02 1.912442594766616821e-01 -5.888103693723678589e-02 -4.329207167029380798e-02 -4.053685367107391357e-01 -6.807633489370346069e-02 -1.363022178411483765e-01 1.043955758213996887e-01 -3.496185317635536194e-02 2.314782589673995972e-01 1.289440393447875977e-01 -1.364044547080993652e-01 -3.234769701957702637e-01 -1.671287566423416138e-01 1.806417107582092285e-02 1.076278910040855408e-01 -3.349826335906982422e-01 5.904256552457809448e-02 -1.528529226779937744e-01 1.594792865216732025e-02 -3.430125117301940918e-01
-6.992507725954055786e-02 4.099876433610916138e-02 8.434289693832397461e-02 -8.309758454561233521e-02 7.216211408376693726e-02 1.330062896013259888e-01 -1.738471388816833496e-01 -2.776877582073211670e-01 1.207595616579055786e-01 9.739033132791519165e-02 -9.575495123863220215e-02 2.557673677802085876e-02 -9.570925496518611908e-03 1.344983726739883423e-01 3.043067753314971924e-01 -2.812418043613433838e-01 2.842137217521667480e-01 -3.592647910118103027e-01 1.660764100961387157e-03 -7.234191894531250000e-02 2.592116892337799072e-01 -2.183752059936523438e-01 3.008508384227752686e-01 1.893376708030700684e-01 3.000031970441341400e-02 -1.906571537256240845e-01 -1.662226170301437378e-01 -3.562678024172782898e-02 3.025558888912200928e-01 -2.833883045241236687e-03 -1.776705123484134674e-02 1.052200943231582642e-01
1.446729302406311035e-01 -9.782329201698303223e-03 2.099435627460479736e-01 -2.725437879562377930e-01 -3.410815820097923279e-02 2.764610946178436279e-01 -3.618915975093841553e-01 -5.724161118268966675e-02 -2.613964118063449860e-02 1.143927648663520813e-01 -1.970123052597045898e-01 1.605181097984313965e-01 3.178753554821014404e-01 2.086155582219362259e-03 3.194046914577484131e-01 -2.629255056381225586e-01 6.920886039733886719e-02 -6.401973217725753784e-02 9.140389412641525269e-02 1.243152394890785217e-01 -3.894170746207237244e-02 -1.877055913209915161e-01 9.855742752552032471e-02 -9.164905548095703125e-02 -1.662238389253616333e-01 -1.348664313554763794e-01 7.166226208209991455e-02 8.996661007404327393e-02 1.337342858314514160e-01 2.241176962852478027e-01 1.194261983036994934e-01 -2.631516754627227783e-01
3.417578339576721191e-02 -6.864358671009540558e-03 5.412072688341140747e-02 -4.082261025905609131e-01 -8.027949184179306030e-02 1.031458750367164612e-01 -2.636967897415161133e-01 -2.969658076763153076e-01 4.764753207564353943e-02 -1.716173253953456879e-02 -2.370086312294006348e-01 -5.625600367784500122e-02 2.662775814533233643e-01 2.786933183670043945e-01 1.734478026628494263e-01 -3.525340855121612549e-01 -1.336353570222854614e-01 1.205843035131692886e-02 -2.433751672506332397e-01 -1.012486070394515991e-01 7.426169514656066895e-02 7.506936043500900269e-02 1.433926522731781006e-01 -1.317394822835922241e-01 -2.222510129213333130e-01 -2.408960759639739990e-01 1.191632356494665146e-02 -1.688918322324752808e-01 5.801958218216896057e-02 -5.690819025039672852e-02 6.907965987920761108e-02 -7.439680397510528564e-02
-3.912609443068504333e-02 -1.462551802396774292e-01 1.539845615625381470e-01 -5.826595425605773926e-02 1.331180930137634277e-01 3.140334412455558777e-02 1.390793323516845703e-01 2.085028029978275299e-02 1.174200102686882019e-01 -9.640621393918991089e-02 -2.923472411930561066e-02 -1.074920967221260071e-01 1.052704229950904846e-01 -1.285405904054641724e-01 1.415607333183288574e-01 1.675264835357666016e-01 1.096160989254713058e-02 -1.355181932449340820e-01 -2.608358860015869141e-01 -2.766523696482181549e-02 -6.296455860137939453e-03 -5.883730202913284302e-02 -3.833378478884696960e-02 -3.084140419960021973e-01 8.651712536811828613e-02 -2.409462481737136841e-01 -1.542078107595443726e-01 -3.243201971054077148e-01 5.904741883277893066e-01 -2.531791627407073975e-01 1.983424089848995209e-02 -7.249183207750320435e-02
1.375142335891723633e-01 5.184969305992126465e-02 9.257235378026962280e-02 -1.209984794259071350e-01 -1.214567273855209351e-01 4.470355436205863953e-02 -2.733274735510349274e-02 -1.881274580955505371e-01 -1.551978942006826401e-02 -7.503233104944229126e-02 1.908733993768692017e-01 1.902871765196323395e-02 6.016827002167701721e-02 -6.182061508297920227e-02 2.956720292568206787e-01 -1.925547122955322266e-01 1.512392014265060425e-01 -1.706563867628574371e-03 1.546265091747045517e-02 1.285102367401123047e-01 1.491963193984702229e-04 1.020081490278244019e-01 3.986565861850976944e-03 6.394957005977630615e-02 -7.591146230697631836e-02 -1.602693498134613037e-01 -4.044310450553894043e-01 -4.792194962501525879e-01 2.070280313491821289e-01 -1.843475364148616791e-02 1.878303661942481995e-02 -4.531401991844177246e-01
1.974123716354370117e-01 6.769730150699615479e-02 3.061415553092956543e-01 -2.090067267417907715e-01 -2.597121149301528931e-02 -7.692620903253555298e-02 1.062308251857757568e-01 -2.410458773374557495e-01 4.477612301707267761e-02 -1.028056219220161438e-01 1.101464256644248962e-01 -1.194530129432678223e-01 1.061970293521881104e-01 -1.066936030983924866e-01 1.780717819929122925e-01 -2.789935171604156494e-01 1.159781590104103088e-01 -1.243128478527069092e-01 -1.212404817342758179e-01 -4.135410860180854797e-02 -1.080652996897697449e-01 1.017122343182563782e-01 -2.237231731414794922e-01 -9.720069356262683868e-03 -3.301426023244857788e-02 -1.023205593228340149e-01 -3.251829147338867188e-01 -2.860504984855651855e-01 1.828163862228393555e-01 -3.250398486852645874e-02 -4.630549252033233643e-02 -4.675901532173156738e-01
2.420156449079513550e-01 -7.781488448381423950e-02 -9.347247332334518433e-02 -3.350021839141845703e-01 8.587040938436985016e-03 -5.100943520665168762e-02 1.699136197566986084e-01 -1.773681789636611938e-01 -1.367720030248165131e-02 1.848278567194938660e-02 1.386749930679798126e-02 -5.054317414760589600e-02 -6.088522449135780334e-02 9.008973091840744019e-02 3.300035297870635986e-01 1.828281432390213013e-01 6.104164291173219681e-03 7.999936118721961975e-03 -3.127370402216911316e-02 1.664234101772308350e-01 -3.043395280838012695e-01 7.043951004743576050e-02 5.843403935432434082e-02 3.007751144468784332e-02 1.067958474159240723e-01 -1.281614601612091064e-01 5.924494192004203796e-02 -2.407790720462799072e-01 4.620613157749176025e-01 -1.343850698322057724e-02 4.044560343027114868e-02 -3.983275294303894043e-01
1.290770471096038818e-01 2.441451400518417358e-01 1.508698016405105591e-01 1.255156844854354858e-02 1.512356698513031006e-01 3.908211588859558105e-01 2.569452673196792603e-02 -8.581242710351943970e-02 -4.002989456057548523e-02 -5.737816169857978821e-02 1.536789350211620331e-02 -1.181246414780616760e-01 2.687206678092479706e-02 -1.247473657131195068e-01 2.480185031890869141e-02 -1.563517749309539795e-01 7.073758542537689209e-02 -5.716764926910400391e-02 2.970941960811614990e-01 6.157748401165008545e-02 -2.287318184971809387e-02 6.989705562591552734e-02 -8.066611737012863159e-02 -1.903349347412586212e-02 -1.382606178522109985e-01 -8.966567367315292358e-02 -4.060260057449340820e-01 -2.395281195640563965e-01 3.085391521453857422e-01 -9.121195971965789795e-02 -5.412975698709487915e-02 -4.339433610439300537e-01
2.450750023126602173e-01 -2.662755176424980164e-02 -7.073081284761428833e-02 9.961430728435516357e-02 8.381343632936477661e-02 2.392472922801971436e-01 -7.409446686506271362e-02 1.914655417203903198e-02 -3.183510154485702515e-02 -4.990276065655052662e-04 1.157090589404106140e-01 -1.740309894084930420e-01 -3.395317867398262024e-02 2.585720121860504150e-01 1.685277521610260010e-01 -1.589015722274780273e-01 -4.393997788429260254e-02 9.295359998941421509e-02 5.189938470721244812e-02 2.290088087320327759e-01 2.569432854652404785e-01 -8.596546202898025513e-02 -1.615956276655197144e-01 -2.326357513666152954e-01 -4.978162795305252075e-02 -2.593488395214080811e-01 -3.172622993588447571e-02 -5.140762925148010254e-01 1.474081724882125854e-01 7.043214887380599976e-02 2.955208122730255127e-01 -1.394072026014328003e-01
1.450460404157638550e-01 7.697900384664535522e-02 -3.053282797336578369e-01 1.491981744766235352e-02 9.379966557025909424e-02 8.915370702743530273e-02 -9.114892221987247467e-03 -4.939864948391914368e-02 3.567889630794525146e-01 1.105103567242622375e-01 -1.603378057479858398e-01 -2.229448556900024414e-01 4.404542595148086548e-02 -3.667740151286125183e-02 2.284361124038696289e-01 3.427278250455856323e-02 8.469511568546295166e-02 -8.967211842536926270e-02 5.849400907754898071e-02 9.261670708656311035e-02 3.138102963566780090e-02 -2.178775370121002197e-01 -2.152235656976699829e-01 4.757694900035858154e-02 -7.747611403465270996e-02 2.718031965196132660e-02 -5.534031242132186890e-02 -2.724041938781738281e-01 4.703253507614135742e-01 -6.846595555543899536e-02 -3.383142054080963135e-01 -2.003486305475234985e-01
3.409067094326019287e-01 1.998809911310672760e-02 -1.050476282835006714e-01 -4.838757961988449097e-02 -2.279810048639774323e-02 1.725360006093978882e-01 -1.249503418803215027e-01 -9.462019801139831543e-02 2.568499185144901276e-02 -1.751820309436880052e-05 -3.728538379073143005e-02 2.498091943562030792e-02 1.527854502201080322e-01 2.097358927130699158e-03 2.994764223694801331e-02 -4.999502897262573242e-01 -4.571270570158958435e-02 -9.603150933980941772e-02 4.316706582903862000e-02 5.854496359825134277e-02 1.849602758884429932e-01 8.548460155725479126e-02 -1.385370045900344849e-01 -3.867915645241737366e-02 2.716208994388580322e-02 -2.463076114654541016e-01 -2.413743920624256134e-02 1.060020998120307922e-01 3.353343307971954346e-01 -3.057466149330139160e-01 -3.989482298493385315e-02 -4.227634966373443604e-01
1.560672968626022339e-01 -4.327825456857681274e-02 1.614383012056350708e-01 -3.799327462911605835e-02 8.727790415287017822e-02 8.701493963599205017e-03 -1.927434951066970825e-01 -7.898060232400894165e-02 1.658913344144821167e-01 -7.123322039842605591e-02 -3.960444629192352295e-01 4.861323162913322449e-02 4.632138833403587341e-02 -5.018480494618415833e-02 3.153575360774993896e-01 -1.664330959320068359e-01 1.944652050733566284e-01 -1.009945571422576904e-01 3.363920748233795166e-02 1.783228814601898193e-01 2.390172034502029419e-01 -7.284095138311386108e-02 -4.264172166585922241e-02 -1.613857746124267578e-01 2.592589473351836205e-03 -3.155929148197174072e-01 -2.714019641280174255e-02 2.228994667530059814e-01 3.380718827247619629e-01 2.931646704673767090e-01 -1.178521886467933655e-01 -1.901590228080749512e-01
-1.273864414542913437e-02 1.764387041330337524e-01 -1.180919911712408066e-02 -1.899840086698532104e-01 -1.520593166351318359e-01 5.914028361439704895e-02 1.189003661274909973e-01 -1.741575002670288086e-01 1.288564950227737427e-01 -2.482207491993904114e-03 -4.148489609360694885e-02 5.606505088508129120e-03 1.133615821599960327e-01 -2.928213030099868774e-02 2.913463711738586426e-01 -2.759460508823394775e-01 1.530691385269165039e-01 -1.062437519431114197e-01 -1.135042384266853333e-01 1.937216892838478088e-02 9.817930869758129120e-03 1.061720922589302063e-01 -3.126863837242126465e-01 4.745763540267944336e-02 -3.928700461983680725e-02 -8.192825317382812500e-02 -3.857760727405548096e-01 -4.342296719551086426e-01 2.149079591035842896e-01 7.499356288462877274e-03 8.549194782972335815e-03 -3.420042097568511963e-01
1.078063100576400757e-01 1.263524293899536133e-01 2.327107591554522514e-03 -3.172207474708557129e-01 -3.430569544434547424e-02 4.867164045572280884e-02 1.374647468328475952e-01 -1.646478027105331421e-01 -5.491592735052108765e-02 -1.036899536848068237e-01 1.505656540393829346e-01 1.422254485078155994e-03 1.318268477916717529e-02 -1.564937084913253784e-01 2.615919113159179688e-01 -1.756106764078140259e-01 5.690401047468185425e-02 -2.292512059211730957e-01 -7.859937846660614014e-02 -1.448827330023050308e-02 -1.475878246128559113e-02 1.328996717929840088e-01 -2.199169248342514038e-01 2.765524201095104218e-02 -1.747239381074905396e-01 -3.224972635507583618e-02 -3.432434797286987305e-01 -3.580840229988098145e-01 3.336575925350189209e-01 4.793269932270050049e-02 -2.758480608463287354e-02 -3.750591576099395752e-01
1.550298631191253662e-01 1.693312525749206543e-01 1.035455055534839630e-02 -1.090240478515625000e-02 -1.956327855587005615e-01 1.602039039134979248e-01 -2.391831018030643463e-03 -6.799148768186569214e-02 1.752204596996307373e-01 2.519421875476837158e-01 -2.626013457775115967e-01 2.994883246719837189e-02 -6.727576721459627151e-03 2.486040145158767700e-01 2.327857911586761475e-01 -1.662686169147491455e-01 -1.513884286396205425e-03 -3.203014731407165527e-01 1.137770153582096100e-02 -1.257708072662353516e-01 2.289995998144149780e-01 -7.736537605524063110e-02 -1.587372720241546631e-01 -2.874091565608978271e-01 -2.568659782409667969e-01 2.932011485099792480e-01 -6.519540399312973022e-02 -2.173770405352115631e-02 2.659876942634582520e-01 -9.390848875045776367e-02 1.431470066308975220e-01 -1.711233258247375488e-01
1.331923156976699829e-01 -2.061767876148223877e-02 1.411467939615249634e-01 -2.822021245956420898e-01 1.751963496208190918e-01 1.150262504816055298e-01 2.075867652893066406e-01 -1.459340751171112061e-01 2.633170485496520996e-01 3.306033834815025330e-02 -1.604524403810501099e-01 9.820154309272766113e-02 1.683289855718612671e-01 2.891444042325019836e-02 6.213968992233276367e-02 -3.816902935504913330e-01 -1.374026536941528320e-01 -2.809346616268157959e-01 2.103040218353271484e-01 1.525180935859680176e-01 -1.891220659017562866e-01 -7.674311846494674683e-02 4.474772512912750244e-02 -3.099398016929626465e-01 4.273562133312225342e-02 -6.177762895822525024e-02 -4.931923002004623413e-02 4.024571180343627930e-02 2.441032677888870239e-01 -1.276101320981979370e-01 1.943911015987396240e-01 -2.470930814743041992e-01
1.211135312914848328e-01 -2.544391155242919922e-02 3.526647109538316727e-03 7.345142215490341187e-02 -1.137704700231552124e-01 3.454483747482299805e-01 2.878591790795326233e-02 -9.320208802819252014e-03 -6.507252156734466553e-02 -1.085094511508941650e-01 -1.386401057243347168e-01 -1.541965305805206299e-01 1.033647432923316956e-01 -1.093867793679237366e-01 1.286513805389404297e-01 -3.342756927013397217e-01 8.604472130537033081e-02 -1.789329349994659424e-01 1.099459305405616760e-01 3.501209020614624023e-01 8.899621665477752686e-02 8.876699954271316528e-02 -1.826720535755157471e-01 7.352518290281295776e-02 -1.941873878240585327e-01 -1.997755467891693115e-01 -2.206245362758636475e-01 3.815582394599914551e-02 3.113819062709808350e-01 -2.624914944171905518e-01 -1.316537708044052124e-01 -3.106823265552520752e-01
-1.485181301832199097e-01 1.564420312643051147e-01 2.056397050619125366e-01 6.477972120046615601e-02 3.991878777742385864e-02 3.381373882293701172e-01 -1.302421838045120239e-01 3.294610604643821716e-02 -3.877105191349983215e-02 -2.220812737941741943e-01 -1.472272872924804688e-01 -1.693364232778549194e-01 1.683291345834732056e-01 -5.474957823753356934e-02 1.297002285718917847e-01 -2.036275565624237061e-01 -1.615213900804519653e-01 -4.491088092327117920e-01 -2.269369065761566162e-01 -1.104134991765022278e-01 6.740450114011764526e-02 -9.297500946559011936e-04 5.591320991516113281e-02 -1.951605454087257385e-02 -2.003647983074188232e-01 -2.811453640460968018e-01 1.326057910919189453e-01 -7.028704136610031128e-02 2.578256726264953613e-01 1.896809339523315430e-01 -7.242375612258911133e-02 -1.824017316102981567e-01
2.016407996416091919e-01 -2.093916535377502441e-01 3.073053359985351562e-01 -3.455656468868255615e-01 -1.968805342912673950e-01 1.325625181198120117e-01 1.175734773278236389e-02 -2.815673649311065674e-01 8.188138902187347412e-02 1.302398741245269775e-02 -1.545049995183944702e-01 -5.874698236584663391e-02 7.345639169216156006e-02 1.434575766324996948e-01 1.025532931089401245e-01 -2.309246212244033813e-01 1.879646629095077515e-01 -5.161874741315841675e-02 -2.250827103853225708e-01 2.395877614617347717e-02 7.020977139472961426e-02 1.279726177453994751e-01 2.039558142423629761e-01 1.465431600809097290e-01 -2.304754853248596191e-01 2.486583292484283447e-01 -1.518808156251907349e-01 2.669506706297397614e-02 3.286201059818267822e-01 3.462883410975337029e-03 1.170349344611167908e-01 -8.850310742855072021e-02
2.114127427339553833e-01 9.526710212230682373e-02 6.127273663878440857e-02 -5.202394095249474049e-04 3.511454164981842041e-01 1.459823846817016602e-01 1.507192663848400116e-02 1.431141793727874756e-01 -6.465516984462738037e-02 6.115782260894775391e-02 -3.609851598739624023e-01 1.202260777354240417e-01 1.738426834344863892e-02 -1.382935494184494019e-01 1.164886057376861572e-01 -1.634210944175720215e-01 3.648866340517997742e-02 -8.268736302852630615e-02 -1.538613736629486084e-01 -3.198472037911415100e-02 2.011172473430633545e-01 -3.367679715156555176e-01 -1.804680973291397095e-01 1.783061325550079346e-01 -1.678020209074020386e-01 -1.807445734739303589e-01 -1.007303781807422638e-02 1.574196219444274902e-01 2.307796627283096313e-01 -2.131444215774536133e-02 1.989193707704544067e-01 -3.669936954975128174e-01
5.174284428358078003e-02 1.695381700992584229e-01 -7.261828333139419556e-02 -1.272837221622467041e-01 -1.347560435533523560e-01 1.693843603134155273e-01 -1.744497865438461304e-01 -4.910848289728164673e-02 2.147953659296035767e-01 9.726512432098388672e-02 2.040959596633911133e-01 5.925938487052917480e-02 3.583402633666992188e-01 4.547373205423355103e-02 1.160232946276664734e-01 -9.979013353586196899e-02 1.836695373058319092e-01 -1.749740839004516602e-01 2.707669325172901154e-02 7.528757303953170776e-02 4.977302625775337219e-02 -1.465171426534652710e-01 -4.036942869424819946e-02 -3.039231598377227783e-01 -5.728108435869216919e-02 -9.448224306106567383e-02 -3.421653434634208679e-02 1.438438743352890015e-01 5.376017689704895020e-01 -1.664833426475524902e-01 1.695465594530105591e-01 -2.109674662351608276e-01
8.972171694040298462e-02 7.028150558471679688e-02 2.968345284461975098e-01 -6.710664182901382446e-02 6.805975735187530518e-02 2.309485524892807007e-01 -8.383650332689285278e-02 -3.993238881230354309e-02 2.723996937274932861e-01 1.388489156961441040e-01 -3.529946506023406982e-01 -2.698331885039806366e-02 3.797186911106109619e-01 1.930437833070755005e-01 9.729948826134204865e-03 -3.449345529079437256e-01 1.472499221563339233e-02 -1.783204823732376099e-01 -1.401025950908660889e-01 9.740999341011047363e-02 9.699760377407073975e-02 -5.615728348493576050e-02 -1.529231220483779907e-01 -2.388873249292373657e-01 6.806859280914068222e-03 -9.812070056796073914e-03 1.175206154584884644e-01 -1.874787807464599609e-01 2.161405533552169800e-01 -7.637876272201538086e-02 1.651236265897750854e-01 1.593671143054962158e-01
-2.127273567020893097e-02 2.790367975831031799e-02 -1.253923624753952026e-01 -3.133924603462219238e-01 1.567923128604888916e-01 2.723480165004730225e-01 -2.878312766551971436e-01 4.644145816564559937e-02 -1.201395876705646515e-02 -7.680539786815643311e-02 -1.695681661367416382e-01 7.775767147541046143e-02 1.129467710852622986e-01 1.846978440880775452e-02 3.022973537445068359e-01 -2.670733928680419922e-01 1.725614815950393677e-01 -2.277647405862808228e-01 -1.373813301324844360e-01 -7.679060101509094238e-02 -3.836498595774173737e-03 -1.022908166050910950e-01 3.696552813053131104e-01 -9.076852351427078247e-02 8.920925855636596680e-02 -2.940190136432647705e-01 3.368916362524032593e-02 -2.392842471599578857e-01 2.471809983253479004e-01 2.996017597615718842e-02 -8.276575803756713867e-02 -3.140920773148536682e-02
2.870933711528778076e-01 2.398903220891952515e-01 1.723140776157379150e-01 2.297461405396461487e-02 1.553827822208404541e-01 2.282255440950393677e-01 -8.079443126916885376e-02 -4.242134466767311096e-02 4.246225208044052124e-02 7.711805403232574463e-02 3.151377663016319275e-02 -1.648168414831161499e-01 1.476335376501083374e-01 -7.577050477266311646e-03 1.360130757093429565e-01 -4.487427473068237305e-01 -9.651326574385166168e-03 1.124006286263465881e-01 2.195154130458831787e-01 1.585681140422821045e-01 5.676771327853202820e-02 1.457313597202301025e-01 -1.495760530233383179e-01 -1.020671650767326355e-01 -1.921558082103729248e-01 4.414238780736923218e-02 1.194148324429988861e-02 -3.553700074553489685e-02 4.082128405570983887e-01 -1.442665159702301025e-01 8.888354524970054626e-03 -3.106529712677001953e-01
9.545022994279861450e-02 1.293738186359405518e-01 8.238424360752105713e-02 3.442153707146644592e-02 8.046780526638031006e-02 9.862171113491058350e-02 2.313018776476383209e-02 -2.777675092220306396e-01 8.334641344845294952e-03 -2.778754569590091705e-02 -4.808030426502227783e-01 -1.565735489130020142e-01 2.026646584272384644e-01 -1.347695142030715942e-01 1.840475387871265411e-02 -1.234580576419830322e-02 -2.734126150608062744e-01 -3.883118629455566406e-01 2.465173155069351196e-01 2.289775758981704712e-01 -7.820524275302886963e-02 1.008299738168716431e-01 -1.225024163722991943e-01 2.368714427575469017e-03 -1.471610516309738159e-01 -2.505769729614257812e-01 -1.147333309054374695e-01 -1.331307739019393921e-01 9.843064099550247192e-02 3.123022150248289108e-03 2.308819591999053955e-01 -8.751202374696731567e-02
1.180759668350219727e-01 7.872817106544971466e-03 -1.381549686193466187e-01 1.060464605689048767e-01 1.718566268682479858e-01 6.144785787910223007e-03 -2.758955955505371094e-01 -3.476610779762268066e-01 -2.050947397947311401e-02 6.516247242689132690e-02 -2.216995805501937866e-01 -5.758211761713027954e-02 7.121182978153228760e-03 2.722104638814926147e-02 2.082370370626449585e-01 -2.505274116992950439e-01 2.823289036750793457e-01 -3.358505964279174805e-01 9.213624894618988037e-02 -2.913060598075389862e-02 1.840324550867080688e-01 -5.899925529956817627e-02 1.863138377666473389e-01 1.688770055770874023e-01 -2.653689123690128326e-02 -3.347337543964385986e-01 4.860988631844520569e-02 -1.859268993139266968e-01 2.286963313817977905e-01 1.097467243671417236e-01 2.101858705282211304e-01 6.649583578109741211e-02
3.171252310276031494e-01 -5.807359516620635986e-02 -1.638981252908706665e-01 2.997445873916149139e-02 2.840066552162170410e-01 2.750888094305992126e-02 -1.931077539920806885e-01 -2.343936413526535034e-01 -4.636427015066146851e-02 1.787261292338371277e-02 -1.648460179567337036e-01 1.459833532571792603e-01 1.327083259820938110e-01 5.656694248318672180e-02 3.195127546787261963e-01 -3.735860884189605713e-01 8.555749803781509399e-02 -1.554105281829833984e-01 -1.682621538639068604e-01 -1.486499756574630737e-01 -5.664299800992012024e-02 -1.058248355984687805e-01 -4.746766760945320129e-02 1.837796270847320557e-01 -2.451872080564498901e-01 -1.198350787162780762e-01 -3.015741109848022461e-01 -8.859531581401824951e-02 1.858578771352767944e-01 5.977131891995668411e-03 -9.049758315086364746e-02 1.813027709722518921e-01
2.295930087566375732e-01 9.626636654138565063e-02 1.969244889914989471e-02 2.021605819463729858e-01 8.384816348552703857e-02 -2.385041117668151855e-02 -1.279134899377822876e-01 -2.621859908103942871e-01 1.102005597203969955e-02 -2.592396177351474762e-02 -3.202175721526145935e-02 1.033962294459342957e-01 -3.263516724109649658e-01 -1.576113142073154449e-02 3.923041820526123047e-01 -1.521302908658981323e-01 1.097729578614234924e-01 -7.666676491498947144e-02 -1.237722337245941162e-01 3.885414823889732361e-02 8.761294186115264893e-02 -2.630279064178466797e-01 -1.568131297826766968e-01 5.657128989696502686e-02 -1.080476567149162292e-01 -1.977925598621368408e-01 2.038116008043289185e-01 -1.013348158448934555e-02 3.395577073097229004e-01 -2.173448503017425537e-01 2.543168067932128906e-01 -2.206581085920333862e-01
-3.831779956817626953e-02 -4.288207367062568665e-02 1.659108400344848633e-01 -2.184203639626502991e-02 1.720993667840957642e-01 2.247415632009506226e-01 1.673085093498229980e-01 -2.300419211387634277e-01 -2.089413441717624664e-02 -8.727007359266281128e-02 -2.300839424133300781e-01 -3.398787975311279297e-02 1.041717901825904846e-01 -8.974225819110870361e-02 1.443821936845779419e-01 -1.970881372690200806e-01 4.295038804411888123e-02 -2.589714527130126953e-01 -2.794293761253356934e-01 -1.164828315377235413e-01 -4.623208940029144287e-02 -2.568249106407165527e-01 -5.194835830479860306e-04 -7.133328914642333984e-02 -2.920221090316772461e-01 -4.635524451732635498e-01 4.198182001709938049e-02 -1.729823350906372070e-01 7.378105074167251587e-02 3.067739009857177734e-01 4.201807826757431030e-02 1.253161928616464138e-03
2.436332851648330688e-01 -4.312491416931152344e-02 3.223336488008499146e-02 -2.188893109560012817e-01 -4.173934459686279297e-02 2.568083107471466064e-01 -2.996909804642200470e-02 3.878276795148849487e-02 -3.849879503250122070e-01 -3.658229485154151917e-02 -4.554064199328422546e-02 -2.401422411203384399e-01 -2.346067130565643311e-02 -5.988441780209541321e-02 4.989122599363327026e-02 -1.988208293914794922e-01 1.788311302661895752e-01 2.793738059699535370e-02 3.789188340306282043e-02 1.120576262474060059e-02 2.573521435260772705e-01 1.715638935565948486e-01 1.063591912388801575e-01 -1.585154980421066284e-01 -1.716142147779464722e-02 -3.706318736076354980e-01 6.921036541461944580e-02 -2.486954927444458008e-01 3.240991532802581787e-01 1.299438625574111938e-01 9.325599670410156250e-02 -2.508672475814819336e-01
-3.706673532724380493e-02 -1.410897169262170792e-02 -2.296603322029113770e-01 5.678003653883934021e-02 -1.281873229891061783e-02 1.163625717163085938e-01 -3.259285390377044678e-01 -2.766816914081573486e-01 8.747256547212600708e-02 -8.562145382165908813e-02 -1.250966489315032959e-01 -1.911374554038047791e-02 -1.195058599114418030e-01 1.454141587018966675e-01 2.318879365921020508e-01 -1.159000769257545471e-01 2.218241542577743530e-01 -2.800752818584442139e-01 -6.149085238575935364e-02 7.716072350740432739e-02 8.021295070648193359e-03 3.584922058507800102e-03 -1.081875488162040710e-01 -5.814570561051368713e-02 -1.132892966270446777e-01 -3.321495354175567627e-01 8.278292370960116386e-04 6.214999035000801086e-02 4.534136056900024414e-01 2.896586656570434570e-01 1.430884152650833130e-01 -1.510517150163650513e-01
1.352641731500625610e-01 1.457536816596984863e-01 5.127083510160446167e-02 -2.220922261476516724e-01 1.343477666378021240e-01 1.000332087278366089e-01 -1.469312608242034912e-01 -2.578505277633666992e-01 -1.833290457725524902e-01 4.029378890991210938e-01 7.999861985445022583e-02 -2.033836543560028076e-01 1.160718351602554321e-01 1.450191140174865723e-01 1.168833151459693909e-01 -3.164205849170684814e-01 2.699295245110988617e-02 -2.231268137693405151e-01 -1.499525159597396851e-01 3.250059485435485840e-01 -1.100140586495399475e-01 -1.104621887207031250e-01 -8.509903214871883392e-03 -1.039430871605873108e-01 -6.879991292953491211e-02 -1.002217829227447510e-01 -2.698924764990806580e-02 -2.185599319636821747e-02 1.952667236328125000e-01 2.878447063267230988e-02 -6.728729605674743652e-02 -3.564751446247100830e-01
-4.335558041930198669e-02 1.154288724064826965e-01 -1.452523171901702881e-01 9.670546650886535645e-02 1.839769184589385986e-01 4.756116494536399841e-02 -2.243660241365432739e-01 -2.521803379058837891e-01 9.018306434154510498e-02 -7.031121850013732910e-02 -4.992996901273727417e-02 -1.748581975698471069e-01 4.319925606250762939e-02 1.450016647577285767e-01 3.755356669425964355e-01 -9.929217398166656494e-02 2.652489244937896729e-01 -1.965957731008529663e-01 1.515655815601348877e-01 -2.952762693166732788e-02 2.503270804882049561e-01 -1.350056231021881104e-01 1.517679840326309204e-01 1.408095820806920528e-03 -3.159280419349670410e-01 -2.488660812377929688e-01 1.755659431219100952e-01 -4.488729685544967651e-02 2.788074612617492676e-01 1.999256014823913574e-01 1.856212019920349121e-01 -2.933108992874622345e-02
2.587455213069915771e-01 -1.195522490888834000e-02 3.018796145915985107e-01 5.732831545174121857e-03 -5.490951240062713623e-03 -3.741456195712089539e-02 -1.517494115978479385e-02 -1.399609297513961792e-01 -9.138927608728408813e-02 6.131947040557861328e-02 -1.309157013893127441e-01 1.497617829591035843e-02 2.924211136996746063e-02 3.474981784820556641e-01 1.826571300625801086e-03 -3.282184898853302002e-01 3.646808862686157227e-01 6.497711688280105591e-02 -1.000975817441940308e-01 3.106818199157714844e-01 4.969330877065658569e-02 -9.160394966602325439e-02 -2.896431684494018555e-01 -1.541844308376312256e-01 -1.287598907947540283e-01 -1.762878596782684326e-01 -5.442002043128013611e-02 -4.553033411502838135e-02 2.677291631698608398e-01 -2.044015936553478241e-02 2.594214975833892822e-01 -8.548281341791152954e-02
2.513538002967834473e-01 1.303456083405762911e-04 -8.805868774652481079e-02 -1.464941203594207764e-01 1.725106090307235718e-01 -8.097087033092975616e-03 -1.317294985055923462e-01 -7.176662981510162354e-02 -3.767913207411766052e-02 -3.333975672721862793e-01 -3.581972420215606689e-01 -6.172347068786621094e-02 -5.359428003430366516e-02 -6.639661639928817749e-02 1.379516273736953735e-01 -1.466372311115264893e-01 1.587545573711395264e-01 -2.219103127717971802e-01 3.170087039470672607e-01 -9.862981736660003662e-03 2.876136600971221924e-01 9.841346740722656250e-02 1.885468699038028717e-02 -1.045273393392562866e-01 -1.215564906597137451e-01 -1.974399834871292114e-01 -1.447292417287826538e-01 -1.613457649946212769e-01 2.375538498163223267e-01 1.514225006103515625e-01 -1.786462366580963135e-01 -2.683937251567840576e-01
1.490540355443954468e-01 9.270496666431427002e-03 2.294765086844563484e-03 -1.011563390493392944e-01 1.944009214639663696e-01 3.704343736171722412e-01 2.129283249378204346e-01 5.567744001746177673e-02 -5.388742312788963318e-02 -6.836247444152832031e-02 -4.177745804190635681e-02 -7.981769740581512451e-02 1.326863616704940796e-01 -1.700441092252731323e-01 2.804077863693237305e-01 3.405759856104850769e-02 1.574814915657043457e-01 -2.284119427204132080e-01 -2.552070617675781250e-01 1.031291410326957703e-01 7.836086302995681763e-02 1.233411803841590881e-01 -1.581961810588836670e-01 2.806387841701507568e-01 -6.105829402804374695e-02 5.973529815673828125e-02 -1.544510722160339355e-01 -4.227457642555236816e-01 1.945434957742691040e-01 -4.339865222573280334e-02 1.295149177312850952e-01 -2.403292208909988403e-01
1.546581927686929703e-02 -3.239571154117584229e-01 6.081580650061368942e-03 4.823578055948019028e-03 -3.770435601472854614e-02 -5.271015688776969910e-02 -8.297655731439590454e-02 -2.377479374408721924e-01 3.039322234690189362e-02 -1.102766543626785278e-01 -1.128292977809906006e-01 -2.008352577686309814e-01 -6.319257616996765137e-02 -1.132038421928882599e-02 2.799412608146667480e-01 -2.991344630718231201e-01 -6.335625797510147095e-02 -3.933641016483306885e-01 -9.480372816324234009e-02 -1.960465908050537109e-01 2.273221164941787720e-01 -2.276362627744674683e-01 1.233014557510614395e-02 3.874480724334716797e-02 -1.545855104923248291e-01 -1.517750769853591919e-01 -2.114744111895561218e-02 5.801551416516304016e-02 1.560239344835281372e-01 -5.193516239523887634e-02 4.016180932521820068e-01 -1.965244561433792114e-01
-1.233595013618469238e-01 7.194090634584426880e-02 -9.686229377985000610e-02 4.024642333388328552e-02 -5.732371285557746887e-02 1.783959567546844482e-01 -5.650012940168380737e-02 -2.283267527818679810e-01 -2.589606679975986481e-02 5.787306651473045349e-02 -1.239347234368324280e-01 3.763915970921516418e-02 1.788595616817474365e-01 2.289219759404659271e-03 2.837148308753967285e-01 -4.915324449539184570e-01 -3.135023266077041626e-02 -2.386110574007034302e-01 3.056347668170928955e-01 1.606427878141403198e-01 -1.721946597099304199e-01 2.212996408343315125e-02 -1.709577292203903198e-01 -3.525770902633666992e-01 -3.828616440296173096e-02 2.538278698921203613e-02 -3.589429706335067749e-02 2.510616788640618324e-03 1.744102388620376587e-01 -4.600993543863296509e-02 2.420020550489425659e-01 -2.189915329217910767e-01
1.223219558596611023e-01 -1.489559262990951538e-01 2.051901668310165405e-01 3.945640474557876587e-02 7.756203413009643555e-02 2.284494936466217041e-01 -1.446320861577987671e-01 -1.082733571529388428e-01 1.645706892013549805e-01 1.223177760839462280e-01 -3.169498220086097717e-02 2.422622591257095337e-01 3.695327341556549072e-01 -2.456065267324447632e-01 2.882759571075439453e-01 -2.604778707027435303e-01 1.749483942985534668e-01 -1.361957043409347534e-01 -1.066675335168838501e-01 1.125762835144996643e-01 2.189862132072448730e-01 -2.734290957450866699e-01 -7.834956794977188110e-02 -3.228686377406120300e-02 -1.540568768978118896e-01 -2.419093698263168335e-01 -4.062468558549880981e-02 -1.308213770389556885e-01 4.602035135030746460e-02 1.088192313909530640e-01 -1.354420632123947144e-01 -2.057770639657974243e-01
1.141666546463966370e-01 8.701725304126739502e-02 2.243572324514389038e-01 2.610843162983655930e-03 4.865646734833717346e-02 2.887854278087615967e-01 -1.303758025169372559e-01 -4.413845390081405640e-02 -9.075974673032760620e-02 1.821702346205711365e-02 -1.014023274183273315e-01 2.009231746196746826e-01 7.526989281177520752e-02 1.822446733713150024e-01 1.467099040746688843e-01 -2.979204952716827393e-01 -2.923452481627464294e-02 -3.871125876903533936e-01 9.995281696319580078e-02 1.183263212442398071e-01 1.246833875775337219e-01 -1.218758448958396912e-01 1.399906277656555176e-01 -1.169224455952644348e-01 -7.638474553823471069e-02 -2.540383338928222656e-01 2.996079325675964355e-01 -8.437684923410415649e-02 1.878753304481506348e-01 1.752317547798156738e-01 -9.773833304643630981e-02 -3.671219944953918457e-01
7.341331243515014648e-02 2.063322514295578003e-01 5.471942573785781860e-02 -1.092448597773909569e-03 2.457847818732261658e-02 2.057215720415115356e-01 -7.060024887323379517e-02 1.828884147107601166e-02 -6.284573674201965332e-02 -1.240623593330383301e-01 -2.928472459316253662e-01 1.081004515290260315e-01 3.713691979646682739e-02 1.039925739169120789e-01 2.760235965251922607e-01 -2.972771823406219482e-01 4.632097482681274414e-02 -2.120630741119384766e-01 1.782177761197090149e-02 -2.381426841020584106e-01 1.632574498653411865e-01 1.308009680360555649e-02 1.223327964544296265e-01 2.189887464046478271e-01 -1.940716803073883057e-02 -2.462864220142364502e-01 2.557008862495422363e-01 -1.300168633460998535e-01 4.558008015155792236e-01 2.096910476684570312e-01 -7.123752683401107788e-02 -1.150791868567466736e-01
4.077063500881195068e-02 6.252656877040863037e-02 -1.783001236617565155e-02 2.582824230194091797e-01 -6.395016610622406006e-02 2.019761651754379272e-01 1.780549287796020508e-01 6.880587339401245117e-02 -1.636891439557075500e-02 -1.397564262151718140e-01 -1.737463027238845825e-01 -2.721337974071502686e-01 6.303744763135910034e-02 3.210201114416122437e-02 1.499378401786088943e-02 -3.851034343242645264e-01 2.171961963176727295e-01 -5.123991519212722778e-02 -2.119125239551067352e-02 1.596329957246780396e-01 4.719139635562896729e-02 -1.825977675616741180e-02 1.517095603048801422e-02 1.444158852100372314e-01 -2.654613554477691650e-01 -3.667732775211334229e-01 -1.885505467653274536e-01 -5.652913078665733337e-02 2.480500191450119019e-01 -2.048926502466201782e-01 4.332388285547494888e-03 -3.490769267082214355e-01
2.335445433855056763e-01 1.805948466062545776e-01 -6.595987826585769653e-02 -1.521234810352325439e-01 3.738316595554351807e-01 1.817389130592346191e-01 -1.334952265024185181e-01 8.998586237430572510e-02 -1.216020360589027405e-01 -2.036126703023910522e-01 -9.331683814525604248e-02 -1.217889338731765747e-01 -4.870466887950897217e-02 2.286732569336891174e-02 3.197612464427947998e-01 -2.028556317090988159e-01 9.981404244899749756e-02 -6.291157752275466919e-02 -1.655992567539215088e-01 -1.925565749406814575e-01 -1.068667620420455933e-01 2.089803665876388550e-02 -1.776455193758010864e-01 -1.067921295762062073e-01 -3.426691982895135880e-03 -1.695151329040527344e-01 7.206404954195022583e-02 -2.464005202054977417e-01 2.485257834196090698e-01 -1.317887455224990845e-01 2.595244348049163818e-01 -2.935859262943267822e-01
-1.307117491960525513e-01 2.310095168650150299e-02 1.193004846572875977e-01 9.665141999721527100e-02 2.176026105880737305e-01 1.149766817688941956e-01 4.168953001499176025e-01 -3.745924308896064758e-02 2.076176181435585022e-02 8.682703226804733276e-02 -9.741407632827758789e-02 -1.333592236042022705e-01 1.221704706549644470e-01 1.098207831382751465e-01 2.151951491832733154e-01 3.097988367080688477e-01 4.316379502415657043e-02 -8.220874518156051636e-02 -6.825920939445495605e-02 9.427806735038757324e-02 6.777525693178176880e-02 5.806282628327608109e-03 4.487627372145652771e-02 -2.885544896125793457e-01 -2.018739096820354462e-02 -1.977826207876205444e-01 -1.981451958417892456e-01 -1.004483401775360107e-01 5.215969085693359375e-01 6.815658509731292725e-02 9.335438907146453857e-02 -1.792828440666198730e-01
2.750626590568572283e-04 3.302504122257232666e-01 1.063406243920326233e-01 2.726677618920803070e-02 8.539226651191711426e-02 2.870739698410034180e-01 -3.108597546815872192e-02 -3.866416588425636292e-02 -1.597953736782073975e-01 -2.780618704855442047e-02 -1.678836941719055176e-01 4.643227159976959229e-02 1.308318674564361572e-01 1.035618185997009277e-01 2.652220129966735840e-01 -1.967853903770446777e-01 -8.370841294527053833e-02 -1.745468080043792725e-01 -2.257094681262969971e-01 2.188432365655899048e-01 5.052963644266128540e-02 -2.954900823533535004e-02 1.814960986375808716e-01 1.535531282424926758e-01 -2.818379551172256470e-02 -4.113200008869171143e-01 1.784847080707550049e-01 8.019807189702987671e-02 2.077536284923553467e-01 1.646360903978347778e-01 -2.432754449546337128e-02 -3.431885540485382080e-01
-9.580762684345245361e-02 2.614537775516510010e-01 7.305300980806350708e-02 5.042368918657302856e-02 4.563173651695251465e-02 5.789315793663263321e-03 1.161491647362709045e-01 -2.289237827062606812e-02 -2.024101167917251587e-01 2.018267810344696045e-01 -3.849191218614578247e-02 1.170092299580574036e-01 2.595167458057403564e-01 -3.462496772408485413e-02 1.797285974025726318e-01 -2.675807774066925049e-01 5.926330923102796078e-04 6.965672969818115234e-02 1.163240298628807068e-01 1.860832571983337402e-01 7.365744560956954956e-02 2.474786899983882904e-02 -2.176481932401657104e-01 -1.735101938247680664e-01 -2.478653788566589355e-01 -6.461267173290252686e-02 -1.694871634244918823e-01 3.881587088108062744e-02 6.062707901000976562e-01 -8.463585376739501953e-02 8.803798258304595947e-02 -1.194945797324180603e-01
2.250950783491134644e-01 -1.601170897483825684e-01 1.461809221655130386e-02 1.949018985033035278e-02 1.557544916868209839e-01 1.193037852644920349e-01 -1.928173154592514038e-01 -2.680317163467407227e-01 -2.807687819004058838e-01 -2.100368291139602661e-01 -1.331141591072082520e-01 -2.344555407762527466e-01 -7.272526621818542480e-03 1.350680366158485413e-02 -2.899086847901344299e-02 -1.481859982013702393e-01 2.030032873153686523e-01 -3.311317265033721924e-01 4.422802478075027466e-02 -2.792344391345977783e-01 1.921854317188262939e-01 -8.562871813774108887e-02 3.326897695660591125e-02 -2.714723944664001465e-01 -1.781490743160247803e-01 -7.613564282655715942e-02 -2.296628952026367188e-01 -1.419536620378494263e-01 1.888006031513214111e-01 5.433619022369384766e-02 1.461120098829269409e-01 -1.915306150913238525e-01
2.655488252639770508e-02 -2.993845343589782715e-01 -6.805929541587829590e-02 1.091122627258300781e-01 -6.578502804040908813e-02 -4.499934613704681396e-02 -7.258133962750434875e-03 -2.963920533657073975e-01 -1.788295060396194458e-01 -3.782871738076210022e-02 -1.443584710359573364e-01 1.159554272890090942e-01 -1.134361624717712402e-01 -1.334508955478668213e-01 5.764244496822357178e-02 -3.998591303825378418e-01 3.832152113318443298e-02 1.206435859203338623e-01 -2.958128452301025391e-01 -3.771633654832839966e-02 1.818684488534927368e-01 -1.376497745513916016e-01 1.318010687828063965e-01 -1.945464611053466797e-01 6.140695139765739441e-02 4.431483149528503418e-02 4.033860936760902405e-02 -2.266241610050201416e-01 4.796905815601348877e-01 -6.304499506950378418e-02 6.268757581710815430e-02 -1.684264689683914185e-01
1.020197570323944092e-01 3.544135484844446182e-03 2.377312332391738892e-01 2.535263597965240479e-01 -1.053462177515029907e-02 1.233098953962326050e-01 4.928369075059890747e-02 -8.916620910167694092e-02 1.665897965431213379e-01 1.629750430583953857e-01 -3.342573046684265137e-01 4.610284045338630676e-02 2.797155380249023438e-01 1.154999881982803345e-01 1.579729467630386353e-01 -1.162778735160827637e-01 2.418846935033798218e-01 -8.219999819993972778e-02 -1.199529394507408142e-01 -7.187128358054906130e-05 1.385795921087265015e-01 -1.526118516921997070e-01 1.550754904747009277e-01 -3.441932797431945801e-01 -2.306924611330032349e-01 2.595813870429992676e-01 -5.833232030272483826e-02 -1.768242940306663513e-02 3.755125999450683594e-01 -1.213035359978675842e-01 3.409415949136018753e-03 -1.224214490503072739e-02
7.442070543766021729e-02 8.025499433279037476e-02 3.005499020218849182e-02 1.115432530641555786e-01 1.364048421382904053e-01 1.125629991292953491e-01 1.499017421156167984e-02 4.697507712990045547e-03 -9.574033319950103760e-02 7.764104753732681274e-02 2.467627450823783875e-02 -1.308905482292175293e-01 -6.506205350160598755e-02 -1.202627364546060562e-02 3.098525702953338623e-01 -3.751159310340881348e-01 3.872012495994567871e-01 -4.423974454402923584e-01 -1.078854575753211975e-01 2.920744009315967560e-03 8.433267474174499512e-02 7.869637012481689453e-02 1.432668119668960571e-01 -1.531278491020202637e-01 -8.828213810920715332e-02 -3.594793379306793213e-01 1.235527098178863525e-01 -1.791836023330688477e-01 1.541981697082519531e-01 1.939157769083976746e-02 2.110181450843811035e-01 3.845521435141563416e-02
1.501046419143676758e-01 4.966182634234428406e-02 -1.092922538518905640e-01 -9.774453938007354736e-02 -9.711101651191711426e-02 1.854270994663238525e-01 1.140495091676712036e-01 -1.583097428083419800e-01 -2.370481006801128387e-02 -7.158527523279190063e-02 -2.391503751277923584e-01 -2.289355266839265823e-03 9.289947897195816040e-02 -9.281575679779052734e-02 7.607545237988233566e-03 -2.910137772560119629e-01 2.367256581783294678e-02 -2.014814019203186035e-01 -1.069830432534217834e-01 -1.588248312473297119e-01 1.124570146203041077e-01 -1.931698322296142578e-01 -7.309103757143020630e-02 2.534348666667938232e-01 -3.894007205963134766e-01 -3.994728028774261475e-01 1.604885309934616089e-01 -1.940901577472686768e-01 2.162286639213562012e-01 2.822574079036712646e-01 6.816179305315017700e-02 -6.063244119286537170e-02
2.825135290622711182e-01 -1.568703800439834595e-01 -1.661028861999511719e-01 1.074067577719688416e-01 -2.437028139829635620e-01 5.130831897258758545e-02 6.914237141609191895e-02 7.552147656679153442e-02 -9.769588708877563477e-02 -8.977594971656799316e-02 -4.319972172379493713e-02 3.946878761053085327e-02 8.125566691160202026e-02 -1.413609087467193604e-01 -1.376660615205764771e-01 -2.348276674747467041e-01 -8.275675773620605469e-02 -6.571944802999496460e-02 -3.984908759593963623e-02 -2.798319421708583832e-02 1.823053508996963501e-01 -2.288541756570339203e-02 9.244720637798309326e-02 -2.613462209701538086e-01 -2.914254926145076752e-02 -9.029990434646606445e-02 1.318264156579971313e-01 -4.257801771163940430e-01 4.547623991966247559e-01 1.535472720861434937e-01 2.183817268814891577e-04 -3.162783980369567871e-01
2.040054947137832642e-01 -2.181625813245773315e-01 1.126256808638572693e-01 -1.176502332091331482e-01 -2.536104619503021240e-01 2.508166432380676270e-01 -1.144868284463882446e-01 8.987630903720855713e-02 -9.845960140228271484e-02 5.545664578676223755e-02 -3.710556775331497192e-02 2.689235284924507141e-02 -2.310798130929470062e-02 -1.496907137334346771e-02 1.763025820255279541e-01 -1.934643089771270752e-02 -4.085682157892733812e-04 -2.555311024188995361e-01 2.610962279140949249e-02 1.606127619743347168e-01 9.042169898748397827e-02 -3.295039534568786621e-01 -1.159968376159667969e-01 -1.581740528345108032e-01 -3.662486672401428223e-01 -2.234332710504531860e-01 -2.457456737756729126e-01 -9.262981265783309937e-02 1.897349953651428223e-01 1.273633688688278198e-01 -7.190512958914041519e-03 -3.694075644016265869e-01
2.426666468381881714e-01 3.503309562802314758e-02 1.250909864902496338e-01 -1.359482556581497192e-01 -1.784816831350326538e-01 -4.864200949668884277e-03 -6.362057477235794067e-02 -3.387765586376190186e-01 -8.544503152370452881e-02 2.621389627456665039e-01 -2.850263714790344238e-01 1.446143984794616699e-01 8.498716354370117188e-02 3.044869601726531982e-01 2.370628118515014648e-01 -2.011488974094390869e-01 1.044901683926582336e-01 -7.835552096366882324e-03 -6.598073244094848633e-02 1.939200311899185181e-01 2.061333805322647095e-01 1.950187087059020996e-01 1.005226150155067444e-01 -3.319312259554862976e-02 -2.323346883058547974e-01 5.247129499912261963e-02 -7.937134802341461182e-02 -1.613725163042545319e-02 3.185098767280578613e-01 -2.560751512646675110e-02 2.633674144744873047e-01 2.943303994834423065e-02
1.653328537940979004e-01 -1.977419257164001465e-01 9.144983440637588501e-02 1.063977330923080444e-01 8.172107487916946411e-02 2.673545181751251221e-01 4.324455186724662781e-02 1.883670836687088013e-01 1.427759081125259399e-01 3.634667024016380310e-02 -2.278908640146255493e-01 -1.159547641873359680e-01 1.048746183514595032e-01 -2.798191308975219727e-01 2.939723804593086243e-02 -4.032500088214874268e-01 -4.695819690823554993e-02 -6.893125176429748535e-02 -2.015212923288345337e-01 -9.087696671485900879e-02 2.302241623401641846e-01 -2.026003301143646240e-01 1.723880618810653687e-01 1.829830743372440338e-02 -7.225246727466583252e-02 -2.808490023016929626e-02 1.122263725847005844e-02 4.188286513090133667e-02 4.072079658508300781e-01 1.415836811065673828e-01 2.861272990703582764e-01 -5.442112311720848083e-02
3.947547078132629395e-01 -1.088009774684906006e-01 1.730584502220153809e-01 1.666892170906066895e-01 1.170144677162170410e-01 1.253299117088317871e-01 1.795127987861633301e-01 6.240191310644149780e-02 -2.347493544220924377e-02 7.235674187541007996e-03 -1.998257040977478027e-01 1.626101732254028320e-01 4.129306599497795105e-02 8.182772994041442871e-02 4.341888129711151123e-01 -2.230341583490371704e-01 4.368721693754196167e-02 -2.344046980142593384e-01 2.401228845119476318e-01 7.352235913276672363e-02 -1.204496696591377258e-01 -1.523975580930709839e-01 7.967330515384674072e-02 1.481260806322097778e-01 -2.491288036108016968e-01 -7.909444719552993774e-02 -3.741728514432907104e-02 1.767043620347976685e-01 2.421616911888122559e-01 6.055115535855293274e-02 -6.774219870567321777e-02 -2.040893733501434326e-01
5.577263608574867249e-02 -8.004020899534225464e-02 1.220681145787239075e-01 -8.144193142652511597e-02 -1.005566194653511047e-01 8.994770236313343048e-03 -1.472272723913192749e-01 -3.180603086948394775e-01 2.386743128299713135e-01 4.717168398201465607e-03 -2.809217870235443115e-01 -1.273045036941766739e-02 3.868691995739936829e-02 -1.559570133686065674e-01 4.446996450424194336e-01 8.301223814487457275e-02 1.468656361103057861e-01 -2.668853402137756348e-01 3.101853840053081512e-02 5.365709215402603149e-02 2.386372983455657959e-01 7.801131159067153931e-02 1.262443959712982178e-01 1.363877952098846436e-01 1.773611605167388916e-01 -8.603043854236602783e-02 -9.978694468736648560e-02 -4.230339452624320984e-02 3.219310343265533447e-01 2.360657453536987305e-01 2.480347007513046265e-01 -6.065675243735313416e-02
3.549086451530456543e-01 2.517325878143310547e-01 5.750120803713798523e-02 -1.113664880394935608e-01 1.161363124847412109e-01 -9.454352781176567078e-03 -2.645061910152435303e-02 -5.968071147799491882e-02 4.271475970745086670e-02 1.878890991210937500e-01 -2.546393871307373047e-01 -1.102345958352088928e-01 2.512862086296081543e-01 1.510440409183502197e-01 5.838112905621528625e-02 -4.227066636085510254e-01 9.679010510444641113e-02 -6.697885692119598389e-02 -1.219910532236099243e-01 2.152385562658309937e-01 -6.556895375251770020e-02 -1.719713211059570312e-01 1.213927865028381348e-01 -1.552105601876974106e-02 -8.275017142295837402e-03 -1.239655390381813049e-01 1.856171041727066040e-01 -1.647960022091865540e-02 8.327921479940414429e-02 1.400201022624969482e-02 -2.710036747157573700e-02 -4.615339636802673340e-01
3.586781620979309082e-01 -3.887683560606092215e-04 -7.408353686332702637e-02 -2.146083861589431763e-01 1.209196150302886963e-01 -4.758536070585250854e-02 1.130217164754867554e-01 -2.234375625848770142e-01 1.287114769220352173e-01 2.116995118558406830e-02 3.262131288647651672e-02 -4.135796129703521729e-01 -8.096578717231750488e-02 1.928499713540077209e-02 4.068039059638977051e-01 -1.005641072988510132e-01 7.223016023635864258e-02 -4.669093340635299683e-02 -1.782870292663574219e-02 2.474774420261383057e-01 -1.960470676422119141e-01 -1.500555425882339478e-01 -1.833888739347457886e-01 1.856276392936706543e-01 4.132211953401565552e-02 -7.037154864519834518e-03 -8.477012068033218384e-02 -1.859063059091567993e-01 3.028255105018615723e-01 1.984433084726333618e-02 1.566855162382125854e-01 -1.020368486642837524e-01
2.545599266886711121e-02 2.331921309232711792e-01 2.043328993022441864e-02 -1.831848323345184326e-01 9.960187971591949463e-02 1.274666339159011841e-01 -1.092212945222854614e-01 -1.672250032424926758e-01 7.445435971021652222e-02 -2.629392147064208984e-01 1.887259334325790405e-01 -2.477572672069072723e-02 1.635303944349288940e-01 -2.300141379237174988e-02 6.278215348720550537e-02 -2.037600427865982056e-01 6.605862826108932495e-02 -1.945543587207794189e-01 -2.627485431730747223e-02 1.142771244049072266e-01 8.004443347454071045e-02 1.282315105199813843e-01 -1.022927761077880859e-01 4.464536439627408981e-03 -1.142770200967788696e-01 -1.947905123233795166e-01 -2.680242061614990234e-01 -5.052649378776550293e-01 2.888637185096740723e-01 -4.283063858747482300e-02 -7.665985077619552612e-02 -3.204841315746307373e-01
1.474370211362838745e-01 -2.481639757752418518e-02 1.498262286186218262e-01 5.269970744848251343e-02 4.890285804867744446e-02 1.895267218351364136e-01 1.404139958322048187e-02 4.408648610115051270e-02 -9.166109375655651093e-03 -1.649802327156066895e-01 -9.973201900720596313e-02 -4.013333097100257874e-02 2.174197435379028320e-01 -7.684157043695449829e-02 -8.654519915580749512e-03 -5.335121750831604004e-01 2.474557757377624512e-01 -5.859798286110162735e-03 1.201423108577728271e-01 2.273699939250946045e-01 1.950094127096235752e-03 8.243339508771896362e-02 -3.698223084211349487e-02 2.505971677601337433e-02 -3.137073218822479248e-01 -1.950068324804306030e-01 -1.343989372253417969e-01 -5.082719773054122925e-02 1.744321286678314209e-01 -3.290120661258697510e-01 6.107310205698013306e-02 -3.154936432838439941e-01
2.525658309459686279e-01 4.375731945037841797e-01 -2.074451372027397156e-02 1.295833885669708252e-01 2.973935604095458984e-01 1.401854455471038818e-01 -1.983026862144470215e-01 -2.678946256637573242e-01 -3.935739863663911819e-03 -1.008736044168472290e-01 -8.209622651338577271e-02 8.810640126466751099e-02 1.451917141675949097e-01 -3.788669779896736145e-02 3.385705947875976562e-01 -1.843732548877596855e-03 1.422398090362548828e-01 -7.327888906002044678e-02 1.944173425436019897e-01 1.996431797742843628e-01 6.006245687603950500e-02 1.284270584583282471e-01 9.775871783494949341e-02 1.698013953864574432e-02 -9.459044784307479858e-02 -2.899325788021087646e-01 3.386566042900085449e-02 -3.707132488489151001e-02 1.194669157266616821e-01 2.002896666526794434e-01 1.096157655119895935e-01 -2.266091704368591309e-01
1.363251060247421265e-01 -1.014678478240966797e-01 -2.761075086891651154e-02 -1.130334585905075073e-01 4.983220621943473816e-02 -4.946221038699150085e-02 -3.304302990436553955e-01 -1.914358884096145630e-01 6.651230156421661377e-02 -9.932450950145721436e-03 -1.495535671710968018e-02 2.022757977247238159e-01 3.069728612899780273e-01 1.526658087968826294e-01 2.184867672622203827e-02 -2.646329700946807861e-01 2.037146985530853271e-01 -1.690563559532165527e-01 -2.243110239505767822e-01 2.371767908334732056e-01 9.298136085271835327e-02 -4.662397876381874084e-02 -5.611739121377468109e-03 7.884220033884048462e-02 -2.802999019622802734e-01 1.862071156501770020e-01 7.538851350545883179e-02 -3.380271494388580322e-01 2.116113007068634033e-01 1.951837241649627686e-01 2.416990101337432861e-01 -7.010050863027572632e-02
1.682230532169342041e-01 -2.305637300014495850e-01 -1.920202374458312988e-02 -6.909833103418350220e-02 -1.459968537092208862e-01 -1.143605411052703857e-01 -2.668063640594482422e-01 6.273188441991806030e-02 1.036289483308792114e-01 -1.560695320367813110e-01 -3.245280683040618896e-01 2.409880459308624268e-01 3.247970947995781898e-03 1.367627922445535660e-02 4.689794033765792847e-02 4.806088656187057495e-02 1.813001781702041626e-01 -2.687710523605346680e-01 -5.362153798341751099e-02 1.130087450146675110e-01 1.150306612253189087e-01 -2.741197645664215088e-01 -4.933717427775263786e-04 -1.608161181211471558e-01 -1.799744218587875366e-01 -1.144501343369483948e-01 -3.408540189266204834e-01 -1.327740848064422607e-01 3.836066722869873047e-01 -2.024533413350582123e-02 -1.317097432911396027e-02 -1.966195255517959595e-01
5.851535126566886902e-02 -9.165547788143157959e-02 4.654758609831333160e-03 2.204465493559837341e-02 -8.066579699516296387e-02 3.125324547290802002e-01 3.223702684044837952e-02 -3.496185317635536194e-02 -8.343563228845596313e-02 8.403574675321578979e-02 7.916477322578430176e-02 -9.843240678310394287e-02 -2.218335121870040894e-02 2.056880295276641846e-01 -8.818674832582473755e-03 -3.949838280677795410e-01 -1.547933928668498993e-02 -2.889360487461090088e-01 -9.180060774087905884e-02 1.019623875617980957e-01 1.560988575220108032e-01 7.062375545501708984e-03 -1.847573220729827881e-01 3.245504945516586304e-02 -1.027384623885154724e-01 -1.022906452417373657e-01 -2.060643583536148071e-01 -1.711985617876052856e-01 3.139878511428833008e-01 -3.703190088272094727e-01 3.440830484032630920e-02 -4.006272256374359131e-01
1.072129234671592712e-03 1.429538149386644363e-02 2.491363137960433960e-01 -2.411427497863769531e-01 6.822887063026428223e-02 2.773375622928142548e-02 -5.581069737672805786e-02 -3.738358318805694580e-01 1.988308429718017578e-01 -1.928320154547691345e-02 -2.908121347427368164e-01 6.984526664018630981e-02 1.327841542661190033e-02 2.993074618279933929e-02 2.856418862938880920e-02 -1.833932697772979736e-01 -1.680268794298171997e-01 -4.076051414012908936e-01 1.029111370444297791e-01 -1.333148498088121414e-02 -4.489295184612274170e-02 9.248887747526168823e-02 -2.787898480892181396e-01 5.459330230951309204e-02 5.511425808072090149e-02 -1.781385391950607300e-01 7.561328820884227753e-03 -3.700125515460968018e-01 2.051850259304046631e-01 -1.393612008541822433e-02 1.701668947935104370e-01 -1.643171906471252441e-01
1.343089640140533447e-01 1.349897980690002441e-01 1.659985929727554321e-01 8.614598214626312256e-02 7.053684443235397339e-02 -9.713219106197357178e-02 -2.422883361577987671e-01 -3.346857428550720215e-01 -1.203960273414850235e-02 -1.145337298512458801e-01 -7.555978000164031982e-02 4.028902202844619751e-02 -3.218282163143157959e-01 -8.070547878742218018e-02 1.384976506233215332e-01 -9.110690653324127197e-02 1.365842223167419434e-01 -1.166580319404602051e-01 -8.526977896690368652e-02 -1.681850850582122803e-01 1.619862020015716553e-01 -7.234536111354827881e-03 -1.168974041938781738e-01 6.462693959474563599e-02 -1.160636991262435913e-01 -2.285262197256088257e-01 1.120299398899078369e-01 5.055915098637342453e-03 4.694367051124572754e-01 -1.918651759624481201e-01 1.806417256593704224e-01 -3.246984481811523438e-01
1.352463960647583008e-01 9.219360351562500000e-02 3.201610222458839417e-02 -4.806948080658912659e-02 6.966941058635711670e-02 1.007487475872039795e-01 1.149668395519256592e-01 -4.065348505973815918e-01 -1.085423454642295837e-01 -1.737270317971706390e-02 -1.174964085221290588e-01 -1.162901744246482849e-01 6.039890646934509277e-02 -1.592593342065811157e-01 1.106360554695129395e-01 -2.704377770423889160e-01 -6.599292159080505371e-02 -1.900103986263275146e-01 -8.175112307071685791e-02 -2.670454680919647217e-01 7.960937917232513428e-02 -2.678463160991668701e-01 -1.755890622735023499e-02 1.416894644498825073e-01 -1.941225975751876831e-01 -4.603146314620971680e-01 2.080564498901367188e-01 -2.087308093905448914e-02 2.356612980365753174e-01 1.379079371690750122e-01 1.927634924650192261e-01 -2.554496563971042633e-02
-2.571144327521324158e-02 3.204711526632308960e-02 -1.224744543433189392e-01 1.113290861248970032e-01 6.167665496468544006e-02 2.362621724605560303e-01 -2.529258131980895996e-01 -2.696562111377716064e-01 1.122265085577964783e-01 9.123438969254493713e-03 -2.970352768898010254e-01 3.675676286220550537e-01 8.826554566621780396e-02 1.565951667726039886e-02 2.482703626155853271e-01 -6.636530905961990356e-02 2.276428192853927612e-01 -2.003083378076553345e-01 -1.762770563364028931e-01 3.885944187641143799e-02 -7.191074639558792114e-02 -3.203780949115753174e-02 -2.811011672019958496e-01 -7.512329518795013428e-02 -5.822013318538665771e-02 -2.440614551305770874e-01 5.777834728360176086e-02 8.038870245218276978e-02 3.580602109432220459e-01 1.370477378368377686e-01 9.662078320980072021e-02 -1.415881365537643433e-01
1.785902231931686401e-01 8.174493908882141113e-02 6.795366108417510986e-02 2.035389244556427002e-01 2.000684738159179688e-01 -1.535022705793380737e-01 -1.379700303077697754e-01 -2.191180586814880371e-01 3.179207071661949158e-02 -3.677742322906851768e-03 -1.038689911365509033e-01 4.654003307223320007e-02 -1.342358142137527466e-01 -1.699277609586715698e-01 1.022341102361679077e-01 2.737055066972970963e-03 1.983479857444763184e-01 -1.831659674644470215e-01 -1.990365982055664062e-01 1.113123223185539246e-01 1.583839058876037598e-01 -1.339412331581115723e-01 -7.710882276296615601e-02 -1.929396018385887146e-02 1.116287559270858765e-01 -3.168016672134399414e-01 2.174491584300994873e-01 1.858175732195377350e-02 5.046783685684204102e-01 -2.610340714454650879e-01 1.028126701712608337e-01 -2.128408253192901611e-01
8.535697311162948608e-02 1.194460596889257431e-02 1.451752241700887680e-02 -1.072706878185272217e-01 -1.414572149515151978e-01 3.170957788825035095e-02 -1.911331266164779663e-01 -7.637657225131988525e-02 9.681794047355651855e-02 9.814468026161193848e-02 -3.097372353076934814e-01 -1.563744060695171356e-02 -2.586549818515777588e-01 -7.241328805685043335e-02 3.972257971763610840e-01 -3.169461786746978760e-01 3.550785183906555176e-01 -1.644723266363143921e-01 3.449025005102157593e-02 5.678496509790420532e-02 -2.706309407949447632e-02 -9.164185263216495514e-03 1.537058502435684204e-01 -1.419123262166976929e-01 -1.237589046359062195e-01 -1.737443357706069946e-01 -8.930195868015289307e-02 -2.355424910783767700e-01 2.161357253789901733e-01 3.370010256767272949e-01 -1.069275941699743271e-02 -2.028696611523628235e-02
4.361902177333831787e-02 -1.746179014444351196e-01 2.621148824691772461e-01 -1.009160578250885010e-01 7.796956598758697510e-02 -4.094671830534934998e-02 -1.936080008745193481e-01 -1.738315969705581665e-01 9.813033044338226318e-02 -1.835943311452865601e-01 5.861236155033111572e-02 2.346225678920745850e-01 1.557708531618118286e-01 -9.708912111818790436e-03 5.423712730407714844e-01 -3.324892222881317139e-01 1.209409236907958984e-01 4.768883809447288513e-02 -3.620306029915809631e-02 4.495368897914886475e-02 1.319023817777633667e-01 -5.069255456328392029e-02 7.162959128618240356e-02 -2.421287633478641510e-02 6.040219217538833618e-02 -2.064037024974822998e-01 1.987071186304092407e-01 -9.473192505538463593e-03 3.296968340873718262e-01 1.432228088378906250e-01 -7.467028498649597168e-02 -1.258383840322494507e-01
1.505509465932846069e-01 -2.199548184871673584e-01 3.231169283390045166e-01 -8.789970725774765015e-02 -7.570859044790267944e-02 3.479121029376983643e-01 -1.112675741314888000e-01 -3.518804162740707397e-02 8.730570971965789795e-02 1.952764093875885010e-01 -1.384863406419754028e-01 2.087113708257675171e-01 8.471754938364028931e-02 -2.368466407060623169e-01 3.184184134006500244e-01 -3.587309122085571289e-01 1.344846934080123901e-01 -1.490829046815633774e-02 9.725479781627655029e-02 1.105669140815734863e-01 1.400209814310073853e-01 -1.243148297071456909e-01 -1.653353720903396606e-01 -2.681912155821919441e-03 -1.488477140665054321e-01 -1.795851141214370728e-01 -1.332397460937500000e-01 -4.425524920225143433e-02 1.267004460096359253e-01 6.842336058616638184e-02 1.321227699518203735e-01 -2.447048425674438477e-01
5.863457452505826950e-03 7.321847230195999146e-02 -6.128930300474166870e-02 -2.194756865501403809e-01 -8.333102613687515259e-02 3.143998980522155762e-01 -5.325937643647193909e-02 4.714060947299003601e-02 2.414776533842086792e-01 -3.024318814277648926e-01 -1.660155802965164185e-01 1.815820783376693726e-01 2.711248025298118591e-02 9.510912001132965088e-02 1.882032155990600586e-01 -2.887033820152282715e-01 -2.578836120665073395e-02 -2.522189319133758545e-01 1.156369373202323914e-01 1.203905642032623291e-01 8.725176006555557251e-02 3.792789578437805176e-02 -9.043660759925842285e-02 -4.182226657867431641e-01 -1.009123995900154114e-01 7.044027745723724365e-02 4.110731929540634155e-02 -7.866465300321578979e-02 3.422710001468658447e-01 -1.141783148050308228e-01 2.319892644882202148e-01 -4.066985845565795898e-02
2.118243724107742310e-01 8.250722289085388184e-02 2.453517913818359375e-01 -3.632064908742904663e-02 -6.940465420484542847e-02 8.607706427574157715e-02 -1.679441332817077637e-02 -2.264633178710937500e-01 4.252542555332183838e-01 -1.926996260881423950e-01 -1.317655146121978760e-01 1.905685961246490479e-01 3.791167587041854858e-02 4.876718297600746155e-02 1.633542627096176147e-01 -2.401143610477447510e-01 2.951485812664031982e-01 -1.403505355119705200e-01 -5.066576879471540451e-03 1.286407858133316040e-01 1.867601997219026089e-03 -4.174339771270751953e-02 -2.893213555216789246e-02 -6.616396829485893250e-03 -2.595450282096862793e-01 -3.391269147396087646e-01 1.072466000914573669e-02 -1.988358981907367706e-02 7.317342609167098999e-02 2.747045457363128662e-01 9.408827871084213257e-02 -2.542482018470764160e-01
1.598370969295501709e-01 1.957480609416961670e-01 2.225099056959152222e-01 -2.168411612510681152e-01 -3.228118270635604858e-02 4.104717373847961426e-01 -1.470341086387634277e-01 1.561686247587203979e-01 1.392976790666580200e-01 4.574076831340789795e-02 -2.687201797962188721e-01 -1.155403107404708862e-01 -3.550911322236061096e-02 -7.366828620433807373e-02 3.722267448902130127e-01 -2.560448646545410156e-01 1.146503016352653503e-01 -8.715531975030899048e-02 -1.004045456647872925e-01 -7.365574594587087631e-03 -9.546428173780441284e-02 -1.712783128023147583e-01 1.077455282211303711e-01 2.311208471655845642e-02 -1.076390072703361511e-01 -1.672562211751937866e-01 2.871552109718322754e-01 -3.750894963741302490e-02 2.881482839584350586e-01 1.490152627229690552e-02 8.223609626293182373e-02 1.063119992613792419e-01
1.878694891929626465e-01 -9.370832890272140503e-02 -1.286440342664718628e-01 -1.106119751930236816e-01 -1.261908113956451416e-01 2.870944440364837646e-01 -2.499145269393920898e-02 -1.555024832487106323e-01 -2.429646700620651245e-01 1.300329621881246567e-02 -1.374725252389907837e-01 1.347173601388931274e-01 -1.219588071107864380e-01 4.609920457005500793e-02 1.781993061304092407e-01 -2.865387797355651855e-01 4.168632626533508301e-01 -1.840891838073730469e-01 -2.856602892279624939e-02 2.185857109725475311e-02 -8.725067973136901855e-02 -2.587163150310516357e-01 4.955565929412841797e-02 -3.129488229751586914e-02 1.131668686866760254e-01 -4.722465574741363525e-02 -2.304298579692840576e-01 -1.203044354915618896e-01 4.398646056652069092e-01 -1.228609867393970490e-02 -6.727004051208496094e-02 -9.578777849674224854e-02
1.071740761399269104e-01 -1.360032856464385986e-01 4.407440721988677979e-01 1.278188675642013550e-01 -5.602654814720153809e-02 2.214962802827358246e-02 2.672343552112579346e-01 -3.874241411685943604e-01 -1.204856708645820618e-01 1.304052025079727173e-02 -2.500824630260467529e-01 4.951455630362033844e-03 1.678927838802337646e-01 -3.499594982713460922e-03 2.100764513015747070e-01 -4.075296223163604736e-02 1.000020932406187057e-02 -1.753776818513870239e-01 -8.910521864891052246e-02 -5.816094577312469482e-02 3.646042197942733765e-02 -1.049155071377754211e-01 2.766596525907516479e-02 -3.866840600967407227e-01 -1.328369528055191040e-01 -2.453588135540485382e-02 -5.013442039489746094e-02 -1.745030842721462250e-02 1.438739448785781860e-01 -1.421637386083602905e-01 3.293691277503967285e-01 -8.815125375986099243e-02
3.522924482822418213e-01 1.131854876875877380e-01 -8.733864128589630127e-02 -4.396473243832588196e-02 6.344823539257049561e-02 -8.931122720241546631e-02 -1.320007350295782089e-02 -1.344534605741500854e-01 -1.792874485254287720e-01 2.617688477039337158e-01 -1.315858662128448486e-01 -2.766243219375610352e-01 -1.826682090759277344e-01 8.683770895004272461e-02 -2.730190381407737732e-02 -8.598613739013671875e-02 9.052951633930206299e-02 -1.511297225952148438e-01 -9.065242111682891846e-02 -1.645071059465408325e-01 2.606452405452728271e-01 -1.325841099023818970e-01 -6.304363906383514404e-02 3.788203746080398560e-02 -3.677851855754852295e-01 -1.913754940032958984e-01 -1.793071329593658447e-01 -2.678663134574890137e-01 3.787550926208496094e-01 -4.487342014908790588e-02 2.394425868988037109e-02 2.524399943649768829e-02
2.739393711090087891e-01 2.446839064359664917e-01 -2.893268875777721405e-02 -6.876163184642791748e-02 9.411418437957763672e-02 -2.052282541990280151e-01 -1.897393018007278442e-01 -1.076291427016258240e-01 1.139356493949890137e-01 -2.855912595987319946e-02 -1.281698346138000488e-01 -1.878988742828369141e-02 -1.716412901878356934e-01 3.227078914642333984e-02 2.187257558107376099e-01 3.937385976314544678e-02 1.107110902667045593e-01 -2.987031936645507812e-01 -8.368158340454101562e-02 -1.493839360773563385e-02 1.621568202972412109e-01 -8.071585744619369507e-02 -1.291021704673767090e-01 1.461522001773118973e-02 -9.142504632472991943e-02 -2.876155078411102295e-01 2.685078382492065430e-01 -4.450983181595802307e-02 4.051346480846405029e-01 -1.978190839290618896e-01 2.451463043689727783e-01 -2.521323561668395996e-01
1.760677695274353027e-01 -2.371715605258941650e-01 6.843698769807815552e-02 5.341124534606933594e-02 2.662045061588287354e-01 2.281659543514251709e-01 5.773857235908508301e-02 6.673192977905273438e-02 -2.018204890191555023e-02 -4.119014367461204529e-02 -1.978580206632614136e-01 -2.223087474703788757e-02 -1.266252994537353516e-01 1.006805449724197388e-01 2.002720534801483154e-01 -3.332192003726959229e-01 4.207402840256690979e-02 -2.710015177726745605e-01 1.346238851547241211e-01 2.615251839160919189e-01 7.547634094953536987e-02 -1.071709617972373962e-01 1.058892533183097839e-01 9.457027912139892578e-02 -2.375044226646423340e-01 8.315793424844741821e-02 3.134733736515045166e-01 -2.296340763568878174e-01 2.937618196010589600e-01 1.791552901268005371e-01 4.248706623911857605e-02 1.478290408849716187e-01
7.176608592271804810e-02 -3.036673367023468018e-01 1.895916014909744263e-01 -1.994772255420684814e-01 -2.764407731592655182e-02 9.335359930992126465e-02 -3.446822166442871094e-01 -5.236438289284706116e-02 -8.052336424589157104e-02 -9.950279444456100464e-02 -4.115915596485137939e-01 2.058131992816925049e-01 1.045331954956054688e-01 -7.296544313430786133e-02 1.046001836657524109e-01 1.018658876419067383e-01 3.085697591304779053e-01 -2.519967854022979736e-01 -8.061558008193969727e-02 3.288777917623519897e-02 1.015588790178298950e-01 1.249052118510007858e-02 6.827946007251739502e-02 -7.223583757877349854e-02 -2.524305582046508789e-01 -8.626948297023773193e-02 -6.452666968107223511e-02 -9.425508230924606323e-02 3.068435788154602051e-01 6.705609709024429321e-02 -9.358821809291839600e-02 -2.277805060148239136e-01
-7.214589510113000870e-03 3.021658957004547119e-01 1.687484681606292725e-01 1.979961544275283813e-01 -1.331217028200626373e-02 3.521854579448699951e-01 -1.628988981246948242e-01 1.123469229787588120e-02 4.021031036972999573e-02 -1.213556826114654541e-01 -2.193269580602645874e-01 5.050650611519813538e-02 1.863406896591186523e-01 7.913753390312194824e-02 2.770541049540042877e-02 -1.106580868363380432e-01 -1.618577986955642700e-01 -3.823503851890563965e-01 -8.539086580276489258e-02 -3.651001304388046265e-02 1.037427261471748352e-01 -1.667437329888343811e-02 1.378453075885772705e-01 9.880674630403518677e-02 -1.165177375078201294e-01 -2.783789038658142090e-01 4.754271358251571655e-03 -5.304135009646415710e-02 3.840600848197937012e-01 2.991134524345397949e-01 8.078808337450027466e-02 -1.042561307549476624e-01
1.048611029982566833e-01 6.026248261332511902e-02 4.749897867441177368e-02 -3.417300879955291748e-01 -6.754489243030548096e-02 4.850424826145172119e-02 1.173244193196296692e-01 -1.310106515884399414e-01 1.117750704288482666e-01 -1.806385666131973267e-01 7.698027789592742920e-02 -1.114431619644165039e-01 1.932221949100494385e-01 -8.019114285707473755e-02 1.307622641324996948e-01 -2.465217560529708862e-01 2.700817771255970001e-02 -1.245320811867713928e-01 -1.164713576436042786e-01 4.075010493397712708e-02 -1.991625130176544189e-02 -3.197912871837615967e-02 -1.471388489007949829e-01 2.146866768598556519e-01 -1.323290765285491943e-01 7.988455705344676971e-03 -3.410083949565887451e-01 -3.627274036407470703e-01 2.800592482089996338e-01 5.787812918424606323e-02 -6.336853653192520142e-02 -4.376434385776519775e-01
1.318279355764389038e-01 1.432936638593673706e-01 5.423359870910644531e-01 1.580775976181030273e-01 -1.164577230811119080e-01 2.116130143404006958e-01 1.622166484594345093e-02 -1.221704781055450439e-01 -1.545045077800750732e-01 -1.863373368978500366e-01 -2.870117723941802979e-01 1.186366155743598938e-01 2.680706977844238281e-01 -7.534322887659072876e-02 4.586096853017807007e-02 -1.203274056315422058e-01 -7.246295362710952759e-02 -2.270665764808654785e-01 -7.817822694778442383e-02 -4.246522486209869385e-02 3.073859587311744690e-02 -1.817305386066436768e-01 -2.575657144188880920e-02 -1.739099621772766113e-01 -1.924219429492950439e-01 -1.519596874713897705e-01 -1.761636883020401001e-01 -2.136937677860260010e-01 2.096296399831771851e-01 -8.606892079114913940e-02 -4.557749256491661072e-02 -2.063457481563091278e-02
1.629620343446731567e-01 -1.829507946968078613e-01 1.742259114980697632e-01 1.726024895906448364e-01 -4.112993925809860229e-02 1.587748080492019653e-01 1.515816450119018555e-01 -8.277815580368041992e-02 2.680057585239410400e-01 -1.177802756428718567e-01 -2.267402559518814087e-01 1.650273203849792480e-01 1.608371585607528687e-01 4.239921271800994873e-02 2.485000193119049072e-01 -1.883189082145690918e-01 -1.701572984457015991e-01 -4.090867936611175537e-01 -1.130034998059272766e-01 1.442124247550964355e-01 -1.675537377595901489e-01 -2.303884364664554596e-02 -2.080306857824325562e-01 -1.971996948122978210e-02 7.824329286813735962e-02 4.522205516695976257e-02 2.377525568008422852e-01 4.499762877821922302e-02 3.269358873367309570e-01 -1.543758213520050049e-01 1.563295572996139526e-01 -9.924516081809997559e-02
1.321671605110168457e-01 -9.666570276021957397e-02 -1.327670216560363770e-01 -2.519714236259460449e-01 1.966931223869323730e-01 -3.725921362638473511e-02 2.123533561825752258e-02 -1.610526442527770996e-01 1.617273390293121338e-01 -7.034485042095184326e-02 -2.005539834499359131e-01 -1.173796504735946655e-01 1.551621258258819580e-01 2.103139311075210571e-01 9.471423923969268799e-02 -4.379573836922645569e-02 8.052776753902435303e-02 -5.356501415371894836e-02 -1.299922764301300049e-01 4.054494574666023254e-02 -1.927146315574645996e-01 -1.736316680908203125e-01 -2.778981924057006836e-01 1.352552771568298340e-01 3.074239380657672882e-02 -3.634488955140113831e-02 -1.543055921792984009e-01 -1.989393383264541626e-01 6.205623149871826172e-01 -5.549314245581626892e-02 -6.760384887456893921e-02 -1.104582622647285461e-01
1.566220223903656006e-01 6.015042588114738464e-02 1.998768895864486694e-01 1.219858005642890930e-01 9.864699095487594604e-02 1.400522142648696899e-01 -1.573732942342758179e-01 -1.705134660005569458e-01 6.329789012670516968e-02 8.375797420740127563e-02 -1.884978264570236206e-01 -8.278870582580566406e-02 7.676566392183303833e-02 -1.525856107473373413e-01 1.552379280328750610e-01 -9.981446713209152222e-02 -2.167276591062545776e-01 -6.420663744211196899e-02 2.169038802385330200e-01 4.037245362997055054e-02 2.382776141166687012e-01 -3.018749356269836426e-01 7.427703589200973511e-02 1.127571016550064087e-01 -1.036062389612197876e-01 -3.246492147445678711e-01 -6.935612112283706665e-02 1.343501359224319458e-01 1.648737490177154541e-01 -6.504822522401809692e-02 4.199699759483337402e-01 -3.232662379741668701e-01
3.276630938053131104e-01 1.212713569402694702e-01 -6.161782518029212952e-02 -1.361543685197830200e-01 1.174054741859436035e-01 -5.077382922172546387e-02 -8.804348856210708618e-02 -6.073698028922080994e-02 -1.494080275297164917e-01 2.963057160377502441e-01 -6.110360845923423767e-02 8.087133988738059998e-03 7.204491645097732544e-02 2.011235952377319336e-01 7.829175144433975220e-02 -1.611354053020477295e-01 -1.171614006161689758e-01 -2.783288657665252686e-01 -3.540154546499252319e-02 3.322344124317169189e-01 -2.730405330657958984e-02 9.541111439466476440e-02 2.972006611526012421e-02 6.812913808971643448e-03 1.965989172458648682e-02 3.942901268601417542e-02 8.710318058729171753e-02 -1.374063342809677124e-01 2.472074478864669800e-01 3.353388234972953796e-02 9.666963480412960052e-03 -5.760167241096496582e-01
1.200514100492000580e-02 -9.655652940273284912e-02 3.089804053306579590e-01 -1.647639125585556030e-01 6.786308437585830688e-02 -3.869264572858810425e-02 -2.172780483961105347e-01 -6.828456372022628784e-02 3.124792315065860748e-02 -1.649228632450103760e-01 -1.935630887746810913e-01 2.217278182506561279e-01 1.642618626356124878e-01 -1.124219372868537903e-01 -9.864747989922761917e-04 6.867223884910345078e-03 1.657228022813796997e-01 -2.811773419380187988e-01 -1.647545844316482544e-01 3.478305414319038391e-02 2.785327732563018799e-01 6.022607907652854919e-03 2.938762307167053223e-02 3.526784479618072510e-03 -3.902164399623870850e-01 -2.899177074432373047e-01 -3.007815182209014893e-01 -7.957740128040313721e-02 3.098749518394470215e-01 5.169850215315818787e-02 -3.187867999076843262e-02 -9.623170644044876099e-02
2.861085534095764160e-01 3.311042487621307373e-01 3.182053193449974060e-02 -2.529385983943939209e-01 5.371114239096641541e-02 2.371712774038314819e-01 -3.077462315559387207e-02 5.527119711041450500e-02 1.116779893636703491e-01 -1.800890862941741943e-01 -8.075185120105743408e-02 1.369571238756179810e-01 2.259889431297779083e-02 -1.701301038265228271e-01 2.461817413568496704e-01 -2.636888436973094940e-02 2.755394577980041504e-02 1.267932355403900146e-01 -9.218799322843551636e-02 7.889835536479949951e-02 1.142972335219383240e-01 -1.392280217260122299e-02 -9.320960938930511475e-02 -1.416573375463485718e-01 -1.048176363110542297e-01 -8.799877017736434937e-02 -2.796144485473632812e-01 -3.859026730060577393e-01 2.332715243101119995e-01 -2.376756221055984497e-01 1.421378701925277710e-01 -2.625460028648376465e-01
2.612911462783813477e-01 3.374040126800537109e-02 5.567348748445510864e-02 -5.413505807518959045e-02 -1.820395886898040771e-01 -5.957514420151710510e-02 1.183082442730665207e-02 7.330815494060516357e-02 2.939692437648773193e-01 4.707157239317893982e-02 -7.135155051946640015e-02 1.413202881813049316e-01 2.973580658435821533e-01 -1.313346624374389648e-01 6.078281626105308533e-02 -4.775919914245605469e-01 9.036753908731043339e-04 -1.457109004259109497e-01 1.709101349115371704e-01 1.286305487155914307e-01 -1.860710326582193375e-03 -7.444808632135391235e-02 -1.799819618463516235e-02 -2.481923699378967285e-01 -3.431647419929504395e-01 -1.002522781491279602e-01 -4.124093428254127502e-02 -1.421600766479969025e-02 2.941139638423919678e-01 -8.337628841400146484e-02 1.163813471794128418e-01 -2.450076192617416382e-01
1.879899203777313232e-01 2.645732760429382324e-01 1.820796728134155273e-01 -5.448095127940177917e-02 -9.373683482408523560e-02 5.122075229883193970e-02 1.631646156311035156e-01 -2.350484430789947510e-01 8.962479233741760254e-02 -8.911529928445816040e-02 1.190085038542747498e-01 -6.935663521289825439e-02 9.444163739681243896e-02 -1.688266098499298096e-01 1.579755991697311401e-01 -1.852246522903442383e-01 4.278299584984779358e-02 -1.725042760372161865e-01 -1.313990950584411621e-01 2.296046167612075806e-01 -1.125480979681015015e-01 8.047959953546524048e-02 -2.416685521602630615e-01 1.568083167076110840e-01 -1.384159922599792480e-01 -1.195015609264373779e-01 -3.690132796764373779e-01 -3.148428499698638916e-01 2.432748675346374512e-01 5.381801351904869080e-02 1.139728352427482605e-01 -2.934471964836120605e-01
1.650943420827388763e-03 1.725526303052902222e-01 -4.004007205367088318e-02 2.036784589290618896e-02 4.000697135925292969e-01 -1.725926622748374939e-02 1.667660623788833618e-01 -1.622639596462249756e-01 1.454490143805742264e-02 4.258579015731811523e-02 -2.109986096620559692e-01 -6.532075256109237671e-02 -2.921795286238193512e-02 -1.676381798461079597e-03 4.610334038734436035e-01 -9.403025358915328979e-02 -4.531489312648773193e-02 -2.733952924609184265e-02 -8.566088229417800903e-02 -7.507538050413131714e-02 -2.554508149623870850e-01 -1.597690731287002563e-01 1.802511066198348999e-01 -2.009059488773345947e-01 -4.317513480782508850e-02 -3.560291603207588196e-02 -1.895002275705337524e-01 -1.706707626581192017e-01 2.542351782321929932e-01 -3.271436095237731934e-01 -3.619127348065376282e-02 -2.451523691415786743e-01
-1.056567877531051636e-01 -3.056244850158691406e-01 1.142527833580970764e-01 -2.775789499282836914e-01 1.867173761129379272e-01 1.324907392263412476e-01 -8.056113123893737793e-02 2.137395367026329041e-02 -4.121274873614311218e-02 -1.057386472821235657e-01 -3.328730165958404541e-01 6.753946840763092041e-02 -3.431622684001922607e-02 2.213581465184688568e-02 1.600361764430999756e-01 -4.970008507370948792e-02 1.915389299392700195e-01 -3.578702211380004883e-01 1.841061562299728394e-01 -1.175534054636955261e-01 1.728452146053314209e-01 9.403249621391296387e-02 8.579445630311965942e-02 9.631585329771041870e-02 -1.399529576301574707e-01 -1.243554353713989258e-01 9.675565361976623535e-02 -2.286309301853179932e-01 3.275660276412963867e-01 2.321280837059020996e-01 -4.753915220499038696e-02 -2.449760586023330688e-01
-2.444137446582317352e-02 -8.861979097127914429e-02 1.199377253651618958e-01 -1.792525798082351685e-01 4.386759176850318909e-02 -9.325969964265823364e-02 -4.378043860197067261e-02 -2.183059751987457275e-01 1.213003620505332947e-01 -7.775537203997373581e-03 -8.232560753822326660e-02 1.771392822265625000e-01 1.640854775905609131e-01 -2.774806916713714600e-01 5.263966917991638184e-01 -1.462027579545974731e-01 1.290812045335769653e-01 2.147364988923072815e-02 -3.498978167772293091e-02 -1.265053451061248779e-01 2.488951086997985840e-01 -9.665763378143310547e-02 1.161068454384803772e-01 2.087802886962890625e-01 -1.251178700476884842e-02 -2.008681297302246094e-01 2.603391744196414948e-02 -1.046441569924354553e-01 3.649483025074005127e-01 2.005194127559661865e-01 -1.697621494531631470e-01 -1.116175875067710876e-01
1.312108486890792847e-01 2.396626174449920654e-01 1.841176152229309082e-01 1.270330511033535004e-02 1.664726878516376019e-03 -1.020633801817893982e-01 -1.381666809320449829e-01 -2.941686287522315979e-02 6.900411099195480347e-02 2.575076818466186523e-01 -2.730077207088470459e-01 1.645292970351874828e-03 1.218079254031181335e-01 2.118946611881256104e-01 -1.601205021142959595e-02 -1.106185019016265869e-01 1.938236951828002930e-01 -4.845247417688369751e-02 1.275836378335952759e-01 -2.345066703855991364e-02 4.005105495452880859e-01 -2.031454443931579590e-01 -2.676055952906608582e-02 -1.178407967090606689e-01 -2.152544707059860229e-01 2.268236577510833740e-01 5.107651278376579285e-02 -1.268316507339477539e-01 4.243058562278747559e-01 -2.188452482223510742e-01 1.083823889493942261e-01 -1.178846210241317749e-01
1.275447160005569458e-01 1.160149089992046356e-02 2.596781253814697266e-01 -1.560901552438735962e-01 -4.764155671000480652e-02 2.106908150017261505e-02 1.403996199369430542e-01 -7.762732356786727905e-02 2.066893130540847778e-01 -1.657383143901824951e-01 -2.952871322631835938e-01 -1.810900866985321045e-01 3.240758180618286133e-01 -2.422892600297927856e-01 -9.742423146963119507e-02 -2.632839381694793701e-01 1.043759938329458237e-02 -2.165061682462692261e-01 1.759241521358489990e-02 -7.148221880197525024e-02 -9.003696590662002563e-02 1.313396245241165161e-01 2.053725570440292358e-01 2.590953931212425232e-02 -1.156891882419586182e-01 -2.977242469787597656e-01 3.225410729646682739e-02 2.054044157266616821e-01 3.446530699729919434e-01 -2.321932464838027954e-02 -1.302463840693235397e-02 -2.127762138843536377e-01
-9.684911370277404785e-02 -1.413281857967376709e-01 1.169455498456954956e-01 -2.210861630737781525e-02 -1.051860973238945007e-01 2.055838471278548241e-03 -1.746693700551986694e-01 -2.413464337587356567e-01 -1.152411196380853653e-02 1.259821802377700806e-01 -4.414124786853790283e-02 -3.476748988032341003e-02 -4.033406078815460205e-02 3.141064643859863281e-01 5.393122881650924683e-02 -2.673034667968750000e-01 3.048726022243499756e-01 -7.561015337705612183e-02 -2.222813665866851807e-01 2.737326025962829590e-01 9.008585661649703979e-02 -3.877860605716705322e-01 2.864589169621467590e-02 -5.002472177147865295e-02 -1.178389415144920349e-01 -1.082258820533752441e-01 -1.701936721801757812e-01 -1.186701282858848572e-01 2.876098453998565674e-01 1.687536537647247314e-01 2.102391123771667480e-01 -2.323368489742279053e-01
4.018433392047882080e-02 3.741005659103393555e-01 5.886405333876609802e-02 4.966845363378524780e-02 -1.594112217426300049e-01 6.038776412606239319e-02 1.446985751390457153e-01 -3.977214545011520386e-02 2.433104068040847778e-02 8.386573940515518188e-02 1.688366569578647614e-02 -7.529289275407791138e-02 1.618730127811431885e-01 -1.593855023384094238e-02 3.044569194316864014e-01 -1.614624410867691040e-01 7.234779000282287598e-02 1.106183752417564392e-01 1.026773005723953247e-01 -1.903020776808261871e-02 1.444368362426757812e-01 -5.994804576039314270e-02 -1.770396977663040161e-01 -1.091415435075759888e-01 -2.381745725870132446e-01 1.034720428287982941e-02 -8.327134698629379272e-02 1.483703702688217163e-01 5.277800559997558594e-01 1.286631077527999878e-01 2.765027284622192383e-01 -2.978176176548004150e-01
-3.453378751873970032e-02 2.407647073268890381e-01 7.946158945560455322e-02 -1.388853192329406738e-01 1.354748196899890900e-02 4.234918206930160522e-02 7.928129285573959351e-02 5.495040118694305420e-02 -1.019401252269744873e-01 2.860051989555358887e-01 6.681962404400110245e-04 -1.880644857883453369e-01 2.442975640296936035e-01 -2.516702711582183838e-01 2.175653129816055298e-01 -1.085399016737937927e-01 -2.316223680973052979e-01 -1.293133795261383057e-01 2.881632000207901001e-02 1.475590169429779053e-01 1.116637215018272400e-01 -1.960850954055786133e-01 -1.293527185916900635e-01 7.061198353767395020e-02 -2.585269510746002197e-01 -6.963774561882019043e-02 8.527480810880661011e-02 4.563678056001663208e-02 4.847095310688018799e-01 2.392770722508430481e-03 3.356444537639617920e-01 1.604723394848406315e-03
2.256909608840942383e-01 -4.635339975357055664e-02 2.075999081134796143e-01 -2.814720273017883301e-01 -8.515262603759765625e-02 1.744689345359802246e-01 2.838511019945144653e-02 -2.054823637008666992e-01 2.388071268796920776e-01 -1.008721068501472473e-01 -2.917860746383666992e-01 2.688509523868560791e-01 1.293503493070602417e-01 1.095770820975303650e-01 1.093391776084899902e-01 -1.757350862026214600e-01 2.763070352375507355e-02 -2.414830923080444336e-01 1.234419420361518860e-01 6.884852796792984009e-02 -1.951882243156433105e-01 2.873436361551284790e-02 -2.479473873972892761e-02 2.220870703458786011e-01 -8.248288929462432861e-02 -2.287235707044601440e-01 1.591731160879135132e-01 -8.471929281949996948e-02 1.126773133873939514e-01 -2.384820207953453064e-02 3.239587843418121338e-01 -2.644020318984985352e-01
2.046261131763458252e-01 -1.313993930816650391e-01 2.627776861190795898e-01 -9.206797927618026733e-02 8.942412212491035461e-03 5.369870364665985107e-02 -2.293289452791213989e-02 -1.523891538381576538e-01 2.734376788139343262e-01 3.833177685737609863e-02 -1.655593663454055786e-01 1.401862502098083496e-01 2.374649047851562500e-01 -5.959250405430793762e-02 2.260047346353530884e-01 -3.360880911350250244e-01 -1.018423214554786682e-01 -3.062569499015808105e-01 9.966380894184112549e-02 1.643878668546676636e-01 1.582047790288925171e-01 -2.959324792027473450e-02 -1.090065166354179382e-01 -3.112592399120330811e-01 -3.118097223341464996e-02 -4.393978118896484375e-01 6.841564923524856567e-02 -2.282101288437843323e-02 7.645156234502792358e-02 4.382037743926048279e-02 -7.440269738435745239e-02 -3.181872516870498657e-02
1.306667774915695190e-01 2.910057306289672852e-01 -1.951953619718551636e-01 -1.922565698623657227e-01 2.452342361211776733e-01 -1.288151293992996216e-01 3.738949447870254517e-02 -1.748254746198654175e-01 -1.447482705116271973e-01 7.080956548452377319e-02 -1.541569530963897705e-01 -2.927960455417633057e-02 1.539579927921295166e-01 1.382105648517608643e-01 2.320203632116317749e-01 -2.204120606184005737e-01 -4.974310845136642456e-02 -9.695267677307128906e-02 -4.043001309037208557e-02 3.564043641090393066e-01 -1.082221940159797668e-01 -1.971305347979068756e-02 2.342625856399536133e-01 -3.117926046252250671e-02 -8.556131273508071899e-02 -2.066027969121932983e-01 -1.282692700624465942e-02 1.123667210340499878e-01 1.979467868804931641e-01 -3.367908066138625145e-03 1.421052068471908569e-01 -4.335966706275939941e-01
2.284384518861770630e-01 1.465522944927215576e-01 1.855639964342117310e-01 -1.760183572769165039e-01 1.860799342393875122e-01 3.553806245326995850e-01 -1.601027697324752808e-01 -1.215285137295722961e-01 -9.274196624755859375e-02 1.411600112915039062e-01 1.058468669652938843e-01 -1.200274303555488586e-01 8.661864697933197021e-02 -1.219675317406654358e-01 1.350203752517700195e-01 -4.588833451271057129e-01 5.466793105006217957e-02 3.673762083053588867e-02 1.085362136363983154e-01 2.284571230411529541e-01 9.041271987371146679e-04 1.577747762203216553e-01 -5.009069293737411499e-02 -9.476547688245773315e-02 -1.877539455890655518e-01 -2.076590666547417641e-03 -7.489114999771118164e-02 -2.909785881638526917e-02 2.624281346797943115e-01 8.323287963867187500e-02 6.041561067104339600e-02 -3.583661019802093506e-01
3.570555895566940308e-02 -1.083911433815956116e-01 6.465122103691101074e-02 -1.107602789998054504e-01 2.937829587608575821e-03 3.176682442426681519e-02 -2.421423494815826416e-01 -2.131479978561401367e-01 2.513830363750457764e-01 3.407365083694458008e-02 4.209264740347862244e-02 1.936640888452529907e-01 1.421276330947875977e-01 -1.728211343288421631e-01 3.884667754173278809e-01 -2.376521937549114227e-03 8.321574330329895020e-02 -1.532630920410156250e-01 1.371400803327560425e-01 3.581764549016952515e-02 1.683876067399978638e-01 5.157848075032234192e-02 2.342639267444610596e-01 3.104725182056427002e-01 -1.363350152969360352e-01 -1.700117588043212891e-01 2.900565974414348602e-02 -1.922037154436111450e-01 3.737204372882843018e-01 2.826356291770935059e-01 1.490863710641860962e-01 -3.148037567734718323e-02
1.411836296319961548e-01 -1.066918075084686279e-01 9.606167674064636230e-02 -1.202807277441024780e-01 -1.354923378676176071e-02 2.186366356909275055e-02 -8.723428100347518921e-02 -3.205597996711730957e-01 9.014174342155456543e-02 5.167919397354125977e-02 8.372966945171356201e-02 1.013214588165283203e-01 3.111388981342315674e-01 2.833187282085418701e-01 -1.656045205891132355e-02 8.838872425258159637e-03 1.841512024402618408e-01 -2.887198030948638916e-01 -1.304212808609008789e-01 1.745549440383911133e-01 1.093508116900920868e-02 -9.824288636445999146e-02 -5.777412280440330505e-02 -1.037153452634811401e-01 -2.229859381914138794e-01 5.070008710026741028e-02 8.315490931272506714e-02 7.600620854645967484e-03 2.850548326969146729e-01 2.289465963840484619e-01 3.610305786132812500e-01 -3.414073586463928223e-01
-9.389605373144149780e-02 3.751623630523681641e-02 2.047682404518127441e-01 -1.780240088701248169e-01 -3.710889443755149841e-02 -1.060483306646347046e-01 -3.740321844816207886e-02 -2.422518730163574219e-01 3.359387814998626709e-01 5.900932103395462036e-02 -2.416466474533081055e-01 -1.595706790685653687e-01 8.343619853258132935e-02 -1.928827017545700073e-01 1.518718153238296509e-01 -3.490247130393981934e-01 -7.385063450783491135e-03 -2.872202992439270020e-01 -9.587743878364562988e-02 2.385177463293075562e-01 1.381906569004058838e-01 1.262386888265609741e-01 -2.120337821543216705e-02 -1.380426734685897827e-01 -3.046763539314270020e-01 -2.388304471969604492e-01 1.663227826356887817e-01 -8.892576396465301514e-02 7.430446892976760864e-02 -1.586332917213439941e-01 1.781002581119537354e-01 5.646333098411560059e-02
1.334998905658721924e-01 1.987448930740356445e-01 -9.926564991474151611e-03 4.212324321269989014e-02 -1.996974349021911621e-01 2.484788186848163605e-02 5.338480696082115173e-02 1.110612452030181885e-01 1.713653504848480225e-01 1.530478298664093018e-01 -1.951544135808944702e-01 1.435668468475341797e-01 3.028953373432159424e-01 -9.684162586927413940e-02 3.292606472969055176e-01 -6.454021483659744263e-02 3.108767569065093994e-01 -4.012011587619781494e-01 2.614811062812805176e-01 2.312560081481933594e-01 1.011900156736373901e-01 -2.412825450301170349e-02 -4.828003421425819397e-02 -8.232287317514419556e-02 2.183019742369651794e-02 -3.178197517991065979e-02 -3.442875295877456665e-02 -2.721631228923797607e-01 1.259785145521163940e-01 -7.182395458221435547e-02 2.413492798805236816e-01 -6.726565957069396973e-02
1.678232997655868530e-01 -1.297766566276550293e-01 -2.198059856891632080e-01 -2.557529807090759277e-01 1.534861326217651367e-01 -3.352380543947219849e-02 2.379649132490158081e-01 -1.722929254174232483e-02 9.937918186187744141e-02 4.891717340797185898e-03 -3.021558821201324463e-01 -1.760195046663284302e-01 1.064883023500442505e-01 2.414682358503341675e-01 2.724994719028472900e-01 1.383541245013475418e-02 1.300704479217529297e-01 -1.862058341503143311e-01 5.934174731373786926e-02 -7.005845755338668823e-02 -6.302858144044876099e-02 -1.124620512127876282e-01 -2.750485241413116455e-01 6.081265583634376526e-02 -6.992182880640029907e-02 -8.375026285648345947e-02 4.006465524435043335e-02 -2.840675115585327148e-01 3.890147209167480469e-01 -1.174634322524070740e-01 -1.430285423994064331e-01 -2.181903868913650513e-01
-3.176742792129516602e-02 2.864800989627838135e-01 1.477369517087936401e-01 -2.129769325256347656e-01 -7.388055324554443359e-02 2.805379629135131836e-01 1.382080093026161194e-02 -1.771613582968711853e-02 -3.861539959907531738e-01 8.670505136251449585e-02 -1.078002303838729858e-01 -1.526133418083190918e-01 2.076879292726516724e-01 -1.409166306257247925e-01 8.014336973428726196e-02 -2.497594803571701050e-01 8.148543536663055420e-02 -1.122712995857000351e-02 -1.176335364580154419e-01 9.901728481054306030e-02 1.709098368883132935e-01 8.056097477674484253e-02 -1.392701119184494019e-01 7.557958015240728855e-04 8.126912266016006470e-02 -8.891627192497253418e-03 3.069715015590190887e-02 -1.755895167589187622e-01 4.033218920230865479e-01 -8.305958658456802368e-02 2.304180860519409180e-01 -3.083963096141815186e-01
1.494338084012269974e-02 5.659195128828287125e-03 1.033020913600921631e-01 -1.978054642677307129e-01 6.134545430541038513e-02 3.486385643482208252e-01 -1.441275775432586670e-01 1.218078890815377235e-03 3.221571743488311768e-01 -2.155940048396587372e-02 -2.050764858722686768e-02 1.361126154661178589e-01 2.562312483787536621e-01 1.671641916036605835e-01 8.933373540639877319e-02 -2.577474713325500488e-01 -6.709998100996017456e-02 -2.818327248096466064e-01 2.488537430763244629e-01 1.809243559837341309e-01 -1.207862198352813721e-01 -7.171108573675155640e-02 4.826268181204795837e-02 -1.241771951317787170e-01 -6.987823545932769775e-02 -6.580159813165664673e-02 -8.634445071220397949e-02 7.948606275022029877e-03 3.874659538269042969e-01 -9.636639058589935303e-02 3.174749314785003662e-01 -1.401330530643463135e-01
9.622435085475444794e-03 9.040001034736633301e-02 2.474385052919387817e-01 8.248520083725452423e-03 -2.026678174734115601e-01 1.492538005113601685e-01 3.149666786193847656e-01 -3.702886104583740234e-01 -1.219459176063537598e-01 -2.148154377937316895e-01 -2.422146946191787720e-01 1.027559041976928711e-01 -2.552088163793087006e-02 -3.071930706501007080e-01 -8.067010343074798584e-02 -2.402072697877883911e-01 4.680659994482994080e-02 -5.805291607975959778e-02 -1.546120643615722656e-01 6.169593334197998047e-02 2.363537997007369995e-02 3.301430121064186096e-02 1.073415875434875488e-01 -1.381588578224182129e-01 4.030397627502679825e-03 -1.241056472063064575e-01 6.571654975414276123e-02 -2.681444585323333740e-01 2.158347964286804199e-01 -6.370287388563156128e-02 2.439171224832534790e-01 -2.720216512680053711e-01
1.867925375699996948e-01 1.166307851672172546e-01 7.830851525068283081e-02 -2.164745926856994629e-01 -2.481664996594190598e-04 6.801515072584152222e-02 1.012757569551467896e-01 -2.534574270248413086e-01 6.686566025018692017e-02 -1.311133652925491333e-01 9.665304422378540039e-02 6.350095570087432861e-02 2.244934439659118652e-01 -9.904768317937850952e-02 1.297709494829177856e-01 -2.350112944841384888e-01 1.055309176445007324e-01 -8.456350862979888916e-02 -1.363864690065383911e-01 1.378678679466247559e-01 5.533830448985099792e-02 1.946194469928741455e-01 -7.347758859395980835e-02 -5.693482607603073120e-02 -2.847382798790931702e-02 -2.127537876367568970e-01 -4.535622894763946533e-01 -3.111327588558197021e-01 2.787960171699523926e-01 -1.195051427930593491e-02 -4.341956600546836853e-02 -3.438685536384582520e-01
1.512445807456970215e-01 2.231470644474029541e-01 1.298143267631530762e-01 1.957383193075656891e-02 -1.792643517255783081e-01 -4.281087964773178101e-02 -3.612312674522399902e-02 -2.280832640826702118e-02 -1.149588674306869507e-01 1.687325537204742432e-01 9.090784937143325806e-02 1.018032431602478027e-01 1.691501885652542114e-01 8.931995928287506104e-02 4.394288659095764160e-01 -4.217638075351715088e-02 -6.337959319353103638e-02 -1.155547574162483215e-01 1.693947315216064453e-01 3.972665593028068542e-02 1.692198216915130615e-01 -1.447893828153610229e-01 1.141016632318496704e-01 -2.902140617370605469e-01 -1.708723455667495728e-01 -6.172687187790870667e-02 6.878174841403961182e-02 -3.480115160346031189e-02 4.842973053455352783e-01 -2.164528518915176392e-01 1.559995952993631363e-02 -2.597061991691589355e-01
2.238605171442031860e-01 2.585684955120086670e-01 2.137659639120101929e-01 -2.463573962450027466e-01 -1.275762766599655151e-01 2.709105908870697021e-01 1.217886582016944885e-01 -1.502969413995742798e-01 2.826725319027900696e-02 -2.891658991575241089e-02 -2.316183224320411682e-02 -3.558001220226287842e-01 1.094404514878988266e-02 -1.074213087558746338e-01 2.202874273061752319e-01 3.133510053157806396e-02 8.716741949319839478e-02 1.377306133508682251e-01 4.981011897325515747e-02 2.653938531875610352e-01 -8.795475214719772339e-02 1.451676636934280396e-01 -2.079751528799533844e-02 -1.319041997194290161e-01 -2.013948112726211548e-01 -7.850622385740280151e-02 -9.823016077280044556e-02 -3.195462226867675781e-01 1.519185602664947510e-01 3.793320804834365845e-02 1.908558309078216553e-01 -3.067051172256469727e-01
2.287765592336654663e-01 -1.164667960256338120e-02 3.799612075090408325e-02 2.181805483996868134e-02 2.673416435718536377e-01 2.165753208100795746e-02 9.939922392368316650e-02 7.397826761007308960e-02 -1.492268294095993042e-01 -3.397030057385563850e-03 -1.020352095365524292e-01 2.539492547512054443e-01 2.531351149082183838e-02 -1.596533209085464478e-01 2.559002041816711426e-01 -9.436981379985809326e-02 4.044559895992279053e-01 -3.175988197326660156e-01 1.882798075675964355e-01 1.781200766563415527e-01 8.736081421375274658e-02 -1.202792599797248840e-01 -1.073711067438125610e-01 -2.358983010053634644e-01 -1.480121761560440063e-01 -1.816847324371337891e-01 8.981066942214965820e-02 -1.471200585365295410e-01 2.287659198045730591e-01 1.060839444398880005e-01 2.400778383016586304e-01 -1.839911341667175293e-01
1.996728330850601196e-01 2.970280945301055908e-01 1.219100505113601685e-01 -1.374299228191375732e-01 -5.878563597798347473e-02 1.098038107156753540e-01 7.363080978393554688e-02 -8.886587619781494141e-02 3.638536483049392700e-02 1.974790915846824646e-02 -1.587682515382766724e-01 1.796073466539382935e-01 1.003917157649993896e-01 -1.099581122398376465e-01 2.265982925891876221e-01 -6.517489254474639893e-02 -4.606334865093231201e-02 -1.421648859977722168e-01 -4.170950129628181458e-02 2.062928229570388794e-01 3.301626741886138916e-01 8.866941928863525391e-02 7.349342852830886841e-02 -3.100773394107818604e-01 -1.755710393190383911e-01 3.968006744980812073e-02 -1.656582355499267578e-01 3.068080246448516846e-01 4.694656729698181152e-01 -6.057026237249374390e-02 7.248442620038986206e-02 -6.354974955320358276e-02
1.599703729152679443e-01 -1.193239018321037292e-01 -3.803279995918273926e-02 -7.545308023691177368e-02 2.860908806324005127e-01 1.665793210268020630e-01 -6.267347186803817749e-02 -4.050884768366813660e-02 -9.067182987928390503e-02 1.190847903490066528e-01 -1.162801608443260193e-01 -3.142288327217102051e-01 3.376328945159912109e-02 -8.600448817014694214e-02 2.764199674129486084e-01 -3.022895455360412598e-01 -2.270751297473907471e-01 -8.446171134710311890e-02 5.338310077786445618e-02 8.854541927576065063e-03 1.384727954864501953e-01 -3.392069935798645020e-01 1.365755349397659302e-01 8.163936436176300049e-02 -4.294039607048034668e-01 -1.216807141900062561e-01 -1.010190248489379883e-01 -1.029890403151512146e-02 2.274153977632522583e-01 1.610476076602935791e-01 -6.784897297620773315e-02 1.180576831102371216e-01
1.604992896318435669e-01 -7.713817059993743896e-02 1.373195052146911621e-01 -7.604979723691940308e-02 -7.233873754739761353e-02 -4.207733552902936935e-03 1.449018716812133789e-01 -2.827091813087463379e-01 2.037595361471176147e-01 2.009264379739761353e-01 7.055111974477767944e-02 3.187076747417449951e-01 6.412247568368911743e-02 -1.964832544326782227e-01 3.074247241020202637e-01 -2.507550418376922607e-01 1.398984156548976898e-02 -1.033136844635009766e-01 -3.219947963953018188e-02 1.461499780416488647e-01 1.914410442113876343e-01 -2.098528891801834106e-01 -1.801355928182601929e-01 -3.076607584953308105e-01 -2.408730834722518921e-01 -1.227386593818664551e-01 -1.149646099656820297e-02 2.034685462713241577e-01 2.288400083780288696e-01 9.344409219920635223e-03 3.794141486287117004e-02 -1.983990222215652466e-01
3.773990571498870850e-01 3.635776787996292114e-02 8.312845230102539062e-02 -1.865430176258087158e-02 -6.010517850518226624e-02 7.671945542097091675e-02 5.680684745311737061e-02 -4.881310742348432541e-03 -3.368960618972778320e-01 -1.194846928119659424e-01 -2.055297940969467163e-01 -2.175134420394897461e-01 7.602466642856597900e-02 -1.133893653750419617e-01 1.277493238449096680e-01 -1.003118082880973816e-01 3.019485175609588623e-01 1.343937125056982040e-02 3.257074207067489624e-02 -4.135966300964355469e-02 3.632884025573730469e-01 7.614184916019439697e-02 8.933155797421932220e-03 -2.620962262153625488e-01 9.114275686442852020e-03 -1.491066217422485352e-01 3.497360646724700928e-02 -2.916811704635620117e-01 3.437160253524780273e-01 2.555631473660469055e-02 2.003011405467987061e-01 -7.539457827806472778e-02
5.049311369657516479e-02 4.882517084479331970e-02 -2.526129595935344696e-02 -1.484829783439636230e-01 4.222569614648818970e-02 1.046810969710350037e-01 1.821100413799285889e-01 -9.688880294561386108e-02 1.807716041803359985e-01 4.468100890517234802e-02 3.514080867171287537e-02 -1.665269583463668823e-01 6.452073901891708374e-02 -2.430030703544616699e-01 3.606524467468261719e-01 3.469601273536682129e-02 2.940914332866668701e-01 -8.069181814789772034e-03 -2.989760339260101318e-01 1.740444749593734741e-01 -1.735098361968994141e-01 -5.590938776731491089e-02 -3.795531019568443298e-02 -1.165308952331542969e-01 -6.448000669479370117e-02 -1.910069137811660767e-01 -1.498291045427322388e-01 -4.016388952732086182e-01 4.042843580245971680e-01 -1.046569347381591797e-01 -5.661011487245559692e-02 4.968030750751495361e-02
5.405269935727119446e-02 -2.686347663402557373e-01 -8.781588077545166016e-02 3.359878063201904297e-02 4.807889461517333984e-03 6.837253272533416748e-02 -8.253202587366104126e-02 -8.096654899418354034e-03 -1.698128432035446167e-01 -1.532373577356338501e-01 -2.514721155166625977e-01 5.031255632638931274e-02 2.097714841365814209e-01 -1.264704316854476929e-01 -1.002759635448455811e-01 -2.095006704330444336e-01 6.163544580340385437e-02 9.528520703315734863e-02 -3.137101233005523682e-01 1.209934353828430176e-01 1.158635616302490234e-01 -1.090513616800308228e-01 -6.859720684587955475e-03 -1.752973794937133789e-01 -3.304136544466018677e-02 -1.489446312189102173e-02 7.250670343637466431e-02 -1.553054749965667725e-01 6.095852851867675781e-01 2.513249032199382782e-02 2.857466638088226318e-01 -7.664027065038681030e-02
-5.635242164134979248e-02 2.832826599478721619e-02 7.216973602771759033e-02 -3.244956955313682556e-02 9.623062610626220703e-02 1.727030239999294281e-02 1.617835015058517456e-01 -3.535373210906982422e-01 2.258609384298324585e-01 -2.416399717330932617e-01 -3.696089684963226318e-01 -1.738042384386062622e-01 1.589096784591674805e-01 1.999218612909317017e-01 2.200099406763911247e-03 -4.161864221096038818e-01 -1.408756226301193237e-01 -6.276120245456695557e-02 1.301606837660074234e-02 -6.730330735445022583e-02 1.353414207696914673e-01 2.380849607288837433e-02 8.834209293127059937e-02 -9.471653401851654053e-02 -6.381041556596755981e-02 -4.532828752417117357e-04 -1.864220947027206421e-01 -2.191291004419326782e-01 3.301899135112762451e-01 1.649960577487945557e-01 6.233602017164230347e-02 -1.525105684995651245e-01
9.109643101692199707e-02 -2.241082489490509033e-02 1.043123975396156311e-01 4.422273114323616028e-02 1.503976583480834961e-01 1.601642519235610962e-01 -4.825277253985404968e-02 1.572124063968658447e-01 -5.877526476979255676e-02 2.560531534254550934e-02 -1.174688190221786499e-01 9.454851597547531128e-02 -1.493986845016479492e-01 -1.669483333826065063e-01 -2.009635232388973236e-02 -9.529081732034683228e-02 8.467402309179306030e-02 -3.472632914781570435e-02 -3.323035314679145813e-02 5.125146508216857910e-01 1.216914430260658264e-01 -2.229024320840835571e-01 -1.606443822383880615e-01 9.205690771341323853e-02 -3.164936006069183350e-01 -1.344587951898574829e-01 -2.127894610166549683e-01 -2.863231003284454346e-01 2.648602426052093506e-01 2.053942978382110596e-01 7.805165648460388184e-02 -2.857588827610015869e-01
2.895969450473785400e-01 -1.596433520317077637e-01 -4.525373131036758423e-02 -2.535046339035034180e-01 1.483766175806522369e-02 8.615297265350818634e-03 -1.975965499877929688e-01 -2.359166741371154785e-01 2.837812304496765137e-01 6.572880595922470093e-02 9.840078651905059814e-02 -1.244954951107501984e-02 3.014387488365173340e-01 1.257576197385787964e-01 3.546623885631561279e-02 -1.441408693790435791e-01 2.062975913286209106e-01 -5.355959385633468628e-02 -3.727128505706787109e-01 3.769681155681610107e-01 3.198567032814025879e-02 -8.021780103445053101e-02 -5.761487782001495361e-02 -3.621393814682960510e-02 -1.928519308567047119e-01 -1.597585380077362061e-01 1.191150993108749390e-01 -1.578376591205596924e-01 1.082839593291282654e-01 7.272443175315856934e-02 1.452048271894454956e-01 -1.657848060131072998e-01
-2.205180935561656952e-02 -1.615686267614364624e-01 1.764306426048278809e-01 -1.619322341866791248e-03 -5.742987245321273804e-02 8.470758050680160522e-02 -9.871089830994606018e-03 -1.115979626774787903e-01 7.709446549415588379e-02 -6.059163063764572144e-02 -9.935875236988067627e-02 2.032461762428283691e-01 5.322685465216636658e-02 -9.391143172979354858e-02 4.344786405563354492e-01 -1.964509189128875732e-01 5.939491093158721924e-02 -3.393995165824890137e-01 1.583828628063201904e-01 1.526492834091186523e-01 1.275002360343933105e-01 -1.503252834081649780e-01 -5.601492710411548615e-03 3.678848445415496826e-01 2.656046673655509949e-02 6.121813505887985229e-02 6.521186232566833496e-02 -1.706248968839645386e-01 4.733486175537109375e-01 1.167877018451690674e-01 -3.851814195513725281e-02 3.329585492610931396e-02
-9.156899899244308472e-02 -4.670796543359756470e-02 1.506826430559158325e-01 7.240833342075347900e-02 1.792776882648468018e-01 1.576862037181854248e-01 -3.472080081701278687e-02 -1.197018623352050781e-01 -1.155893877148628235e-01 -6.197047978639602661e-02 1.088796742260456085e-02 9.443150460720062256e-02 1.110288202762603760e-01 3.855903819203376770e-02 1.859627813100814819e-01 -3.108227550983428955e-01 3.477596640586853027e-01 -3.156206607818603516e-01 -1.422477215528488159e-01 4.463805817067623138e-03 3.770606781472451985e-05 1.318743824958801270e-01 1.264817416667938232e-01 -1.287871748208999634e-01 -1.342928111553192139e-01 -4.746708869934082031e-01 1.780655831098556519e-01 -1.769728660583496094e-01 2.274887859821319580e-01 3.164595738053321838e-02 2.510248422622680664e-01 6.913436949253082275e-02
3.244592845439910889e-01 9.195484966039657593e-02 -1.370650976896286011e-01 -1.873226165771484375e-01 3.210663497447967529e-01 2.593966946005821228e-02 -4.468417167663574219e-02 -9.138026088476181030e-02 2.750002443790435791e-01 6.123776733875274658e-02 -2.980305552482604980e-01 -1.882749050855636597e-01 1.559813469648361206e-01 9.108356386423110962e-02 5.863668024539947510e-02 -6.278643757104873657e-02 1.701374500989913940e-01 -2.056932896375656128e-01 8.523245900869369507e-02 2.857364015653729439e-03 6.421740353107452393e-02 -7.685586065053939819e-02 -2.118899226188659668e-01 -1.000624820590019226e-01 -6.107071414589881897e-02 -4.721769131720066071e-03 3.932758420705795288e-02 -1.814713329076766968e-01 4.126698672771453857e-01 -5.478436127305030823e-03 -3.358346521854400635e-01 -9.913265705108642578e-02
-6.539942231029272079e-03 1.610805988311767578e-01 1.479141116142272949e-01 -6.131601706147193909e-02 8.612584322690963745e-02 3.913788795471191406e-01 -1.494782567024230957e-01 9.240992367267608643e-02 1.439054757356643677e-01 -1.338068246841430664e-01 2.772260829806327820e-02 -2.531994283199310303e-01 2.209643125534057617e-01 -2.021072208881378174e-01 1.528374105691909790e-01 -1.919670403003692627e-01 -1.389136724174022675e-02 2.867135964334011078e-02 -2.360934913158416748e-01 1.880065202713012695e-01 2.235003001987934113e-02 1.856292597949504852e-02 -9.196270257234573364e-02 4.345192573964595795e-03 -5.318940430879592896e-02 6.332372128963470459e-02 -2.399708330631256104e-01 -4.004295468330383301e-01 3.453606069087982178e-01 -1.963726729154586792e-01 -4.190419241786003113e-02 -1.331778168678283691e-01
3.103006184101104736e-01 -1.725333034992218018e-01 2.141321152448654175e-01 -1.157320663332939148e-01 -1.677022725343704224e-01 1.487379819154739380e-01 -5.081729590892791748e-02 -6.850683689117431641e-02 1.497646272182464600e-01 1.255840808153152466e-01 -4.132831394672393799e-01 3.390626609325408936e-02 -3.980600461363792419e-02 2.508191168308258057e-01 4.919863864779472351e-02 -1.882115304470062256e-01 3.423317968845367432e-01 -1.644304245710372925e-01 -2.280464321374893188e-01 1.869181096553802490e-01 1.207465156912803650e-01 -1.040945202112197876e-02 -1.286365687847137451e-01 -1.778474263846874237e-02 -2.276788502931594849e-01 -1.543032526969909668e-01 -1.332197189331054688e-01 1.193943470716476440e-01 1.842087209224700928e-01 -3.068603202700614929e-02 1.977749317884445190e-01 -1.793325878679752350e-02
-5.745984613895416260e-02 4.967432469129562378e-02 2.871549502015113831e-02 2.183982171118259430e-02 -9.485512971878051758e-02 1.888126581907272339e-01 2.580985724925994873e-01 -2.933731973171234131e-01 -3.673353046178817749e-02 1.549812108278274536e-01 -3.338653445243835449e-01 6.926266360096633434e-05 4.842113256454467773e-01 -2.842007949948310852e-02 -1.704075038433074951e-01 -5.754122883081436157e-02 8.258351683616638184e-02 -2.766616344451904297e-01 -1.386220194399356842e-02 2.967754192650318146e-02 1.919671334326267242e-02 5.145348608493804932e-02 6.823410093784332275e-02 -6.261377781629562378e-02 -3.065478801727294922e-01 1.072499528527259827e-02 -2.876384258270263672e-01 -7.101973146200180054e-02 2.493658065795898438e-01 -1.753071695566177368e-02 2.174887955188751221e-01 -5.883032828569412231e-02
1.373796351253986359e-02 7.503060251474380493e-02 6.656285375356674194e-02 1.490180045366287231e-01 4.534732177853584290e-02 3.140107393264770508e-01 7.670466438867151737e-04 -1.249847486615180969e-01 -9.205816686153411865e-02 -1.540347933769226074e-01 4.576274752616882324e-02 -1.930003017187118530e-01 3.377884253859519958e-02 1.805408671498298645e-02 2.495669759809970856e-02 -4.226414561271667480e-01 6.998903304338455200e-02 -5.069411173462867737e-02 6.506617367267608643e-02 2.151187062263488770e-01 4.225715994834899902e-02 -6.857054680585861206e-02 -6.257724016904830933e-02 -2.215228043496608734e-03 -2.014741152524948120e-01 -4.220642745494842529e-01 -1.189595758914947510e-01 1.851513795554637909e-02 2.852512300014495850e-01 -2.528263628482818604e-01 1.451986469328403473e-02 -3.897339105606079102e-01
6.707581132650375366e-02 -3.414261713624000549e-02 3.287119269371032715e-01 -2.085653841495513916e-01 -9.025900810956954956e-02 5.894964188337326050e-02 -8.523775637149810791e-02 1.048905029892921448e-01 2.751965820789337158e-01 -6.584797799587249756e-02 -3.153057396411895752e-01 1.782735884189605713e-01 1.406292915344238281e-01 -2.959030866622924805e-02 2.644214630126953125e-01 -2.467211335897445679e-01 1.577497720718383789e-01 -1.324119865894317627e-01 -4.554325342178344727e-02 1.663904339075088501e-01 8.765836805105209351e-02 -7.394985109567642212e-02 -2.346616536378860474e-01 -4.242642596364021301e-02 -2.633131742477416992e-01 -1.749220937490463257e-01 2.159625738859176636e-01 -2.470116317272186279e-01 1.496226042509078979e-01 2.158370018005371094e-01 -3.189422562718391418e-02 -1.743890792131423950e-01
-3.342469036579132080e-02 -1.818133592605590820e-01 7.535029202699661255e-02 4.541443288326263428e-02 2.465209513902664185e-01 6.560253351926803589e-02 8.654433488845825195e-02 -1.815786808729171753e-01 1.410902142524719238e-01 -1.650458015501499176e-02 -4.061857461929321289e-01 -6.571379303932189941e-02 7.107444852590560913e-02 3.045047521591186523e-01 -1.605885662138462067e-02 -2.239228636026382446e-01 -2.714177966117858887e-01 5.773836001753807068e-02 -1.275214105844497681e-01 9.106144309043884277e-02 1.989376395940780640e-01 6.875310838222503662e-02 -5.923908948898315430e-02 -1.596384793519973755e-01 -2.030899971723556519e-01 -3.637240827083587646e-02 -4.826691374182701111e-02 -3.922094106674194336e-01 3.004694879055023193e-01 9.212678670883178711e-02 -6.629341840744018555e-02 -1.953179091215133667e-01
-1.181977093219757080e-01 -1.543707251548767090e-01 1.537027060985565186e-01 2.052180767059326172e-01 -1.517537832260131836e-01 7.853424549102783203e-02 -3.146066516637802124e-02 -1.214310377836227417e-01 -2.956683337688446045e-01 -2.208061814308166504e-01 -1.361394207924604416e-02 -1.173249110579490662e-01 -1.041981354355812073e-01 -4.582535848021507263e-02 1.603582501411437988e-01 -2.130924463272094727e-01 9.880980849266052246e-02 -2.986910194158554077e-02 -1.137896999716758728e-01 -2.854166552424430847e-02 -7.885403186082839966e-02 -1.576772034168243408e-01 -1.742987185716629028e-01 -1.537502259016036987e-01 -1.493188738822937012e-01 -7.513740658760070801e-02 -4.969583824276924133e-02 -4.620961248874664307e-01 3.339556455612182617e-01 2.282665073871612549e-01 4.576012492179870605e-03 -3.165552616119384766e-01
1.404100358486175537e-01 -1.396120488643646240e-01 -5.023893713951110840e-02 -2.180930376052856445e-01 -9.873456507921218872e-02 -1.909411698579788208e-02 9.031073190271854401e-03 -1.147846058011054993e-01 2.331809401512145996e-01 4.252575337886810303e-02 -1.782125979661941528e-01 -1.332391053438186646e-01 6.035362184047698975e-02 3.030124008655548096e-01 4.561764374375343323e-02 -1.326302736997604370e-01 2.273194938898086548e-01 -6.855362653732299805e-02 -7.342039048671722412e-02 6.905254721641540527e-02 2.917068302631378174e-01 1.973905861377716064e-01 1.587169021368026733e-01 -1.039976030588150024e-01 -4.392344653606414795e-01 -1.760737150907516479e-01 7.836385630071163177e-03 -8.296792209148406982e-02 3.361527025699615479e-01 1.097163185477256775e-01 2.361004501581192017e-01 1.681108027696609497e-01
1.645911298692226410e-02 -1.100540906190872192e-01 7.877139002084732056e-02 -1.240408644080162048e-01 -1.017274856567382812e-01 -1.280163377523422241e-01 8.349812030792236328e-02 -1.265109926462173462e-01 1.588458660989999771e-03 1.062517985701560974e-01 -3.480294644832611084e-01 -8.576355874538421631e-02 5.567901954054832458e-02 -3.163020312786102295e-01 4.737786948680877686e-01 -1.132733598351478577e-01 -2.362919002771377563e-01 -1.323351263999938965e-01 -5.130901932716369629e-02 2.808269858360290527e-01 -2.558453939855098724e-02 8.484768122434616089e-02 2.503202762454748154e-03 1.914116926491260529e-02 -1.615726947784423828e-01 -2.876531779766082764e-01 1.031261384487152100e-01 1.215985044836997986e-02 1.270520091056823730e-01 -1.634296178817749023e-01 3.304948508739471436e-01 3.627532720565795898e-02
1.605786979198455811e-01 -3.275789320468902588e-02 1.738881617784500122e-01 3.632247820496559143e-02 -2.080781012773513794e-01 1.404091715812683105e-01 -1.878498941659927368e-01 1.051807403564453125e-01 -1.360713243484497070e-01 7.662852853536605835e-02 -1.893960535526275635e-01 2.660691365599632263e-02 -1.364339888095855713e-01 2.606346607208251953e-01 2.891673147678375244e-01 -1.954443156719207764e-01 -6.978327035903930664e-02 -1.061714291572570801e-01 -1.698936522006988525e-02 5.612585321068763733e-02 -2.143108844757080078e-01 1.137912198901176453e-01 -6.677500158548355103e-02 3.295373544096946716e-02 -4.184904396533966064e-01 -4.670021533966064453e-01 -8.514226414263248444e-03 8.034000173211097717e-03 2.064477205276489258e-01 4.056633636355400085e-02 4.876732418779283762e-04 -2.031352669000625610e-01
-7.224272936582565308e-02 -7.686193287372589111e-02 3.363411426544189453e-01 -1.531293988227844238e-01 -5.054247379302978516e-02 1.362745612859725952e-01 -5.996003746986389160e-02 -1.943551898002624512e-01 2.193923145532608032e-01 2.323259115219116211e-01 -2.325658500194549561e-01 1.873185336589813232e-01 5.496140941977500916e-02 1.147472932934761047e-01 4.101046323776245117e-01 -8.157937228679656982e-02 5.033288896083831787e-02 -4.022137522697448730e-01 -9.545716643333435059e-02 6.757640093564987183e-02 1.811567842960357666e-01 -1.724008619785308838e-01 6.833024322986602783e-02 6.861506402492523193e-02 1.007558032870292664e-01 -1.617921441793441772e-01 1.172493398189544678e-01 -6.453220546245574951e-02 2.153626233339309692e-01 2.260138541460037231e-01 7.192347943782806396e-02 -2.666674740612506866e-02
3.243487775325775146e-01 -2.236064374446868896e-01 -1.338873207569122314e-01 -8.319866657257080078e-02 1.575112044811248779e-01 1.768978238105773926e-01 -1.440893709659576416e-01 -2.050820887088775635e-01 -2.436664551496505737e-01 2.177776098251342773e-01 -2.304309457540512085e-01 -7.910323143005371094e-02 -2.385163120925426483e-02 -1.066196486353874207e-01 2.549757361412048340e-01 -1.738481409847736359e-02 1.520342677831649780e-01 -3.841793537139892578e-01 5.940336734056472778e-03 -1.570150405168533325e-01 8.591353893280029297e-02 -1.520930081605911255e-01 6.324496865272521973e-02 9.243053197860717773e-02 1.603805460035800934e-02 -2.700528204441070557e-01 -2.337869815528392792e-02 -2.481234371662139893e-01 2.702507078647613525e-01 -4.001827165484428406e-02 3.330969065427780151e-02 9.011930227279663086e-02
7.033901754766702652e-03 1.553268730640411377e-02 2.416793704032897949e-01 -5.025188624858856201e-02 1.411098390817642212e-01 2.153391093015670776e-01 1.053334176540374756e-01 -4.791341349482536316e-02 -1.307721287012100220e-01 -8.920695632696151733e-02 1.681840717792510986e-01 1.681148856878280640e-01 -1.128267198801040649e-01 1.986344158649444580e-02 3.333124518394470215e-01 -1.326629370450973511e-01 7.718627154827117920e-02 -5.422513559460639954e-02 -1.115631386637687683e-01 1.549392491579055786e-01 2.399360835552215576e-01 -9.931633248925209045e-03 -1.691453456878662109e-01 -7.533667236566543579e-02 -1.871274411678314209e-01 -2.134996354579925537e-01 -4.219710826873779297e-01 -1.513181775808334351e-01 2.983337044715881348e-01 1.023652032017707825e-01 1.247468441724777222e-01 -3.190128207206726074e-01
3.684492111206054688e-01 -2.125784307718276978e-01 4.330096766352653503e-02 1.051599066704511642e-02 -1.264557801187038422e-02 1.168703883886337280e-01 8.910247683525085449e-02 2.002435736358165741e-02 5.340600758790969849e-02 5.294645577669143677e-02 -1.304347999393939972e-02 1.749557554721832275e-01 1.895542889833450317e-01 -8.843702077865600586e-02 9.289438277482986450e-02 1.532246619462966919e-01 5.911342799663543701e-02 5.236429348587989807e-02 6.512262672185897827e-02 1.760694980621337891e-01 6.596920639276504517e-02 6.616065651178359985e-02 -1.602222919464111328e-01 -8.346844464540481567e-02 2.464633584022521973e-01 -3.783421218395233154e-01 -1.498801112174987793e-01 -1.488756984472274780e-01 4.970013499259948730e-01 9.095554053783416748e-02 7.317235320806503296e-02 -3.010305464267730713e-01
1.586489826440811157e-01 6.824255734682083130e-02 -1.957565844058990479e-01 2.123587429523468018e-01 6.937240064144134521e-02 -1.312903910875320435e-01 -1.114216893911361694e-01 -2.822960317134857178e-01 2.056668400764465332e-01 -1.418246030807495117e-01 -2.519728243350982666e-01 8.676466532051563263e-03 -5.602943152189254761e-02 -1.466507166624069214e-01 2.333700209856033325e-01 -1.603643177077174187e-04 7.329217344522476196e-02 -2.755190432071685791e-01 -1.360762417316436768e-01 1.881374418735504150e-01 1.758696511387825012e-02 -2.010894119739532471e-01 -9.972552210092544556e-02 -2.525015734136104584e-02 -1.002376228570938110e-01 5.537599697709083557e-02 2.431341111660003662e-01 9.263537824153900146e-02 3.967793285846710205e-01 2.242882102727890015e-01 9.859184501692652702e-04 -3.040419518947601318e-01
1.732286810874938965e-01 7.406918704509735107e-02 8.907640725374221802e-02 -1.337727457284927368e-01 1.801376789808273315e-01 1.026551276445388794e-01 -8.047020994126796722e-03 3.450200892984867096e-03 -9.599432349205017090e-02 5.316813290119171143e-02 -1.451513916254043579e-01 9.998194128274917603e-02 -3.857607766985893250e-02 -7.906503975391387939e-02 7.762645371258258820e-03 -1.003749892115592957e-01 4.044272005558013916e-02 -3.654785081744194031e-02 -9.051913768053054810e-02 3.477178215980529785e-01 7.236421108245849609e-02 9.801011532545089722e-02 -2.909191250801086426e-01 -7.424472831189632416e-03 -4.931328892707824707e-01 -2.915461957454681396e-01 -2.216124385595321655e-01 -1.300417780876159668e-01 1.821592748165130615e-01 3.544116616249084473e-01 1.744077503681182861e-01 -1.400552242994308472e-01
8.887473493814468384e-02 4.717118293046951294e-02 1.033139228820800781e-01 -6.544637680053710938e-02 1.990374326705932617e-01 -1.704063862562179565e-01 -1.221971493214368820e-02 6.217354163527488708e-02 -4.202338680624961853e-02 -1.029918640851974487e-01 5.973776802420616150e-02 -7.345999032258987427e-02 1.883967667818069458e-01 -1.354358941316604614e-01 3.195860087871551514e-01 -1.044094786047935486e-01 3.948724865913391113e-01 -3.387245535850524902e-01 -9.443701803684234619e-02 1.197764873504638672e-01 3.035238385200500488e-01 5.152435228228569031e-02 -4.746970254927873611e-03 -1.636676192283630371e-01 -1.281733959913253784e-01 -4.455360174179077148e-01 -3.205049037933349609e-02 -4.252840206027030945e-02 1.897401958703994751e-01 8.415908366441726685e-02 1.903675049543380737e-01 -3.786884993314743042e-02
7.607056200504302979e-02 3.752462863922119141e-01 2.237164601683616638e-02 1.332564949989318848e-01 1.167246419936418533e-02 1.674747616052627563e-01 -1.658727228641510010e-01 -6.312249600887298584e-02 9.283364634029567242e-04 -2.914974391460418701e-01 -2.157544344663619995e-01 -1.791879348456859589e-02 8.552040904760360718e-02 1.685979031026363373e-02 1.218673512339591980e-01 -2.290968745946884155e-01 -1.492789089679718018e-01 -2.580160200595855713e-01 5.412044376134872437e-02 -3.470782935619354248e-02 1.169059947133064270e-01 -9.354865178465843201e-03 2.190854102373123169e-01 -4.509371705353260040e-03 -2.785094678401947021e-01 -2.770833373069763184e-01 2.322070598602294922e-01 -1.049826666712760925e-02 3.562683165073394775e-01 1.296589821577072144e-01 1.857145316898822784e-02 -2.479227483272552490e-01
6.393845379352569580e-02 -1.027217432856559753e-01 1.812051981687545776e-01 -4.354928433895111084e-02 8.691807277500629425e-03 2.428587377071380615e-01 2.008636146783828735e-01 8.664008229970932007e-02 -1.299265027046203613e-01 -1.856143176555633545e-01 -4.108279570937156677e-02 -1.414720416069030762e-01 -2.203304693102836609e-02 1.478953510522842407e-01 9.825856238603591919e-02 -4.927981197834014893e-01 1.716031730175018311e-01 -1.077533438801765442e-01 -2.323047071695327759e-02 2.718254029750823975e-01 1.248017475008964539e-01 1.947530545294284821e-02 -7.541424036026000977e-02 -3.609960153698921204e-02 -5.906588211655616760e-02 -2.034023255109786987e-01 -5.139884725213050842e-02 4.439017176628112793e-02 3.121109902858734131e-01 -3.705259859561920166e-01 -7.097973674535751343e-02 -2.611013054847717285e-01
1.715261042118072510e-01 -1.454008668661117554e-01 1.670924276113510132e-01 1.008809134364128113e-01 7.411400973796844482e-02 -1.629392206668853760e-01 -7.928051799535751343e-02 -1.991328597068786621e-01 8.015754632651805878e-03 -2.267084866762161255e-01 -7.199462503194808960e-02 4.760339856147766113e-02 1.138631105422973633e-01 2.666082419455051422e-02 3.117684423923492432e-01 -4.730171263217926025e-01 -4.109397064894437790e-03 -3.931519687175750732e-01 -1.456774026155471802e-01 1.004716753959655762e-01 -7.091328501701354980e-02 2.883916907012462616e-02 -1.234926283359527588e-01 -7.683975994586944580e-02 -1.965100020170211792e-01 2.023409754037857056e-01 -1.051880568265914917e-01 1.668350398540496826e-01 1.946107447147369385e-01 -2.393188476562500000e-01 4.164053127169609070e-02 -1.075830385088920593e-01
4.183851480484008789e-01 -2.102654874324798584e-01 -1.617220789194107056e-02 8.898302912712097168e-04 3.597018718719482422e-01 1.874740272760391235e-01 -2.185912877321243286e-01 -1.437094658613204956e-01 -1.852469635196030140e-03 1.534824371337890625e-01 -2.592952735722064972e-02 4.678286984562873840e-02 1.480329334735870361e-01 1.910690069198608398e-01 2.329053282737731934e-01 -2.961147129535675049e-01 1.830690726637840271e-02 -1.444478332996368408e-01 -6.842873245477676392e-02 -1.426017731428146362e-01 -3.328618407249450684e-02 -5.144420638680458069e-02 3.062166646122932434e-02 1.423303633928298950e-01 -1.483389139175415039e-01 -1.678243130445480347e-01 -4.053341224789619446e-02 -2.846817672252655029e-01 2.520335912704467773e-01 2.343172952532768250e-02 -2.284522503614425659e-01 2.139005810022354126e-02
2.481707558035850525e-02 8.945134282112121582e-02 1.834149211645126343e-01 -4.487342759966850281e-02 1.736968904733657837e-01 8.630722761154174805e-02 2.487675696611404419e-01 4.178610071539878845e-02 1.143983826041221619e-01 7.574713230133056641e-02 -7.177820429205894470e-03 -2.247891426086425781e-01 1.449104845523834229e-01 -1.764160990715026855e-01 4.218329191207885742e-01 2.609775960445404053e-01 1.459570676088333130e-01 -8.378401398658752441e-02 -1.535340547561645508e-01 6.898882985115051270e-02 5.190061032772064209e-02 -1.201797351241111755e-01 -7.212600111961364746e-02 -2.668861448764801025e-01 -4.570438340306282043e-02 -1.986847668886184692e-01 -2.068933695554733276e-01 -3.045289814472198486e-01 3.532012701034545898e-01 -5.703102797269821167e-03 4.071299359202384949e-02 -1.820038706064224243e-01
-8.480521291494369507e-02 -2.043155133724212646e-01 9.988423436880111694e-02 -5.389200150966644287e-02 -1.076639592647552490e-01 2.528258562088012695e-01 9.948702901601791382e-02 7.440072298049926758e-02 1.791621372103691101e-02 -4.147211462259292603e-02 -2.239932715892791748e-01 -2.138582803308963776e-02 1.909917742013931274e-01 -2.049551755189895630e-01 4.774030745029449463e-01 -7.384015619754791260e-02 2.960399389266967773e-01 -4.094318747520446777e-01 -5.708790197968482971e-02 2.328254878520965576e-01 2.140957117080688477e-01 2.093644440174102783e-02 7.165984809398651123e-02 -5.637261271476745605e-02 -1.972793936729431152e-01 -9.954531490802764893e-02 9.072159230709075928e-02 -3.034684620797634125e-02 1.277413368225097656e-01 1.589075028896331787e-01 5.578593909740447998e-02 1.128015294671058655e-01
7.118142675608396530e-03 -4.342087358236312866e-02 1.134512946009635925e-01 -1.459875851869583130e-01 -5.697873234748840332e-02 2.153703011572360992e-02 1.665160357952117920e-01 -1.101337000727653503e-01 -1.463320851325988770e-01 -1.203634664416313171e-01 -2.374993115663528442e-01 1.854821294546127319e-01 -3.918178007006645203e-02 5.194093286991119385e-02 4.840769618749618530e-02 -3.044064640998840332e-01 3.959060087800025940e-02 -3.016902804374694824e-01 -2.035431936383247375e-02 -1.510277092456817627e-01 -3.424699604511260986e-02 -1.076009869575500488e-01 4.654764384031295776e-02 -3.413245431147515774e-04 -2.702363729476928711e-01 -4.299494028091430664e-01 1.170546114444732666e-01 -3.075509965419769287e-01 4.022168517112731934e-01 7.762211561203002930e-02 -2.641486749053001404e-02 1.701848357915878296e-01
3.979769349098205566e-01 1.307306140661239624e-01 1.562699824571609497e-01 -2.338475733995437622e-01 -2.174623906612396240e-01 1.089550182223320007e-01 3.191050291061401367e-01 -1.195840723812580109e-02 1.950286887586116791e-02 3.899206221103668213e-02 -1.560138817876577377e-02 1.123909503221511841e-01 1.994138360023498535e-01 2.062081918120384216e-02 1.697788946330547333e-02 -1.966097950935363770e-01 3.283270895481109619e-01 -1.300962641835212708e-02 -2.350635677576065063e-01 8.707968145608901978e-02 2.261393517255783081e-01 -9.787087142467498779e-02 2.357980310916900635e-01 -1.440720111131668091e-01 -9.793322533369064331e-02 1.170665491372346878e-02 2.801244705915451050e-02 -5.413837730884552002e-02 3.921290636062622070e-01 -1.195850595831871033e-01 2.956821955740451813e-02 1.056062430143356323e-02
8.462063223123550415e-02 -8.924582600593566895e-02 1.776250153779983521e-01 4.774192813783884048e-03 3.483965396881103516e-01 -1.600394546985626221e-01 -1.591871827840805054e-01 -6.335502862930297852e-02 1.505014114081859589e-02 -4.421311616897583008e-02 2.017081156373023987e-02 7.231640163809061050e-03 1.254124343395233154e-01 -1.334288269281387329e-01 1.807696223258972168e-01 1.315217558294534683e-02 1.611784845590591431e-02 -2.138370573520660400e-01 -1.361490972340106964e-02 -4.625074937939643860e-02 6.958216428756713867e-02 -3.008624613285064697e-01 1.135629341006278992e-01 -2.232351712882518768e-02 -2.699683308601379395e-01 -1.482878476381301880e-01 3.576948344707489014e-01 9.226472675800323486e-02 2.640336155891418457e-01 7.776529341936111450e-02 2.359928190708160400e-01 -4.336835443973541260e-01
6.919924169778823853e-02 1.481097936630249023e-01 4.215220510959625244e-01 8.859037607908248901e-02 -1.442881375551223755e-01 1.902212351560592651e-01 -3.293359652161598206e-02 -1.418378949165344238e-01 -1.422974169254302979e-01 -1.534640043973922729e-01 -2.891860604286193848e-01 1.764132529497146606e-01 1.620483212172985077e-02 8.072878234088420868e-03 -1.107603460550308228e-01 -7.435908913612365723e-02 -8.925686776638031006e-02 -3.705365955829620361e-01 3.974310308694839478e-02 -6.810119841247797012e-03 4.729768633842468262e-02 5.821777507662773132e-02 7.839374244213104248e-02 -2.166257053613662720e-01 -2.596685886383056641e-01 -2.365548759698867798e-01 -4.286939278244972229e-02 -2.928032875061035156e-01 3.206104040145874023e-01 -3.856114670634269714e-02 8.783927559852600098e-02 -6.576723605394363403e-02
1.727476269006729126e-01 -1.014330312609672546e-01 1.172271370887756348e-01 1.090050935745239258e-01 -2.439868450164794922e-01 1.967494189739227295e-01 -6.193600222468376160e-02 -1.055865809321403503e-01 8.898899704217910767e-02 1.430963817983865738e-02 -2.424075156450271606e-01 -3.083156608045101166e-02 2.316629737615585327e-01 -1.779322624206542969e-01 5.226776003837585449e-02 -6.759785115718841553e-02 -1.781416386365890503e-01 -2.489638626575469971e-01 2.071648836135864258e-02 -1.128681302070617676e-01 -1.577970385551452637e-01 3.077403306961059570e-01 2.135828584432601929e-01 1.837405413389205933e-01 -1.258745044469833374e-01 -2.281507998704910278e-01 -6.928738206624984741e-02 -3.668638169765472412e-01 1.346189975738525391e-01 3.961121290922164917e-02 1.986112892627716064e-01 -2.970911860466003418e-01
6.716673821210861206e-02 6.246940419077873230e-02 1.139509379863739014e-01 -2.486718297004699707e-01 -7.999766618013381958e-02 5.033813416957855225e-02 5.631243344396352768e-03 -7.454941421747207642e-02 -3.456530161201953888e-03 -7.045422494411468506e-02 1.842976957559585571e-01 -1.146596744656562805e-01 2.279845327138900757e-01 -1.258493587374687195e-02 2.542498409748077393e-01 -2.323960363864898682e-01 6.652380526065826416e-02 -1.110376864671707153e-01 -1.888174265623092651e-01 4.149880260229110718e-02 -1.136832777410745621e-02 2.868014872074127197e-01 -1.485922280699014664e-02 8.800281584262847900e-02 -1.352379098534584045e-02 -6.190481781959533691e-02 -3.042050898075103760e-01 -3.550605475902557373e-01 3.352806568145751953e-01 3.961150348186492920e-02 -1.153269037604331970e-01 -4.300945699214935303e-01
-1.095848977565765381e-01 -1.631912738084793091e-01 7.310558110475540161e-02 -2.057693451642990112e-01 -8.113903552293777466e-02 1.548252440989017487e-02 -2.189320027828216553e-01 -3.654731214046478271e-01 6.468573212623596191e-02 6.218357011675834656e-02 -1.381464749574661255e-01 -6.240139156579971313e-02 1.251950562000274658e-01 -7.128761708736419678e-02 3.194588720798492432e-01 -4.826834425330162048e-02 1.173941716551780701e-01 -2.664426267147064209e-01 1.837627589702606201e-01 6.909425556659698486e-02 1.330986022949218750e-01 1.330912113189697266e-01 3.149095550179481506e-02 2.419986128807067871e-01 2.318713627755641937e-02 -2.730476856231689453e-01 1.167116537690162659e-01 -6.663178559392690659e-03 4.524284005165100098e-01 2.307801246643066406e-01 2.382082305848598480e-02 -6.003455445170402527e-02
1.430584937334060669e-01 2.978897094726562500e-01 1.172132715582847595e-01 8.599428087472915649e-02 3.228726089000701904e-01 1.180416792631149292e-01 -2.217829078435897827e-01 -1.602159738540649414e-01 1.248611286282539368e-01 -6.880015134811401367e-02 -5.710973590612411499e-02 -1.382892280817031860e-01 1.479560881853103638e-01 7.867123931646347046e-02 1.705152988433837891e-01 -9.109369665384292603e-02 1.706924289464950562e-01 -2.725799381732940674e-01 1.068122386932373047e-01 1.006007045507431030e-01 2.944834828376770020e-01 -6.935101747512817383e-02 -3.485230356454849243e-02 -9.994821250438690186e-02 1.171466112136840820e-01 -1.292531341314315796e-01 1.395640373229980469e-01 -1.123218834400177002e-01 1.289399266242980957e-01 3.457922339439392090e-01 8.346339315176010132e-02 -3.675247132778167725e-01
-1.795180141925811768e-02 -3.698026761412620544e-02 4.593420028686523438e-02 2.873705141246318817e-02 -9.616620838642120361e-03 3.969182372093200684e-01 5.016444250941276550e-02 -2.595570385456085205e-01 -1.063231285661458969e-02 -6.455635279417037964e-02 -4.079943895339965820e-02 4.669987037777900696e-02 1.359259784221649170e-01 -4.958383738994598389e-02 1.025235280394554138e-01 -4.202118813991546631e-01 9.803151339292526245e-02 2.961931750178337097e-02 2.825603485107421875e-01 2.410539686679840088e-01 1.421672254800796509e-01 7.871782034635543823e-02 -1.766459457576274872e-02 3.492712508887052536e-03 -1.165684238076210022e-01 -2.047647535800933838e-01 -3.381858579814434052e-03 -6.776512414216995239e-02 2.699432671070098877e-01 -2.988452911376953125e-01 -5.489367991685867310e-02 -3.888745307922363281e-01
1.568846553564071655e-01 -2.480584196746349335e-02 6.732274591922760010e-02 -3.440240770578384399e-02 1.710278689861297607e-01 2.560929656028747559e-01 -8.411717414855957031e-02 -3.504872694611549377e-02 4.934199526906013489e-02 2.090477496385574341e-01 -2.115135490894317627e-01 -1.130095794796943665e-01 2.035501599311828613e-01 -1.398792117834091187e-01 8.163036406040191650e-02 -3.272386789321899414e-01 2.089887261390686035e-01 3.204008638858795166e-01 -1.246679276227951050e-01 1.006744727492332458e-01 2.373374253511428833e-01 -3.406349122524261475e-01 1.029878705739974976e-01 -4.435011371970176697e-02 3.620146587491035461e-02 -2.476032376289367676e-01 -1.956792920827865601e-01 -1.160160452127456665e-01 1.878998577594757080e-01 5.325852334499359131e-02 2.209871113300323486e-01 -1.709803789854049683e-01
2.296099364757537842e-01 -5.076881125569343567e-02 2.381210774183273315e-01 -1.009027063846588135e-01 1.056469604372978210e-01 3.114421665668487549e-01 1.224868744611740112e-01 7.143677026033401489e-02 5.219138786196708679e-02 -1.718804985284805298e-01 2.839144505560398102e-02 7.424760609865188599e-02 5.785596370697021484e-02 -1.166231092065572739e-02 1.559401452541351318e-01 -1.241694390773773193e-01 1.694753915071487427e-01 5.551537126302719116e-02 4.228773713111877441e-02 2.184157632291316986e-02 7.914919406175613403e-02 1.080889329314231873e-01 -2.706131339073181152e-01 -1.626195758581161499e-01 4.562960937619209290e-02 -1.577763557434082031e-01 -1.788307726383209229e-01 -3.375527560710906982e-01 3.206839263439178467e-01 2.022605389356613159e-01 2.423226982355117798e-01 -3.750887513160705566e-01
1.374482959508895874e-01 -7.539939135313034058e-02 2.204262316226959229e-01 -2.058478593826293945e-01 8.268906176090240479e-02 2.535808682441711426e-01 -1.999979019165039062e-01 -5.304031074047088623e-02 -1.968705952167510986e-01 -3.197935223579406738e-02 3.915494307875633240e-02 3.073927760124206543e-01 1.032555028796195984e-01 -1.698015071451663971e-02 1.518986523151397705e-01 -3.464824259281158447e-01 1.877701431512832642e-01 -1.430511176586151123e-01 1.188302189111709595e-01 8.979665488004684448e-02 1.355874091386795044e-01 -6.453009694814682007e-02 -9.321964532136917114e-02 -3.230858966708183289e-02 -1.002864614129066467e-01 6.774283945560455322e-02 -5.490533635020256042e-02 -7.951472699642181396e-02 3.271194994449615479e-01 1.591479778289794922e-01 -1.487593203783035278e-01 -4.381735026836395264e-01
-4.878086224198341370e-02 -1.586667448282241821e-01 5.749093741178512573e-02 3.262080848217010498e-01 4.832954332232475281e-02 1.041816845536231995e-01 -5.782403051853179932e-02 -2.179292142391204834e-01 1.846633478999137878e-02 2.277036756277084351e-02 -5.120988190174102783e-02 -8.838369697332382202e-02 2.196561396121978760e-01 -9.966614842414855957e-02 1.758336424827575684e-01 -2.296170145273208618e-01 1.936620101332664490e-02 -1.474825143814086914e-01 -1.108020171523094177e-01 1.598657108843326569e-02 -1.511014550924301147e-01 -2.940241396427154541e-01 2.835230901837348938e-02 2.605285942554473877e-01 -3.992816060781478882e-02 -3.611963093280792236e-01 -4.023343324661254883e-02 -1.960821747779846191e-01 1.345819979906082153e-01 -3.175534605979919434e-01 2.617257833480834961e-01 -2.709027528762817383e-01
2.293862253427505493e-01 3.214973211288452148e-01 5.856482684612274170e-02 -2.629176378250122070e-01 -1.816439032554626465e-01 4.708605259656906128e-02 2.036225423216819763e-02 2.502567367628216743e-03 -8.851961232721805573e-03 4.119106754660606384e-02 -3.604724258184432983e-02 1.146744117140769958e-01 -9.926758706569671631e-03 -6.979108601808547974e-02 3.343160748481750488e-01 -1.045146957039833069e-01 -7.575047761201858521e-02 -2.777228057384490967e-01 1.297552231699228287e-02 -2.271853014826774597e-02 1.364344358444213867e-01 1.104470118880271912e-01 2.220439314842224121e-01 -9.618411213159561157e-02 -3.145378530025482178e-01 3.513778448104858398e-01 -7.450018078088760376e-02 -5.697475373744964600e-02 2.517936527729034424e-01 -8.189156651496887207e-02 9.682966023683547974e-02 -3.291645646095275879e-01
1.818831413984298706e-01 2.148618400096893311e-01 -2.531400024890899658e-01 -1.437812298536300659e-01 2.045376785099506378e-02 8.934354037046432495e-02 -2.527536079287528992e-02 -2.099240720272064209e-01 1.403562426567077637e-01 1.604971475899219513e-02 -2.388306558132171631e-01 -1.939475983381271362e-01 1.496762335300445557e-01 1.512321382761001587e-01 2.956524193286895752e-01 7.636176049709320068e-02 1.358129978179931641e-01 -2.277005612850189209e-01 -1.472132205963134766e-01 6.224370747804641724e-02 5.032298341393470764e-02 -1.192127242684364319e-01 -9.742408990859985352e-02 -1.887254975736141205e-02 -1.209343373775482178e-01 -6.301061366684734821e-04 -1.999713713303208351e-03 -1.240364611148834229e-01 3.483990430831909180e-01 -1.792088896036148071e-01 -4.322834312915802002e-01 -1.922294944524765015e-01
5.824853479862213135e-02 -1.447440236806869507e-01 3.376023843884468079e-02 6.129162758588790894e-02 7.422017399221658707e-03 -1.760484278202056885e-02 9.057876653969287872e-03 1.066041439771652222e-01 -1.117678359150886536e-01 2.052528560161590576e-01 -3.188167512416839600e-01 1.356664299964904785e-01 4.169227778911590576e-01 -7.327304035425186157e-02 8.477389812469482422e-02 7.575871795415878296e-02 1.408681124448776245e-01 -6.679878383874893188e-02 2.278290390968322754e-01 2.000789195299148560e-01 1.441370695829391479e-01 8.546640723943710327e-02 -3.645800948143005371e-01 8.710213005542755127e-03 -1.063044071197509766e-01 -2.797907590866088867e-01 -3.081563115119934082e-02 -3.172711730003356934e-01 2.858410179615020752e-01 1.710282415151596069e-01 -3.911056742072105408e-02 -1.056467220187187195e-01
-4.304202739149332047e-03 -2.366739511489868164e-02 2.076379060745239258e-01 -4.334191977977752686e-02 4.339160397648811340e-02 1.924441754817962646e-01 -8.711349219083786011e-02 6.026158854365348816e-02 3.115960396826267242e-02 2.367054522037506104e-01 1.882116347551345825e-01 9.848672151565551758e-02 9.982600063085556030e-02 -1.947681605815887451e-01 1.273340731859207153e-01 -4.845132827758789062e-01 3.425896540284156799e-02 -3.347072601318359375e-01 -9.077246487140655518e-02 1.859919540584087372e-02 2.158512324094772339e-01 -7.836930453777313232e-02 -2.250788956880569458e-01 1.064706780016422272e-02 -1.466314047574996948e-01 4.666234925389289856e-02 -1.948281675577163696e-01 -3.588382899761199951e-01 1.462945342063903809e-01 1.337737143039703369e-01 1.105310618877410889e-01 -1.899728924036026001e-01
3.001568317413330078e-01 2.182537466287612915e-01 1.512596458196640015e-01 -5.833330377936363220e-02 8.299265056848526001e-02 4.494586288928985596e-01 -3.079693764448165894e-02 -1.488511711359024048e-01 -3.571379482746124268e-01 -2.619345299899578094e-02 1.477852743119001389e-02 -1.272754520177841187e-01 7.072447985410690308e-02 -3.331840783357620239e-02 1.178904026746749878e-01 -1.915269196033477783e-01 1.363732665777206421e-01 -1.356030404567718506e-01 6.113553792238235474e-02 2.049278281629085541e-02 2.006402425467967987e-02 1.782161295413970947e-01 -7.329280674457550049e-02 -2.340187691152095795e-02 -6.397405266761779785e-02 -3.209539130330085754e-02 -1.800525933504104614e-01 -2.375010401010513306e-01 2.581011652946472168e-01 -7.312347739934921265e-02 7.388321310281753540e-02 -3.899260461330413818e-01
6.334714591503143311e-02 -8.080527931451797485e-02 7.040310651063919067e-02 1.707929521799087524e-01 2.019895315170288086e-01 2.570311129093170166e-01 1.702757366001605988e-02 -1.438503116369247437e-01 -1.960788071155548096e-01 2.612994015216827393e-01 -3.352784737944602966e-02 1.537279933691024780e-01 -1.821265071630477905e-01 -2.720406353473663330e-01 4.894325137138366699e-02 -4.088650643825531006e-01 2.664939761161804199e-01 -9.408124536275863647e-02 -6.445832550525665283e-02 6.366640329360961914e-02 2.217268198728561401e-01 1.407969649881124496e-02 -9.385274350643157959e-02 -9.963306784629821777e-02 -6.558305770158767700e-02 -5.871551111340522766e-02 -1.877351999282836914e-01 -3.519672751426696777e-01 1.431812345981597900e-01 -6.423996388912200928e-02 1.195783987641334534e-01 -2.393426448106765747e-01
1.990314573049545288e-01 -1.572248041629791260e-01 4.471426829695701599e-02 9.037510305643081665e-02 1.929087936878204346e-01 1.530097126960754395e-01 -2.118356525897979736e-01 -2.097279876470565796e-01 5.100459605455398560e-02 1.221278980374336243e-01 1.914819329977035522e-02 -1.491185575723648071e-01 -8.762683719396591187e-02 7.003019563853740692e-03 3.058395087718963623e-01 -1.246414184570312500e-01 1.902427673339843750e-01 -3.804943859577178955e-01 2.181378453969955444e-01 -4.275100827217102051e-01 -1.163531988859176636e-01 -1.041820738464593887e-03 1.189943924546241760e-01 2.373809739947319031e-02 -1.072288155555725098e-01 -1.056508049368858337e-01 -1.741582304239273071e-01 -5.525879934430122375e-02 3.457471132278442383e-01 -1.742485351860523224e-02 4.548653587698936462e-02 -3.943782299757003784e-02
1.809817403554916382e-01 2.597625851631164551e-01 2.047611214220523834e-02 -1.164349764585494995e-01 -1.925531215965747833e-02 -9.134141728281974792e-03 -1.094401441514492035e-02 -7.918880134820938110e-02 -4.152461886405944824e-01 -1.131183281540870667e-01 -2.997369170188903809e-01 -2.266670018434524536e-02 -7.031166553497314453e-02 -4.415877163410186768e-02 1.242647841572761536e-01 1.130895316600799561e-01 2.164671123027801514e-01 -1.876705586910247803e-01 -2.662954032421112061e-01 1.154177337884902954e-01 -1.017548441886901855e-01 3.089676320087164640e-04 -3.158752992749214172e-02 -2.978822588920593262e-01 7.664299011230468750e-02 -3.200119733810424805e-01 -7.789818482706323266e-05 -2.156838178634643555e-01 2.676004469394683838e-01 5.311612039804458618e-03 2.190163880586624146e-01 -1.656372547149658203e-01
9.244117885828018188e-02 -1.211989149451255798e-01 2.831249833106994629e-01 -1.605097502470016479e-01 -9.681346267461776733e-02 -2.453900314867496490e-02 -1.387766450643539429e-01 -6.135295610874891281e-03 1.245011687278747559e-01 1.883583515882492065e-01 -3.055681586265563965e-01 -6.424967944622039795e-02 3.156594932079315186e-01 1.305427551269531250e-01 1.914145648479461670e-01 -1.730733364820480347e-01 1.893016993999481201e-01 -4.335244297981262207e-01 -1.257911026477813721e-01 -5.049363151192665100e-02 1.861420124769210815e-01 -1.813406310975551605e-02 -3.616807609796524048e-02 -8.129400759935379028e-02 -3.201169669628143311e-01 1.358733922243118286e-01 -1.495395004749298096e-01 -8.854180574417114258e-02 2.269276231527328491e-01 3.379661589860916138e-02 9.169411659240722656e-02 1.121815443038940430e-01
7.208248972892761230e-02 -8.108498156070709229e-02 2.798962220549583435e-02 -1.611373871564865112e-01 -2.263458073139190674e-02 1.241789758205413818e-01 9.805982559919357300e-02 -1.175691410899162292e-01 2.621270716190338135e-01 -9.602240473031997681e-02 -6.019938364624977112e-02 -2.021696716547012329e-01 6.650120764970779419e-02 -9.268002957105636597e-02 1.144734323024749756e-01 -2.023324370384216309e-01 1.137464717030525208e-01 -5.208452790975570679e-02 2.076078057289123535e-01 -2.473944276571273804e-01 1.924065798521041870e-01 -3.338477015495300293e-01 5.494199693202972412e-02 2.650950849056243896e-01 -1.830852329730987549e-01 -1.793534606695175171e-01 1.050987914204597473e-01 -2.054775804281234741e-01 1.494995653629302979e-01 -1.615507155656814575e-01 3.138751685619354248e-01 -3.535281717777252197e-01
-4.398428648710250854e-02 1.557522565126419067e-01 -6.204856559634208679e-02 4.524388536810874939e-02 1.230362579226493835e-01 -1.996690034866333008e-02 1.266463547945022583e-01 -3.288139700889587402e-01 1.779355704784393311e-01 1.215578243136405945e-02 -4.068972170352935791e-01 1.958891302347183228e-01 -9.758532047271728516e-03 2.453205883502960205e-01 1.965168565511703491e-01 -2.647914588451385498e-01 -1.342210769653320312e-01 -1.441104412078857422e-01 -4.532596562057733536e-03 -8.359192311763763428e-02 2.130337804555892944e-01 1.773121953010559082e-01 6.231521442532539368e-02 -1.866795718669891357e-01 -2.637899518013000488e-01 -1.900685876607894897e-01 -1.011855453252792358e-01 -2.993430793285369873e-01 9.863480180501937866e-02 -4.195950180292129517e-02 1.631776839494705200e-01 -1.357881873846054077e-01
1.385374814271926880e-01 -2.125281468033790588e-02 2.866525352001190186e-01 4.617490991950035095e-02 2.724319100379943848e-01 4.331130906939506531e-02 1.779796034097671509e-01 -2.786942571401596069e-02 1.391185969114303589e-01 2.625789493322372437e-02 -1.253088712692260742e-01 2.522306740283966064e-01 4.069486558437347412e-01 -7.399369776248931885e-02 5.604702048003673553e-03 1.211851462721824646e-02 1.342284530401229858e-01 -1.135599836707115173e-01 1.280671060085296631e-01 3.079636394977569580e-01 8.974505215883255005e-02 3.385779634118080139e-02 -9.271427243947982788e-02 4.043752327561378479e-02 -7.993137091398239136e-02 -3.347400724887847900e-01 3.236361220479011536e-02 -1.955159381031990051e-02 1.694186478853225708e-01 1.990811228752136230e-01 1.096785664558410645e-01 -3.937718868255615234e-01
1.994218826293945312e-01 -1.758225820958614349e-02 1.415505707263946533e-01 -1.118766665458679199e-01 -1.042844802141189575e-01 4.952408373355865479e-02 2.238358259201049805e-01 1.895545981824398041e-02 6.304873526096343994e-02 9.139113873243331909e-02 -4.102343618869781494e-01 1.601393371820449829e-01 4.073114693164825439e-01 2.419631332159042358e-01 7.402711361646652222e-02 -4.069263115525245667e-02 1.034849360585212708e-01 -3.030549287796020508e-01 -2.048397213220596313e-01 1.162376031279563904e-01 8.886679261922836304e-02 -1.641670316457748413e-01 1.091891825199127197e-01 2.368406206369400024e-02 -1.426298618316650391e-01 7.597080618143081665e-02 -2.027647495269775391e-01 -2.373485267162322998e-01 2.226431518793106079e-01 -1.993024200201034546e-01 8.301755785942077637e-02 -2.511923015117645264e-02
2.134722173213958740e-01 -1.117700897157192230e-02 1.188567206263542175e-01 4.553127661347389221e-02 1.567467488348484039e-02 3.789533162489533424e-03 8.776418864727020264e-02 5.081518553197383881e-03 3.106193840503692627e-01 9.869517385959625244e-02 -7.039115577936172485e-02 3.558037802577018738e-02 2.339858263731002808e-01 -6.684517115354537964e-02 2.806156575679779053e-01 -1.940850019454956055e-01 1.441704332828521729e-01 -3.439036309719085693e-01 2.027122527360916138e-01 9.769036620855331421e-02 -1.605166196823120117e-01 -6.974195130169391632e-03 -1.007131673395633698e-02 -3.688364923000335693e-01 -1.931071877479553223e-01 -4.096477031707763672e-01 9.447373449802398682e-02 -2.333587408065795898e-01 1.394918654114007950e-02 9.755600988864898682e-02 9.138634055852890015e-02 -6.201167777180671692e-02
1.661769598722457886e-01 -1.009482666850090027e-01 5.270281061530113220e-02 -2.558960616588592529e-01 -2.570993825793266296e-02 1.640883386135101318e-01 -1.868015080690383911e-01 -6.876149773597717285e-02 -3.917365521192550659e-02 -1.940092146396636963e-01 -1.435670256614685059e-01 -1.477193534374237061e-01 -2.587326057255268097e-02 6.244462355971336365e-02 1.113803163170814514e-01 -2.240849584341049194e-01 -6.785278022289276123e-02 -4.070141017436981201e-01 -1.180597841739654541e-01 -1.482900232076644897e-02 2.758348882198333740e-01 -1.525406241416931152e-01 3.100253269076347351e-02 5.656765773892402649e-02 -1.791671812534332275e-01 -4.795591533184051514e-01 2.013643532991409302e-01 -6.157419830560684204e-02 1.087559461593627930e-01 -2.300979010760784149e-02 2.628422975540161133e-01 -4.618457704782485962e-02
3.227380812168121338e-01 4.276671260595321655e-02 1.958286464214324951e-01 -3.949611261487007141e-02 1.068509668111801147e-01 2.407033145427703857e-01 2.418811200186610222e-03 -4.535779822617769241e-03 -4.303639009594917297e-02 3.454853892326354980e-01 -2.344169616699218750e-01 -2.182601243257522583e-01 1.058763042092323303e-01 -1.993703991174697876e-01 7.243338227272033691e-02 -3.880289942026138306e-02 -1.739099919795989990e-01 -1.125041544437408447e-01 -1.643497943878173828e-01 1.570143103599548340e-01 -7.219012081623077393e-02 6.306184828281402588e-02 2.374968230724334717e-01 -1.376633793115615845e-01 -3.379235565662384033e-01 6.417616270482540131e-03 8.621890097856521606e-02 1.327654272317886353e-01 2.564793825149536133e-01 -5.727524310350418091e-02 1.366636157035827637e-01 -3.115535676479339600e-01
-8.017127215862274170e-02 7.431753724813461304e-02 8.177372068166732788e-02 -2.550010681152343750e-01 -1.243593245744705200e-01 7.429443299770355225e-02 -7.341957837343215942e-02 1.171303316950798035e-01 2.972353994846343994e-01 1.097757667303085327e-01 2.850875444710254669e-02 -3.602628037333488464e-02 1.727157384157180786e-01 1.017403453588485718e-01 1.704761981964111328e-01 -2.818173468112945557e-01 5.915560945868492126e-02 -1.691076308488845825e-01 1.890658587217330933e-02 -1.745789870619773865e-02 4.541843384504318237e-02 -3.779915347695350647e-02 1.126233860850334167e-01 -4.430677592754364014e-01 -8.361154794692993164e-02 2.456440031528472900e-02 -9.936732798814773560e-02 4.560372233390808105e-02 5.458123087882995605e-01 -6.225299462676048279e-02 1.593566387891769409e-01 -1.819187253713607788e-01
-6.864998489618301392e-02 2.115266621112823486e-01 1.203005909919738770e-01 -3.415917605161666870e-02 1.116736680269241333e-01 2.009818702936172485e-01 -1.667250096797943115e-01 3.040995635092258453e-02 -3.909872174263000488e-01 3.854090720415115356e-02 -1.366034895181655884e-01 -2.985455095767974854e-01 1.918087303638458252e-01 -1.149261891841888428e-01 1.653106510639190674e-01 -3.116212785243988037e-01 1.725735813379287720e-01 -8.820429444313049316e-02 2.785725891590118408e-02 -3.380605578422546387e-02 1.467864662408828735e-01 1.674802750349044800e-01 -1.638887077569961548e-01 3.718005027621984482e-03 -1.336005777120590210e-01 5.594680830836296082e-02 5.165153369307518005e-02 -2.241222709417343140e-01 2.726097106933593750e-01 -3.209888562560081482e-02 2.119511663913726807e-01 -3.265581130981445312e-01
1.668890863656997681e-01 1.377160400152206421e-01 -2.157915756106376648e-02 8.133758604526519775e-02 2.303299158811569214e-01 -1.016411259770393372e-01 1.212619915604591370e-01 -1.625722050666809082e-01 1.643861234188079834e-01 -4.805973172187805176e-02 -3.353819251060485840e-01 -3.433526158332824707e-01 -1.115176007151603699e-01 8.211977034807205200e-02 2.687808573246002197e-01 2.392692305147647858e-02 -1.200544759631156921e-01 -1.251107901334762573e-01 1.418598741292953491e-01 9.792509675025939941e-02 -1.952509433031082153e-01 -5.758442357182502747e-02 -2.178518921136856079e-01 -1.536176353693008423e-01 -5.089512094855308533e-02 -1.902917474508285522e-01 -2.283783107995986938e-01 -1.327358335256576538e-01 3.808208703994750977e-01 -1.125109121203422546e-01 -7.905360311269760132e-02 -2.123637199401855469e-01
-1.806086674332618713e-02 -2.479337006807327271e-01 2.602266967296600342e-01 -1.053628623485565186e-01 2.211121320724487305e-01 1.802269965410232544e-01 8.467683941125869751e-02 -4.697014018893241882e-02 1.543946415185928345e-01 -6.581712514162063599e-02 -1.805888563394546509e-01 3.539465367794036865e-02 1.381573975086212158e-01 -9.769236296415328979e-02 3.003670871257781982e-01 8.154372125864028931e-02 1.426730901002883911e-01 -4.410111904144287109e-01 -1.868246123194694519e-02 3.421583026647567749e-02 2.130545824766159058e-01 4.065138474106788635e-02 1.070527583360671997e-01 1.460230201482772827e-01 1.643164008855819702e-01 -2.552032172679901123e-01 -2.778767608106136322e-02 -6.319130212068557739e-02 3.822919726371765137e-01 1.722560077905654907e-01 -8.803490549325942993e-02 -6.664637476205825806e-02
9.802533313632011414e-03 -9.364214539527893066e-02 5.908497795462608337e-02 1.919938027858734131e-01 -3.547092899680137634e-02 1.911103725433349609e-01 -6.079270504415035248e-03 -4.972920194268226624e-02 -2.279866486787796021e-01 -1.070844903588294983e-01 3.018395602703094482e-02 1.934814155101776123e-01 -2.420571446418762207e-01 -6.384386867284774780e-02 -1.189373061060905457e-01 -2.114019989967346191e-01 1.433104276657104492e-01 -1.334873586893081665e-01 -6.647193431854248047e-02 3.160931169986724854e-02 9.329471737146377563e-02 -1.930325329303741455e-01 1.627048552036285400e-01 1.952236704528331757e-02 -3.494719266891479492e-01 -1.423119157552719116e-01 -1.049553230404853821e-01 -3.919483125209808350e-01 2.600916922092437744e-01 7.093303650617599487e-02 -1.430512405931949615e-02 -4.366868436336517334e-01
8.864384889602661133e-02 1.703974604606628418e-02 -5.008259788155555725e-03 -9.933328256011009216e-03 3.188646957278251648e-02 -8.205421618185937405e-04 2.253018021583557129e-01 2.440584264695644379e-02 1.106947213411331177e-01 1.002685949206352234e-01 -1.815743148326873779e-01 -7.043933868408203125e-02 -1.047293171286582947e-01 -2.691614627838134766e-01 3.413580358028411865e-01 2.452176213264465332e-01 1.290391385555267334e-01 -1.032392159104347229e-01 -9.542383253574371338e-02 1.982086151838302612e-01 -2.808406762778759003e-02 7.206362485885620117e-02 -1.321877688169479370e-01 -1.464088447391986847e-02 -3.043743968009948730e-02 -2.292890995740890503e-01 -6.439808756113052368e-02 -3.901610970497131348e-01 4.697906076908111572e-01 -2.772975564002990723e-01 4.288577660918235779e-02 -1.017959862947463989e-01
8.945166319608688354e-02 -4.308767989277839661e-02 -5.466549471020698547e-02 -2.488343864679336548e-01 -3.646503016352653503e-02 -1.909069567918777466e-01 -1.493052840232849121e-01 -1.345948278903961182e-01 1.106314882636070251e-01 -1.699231117963790894e-01 4.059481248259544373e-02 2.357852272689342499e-02 1.654093116521835327e-01 -1.950849592685699463e-01 4.397564530372619629e-01 -2.902840077877044678e-01 1.051446124911308289e-01 -2.571438848972320557e-01 -3.532166406512260437e-02 5.413279309868812561e-02 3.815194368362426758e-01 -6.128773465752601624e-02 4.528947174549102783e-02 1.084347218275070190e-01 -4.180572926998138428e-02 -1.178442463278770447e-01 -1.459405869245529175e-01 -5.838568881154060364e-02 3.069375455379486084e-01 2.654840946197509766e-01 -5.350439250469207764e-02 -9.104581177234649658e-02
4.659997671842575073e-02 -1.924871094524860382e-02 -1.096156775020062923e-03 2.766238152980804443e-01 -5.345254018902778625e-02 -5.775734782218933105e-02 -4.475487396121025085e-02 -3.035464882850646973e-01 1.697725504636764526e-01 -1.551202833652496338e-01 -1.969339847564697266e-01 1.578213721513748169e-01 3.995874524116516113e-02 2.074906043708324432e-02 4.468769431114196777e-01 -2.712351083755493164e-01 2.535116486251354218e-02 -3.204149007797241211e-01 1.171501278877258301e-01 -1.848182976245880127e-01 2.037747800350189209e-01 -8.258194476366043091e-02 7.841966301202774048e-02 6.694180518388748169e-02 -1.929702460765838623e-01 3.319337591528892517e-02 7.244133856147527695e-03 -1.817131489515304565e-01 1.833785474300384521e-01 2.616173624992370605e-01 -9.608147293329238892e-02 -1.893400400876998901e-01
5.788306589238345623e-04 -2.101898342370986938e-01 1.050288975238800049e-01 -1.872987747192382812e-01 2.639283239841461182e-01 -1.656628847122192383e-01 -8.151969313621520996e-02 -1.765169352293014526e-01 -1.679530367255210876e-02 -2.554802894592285156e-01 -2.887033522129058838e-01 -1.181513369083404541e-01 -7.666975259780883789e-02 -1.507963985204696655e-01 1.384088546037673950e-01 -1.969364434480667114e-01 2.673089206218719482e-01 -3.167948424816131592e-01 8.737447857856750488e-02 1.744063757359981537e-02 2.729950249195098877e-01 -7.594373542815446854e-03 -4.816179350018501282e-02 -1.120451688766479492e-01 -1.470458805561065674e-01 -1.027463302016258240e-01 -6.304945051670074463e-02 -1.005544960498809814e-01 2.195939123630523682e-01 2.388713210821151733e-01 -1.924477964639663696e-01 -2.599796950817108154e-01
1.837862841784954071e-02 -9.254661947488784790e-02 1.784924715757369995e-01 -1.015908941626548767e-01 3.150071799755096436e-01 2.423091232776641846e-02 -7.554778456687927246e-02 4.844389110803604126e-02 -1.838595867156982422e-01 -2.186438888311386108e-01 -2.494833916425704956e-01 2.054588496685028076e-01 1.229805275797843933e-01 -2.131349407136440277e-02 2.944228053092956543e-01 -2.893236093223094940e-02 1.603419929742813110e-01 -2.696907818317413330e-01 9.459836781024932861e-02 9.742386639118194580e-02 2.923665046691894531e-01 -2.233479171991348267e-01 1.859803944826126099e-01 6.026170775294303894e-02 -1.653089523315429688e-01 1.332528144121170044e-02 -8.603649586439132690e-02 -2.637994587421417236e-01 3.504042029380798340e-01 1.485596746206283569e-01 -1.643617637455463409e-02 -1.086057424545288086e-01
8.208825439214706421e-02 1.305407658219337463e-02 9.213953465223312378e-02 -2.005759030580520630e-01 -2.365555055439472198e-02 1.352113634347915649e-01 6.255788728594779968e-03 -6.091079488396644592e-02 5.548229068517684937e-02 -2.054180353879928589e-01 -2.229559272527694702e-01 -7.355049252510070801e-02 3.849194347858428955e-01 1.921548694372177124e-02 1.930029690265655518e-01 -4.752340912818908691e-01 2.407596856355667114e-01 -2.490600943565368652e-01 -1.227378286421298981e-02 4.810502007603645325e-02 -1.565759479999542236e-01 1.258987188339233398e-01 1.086734160780906677e-01 -3.186129927635192871e-01 -3.398690372705459595e-02 -1.607132554054260254e-01 1.551202833652496338e-01 -1.220658347010612488e-01 1.687809228897094727e-01 5.935426801443099976e-02 1.497942507266998291e-01 1.149348318576812744e-01
3.867872059345245361e-02 -2.053379546850919724e-03 1.362416595220565796e-01 1.381479352712631226e-01 7.824686914682388306e-02 -9.251751005649566650e-02 -1.371994167566299438e-01 -3.244246244430541992e-01 1.062760502099990845e-01 1.379571706056594849e-01 -4.227421432733535767e-02 -3.799503743648529053e-01 1.976689547300338745e-01 1.879603266716003418e-01 -1.111952308565378189e-02 -9.787946939468383789e-02 1.112217605113983154e-01 -1.497670710086822510e-01 9.780903346836566925e-03 1.665031909942626953e-02 3.277420699596405029e-01 -2.445720285177230835e-01 -7.096157222986221313e-02 -3.580266535282135010e-01 -2.988050282001495361e-01 9.480655193328857422e-02 -1.779160946607589722e-01 -5.273202061653137207e-02 2.165457159280776978e-01 -1.187486723065376282e-01 1.383852865546941757e-02 -1.788830310106277466e-01
-3.646583482623100281e-02 -1.234403625130653381e-01 1.482340507209300995e-02 7.917261868715286255e-02 -8.090913295745849609e-02 9.387410432100296021e-02 2.204153835773468018e-01 -2.657599151134490967e-01 2.381545901298522949e-01 -3.004179708659648895e-02 -4.090180099010467529e-01 -1.333230286836624146e-01 2.674621045589447021e-01 1.899728737771511078e-02 1.958653181791305542e-01 -4.021503031253814697e-01 -1.073577180504798889e-01 2.899669408798217773e-01 5.585196241736412048e-02 6.424110382795333862e-02 1.676550209522247314e-01 -6.056402996182441711e-02 7.413554936647415161e-02 -7.921749353408813477e-02 -4.607933387160301208e-02 -4.301612824201583862e-02 -9.694974124431610107e-02 -2.090430855751037598e-01 2.308857738971710205e-01 1.903670579195022583e-01 1.411610543727874756e-01 -1.214584037661552429e-01
-2.078417539596557617e-01 -4.347034543752670288e-02 -7.068085670471191406e-02 -2.983715236186981201e-01 -1.219067648053169250e-01 1.467432379722595215e-01 1.348493993282318115e-01 -2.000777423381805420e-01 2.663225531578063965e-01 2.804919332265853882e-02 -3.102752566337585449e-01 -1.523858904838562012e-01 1.981975883245468140e-01 -1.204526126384735107e-01 1.865654885768890381e-01 -1.821281015872955322e-01 -1.566556394100189209e-01 -2.391213774681091309e-01 -1.335692554712295532e-01 -2.143421908840537071e-03 7.240269333124160767e-02 4.749993607401847839e-02 -2.837426774203777313e-02 1.486184895038604736e-01 -3.584845364093780518e-01 -2.841649651527404785e-01 5.727273598313331604e-02 -6.821535527706146240e-02 9.834209829568862915e-02 -2.869403362274169922e-01 9.692315012216567993e-02 -6.895533204078674316e-02
4.308726787567138672e-01 -2.242782153189182281e-02 1.841683536767959595e-01 1.519376188516616821e-01 -9.599478915333747864e-03 -1.491721868515014648e-01 -1.161748915910720825e-01 -4.046201407909393311e-01 1.120668724179267883e-01 6.230607628822326660e-02 -2.272349745035171509e-01 -9.646055847406387329e-02 1.953783184289932251e-01 2.017426677048206329e-02 -1.176099628210067749e-01 4.403283819556236267e-02 1.155994385480880737e-01 1.081876754760742188e-01 -1.503581553697586060e-01 4.124858975410461426e-02 9.341325610876083374e-02 4.071054235100746155e-02 5.796669051051139832e-02 -1.157825142145156860e-01 -3.008176684379577637e-01 -2.073280662298202515e-01 -9.506216645240783691e-02 -4.024588316679000854e-02 2.453555464744567871e-01 -2.891543209552764893e-01 -1.033238694071769714e-01 -2.245172262191772461e-01
8.295340836048126221e-02 -3.041833452880382538e-02 1.438242793083190918e-01 -1.231208294630050659e-01 2.672121822834014893e-01 1.559739466756582260e-02 -2.331366389989852905e-02 -4.449188709259033203e-01 1.383271515369415283e-01 -1.223206706345081329e-02 -4.082360267639160156e-01 1.282314807176589966e-01 5.667253211140632629e-02 6.198298931121826172e-02 8.821706473827362061e-02 -1.638523638248443604e-01 -1.782366335391998291e-01 -3.112977445125579834e-01 1.250910609960556030e-01 -4.807666689157485962e-02 -1.334566175937652588e-01 9.659029543399810791e-02 -9.041606634855270386e-02 1.126782745122909546e-01 -1.471327990293502808e-01 -3.333495557308197021e-01 -1.073148623108863831e-01 -1.940487176179885864e-01 2.003351300954818726e-01 -1.404625177383422852e-01 3.047657944262027740e-02 -6.899567693471908569e-02
1.881700456142425537e-01 -2.064915448427200317e-01 -5.318220332264900208e-02 -9.150981903076171875e-02 1.128422617912292480e-01 -1.667832024395465851e-02 -1.615223661065101624e-02 -2.781314849853515625e-01 1.440422981977462769e-01 -2.374610751867294312e-01 -6.555043905973434448e-02 2.589586004614830017e-02 -1.776599558070302010e-03 -6.142336130142211914e-02 2.572498321533203125e-01 -1.837432086467742920e-01 -1.425561904907226562e-01 -3.755196034908294678e-01 5.750057287514209747e-03 2.897020280361175537e-01 2.653964757919311523e-01 -1.024093702435493469e-01 2.462893724441528320e-01 -1.754326629452407360e-03 -2.238342612981796265e-01 -2.043234258890151978e-01 2.860872745513916016e-01 -9.595719724893569946e-02 1.469079107046127319e-01 -3.698341548442840576e-02 1.611496508121490479e-01 1.248933076858520508e-01
1.021196097135543823e-01 1.041361615061759949e-01 -9.982720017433166504e-03 -2.485839575529098511e-01 1.293985545635223389e-01 -9.938029199838638306e-02 -1.723522320389747620e-02 -3.172221407294273376e-02 1.269778311252593994e-01 -8.073942735791206360e-03 -3.861061334609985352e-01 -2.315536737442016602e-01 -6.271501630544662476e-02 7.675522565841674805e-02 2.393615245819091797e-01 -1.332244556397199631e-02 -2.350078709423542023e-02 -8.864096552133560181e-02 -9.407682716846466064e-02 1.155676543712615967e-01 -1.581601500511169434e-01 -1.765245795249938965e-01 2.757180109620094299e-02 -2.879540808498859406e-02 1.725362241268157959e-01 -2.706426084041595459e-01 -2.977664768695831299e-01 -2.059799581766128540e-01 5.049203038215637207e-01 -9.956530481576919556e-02 -1.046367809176445007e-01 -6.658773124217987061e-02
2.436256706714630127e-01 -1.074410080909729004e-01 1.435243785381317139e-01 -9.859841316938400269e-02 1.199762821197509766e-01 2.155713587999343872e-01 7.905077934265136719e-02 3.071436658501625061e-02 -3.493227958679199219e-01 1.095285452902317047e-02 -1.313079595565795898e-01 -2.219359725713729858e-01 1.295311450958251953e-01 1.004847213625907898e-01 8.371341042220592499e-03 9.870756417512893677e-02 3.433144688606262207e-01 -9.675835072994232178e-02 -1.659715175628662109e-01 1.170025691390037537e-01 1.908143013715744019e-01 7.978221774101257324e-02 -5.347542930394411087e-03 -2.162294685840606689e-01 -1.522025167942047119e-01 -1.918316185474395752e-01 -1.787478476762771606e-02 -1.839495003223419189e-01 3.383891880512237549e-01 -2.775045633316040039e-01 6.977336108684539795e-02 -2.384601682424545288e-01
6.741996109485626221e-02 -3.008295036852359772e-02 8.131398260593414307e-02 -4.094099253416061401e-02 4.938409850001335144e-02 2.205532789230346680e-01 -1.036894842982292175e-01 5.518071353435516357e-03 7.248699665069580078e-02 9.066656231880187988e-02 -2.195097133517265320e-02 -2.049799263477325439e-01 1.588193029165267944e-01 -2.749064750969409943e-02 2.085407078266143799e-01 -3.870670497417449951e-01 3.337779343128204346e-01 -3.373505473136901855e-01 -9.366056323051452637e-02 -1.066431477665901184e-01 4.417785257101058960e-02 -2.296743690967559814e-01 2.695376574993133545e-01 1.447506397962570190e-01 -2.010145485401153564e-01 -6.611160468310117722e-03 1.322834007441997528e-02 -2.335609346628189087e-01 2.751078307628631592e-01 -1.532244980335235596e-01 5.072938278317451477e-02 2.419892847537994385e-01
3.181442916393280029e-01 8.924420177936553955e-02 -2.183489054441452026e-01 -1.434394810348749161e-02 3.678556680679321289e-01 5.185557156801223755e-02 5.583593249320983887e-02 -3.206283226609230042e-02 -5.716050043702125549e-02 9.000331163406372070e-02 -2.236728221178054810e-01 -8.807899057865142822e-02 1.267264932394027710e-01 9.317761659622192383e-02 9.554552286863327026e-02 -5.117132142186164856e-02 1.466564536094665527e-01 1.218397635966539383e-02 -9.850201755762100220e-02 -1.508844196796417236e-01 -1.993363536894321442e-02 -9.256476908922195435e-02 -1.770317107439041138e-01 -7.048860192298889160e-03 -3.009341955184936523e-01 -1.108270362019538879e-01 -1.164243668317794800e-01 -1.411340087652206421e-01 5.579050183296203613e-01 2.426635473966598511e-02 -2.285232096910476685e-01 -1.651025190949440002e-02
5.821197107434272766e-02 -3.382114768028259277e-01 -2.348825931549072266e-01 1.853071302175521851e-01 1.361406445503234863e-01 1.962146311998367310e-01 2.243140190839767456e-01 -1.057371199131011963e-01 -2.166190147399902344e-01 -8.451398462057113647e-02 -1.246762126684188843e-01 -1.235377639532089233e-01 4.776398837566375732e-02 -2.614136040210723877e-01 5.819493904709815979e-02 -2.883298397064208984e-01 -8.752649277448654175e-02 3.496342897415161133e-02 -2.269173562526702881e-01 -5.678636208176612854e-02 -4.566361755132675171e-02 4.467998072504997253e-02 -7.576979231089353561e-03 -7.037115842103958130e-02 -2.159425467252731323e-01 -1.311479359865188599e-01 1.700805425643920898e-01 -1.085266247391700745e-01 4.327531456947326660e-01 1.593125611543655396e-01 1.454421728849411011e-01 -1.453850865364074707e-01
2.494055777788162231e-02 -2.495008856058120728e-01 -1.127354800701141357e-01 2.382313758134841919e-01 -1.560080498456954956e-01 -1.895678602159023285e-02 7.239313423633575439e-02 -1.823979914188385010e-01 -3.803443908691406250e-02 -1.115395352244377136e-01 -3.373594209551811218e-02 -6.900385953485965729e-03 1.134371533989906311e-01 -1.010436341166496277e-01 1.255915313959121704e-01 -2.470337301492691040e-01 -4.531150683760643005e-02 8.847711980342864990e-02 -1.533385664224624634e-01 3.146092593669891357e-01 2.004201561212539673e-01 -1.646582186222076416e-01 -1.490209996700286865e-01 -9.168238192796707153e-02 8.005468174815177917e-03 -3.371327221393585205e-01 -7.057321816682815552e-02 -3.391022086143493652e-01 2.845297157764434814e-01 1.814624071121215820e-01 1.194805204868316650e-01 -3.120653033256530762e-01
4.875208251178264618e-03 1.292696744203567505e-01 -1.278564333915710449e-01 1.694849580526351929e-01 1.298240721225738525e-01 6.808601319789886475e-02 -1.321609169244766235e-01 -4.124182164669036865e-01 -4.303441848605871201e-03 -8.698448800714686513e-05 -1.947329044342041016e-01 -2.967669628560543060e-02 -1.071754693984985352e-01 -1.487280149012804031e-02 2.897932231426239014e-01 -3.519785404205322266e-02 -3.527765721082687378e-02 -2.134157419204711914e-01 -1.654250174760818481e-01 6.400159746408462524e-02 -7.189101725816726685e-02 1.707442998886108398e-01 -7.612333446741104126e-02 3.019757382571697235e-02 -7.020872831344604492e-02 -2.680014967918395996e-01 3.049343228340148926e-01 1.584270596504211426e-01 4.486825764179229736e-01 4.914976283907890320e-02 2.465687394142150879e-01 -1.214663088321685791e-01
-1.130629554390907288e-01 2.348189651966094971e-01 -5.465036258101463318e-02 -4.244453087449073792e-02 1.410817541182041168e-02 1.681418716907501221e-01 2.259640246629714966e-01 -4.330431222915649414e-01 1.619589887559413910e-02 2.384118363261222839e-02 -2.444201558828353882e-01 -4.467885941267013550e-02 3.900489509105682373e-01 -1.275766044855117798e-01 7.040612399578094482e-02 -5.185560509562492371e-02 1.127338781952857971e-01 -1.803602129220962524e-01 -4.475608095526695251e-02 -3.247506171464920044e-02 1.543650683015584946e-02 -3.259996771812438965e-01 7.257115095853805542e-02 -2.886457145214080811e-01 -8.120826631784439087e-02 -8.321624249219894409e-02 -2.424206137657165527e-01 -2.406853139400482178e-01 5.914946272969245911e-02 9.763062000274658203e-02 2.036517299711704254e-02 -1.858711689710617065e-01
4.212085306644439697e-01 -1.182355284690856934e-01 8.580795675516128540e-02 -4.783476516604423523e-02 5.499743670225143433e-02 3.285745531320571899e-02 5.050542578101158142e-02 -3.079729080200195312e-01 -1.410754323005676270e-01 4.044564366340637207e-01 -2.259155660867691040e-01 -5.037479847669601440e-02 1.805015057325363159e-01 4.528656601905822754e-02 1.027334406971931458e-01 -1.173204407095909119e-01 8.208217471837997437e-02 -6.625412404537200928e-02 -1.484994888305664062e-01 6.418554484844207764e-02 -9.599511325359344482e-02 -1.760297417640686035e-01 -5.803396180272102356e-02 -3.377293050289154053e-02 -2.608667016029357910e-01 -3.213289976119995117e-01 2.455838918685913086e-01 -1.224224567413330078e-01 4.120947420597076416e-02 2.240547686815261841e-01 1.329919844865798950e-01 -5.692597851157188416e-02
-1.126790493726730347e-01 -8.004156500101089478e-02 3.159500658512115479e-02 7.351634651422500610e-02 8.631560206413269043e-02 2.594259679317474365e-01 2.056158781051635742e-01 -2.931460738182067871e-01 2.436061203479766846e-01 2.326388508081436157e-01 -2.588374316692352295e-01 -1.873932182788848877e-01 2.585698664188385010e-01 -4.626275971531867981e-02 2.548509240150451660e-01 -2.952660322189331055e-01 -2.795380651950836182e-01 -1.267798840999603271e-01 7.175762206315994263e-02 -1.374693363904953003e-01 2.019307017326354980e-01 -3.906474262475967407e-02 -1.734575070440769196e-02 -2.783491313457489014e-01 -3.995230421423912048e-02 8.340578526258468628e-02 -1.888986378908157349e-01 -2.278752624988555908e-03 1.945165544748306274e-01 -2.111932262778282166e-02 6.808365881443023682e-02 -9.654133021831512451e-02
1.744228303432464600e-01 -2.292852401733398438e-01 2.304142117500305176e-01 -2.069179564714431763e-01 4.185444489121437073e-02 1.135268211364746094e-01 -1.591679304838180542e-01 -1.641673147678375244e-01 -1.252464856952428818e-02 1.841073632240295410e-01 -1.271625012159347534e-01 -8.515085279941558838e-02 2.979603828862309456e-03 1.860222071409225464e-01 -1.327759474515914917e-01 -2.786860167980194092e-01 2.127245217561721802e-01 -1.432310640811920166e-01 -3.502231091260910034e-02 4.127180203795433044e-02 5.969043076038360596e-02 -1.071576178073883057e-01 -2.397695779800415039e-01 4.346911609172821045e-02 -1.089583039283752441e-01 -1.752392798662185669e-01 -1.277330964803695679e-01 -3.757330775260925293e-01 3.365344703197479248e-01 2.920412123203277588e-01 1.218804419040679932e-01 1.009958088397979736e-01
-1.388467103242874146e-01 -2.218238562345504761e-01 7.206387072801589966e-02 -2.254163026809692383e-01 4.491763189435005188e-02 1.764013469219207764e-01 -2.025111466646194458e-01 2.406172221526503563e-03 5.889051035046577454e-02 -7.208689115941524506e-03 -5.945543572306632996e-02 1.864095330238342285e-01 1.945699304342269897e-01 -1.232125908136367798e-01 4.865123331546783447e-01 -7.311695069074630737e-02 -2.392141381278634071e-03 -3.384442627429962158e-01 -6.404309719800949097e-02 8.239793777465820312e-02 2.649677693843841553e-01 -1.772010922431945801e-01 9.061889350414276123e-02 4.391093924641609192e-02 -1.340947858989238739e-02 -7.646036893129348755e-02 2.723035868257284164e-03 -2.064930796623229980e-01 3.207952082157135010e-01 2.653971612453460693e-01 6.758541613817214966e-02 -2.646881714463233948e-02
1.152632683515548706e-01 -6.029863841831684113e-03 4.543634504079818726e-02 1.002280935645103455e-01 -1.148698404431343079e-01 -3.692890331149101257e-02 2.568491995334625244e-01 -4.083495438098907471e-01 1.656586825847625732e-01 -2.196047604084014893e-01 -4.396049976348876953e-01 1.337052434682846069e-01 5.942891538143157959e-02 8.496978133916854858e-02 1.478430349379777908e-03 -1.626160740852355957e-01 -1.990348547697067261e-01 -1.519462373107671738e-02 -1.552579402923583984e-01 -6.924642622470855713e-02 6.611084938049316406e-02 -7.894534617662429810e-02 1.031896546483039856e-01 -1.693655736744403839e-02 3.155073896050453186e-02 -1.138217225670814514e-01 -2.248491048812866211e-01 -6.508268415927886963e-02 3.195955455303192139e-01 1.505461633205413818e-01 1.585704237222671509e-01 -3.071062564849853516e-01
-1.017606034874916077e-01 8.184108883142471313e-02 1.148813292384147644e-01 -1.157251596450805664e-01 -2.171825766563415527e-01 2.747500538825988770e-01 2.249433696269989014e-01 -3.512468338012695312e-01 8.264124393463134766e-02 1.966366022825241089e-01 -3.065023124217987061e-01 -9.681355208158493042e-02 3.982713222503662109e-01 -3.417542204260826111e-02 3.433885052800178528e-02 -1.934076994657516479e-01 2.400739789009094238e-01 -9.285330027341842651e-02 4.565306007862091064e-02 -8.378848433494567871e-02 4.305309057235717773e-02 -2.507220506668090820e-01 -7.778407074511051178e-03 -4.482231661677360535e-02 4.471966251730918884e-02 -9.357210248708724976e-02 -1.281816661357879639e-01 -2.957481741905212402e-01 2.140892893075942993e-01 -9.658247232437133789e-02 2.400653623044490814e-02 1.712347264401614666e-03
6.873526424169540405e-02 2.002766542136669159e-02 1.852442771196365356e-01 -1.476834565401077271e-01 1.732049882411956787e-01 -4.816788062453269958e-02 1.483837962150573730e-01 -2.694380581378936768e-01 1.972243040800094604e-01 5.900038406252861023e-02 -3.543867468833923340e-01 2.212752401828765869e-01 -1.644558086991310120e-02 2.186347544193267822e-01 7.816190272569656372e-02 -8.174663037061691284e-02 -2.980095148086547852e-01 -3.119359910488128662e-01 2.866859920322895050e-02 1.020935326814651489e-01 5.532076209783554077e-02 8.656860142946243286e-02 -1.560569461435079575e-02 -1.119391173124313354e-01 -1.615451127290725708e-01 -3.883664906024932861e-01 -9.534747898578643799e-02 -1.891800761222839355e-01 2.811150252819061279e-01 -6.843617185950279236e-03 1.087684854865074158e-01 -2.497036010026931763e-02
1.369544118642807007e-01 7.903889566659927368e-02 -1.231048535555601120e-02 -3.019011765718460083e-02 3.122517280280590057e-02 8.409182727336883545e-02 1.735324561595916748e-01 -2.665176987648010254e-01 -2.243582531809806824e-02 1.449543833732604980e-01 -1.759316623210906982e-01 -1.969634443521499634e-01 2.739984169602394104e-02 -1.757818758487701416e-01 4.118186607956886292e-02 -3.821845948696136475e-01 -2.358225546777248383e-02 -2.153353691101074219e-01 -4.458094760775566101e-02 -1.315092593431472778e-01 4.804330691695213318e-02 -3.481449484825134277e-01 -2.542611062526702881e-01 1.594986021518707275e-01 -1.464629620313644409e-01 -3.599306941032409668e-01 2.493573278188705444e-01 -1.447454839944839478e-01 2.319980561733245850e-01 8.021250367164611816e-02 1.392658650875091553e-01 -2.181719802320003510e-02
2.108007967472076416e-01 3.199066966772079468e-02 3.055205568671226501e-02 -1.905572265386581421e-01 9.770301729440689087e-02 8.112572133541107178e-02 -1.409110426902770996e-01 -3.863728940486907959e-01 8.830117434263229370e-02 -2.211086452007293701e-02 -4.330027699470520020e-01 1.184757277369499207e-01 1.125386357307434082e-01 -2.591002359986305237e-02 8.799478411674499512e-02 -2.458780407905578613e-01 -1.798046529293060303e-01 -4.184218347072601318e-01 1.409986913204193115e-01 2.923970855772495270e-02 -2.104149162769317627e-01 4.100989550352096558e-02 -1.010682154446840286e-02 -1.858438737690448761e-02 -4.511591047048568726e-02 -1.508684605360031128e-01 1.277097314596176147e-01 -2.929324507713317871e-01 7.865432649850845337e-02 -7.228440791368484497e-02 -8.588740974664688110e-02 -1.429258882999420166e-01
2.087723463773727417e-01 -1.426530629396438599e-01 7.052832841873168945e-02 -2.122811526060104370e-01 2.385706603527069092e-01 1.218308508396148682e-02 -1.646109968423843384e-01 -3.288120925426483154e-01 -1.709615290164947510e-01 5.485161673277616501e-03 -1.515767574310302734e-01 -1.267705857753753662e-01 1.788253635168075562e-01 -1.563656926155090332e-01 3.643837198615074158e-02 5.550945922732353210e-02 -3.608056306838989258e-01 -2.928955852985382080e-01 -1.714542657136917114e-01 1.251415014266967773e-01 -9.171061962842941284e-02 -2.561631798744201660e-01 -4.828075319528579712e-02 -2.721901834011077881e-01 7.373587787151336670e-02 2.209456404671072960e-03 -7.706040516495704651e-03 8.297299593687057495e-02 3.137491941452026367e-01 1.433289609849452972e-03 2.044269889593124390e-01 -2.269534766674041748e-02
2.427078336477279663e-01 -1.228703036904335022e-01 3.336106240749359131e-02 6.538733839988708496e-02 6.220619753003120422e-02 1.404147446155548096e-01 -1.778586506843566895e-01 -4.279424622654914856e-02 -1.690931469202041626e-01 -1.808868795633316040e-01 -8.649579435586929321e-02 -2.624245360493659973e-02 -1.011712700128555298e-01 4.550857841968536377e-02 2.292280346155166626e-01 -1.112216413021087646e-01 5.200841929763555527e-03 -3.336905241012573242e-01 -2.579359896481037140e-02 -7.366640120744705200e-02 8.350748568773269653e-02 2.546042390167713165e-02 7.961121946573257446e-02 1.492349058389663696e-01 -4.110816121101379395e-01 -7.034491002559661865e-02 -1.028667017817497253e-01 -5.145270228385925293e-01 2.082018852233886719e-01 2.481409460306167603e-01 3.479599952697753906e-02 8.810992538928985596e-02
-2.024479769170284271e-02 2.554927393794059753e-02 -2.292529493570327759e-01 -8.451922796666622162e-03 -9.695755690336227417e-02 8.947999775409698486e-02 -8.278060704469680786e-02 -5.758224800229072571e-02 -2.971726655960083008e-01 2.691871114075183868e-02 -1.037766858935356140e-01 1.155717000365257263e-01 -1.931100934743881226e-01 -2.983805239200592041e-01 2.517365217208862305e-01 -2.290113419294357300e-01 2.506585419178009033e-01 -2.200627774000167847e-01 -7.188457250595092773e-02 -1.609761826694011688e-02 2.372373789548873901e-01 -3.145939707756042480e-01 4.905838891863822937e-02 -1.819850802421569824e-01 2.570986002683639526e-02 1.925768703222274780e-02 -2.098269760608673096e-01 -2.001247853040695190e-01 3.718051612377166748e-01 -1.143785193562507629e-01 7.307925820350646973e-02 -1.191605702042579651e-01
-9.149611741304397583e-02 3.404840081930160522e-02 -1.382665485143661499e-01 4.539471119642257690e-02 1.863763928413391113e-01 1.154340244829654694e-02 -1.446147561073303223e-01 -3.050126135349273682e-01 6.136972457170486450e-02 -2.067550830543041229e-02 -1.179453134536743164e-01 2.205765247344970703e-01 -1.736319363117218018e-01 -8.292542397975921631e-02 1.907565891742706299e-01 -8.892356604337692261e-02 4.305114969611167908e-02 -1.019553393125534058e-01 -1.918859332799911499e-01 -2.940361946821212769e-02 6.472062319517135620e-02 1.932734102010726929e-01 -1.120166555047035217e-01 -5.395096912980079651e-02 -1.792851984500885010e-01 -4.374306499958038330e-01 1.382166296243667603e-01 7.593814283609390259e-02 4.993890523910522461e-01 7.309579104185104370e-02 5.757886916399002075e-02 -2.430114746093750000e-01
2.035649865865707397e-01 3.520705923438072205e-02 1.269705891609191895e-01 -2.349942028522491455e-01 1.019198223948478699e-01 9.829676151275634766e-02 -9.595208615064620972e-02 -4.206082522869110107e-01 1.529007405042648315e-01 -9.026055783033370972e-02 -2.479290068149566650e-01 7.025044411420822144e-02 -8.879512548446655273e-03 3.613717854022979736e-02 1.031316593289375305e-01 -2.992239892482757568e-01 -1.966361105442047119e-01 -2.618276774883270264e-01 1.641376465559005737e-01 1.578635275363922119e-01 -8.232183754444122314e-02 1.637227386236190796e-01 -1.701560914516448975e-01 -1.105604618787765503e-01 -2.860127985477447510e-01 -2.025783509016036987e-01 4.774750396609306335e-02 -2.082667201757431030e-01 5.806457996368408203e-02 -1.162651330232620239e-01 1.995455771684646606e-01 -1.458787173032760620e-01
-8.459906093776226044e-03 1.370447129011154175e-01 1.023739054799079895e-01 2.029557339847087860e-02 8.952194452285766602e-02 4.156101867556571960e-02 -4.244681000709533691e-01 -6.360661983489990234e-02 4.263272285461425781e-01 -2.059754356741905212e-02 -1.472479552030563354e-01 -3.065573982894420624e-02 1.111948713660240173e-01 3.395283967256546021e-02 4.739307612180709839e-02 -2.535036802291870117e-01 -1.498999148607254028e-01 -1.111507117748260498e-01 3.631209954619407654e-02 1.628838926553726196e-01 -1.271822452545166016e-01 -1.640929430723190308e-01 9.788516908884048462e-02 -2.600950896739959717e-01 -2.090780287981033325e-01 9.200070798397064209e-02 1.305937618017196655e-01 -1.544861346483230591e-01 4.124618470668792725e-01 1.640824973583221436e-01 1.673955470323562622e-02 -1.342864185571670532e-01
1.757987588644027710e-01 9.447789937257766724e-02 1.367296427488327026e-01 4.409342259168624878e-02 -1.039052978157997131e-01 1.837234646081924438e-01 -1.091733202338218689e-02 -4.696111679077148438e-01 1.496029049158096313e-01 -1.483772993087768555e-01 -5.398939847946166992e-01 -6.971483677625656128e-02 2.180658513680100441e-03 -2.251357883214950562e-01 -9.031530469655990601e-02 -2.115395069122314453e-01 -1.438579559326171875e-01 -2.504588067531585693e-01 7.112438790500164032e-03 7.513068616390228271e-02 -7.082796096801757812e-02 2.368278056383132935e-02 -6.999722868204116821e-02 -4.193916171789169312e-02 -1.923501789569854736e-01 7.779287546873092651e-02 -6.674248725175857544e-03 -1.835068911314010620e-01 1.757307648658752441e-01 -6.852894276380538940e-02 5.277737602591514587e-02 -1.161779612302780151e-01
3.470535576343536377e-02 9.132844954729080200e-02 -5.016681924462318420e-02 -1.636282056570053101e-01 1.228423938155174255e-01 -1.716723442077636719e-01 4.304254055023193359e-02 -1.296059638261795044e-01 2.863264977931976318e-01 1.416117101907730103e-01 -2.728413641452789307e-01 1.956693269312381744e-02 1.563275307416915894e-01 -1.191138699650764465e-01 1.390094310045242310e-01 -2.245799601078033447e-01 -8.918222039937973022e-02 -3.886140882968902588e-01 8.472936227917671204e-03 1.325673758983612061e-01 1.326480060815811157e-01 -1.072363033890724182e-01 9.070841968059539795e-02 -1.015586107969284058e-01 -2.182529419660568237e-01 -1.503538191318511963e-01 2.497437745332717896e-01 -2.616526791825890541e-03 2.182689309120178223e-01 -2.788825333118438721e-01 3.589949309825897217e-01 -3.914285078644752502e-02
1.812134981155395508e-01 4.535309225320816040e-02 9.225225448608398438e-02 -5.281065404415130615e-02 1.556403785943984985e-01 5.180607736110687256e-02 -1.287354230880737305e-01 -6.639874726533889771e-02 -7.083885371685028076e-02 4.704281985759735107e-01 -1.637790948152542114e-01 -1.957165449857711792e-01 2.525467276573181152e-01 -1.713949441909790039e-01 1.073749065399169922e-01 9.627038985490798950e-02 -2.215702533721923828e-01 -2.177197784185409546e-01 -9.815643727779388428e-02 2.229462713003158569e-01 -6.726878881454467773e-02 -4.763641580939292908e-02 2.386766523122787476e-01 -5.805571004748344421e-02 -2.283192127943038940e-01 2.447450719773769379e-02 -4.029395803809165955e-02 1.033900007605552673e-01 3.364286422729492188e-01 -8.534269034862518311e-02 2.089607864618301392e-01 -2.199383676052093506e-01
1.090948209166526794e-01 -1.998485811054706573e-02 1.399985700845718384e-01 1.531795710325241089e-01 1.807910352945327759e-01 2.124185413122177124e-01 -1.478800028562545776e-01 1.533259004354476929e-01 5.514031276106834412e-02 2.270909696817398071e-01 -1.509463340044021606e-01 -3.066685199737548828e-01 8.493141829967498779e-02 1.331268101930618286e-01 3.093059659004211426e-01 -3.068786561489105225e-01 2.368395924568176270e-01 -3.219794929027557373e-01 2.053324282169342041e-01 -2.597858570516109467e-02 -4.573357477784156799e-02 -6.265291571617126465e-02 1.228550896048545837e-01 1.153104566037654877e-02 -8.231932669878005981e-02 -2.001311928033828735e-01 -1.210487559437751770e-01 -1.502117067575454712e-01 2.022743225097656250e-01 -1.267405152320861816e-01 2.068037092685699463e-01 1.661160886287689209e-01
3.971808850765228271e-01 -1.606244295835494995e-01 9.017495810985565186e-02 -1.468394324183464050e-02 2.035665959119796753e-01 4.672788456082344055e-02 -2.110210955142974854e-01 -6.676287949085235596e-02 7.164548337459564209e-02 -4.121875762939453125e-02 6.291459500789642334e-02 -2.709491848945617676e-01 4.083175212144851685e-02 1.698440909385681152e-01 3.267107605934143066e-01 -3.171395957469940186e-01 -1.315421760082244873e-01 -1.214221194386482239e-01 1.991543322801589966e-01 -3.482875972986221313e-02 3.887251019477844238e-02 -1.987988874316215515e-02 4.147869721055030823e-02 2.202734351158142090e-02 -1.131997555494308472e-01 -2.054185867309570312e-01 -1.646252423524856567e-01 -8.884486556053161621e-02 3.848007619380950928e-01 -1.758102476596832275e-01 8.502551168203353882e-02 2.005100995302200317e-01
7.959754765033721924e-02 6.774366647005081177e-02 -8.939373493194580078e-02 -1.904250234365463257e-01 3.641707599163055420e-01 2.406714409589767456e-01 -1.537952572107315063e-01 -2.847729325294494629e-01 -2.045371085405349731e-01 -9.068728983402252197e-02 -1.833667457103729248e-01 -1.764728873968124390e-01 -7.574266940355300903e-02 -8.440368622541427612e-02 2.483334392309188843e-01 -2.463644891977310181e-01 3.442102968692779541e-01 -2.006856165826320648e-02 -2.208723314106464386e-02 -7.700999081134796143e-02 1.192864924669265747e-01 -3.785444051027297974e-02 1.783383823931217194e-02 8.650077134370803833e-02 -1.620339006185531616e-01 -1.731050461530685425e-01 4.060266539454460144e-02 -9.010072052478790283e-02 1.872539222240447998e-01 5.954417586326599121e-02 3.711527884006500244e-01 -9.145147353410720825e-02
1.906715333461761475e-01 -1.052530333399772644e-01 1.403751075267791748e-01 3.672080487012863159e-02 -5.229242518544197083e-02 1.040501073002815247e-01 9.507770091295242310e-02 -5.541335418820381165e-02 1.626323312520980835e-01 1.772721856832504272e-01 -1.681392267346382141e-02 -3.333185017108917236e-01 1.419234871864318848e-01 -1.983744204044342041e-01 4.176850020885467529e-01 1.708554178476333618e-01 8.560192584991455078e-02 -1.178901121020317078e-01 -1.820561736822128296e-01 1.213947087526321411e-01 -1.075948774814605713e-01 -7.275991141796112061e-02 -9.548814035952091217e-03 -1.479041129350662231e-01 8.713857829570770264e-02 -1.250432133674621582e-01 -1.317899674177169800e-01 -3.950583338737487793e-01 4.009439945220947266e-01 -7.931268215179443359e-02 -4.110892489552497864e-02 9.270734153687953949e-03
1.055308729410171509e-01 4.492786526679992676e-02 1.337770372629165649e-01 -1.709794104099273682e-01 2.714670002460479736e-01 2.783340215682983398e-01 8.370581269264221191e-02 -6.362237781286239624e-02 -9.621126204729080200e-02 1.621618419885635376e-01 -9.102067351341247559e-02 1.126540899276733398e-01 7.799876481294631958e-02 7.033244520425796509e-02 7.521956413984298706e-02 -3.569347783923149109e-02 3.973085582256317139e-01 -2.792629003524780273e-01 4.467891529202461243e-03 4.507909342646598816e-02 1.226239949464797974e-01 -7.809433341026306152e-02 3.091042637825012207e-01 -5.368698015809059143e-02 -3.293302059173583984e-01 -3.003551363945007324e-01 2.219146303832530975e-02 -5.847958102822303772e-02 3.263821005821228027e-01 9.106346964836120605e-02 7.834324985742568970e-02 1.483511328697204590e-01
6.169315055012702942e-02 2.683802843093872070e-01 1.839085072278976440e-01 -2.670181989669799805e-01 -6.224531307816505432e-02 4.457160085439682007e-02 -2.162256836891174316e-01 1.732069184072315693e-03 1.644458025693893433e-01 4.313312470912933350e-02 6.389582902193069458e-02 1.862689405679702759e-01 6.376368552446365356e-02 -5.245798081159591675e-02 1.330605298280715942e-01 -1.853017807006835938e-01 1.317904144525527954e-01 -1.372828036546707153e-01 1.325731426477432251e-01 -6.126389279961585999e-02 -2.523600682616233826e-02 4.989866167306900024e-02 1.365445852279663086e-01 -3.806681632995605469e-01 -1.659201085567474365e-01 -1.071059629321098328e-01 -2.693038992583751678e-02 -8.296383172273635864e-02 5.941759943962097168e-01 -9.605307132005691528e-02 5.311995372176170349e-02 -6.292912364006042480e-02
-3.481736639514565468e-03 3.537762677296996117e-03 -6.848306208848953247e-02 2.155476510524749756e-01 1.219390854239463806e-01 1.255343556404113770e-01 1.456071585416793823e-01 -2.289008349180221558e-01 3.341740071773529053e-01 2.611038386821746826e-01 -4.895654916763305664e-01 -1.867331266403198242e-01 2.462267726659774780e-01 6.719741225242614746e-02 9.951252490282058716e-02 -2.344805449247360229e-01 -1.186813190579414368e-01 -1.040844246745109558e-01 1.969503164291381836e-01 -3.784807771444320679e-02 2.157959938049316406e-01 1.161835268139839172e-01 -7.246556878089904785e-02 -1.728050261735916138e-01 -1.220768317580223083e-01 -2.891877479851245880e-02 -1.692443937063217163e-01 7.370532257482409477e-04 1.395065635442733765e-01 -2.318777702748775482e-02 8.919569104909896851e-02 -1.658987998962402344e-01
1.193561479449272156e-01 6.542530655860900879e-02 -1.454170942306518555e-01 -2.276734262704849243e-01 8.821543306112289429e-02 2.450066953897476196e-01 1.022590473294258118e-01 -2.202409058809280396e-01 -4.290605708956718445e-02 6.027862802147865295e-02 1.348558217287063599e-01 -3.184668123722076416e-01 3.090285956859588623e-01 9.284836053848266602e-02 1.280711144208908081e-01 2.324914485216140747e-01 -4.587201867252588272e-03 -1.542276740074157715e-01 9.083039313554763794e-02 1.084548532962799072e-01 2.462835162878036499e-01 -3.419451415538787842e-02 -1.895771920680999756e-01 -2.498138546943664551e-01 -1.196236014366149902e-01 -5.554216727614402771e-02 -1.375632733106613159e-01 -3.213978409767150879e-01 3.616723716259002686e-01 -4.838776588439941406e-02 -6.341697182506322861e-03 -7.258741557598114014e-02
3.505818545818328857e-02 1.853525042533874512e-01 9.589516371488571167e-02 -1.493532508611679077e-01 1.392167955636978149e-01 1.817394495010375977e-01 -1.234974488615989685e-01 -1.135712563991546631e-01 4.765843600034713745e-02 -2.192357927560806274e-01 -1.345766335725784302e-01 3.575653955340385437e-02 2.296200841665267944e-01 -3.321740627288818359e-01 3.251354992389678955e-01 -2.685774303972721100e-02 1.124657168984413147e-01 1.386057678610086441e-02 -6.889279931783676147e-02 2.158746421337127686e-01 1.209015622735023499e-01 1.899372413754463196e-02 -2.715183235704898834e-02 -5.134798958897590637e-02 -8.944849669933319092e-02 5.329263582825660706e-02 -4.238871634006500244e-01 -2.978994548320770264e-01 1.482997089624404907e-01 -3.743148595094680786e-02 6.485607940703630447e-03 -3.576114177703857422e-01
1.936068683862686157e-01 -6.176155433058738708e-02 8.533481508493423462e-02 -1.204678937792778015e-01 1.177462413907051086e-01 8.163966238498687744e-02 2.466531395912170410e-01 -1.829316020011901855e-01 1.368571221828460693e-01 8.631380624137818813e-04 -3.812303543090820312e-01 2.622406184673309326e-02 1.025603637099266052e-01 7.653366029262542725e-02 -1.483502984046936035e-01 -4.170985519886016846e-01 -2.586567103862762451e-01 -1.255659610033035278e-01 2.671561948955059052e-02 -7.199310511350631714e-02 4.706056788563728333e-02 2.072202600538730621e-02 -7.250696420669555664e-02 -2.349501401185989380e-01 -2.979024052619934082e-01 -9.088611602783203125e-02 -8.747284859418869019e-02 -1.613997519016265869e-01 3.234269022941589355e-01 2.191005200147628784e-01 6.760626100003719330e-03 -9.966581314802169800e-02
-1.120913103222846985e-01 -1.710895597934722900e-01 -5.935067310929298401e-02 3.275799751281738281e-02 5.715589225292205811e-02 -3.703328967094421387e-02 -7.784247398376464844e-02 -1.416101902723312378e-01 9.098237752914428711e-02 1.832867711782455444e-01 -2.222404628992080688e-01 -9.140345454216003418e-02 6.080650910735130310e-02 -2.307957261800765991e-01 2.323782444000244141e-01 -1.468058675527572632e-01 -4.457972198724746704e-02 -4.124339669942855835e-02 6.167186051607131958e-02 4.906332120299339294e-02 1.996145397424697876e-02 -1.602318137884140015e-01 -1.539282966405153275e-02 2.020489238202571869e-02 -5.235463976860046387e-01 -1.072792485356330872e-01 3.325530290603637695e-01 6.642805039882659912e-02 1.925352513790130615e-01 -1.077983900904655457e-01 2.524674534797668457e-01 -3.755309283733367920e-01
-9.187529794871807098e-03 1.234262064099311829e-01 3.191235065460205078e-01 1.359266228973865509e-02 1.751978844404220581e-01 2.640774846076965332e-01 2.486762404441833496e-02 -3.512708470225334167e-02 2.045576274394989014e-01 -1.588314920663833618e-01 -1.894219964742660522e-01 -2.601261436939239502e-01 -4.306462407112121582e-02 1.047131372615695000e-03 2.562810778617858887e-01 -2.992706596851348877e-01 1.783607751131057739e-01 -2.128330767154693604e-01 -2.204177826642990112e-01 1.276736110448837280e-01 -1.280110329389572144e-01 -2.557267844676971436e-01 3.334784209728240967e-01 -4.170291125774383545e-02 -6.082234159111976624e-02 -8.546034991741180420e-02 1.065918654203414917e-01 -1.488420218229293823e-01 1.994163542985916138e-01 7.858380675315856934e-03 1.477122902870178223e-01 9.882357716560363770e-02
-2.461377717554569244e-02 2.056751847267150879e-01 1.305865943431854248e-01 8.963437750935554504e-03 -1.082891598343849182e-01 1.204780787229537964e-01 -7.112720608711242676e-02 -1.611775308847427368e-01 -8.323775976896286011e-02 -2.356528639793395996e-01 -8.139158785343170166e-02 -2.270606309175491333e-01 2.454748004674911499e-01 -4.879954736679792404e-03 3.557929396629333496e-01 -1.260020136833190918e-01 -1.287992298603057861e-01 2.882885187864303589e-02 -1.738060861825942993e-01 3.275629878044128418e-02 5.687603354454040527e-02 -1.123121678829193115e-01 1.244678050279617310e-01 -5.202143266797065735e-02 1.588329821825027466e-01 -1.233698576688766479e-01 -2.196627669036388397e-02 -6.254369616508483887e-01 2.035828232765197754e-01 -3.752196952700614929e-02 -5.011236760765314102e-03 -3.950993716716766357e-02
-9.666907787322998047e-02 1.400177646428346634e-02 3.953215107321739197e-02 1.196069717407226562e-01 9.701891988515853882e-02 2.764196693897247314e-02 3.206956386566162109e-01 3.897962719202041626e-02 6.588122993707656860e-02 6.546162813901901245e-02 -1.680529564619064331e-01 -2.001052200794219971e-01 7.975472509860992432e-02 -1.167200207710266113e-01 3.465221524238586426e-01 2.594539225101470947e-01 6.452200561761856079e-02 -1.105806604027748108e-01 -1.461034417152404785e-01 6.409884989261627197e-02 1.152277961373329163e-01 -2.694565802812576294e-02 -2.927098050713539124e-02 -2.747908830642700195e-01 -1.985546573996543884e-02 -2.415473908185958862e-01 -2.212302833795547485e-01 -3.061317801475524902e-01 4.474250674247741699e-01 2.244194969534873962e-03 4.926752764731645584e-03 -2.047615349292755127e-01
8.690535277128219604e-02 2.037307061254978180e-02 -1.177871748805046082e-01 5.987453740090131760e-03 -1.779278069734573364e-01 2.848854959011077881e-01 4.322279244661331177e-02 -8.668160438537597656e-02 1.251827226951718330e-03 -1.253891289234161377e-01 -1.122160628437995911e-02 -1.605148017406463623e-01 2.449496835470199585e-02 9.034488350152969360e-02 -1.120738983154296875e-01 -4.692819416522979736e-01 2.803852260112762451e-01 -1.648885756731033325e-01 5.374444648623466492e-02 1.601349562406539917e-01 1.436481773853302002e-01 1.027475893497467041e-01 -1.247542202472686768e-01 1.755237951874732971e-02 -1.088675782084465027e-01 -2.715077698230743408e-01 -1.017330735921859741e-01 -2.001103311777114868e-01 2.700484097003936768e-01 -2.663995623588562012e-01 6.742625683546066284e-02 -3.270423412322998047e-01
4.936781153082847595e-02 -2.511444389820098877e-01 3.729453310370445251e-02 4.716525971889495850e-02 -2.038251794874668121e-02 6.014494970440864563e-02 -1.357491314411163330e-01 -1.392630487680435181e-01 1.265193223953247070e-01 4.705267027020454407e-02 -9.870756417512893677e-02 -1.210765391588211060e-01 -9.666626155376434326e-02 -1.472443193197250366e-01 2.057776004076004028e-01 -4.226080477237701416e-01 -3.137896582484245300e-02 -3.662120699882507324e-01 -6.983385980129241943e-02 -1.443908959627151489e-01 1.930194497108459473e-01 -1.241365894675254822e-01 1.634666323661804199e-01 1.872265189886093140e-01 -3.495385050773620605e-01 -1.599900275468826294e-01 -3.422265127301216125e-02 -1.055806409567594528e-02 1.155369132757186890e-01 -1.441150065511465073e-02 3.715678453445434570e-01 -1.359748542308807373e-01
2.497891336679458618e-02 -1.038375776261091232e-02 1.716774851083755493e-01 -1.151230931282043457e-01 -7.207844406366348267e-02 2.003841996192932129e-01 1.796850562095642090e-01 -6.675004959106445312e-02 1.432026326656341553e-01 -1.544009745121002197e-01 -6.998553127050399780e-02 -2.096662968397140503e-01 -2.931746654212474823e-03 -1.211252957582473755e-01 1.000166125595569611e-02 -2.478846907615661621e-01 9.726743400096893311e-02 -3.049980103969573975e-01 1.093906387686729431e-01 -2.789765298366546631e-01 4.129201769828796387e-01 -1.685436367988586426e-01 4.719174467027187347e-03 1.545526832342147827e-01 -1.227563023567199707e-01 -1.732838302850723267e-01 1.240820735692977905e-01 -1.541033685207366943e-01 2.197825163602828979e-01 -1.186586543917655945e-01 2.718090415000915527e-01 -2.634698748588562012e-01
1.234113872051239014e-01 -1.992703527212142944e-01 1.634120941162109375e-01 -7.067201286554336548e-02 8.895152062177658081e-02 -1.127179637551307678e-01 -1.856912076473236084e-01 -2.170154154300689697e-01 -1.044455245137214661e-01 2.115131467580795288e-01 -1.228662058711051941e-01 -2.018514126539230347e-01 -1.241615042090415955e-02 -2.269896566867828369e-01 1.536842435598373413e-01 1.283051818609237671e-01 -1.256743967533111572e-01 -2.639979422092437744e-01 -2.070264518260955811e-01 9.317715466022491455e-02 5.283592641353607178e-02 -1.417776048183441162e-01 1.145106703042984009e-01 -9.458346664905548096e-02 -2.658201456069946289e-01 6.413648370653390884e-03 2.011653929948806763e-01 -1.083649471402168274e-01 2.335482686758041382e-01 -1.488114893436431885e-01 3.067977130413055420e-01 -3.636117279529571533e-01
-5.459715425968170166e-02 -1.072095055133104324e-02 -4.881007596850395203e-02 2.223151773214340210e-01 1.734058707952499390e-01 4.615206271409988403e-02 -8.328881859779357910e-02 -1.686146259307861328e-01 1.619362831115722656e-01 -2.308991253376007080e-01 -1.097126752138137817e-01 -4.957865923643112183e-02 1.653673797845840454e-01 -1.596715003252029419e-01 2.214970439672470093e-02 -3.654605150222778320e-02 -5.957122519612312317e-02 -9.808380156755447388e-02 -3.254403471946716309e-01 -1.461630761623382568e-01 5.549241974949836731e-02 -2.854442000389099121e-01 1.305592656135559082e-01 7.763245701789855957e-02 -2.169023901224136353e-01 -2.213815897703170776e-01 -1.612064242362976074e-01 1.632262915372848511e-01 3.875857889652252197e-01 -1.353781372308731079e-01 2.089036852121353149e-01 -3.462335765361785889e-01
3.654293417930603027e-01 6.794205307960510254e-02 2.830661134794354439e-03 6.703726202249526978e-02 1.252190768718719482e-01 3.470537438988685608e-02 -2.148509211838245392e-02 -3.113208115100860596e-01 6.510830670595169067e-02 4.920874536037445068e-02 -8.019769936800003052e-02 2.296037599444389343e-02 -2.394675612449645996e-01 -2.782290056347846985e-02 1.126264408230781555e-01 6.480153650045394897e-02 1.336720883846282959e-01 -2.858858108520507812e-01 -1.103561818599700928e-01 5.571172758936882019e-02 7.811973989009857178e-02 -5.138196051120758057e-02 1.727233454585075378e-02 1.328347325325012207e-01 -1.985213607549667358e-01 -3.600605726242065430e-01 3.039631545543670654e-01 9.584969282150268555e-02 4.151647388935089111e-01 -1.704804040491580963e-02 2.341640889644622803e-01 -1.215186491608619690e-01
2.263728380203247070e-01 -1.263542175292968750e-01 2.377547323703765869e-01 3.211953490972518921e-02 2.798251509666442871e-01 2.160916626453399658e-01 -1.144211068749427795e-01 -5.548020824790000916e-02 1.676672399044036865e-01 6.929837167263031006e-02 -4.376450926065444946e-02 1.887026429176330566e-01 1.997769027948379517e-01 -1.982415318489074707e-01 3.091283738613128662e-01 -2.190761268138885498e-01 9.991168230772018433e-02 -1.518396893516182899e-03 -4.386033397167921066e-03 4.023221880197525024e-02 5.600100755691528320e-02 -3.699519336223602295e-01 -2.700933814048767090e-01 -1.871128678321838379e-01 1.852621883153915405e-02 -2.812570333480834961e-01 6.979325786232948303e-03 -7.369800470769405365e-03 2.071507424116134644e-01 1.251759529113769531e-01 3.430203720927238464e-02 -2.048551291227340698e-01
1.193837970495223999e-01 1.158842593431472778e-01 2.853156924247741699e-01 -2.109128795564174652e-02 -3.081189095973968506e-01 3.469399213790893555e-01 -1.130721764639019966e-03 -5.167165771126747131e-02 -1.801358312368392944e-01 -8.419577032327651978e-02 -2.321403473615646362e-01 1.425362825393676758e-01 8.066696673631668091e-02 -4.024080187082290649e-02 -3.028076887130737305e-02 -2.929156646132469177e-02 -5.794294551014900208e-02 -2.122464776039123535e-01 -9.164226800203323364e-02 1.282562781125307083e-02 -1.192397400736808777e-01 -2.040036022663116455e-01 -6.821502745151519775e-02 -3.024212643504142761e-02 -3.277574777603149414e-01 -1.331303715705871582e-01 -1.058136373758316040e-01 -3.057461380958557129e-01 4.060566425323486328e-01 -1.011833548545837402e-01 1.560945510864257812e-01 -3.411993756890296936e-02
-1.169166620820760727e-02 1.951849758625030518e-01 4.820476844906806946e-02 4.253952577710151672e-02 5.791942402720451355e-02 2.540230751037597656e-01 -8.534445613622665405e-02 -1.974119544029235840e-01 1.744445599615573883e-02 5.382423847913742065e-02 -1.843087673187255859e-01 2.244505733251571655e-01 -1.472745388746261597e-01 -6.146609410643577576e-02 -1.327843964099884033e-01 -1.031651273369789124e-01 9.142038226127624512e-02 -1.034228205680847168e-01 -2.463997602462768555e-01 -3.625827282667160034e-02 7.266613095998764038e-02 -4.805765300989151001e-02 1.699108257889747620e-02 1.387130171060562134e-01 3.721406683325767517e-02 -3.718415498733520508e-01 2.920294404029846191e-01 -1.500973105430603027e-01 5.359082221984863281e-01 -6.646391004323959351e-02 1.061008274555206299e-01 -2.089693993330001831e-01
8.907807618379592896e-02 1.415555030107498169e-01 -2.777965366840362549e-01 -2.039450854063034058e-01 2.670377194881439209e-01 4.268646985292434692e-02 1.844628006219863892e-01 -1.805049777030944824e-01 1.980800926685333252e-01 -2.501631900668144226e-02 -2.772641181945800781e-01 -1.119934916496276855e-01 2.586799860000610352e-01 2.272229343652725220e-01 1.822726130485534668e-01 -4.144429415464401245e-02 5.547314882278442383e-02 -1.632813662290573120e-01 7.358223199844360352e-02 4.889796301722526550e-02 -5.923978984355926514e-02 -2.028985172510147095e-01 -1.390045881271362305e-01 1.152441650629043579e-01 -1.855439990758895874e-01 1.475628744810819626e-02 6.515489518642425537e-02 -1.446149796247482300e-01 4.570693671703338623e-01 -1.663426756858825684e-01 -1.336115002632141113e-01 -4.117458686232566833e-02
-1.012291461229324341e-01 -6.995131075382232666e-02 8.364924043416976929e-02 -2.930559515953063965e-01 -1.261373013257980347e-01 -4.812117293477058411e-02 -2.501902282238006592e-01 4.615025222301483154e-02 1.843060702085494995e-01 2.223895117640495300e-02 3.924794122576713562e-02 -4.309193696826696396e-03 1.184557676315307617e-01 8.358464576303958893e-03 4.453627765178680420e-02 -2.484818994998931885e-01 6.297324597835540771e-02 -1.364081948995590210e-01 1.652040630578994751e-01 -2.592652291059494019e-02 -1.349444389343261719e-01 -1.608911156654357910e-01 1.772978343069553375e-02 -2.991796433925628662e-01 -1.699378937482833862e-01 7.270589470863342285e-02 1.228596940636634827e-01 -8.003811538219451904e-02 6.131631135940551758e-01 -1.541363000869750977e-01 1.226979270577430725e-01 -2.006864547729492188e-01
2.025747895240783691e-01 -2.602477073669433594e-01 2.817294597625732422e-01 -2.111066877841949463e-01 -3.628239780664443970e-02 -1.680491268634796143e-01 -2.402681708335876465e-01 6.137425079941749573e-02 2.441955916583538055e-02 -6.616993993520736694e-02 -2.759989798069000244e-01 1.947757005691528320e-01 2.159017510712146759e-02 -1.893095970153808594e-01 2.598113715648651123e-01 -9.550004452466964722e-02 6.485982239246368408e-02 -3.266341984272003174e-01 -8.567932993173599243e-02 -1.568972766399383545e-01 1.924841850996017456e-01 -1.915160194039344788e-02 -1.858219802379608154e-01 -1.055923327803611755e-01 -1.140530779957771301e-01 -8.678594231605529785e-02 -1.676285713911056519e-01 -2.253793329000473022e-01 3.230798542499542236e-01 5.675278604030609131e-02 -9.575421363115310669e-02 -4.554104059934616089e-02
1.371635198593139648e-01 8.799679577350616455e-03 1.067419126629829407e-01 -1.072037145495414734e-01 -6.842347979545593262e-02 3.178046345710754395e-01 4.060190916061401367e-02 -1.468041986227035522e-01 -8.841325342655181885e-02 -1.012863516807556152e-01 9.444154053926467896e-02 -1.631134599447250366e-01 3.031164035201072693e-02 4.732873663306236267e-02 1.846680641174316406e-01 -6.224942207336425781e-02 2.201702445745468140e-01 -1.392492800951004028e-01 -1.291514337062835693e-01 1.702894419431686401e-01 -3.810422495007514954e-02 1.767711490392684937e-01 -1.740945875644683838e-01 7.049667090177536011e-02 -8.071619272232055664e-02 -1.261675655841827393e-01 -2.801685035228729248e-01 -3.639621734619140625e-01 2.521221041679382324e-01 -2.029299587011337280e-01 4.633412882685661316e-02 -4.612936079502105713e-01
6.298095732927322388e-02 -1.432819664478302002e-01 -1.131684333086013794e-01 2.331280261278152466e-01 1.762206107378005981e-01 9.720500558614730835e-02 -3.874092176556587219e-02 -1.326738148927688599e-01 2.944602072238922119e-01 -5.977322533726692200e-02 -9.947145730257034302e-02 1.235239654779434204e-01 1.578946560621261597e-01 -1.192660443484783173e-02 4.887958467006683350e-01 -1.869380623102188110e-01 -9.292530268430709839e-02 -1.720367074012756348e-01 2.995874360203742981e-02 -7.402364909648895264e-02 1.484200805425643921e-01 -3.869484737515449524e-02 2.725477516651153564e-01 9.650284796953201294e-02 -1.833208799362182617e-01 -2.312242537736892700e-01 4.086711630225181580e-02 -1.163479015231132507e-01 1.850956082344055176e-01 3.322860896587371826e-01 1.354090869426727295e-01 -1.317251771688461304e-01
3.159257471561431885e-01 2.479785382747650146e-01 -1.053137555718421936e-01 -6.086815893650054932e-02 -9.494173526763916016e-02 -1.710103303194046021e-01 7.712276279926300049e-02 -1.152850985527038574e-01 -1.065459549427032471e-01 3.596574366092681885e-01 -2.254059612751007080e-01 -1.883166581392288208e-01 4.497626796364784241e-02 1.250816136598587036e-01 2.081331461668014526e-01 -2.162646949291229248e-01 1.598056256771087646e-01 -2.165516465902328491e-01 -1.501252502202987671e-01 4.009630158543586731e-02 -1.572762131690979004e-01 1.912477426230907440e-03 -2.270586322993040085e-03 1.286388635635375977e-01 -7.676024921238422394e-03 -9.716977179050445557e-02 1.580726355314254761e-01 -1.504309754818677902e-02 1.860211938619613647e-01 -2.780727855861186981e-02 1.266224235296249390e-01 -4.557139277458190918e-01
1.901478171348571777e-01 -1.156456843018531799e-01 5.772934108972549438e-02 -7.220069319009780884e-02 5.112117901444435120e-02 5.367169156670570374e-02 -5.918253213167190552e-02 -8.490318059921264648e-02 5.599931254982948303e-02 -1.218931078910827637e-01 4.864849895238876343e-02 -6.266106665134429932e-02 6.597731262445449829e-03 1.194198150187730789e-02 1.119104549288749695e-01 -1.784628778696060181e-01 -1.134741827845573425e-01 -1.463550925254821777e-01 -1.537388861179351807e-01 -3.257927298545837402e-02 2.381912320852279663e-01 -2.122894823551177979e-01 7.420936226844787598e-02 1.681358218193054199e-01 -3.574837148189544678e-01 -2.575698196887969971e-01 1.783010959625244141e-01 4.892893880605697632e-02 1.972373574972152710e-01 -2.561101913452148438e-01 4.689345955848693848e-01 -3.310352563858032227e-01
8.814994990825653076e-02 -2.910758554935455322e-01 1.344776600599288940e-01 -1.225195676088333130e-01 1.355222165584564209e-01 9.878233075141906738e-02 2.805826067924499512e-02 -2.018318623304367065e-01 1.795426942408084869e-02 2.872533500194549561e-01 -2.515781819820404053e-01 -7.165073603391647339e-02 -2.888566255569458008e-02 1.657471954822540283e-01 1.988343298435211182e-01 -3.044450879096984863e-01 -4.570033866912126541e-03 -1.160655319690704346e-01 -1.960458457469940186e-01 -3.367229998111724854e-01 9.917417541146278381e-03 -1.182469949126243591e-01 -1.526150666177272797e-02 8.460769429802894592e-03 -3.552837371826171875e-01 -1.823826320469379425e-02 5.246295779943466187e-02 -3.680260777473449707e-01 1.134845763444900513e-01 1.020833030343055725e-01 -1.303534060716629028e-01 -9.072454273700714111e-02
-2.327229641377925873e-02 -2.982514910399913788e-02 8.455740660429000854e-02 -7.575145363807678223e-02 1.213151067495346069e-01 8.304933458566665649e-02 6.216105446219444275e-02 -9.031482972204685211e-03 1.397741585969924927e-01 -9.675487875938415527e-02 -1.225159093737602234e-01 -1.940401196479797363e-01 -5.350346490740776062e-02 -1.010254696011543274e-01 1.464160233736038208e-01 -6.362608820199966431e-02 -2.552649192512035370e-02 -2.345551550388336182e-01 -4.353329166769981384e-02 -2.130421623587608337e-02 3.075486719608306885e-01 -4.325727224349975586e-01 -5.348764732480049133e-02 2.807834744453430176e-01 -7.680276036262512207e-02 -1.584880053997039795e-01 6.483919918537139893e-02 -5.860970169305801392e-02 2.460488080978393555e-01 -2.197765707969665527e-01 3.559753894805908203e-01 -3.799562156200408936e-01
2.272217720746994019e-01 -1.622838666662573814e-03 6.438225507736206055e-02 -9.577196091413497925e-02 1.700123995542526245e-01 2.975412309169769287e-01 2.005569189786911011e-01 -1.930709779262542725e-01 1.582013070583343506e-01 2.073872536420822144e-01 -5.166031122207641602e-01 -5.288111791014671326e-02 2.798432111740112305e-01 1.589904353022575378e-02 1.675637625157833099e-02 -1.466276496648788452e-01 -1.807451546192169189e-01 -8.957850933074951172e-02 -1.381942480802536011e-01 7.738067954778671265e-02 1.201910302042961121e-01 1.349975466728210449e-01 -1.972803473472595215e-02 -8.961033821105957031e-02 -1.965500116348266602e-01 -1.366279274225234985e-01 -1.110626459121704102e-01 1.703335088677704334e-03 8.690597116947174072e-02 -6.224424764513969421e-02 -2.876315712928771973e-01 -1.771843433380126953e-01
1.110760942101478577e-01 2.688316702842712402e-01 2.595935761928558350e-01 -4.386777058243751526e-02 -1.597048938274383545e-01 -1.053615435957908630e-01 5.801043007522821426e-04 -1.336074173450469971e-01 -1.701496392488479614e-01 -1.783639565110206604e-02 1.601109355688095093e-01 2.648076415061950684e-02 1.628640145063400269e-01 9.292003512382507324e-02 3.341996371746063232e-01 -3.160108029842376709e-01 -8.167722262442111969e-03 -9.706339985132217407e-02 2.323309704661369324e-02 1.393506228923797607e-01 2.781403064727783203e-01 1.690263897180557251e-01 -1.618798524141311646e-01 -7.103718817234039307e-02 -3.584219217300415039e-01 -7.327120751142501831e-02 4.975889995694160461e-02 6.472069025039672852e-02 3.682628571987152100e-01 -8.148792386054992676e-02 3.450413793325424194e-02 -1.967890858650207520e-01
3.881577253341674805e-01 -1.215554177761077881e-01 2.015343904495239258e-01 -2.006782218813896179e-02 -1.955861300230026245e-01 1.784633398056030273e-01 -5.493568256497383118e-02 -2.392238527536392212e-01 2.382382452487945557e-01 2.790885865688323975e-01 -1.555403172969818115e-01 -1.134721487760543823e-01 9.773913770914077759e-02 9.418355673551559448e-02 1.405883878469467163e-01 -1.988089978694915771e-01 -9.844262897968292236e-02 6.520179659128189087e-02 -1.622587442398071289e-02 1.540389806032180786e-01 1.016923412680625916e-01 -2.075862139463424683e-01 1.912757903337478638e-01 -1.358848810195922852e-01 5.636662244796752930e-02 5.336868762969970703e-02 -2.488543838262557983e-01 -6.104761362075805664e-02 2.213644981384277344e-01 1.667986623942852020e-02 3.549785315990447998e-01 -1.427259743213653564e-01
1.340556144714355469e-01 1.677877753973007202e-01 7.273984700441360474e-02 -1.414182130247354507e-02 5.545009300112724304e-02 1.667675971984863281e-01 1.313340663909912109e-01 -6.607618927955627441e-02 -2.880482375621795654e-01 2.916570007801055908e-02 4.064153879880905151e-02 -2.158790230751037598e-01 1.949586570262908936e-01 -9.549940377473831177e-02 2.968080937862396240e-01 -1.086513251066207886e-01 1.255917698144912720e-01 2.334779202938079834e-01 1.363374060019850731e-03 1.763067990541458130e-01 1.927414387464523315e-01 -4.568488895893096924e-02 -8.617902547121047974e-02 -2.102086991071701050e-01 -1.363048404455184937e-01 -2.650955021381378174e-01 -1.072770804166793823e-01 -1.074174717068672180e-01 2.286362797021865845e-01 2.064492702484130859e-01 3.656183183193206787e-01 -2.899674475193023682e-01
2.580428719520568848e-01 -1.202044188976287842e-01 2.963679730892181396e-01 -1.559772491455078125e-01 2.961963228881359100e-02 1.111376136541366577e-01 7.421257346868515015e-02 2.140799313783645630e-01 2.412659376859664917e-01 -1.900082454085350037e-02 -1.798985749483108521e-01 1.531703472137451172e-01 6.605475395917892456e-02 -1.792294830083847046e-01 9.183949232101440430e-02 -3.299868702888488770e-01 9.193243831396102905e-02 5.073910579085350037e-02 -1.859750598669052124e-01 2.760158665478229523e-02 -1.909184828400611877e-02 -2.913897391408681870e-03 -1.893174201250076294e-01 7.227343320846557617e-02 -4.334881901741027832e-02 -2.295679003000259399e-01 1.426081806421279907e-01 -4.204039871692657471e-01 1.762839108705520630e-01 1.986403763294219971e-01 -2.106441557407379150e-02 -2.521530389785766602e-01
7.893217355012893677e-02 -2.314295805990695953e-02 3.735236823558807373e-02 -1.267409622669219971e-01 -2.170687317848205566e-01 -1.492098569869995117e-01 3.006291808560490608e-03 -3.345670998096466064e-01 5.985794216394424438e-02 2.371484339237213135e-01 -1.889996677637100220e-01 1.026782914996147156e-01 1.353850215673446655e-01 4.357682913541793823e-02 3.696514666080474854e-01 -1.815170943737030029e-01 1.766401678323745728e-01 1.737176626920700073e-01 -2.422745823860168457e-01 -3.698458150029182434e-02 -1.397524401545524597e-02 7.926554232835769653e-02 4.196975380182266235e-02 -3.099874593317508698e-02 -2.907016575336456299e-01 -9.433113038539886475e-02 -5.891953036189079285e-02 2.062983661890029907e-01 2.383464872837066650e-01 -2.896628081798553467e-01 1.241037920117378235e-01 -2.689747512340545654e-01
1.806674301624298096e-01 1.735572665929794312e-01 6.063690781593322754e-02 -1.037571728229522705e-01 -1.370372325181961060e-01 1.589719764888286591e-02 -4.837271571159362793e-02 7.182662934064865112e-02 1.156210824847221375e-01 1.648240834474563599e-01 -6.403122097253799438e-02 1.505866646766662598e-01 -1.152092032134532928e-02 -1.859055459499359131e-01 1.841413080692291260e-01 -4.080342352390289307e-01 3.569030463695526123e-01 -2.135903090238571167e-01 1.549519896507263184e-01 3.102374076843261719e-01 4.389679431915283203e-02 9.336122311651706696e-03 6.230079382658004761e-02 -1.251549571752548218e-01 -4.873842746019363403e-02 -9.014762938022613525e-02 1.134738773107528687e-01 -2.788182497024536133e-01 3.378325402736663818e-01 2.383613884449005127e-01 8.309019356966018677e-02 -8.531685918569564819e-03
1.406510621309280396e-01 7.363713532686233521e-02 -3.974969983100891113e-01 1.755617409944534302e-01 -1.017514467239379883e-01 2.138971164822578430e-02 6.881382316350936890e-02 -1.530870795249938965e-01 -5.846037715673446655e-02 -6.100464612245559692e-02 -1.812621951103210449e-01 1.570463366806507111e-02 1.349371951073408127e-02 -1.974713355302810669e-01 5.142450332641601562e-02 -3.073842525482177734e-01 -8.013901859521865845e-02 -3.013845905661582947e-02 -2.369408458471298218e-01 -1.577844768762588501e-01 5.978213995695114136e-02 -5.990796536207199097e-02 1.599609851837158203e-01 -1.675509959459304810e-01 7.983908802270889282e-02 -2.070668190717697144e-01 -2.430767007172107697e-02 -3.087283670902252197e-01 5.036995410919189453e-01 -6.520723551511764526e-02 1.208579391241073608e-01 -5.933567509055137634e-02
1.687501519918441772e-01 1.479493230581283569e-01 -2.308789454400539398e-02 -1.385166496038436890e-01 2.582967281341552734e-01 4.010692834854125977e-01 2.444499135017395020e-01 2.696059457957744598e-02 -2.234552055597305298e-03 -5.060738697648048401e-02 3.419539332389831543e-02 -1.663477271795272827e-01 7.987412810325622559e-02 -1.727077960968017578e-01 3.265195190906524658e-01 -5.571458116173744202e-02 2.342394925653934479e-02 -1.949544996023178101e-01 -2.128551900386810303e-01 -7.753287255764007568e-02 -3.336270526051521301e-02 3.770901262760162354e-02 -1.932711452245712280e-01 -4.812319949269294739e-02 -1.856606602668762207e-01 6.570613384246826172e-02 -9.209676086902618408e-02 -4.345147609710693359e-01 2.521882951259613037e-01 -6.848581135272979736e-02 -1.102391746826469898e-03 -1.675782501697540283e-01
1.614683717489242554e-01 -1.640963181853294373e-02 -4.321495071053504944e-03 -7.744742184877395630e-02 2.621781527996063232e-01 2.776468396186828613e-01 8.546555787324905396e-02 -1.649928987026214600e-01 5.851971730589866638e-02 2.935828268527984619e-01 -6.857601553201675415e-02 -3.447468876838684082e-01 4.968341439962387085e-02 -2.977774478495121002e-02 -3.292427957057952881e-02 5.958720576018095016e-03 1.661282479763031006e-01 -9.422664344310760498e-02 -1.578695774078369141e-01 -1.686584204435348511e-01 1.878926716744899750e-02 -8.157893270254135132e-02 -2.331714630126953125e-01 -1.475099921226501465e-01 -3.492193222045898438e-01 -2.672939598560333252e-01 -2.734019458293914795e-01 -1.351524144411087036e-01 3.012252449989318848e-01 3.253181651234626770e-02 -1.349717080593109131e-01 -1.539751887321472168e-02
2.181326150894165039e-01 -2.464852528646588326e-03 -9.419791400432586670e-02 -1.989828050136566162e-02 2.447065114974975586e-01 -7.324825227260589600e-02 1.120412573218345642e-01 -1.141585484147071838e-01 1.112075001001358032e-01 -8.050931990146636963e-02 -1.059391573071479797e-01 -1.676246374845504761e-01 1.119304448366165161e-01 2.665395140647888184e-01 1.580070555210113525e-01 -8.730117231607437134e-02 1.745589077472686768e-01 -2.217543721199035645e-01 -1.410027872771024704e-02 1.026757955551147461e-01 -1.852244883775711060e-02 -1.737839877605438232e-01 -3.737767338752746582e-01 1.447824984788894653e-01 -1.638501584529876709e-01 -9.712395817041397095e-02 -1.144039407372474670e-01 -2.890900671482086182e-01 4.614316523075103760e-01 -1.010516434907913208e-01 -2.007667273283004761e-01 -4.879815387539565563e-04
-2.858577109873294830e-02 3.890814259648323059e-02 -1.276203542947769165e-01 1.165336295962333679e-01 6.412342190742492676e-02 1.486566811800003052e-01 -1.717434376478195190e-01 -3.089472055435180664e-01 2.029129676520824432e-02 -5.040935799479484558e-02 -1.224282756447792053e-01 7.484848797321319580e-02 -3.897758573293685913e-02 1.952882669866085052e-02 2.729652523994445801e-01 -1.518751084804534912e-01 2.888029813766479492e-01 -2.323244065046310425e-01 1.397081930190324783e-02 9.201935678720474243e-02 -9.141559153795242310e-02 3.248796984553337097e-02 -1.953992545604705811e-01 -1.025432348251342773e-01 -4.969299584627151489e-02 -3.284547328948974609e-01 1.786206662654876709e-01 -5.603620409965515137e-02 4.534720480442047119e-01 2.852702736854553223e-01 2.356467992067337036e-01 -3.912964463233947754e-02
8.300138637423515320e-03 1.083872690796852112e-01 -6.435172981582581997e-04 -1.816097497940063477e-01 1.179123297333717346e-01 9.485366940498352051e-02 1.222652103751897812e-02 2.441538497805595398e-02 1.022245585918426514e-01 1.355950981378555298e-01 -3.718818724155426025e-01 -3.023436367511749268e-01 -9.620681405067443848e-02 8.108661323785781860e-02 2.963176369667053223e-01 4.202793911099433899e-02 -1.189592853188514709e-02 3.327197954058647156e-02 7.412060629576444626e-03 1.931285113096237183e-01 -1.308075189590454102e-01 -1.763465851545333862e-01 -4.255423694849014282e-02 -6.571026146411895752e-02 1.342922747135162354e-01 -2.190559953451156616e-01 -3.003026545047760010e-01 -1.367495208978652954e-01 5.462513566017150879e-01 -1.053196843713521957e-02 -1.486529875546693802e-02 -3.233902528882026672e-02
1.180562674999237061e-01 1.076165735721588135e-01 2.310170419514179230e-02 -1.736301779747009277e-01 1.423544138669967651e-01 3.553880751132965088e-01 1.968429535627365112e-01 -7.220291346311569214e-02 3.285283595323562622e-02 -1.291018873453140259e-01 -1.484459917992353439e-02 -1.152226328849792480e-01 1.449317932128906250e-01 -7.930170744657516479e-02 2.692720592021942139e-01 9.763176739215850830e-02 1.725475490093231201e-01 -1.607034057378768921e-01 -5.210366100072860718e-02 3.673791419714689255e-03 6.910206377506256104e-02 8.252610266208648682e-02 -1.977897882461547852e-01 1.760702580213546753e-01 -1.796830743551254272e-01 -1.977947354316711426e-02 -2.138736546039581299e-01 -4.620188474655151367e-01 2.433425337076187134e-01 -7.178328931331634521e-02 -5.835409089922904968e-02 -3.361696004867553711e-01
3.129180148243904114e-02 -1.846109181642532349e-01 1.930072009563446045e-01 -1.363834440708160400e-01 1.194474771618843079e-01 -1.695187687873840332e-01 -2.996110022068023682e-01 1.297873556613922119e-01 5.993754044175148010e-02 2.073336392641067505e-02 -2.157622426748275757e-01 9.560897201299667358e-02 -1.020658686757087708e-01 1.126564294099807739e-01 1.513541936874389648e-01 6.268007308244705200e-02 2.023662775754928589e-01 -3.624202609062194824e-01 -2.464603632688522339e-02 3.288391605019569397e-02 9.073569625616073608e-02 -1.181231588125228882e-01 4.217504337430000305e-02 -2.091788947582244873e-01 -1.999910473823547363e-01 -3.080771863460540771e-01 -1.338652372360229492e-01 -2.037082314491271973e-01 3.609806895256042480e-01 8.978027105331420898e-02 -7.176393270492553711e-02 -2.650593519210815430e-01
2.761824131011962891e-01 8.334260433912277222e-02 1.034350320696830750e-02 1.584963053464889526e-01 6.775283813476562500e-02 -7.465071231126785278e-02 -6.240007653832435608e-02 -1.489697098731994629e-01 4.922296106815338135e-02 8.913508802652359009e-02 -1.456560939550399780e-01 3.671045228838920593e-02 -2.791842520236968994e-01 -4.569844901561737061e-02 2.498857527971267700e-01 8.565741777420043945e-02 2.384655624628067017e-01 -1.505488306283950806e-01 -2.223227173089981079e-02 -1.712154224514961243e-02 2.311232686042785645e-02 -1.217194944620132446e-01 6.366172432899475098e-02 1.486642956733703613e-01 4.767968505620956421e-02 -1.779905408620834351e-01 1.888018995523452759e-01 4.460186883807182312e-02 5.425505042076110840e-01 -1.066397279500961304e-01 1.993740051984786987e-01 -3.655983805656433105e-01
2.791973650455474854e-01 8.646841347217559814e-02 -9.111916273832321167e-02 -8.907642215490341187e-02 2.259033471345901489e-01 1.683888398110866547e-02 8.380012214183807373e-02 -1.092477738857269287e-01 1.020933911204338074e-01 -1.078492775559425354e-01 -3.166368901729583740e-01 -2.379201650619506836e-01 1.782360672950744629e-01 1.009095087647438049e-01 3.233121037483215332e-01 1.431435197591781616e-01 1.700337603688240051e-02 -2.203587591648101807e-01 -2.973901107907295227e-02 1.509200129657983780e-02 -1.772220283746719360e-01 -1.399828344583511353e-01 -1.076759174466133118e-01 3.994459286332130432e-02 -1.586872637271881104e-01 -2.904939092695713043e-02 6.068901345133781433e-02 -3.028278052806854248e-01 3.225033581256866455e-01 -9.358508884906768799e-02 -2.922663390636444092e-01 -2.200429886579513550e-01
1.355271786451339722e-01 -8.662466704845428467e-02 1.978971660137176514e-01 1.410472244024276733e-01 8.568434417247772217e-02 -8.108019083738327026e-02 -3.740980103611946106e-02 -3.723975643515586853e-02 -1.048012543469667435e-02 7.622414827346801758e-02 -3.413113653659820557e-01 3.964943885803222656e-01 3.067737519741058350e-01 -1.157090812921524048e-01 1.920467615127563477e-01 1.151133328676223755e-01 5.429054796695709229e-02 -3.313730955123901367e-01 1.023077312856912613e-02 1.054513975977897644e-01 2.262210398912429810e-01 3.881414234638214111e-02 -1.421452220529317856e-02 -1.478164643049240112e-01 -1.780198514461517334e-01 -3.343715071678161621e-01 -1.059195846319198608e-01 -3.641908988356590271e-02 2.096031457185745239e-01 1.525364071130752563e-01 -5.262258648872375488e-02 -1.907632350921630859e-01
-1.354135945439338684e-02 -1.966633498668670654e-01 8.959127962589263916e-02 1.803203299641609192e-02 1.876639574766159058e-01 3.070355057716369629e-01 2.718041241168975830e-01 -4.665045067667961121e-02 -6.735148280858993530e-02 -2.863585762679576874e-02 -4.825060069561004639e-02 1.441356241703033447e-01 2.507830858230590820e-01 -1.131703332066535950e-01 3.490712642669677734e-01 3.264430910348892212e-02 8.388657867908477783e-02 -1.634508520364761353e-01 -2.910433113574981689e-01 -5.609880387783050537e-02 -1.109660938382148743e-01 -2.786649391055107117e-02 -2.186137288808822632e-01 2.194130234420299530e-02 -5.511363223195075989e-02 8.084049820899963379e-02 -2.498940378427505493e-01 -3.526645600795745850e-01 2.202509790658950806e-01 -1.666537076234817505e-01 -1.679170504212379456e-02 -2.534617483615875244e-01
1.285033673048019409e-01 -1.441385149955749512e-01 2.223251760005950928e-01 -9.198436141014099121e-02 -1.519024074077606201e-01 -6.187834218144416809e-02 3.893002122640609741e-02 -1.039342284202575684e-01 9.128876775503158569e-02 2.865271270275115967e-01 -1.598287671804428101e-01 2.008918374776840210e-01 3.746565282344818115e-01 -1.130467802286148071e-01 1.026780679821968079e-01 -5.202105641365051270e-01 -9.145698696374893188e-02 -9.942694008350372314e-02 3.353473171591758728e-02 -9.242641739547252655e-03 1.746934801340103149e-01 -9.411641955375671387e-02 -7.084467262029647827e-02 -4.950752481818199158e-02 -2.477723509073257446e-01 -2.540884353220462799e-02 7.429651916027069092e-02 5.254217889159917831e-03 2.719667553901672363e-01 -1.501598060131072998e-01 -2.308469824492931366e-02 -2.098104059696197510e-01
2.924206554889678955e-01 1.530760526657104492e-01 8.887381851673126221e-02 -7.293748110532760620e-02 2.042574435472488403e-01 1.243321299552917480e-01 -6.579478830099105835e-02 -1.393523514270782471e-01 -9.717407077550888062e-02 3.774293139576911926e-02 6.089857220649719238e-02 -2.167152799665927887e-02 2.132561206817626953e-01 8.437581360340118408e-02 1.455211043357849121e-01 -4.692368805408477783e-01 9.058305993676185608e-03 1.355811357498168945e-01 1.050216183066368103e-01 1.582404971122741699e-01 8.339344710111618042e-02 7.243287563323974609e-02 2.048022858798503876e-02 -2.486690729856491089e-01 -2.107315957546234131e-01 -6.528184562921524048e-02 -3.397205471992492676e-02 1.108865067362785339e-01 3.765191435813903809e-01 -1.179937496781349182e-01 -2.354351058602333069e-02 -3.749073445796966553e-01
9.235751628875732422e-02 1.302892267704010010e-01 -2.077841898426413536e-03 7.749352604150772095e-02 3.382046520709991455e-02 3.590322136878967285e-01 -4.918936640024185181e-02 -2.631379961967468262e-01 4.770105332136154175e-02 7.211962714791297913e-03 1.593846976757049561e-01 1.888652741909027100e-01 8.467075228691101074e-02 -2.621663361787796021e-02 -4.080899804830551147e-02 -2.806864082813262939e-01 6.223111972212791443e-02 -2.505746781826019287e-01 -9.063623100519180298e-02 2.297077029943466187e-01 7.834434509277343750e-02 1.255444437265396118e-01 -8.497040718793869019e-02 1.790358722209930420e-01 -3.890510275959968567e-02 -1.978055387735366821e-01 -2.291646301746368408e-01 -8.351355046033859253e-02 3.438251614570617676e-01 -1.936964541673660278e-01 2.429946325719356537e-02 -4.120658934116363525e-01
-1.162725985050201416e-01 -1.194140315055847168e-01 1.127373501658439636e-01 -1.924777030944824219e-01 4.177905619144439697e-02 -1.000537052750587463e-01 4.774198308587074280e-02 1.235100068151950836e-02 1.123852431774139404e-01 1.357929855585098267e-01 -2.615649402141571045e-01 9.884040057659149170e-02 -8.699204772710800171e-02 -7.524814456701278687e-02 3.128038346767425537e-01 -2.225340306758880615e-01 -1.168023422360420227e-01 -3.347836732864379883e-01 -3.189104050397872925e-02 -6.225530989468097687e-03 1.305284351110458374e-01 -2.816481702029705048e-02 -2.844282984733581543e-02 -3.328800201416015625e-02 -1.804896146059036255e-01 -1.033134758472442627e-01 3.500993549823760986e-01 -1.479649245738983154e-01 2.678844034671783447e-01 -1.415622830390930176e-01 4.565396308898925781e-01 -6.286386400461196899e-02
1.239907220005989075e-01 -1.778351217508316040e-01 1.045804545283317566e-01 -7.578629255294799805e-02 8.098550885915756226e-02 2.299264371395111084e-01 1.285213232040405273e-02 -3.883242309093475342e-01 1.484002918004989624e-01 -1.069371253252029419e-01 4.063944816589355469e-01 -9.225304238498210907e-03 9.822662174701690674e-02 -4.900489747524261475e-02 1.703750640153884888e-01 -1.578507423400878906e-01 2.039876580238342285e-02 -1.006593331694602966e-01 -1.388907548971474171e-03 -9.089819341897964478e-02 1.204460766166448593e-02 1.910156607627868652e-01 8.175124973058700562e-02 -1.869796030223369598e-02 4.631964862346649170e-02 -3.501693904399871826e-02 -2.099145352840423584e-01 -2.097237855195999146e-01 4.087280631065368652e-01 -2.601564228534698486e-01 1.073132175952196121e-02 -2.692351639270782471e-01
2.416505515575408936e-01 -9.053355455398559570e-02 -4.807950928807258606e-02 2.148721665143966675e-01 2.660127170383930206e-02 2.193552255630493164e-01 -5.048507452011108398e-02 -1.446831375360488892e-01 -1.076892111450433731e-02 1.998173743486404419e-01 -2.076159864664077759e-01 -1.116292923688888550e-01 3.031813800334930420e-01 4.468312487006187439e-02 3.323833346366882324e-01 1.839483827352523804e-01 4.064770042896270752e-02 1.240187603980302811e-02 -2.175070643424987793e-01 1.596845090389251709e-01 7.656320184469223022e-02 1.216268911957740784e-01 -5.717508122324943542e-02 -1.309332717210054398e-02 -2.663515508174896240e-01 -5.036967992782592773e-02 1.333193033933639526e-01 -1.082185879349708557e-01 3.216310143470764160e-01 -2.064035087823867798e-01 -3.426955342292785645e-01 -1.166890412569046021e-01
1.869100034236907959e-01 2.840272486209869385e-01 1.866852343082427979e-01 -2.088226228952407837e-01 -9.098010510206222534e-02 -2.536193728446960449e-01 6.541864015161991119e-03 -5.457734316587448120e-02 3.364862129092216492e-02 1.334484964609146118e-01 -5.137408617883920670e-03 1.334453970193862915e-01 2.777899801731109619e-01 3.508199006319046021e-02 4.222128689289093018e-01 -7.405013591051101685e-02 1.233768090605735779e-01 4.375253617763519287e-02 8.972115069627761841e-02 1.309071108698844910e-02 8.907009661197662354e-02 -1.165025830268859863e-01 1.081904545426368713e-01 -5.254507064819335938e-02 -3.412939012050628662e-01 -1.952087855897843838e-03 6.249758228659629822e-02 4.789365082979202271e-02 4.494286477565765381e-01 -6.461667269468307495e-02 1.694253534078598022e-01 -1.118569299578666687e-01
-1.043382659554481506e-01 -1.933591365814208984e-01 6.247507780790328979e-02 1.510420143604278564e-01 3.998197149485349655e-03 8.345426619052886963e-02 1.303303837776184082e-01 -1.008308082818984985e-01 -1.910987049341201782e-01 4.483511298894882202e-02 1.817304939031600952e-01 -2.308897674083709717e-01 7.832799851894378662e-02 -2.749306857585906982e-01 2.499129772186279297e-01 -1.508667021989822388e-01 1.835949122905731201e-01 -4.589163959026336670e-01 -2.283005267381668091e-01 1.300592068582773209e-02 9.396918118000030518e-02 -1.857468485832214355e-02 3.519896045327186584e-02 -1.527376025915145874e-01 -1.760308295488357544e-01 3.500868799164891243e-03 -2.907379865646362305e-01 -6.793432682752609253e-02 2.595980465412139893e-01 -8.471383899450302124e-02 2.661534845829010010e-01 -5.637907609343528748e-02
1.757484227418899536e-01 6.395464297384023666e-04 3.112232685089111328e-01 1.051203832030296326e-01 -2.286459356546401978e-01 3.878423273563385010e-01 -1.033229455351829529e-01 -1.643761992454528809e-01 -2.076567709445953369e-01 -2.128740772604942322e-02 -1.255719810724258423e-01 1.373199969530105591e-01 -3.319866582751274109e-02 1.051297783851623535e-02 1.317002326250076294e-01 -7.637957483530044556e-02 -1.682302057743072510e-01 -2.203705608844757080e-01 -1.503902971744537354e-01 1.383927017450332642e-01 2.146559022367000580e-02 -2.142158001661300659e-01 -1.318547278642654419e-01 -1.730842590332031250e-01 -2.742873430252075195e-01 -2.708338797092437744e-01 -1.761698424816131592e-01 -2.178769558668136597e-01 2.425327152013778687e-01 -7.087057083845138550e-02 1.182039603590965271e-01 3.130684047937393188e-02
-5.613593012094497681e-02 -5.879378318786621094e-02 1.221799477934837341e-01 -1.428454816341400146e-01 1.201215460896492004e-01 1.629988104104995728e-02 -1.721043139696121216e-01 -1.839719265699386597e-01 -5.322177708148956299e-02 2.252099337056279182e-03 -2.507517039775848389e-01 -6.051887199282646179e-02 -4.784294962882995605e-02 -2.552769780158996582e-01 7.653840631246566772e-02 -3.545705601572990417e-02 4.666669666767120361e-02 -1.599068641662597656e-01 1.975040510296821594e-02 4.996838048100471497e-02 2.193119227886199951e-01 -4.125036001205444336e-01 1.176734045147895813e-01 1.337881237268447876e-01 -1.056562513113021851e-01 1.685538589954376221e-01 1.493244171142578125e-01 -9.098567813634872437e-02 3.919045031070709229e-01 -3.092695176601409912e-01 1.115961521863937378e-01 -3.513876497745513916e-01
-7.362762838602066040e-02 -4.224045947194099426e-02 -1.813236773014068604e-01 -2.969249524176120758e-02 1.685091257095336914e-01 9.742052108049392700e-02 -6.209025904536247253e-02 -1.238339096307754517e-01 3.315112888813018799e-01 -5.726194754242897034e-02 -1.754081994295120239e-01 1.149569824337959290e-02 1.981355622410774231e-02 -1.358111053705215454e-01 -5.791591852903366089e-02 -1.273937672376632690e-01 3.307259678840637207e-01 -5.735484510660171509e-02 -1.708680987358093262e-01 3.324402123689651489e-02 1.164740771055221558e-01 -1.303163915872573853e-01 -1.802787929773330688e-02 3.159562870860099792e-02 4.111531190574169159e-03 -3.210465013980865479e-01 7.653055340051651001e-02 -7.643221318721771240e-02 2.830196321010589600e-01 -3.397928774356842041e-01 1.439566761255264282e-01 -4.621121883392333984e-01
1.015051454305648804e-01 -1.371641755104064941e-01 6.083922926336526871e-03 1.973625272512435913e-01 -1.114856973290443420e-01 3.364139795303344727e-01 -7.612533122301101685e-02 1.194358244538307190e-01 -5.098541826009750366e-02 4.221152514219284058e-02 -1.464334577322006226e-01 -1.152469217777252197e-01 3.422369062900543213e-02 -8.254988491535186768e-02 1.008677855134010315e-01 -2.891698181629180908e-01 1.502719968557357788e-01 -1.549292653799057007e-01 -1.332975625991821289e-01 2.799407541751861572e-01 9.958324953913688660e-03 1.752832233905792236e-01 -9.613873809576034546e-02 9.934853017330169678e-02 -2.200014144182205200e-01 -7.953627966344356537e-03 -2.476137280464172363e-01 -2.105164825916290283e-01 1.750448495149612427e-01 -4.071229994297027588e-01 1.117125302553176880e-01 -2.995430231094360352e-01
2.658096253871917725e-01 -7.827489078044891357e-02 8.261868357658386230e-02 -2.577182464301586151e-02 7.126211374998092651e-02 1.404959429055452347e-02 1.845718622207641602e-01 1.744026094675064087e-01 -1.789442598819732666e-01 -2.637016475200653076e-01 -1.741456240415573120e-01 -3.597666621208190918e-01 -9.859590232372283936e-02 -1.894486397504806519e-01 1.164985224604606628e-01 -6.279602646827697754e-02 2.827595733106136322e-02 -1.973633468151092529e-01 2.145853042602539062e-01 1.306529492139816284e-01 2.004413008689880371e-01 4.646507650613784790e-02 7.661984860897064209e-02 -2.729221582412719727e-01 -5.077876895666122437e-02 -1.928132623434066772e-01 -1.879254430532455444e-01 -2.124609798192977905e-01 2.777957618236541748e-01 1.527298837900161743e-01 2.251887619495391846e-01 -1.566664576530456543e-01
-1.022483631968498230e-01 -1.653055995702743530e-01 2.759929895401000977e-01 9.014638513326644897e-02 -1.513687521219253540e-01 2.357645183801651001e-01 -7.823137193918228149e-02 -1.690728515386581421e-01 -5.374117568135261536e-02 -1.192011833190917969e-01 -5.900220014154911041e-03 -9.668099880218505859e-02 2.846387922763824463e-01 9.829594194889068604e-02 3.616292774677276611e-01 -2.539829909801483154e-01 8.868497610092163086e-02 -9.854249656200408936e-02 2.173711955547332764e-01 2.653996050357818604e-01 1.415595263242721558e-01 -3.331108391284942627e-01 -4.258930310606956482e-02 -1.469567511230707169e-02 -1.826899051666259766e-01 -5.797301605343818665e-02 1.760198175907135010e-01 -5.477941408753395081e-02 2.999640405178070068e-01 1.004756614565849304e-01 1.033325791358947754e-01 5.007935315370559692e-02
2.789002656936645508e-01 -2.197881489992141724e-01 1.964875012636184692e-01 -7.929958403110504150e-02 -7.449676841497421265e-02 4.391833022236824036e-02 -2.608528137207031250e-01 -2.145058363676071167e-01 2.479595988988876343e-01 9.996021538972854614e-02 -3.105797469615936279e-01 -1.453225687146186829e-02 -7.027725130319595337e-02 4.934392869472503662e-02 2.574444115161895752e-01 -2.044034600257873535e-01 -1.944908499717712402e-02 -1.992505192756652832e-01 -1.088823527097702026e-01 -1.526866704225540161e-01 2.771180272102355957e-01 -2.409124076366424561e-01 -9.314465522766113281e-02 -7.371322065591812134e-02 -1.210535969585180283e-02 -2.794634699821472168e-01 7.447601109743118286e-02 -1.052066124975681305e-02 2.609552145004272461e-01 1.708227694034576416e-01 1.194055303931236267e-01 6.532634049654006958e-02
8.722607046365737915e-02 -2.194093465805053711e-01 9.863227605819702148e-02 -3.222917765378952026e-02 3.947325423359870911e-02 3.236127793788909912e-01 -4.658121243119239807e-02 4.578650742769241333e-02 -2.785531990230083466e-02 -1.331233531236648560e-01 -1.368566602468490601e-01 -5.055338889360427856e-02 2.114380896091461182e-01 1.363308876752853394e-01 2.303132861852645874e-01 -2.367989569902420044e-01 2.091479152441024780e-01 -2.158789932727813721e-01 2.157047092914581299e-01 2.176233828067779541e-01 2.665117084980010986e-01 -2.925725281238555908e-01 -1.238269656896591187e-01 3.603757172822952271e-02 -1.618359237909317017e-01 6.527671217918395996e-02 -2.179345637559890747e-01 -1.200361326336860657e-01 2.452120035886764526e-01 2.383816838264465332e-01 5.590209737420082092e-02 -2.020180970430374146e-01
-8.455072343349456787e-02 -2.056738585233688354e-01 2.016586065292358398e-02 -1.790324896574020386e-01 1.191000454127788544e-02 1.846366189420223236e-02 4.549665004014968872e-02 -5.093928426504135132e-02 1.772836446762084961e-01 1.997898966073989868e-01 -1.803663223981857300e-01 -8.239216357469558716e-02 2.765567302703857422e-01 -2.614848911762237549e-01 1.882624030113220215e-01 -1.312651783227920532e-01 -1.123176887631416321e-01 -2.209684103727340698e-01 9.833223372697830200e-02 -8.039820007979869843e-03 -4.650219343602657318e-03 -5.663718283176422119e-02 1.582240015268325806e-01 1.473476272076368332e-02 -2.609699368476867676e-01 -2.035616040229797363e-01 3.257317543029785156e-01 -2.167355567216873169e-01 2.272006422281265259e-01 -1.873572617769241333e-01 3.935332298278808594e-01 -2.964077144861221313e-02
5.567752942442893982e-02 -2.228064835071563721e-01 7.642286270856857300e-02 -2.324920846149325371e-03 1.557346433401107788e-01 8.594777435064315796e-02 1.796304136514663696e-01 -2.328503578901290894e-01 1.745838075876235962e-01 1.049969345331192017e-01 -6.000626683235168457e-01 1.207903176546096802e-01 7.521611987613141537e-04 1.202782019972801208e-01 1.571215242147445679e-01 -1.829742193222045898e-01 -5.811498314142227173e-02 -1.105196997523307800e-01 7.860738039016723633e-02 -5.164665356278419495e-02 1.152281537652015686e-01 -1.224290020763874054e-02 3.197641670703887939e-02 -3.170633316040039062e-02 -2.295193672180175781e-01 -3.767503798007965088e-01 -3.842122480273246765e-02 -2.411462664604187012e-01 1.384347677230834961e-01 1.271477192640304565e-01 7.050544768571853638e-02 -6.164905149489641190e-03
4.369357600808143616e-02 -2.249716073274612427e-01 2.751190960407257080e-01 -1.337117403745651245e-01 1.145304143428802490e-01 1.423796564340591431e-01 -1.982140988111495972e-01 6.115399301052093506e-02 -1.609939932823181152e-01 3.963322937488555908e-02 -3.344169557094573975e-01 6.728269904851913452e-02 4.424585029482841492e-02 -2.437497228384017944e-01 1.548502296209335327e-01 -1.205910965800285339e-01 1.519673615694046021e-01 -1.876845806837081909e-01 -7.139757741242647171e-03 -3.774074465036392212e-02 1.385863870382308960e-01 -5.320379137992858887e-02 -2.128341980278491974e-02 1.047498732805252075e-02 -2.742668986320495605e-01 -2.969894409179687500e-01 -2.636906458064913750e-03 -5.356655642390251160e-02 4.519633352756500244e-01 2.320427596569061279e-01 -1.481143981218338013e-01 7.070594280958175659e-02
-1.439538598060607910e-02 -7.736484706401824951e-02 1.710838526487350464e-01 -3.324038684368133545e-01 -8.543539047241210938e-02 -1.609812080860137939e-01 8.840027451515197754e-02 -2.808684706687927246e-01 -1.173827648162841797e-01 1.445106416940689087e-01 -4.390403330326080322e-01 -4.163355566561222076e-03 2.753159999847412109e-01 1.233001351356506348e-01 4.836384207010269165e-02 -1.912100017070770264e-01 8.150569349527359009e-02 -2.949195802211761475e-01 -2.403178066015243530e-01 -8.788117766380310059e-02 -1.976789906620979309e-02 -1.360762566328048706e-01 -1.368455439805984497e-01 -1.630402356386184692e-01 -1.104666292667388916e-01 -2.258777618408203125e-01 -6.962323188781738281e-02 -1.205385848879814148e-01 1.561878323554992676e-01 -2.130585163831710815e-01 -4.549538716673851013e-03 3.269359841942787170e-02
6.385958939790725708e-02 1.151902228593826294e-02 8.152411878108978271e-02 -1.117385774850845337e-01 6.614768505096435547e-02 4.508152604103088379e-01 -7.534802705049514771e-02 -1.394969522953033447e-01 1.198638454079627991e-01 1.987700313329696655e-01 -1.673572883009910583e-02 3.763592988252639771e-02 1.517059504985809326e-01 1.700514107942581177e-01 1.968941986560821533e-01 -1.100774183869361877e-01 9.578274190425872803e-02 -4.220612719655036926e-02 2.764608338475227356e-02 4.336484968662261963e-01 5.022082105278968811e-02 -4.158826917409896851e-02 1.926340013742446899e-01 -3.310461640357971191e-01 -2.476273477077484131e-01 1.809607446193695068e-01 4.977113753557205200e-02 -6.344870477914810181e-02 1.736720651388168335e-01 -2.087221890687942505e-01 6.765529513359069824e-02 -2.364861369132995605e-01
6.833442300558090210e-02 2.079272121191024780e-01 -3.868820890784263611e-02 5.712553113698959351e-02 -5.634980741888284683e-03 1.622637361288070679e-01 -1.549957543611526489e-01 3.743376210331916809e-02 1.338257640600204468e-01 7.556325756013393402e-03 -3.920602798461914062e-01 -8.713940158486366272e-03 2.455816417932510376e-01 -3.954320773482322693e-02 -4.103332385420799255e-02 -3.699165284633636475e-01 9.214839339256286621e-02 -2.968004345893859863e-01 -1.432967931032180786e-01 1.134903579950332642e-01 -1.653267629444599152e-02 -1.391435600817203522e-02 -1.458223015069961548e-01 -3.089033365249633789e-01 -3.187312185764312744e-01 -5.296479910612106323e-02 -1.332040727138519287e-01 -1.066968496888875961e-02 1.462837010622024536e-01 -9.100845083594322205e-03 3.343373537063598633e-01 1.440052390098571777e-01
-1.272706687450408936e-01 -4.621488507837057114e-03 8.834714442491531372e-02 7.478100806474685669e-02 -8.252285420894622803e-02 7.037098705768585205e-02 1.288870126008987427e-01 -3.168681859970092773e-01 1.324783861637115479e-01 -1.883994936943054199e-01 -7.286147028207778931e-02 9.821767918765544891e-03 1.287928372621536255e-01 -5.700656771659851074e-02 8.597844094038009644e-02 -3.394999504089355469e-01 -4.383321851491928101e-02 -5.310428738594055176e-01 1.431212723255157471e-01 3.027362525463104248e-01 1.316625326871871948e-01 -1.438564620912075043e-02 -1.515753269195556641e-01 -2.175076752901077271e-01 -2.687836587429046631e-01 -2.027664482593536377e-01 1.061788201332092285e-01 -1.463706325739622116e-02 5.618479847908020020e-02 9.956371039152145386e-02 -2.331415563821792603e-02 -1.353374570608139038e-01
2.212932407855987549e-01 2.480944097042083740e-01 -6.045604124665260315e-02 1.131676733493804932e-01 1.030024811625480652e-01 1.221800148487091064e-01 3.926952928304672241e-02 -1.970002055168151855e-01 6.400382518768310547e-02 1.244586929678916931e-01 1.150853559374809265e-02 -2.239177823066711426e-01 -7.788024377077817917e-03 1.578547656536102295e-01 2.735203206539154053e-01 -1.012531816959381104e-01 6.529393792152404785e-02 -1.993796974420547485e-01 2.746346890926361084e-01 1.002416014671325684e-02 -1.259161978960037231e-01 2.261139005422592163e-01 -1.487918198108673096e-01 3.221197724342346191e-01 -2.476979196071624756e-01 5.307852476835250854e-02 -1.866822838783264160e-01 -5.675203166902065277e-03 3.240986466407775879e-01 1.425700932741165161e-01 2.000609040260314941e-01 -2.244065105915069580e-01
2.114137858152389526e-01 -1.666391640901565552e-01 1.701984852552413940e-01 -1.792759262025356293e-02 1.460587978363037109e-01 2.361582405865192413e-02 9.150135517120361328e-02 -2.795271575450897217e-01 1.650247722864151001e-01 -5.166774988174438477e-02 -5.239398479461669922e-01 -7.524135708808898926e-02 1.891813576221466064e-01 6.546404212713241577e-02 6.068456918001174927e-02 -2.896600365638732910e-01 -1.169129237532615662e-01 2.786023169755935669e-02 -1.107687205076217651e-01 1.533784866333007812e-01 2.864151634275913239e-02 4.304893687367439270e-02 1.906320005655288696e-01 -1.978410631418228149e-01 -9.762416034936904907e-02 2.066304683685302734e-01 -2.265513986349105835e-01 8.434795774519443512e-03 1.682666838169097900e-01 5.011546984314918518e-02 2.223313152790069580e-01 -1.995892524719238281e-01
7.036188244819641113e-02 -2.768012583255767822e-01 -9.230633266270160675e-03 -1.842438876628875732e-01 -8.956063538789749146e-02 -7.175549119710922241e-02 2.042021602392196655e-01 -1.401991248130798340e-01 1.348291635513305664e-01 6.133355200290679932e-02 -1.910918802022933960e-01 -1.976323425769805908e-01 8.287867903709411621e-02 2.461938746273517609e-02 -1.782458126544952393e-01 -1.704931110143661499e-01 3.122114762663841248e-02 -4.625147283077239990e-01 1.030344441533088684e-01 1.151396632194519043e-01 -1.723321527242660522e-01 -4.490583762526512146e-02 3.771314620971679688e-01 -7.281666249036788940e-02 -1.025572940707206726e-01 -2.590685784816741943e-01 6.753512471914291382e-02 -1.699917465448379517e-01 3.100483417510986328e-01 -4.986435174942016602e-02 1.152248755097389221e-01 -5.519218370318412781e-02
1.057248115539550781e-01 -7.117513567209243774e-02 -4.031922668218612671e-02 -1.641715019941329956e-01 5.840690806508064270e-03 8.950115740299224854e-02 -1.466858983039855957e-01 -1.806238144636154175e-01 -2.390433102846145630e-01 1.260502636432647705e-01 5.774644389748573303e-02 2.508272603154182434e-02 -1.620156615972518921e-01 -9.026979655027389526e-02 2.388245612382888794e-01 -2.953000962734222412e-01 2.606424689292907715e-01 -3.897797167301177979e-01 -6.852551549673080444e-02 -8.433399349451065063e-02 6.038660183548927307e-02 -1.262048929929733276e-01 1.446709781885147095e-01 -3.011687695980072021e-01 9.251309931278228760e-02 -7.814099639654159546e-02 7.685960829257965088e-02 -1.108141094446182251e-01 4.284750223159790039e-01 -1.871467754244804382e-02 -1.803236305713653564e-01 -1.586636751890182495e-01
1.403165012598037720e-01 7.044945657253265381e-02 2.405872493982315063e-01 4.864386096596717834e-02 1.626836508512496948e-01 2.296582013368606567e-01 1.112089008092880249e-01 -7.780400663614273071e-02 -3.786207363009452820e-02 -6.326956301927566528e-02 1.012867465615272522e-01 -1.920662373304367065e-01 9.674654901027679443e-02 9.545537829399108887e-02 2.402347922325134277e-01 -1.921561658382415771e-01 5.508156865835189819e-02 4.067360889166593552e-03 4.258429631590843201e-02 2.351522594690322876e-01 8.000767976045608521e-02 3.096572756767272949e-01 -1.684480607509613037e-01 5.470074829645454884e-04 -2.561999559402465820e-01 -1.019401773810386658e-01 -3.119808137416839600e-01 -1.414703577756881714e-01 2.425019145011901855e-01 -2.292546480894088745e-01 -9.201531857252120972e-02 -3.843752443790435791e-01
1.252893656492233276e-01 -1.197433918714523315e-01 -2.201731055974960327e-01 -9.001205116510391235e-02 1.980495154857635498e-01 -9.546467103064060211e-03 -9.218959510326385498e-02 -6.823960691690444946e-02 1.085482537746429443e-01 -1.417872554156929255e-04 -4.249312877655029297e-01 -1.895143240690231323e-01 5.530229583382606506e-02 -2.649006433784961700e-02 3.252902328968048096e-01 -1.491538584232330322e-01 1.133623123168945312e-01 -3.522042334079742432e-01 1.614300459623336792e-01 -9.760319441556930542e-02 2.403752207756042480e-01 6.421204656362533569e-02 -6.408493220806121826e-02 1.196031495928764343e-01 7.186146918684244156e-03 -1.790525019168853760e-01 7.618620991706848145e-03 -2.336949482560157776e-02 2.814260721206665039e-01 3.233270943164825439e-01 1.565195270814001560e-03 -1.776804924011230469e-01
2.607265710830688477e-01 5.738912895321846008e-02 -1.372484564781188965e-01 -2.031301409006118774e-01 1.162369549274444580e-01 -7.620200980454683304e-03 7.036608643829822540e-03 -2.364031225442886353e-01 1.944034993648529053e-01 4.560794681310653687e-02 -1.712193489074707031e-01 -3.292290568351745605e-01 1.589981615543365479e-01 2.236589640378952026e-01 3.727348744869232178e-01 2.866046503186225891e-02 -2.004593610763549805e-03 -1.146112158894538879e-01 -1.048724725842475891e-02 1.569415181875228882e-01 -7.234159857034683228e-02 -1.091594174504280090e-01 -3.635083436965942383e-01 3.621056675910949707e-02 -6.947478652000427246e-02 -6.196961179375648499e-02 1.983501948416233063e-02 -2.301163077354431152e-01 3.680402636528015137e-01 -9.451956301927566528e-02 -8.270687609910964966e-02 6.903662532567977905e-02
-1.061190813779830933e-01 1.885450817644596100e-02 -3.364173695445060730e-02 -1.761195212602615356e-01 2.387724220752716064e-01 -4.921080172061920166e-02 6.909298896789550781e-02 -3.929657489061355591e-02 3.367643430829048157e-02 8.497411012649536133e-02 -2.724209725856781006e-01 -3.063392043113708496e-01 -1.766932457685470581e-01 -1.951082944869995117e-01 3.010914325714111328e-01 -5.536791309714317322e-02 5.984416604042053223e-02 -3.317987918853759766e-02 -7.878318428993225098e-02 -8.468420803546905518e-02 -1.643943488597869873e-01 3.244695067405700684e-02 -1.752919852733612061e-01 -9.136907756328582764e-02 -8.278578519821166992e-02 -9.676501154899597168e-02 -2.085246145725250244e-01 -3.252706229686737061e-01 5.082657933235168457e-01 -1.592292077839374542e-02 -8.280868828296661377e-02 -1.868173331022262573e-01
-1.512444466352462769e-01 -9.325492382049560547e-02 6.678605079650878906e-02 -1.967134475708007812e-01 -2.220406085252761841e-01 -4.181272163987159729e-02 -1.661219894886016846e-01 -3.858347609639167786e-02 -4.996822029352188110e-02 8.927525579929351807e-02 -1.851554960012435913e-01 1.690141409635543823e-01 2.570158839225769043e-01 1.270516067743301392e-01 1.137691065669059753e-01 1.589527428150177002e-01 -1.225122138857841492e-01 -3.795844018459320068e-01 -2.278233915567398071e-01 3.327384218573570251e-02 1.334259957075119019e-01 -2.381670176982879639e-01 -1.625239402055740356e-01 -8.153384923934936523e-02 -2.126630991697311401e-01 -3.129682540893554688e-01 -1.296157576143741608e-02 -1.178207993507385254e-01 3.958354592323303223e-01 3.098022565245628357e-02 -7.382551208138465881e-03 -1.295999735593795776e-01
2.421504259109497070e-01 -9.411354362964630127e-02 3.359283506870269775e-01 -1.125446930527687073e-01 -8.732385933399200439e-02 7.935348153114318848e-02 1.413045823574066162e-01 -2.177512273192405701e-02 -2.537681534886360168e-02 -8.710489422082901001e-02 -2.838954031467437744e-01 -3.066344559192657471e-02 2.147233337163925171e-01 -9.867271035909652710e-02 -1.827900111675262451e-01 -3.988194763660430908e-01 -8.061388880014419556e-02 -2.802903354167938232e-01 1.989187896251678467e-01 -1.914599724113941193e-02 -8.050750195980072021e-02 5.961975455284118652e-02 5.352599173784255981e-02 5.382309481501579285e-02 5.607420578598976135e-02 -1.595509946346282959e-01 1.059522554278373718e-01 3.758467501029372215e-03 3.986181020736694336e-01 -1.097667068243026733e-01 -1.026922557502985001e-02 -2.878589034080505371e-01
8.883189409971237183e-02 1.106424853205680847e-01 6.138150393962860107e-02 -8.043674379587173462e-02 -5.979888886213302612e-02 3.036279678344726562e-01 -1.430673152208328247e-01 -7.452408224344253540e-02 3.285074234008789062e-01 -5.381007492542266846e-02 -2.232936918735504150e-01 -3.134793639183044434e-01 1.589409857988357544e-01 -1.661171466112136841e-01 -5.706897377967834473e-02 -4.847602546215057373e-02 -2.974633499979972839e-02 -9.210091829299926758e-02 -7.465536892414093018e-02 9.004709310829639435e-03 4.502796530723571777e-01 -2.947504222393035889e-01 7.322142273187637329e-02 3.183998912572860718e-02 -9.681581705808639526e-02 -5.366452410817146301e-02 1.208942160010337830e-01 -2.993886470794677734e-01 1.873531937599182129e-01 -1.388332992792129517e-01 1.978292018175125122e-01 -9.692535549402236938e-02
2.025396376848220825e-01 1.264980733394622803e-01 2.585561573505401611e-01 -1.253641843795776367e-01 1.135688722133636475e-01 1.479303557425737381e-02 6.217978079803287983e-05 -4.012930691242218018e-01 2.158775180578231812e-01 -4.764808341860771179e-02 -3.190831243991851807e-01 1.894889175891876221e-01 -3.485452383756637573e-02 -4.141983017325401306e-02 1.916922181844711304e-01 -1.678627431392669678e-01 -1.450849026441574097e-01 -3.917959034442901611e-01 1.194535717368125916e-01 -1.090396195650100708e-01 -1.189660355448722839e-01 3.583728894591331482e-02 -1.411833912134170532e-01 7.082558423280715942e-02 -1.947061270475387573e-01 -1.263427734375000000e-01 -2.993748150765895844e-02 -2.925855517387390137e-01 6.702795624732971191e-02 9.613848291337490082e-03 1.561107337474822998e-01 -1.462114453315734863e-01
2.910230755805969238e-01 5.191421881318092346e-02 -5.599747225642204285e-02 -2.083046138286590576e-01 1.078888848423957825e-01 9.113839268684387207e-02 6.816273555159568787e-03 -1.915366947650909424e-01 1.266068518161773682e-01 4.571850225329399109e-02 -1.198713183403015137e-01 -1.768956631422042847e-01 -1.902428418397903442e-01 2.729280889034271240e-01 3.727815449237823486e-01 2.138714538887143135e-03 8.257403224706649780e-02 -2.937799878418445587e-02 4.064283147454261780e-02 2.753811776638031006e-01 -1.825457662343978882e-01 1.226788945496082306e-02 -1.735902130603790283e-01 3.306233510375022888e-02 -7.945643737912178040e-03 -1.022651046514511108e-01 -1.995976418256759644e-01 -3.376151919364929199e-01 3.980614244937896729e-01 -1.055518835783004761e-01 -4.013272374868392944e-02 -1.027316451072692871e-01
1.397452205419540405e-01 4.954332858324050903e-02 1.153084188699722290e-01 -2.582863569259643555e-01 -9.695784747600555420e-02 1.502249240875244141e-01 -6.741084903478622437e-02 -3.065897524356842041e-01 6.898135691881179810e-02 2.899265587329864502e-01 -3.354440927505493164e-01 -1.736760288476943970e-01 2.421994060277938843e-01 2.330329567193984985e-01 1.132351532578468323e-01 -2.200954109430313110e-01 -1.377505064010620117e-01 -9.980077296495437622e-02 -2.762858867645263672e-01 -2.910342998802661896e-02 -1.340906950645148754e-03 1.102724596858024597e-01 1.126392409205436707e-01 -1.370158940553665161e-01 -1.714980006217956543e-01 -3.532924354076385498e-01 -4.373391345143318176e-02 5.188564583659172058e-02 1.497743576765060425e-01 -1.799539476633071899e-02 1.590062826871871948e-01 -7.181797921657562256e-02
4.991237074136734009e-02 1.267552077770233154e-01 -1.395964500261470675e-04 -8.198630809783935547e-02 -1.239640712738037109e-01 2.900670468807220459e-01 -2.060153521597385406e-02 -2.964774072170257568e-01 -3.060933947563171387e-02 4.171743690967559814e-01 -1.942139118909835815e-01 -2.782301604747772217e-01 1.943480968475341797e-01 -3.759908676147460938e-02 6.045949086546897888e-02 -3.475919365882873535e-01 -1.946032345294952393e-01 -1.292219161987304688e-01 -9.781260043382644653e-02 -3.330123424530029297e-02 2.150174826383590698e-01 -6.805503368377685547e-02 -4.351526126265525818e-02 -8.216118067502975464e-02 -3.179392218589782715e-01 -1.630356460809707642e-01 -1.501652896404266357e-01 3.120638616383075714e-02 1.535724848508834839e-01 -1.353440284729003906e-01 8.717953413724899292e-02 -8.765142410993576050e-02
2.922891378402709961e-01 -2.514774203300476074e-01 -3.988604992628097534e-02 5.182914063334465027e-02 3.073224127292633057e-01 3.965158946812152863e-03 2.121004275977611542e-02 -1.127009689807891846e-01 -1.768661290407180786e-01 4.135644529014825821e-03 -1.075251027941703796e-01 -1.618008129298686981e-02 -1.503932010382413864e-02 1.298512518405914307e-01 4.832433462142944336e-01 -2.506297230720520020e-01 -1.909244991838932037e-02 -2.456246018409729004e-01 1.249796599149703979e-01 -1.673559099435806274e-01 -1.130890324711799622e-01 -1.220214664936065674e-01 1.713562905788421631e-01 1.230158731341362000e-01 -2.142225801944732666e-01 3.116518259048461914e-02 3.554860129952430725e-02 -2.920477390289306641e-01 2.149469554424285889e-01 8.916759863495826721e-03 1.478286683559417725e-01 6.953008472919464111e-02
5.429014563560485840e-03 -8.036890625953674316e-02 -1.597945541143417358e-01 2.068805694580078125e-01 -1.006725132465362549e-01 2.381681650876998901e-01 1.574309915304183960e-01 -1.599879413843154907e-01 -1.468433141708374023e-01 -6.664142012596130371e-02 -3.475560247898101807e-02 6.382227689027786255e-02 1.512258797883987427e-01 -8.616813272237777710e-02 5.901201814413070679e-02 -1.790503263473510742e-01 -1.435576472431421280e-02 1.066847704350948334e-02 -2.181722372770309448e-01 -1.215803474187850952e-01 2.640126645565032959e-02 -2.796759307384490967e-01 1.637442857027053833e-01 -3.298509418964385986e-01 -4.396811500191688538e-02 -1.169905960559844971e-01 -3.089242614805698395e-02 -1.557267457246780396e-01 5.439086556434631348e-01 1.828721612691879272e-01 -3.587450459599494934e-02 -2.493902444839477539e-01
1.696341186761856079e-01 -1.371357683092355728e-02 1.289194673299789429e-01 1.208202019333839417e-01 5.893860012292861938e-02 -2.389395982027053833e-02 -6.532277166843414307e-02 -4.789687097072601318e-01 1.137393936514854431e-01 2.407242804765701294e-01 -2.258020937442779541e-01 -1.960878074169158936e-01 1.005007401108741760e-01 -2.280710265040397644e-03 -1.467770524322986603e-02 3.031437844038009644e-02 1.544238030910491943e-01 1.342831552028656006e-01 -3.467460349202156067e-02 1.103287562727928162e-01 1.087844148278236389e-01 -4.849191755056381226e-02 -3.707301989197731018e-02 1.344996225088834763e-02 -4.205397069454193115e-01 -1.949246972799301147e-01 -1.995866000652313232e-01 1.442094985395669937e-02 1.911716461181640625e-01 -1.695211678743362427e-01 -9.080757945775985718e-02 -3.621016740798950195e-01
3.259550407528877258e-02 2.141593992710113525e-01 5.285752192139625549e-02 9.187515079975128174e-02 2.215605825185775757e-01 4.286119341850280762e-01 -8.765887469053268433e-02 -1.170364096760749817e-01 -6.623642891645431519e-02 3.654171898961067200e-02 -1.019203513860702515e-01 -2.041212655603885651e-02 1.575108468532562256e-01 -1.335240751504898071e-01 1.251053065061569214e-01 -4.329389631748199463e-01 6.306123733520507812e-02 9.617112576961517334e-02 2.777865901589393616e-02 1.684324741363525391e-01 9.044608473777770996e-02 -6.751752644777297974e-02 -1.441093385219573975e-01 -5.443613976240158081e-02 -8.653953671455383301e-02 -1.635555028915405273e-01 -1.103038117289543152e-01 9.895208477973937988e-02 3.793279826641082764e-01 -1.954165995121002197e-01 7.640589773654937744e-02 -3.200890719890594482e-01
4.692420735955238342e-02 1.281069070100784302e-01 -2.387044206261634827e-02 5.769984424114227295e-02 -5.953245609998703003e-02 -1.069794036448001862e-02 -1.261445581912994385e-01 -1.628677248954772949e-01 -1.963930577039718628e-01 5.649043247103691101e-03 2.138587385416030884e-01 -2.444322407245635986e-01 1.625196486711502075e-01 -6.397515535354614258e-02 2.870617508888244629e-01 6.200235802680253983e-03 -3.033452630043029785e-01 -1.442192215472459793e-02 -1.467465609312057495e-01 1.549509167671203613e-01 4.582047462463378906e-02 7.403510808944702148e-02 -5.896033346652984619e-02 -2.089116722345352173e-01 -2.983434200286865234e-01 -2.305449694395065308e-01 -2.227374017238616943e-01 -1.034278869628906250e-01 3.975086808204650879e-01 1.111482158303260803e-01 2.766018509864807129e-01 -1.803913563489913940e-01
1.417074501514434814e-01 1.924751251935958862e-01 5.041294917464256287e-02 2.433973997831344604e-01 2.174526005983352661e-01 2.849462628364562988e-01 -1.416674256324768066e-01 -1.258795559406280518e-01 2.392447926104068756e-02 -1.553946435451507568e-01 -1.060334816575050354e-01 -1.299803145229816437e-02 1.934242993593215942e-01 -9.434132277965545654e-02 2.294920235872268677e-01 3.360794857144355774e-03 1.847228705883026123e-01 -3.089458048343658447e-01 5.607293546199798584e-02 8.306197077035903931e-02 2.190948277711868286e-01 -1.115128844976425171e-01 4.816227406263351440e-02 -4.845006763935089111e-02 -9.878305345773696899e-02 -2.506087124347686768e-01 3.111645579338073730e-01 -6.615544110536575317e-02 2.556503117084503174e-01 3.223274648189544678e-01 1.413127183914184570e-01 -1.177617162466049194e-01
1.804589778184890747e-01 4.111451283097267151e-02 3.959048390388488770e-01 -1.565910577774047852e-01 -6.098694726824760437e-02 6.453233212232589722e-02 -6.162275001406669617e-02 -2.341758459806442261e-01 1.849441975355148315e-01 7.129626721143722534e-02 -2.366194278001785278e-01 9.372796863317489624e-02 3.021734580397605896e-02 -6.833996623754501343e-02 1.603852808475494385e-01 -1.608824431896209717e-01 2.702580094337463379e-01 -5.966507014818489552e-04 -2.644613385200500488e-01 3.145040869712829590e-01 5.436343699693679810e-02 -1.826622188091278076e-01 -9.664822369813919067e-02 -1.189683899283409119e-01 -3.360150754451751709e-01 -1.453398615121841431e-01 -1.930581033229827881e-01 -1.498015373945236206e-01 4.824298992753028870e-02 2.351188063621520996e-01 1.681471592746675014e-03 -6.042912229895591736e-02
3.311735019087791443e-02 -2.679861709475517273e-02 1.495887641794979572e-03 3.294231742620468140e-02 -2.324181050062179565e-01 3.419705331325531006e-01 7.601124048233032227e-02 -1.404366176575422287e-02 -2.885404825210571289e-01 -1.269676685333251953e-01 -1.927494853734970093e-01 3.045839667320251465e-01 3.278025239706039429e-02 -8.054455369710922241e-02 5.572344362735748291e-02 -5.115929245948791504e-02 -1.437839418649673462e-01 -3.261792063713073730e-01 -3.251325339078903198e-02 -5.093410611152648926e-02 9.080042690038681030e-02 -2.190722525119781494e-01 -8.685029111802577972e-03 -9.645185619592666626e-02 -2.852925360202789307e-01 -2.048027068376541138e-01 -1.700100749731063843e-01 -2.185124605894088745e-01 2.845391631126403809e-01 -1.375916004180908203e-01 1.759733110666275024e-01 -2.244874089956283569e-01
3.206754848361015320e-02 -9.088075160980224609e-02 9.455242753028869629e-02 4.655863624066114426e-03 -1.686186492443084717e-01 3.118106722831726074e-01 4.988251719623804092e-03 -3.124610483646392822e-01 6.778859347105026245e-02 -2.040183842182159424e-01 -3.810622394084930420e-01 6.140347570180892944e-02 -1.513700485229492188e-01 -1.048843786120414734e-01 -1.440340578556060791e-01 -2.222954332828521729e-01 -1.064499765634536743e-01 -5.958370119333267212e-02 2.364034950733184814e-01 -2.411202341318130493e-02 -5.343603342771530151e-02 -9.389940649271011353e-03 -4.052552953362464905e-02 -2.874794974923133850e-02 -1.271399706602096558e-01 -8.012475073337554932e-02 6.073898449540138245e-02 -7.191111147403717041e-02 4.875068664550781250e-01 -3.660315647721290588e-02 3.144102692604064941e-01 -1.144535914063453674e-01
1.947424709796905518e-01 -1.801258772611618042e-01 3.651310876011848450e-02 3.939879313111305237e-02 1.363942176103591919e-01 2.658796906471252441e-01 7.048770040273666382e-02 4.764689877629280090e-02 8.107090741395950317e-02 -5.098351091146469116e-02 -9.487356990575790405e-03 -2.099702805280685425e-01 1.326251477003097534e-01 -1.774057149887084961e-01 1.608955673873424530e-02 -3.003598153591156006e-01 3.523887693881988525e-01 -7.523299753665924072e-02 -6.198706105351448059e-02 -2.048538625240325928e-01 4.600061848759651184e-02 -1.577389389276504517e-01 1.613155007362365723e-01 -1.165134757757186890e-01 -4.838907718658447266e-02 -3.641856312751770020e-01 -1.535420566797256470e-01 1.349618732929229736e-01 3.231729269027709961e-01 6.504526734352111816e-02 3.175390064716339111e-01 -9.390346705913543701e-02
3.054180741310119629e-01 1.569624841213226318e-01 -4.778690636157989502e-02 7.064474374055862427e-02 1.955437660217285156e-01 7.740619778633117676e-02 6.423931568861007690e-02 -8.111313730478286743e-02 2.037051618099212646e-01 -1.094625145196914673e-01 -2.680595815181732178e-01 -2.146344035863876343e-01 -6.238448247313499451e-02 8.241925388574600220e-02 2.120867073535919189e-01 9.874848276376724243e-02 1.415272336453199387e-02 -1.150496676564216614e-01 6.925155222415924072e-02 1.493723839521408081e-01 -2.385905683040618896e-01 -1.337039172649383545e-01 -8.174484968185424805e-02 -4.012143611907958984e-02 5.923280492424964905e-03 -2.017429918050765991e-01 -2.379161715507507324e-01 -1.185569316148757935e-01 5.521042346954345703e-01 -1.458614766597747803e-01 -1.063602790236473083e-01 -1.030224785208702087e-01
2.576455473899841309e-01 -6.085469946265220642e-02 1.115618199110031128e-01 -7.631057500839233398e-02 1.607639044523239136e-01 -9.057857096195220947e-02 9.079498052597045898e-02 -2.127653062343597412e-01 -1.341762393712997437e-01 1.352653354406356812e-01 -1.344383042305707932e-02 -1.782355010509490967e-01 4.783834517002105713e-02 -1.338638663291931152e-01 -1.597402840852737427e-01 -2.859641313552856445e-01 -5.245242267847061157e-02 -1.537733972072601318e-01 -1.436557918787002563e-01 -2.178474664688110352e-01 2.455823272466659546e-01 -1.103707775473594666e-01 -1.192432120442390442e-01 8.539606630802154541e-02 -3.335824608802795410e-01 -4.040230214595794678e-01 4.832826554775238037e-02 -1.339957416057586670e-01 3.727588057518005371e-01 2.880835905671119690e-02 -7.143549621105194092e-02 -1.243474241346120834e-02
2.504464387893676758e-01 -9.127622842788696289e-02 -1.739040613174438477e-01 -2.006027251482009888e-01 1.040158569812774658e-01 2.099786549806594849e-01 7.281921803951263428e-02 -3.183486163616180420e-01 1.414947658777236938e-01 1.633655466139316559e-02 4.713051766157150269e-02 -1.870944350957870483e-01 8.893859386444091797e-02 -2.682160437107086182e-01 4.055265188217163086e-01 1.248178035020828247e-01 8.309631049633026123e-02 7.662002742290496826e-02 -9.263949096202850342e-02 1.007911041378974915e-01 -2.190642952919006348e-01 -1.185892671346664429e-01 -1.061197444796562195e-01 -2.025902569293975830e-01 -4.207006096839904785e-02 8.046872168779373169e-02 1.457533240318298340e-01 -2.248856723308563232e-01 2.873010635375976562e-01 -7.080689817667007446e-02 1.100200712680816650e-01 -2.321891337633132935e-01
4.207172691822052002e-01 -9.080862253904342651e-02 7.915521971881389618e-03 -1.509141456335783005e-02 1.203594058752059937e-01 9.397014975547790527e-02 -6.937813013792037964e-02 -2.195158600807189941e-01 -1.888849735260009766e-01 1.852438598871231079e-01 -1.345247179269790649e-01 9.089896827936172485e-02 -1.018666774034500122e-01 -2.104469761252403259e-02 2.944653034210205078e-01 1.158073619008064270e-01 3.143755793571472168e-01 -3.043934702873229980e-01 9.811050444841384888e-02 -1.810579448938369751e-01 2.003656774759292603e-01 -1.306295543909072876e-01 4.495013132691383362e-02 -1.397902965545654297e-01 -1.630362123250961304e-02 -1.719718277454376221e-01 -1.015719547867774963e-01 -1.415161490440368652e-01 3.660964667797088623e-01 -6.421077996492385864e-02 -5.669395253062248230e-02 1.289759129285812378e-01
1.505099982023239136e-01 -1.053108721971511841e-01 1.680702418088912964e-01 -8.171208947896957397e-02 2.265603840351104736e-01 1.502008885145187378e-01 5.577574297785758972e-02 5.987872928380966187e-02 -1.230031549930572510e-01 -1.734086573123931885e-01 1.475337985903024673e-02 -9.243070147931575775e-03 -2.187405228614807129e-01 7.022282481193542480e-02 2.450823225080966949e-02 -3.457896411418914795e-01 -5.096792802214622498e-02 -2.121069282293319702e-01 -1.623726487159729004e-01 1.911571025848388672e-01 1.240713596343994141e-01 1.648935228586196899e-01 1.572903245687484741e-01 1.274776607751846313e-01 -4.209349155426025391e-01 -2.512901425361633301e-01 -9.165637195110321045e-02 -2.502517998218536377e-01 8.504954725503921509e-02 2.110788226127624512e-01 1.291486620903015137e-01 -2.416570186614990234e-01
-1.403492093086242676e-01 3.620551228523254395e-01 1.879549175500869751e-01 4.805482923984527588e-02 1.107891425490379333e-01 2.603156268596649170e-01 2.954901009798049927e-02 -7.885334640741348267e-02 -1.397399902343750000e-01 -3.053654730319976807e-02 7.171770185232162476e-02 4.039901122450828552e-02 1.679327785968780518e-01 -2.089573293924331665e-01 3.093583583831787109e-01 -1.606644839048385620e-01 -9.034990519285202026e-02 -8.113922923803329468e-02 -1.731631010770797729e-01 1.651942282915115356e-01 1.852810829877853394e-01 5.330928042531013489e-02 -1.068158969283103943e-01 2.959551289677619934e-02 6.577280908823013306e-02 -9.232111275196075439e-02 -4.844262078404426575e-02 -4.730626046657562256e-01 3.717766404151916504e-01 -7.059014588594436646e-02 -1.177825778722763062e-02 -5.955862347036600113e-03
1.710480749607086182e-01 3.768227994441986084e-02 -1.591256260871887207e-01 1.843347698450088501e-01 1.380235552787780762e-01 1.178987771272659302e-01 -1.585543155670166016e-01 -3.555798232555389404e-01 -2.259615436196327209e-02 -5.067667737603187561e-02 -1.891847699880599976e-01 -2.291474677622318268e-02 1.373355984687805176e-01 -8.604572503827512264e-04 2.412034273147583008e-01 -1.501308083534240723e-01 2.195822000503540039e-01 -3.276795148849487305e-01 1.867943555116653442e-01 -1.702604889869689941e-01 1.406826823949813843e-01 -2.253917902708053589e-01 1.460492312908172607e-01 1.753767430782318115e-01 -1.718308478593826294e-01 -1.375788301229476929e-01 1.976366788148880005e-01 -2.176613807678222656e-01 2.052292078733444214e-01 1.318828016519546509e-01 2.233842462301254272e-01 -8.110533468425273895e-03
-1.097801327705383301e-01 2.760382182896137238e-02 6.440954655408859253e-02 -1.067279577255249023e-01 1.649442464113235474e-01 7.276567816734313965e-02 2.240509986877441406e-01 -1.914093345403671265e-01 -4.962384328246116638e-02 1.012420803308486938e-01 -3.600668907165527344e-01 -3.448401764035224915e-02 2.095494121313095093e-01 -1.308154910802841187e-01 3.587785065174102783e-01 -2.354068905115127563e-01 -7.582528889179229736e-02 2.473349682986736298e-02 -1.193835749290883541e-03 2.651572227478027344e-01 2.064387202262878418e-01 1.211155951023101807e-01 1.561782658100128174e-01 -5.954679474234580994e-02 -2.137501984834671021e-01 9.247822314500808716e-02 3.759435415267944336e-01 -7.426019012928009033e-02 2.705340981483459473e-01 -1.273612976074218750e-01 -9.627003222703933716e-02 -4.399910941720008850e-02
-1.845765672624111176e-02 1.506614685058593750e-01 5.677359551191329956e-02 5.929978564381599426e-02 1.397974789142608643e-01 -5.672310292720794678e-02 1.264931112527847290e-01 -1.701084375381469727e-01 9.910502284765243530e-02 -2.476930022239685059e-01 -2.685906551778316498e-02 -1.855631321668624878e-01 -6.938281655311584473e-02 -2.444575354456901550e-02 3.760364055633544922e-01 1.299086809158325195e-01 9.159962832927703857e-02 2.261797152459621429e-02 -6.856431812047958374e-02 -4.002964124083518982e-02 -1.614685654640197754e-01 -8.008374273777008057e-02 -6.460345536470413208e-02 2.104209959506988525e-01 -1.687350571155548096e-01 -1.026967689394950867e-01 -2.643718123435974121e-01 -3.026392757892608643e-01 5.312991738319396973e-01 -3.255077823996543884e-02 -1.830871589481830597e-02 -2.284427732229232788e-01
-7.327868789434432983e-02 1.100404933094978333e-01 2.439624518156051636e-01 -4.530933126807212830e-02 1.041204109787940979e-01 2.079417407512664795e-01 4.694616422057151794e-02 -9.465014934539794922e-02 1.472532153129577637e-01 3.012021183967590332e-01 1.132782921195030212e-02 2.871566414833068848e-01 -2.458605729043483734e-02 -1.639833003282546997e-01 9.257373213768005371e-02 -3.816926479339599609e-01 3.854370117187500000e-02 -2.220433950424194336e-01 -2.341990470886230469e-01 -7.728300243616104126e-02 -3.346254676580429077e-02 -3.377547487616539001e-02 4.664470627903938293e-02 1.827742904424667358e-01 -9.496521949768066406e-02 7.482610817532986403e-05 2.121603488922119141e-01 -2.059767022728919983e-02 3.313954174518585205e-01 5.310933664441108704e-02 1.155229359865188599e-01 -3.860861659049987793e-01
2.454395405948162079e-02 1.492594629526138306e-01 -4.688667505979537964e-02 -8.324200287461280823e-03 3.674180805683135986e-02 3.080365955829620361e-01 -4.414736106991767883e-02 -1.460034251213073730e-01 -3.884226456284523010e-02 2.853075861930847168e-01 -7.719676196575164795e-02 -4.738893359899520874e-02 3.991437330842018127e-02 -1.708147674798965454e-01 -3.861979767680168152e-02 -5.036219358444213867e-01 1.153605207800865173e-01 1.099873613566160202e-02 1.454797224141657352e-03 1.731800585985183716e-01 1.051370948553085327e-01 2.924320474267005920e-02 -2.391202151775360107e-01 -6.052593514323234558e-02 -1.519361883401870728e-01 -2.073898464441299438e-01 -3.142764791846275330e-02 1.342712622135877609e-02 3.724755048751831055e-01 -1.980018913745880127e-01 -5.595304071903228760e-02 -3.373829126358032227e-01
3.148724734783172607e-01 -3.914536908268928528e-02 -1.816235482692718506e-01 4.107015207409858704e-03 -4.091785475611686707e-02 2.314965575933456421e-01 4.962490871548652649e-02 -1.944835036993026733e-01 -8.634049445390701294e-02 2.997539937496185303e-01 -1.011358425021171570e-01 -2.437673062086105347e-01 3.518210351467132568e-02 -5.622036755084991455e-02 1.711757183074951172e-01 2.558734416961669922e-01 1.012392640113830566e-01 -1.536506861448287964e-01 1.054594069719314575e-01 1.132172066718339920e-02 2.346271574497222900e-01 -6.376814842224121094e-02 8.373474329710006714e-02 2.657309360802173615e-02 -3.781612515449523926e-01 1.217820681631565094e-02 -6.329599767923355103e-02 1.039293929934501648e-01 2.746863663196563721e-01 -1.761180534958839417e-02 2.652922570705413818e-01 -2.976445853710174561e-01
2.626772224903106689e-01 -2.446117578074336052e-03 -2.690396644175052643e-02 4.530827328562736511e-02 1.173626780509948730e-01 2.179733067750930786e-01 -3.273499384522438049e-02 -3.107108771800994873e-01 -1.693441532552242279e-02 -1.579364240169525146e-01 1.491008102893829346e-01 -1.275347769260406494e-01 3.919335827231407166e-02 -2.946245074272155762e-01 3.331001996994018555e-01 -9.063664823770523071e-02 -5.390248447656631470e-02 -6.958720088005065918e-02 2.153438031673431396e-01 -1.164101958274841309e-01 -5.466330796480178833e-03 1.765523254871368408e-01 -1.543745771050453186e-02 -1.301751136779785156e-01 1.011115834116935730e-01 5.646201595664024353e-02 -1.874183863401412964e-01 -1.781364977359771729e-01 4.289391040802001953e-01 -1.114486902952194214e-01 1.136691123247146606e-01 -3.040144443511962891e-01
-7.027863711118698120e-02 3.967555612325668335e-02 -1.363270636647939682e-02 -1.669884622097015381e-01 2.498526871204376221e-01 -1.102743595838546753e-01 1.411539316177368164e-01 -1.289615631103515625e-01 1.866701990365982056e-01 -4.742763563990592957e-02 -2.320519536733627319e-01 -2.457958012819290161e-01 -9.756375849246978760e-02 -2.184377163648605347e-01 4.505683779716491699e-01 1.138595566153526306e-01 1.552255600690841675e-01 2.883651107549667358e-02 -1.646600067615509033e-01 6.823084503412246704e-02 -4.405071958899497986e-02 -3.746481612324714661e-02 -1.024458259344100952e-01 -8.163473755121231079e-02 -1.643935292959213257e-01 -1.251215636730194092e-01 -2.309359461069107056e-01 -2.127419412136077881e-01 4.306308329105377197e-01 -1.213883608579635620e-01 3.189700469374656677e-02 -1.001999452710151672e-01
-1.399702876806259155e-01 -2.877108752727508545e-01 -8.808279037475585938e-02 1.740888357162475586e-01 1.426142454147338867e-02 2.138663530349731445e-01 1.878434866666793823e-01 -2.640919089317321777e-01 1.341304276138544083e-02 -2.097183018922805786e-01 -2.548541128635406494e-01 -1.952326148748397827e-01 1.421524435281753540e-01 -5.817496031522750854e-02 2.924542129039764404e-02 -4.566541612148284912e-01 1.752810329198837280e-01 -7.623159885406494141e-02 -2.543686330318450928e-01 4.232521355152130127e-02 8.666789531707763672e-02 1.094635426998138428e-01 4.173823818564414978e-02 2.016507387161254883e-01 -1.776990294456481934e-01 -1.513773202896118164e-01 -1.214708462357521057e-01 -4.161268100142478943e-02 1.300690323114395142e-01 -2.269778959453105927e-02 1.586879044771194458e-01 -2.233006060123443604e-01
-2.073974162340164185e-01 -1.013271957635879517e-01 9.153502434492111206e-02 6.914139539003372192e-02 -3.918050229549407959e-02 2.652880251407623291e-01 -1.641026288270950317e-01 2.304414659738540649e-01 1.183024868369102478e-01 1.879718340933322906e-02 -1.356594264507293701e-01 5.450317257782444358e-05 4.784864932298660278e-02 -1.001776754856109619e-01 1.343759149312973022e-01 -3.447745740413665771e-02 -1.224201545119285583e-02 -1.581462770700454712e-01 1.856388747692108154e-01 1.041142120957374573e-01 1.118516251444816589e-01 -1.282938122749328613e-01 1.434732377529144287e-01 -8.646200597286224365e-02 -4.506260454654693604e-01 -3.516947627067565918e-01 -1.370097100734710693e-01 -3.669777214527130127e-01 1.817671358585357666e-01 1.815811842679977417e-01 2.544413693249225616e-02 -2.072274088859558105e-01
-1.986704021692276001e-02 -1.899886876344680786e-01 9.953570365905761719e-02 -1.840220540761947632e-01 9.310444444417953491e-02 -1.397952903062105179e-02 -7.008358091115951538e-02 1.721199043095111847e-02 1.262006163597106934e-01 -1.096317768096923828e-01 -2.527038753032684326e-01 1.110030151903629303e-02 1.975084692239761353e-01 -1.618306040763854980e-01 1.979140341281890869e-01 -6.053486466407775879e-02 -3.838179865851998329e-03 -4.162820577621459961e-01 1.781078726053237915e-01 5.561366304755210876e-02 7.555112987756729126e-02 2.877068147063255310e-02 1.791886687278747559e-01 2.584626376628875732e-01 1.715155243873596191e-01 -1.226648166775703430e-01 3.050511144101619720e-02 -1.811536401510238647e-01 4.663550257682800293e-01 2.882120609283447266e-01 1.311747450381517410e-02 -1.148931235074996948e-01
2.897815033793449402e-02 -2.355984896421432495e-01 1.532073616981506348e-01 -1.660665124654769897e-01 -3.910579159855842590e-02 -7.210941612720489502e-02 -9.492877870798110962e-02 -3.373132944107055664e-01 1.013511866331100464e-01 -1.920670457184314728e-02 -3.734790906310081482e-02 9.796707890927791595e-03 1.564378589391708374e-01 -1.900942027568817139e-01 3.710761964321136475e-01 -1.085279136896133423e-01 1.260153949260711670e-01 -2.731291949748992920e-01 2.141189277172088623e-01 1.177671775221824646e-01 2.530253529548645020e-01 1.545235067605972290e-01 3.742516040802001953e-02 1.405836343765258789e-01 2.740519121289253235e-02 -2.464567720890045166e-01 -5.455465987324714661e-02 -6.038332358002662659e-02 3.551144301891326904e-01 2.737260162830352783e-01 9.219993650913238525e-02 6.292442232370376587e-02
-9.693349152803421021e-02 -1.123660504817962646e-01 1.825646162033081055e-01 -4.785819724202156067e-02 8.040098845958709717e-02 1.847449094057083130e-01 1.968509554862976074e-01 2.233243435621261597e-01 2.058890610933303833e-01 1.022216863930225372e-02 -4.284049198031425476e-02 -1.699141412973403931e-01 6.978610903024673462e-02 1.457274891436100006e-02 9.454115480184555054e-02 1.025481075048446655e-01 8.137547969818115234e-02 -5.779488757252693176e-02 -2.877102494239807129e-01 3.305412232875823975e-01 2.865788526833057404e-02 1.008359622210264206e-02 -7.068922370672225952e-02 -1.506325602531433105e-01 -2.470354437828063965e-01 -1.313219368457794189e-01 -3.912675753235816956e-02 -2.826108634471893311e-01 5.571581125259399414e-01 7.772414386272430420e-02 4.504218325018882751e-02 -8.140721172094345093e-02
-1.262537986040115356e-01 5.843773484230041504e-02 -1.736451834440231323e-01 -2.712319195270538330e-01 -1.593188047409057617e-01 9.972274303436279297e-02 1.185451745986938477e-01 -3.307084739208221436e-01 8.055660128593444824e-02 -8.950194343924522400e-03 -3.370882570743560791e-01 -1.146016642451286316e-01 1.911107897758483887e-01 3.727728128433227539e-02 -1.346795540302991867e-02 -2.078011780977249146e-01 -4.902037605643272400e-02 -2.170620560646057129e-01 5.022783204913139343e-02 3.222939074039459229e-01 8.414768427610397339e-02 -1.108168996870517731e-02 2.004683464765548706e-01 -5.377545580267906189e-02 -7.879798859357833862e-02 -4.216942191123962402e-01 1.447591334581375122e-01 -1.606851071119308472e-01 8.124814182519912720e-02 -4.613719508051872253e-02 2.402052432298660278e-01 -1.156299374997615814e-02
1.604724675416946411e-01 1.610807180404663086e-01 1.719971299171447754e-01 3.224060684442520142e-02 -2.244363576173782349e-01 -1.421960741281509399e-01 1.721566319465637207e-01 -2.807131037116050720e-02 2.114949673414230347e-01 4.841565340757369995e-02 -3.625659272074699402e-02 1.815533787012100220e-01 2.663134336471557617e-01 -1.715452075004577637e-01 4.883173480629920959e-02 -4.292654395103454590e-01 1.100712269544601440e-02 -5.975528061389923096e-02 1.035150811076164246e-01 8.691585063934326172e-02 6.245469301939010620e-02 -1.852047443389892578e-01 8.550672233104705811e-02 -8.983457088470458984e-02 -3.892768323421478271e-01 -8.486004173755645752e-02 4.887743666768074036e-02 -1.233706027269363403e-01 3.270006477832794189e-01 -1.219926401972770691e-01 1.126753166317939758e-01 -2.488140463829040527e-01
-1.112717166543006897e-01 -2.254092842340469360e-01 8.871154487133026123e-02 8.756033331155776978e-02 1.698272824287414551e-01 2.432693243026733398e-01 -3.529845038428902626e-03 5.677386745810508728e-02 6.833817809820175171e-02 3.676778972148895264e-01 1.062155049294233322e-02 4.863054677844047546e-02 1.128239259123802185e-01 -3.613282442092895508e-01 1.644016951322555542e-01 -3.509130179882049561e-01 8.185072988271713257e-02 -1.768195480108261108e-01 -7.984891533851623535e-02 1.098794788122177124e-01 3.437892496585845947e-01 -5.632643029093742371e-02 -1.793485879898071289e-02 5.710647907108068466e-03 -2.447033673524856567e-01 -2.494134604930877686e-01 6.765896081924438477e-02 -7.937642186880111694e-02 1.794454306364059448e-01 -2.070455253124237061e-01 1.296888105571269989e-02 -8.883609622716903687e-02
3.160942345857620239e-02 5.849886685609817505e-03 -2.191724926233291626e-01 -1.750296168029308319e-02 -1.531868129968643188e-01 4.378136619925498962e-02 -1.977784335613250732e-01 -3.394664824008941650e-01 5.077682808041572571e-02 -1.158935949206352234e-02 -6.689432263374328613e-02 -2.577222883701324463e-01 4.775879904627799988e-02 8.892901241779327393e-02 5.748941749334335327e-02 2.081899344921112061e-01 -1.390323392115533352e-03 2.611743472516536713e-02 -1.196292564272880554e-01 1.852590441703796387e-01 1.853000074625015259e-01 2.636907063424587250e-02 6.870881468057632446e-02 -7.626174390316009521e-02 -4.606976807117462158e-01 -7.800305634737014771e-02 -7.246518880128860474e-02 -1.372160464525222778e-01 4.477731585502624512e-01 -1.734198331832885742e-01 -1.489274501800537109e-01 -2.244909107685089111e-01
5.099956411868333817e-03 -9.811455011367797852e-02 3.062149584293365479e-01 -9.476771950721740723e-02 2.796913981437683105e-01 1.081159263849258423e-01 -1.166168451309204102e-01 5.692017450928688049e-02 -1.216058805584907532e-01 -2.445978224277496338e-01 -3.849674165248870850e-01 1.116349175572395325e-01 1.420426517724990845e-01 -1.479808054864406586e-02 2.530318796634674072e-01 -6.782563775777816772e-02 1.272181421518325806e-01 -2.148206979036331177e-01 2.009334973990917206e-02 1.594519764184951782e-01 1.248512268066406250e-01 -1.504598259925842285e-01 1.562744975090026855e-01 -1.243545860052108765e-02 -1.426080763339996338e-01 -8.287739008665084839e-02 -2.013747543096542358e-01 -2.941253185272216797e-01 2.838355004787445068e-01 1.930924206972122192e-01 -1.699532270431518555e-01 -6.769257783889770508e-02
4.137369617819786072e-02 -2.820722162723541260e-01 1.302756965160369873e-01 -2.550157606601715088e-01 -3.283629938960075378e-02 8.621258288621902466e-02 -1.084185317158699036e-01 -1.863530725240707397e-01 1.178946271538734436e-01 -5.463352426886558533e-02 -1.341444402933120728e-01 -1.469088792800903320e-01 2.250265032052993774e-01 -5.215479806065559387e-02 4.538919925689697266e-01 -3.886527195572853088e-02 9.487779438495635986e-02 -3.237163722515106201e-01 -1.975211128592491150e-02 7.102011889219284058e-02 1.216750666499137878e-01 2.780777402222156525e-02 2.412822097539901733e-01 1.641847938299179077e-01 7.690958678722381592e-02 -1.537338495254516602e-01 -1.827926486730575562e-01 -3.306644409894943237e-02 3.261838257312774658e-01 2.647514343261718750e-01 -6.205935403704643250e-02 -1.770750852301716805e-03
1.433655768632888794e-01 1.516289710998535156e-01 -1.663067340850830078e-01 -1.348760724067687988e-01 1.263018548488616943e-01 2.321101166307926178e-02 1.064511388540267944e-02 -4.046728834509849548e-02 -2.025122344493865967e-01 1.844786703586578369e-01 -1.582160443067550659e-01 -1.760106720030307770e-02 1.324644684791564941e-01 3.280936554074287415e-02 2.268908768892288208e-01 -3.941611349582672119e-01 3.224226832389831543e-02 -1.383326202630996704e-01 -1.009538397192955017e-01 3.851920664310455322e-01 -2.152372151613235474e-01 -9.336929768323898315e-02 1.040383502840995789e-01 4.208383336663246155e-02 -9.938855469226837158e-02 -1.345771402120590210e-01 -2.456776797771453857e-01 -3.635618463158607483e-02 1.161059737205505371e-01 -1.729043424129486084e-01 -3.394111245870590210e-02 -4.312021136283874512e-01
1.370254158973693848e-01 6.778231263160705566e-02 1.991826742887496948e-01 -6.015007570385932922e-02 8.614439517259597778e-02 1.077903211116790771e-01 1.892409324645996094e-01 -1.789045706391334534e-02 -1.328490078449249268e-01 1.245243698358535767e-01 3.982400894165039062e-02 -1.265431791543960571e-01 1.590347290039062500e-01 3.008955717086791992e-01 2.617666125297546387e-01 -4.409504234790802002e-01 -1.705570071935653687e-01 -1.670688688755035400e-01 3.214998245239257812e-01 8.751142770051956177e-02 3.679334744811058044e-02 -1.737695336341857910e-01 2.216261439025402069e-02 -1.205200552940368652e-01 -3.733564913272857666e-01 -1.475335806608200073e-01 -9.030784666538238525e-02 4.083143174648284912e-02 2.302316576242446899e-01 7.037957757711410522e-02 -2.158807776868343353e-02 -6.800400465726852417e-02
9.356162697076797485e-02 -2.003839313983917236e-01 -2.101482897996902466e-01 -7.756882905960083008e-02 1.840000390075147152e-03 4.292909055948257446e-02 1.641036272048950195e-01 2.743705548346042633e-02 2.615787386894226074e-01 2.162134647369384766e-01 -4.069447144865989685e-02 -1.648407578468322754e-01 -7.602118700742721558e-02 -2.609966695308685303e-01 1.080980598926544189e-01 -3.408119976520538330e-01 -1.646298915147781372e-01 -1.631238907575607300e-01 -5.517511814832687378e-02 -8.723107725381851196e-02 2.485983967781066895e-01 -2.699795663356781006e-01 1.304636746644973755e-01 -8.117058128118515015e-02 -1.250946372747421265e-01 -1.054975166916847229e-01 -1.567090153694152832e-01 5.175663903355598450e-02 3.530040979385375977e-01 6.108633056282997131e-02 2.018451392650604248e-01 -2.826345562934875488e-01
9.398066997528076172e-02 -1.468382179737091064e-01 -6.790074706077575684e-02 -2.502389252185821533e-01 1.902644634246826172e-01 1.430205702781677246e-01 9.709800779819488525e-02 -3.854954242706298828e-01 2.125140577554702759e-01 -8.256525732576847076e-03 -2.473317272961139679e-02 -4.830056056380271912e-02 3.821866959333419800e-02 -5.870694294571876526e-03 3.581840395927429199e-01 1.610106825828552246e-01 1.057767793536186218e-01 -4.924285784363746643e-02 7.787586748600006104e-02 2.887708842754364014e-01 -3.024104833602905273e-01 -4.820690304040908813e-02 -1.088495925068855286e-01 -4.460177943110466003e-02 1.071273013949394226e-01 -6.357607245445251465e-02 -3.726674616336822510e-02 -1.685599535703659058e-01 3.929944932460784912e-01 3.844329342246055603e-02 4.839926585555076599e-02 -2.636865675449371338e-01
-3.564540296792984009e-02 -7.646615058183670044e-02 3.203710317611694336e-01 -2.129933051764965057e-02 1.647546291351318359e-01 8.610443025827407837e-02 8.167819678783416748e-02 2.345327287912368774e-02 -1.225556507706642151e-01 -1.598774939775466919e-01 -1.975049227476119995e-01 1.259049475193023682e-01 1.254859566688537598e-01 -3.940733894705772400e-02 3.395583629608154297e-01 -2.002179473638534546e-01 1.604190468788146973e-01 -3.126723766326904297e-01 5.155390501022338867e-02 1.091493070125579834e-01 2.317527532577514648e-01 -2.212248146533966064e-01 3.011954128742218018e-01 8.659368008375167847e-02 -7.720149308443069458e-02 -1.157697364687919617e-01 -1.038002669811248779e-01 -1.777239888906478882e-01 3.293182849884033203e-01 1.755446344614028931e-01 -1.960559040307998657e-01 -3.898597136139869690e-02
2.448209971189498901e-01 1.157242004410363734e-04 -1.291508879512548447e-02 -1.881032884120941162e-01 1.049035191535949707e-01 9.078688919544219971e-02 -2.117508947849273682e-01 -1.335538327693939209e-01 -9.152664989233016968e-02 -3.171986341476440430e-02 -2.117677778005599976e-01 -3.235959708690643311e-01 3.405263423919677734e-01 -1.214515566825866699e-01 3.454768955707550049e-01 -1.107076033949851990e-01 2.073150128126144409e-01 1.706944257020950317e-01 -1.121187955141067505e-01 -3.435119614005088806e-02 3.033358156681060791e-01 -1.423927992582321167e-01 9.755858778953552246e-02 1.346988528966903687e-01 -1.857917308807373047e-01 -3.280256316065788269e-02 1.537060886621475220e-01 -4.762193188071250916e-02 9.681466221809387207e-02 -2.849381268024444580e-01 1.199165880680084229e-01 -9.529652446508407593e-02
2.456940114498138428e-01 -8.102069050073623657e-02 1.076908409595489502e-01 3.079726547002792358e-02 -8.367934077978134155e-02 2.480946630239486694e-01 -1.338013708591461182e-01 -2.058783918619155884e-01 8.035892993211746216e-02 2.569109499454498291e-01 -8.438325673341751099e-02 3.742241859436035156e-02 5.879589170217514038e-02 1.188496351242065430e-01 1.454106122255325317e-01 -2.902739048004150391e-01 -9.429510682821273804e-02 8.468688279390335083e-02 -1.615335643291473389e-01 4.906081408262252808e-02 1.738842725753784180e-01 -1.398394256830215454e-01 2.720413506031036377e-01 -8.746611326932907104e-02 6.291972100734710693e-02 1.352338194847106934e-01 -3.828287422657012939e-01 -1.353733986616134644e-01 3.578891456127166748e-01 -2.483295835554599762e-02 3.095577359199523926e-01 -6.772885564714670181e-03
9.124930948019027710e-02 1.630329936742782593e-01 9.868499636650085449e-02 -2.578987479209899902e-01 1.265661865472793579e-01 1.074534654617309570e-01 -1.476698219776153564e-01 -4.323333129286766052e-02 -1.180686056613922119e-01 -1.369976787827908993e-03 -2.199230939149856567e-01 2.546034753322601318e-01 1.975862979888916016e-01 -5.522981658577919006e-02 3.188863694667816162e-01 1.060698833316564560e-02 3.731763660907745361e-01 1.815944910049438477e-02 1.212067082524299622e-01 1.595144867897033691e-01 3.157972693443298340e-01 -1.280200630426406860e-01 1.254424899816513062e-01 -1.441024541854858398e-01 -2.800984382629394531e-01 -2.681227624416351318e-01 -6.975419819355010986e-02 -7.988075911998748779e-02 1.636408567428588867e-01 7.788023352622985840e-02 8.418476581573486328e-02 -1.808664649724960327e-01
-4.187235236167907715e-02 -9.130083769559860229e-02 1.800886690616607666e-01 -1.700299978256225586e-01 1.097606718540191650e-01 2.615422308444976807e-01 -2.542330138385295868e-02 1.430176291614770889e-02 1.434211805462837219e-02 2.568286359310150146e-01 -2.266583144664764404e-01 6.719501316547393799e-02 2.756243348121643066e-01 2.725595831871032715e-01 1.393636316061019897e-01 -7.532993704080581665e-02 1.702541261911392212e-01 -3.320375680923461914e-01 -1.392033398151397705e-01 2.172904312610626221e-01 -1.245322227478027344e-01 -7.959284819662570953e-03 1.420520991086959839e-01 -2.332306951284408569e-01 -3.188495934009552002e-01 1.319215893745422363e-01 -6.606246531009674072e-02 -1.749106198549270630e-01 1.929202377796173096e-01 -6.972270458936691284e-02 -7.239224016666412354e-02 -2.292041331529617310e-01
3.833276331424713135e-01 -3.007182776927947998e-01 1.618565432727336884e-02 1.611337661743164062e-01 -4.794270172715187073e-02 2.044148743152618408e-01 1.562093198299407959e-01 -1.492221094667911530e-02 -4.731104522943496704e-02 -8.067312091588973999e-02 -6.450264155864715576e-02 -1.183398738503456116e-01 9.401699900627136230e-02 -5.686034634709358215e-02 1.721505634486675262e-02 -2.135368883609771729e-01 5.757030844688415527e-02 6.733410060405731201e-02 -1.257923152297735214e-02 -1.173459924757480621e-02 -3.753592446446418762e-02 5.136792734265327454e-02 -2.925022318959236145e-02 -1.040572375059127808e-01 2.491209656000137329e-03 -2.604929804801940918e-01 -2.390290464973077178e-04 -4.249112010002136230e-01 2.894459068775177002e-01 2.882031500339508057e-01 1.926468312740325928e-01 -3.264598250389099121e-01
9.429422207176685333e-03 2.446592897176742554e-01 6.029456481337547302e-02 1.177175641059875488e-01 8.560019731521606445e-02 1.047624275088310242e-01 -2.334793657064437866e-02 -6.139551848173141479e-02 -1.795596629381179810e-01 -1.742057800292968750e-01 9.540018439292907715e-02 -8.086740970611572266e-02 1.115303188562393188e-01 -1.854178262874484062e-03 2.366256862878799438e-01 -9.511232376098632812e-03 -6.069193035364151001e-02 -3.308038040995597839e-02 -1.454046219587326050e-01 8.542098850011825562e-02 -7.808804512023925781e-02 -2.339490689337253571e-02 3.550057113170623779e-02 1.879702135920524597e-02 -7.740068249404430389e-03 -3.454419225454330444e-02 9.383792430162429810e-02 -5.853763818740844727e-01 3.518691956996917725e-01 2.366627156734466553e-01 5.464401096105575562e-02 -4.197393357753753662e-01
1.350938715040683746e-02 4.268842935562133789e-02 2.744616270065307617e-01 -2.010775357484817505e-02 3.249288722872734070e-02 4.303973168134689331e-02 -1.427645534276962280e-01 -1.586224138736724854e-01 7.525102049112319946e-02 1.072196289896965027e-01 -9.853338124230504036e-04 8.089701831340789795e-02 1.791433393955230713e-01 1.814868450164794922e-01 2.720082402229309082e-01 -4.021252095699310303e-01 -8.354385942220687866e-02 -3.740060925483703613e-01 -2.577217295765876770e-02 4.582808315753936768e-01 -1.090691238641738892e-01 1.304649561643600464e-01 -1.236618682742118835e-01 -1.882231831550598145e-01 3.434819355607032776e-02 4.484155029058456421e-02 -4.286523908376693726e-03 -2.037326619029045105e-02 2.333214282989501953e-01 -2.199766635894775391e-01 5.426315963268280029e-02 -5.294822901487350464e-02
-9.268486499786376953e-02 -1.941403150558471680e-01 9.440875798463821411e-02 2.039787322282791138e-01 4.613906145095825195e-02 2.720601484179496765e-02 3.067459166049957275e-01 -3.651247620582580566e-01 2.588904798030853271e-01 3.122842609882354736e-01 -1.261716634035110474e-01 -7.162220776081085205e-02 -2.921222941949963570e-03 1.848203092813491821e-01 9.774183481931686401e-02 -8.197385817766189575e-02 -6.378208100795745850e-02 -1.013391613960266113e-01 2.715925686061382294e-02 1.287566572427749634e-01 3.131113648414611816e-01 9.824244678020477295e-02 -1.002045795321464539e-01 -2.969052791595458984e-01 -1.386578381061553955e-01 -9.717583656311035156e-02 -1.674491465091705322e-01 -2.408272773027420044e-01 1.920691430568695068e-01 1.303394045680761337e-02 2.081487476825714111e-01 -6.523416191339492798e-02
-7.645844668149948120e-02 -2.688849568367004395e-01 1.934469938278198242e-01 -2.272409945726394653e-01 -3.189345076680183411e-02 -8.926555514335632324e-02 -1.586494594812393188e-01 7.246762048453092575e-03 -5.376370158046483994e-03 -8.226266503334045410e-02 -2.518115937709808350e-01 2.399724125862121582e-01 -3.141411021351814270e-02 1.273368112742900848e-02 1.437843143939971924e-01 1.781584136188030243e-02 2.610504031181335449e-01 -1.757536977529525757e-01 -2.238675206899642944e-01 4.850015416741371155e-02 2.304027527570724487e-01 -9.387263655662536621e-02 1.511853784322738647e-01 -2.353031784296035767e-01 -2.178809642791748047e-01 -1.912746131420135498e-01 -8.127084374427795410e-02 -1.784955114126205444e-01 3.775880634784698486e-01 1.278272271156311035e-01 -6.111795827746391296e-02 -2.680585682392120361e-01
1.544899046421051025e-01 6.736079603433609009e-02 2.412506341934204102e-01 5.541730299592018127e-02 -8.058090507984161377e-02 -3.419775143265724182e-02 -1.443964838981628418e-01 -3.367844521999359131e-01 -1.753175863996148109e-03 4.401492476463317871e-01 1.906215399503707886e-02 7.057541050016880035e-03 1.640298813581466675e-01 -2.166568487882614136e-01 1.882040202617645264e-01 -6.327434629201889038e-02 -1.857160478830337524e-01 1.166554763913154602e-01 9.102808684110641479e-02 1.633253693580627441e-01 -6.300032138824462891e-02 -7.589858025312423706e-02 7.468375563621520996e-02 -1.237397789955139160e-01 -3.062197566032409668e-01 1.938585378229618073e-02 1.378536969423294067e-01 -5.383112281560897827e-02 4.746347367763519287e-01 5.779740400612354279e-03 4.445095360279083252e-02 -6.287492811679840088e-02
1.441378444433212280e-01 -1.863619089126586914e-01 1.069092378020286560e-01 1.511769890785217285e-01 1.764808744192123413e-01 2.223502397537231445e-01 3.818407654762268066e-02 -1.904480857774615288e-03 1.263095289468765259e-01 7.883776724338531494e-02 -1.605633795261383057e-01 2.301050573587417603e-01 8.251269906759262085e-02 -3.960789144039154053e-01 1.891300976276397705e-01 -3.220196068286895752e-01 9.539943933486938477e-02 1.225758530199527740e-02 -1.181636229157447815e-01 -1.271330844610929489e-02 1.270890384912490845e-01 -2.006633579730987549e-01 -2.096315771341323853e-01 -5.290024727582931519e-02 -1.673457622528076172e-01 -2.819711267948150635e-01 -2.187761515378952026e-01 -1.676950720138847828e-03 1.007789671421051025e-01 -5.826895684003829956e-02 2.374866455793380737e-01 -2.687823772430419922e-01
-4.010655730962753296e-02 -6.463550031185150146e-02 -2.084805816411972046e-01 -3.532843291759490967e-02 1.764502227306365967e-01 1.036799550056457520e-01 4.407056048512458801e-02 -1.488200128078460693e-01 2.283850163221359253e-01 -1.186789199709892273e-02 -4.998874291777610779e-02 8.227501809597015381e-02 2.817399054765701294e-02 -1.901218295097351074e-01 -7.270194590091705322e-02 -9.189030528068542480e-02 2.945769429206848145e-01 5.107003264129161835e-03 -1.444771140813827515e-01 2.100578844547271729e-01 1.278009861707687378e-01 2.316174656152725220e-02 8.101229369640350342e-02 -5.754930153489112854e-02 -8.108726888895034790e-02 -4.473345577716827393e-01 2.043293863534927368e-01 -1.354907900094985962e-01 2.975847423076629639e-01 -2.549203634262084961e-01 1.096390262246131897e-01 -4.004894793033599854e-01
2.944140732288360596e-01 1.507055014371871948e-01 -4.742327705025672913e-02 -9.258481115102767944e-02 1.959434151649475098e-01 4.966350197792053223e-01 1.519828736782073975e-01 -3.715410828590393066e-02 3.870213776826858521e-02 -1.078583970665931702e-01 1.022332459688186646e-01 -1.058026030659675598e-01 2.116688936948776245e-01 -1.152868494391441345e-01 3.992744088172912598e-01 6.091500632464885712e-03 1.311551127582788467e-02 -2.254701107740402222e-01 -1.888634562492370605e-01 -1.048549823462963104e-02 -1.089905854314565659e-02 8.733157813549041748e-02 -1.302921772003173828e-01 2.234422788023948669e-02 -1.204060912132263184e-01 3.673298284411430359e-02 -7.253894209861755371e-02 -3.790344893932342529e-01 1.369597762823104858e-01 -8.688175678253173828e-02 3.442122414708137512e-02 -1.168869435787200928e-01
2.506420016288757324e-01 8.885461837053298950e-02 5.682183429598808289e-02 -1.831317991018295288e-01 1.055338680744171143e-01 -4.802786931395530701e-02 9.807577356696128845e-03 -4.416345432400703430e-02 1.489521116018295288e-01 5.010469257831573486e-02 -3.361493051052093506e-01 -2.563421130180358887e-01 9.887007623910903931e-02 -2.057942748069763184e-02 3.843735456466674805e-01 1.077436655759811401e-01 1.081193909049034119e-01 -9.724255651235580444e-02 -6.780920922756195068e-02 1.387261003255844116e-01 -2.387200891971588135e-01 -2.473924458026885986e-01 -1.404822766780853271e-01 3.883099416270852089e-03 1.221472918987274170e-01 -5.699388682842254639e-02 -1.885604113340377808e-01 -1.948074698448181152e-01 4.473486244678497314e-01 -1.343860179185867310e-01 -2.592546865344047546e-02 -1.030350401997566223e-01
1.126472800970077515e-01 -4.668122902512550354e-02 -1.935342103242874146e-01 1.472095847129821777e-01 9.742367267608642578e-02 1.495716422796249390e-01 -2.495835423469543457e-01 -2.888174653053283691e-01 1.778651773929595947e-01 1.288700550794601440e-01 -1.562703847885131836e-01 -2.078262530267238617e-02 -1.619932353496551514e-01 9.311207383871078491e-02 3.531502187252044678e-01 -2.861714661121368408e-01 1.978165507316589355e-01 -2.233820706605911255e-01 2.234163582324981689e-01 -9.061752259731292725e-02 1.750458329916000366e-01 -8.252300322055816650e-02 -2.865055389702320099e-02 2.366997674107551575e-02 -1.222443729639053345e-01 -2.781615555286407471e-01 4.477800056338310242e-02 -1.816381067037582397e-01 3.017738163471221924e-01 1.683464050292968750e-01 -1.299897767603397369e-02 -3.060249611735343933e-02
-5.714004114270210266e-02 -6.485035270452499390e-02 -6.398618966341018677e-02 1.643865555524826050e-02 -2.715146727859973907e-02 1.011503040790557861e-01 1.963153779506683350e-01 -2.778372466564178467e-01 1.849897652864456177e-01 3.316748887300491333e-02 -5.432652235031127930e-01 1.809174865484237671e-01 1.391396075487136841e-01 2.324342429637908936e-01 1.088238805532455444e-01 -1.306735128164291382e-01 -1.716066747903823853e-01 -3.433208540081977844e-02 -5.144763737916946411e-02 -2.059623133391141891e-03 9.430713206529617310e-02 -6.176762655377388000e-02 5.667847022414207458e-02 6.284287571907043457e-02 -2.327067106962203979e-01 -1.994183659553527832e-01 1.293627768754959106e-01 -3.404729962348937988e-01 2.266689240932464600e-01 -1.212470084428787231e-01 -1.236051842570304871e-01 -1.867779940366744995e-01
1.248626410961151123e-01 1.002732962369918823e-01 1.421600133180618286e-01 -3.159461915493011475e-01 -2.430435419082641602e-01 3.814413398504257202e-02 -1.149157211184501648e-01 -3.823835253715515137e-01 1.215438619256019592e-01 1.843510419130325317e-01 -2.998007535934448242e-01 -2.454867511987686157e-01 1.299806833267211914e-01 2.171041518449783325e-01 2.004479318857192993e-01 -1.776000857353210449e-01 6.655123829841613770e-02 -8.079623430967330933e-02 -2.122611105442047119e-01 -7.561003416776657104e-02 4.439011588692665100e-02 1.052157878875732422e-01 4.351396486163139343e-02 1.078421249985694885e-02 -2.270268201828002930e-01 -2.375767230987548828e-01 -7.225508335977792740e-03 -3.848955035209655762e-02 1.052621379494667053e-01 -1.778159588575363159e-01 2.396232038736343384e-01 -1.153588145971298218e-01
-1.571657048771157861e-04 4.101527854800224304e-02 8.756873011589050293e-02 -6.603978574275970459e-02 1.835829913616180420e-01 -1.657642610371112823e-02 -6.406250596046447754e-02 1.509436666965484619e-01 5.149320885539054871e-02 3.386140167713165283e-01 -2.929090559482574463e-01 -9.815670549869537354e-02 2.294797301292419434e-01 -8.487565070390701294e-02 1.761295050382614136e-01 -1.438392400741577148e-01 -1.614999175071716309e-01 -3.943730890750885010e-01 -2.430194988846778870e-02 2.497379928827285767e-01 -5.282058194279670715e-02 3.215929120779037476e-02 3.196905553340911865e-02 -2.219413071870803833e-01 -2.913106679916381836e-01 -4.536970332264900208e-02 1.840692572295665741e-02 -1.766916364431381226e-02 2.623982131481170654e-01 -3.506573736667633057e-01 1.454028487205505371e-01 4.361267015337944031e-02
1.206881925463676453e-01 6.017378345131874084e-02 2.261528372764587402e-01 -1.138038113713264465e-01 1.969406753778457642e-01 2.119697481393814087e-01 -3.394321724772453308e-02 -9.845971316099166870e-02 7.797244191169738770e-02 9.552617371082305908e-02 -1.692033410072326660e-01 3.284003138542175293e-01 4.490175098180770874e-02 7.750874012708663940e-02 1.780745387077331543e-01 -6.883224844932556152e-02 2.195287048816680908e-01 -1.667685061693191528e-01 -2.155973762273788452e-02 6.787186115980148315e-02 -8.203755319118499756e-02 -1.701159328222274780e-01 -1.065288931131362915e-01 5.571045726537704468e-02 -3.259989023208618164e-01 -1.968797147274017334e-01 -2.758717238903045654e-01 -2.740679383277893066e-01 -3.832282498478889465e-02 1.038386896252632141e-01 1.833003014326095581e-01 -3.920419216156005859e-01
1.693378388881683350e-01 4.579825699329376221e-02 7.433433202095329762e-04 -2.518193796277046204e-02 1.465581059455871582e-01 2.360935956239700317e-01 2.441580444574356079e-01 -2.855401933193206787e-01 3.079478442668914795e-01 1.268797516822814941e-01 -2.364734858274459839e-01 -1.300128102302551270e-01 1.318539083003997803e-01 2.711198031902313232e-01 5.289760604500770569e-02 -4.644713178277015686e-02 -2.585274279117584229e-01 -1.084630042314529419e-01 -1.028209086507558823e-02 6.788390874862670898e-02 3.170222938060760498e-01 1.951771378517150879e-01 2.123100757598876953e-01 -1.579775214195251465e-01 -1.213015094399452209e-01 -2.530448734760284424e-01 -1.204937323927879333e-01 -1.616261601448059082e-01 1.746398806571960449e-01 8.143465220928192139e-02 5.521954968571662903e-02 -1.382557153701782227e-01
1.968997865915298462e-01 -1.770426779985427856e-01 -1.174083948135375977e-01 -2.810221612453460693e-01 2.918267548084259033e-01 -4.728046059608459473e-02 2.480852417647838593e-02 -1.529697477817535400e-01 2.494378946721553802e-02 1.465222090482711792e-01 4.184645414352416992e-02 -9.165499359369277954e-02 1.355045475065708160e-02 2.083219140768051147e-01 1.206531599164009094e-01 -1.264664679765701294e-01 8.195829391479492188e-02 -1.327184289693832397e-01 -2.408084422349929810e-01 3.173061907291412354e-01 6.799063831567764282e-02 -9.171124547719955444e-02 4.981891065835952759e-02 -1.757809817790985107e-01 -2.284078598022460938e-01 2.270029485225677490e-01 -1.467336565256118774e-01 -2.826232314109802246e-01 2.602957785129547119e-01 -2.064494490623474121e-01 5.485049635171890259e-02 -2.672647833824157715e-01
1.057289615273475647e-01 -5.903714150190353394e-02 1.094848513603210449e-01 -2.383266687393188477e-01 1.322391331195831299e-01 1.805409044027328491e-01 -8.825071901082992554e-02 -1.793075501918792725e-01 9.237223118543624878e-02 -1.429962087422609329e-02 -1.007358282804489136e-01 4.268192127346992493e-02 4.077880457043647766e-02 -2.148084901273250580e-02 1.355214267969131470e-01 -2.765752673149108887e-01 -1.931465268135070801e-01 7.061708718538284302e-02 1.482707411050796509e-01 4.767554625868797302e-02 3.458729982376098633e-01 -3.333033025264739990e-01 5.325557664036750793e-02 7.141546159982681274e-02 -4.989276453852653503e-02 -3.324865102767944336e-01 6.459680944681167603e-02 1.027245447039604187e-01 2.815158963203430176e-01 -1.754370480775833130e-01 2.886497378349304199e-01 -2.872671186923980713e-01
-7.820896804332733154e-02 -2.112540453672409058e-01 9.429683536291122437e-02 -7.236920297145843506e-02 -4.027077462524175644e-03 1.161858960986137390e-01 -5.358696728944778442e-02 -1.470389813184738159e-01 3.878182172775268555e-02 -2.713726367801427841e-03 -2.708177566528320312e-01 8.520920574665069580e-02 2.324355244636535645e-01 -5.537534598261117935e-03 4.033422470092773438e-01 3.185493499040603638e-02 4.354130104184150696e-02 -2.920434772968292236e-01 9.455697238445281982e-02 1.352579295635223389e-01 2.182462811470031738e-01 -3.285896778106689453e-02 1.348747313022613525e-01 1.740294843912124634e-01 1.785573363304138184e-01 -3.336946964263916016e-01 -8.381573855876922607e-02 -2.566355653107166290e-02 4.244603514671325684e-01 1.762756705284118652e-01 1.268967986106872559e-01 8.589009940624237061e-02
3.670229315757751465e-01 -1.441909372806549072e-01 1.787110418081283569e-01 -7.877076417207717896e-02 1.045252978801727295e-01 2.454107105731964111e-01 4.144012555480003357e-02 -2.551042735576629639e-01 1.235078051686286926e-01 1.945707499980926514e-01 -1.493517588824033737e-02 -3.651084005832672119e-01 2.686403393745422363e-01 1.332751810550689697e-01 1.053603887557983398e-01 -1.795772463083267212e-01 2.850053086876869202e-02 -8.772370964288711548e-02 -4.865057021379470825e-02 -1.560101807117462158e-01 -1.360208690166473389e-01 5.325324088335037231e-02 -2.246843576431274414e-01 2.094542235136032104e-01 -1.743529438972473145e-01 -1.744270920753479004e-01 -2.150895297527313232e-01 -4.243912547826766968e-02 2.399012148380279541e-01 -1.700716763734817505e-01 4.476258158683776855e-02 -1.485712919384241104e-02
-3.939535468816757202e-02 -1.455256938934326172e-01 1.498696655035018921e-01 -1.600964963436126709e-01 -3.528738766908645630e-02 5.152015760540962219e-02 1.235565543174743652e-01 -4.081128537654876709e-01 2.886668443679809570e-01 -6.667721271514892578e-02 -1.956068426370620728e-01 -1.470729112625122070e-01 8.930631726980209351e-02 -1.066613569855690002e-01 6.824593991041183472e-02 -3.912332653999328613e-01 -8.396715670824050903e-02 -2.133679538965225220e-01 -1.077257990837097168e-01 -1.694437265396118164e-01 1.031057834625244141e-01 2.931080572307109833e-02 1.573678404092788696e-01 -4.847457748837769032e-04 -2.129342108964920044e-01 -2.657768726348876953e-01 7.140276581048965454e-02 -7.692885398864746094e-02 4.718158394098281860e-02 -2.108013629913330078e-01 3.094979822635650635e-01 -1.418532133102416992e-01
8.466721512377262115e-03 1.440040916204452515e-01 6.460472196340560913e-02 1.885010302066802979e-02 -7.304403930902481079e-02 -3.027028031647205353e-02 2.107250839471817017e-01 -3.848574589937925339e-03 1.067596450448036194e-01 1.212502866983413696e-01 1.560877170413732529e-02 -1.920152753591537476e-01 2.659377455711364746e-01 -1.487768590450286865e-01 1.402022689580917358e-01 2.643967568874359131e-01 1.888532042503356934e-01 -1.612455993890762329e-01 -1.091920807957649231e-01 2.211505919694900513e-01 -5.598242580890655518e-02 -1.531611829996109009e-01 -1.415312141180038452e-01 -1.010313555598258972e-01 -6.397533416748046875e-02 -8.555489033460617065e-02 -1.675240546464920044e-01 -2.758042812347412109e-01 5.824897289276123047e-01 -1.487894803285598755e-01 1.070608049631118774e-01 -1.029156967997550964e-01
2.644500732421875000e-01 -1.537292003631591797e-01 8.269065618515014648e-02 6.784692406654357910e-02 -2.036578655242919922e-01 1.891875714063644409e-01 -5.154056008905172348e-03 -1.043670251965522766e-01 -1.436310708522796631e-01 1.672206073999404907e-01 -1.525799334049224854e-01 -2.390449643135070801e-01 -1.481418013572692871e-01 -6.354575604200363159e-02 1.674729287624359131e-01 -5.982769653201103210e-02 1.255623251199722290e-01 -1.485117822885513306e-01 -3.294261693954467773e-01 1.989173740148544312e-01 -3.609827160835266113e-02 6.946722418069839478e-02 -7.108485698699951172e-02 -4.205887671560049057e-03 -2.335055321455001831e-01 -1.421501487493515015e-01 1.668114662170410156e-01 -2.353577613830566406e-01 1.886460334062576294e-01 -4.346978366374969482e-01 -1.051045805215835571e-01 -1.718148589134216309e-01
1.308619976043701172e-02 -2.508572041988372803e-01 -1.298073399811983109e-02 -5.521393567323684692e-02 3.777109384536743164e-01 1.380328088998794556e-02 1.197180375456809998e-01 9.359417110681533813e-02 -5.227553844451904297e-02 -1.402682214975357056e-01 2.595869824290275574e-02 -3.963173553347587585e-02 -8.785089105367660522e-02 -5.495428666472434998e-02 1.309287250041961670e-01 -3.234916031360626221e-01 4.191815853118896484e-01 -1.967263668775558472e-01 -4.031023383140563965e-02 -1.095580309629440308e-02 7.089301943778991699e-02 -6.881444901227951050e-02 6.051521375775337219e-02 -2.797628939151763916e-01 -1.252296119928359985e-01 -2.119694650173187256e-01 -5.282745137810707092e-02 -1.736335754394531250e-01 4.025067985057830811e-01 -5.130558833479881287e-02 1.883994936943054199e-01 9.493884444236755371e-02
5.801449716091156006e-02 1.133859902620315552e-01 -2.211746126413345337e-01 6.015393510460853577e-02 1.333301514387130737e-02 5.842341482639312744e-02 -2.301295101642608643e-01 -2.026611715555191040e-01 2.077854275703430176e-01 1.700544953346252441e-01 -2.688150294125080109e-02 1.420891582965850830e-01 -4.968358203768730164e-02 -6.192197650671005249e-02 4.201332479715347290e-02 -6.244505196809768677e-02 2.898960560560226440e-02 -1.307806223630905151e-01 -1.768665760755538940e-01 -3.329299017786979675e-02 7.309772074222564697e-02 2.120203077793121338e-01 -1.488842219114303589e-01 -1.874274015426635742e-02 -7.470697164535522461e-02 -3.869241476058959961e-01 1.909703165292739868e-01 -2.360737323760986328e-02 5.778454542160034180e-01 2.665315754711627960e-02 1.128263324499130249e-01 -2.565824985504150391e-01
-1.843377016484737396e-02 5.798322334885597229e-02 1.103932708501815796e-01 -1.889980286359786987e-01 1.700268089771270752e-01 -5.647963657975196838e-02 -3.367134183645248413e-02 -5.298409983515739441e-02 8.670839481055736542e-03 -1.381164230406284332e-02 -2.602340877056121826e-01 -2.388731837272644043e-01 -2.260342240333557129e-01 -6.131539866328239441e-02 4.067377448081970215e-01 -1.799760609865188599e-01 3.414443507790565491e-02 -1.041382253170013428e-01 -2.013039290904998779e-01 -3.856068477034568787e-02 -1.777924448251724243e-01 -9.461843222379684448e-02 -1.973161399364471436e-01 3.440203517675399780e-02 3.938630223274230957e-02 -1.501129269599914551e-01 -2.501226663589477539e-01 -2.649373710155487061e-01 4.178495705127716064e-01 -2.069083005189895630e-01 -2.440342865884304047e-02 -1.583702564239501953e-01
2.823530137538909912e-01 6.945700943470001221e-02 4.796134773641824722e-03 -4.416712000966072083e-02 3.755851686000823975e-01 -6.547354161739349365e-03 -3.449033200740814209e-02 -2.237941771745681763e-01 -2.949982881546020508e-02 -1.019530817866325378e-01 -4.281871318817138672e-01 -5.943648144602775574e-02 3.638203442096710205e-02 -6.510892510414123535e-02 1.034856662154197693e-01 -1.515172272920608521e-01 3.177810609340667725e-01 -2.180847823619842529e-01 1.926492154598236084e-01 1.064474135637283325e-01 3.592170178890228271e-01 4.983248561620712280e-02 5.002104211598634720e-03 -8.379234373569488525e-02 5.829878151416778564e-02 -1.370117366313934326e-01 4.553441889584064484e-03 -7.563107460737228394e-02 1.246066987514495850e-01 7.412095367908477783e-02 -1.303486675024032593e-01 -2.867871522903442383e-01
2.474681884050369263e-01 -6.699563562870025635e-02 2.438377887010574341e-01 -7.210152223706245422e-03 1.126275360584259033e-01 1.460082083940505981e-01 1.497855968773365021e-02 1.214199736714363098e-01 1.866945028305053711e-01 -5.265231058001518250e-02 -1.433366090059280396e-01 1.811704784631729126e-01 2.176702916622161865e-01 6.705870479345321655e-02 3.462252616882324219e-01 -3.271564841270446777e-01 -2.106267958879470825e-01 -3.880067765712738037e-01 1.086089834570884705e-01 1.774367392063140869e-01 -7.366090267896652222e-02 -2.556474506855010986e-01 8.069896697998046875e-02 -1.028786301612854004e-01 5.468013137578964233e-02 4.442977160215377808e-02 1.675551086664199829e-01 -4.850512742996215820e-02 2.039376348257064819e-01 1.019226983189582825e-01 1.252309326082468033e-02 -2.059575617313385010e-01
1.093394905328750610e-01 -3.038057871162891388e-02 2.539639174938201904e-02 8.402299135923385620e-02 -1.051007956266403198e-02 -7.798930257558822632e-02 8.508495241403579712e-02 5.867313966155052185e-02 -2.845736145973205566e-01 1.680913865566253662e-01 -3.321437537670135498e-01 -3.938543796539306641e-01 1.198582127690315247e-01 -6.025977805256843567e-02 3.090584874153137207e-01 -2.378602474927902222e-01 5.534796416759490967e-02 -2.286451123654842377e-02 -2.751703262329101562e-01 -1.270132511854171753e-01 1.000558882951736450e-01 2.072964012622833252e-01 -3.125730156898498535e-02 3.626975044608116150e-02 -1.544056534767150879e-01 7.095630466938018799e-02 -5.401472002267837524e-02 -3.779220208525657654e-02 2.345925271511077881e-01 -6.765465438365936279e-02 3.175154924392700195e-01 -2.709451615810394287e-01
2.080481313169002533e-02 9.784369915723800659e-02 1.376976072788238525e-01 -2.812680602073669434e-01 -5.016037449240684509e-02 -6.442605704069137573e-02 -2.237825691699981689e-01 -2.236351557075977325e-02 3.026269376277923584e-01 -1.505020409822463989e-01 -1.559742093086242676e-01 1.679702848196029663e-01 2.056189030408859253e-01 4.495428130030632019e-02 -4.483704268932342529e-02 -2.207389473915100098e-01 -2.566730231046676636e-02 -2.140477150678634644e-01 -1.571783050894737244e-02 -1.031842753291130066e-01 -2.536896057426929474e-02 -1.500890105962753296e-01 2.783305570483207703e-02 -2.388456910848617554e-01 -7.810846716165542603e-02 -1.586150825023651123e-01 1.373520940542221069e-01 -5.125899612903594971e-02 5.541617870330810547e-01 5.317945498973131180e-03 2.730977833271026611e-01 -6.603999994695186615e-03
8.058875799179077148e-02 -1.564463376998901367e-01 -6.983626633882522583e-02 -6.570836901664733887e-02 -8.461946994066238403e-02 -7.693909108638763428e-02 -1.668129265308380127e-01 -1.949324458837509155e-02 1.519726365804672241e-01 4.261833615601062775e-03 -1.781369745731353760e-01 -2.381019443273544312e-01 -6.763835251331329346e-02 -3.067204914987087250e-02 2.669988274574279785e-01 -3.550201952457427979e-01 -1.153058931231498718e-01 -3.443315327167510986e-01 -1.794817000627517700e-01 2.513462095521390438e-04 2.164089977741241455e-01 -1.901057511568069458e-01 -3.809655783697962761e-03 2.819187939167022705e-01 -3.202719390392303467e-01 -2.551644444465637207e-01 1.361167151480913162e-02 -2.790962532162666321e-02 1.013957709074020386e-01 3.291391208767890930e-02 2.646174728870391846e-01 -1.661116927862167358e-01
-5.207744985818862915e-02 -2.750387191772460938e-01 2.281143069267272949e-01 3.294075652956962585e-02 -4.848966002464294434e-02 -1.158999800682067871e-01 -2.144306749105453491e-01 -6.503322627395391464e-03 -2.434168383479118347e-02 7.437802106142044067e-02 -3.414719104766845703e-01 2.268652468919754028e-01 -2.820742083713412285e-03 4.278912767767906189e-02 3.883193135261535645e-01 1.374691724777221680e-01 4.767469689249992371e-02 -2.249913960695266724e-01 -1.418167501688003540e-01 1.552144587039947510e-01 1.576564759016036987e-01 -2.417434239760041237e-03 -1.235471516847610474e-01 -1.752137392759323120e-01 -2.513005733489990234e-01 -2.085564732551574707e-01 -2.059077471494674683e-01 -1.237959712743759155e-01 2.942983210086822510e-01 1.183336004614830017e-01 -4.571212083101272583e-02 -1.612188518047332764e-01
3.260057047009468079e-02 -1.733862608671188354e-01 1.158476099371910095e-01 -2.050737887620925903e-01 6.729549914598464966e-02 5.905980989336967468e-02 4.345560912042856216e-03 -2.351279705762863159e-01 2.187096774578094482e-01 1.293905526399612427e-01 -3.290472030639648438e-01 -1.575442403554916382e-01 1.041315421462059021e-01 3.202018141746520996e-01 1.395366787910461426e-01 -2.857535332441329956e-02 3.316723927855491638e-02 2.677292376756668091e-02 -2.730211317539215088e-01 2.057332992553710938e-01 4.976972565054893494e-02 1.869280189275741577e-01 1.453283429145812988e-01 5.074073746800422668e-02 -2.819560468196868896e-01 -1.237528324127197266e-01 8.006481826305389404e-02 -3.312099352478981018e-02 3.285142481327056885e-01 2.394155412912368774e-02 3.565913438796997070e-01 3.128335624933242798e-02
-1.050594914704561234e-02 -1.391987651586532593e-01 -1.666694730520248413e-01 1.640956550836563110e-01 4.688090085983276367e-02 5.228271335363388062e-02 -1.159929260611534119e-01 -1.781231015920639038e-01 1.870807409286499023e-01 -1.923039406538009644e-01 -1.158006582409143448e-02 7.927582412958145142e-02 2.566773295402526855e-01 -3.099992275238037109e-01 1.073279678821563721e-01 -2.591545283794403076e-01 1.643767654895782471e-01 5.368335545063018799e-02 -4.963815957307815552e-02 -1.286732703447341919e-01 5.272706598043441772e-02 -2.107382416725158691e-01 1.684814244508743286e-01 1.792719662189483643e-01 -1.993545293807983398e-01 -1.951625496149063110e-01 -2.043413221836090088e-01 -1.084642261266708374e-01 2.934867739677429199e-01 -2.096248269081115723e-01 2.545251250267028809e-01 -2.716315686702728271e-01
5.198634415864944458e-02 7.078051567077636719e-03 -1.279706507921218872e-01 -5.979616194963455200e-02 2.409202456474304199e-01 1.353620439767837524e-01 -1.795331537723541260e-01 -3.136591613292694092e-01 2.009311504662036896e-02 1.282085925340652466e-01 -7.844066619873046875e-02 1.264666169881820679e-01 3.966814279556274414e-02 1.053882688283920288e-01 4.574196785688400269e-02 -4.792395234107971191e-02 8.325282484292984009e-02 -2.144358903169631958e-01 -1.174272596836090088e-01 -2.755401469767093658e-02 -2.188479304313659668e-01 2.063714414834976196e-01 -8.870432525873184204e-02 -2.703272998332977295e-01 -7.139752060174942017e-02 -3.185489177703857422e-01 4.339056834578514099e-02 2.996784634888172150e-02 5.531940460205078125e-01 1.696432977914810181e-01 1.137894615530967712e-01 -1.351480782032012939e-01
-8.264979720115661621e-02 1.348848789930343628e-01 -1.273064035922288895e-02 5.588402971625328064e-02 3.246305584907531738e-01 4.309467040002346039e-03 4.145776107907295227e-02 5.481196194887161255e-02 1.305475533008575439e-01 7.350233942270278931e-02 -1.813832968473434448e-01 -1.394751965999603271e-01 -1.249690800905227661e-01 3.008815087378025055e-02 4.034564793109893799e-01 -6.367057561874389648e-02 6.065796129405498505e-03 -1.043657884001731873e-01 -4.512662813067436218e-02 -2.096633799374103546e-02 -1.273926943540573120e-01 8.741533011198043823e-02 2.330799400806427002e-01 -9.601472876965999603e-03 -3.760898835025727749e-04 4.986041691154241562e-03 -2.489626593887805939e-02 -4.317662417888641357e-01 2.968277633190155029e-01 -3.330075740814208984e-01 -2.223307825624942780e-02 -3.537732064723968506e-01
1.405457258224487305e-01 3.414513766765594482e-01 -1.397901028394699097e-02 -2.673864066600799561e-01 2.315254956483840942e-01 1.689206957817077637e-01 -1.444832384586334229e-01 -1.696972101926803589e-01 -4.201970621943473816e-02 1.257949024438858032e-01 1.006061807274818420e-01 -9.399046003818511963e-02 1.622210144996643066e-01 -2.451554983854293823e-01 2.815349102020263672e-01 -4.736033976078033447e-01 7.768306881189346313e-02 -3.004679456353187561e-02 8.087994158267974854e-02 4.981211572885513306e-02 3.273310139775276184e-02 -3.365336358547210693e-02 -2.957612276077270508e-01 4.179554805159568787e-02 -1.390865594148635864e-01 -5.298388376832008362e-02 -4.894382879137992859e-02 -1.380998045206069946e-01 1.977386474609375000e-01 -2.259557321667671204e-02 -1.282029692083597183e-02 -2.070040255784988403e-01
2.232457846403121948e-01 1.208631228655576706e-02 -8.723814785480499268e-02 -1.206901744008064270e-01 3.630046173930168152e-02 2.170137614011764526e-01 -1.317027211189270020e-02 -1.968208700418472290e-01 3.321020677685737610e-02 -8.721037954092025757e-02 1.824756264686584473e-01 -1.348293423652648926e-01 1.313948035240173340e-01 -3.040248751640319824e-01 2.688782215118408203e-01 -5.576699227094650269e-02 1.666738092899322510e-02 -2.913140133023262024e-02 1.789718419313430786e-01 9.367741877213120461e-04 -7.198704034090042114e-02 2.854704260826110840e-01 3.232518583536148071e-02 -6.424129754304885864e-02 6.396727263927459717e-02 7.508169859647750854e-02 4.633743688464164734e-02 -3.743544518947601318e-01 4.259937405586242676e-01 -2.630777359008789062e-01 1.212057918310165405e-01 -2.298554778099060059e-01
-1.014509331434965134e-02 -1.787043362855911255e-01 1.962614953517913818e-01 -1.647746562957763672e-01 -9.335603564977645874e-02 3.740773350000381470e-02 -2.017177194356918335e-01 -1.205038651823997498e-02 4.178714379668235779e-02 -1.998504698276519775e-01 -2.831304371356964111e-01 8.019427955150604248e-02 8.187136054039001465e-02 1.992580294609069824e-01 2.917948551476001740e-02 -1.686444319784641266e-02 -2.757351659238338470e-02 -3.592343926429748535e-01 -1.548761278390884399e-01 -7.013965398073196411e-03 5.214782804250717163e-02 -1.782169640064239502e-01 -2.236467413604259491e-02 -2.149882614612579346e-01 -1.587703824043273926e-01 -4.909733533859252930e-01 1.448987871408462524e-01 -1.445599347352981567e-01 3.264594972133636475e-01 -1.300077736377716064e-01 3.546277806162834167e-02 -8.707433938980102539e-02
3.258084952831268311e-01 4.930560290813446045e-02 1.540213674306869507e-01 -8.639451116323471069e-02 -2.103586196899414062e-01 3.250659108161926270e-01 1.584158837795257568e-01 -9.347489476203918457e-02 4.138077422976493835e-02 2.077192515134811401e-01 -3.118114173412322998e-01 -8.312957733869552612e-02 1.683852225542068481e-01 9.443486481904983521e-02 3.013918101787567139e-01 -1.843257248401641846e-01 7.501120120286941528e-02 -9.302893280982971191e-02 -1.242211088538169861e-01 1.170057281851768494e-01 5.954407528042793274e-02 -3.132379651069641113e-01 8.182675391435623169e-02 -1.257975995540618896e-01 -7.706616539508104324e-03 2.402859479188919067e-01 -1.783660799264907837e-01 -1.033731698989868164e-01 2.234614938497543335e-01 -9.665367752313613892e-02 1.954001486301422119e-01 7.513848599046468735e-03
1.114014089107513428e-01 -3.035996854305267334e-01 1.173887252807617188e-01 -1.637771427631378174e-01 3.282793462276458740e-01 -1.001169383525848389e-01 -7.628419995307922363e-02 -8.130852133035659790e-02 4.808622226119041443e-02 -2.129780054092407227e-01 -2.994017601013183594e-01 4.309021309018135071e-02 2.806008979678153992e-02 -2.902379631996154785e-02 6.641290336847305298e-02 -4.304992035031318665e-02 2.455872446298599243e-01 -4.330288767814636230e-01 7.273173332214355469e-02 -6.486990302801132202e-02 7.531425356864929199e-02 -6.209526956081390381e-02 9.165634959936141968e-02 -3.597449511289596558e-03 -7.574684172868728638e-02 -1.654331535100936890e-01 -1.203192993998527527e-01 -1.723111122846603394e-01 2.619100213050842285e-01 2.585835158824920654e-01 -9.906928986310958862e-02 -2.823322415351867676e-01
5.126580968499183655e-02 2.202052623033523560e-02 -9.596736729145050049e-02 -2.353708595037460327e-01 1.712975837290287018e-02 6.819049268960952759e-02 -8.774925023317337036e-02 -2.185876071453094482e-01 2.156631797552108765e-01 8.069411665201187134e-02 -3.447209298610687256e-02 -2.162305451929569244e-02 -7.404090464115142822e-02 2.200997620820999146e-01 -3.777682036161422729e-02 -1.401707082986831665e-01 1.379433423280715942e-01 -2.337150722742080688e-01 -2.895088791847229004e-01 4.921736419200897217e-01 2.219894379377365112e-01 -1.191205456852912903e-01 -1.173887029290199280e-01 -6.962390244007110596e-02 -2.741383314132690430e-01 7.627764344215393066e-02 1.154081299901008606e-01 -2.068016082048416138e-01 1.919274926185607910e-01 9.935971349477767944e-02 1.887751072645187378e-01 -2.024260163307189941e-01
-9.863855689764022827e-02 1.809671223163604736e-01 2.738825082778930664e-01 -1.127489730715751648e-01 -5.281250923871994019e-02 -2.039891183376312256e-01 -9.345659986138343811e-03 -1.978621119633316994e-03 2.711130771785974503e-03 1.666106730699539185e-01 1.015107333660125732e-02 1.564289778470993042e-01 3.024332821369171143e-01 1.020589992403984070e-01 2.556567192077636719e-01 -3.257288038730621338e-02 4.419941082596778870e-02 -4.824961721897125244e-02 7.600137591361999512e-02 9.327156841754913330e-02 1.815631240606307983e-01 1.111219357699155807e-02 -5.671437829732894897e-02 -2.430032491683959961e-01 -2.457586824893951416e-01 -8.838392049074172974e-02 6.732996553182601929e-02 4.866796359419822693e-02 4.987750947475433350e-01 -1.340195834636688232e-01 1.698846556246280670e-02 -3.852427601814270020e-01
1.378469467163085938e-01 -1.667401492595672607e-01 2.806233465671539307e-01 -2.467339336872100830e-01 -8.900039643049240112e-02 1.038435846567153931e-01 -2.471738159656524658e-01 1.256269365549087524e-01 3.123512864112854004e-01 1.207724809646606445e-01 -1.059744283556938171e-01 8.225684612989425659e-02 5.035389587283134460e-02 -8.581384271383285522e-02 2.566841840744018555e-01 -2.083430290222167969e-01 6.377216428518295288e-02 -4.827161133289337158e-02 1.173390001058578491e-01 3.370890393853187561e-02 2.548829913139343262e-01 -2.711681127548217773e-01 -1.344262212514877319e-01 -3.046427965164184570e-01 -1.783213764429092407e-01 -7.152520585805177689e-03 6.030877679586410522e-02 -9.555373340845108032e-02 3.026883006095886230e-01 -5.563522875308990479e-02 -1.253239065408706665e-01 -2.072015702724456787e-01
1.771781742572784424e-01 7.427931576967239380e-02 1.990738213062286377e-01 1.842945627868175507e-02 -1.708651632070541382e-01 -3.194362297654151917e-02 1.045400276780128479e-01 9.484546026214957237e-04 3.070707619190216064e-01 1.431105434894561768e-01 -5.565306171774864197e-02 1.033733338117599487e-01 2.215488553047180176e-01 -1.072456464171409607e-01 1.836695224046707153e-01 -4.446846842765808105e-01 -4.191683605313301086e-02 -1.342653930187225342e-01 1.676421165466308594e-01 1.221117451786994934e-01 8.649754524230957031e-02 -1.207733675837516785e-01 1.425752937793731689e-01 1.000179443508386612e-02 -2.211102992296218872e-01 -2.691733241081237793e-01 1.147182583808898926e-01 4.234214872121810913e-02 2.213443368673324585e-01 -1.010924875736236572e-01 1.515987515449523926e-01 -3.709005117416381836e-01
5.647357553243637085e-02 2.428729087114334106e-02 2.546503543853759766e-01 -5.770970508456230164e-02 1.437156349420547485e-01 9.424544870853424072e-02 -1.713300943374633789e-01 -2.956457436084747314e-01 -3.209844604134559631e-02 -7.742799934931099415e-04 -7.956933230161666870e-02 -6.434616446495056152e-02 -2.183033972978591919e-01 -4.137513637542724609e-01 3.757671639323234558e-02 -9.096229076385498047e-02 6.250351667404174805e-02 -1.374916285276412964e-01 -2.443658746778964996e-02 2.111176252365112305e-01 1.915128380060195923e-01 -1.941691488027572632e-01 1.671511866152286530e-02 1.142244935035705566e-01 -6.487156450748443604e-02 -3.517212346196174622e-02 1.448721587657928467e-01 1.791973412036895752e-02 3.823694288730621338e-01 -3.319338858127593994e-01 -1.423442643135786057e-02 -3.204434216022491455e-01
2.320824712514877319e-01 -2.153086662292480469e-02 1.413072496652603149e-01 -9.619643539190292358e-02 1.776673644781112671e-01 4.827527329325675964e-02 -2.020676434040069580e-01 -2.409279495477676392e-01 8.268451690673828125e-02 2.507898211479187012e-01 -2.428314387798309326e-01 1.756259948015213013e-01 2.543187737464904785e-01 -5.774090066552162170e-02 1.674079596996307373e-01 -1.386822313070297241e-01 -6.137696653604507446e-02 -2.399978786706924438e-01 7.915145903825759888e-02 7.085215300321578979e-02 -1.168882381170988083e-02 -6.441923975944519043e-02 1.094183102250099182e-01 1.496582012623548508e-02 -4.208962321281433105e-01 -1.434462070465087891e-01 -3.329161927103996277e-02 -6.296774744987487793e-02 2.743109762668609619e-01 1.935777366161346436e-01 8.446223288774490356e-02 3.115675151348114014e-01
-3.101905575022101402e-03 -1.206561252474784851e-01 -2.157922685146331787e-01 4.040934611111879349e-03 3.878608345985412598e-02 3.278578072786331177e-02 -8.797997236251831055e-02 -3.507461249828338623e-01 2.190374284982681274e-01 -2.399485185742378235e-02 -2.363656014204025269e-01 1.341310292482376099e-01 -5.045627802610397339e-02 5.622385069727897644e-04 2.766721546649932861e-01 -2.642491459846496582e-01 3.013496696949005127e-01 -8.449219912290573120e-02 4.409779980778694153e-02 8.829345926642417908e-03 -7.931143045425415039e-02 1.115344762802124023e-01 -1.349101811647415161e-01 9.530161507427692413e-03 -9.361966699361801147e-02 -2.737824022769927979e-01 2.366185039281845093e-01 -8.487831056118011475e-02 2.601282596588134766e-01 3.021918237209320068e-01 5.724141746759414673e-02 -2.966492176055908203e-01
2.348777353763580322e-01 9.596994519233703613e-02 1.059313025325536728e-02 -5.368038639426231384e-02 -1.345678865909576416e-01 5.936460942029953003e-02 5.522365216165781021e-03 2.836454212665557861e-01 4.444260150194168091e-02 8.345866948366165161e-02 -5.049313977360725403e-02 -6.235999055206775665e-03 8.808621764183044434e-02 -1.312831416726112366e-02 2.280083894729614258e-01 -1.696650981903076172e-01 2.336071059107780457e-02 4.014175385236740112e-02 4.997831955552101135e-02 6.904850155115127563e-02 1.762705594301223755e-01 1.716984212398529053e-01 5.284535512328147888e-02 -1.445072740316390991e-01 -3.527997136116027832e-01 -6.490285694599151611e-02 -1.311453729867935181e-01 2.503945827484130859e-01 6.027503609657287598e-01 -3.494745865464210510e-02 -1.882032305002212524e-02 -2.513296902179718018e-01
5.041478201746940613e-02 1.856535375118255615e-01 4.020992666482925415e-02 1.457480788230895996e-01 1.917930841445922852e-01 3.248862326145172119e-01 8.962134830653667450e-03 -9.132954478263854980e-02 -8.780673146247863770e-02 7.348664849996566772e-02 -8.676020801067352295e-02 8.725018799304962158e-02 1.153665333986282349e-01 -1.441411226987838745e-01 -4.757406935095787048e-02 -4.162456095218658447e-01 1.594479978084564209e-01 -1.281438767910003662e-01 2.217417024075984955e-02 2.668175697326660156e-01 -9.991033002734184265e-03 1.686373911798000336e-02 -1.489210575819015503e-01 2.808467112481594086e-02 -1.112149283289909363e-01 -9.729173779487609863e-02 -2.050514072179794312e-01 4.659853130578994751e-02 3.498918414115905762e-01 -2.200256139039993286e-01 -3.581069782376289368e-02 -4.200793206691741943e-01
-3.040521405637264252e-02 7.841147482395172119e-02 -5.320097506046295166e-02 -1.450243890285491943e-01 8.433189941570162773e-04 7.424591481685638428e-02 -1.222885623574256897e-01 -7.586914300918579102e-02 2.094572335481643677e-01 -7.386858761310577393e-02 -2.547119185328483582e-02 1.009269580245018005e-01 1.778213977813720703e-01 8.719567954540252686e-02 1.965610869228839874e-02 -3.311246037483215332e-01 -4.482099041342735291e-02 -2.514275014400482178e-01 1.498990803956985474e-01 1.960063166916370392e-02 -6.858809292316436768e-02 5.551641061902046204e-02 -1.070818156003952026e-01 -4.098540842533111572e-01 -8.477238565683364868e-02 -2.874563932418823242e-01 -1.597458422183990479e-01 9.766425937414169312e-02 4.185248911380767822e-01 -1.751610785722732544e-01 1.275963187217712402e-01 -3.333343267440795898e-01
1.608389616012573242e-01 1.102760881185531616e-01 -1.402980368584394455e-02 7.681086659431457520e-02 -8.156982809305191040e-02 -8.734336495399475098e-02 -1.002331599593162537e-01 3.557453677058219910e-02 -2.268274128437042236e-01 2.721186168491840363e-02 -4.796335399150848389e-01 -2.611572146415710449e-01 2.576612532138824463e-01 2.149560488760471344e-02 1.908186674118041992e-01 -2.562227845191955566e-01 1.471927016973495483e-01 4.062163084745407104e-02 -1.793038994073867798e-01 -1.772856116294860840e-01 9.138428419828414917e-02 2.799074351787567139e-01 4.690341651439666748e-02 -5.202987417578697205e-02 -3.004958033561706543e-01 2.654396183788776398e-02 6.224608793854713440e-02 -5.203425139188766479e-02 2.278917431831359863e-01 -1.323026418685913086e-01 2.254291623830795288e-01 -1.207442730665206909e-01
1.085370257496833801e-01 -2.714270725846290588e-02 -9.542546421289443970e-02 -2.183391451835632324e-01 3.595617040991783142e-02 -4.092783480882644653e-02 1.299051940441131592e-01 -2.834843993186950684e-01 1.653743833303451538e-01 -1.142956987023353577e-01 -2.817497849464416504e-01 -7.658797502517700195e-02 1.655099242925643921e-01 -3.233529329299926758e-01 2.510166764259338379e-01 -1.365654170513153076e-01 -1.569619178771972656e-01 -4.906546771526336670e-01 -2.380250692367553711e-01 1.529376506805419922e-01 2.861037105321884155e-02 -7.639515399932861328e-02 -1.058630179613828659e-02 -1.032642051577568054e-01 -2.390823811292648315e-01 -1.841773241758346558e-01 6.241850182414054871e-02 -1.114718094468116760e-01 -1.089851185679435730e-01 -1.766968169249594212e-03 4.307751730084419250e-02 -8.504034578800201416e-02
1.913088411092758179e-01 6.122262030839920044e-02 8.868955075740814209e-02 -1.343034803867340088e-01 -4.048785939812660217e-02 -4.692731797695159912e-02 2.867130041122436523e-01 -4.356447458267211914e-01 8.005920797586441040e-02 -1.442153602838516235e-01 -5.814560055732727051e-01 -1.509744208306074142e-02 2.506168484687805176e-01 -9.389521181583404541e-02 4.947096854448318481e-02 -1.710564345121383667e-01 -6.119768694043159485e-02 1.326795965433120728e-01 -9.902539104223251343e-02 6.916320323944091797e-02 1.581740379333496094e-01 5.441797152161598206e-02 -7.704699877649545670e-03 1.201260741800069809e-02 -9.879010915756225586e-02 -5.390331521630287170e-02 -1.465922445058822632e-01 -1.509662717580795288e-01 2.086875587701797485e-01 -3.007491584867238998e-03 1.561731696128845215e-01 -6.373734213411808014e-03
3.995517641305923462e-02 9.934633970260620117e-02 2.741776406764984131e-01 -1.615644246339797974e-02 5.918286368250846863e-02 -1.609402592293918133e-03 2.117242962121963501e-01 -3.341304063796997070e-01 1.604029685258865356e-01 1.602302044630050659e-01 -4.000733494758605957e-01 -7.714734971523284912e-02 8.873325586318969727e-02 2.425657063722610474e-01 1.241488531231880188e-01 -7.949033379554748535e-02 -2.150313258171081543e-01 -9.812068194150924683e-02 7.459131628274917603e-02 -1.614814102649688721e-01 1.334683001041412354e-01 8.868636935949325562e-02 2.039317041635513306e-01 -1.985815614461898804e-01 1.298550516366958618e-01 -1.776674091815948486e-01 -8.102617412805557251e-02 -2.282596081495285034e-01 2.151796966791152954e-01 -3.695192188024520874e-02 1.790973991155624390e-01 -2.573326826095581055e-01
-1.540186107158660889e-01 1.338164438493549824e-03 9.468137472867965698e-02 -1.693518161773681641e-01 -4.684676229953765869e-02 2.987062372267246246e-02 -5.192426964640617371e-02 -6.155936419963836670e-02 3.106633573770523071e-02 1.746662408113479614e-01 7.707790285348892212e-02 6.270914524793624878e-02 1.353612840175628662e-01 5.899664014577865601e-02 2.033221274614334106e-01 -2.044246792793273926e-01 -2.532924897968769073e-02 4.849732387810945511e-03 1.586420536041259766e-01 2.833728119730949402e-02 1.129975393414497375e-01 -8.052846789360046387e-02 9.345270693302154541e-02 -2.482560276985168457e-01 -1.706486754119396210e-02 1.413388992659747601e-03 -4.210208076983690262e-03 9.593396633863449097e-02 7.462366819381713867e-01 -1.485590040683746338e-01 1.166133284568786621e-01 -2.539190053939819336e-01
2.330627590417861938e-01 -6.463113427162170410e-02 3.188529610633850098e-01 -1.072184965014457703e-01 -2.045274525880813599e-02 -4.842250421643257141e-02 1.450282987207174301e-02 -2.433106601238250732e-01 8.886227756738662720e-02 -4.967134818434715271e-02 -2.361492812633514404e-02 4.736017063260078430e-02 -9.091049432754516602e-03 3.842773139476776123e-01 1.822931505739688873e-02 -2.100973129272460938e-01 1.039049550890922546e-01 -1.385116726160049438e-01 -1.675010174512863159e-01 4.268943145871162415e-02 1.404679864645004272e-01 3.020920045673847198e-02 1.679450124502182007e-01 -1.148920804262161255e-01 -2.942072749137878418e-01 2.122438251972198486e-01 -6.349956989288330078e-02 -2.689526788890361786e-02 3.643998503684997559e-01 6.054085865616798401e-02 3.629105091094970703e-01 -1.853404641151428223e-01
1.035662088543176651e-02 1.441037356853485107e-01 -1.234142929315567017e-01 3.146094083786010742e-01 1.039643660187721252e-01 -8.291839063167572021e-02 -1.605959236621856689e-01 -1.634608805179595947e-01 -1.073047425597906113e-02 -1.488244906067848206e-02 -1.017093285918235779e-01 -2.737353928387165070e-02 1.600587218999862671e-01 1.426248252391815186e-02 3.057667911052703857e-01 -3.649300634860992432e-01 2.449096739292144775e-01 -2.485182834789156914e-03 5.710829049348831177e-02 2.751788496971130371e-01 9.458279237151145935e-03 7.555488497018814087e-02 2.793757319450378418e-01 -1.781693100929260254e-01 -3.278471231460571289e-01 -4.946651309728622437e-02 -4.818983376026153564e-02 3.278702124953269958e-02 3.469568192958831787e-01 1.629749834537506104e-01 -6.130477413535118103e-02 -1.105035617947578430e-01
-1.014248430728912354e-01 -1.543285101652145386e-01 -4.251719638705253601e-02 8.202729374170303345e-02 1.474501341581344604e-01 9.013657271862030029e-02 1.663609147071838379e-01 -3.131045103073120117e-01 1.831314340233802795e-02 -8.805547654628753662e-02 -7.977358996868133545e-02 -6.045405752956867218e-03 -3.758501261472702026e-02 1.623840779066085815e-01 2.534551918506622314e-01 -1.229099705815315247e-01 1.001038402318954468e-01 -3.423031568527221680e-01 1.731345206499099731e-01 2.714792490005493164e-01 -4.217234998941421509e-02 -2.907392382621765137e-01 1.052081137895584106e-01 1.210565268993377686e-01 -2.940890491008758545e-01 -4.074701666831970215e-02 1.520334333181381226e-01 -1.618045270442962646e-01 3.445648550987243652e-01 2.723407745361328125e-01 2.719363756477832794e-02 7.866772264242172241e-02
-3.216984987375326455e-05 -2.137456536293029785e-01 -8.097495883703231812e-02 7.446651160717010498e-02 1.767557114362716675e-01 -2.042423235252499580e-03 1.072284579277038574e-01 -1.925108283758163452e-01 -5.140419304370880127e-02 1.189952939748764038e-01 -8.797272294759750366e-02 1.999020017683506012e-02 8.550096303224563599e-02 2.005643397569656372e-01 2.214940488338470459e-01 -3.684868514537811279e-01 -3.185678645968437195e-02 -3.960311412811279297e-01 1.036775931715965271e-01 1.455678045749664307e-01 -1.215560436248779297e-01 -1.964749544858932495e-01 2.071314305067062378e-01 1.268880963325500488e-01 -4.079615175724029541e-01 -5.992671474814414978e-02 7.680047303438186646e-02 -9.126429259777069092e-02 2.830168306827545166e-01 1.203968599438667297e-01 9.522016346454620361e-02 1.224608123302459717e-01
1.817160993814468384e-01 -1.725135296583175659e-01 2.016134858131408691e-01 1.025782227516174316e-01 -1.082926392555236816e-01 3.526189029216766357e-01 1.634254604578018188e-01 -1.277447398751974106e-02 -4.676312953233718872e-02 1.520979031920433044e-02 -2.140882164239883423e-01 2.883793711662292480e-01 1.699819415807723999e-01 -1.029813215136528015e-01 2.411429136991500854e-01 -7.871045917272567749e-02 -8.567608147859573364e-02 -2.555615305900573730e-01 -6.288573145866394043e-02 -1.270414423197507858e-02 2.064360864460468292e-02 -1.248623281717300415e-01 -1.738868206739425659e-01 -9.224927425384521484e-02 -1.342587321996688843e-01 -1.708498597145080566e-01 -1.177846938371658325e-01 -3.269768357276916504e-01 -1.334274653345346451e-03 1.447999477386474609e-01 3.489620685577392578e-01 -2.134808003902435303e-01
2.110578492283821106e-02 -1.254408061504364014e-01 -3.307754918932914734e-02 -1.921200603246688843e-01 1.012163460254669189e-01 1.976471692323684692e-01 6.911110132932662964e-02 -1.552103161811828613e-01 1.530978828668594360e-01 -1.265237629413604736e-01 -2.947208285331726074e-01 5.990377813577651978e-02 1.441194415092468262e-01 -2.173392623662948608e-01 1.170637607574462891e-01 -1.447010338306427002e-01 -3.802899718284606934e-01 -4.411097168922424316e-01 -2.234975546598434448e-01 2.263940274715423584e-01 2.180663309991359711e-02 1.009767949581146240e-01 1.519999355077743530e-01 -2.038157433271408081e-01 -7.635387126356363297e-03 -1.669257134199142456e-01 -6.374017149209976196e-02 -1.730051338672637939e-01 1.160006076097488403e-01 6.102014333009719849e-02 1.371721178293228149e-01 -1.464988440275192261e-01
9.869285672903060913e-02 8.072911202907562256e-02 6.104812026023864746e-03 -2.037895619869232178e-01 3.278661370277404785e-01 3.822608888149261475e-01 5.422964319586753845e-02 -3.418287262320518494e-02 -8.446521311998367310e-02 -2.555050551891326904e-01 8.467346429824829102e-02 1.004655938595533371e-02 1.085392832756042480e-01 -2.176156938076019287e-01 2.409732490777969360e-01 -2.152960598468780518e-01 8.623608946800231934e-02 -5.803813412785530090e-02 -3.174845576286315918e-01 6.819710880517959595e-02 4.956652969121932983e-02 1.448747608810663223e-02 -4.219778254628181458e-02 6.280235201120376587e-02 -1.898538172245025635e-01 3.031219169497489929e-02 -1.671355068683624268e-01 -3.663066327571868896e-01 2.725576162338256836e-01 -1.298487484455108643e-01 -2.787720877677202225e-03 -1.622420251369476318e-01
7.830534130334854126e-02 3.061375021934509277e-02 3.528391569852828979e-02 3.200454115867614746e-01 2.064851671457290649e-01 -1.024851351976394653e-01 -1.450383514165878296e-01 -2.753726541996002197e-01 1.655198633670806885e-01 -7.450975477695465088e-02 -5.839983373880386353e-02 -1.106856763362884521e-01 2.113060206174850464e-01 -1.470110118389129639e-01 2.379005551338195801e-01 -3.848916888236999512e-01 2.941585481166839600e-01 7.844027131795883179e-03 -1.774120181798934937e-01 1.001300290226936340e-01 9.671196341514587402e-02 -9.017568826675415039e-02 3.035252988338470459e-01 -1.369800865650177002e-01 -1.095993220806121826e-01 1.593610271811485291e-03 7.030743639916181564e-03 -2.252483554184436798e-02 2.179053425788879395e-01 1.297802329063415527e-01 -2.629881501197814941e-01 -1.308160275220870972e-01
1.318385303020477295e-01 -6.539408862590789795e-02 9.771359711885452271e-02 -9.389013797044754028e-02 1.660959571599960327e-01 -1.551260985434055328e-02 -2.268824577331542969e-01 -2.184006124734878540e-01 3.521787747740745544e-02 6.831280142068862915e-02 -2.673975229263305664e-01 -3.639347106218338013e-02 -1.071637868881225586e-01 -2.872810661792755127e-01 1.289217770099639893e-01 3.563446179032325745e-02 -1.345953345298767090e-01 -3.157429993152618408e-01 -1.870931833982467651e-01 -5.752560123801231384e-02 1.680403649806976318e-01 -4.072075188159942627e-01 1.243735253810882568e-01 1.364854872226715088e-01 -1.758854836225509644e-01 -1.749788224697113037e-01 1.851313859224319458e-01 -6.514949351549148560e-02 2.893781661987304688e-01 -6.451366096735000610e-02 1.196769922971725464e-01 -2.361502796411514282e-01
1.435467451810836792e-01 1.218550950288772583e-01 8.347208052873611450e-02 2.209978550672531128e-01 1.401255130767822266e-01 3.909216821193695068e-01 1.277032792568206787e-01 9.312970936298370361e-02 -2.888551056385040283e-01 -1.760810315608978271e-01 -1.941752284765243530e-01 -1.893401741981506348e-01 -8.679585903882980347e-02 -2.636739984154701233e-02 1.857065856456756592e-01 -2.373411804437637329e-01 6.620949506759643555e-02 -2.145645469427108765e-01 -7.291970402002334595e-02 -1.300201863050460815e-01 3.239435702562332153e-02 1.005950048565864563e-01 1.083012148737907410e-01 -1.292200535535812378e-01 -6.204904243350028992e-02 -1.484967917203903198e-01 1.456271111965179443e-01 -2.008711248636245728e-01 3.185233771800994873e-01 2.294460237026214600e-01 -8.714444935321807861e-02 -2.507293522357940674e-01
2.465508282184600830e-01 -1.945682615041732788e-01 9.037946909666061401e-02 -1.350842323154211044e-02 -1.249415874481201172e-01 3.318169116973876953e-01 -9.636459499597549438e-02 -8.598042279481887817e-02 -6.533557176589965820e-02 1.723260879516601562e-01 -1.524191349744796753e-01 -3.374949693679809570e-01 -5.870626121759414673e-02 -1.554519310593605042e-02 6.139539182186126709e-02 -1.166914775967597961e-01 1.227265596389770508e-01 -7.646518945693969727e-02 -3.170432746410369873e-01 1.424304395914077759e-01 -9.312198311090469360e-02 1.275889724493026733e-01 6.276802718639373779e-02 6.820708513259887695e-02 -3.076111376285552979e-01 -8.648747205734252930e-02 1.585943102836608887e-01 -3.000991642475128174e-01 1.438748985528945923e-01 -3.264173269271850586e-01 7.920262217521667480e-02 -1.798546314239501953e-01
3.013169765472412109e-01 6.794465333223342896e-02 -6.205403245985507965e-03 9.272932261228561401e-02 -1.222916841506958008e-01 5.239541456103324890e-02 -4.710068926215171814e-02 -1.226679459214210510e-01 2.162172645330429077e-02 3.473352873697876930e-03 -2.355755120515823364e-01 1.534973978996276855e-01 1.688921749591827393e-01 -1.093999296426773071e-01 9.915303438901901245e-03 -3.629327714443206787e-01 -8.265192806720733643e-02 2.107852138578891754e-02 7.281411439180374146e-02 4.367108270525932312e-02 2.978640794754028320e-02 -2.311905175447463989e-01 3.311025202274322510e-01 -8.753575384616851807e-02 9.319649636745452881e-02 -9.230823069810867310e-02 -3.256126940250396729e-01 -8.138095587491989136e-02 3.697469532489776611e-01 -1.984348893165588379e-01 2.979071438312530518e-01 -1.683345288038253784e-01
1.295323967933654785e-01 1.116274371743202209e-01 2.199872583150863647e-01 3.132111951708793640e-02 -7.517213374376296997e-02 2.777315378189086914e-01 2.197855897247791290e-02 -2.057346552610397339e-01 -1.110582575201988220e-01 -1.169425621628761292e-01 -3.169596493244171143e-01 2.709447741508483887e-01 -1.617334038019180298e-02 -6.336847692728042603e-02 4.181155934929847717e-02 -1.104130893945693970e-01 -1.832109242677688599e-01 -2.273450046777725220e-01 -1.819491833448410034e-01 -1.377143617719411850e-02 1.550466418266296387e-01 -1.237038299441337585e-01 4.624967277050018311e-02 -3.349381983280181885e-01 -3.626082837581634521e-01 5.415846034884452820e-02 -2.579996585845947266e-01 -1.988646388053894043e-01 2.268708944320678711e-01 -9.034945815801620483e-02 6.622532755136489868e-02 -3.048741631209850311e-02
2.852495908737182617e-01 -5.032745376229286194e-02 2.086260020732879639e-01 5.701303109526634216e-02 1.534935384988784790e-01 2.681126594543457031e-01 -8.673693984746932983e-02 2.137242257595062256e-02 -1.062125265598297119e-01 1.700347363948822021e-01 1.120419278740882874e-01 1.185675635933876038e-01 -8.664608746767044067e-02 -2.347735762596130371e-01 1.772728413343429565e-01 -4.112641513347625732e-01 2.457512170076370239e-01 -1.964429579675197601e-02 6.076489388942718506e-02 -8.503733575344085693e-02 1.523567438125610352e-01 8.670188486576080322e-02 -1.613129973411560059e-01 -1.601915806531906128e-01 -7.102382928133010864e-02 -1.258409321308135986e-01 -1.295407712459564209e-01 -3.118208348751068115e-01 2.117066234350204468e-01 1.214695349335670471e-01 9.670463949441909790e-02 -2.792295813560485840e-01
[truncated: 3,275,328 more chars]
