# Supplementary material for: The Language of Innovation
Source: PLoS One. 2020 Apr 30;15(4):e0230107. doi: 10.1371/journal.pone.0230107 (PMC7194493; doi:10.1371/journal.pone.0230107)
Supplement: S4 File — (GZ) [file pone.0230107.s004.tar.gz › 1982-1986/V2Run_16_VS_4500_embeddings1982-1986ED32.txt]

9.423128515481948853e-02 -2.218836843967437744e-01 -1.657134890556335449e-01 1.718746572732925415e-01 4.167213663458824158e-02 1.757520586252212524e-01 -1.113846525549888611e-01 -3.377504050731658936e-01 -3.386318385601043701e-01 2.530905418097972870e-02 -1.191324740648269653e-01 -4.869850352406501770e-02 -2.759883105754852295e-01 -1.379486918449401855e-01 -4.066872224211692810e-02 1.284168511629104614e-01 1.988074555993080139e-02 -1.902839727699756622e-02 4.290939494967460632e-02 1.212130337953567505e-01 -3.142979741096496582e-01 9.217831492424011230e-02 -4.446537196636199951e-01 -1.046570762991905212e-01 1.131622865796089172e-01 2.337237000465393066e-01 -1.353697776794433594e-01 -1.202948614954948425e-01 1.489070653915405273e-01 9.606523811817169189e-02 -1.235252246260643005e-01 -2.070460841059684753e-02
1.229293830692768097e-02 -3.900255262851715088e-02 -1.997129768133163452e-01 3.406312167644500732e-01 -1.983029693365097046e-01 1.007213070988655090e-01 9.440257400274276733e-02 -3.170186281204223633e-01 -3.455169498920440674e-01 -2.223621904850006104e-01 1.958782076835632324e-01 -1.182332187891006470e-01 -2.700813412666320801e-01 -1.197838708758354187e-01 -9.511425346136093140e-02 -2.569330632686614990e-01 1.937679760158061981e-02 -4.933943599462509155e-02 -7.000733911991119385e-02 1.400184035301208496e-01 1.075031533837318420e-01 1.667155474424362183e-01 -2.344260960817337036e-01 1.506506800651550293e-01 1.546797752380371094e-01 6.033815070986747742e-02 2.405778914690017700e-01 -2.339027523994445801e-01 -4.051255434751510620e-02 -2.265502698719501495e-02 -3.266917914152145386e-02 -1.109449863433837891e-01
7.489050924777984619e-02 -1.857094168663024902e-01 -3.350960910320281982e-01 2.331953644752502441e-01 -1.111778914928436279e-01 -3.944808244705200195e-02 -1.373917460441589355e-01 -2.007393240928649902e-01 -1.872092485427856445e-01 -1.991658061742782593e-01 2.585161626338958740e-01 -6.893456913530826569e-03 -1.565740108489990234e-01 3.814699947834014893e-01 7.076061517000198364e-02 -8.474157005548477173e-02 -2.445766627788543701e-01 5.281719565391540527e-02 -1.826680749654769897e-01 1.543911099433898926e-01 1.906599998474121094e-01 -1.722074300050735474e-02 5.266086384654045105e-02 1.935303807258605957e-01 1.342612355947494507e-01 -4.984647966921329498e-03 -2.757503651082515717e-02 -2.015627622604370117e-01 -1.493445783853530884e-01 1.208681613206863403e-01 8.271893113851547241e-02 -3.105614483356475830e-01
6.852466613054275513e-02 -2.587370872497558594e-01 -1.076083108782768250e-01 2.018348127603530884e-01 9.158030897378921509e-02 2.400728166103363037e-01 -1.164762303233146667e-01 -5.102332830429077148e-01 -1.514040976762771606e-01 -1.416197419166564941e-01 1.666454374790191650e-01 -4.257333930581808090e-03 3.110721893608570099e-02 -1.251953560858964920e-02 3.160357177257537842e-01 -2.803156897425651550e-02 -7.438814640045166016e-02 -2.373314499855041504e-01 -2.774529531598091125e-02 4.204926639795303345e-02 1.281386315822601318e-01 -1.320450752973556519e-01 -2.668165266513824463e-01 -2.253578603267669678e-01 2.174748629331588745e-01 -7.472445815801620483e-02 -1.749301701784133911e-01 -8.182437717914581299e-02 5.044963583350181580e-02 -3.113428875803947449e-02 1.257183998823165894e-01 -1.839406192302703857e-01
6.383404135704040527e-02 -4.631679058074951172e-01 -2.011914104223251343e-01 2.767768502235412598e-01 -1.097417548298835754e-01 -3.121945448219776154e-02 -1.112294122576713562e-01 -1.516026258468627930e-01 -7.939710468053817749e-02 -1.954957991838455200e-01 1.206632032990455627e-01 -6.804298609495162964e-02 -1.478289663791656494e-01 -2.991554141044616699e-01 2.545008957386016846e-01 5.318117327988147736e-03 -1.332032531499862671e-01 -9.556772559881210327e-02 -3.356530144810676575e-02 1.781007796525955200e-01 1.294009983539581299e-01 -3.635102882981300354e-03 -3.235408067703247070e-01 -2.065418511629104614e-01 9.218946099281311035e-02 -1.414342969655990601e-01 5.624405667185783386e-02 -1.864044070243835449e-01 -2.018463313579559326e-01 -3.830722346901893616e-02 -1.660699546337127686e-01 1.267508715391159058e-01
-2.172688394784927368e-01 -8.748185634613037109e-02 -2.815458178520202637e-01 1.754992902278900146e-01 6.428478658199310303e-02 3.960277140140533447e-02 1.516975462436676025e-01 -2.596718966960906982e-01 3.037683293223381042e-02 -6.747670471668243408e-02 2.542377114295959473e-01 1.475420147180557251e-01 -2.831657826900482178e-01 5.587623454630374908e-03 2.816359996795654297e-01 5.243446677923202515e-03 -2.393408417701721191e-01 -1.077918857336044312e-01 6.087092310190200806e-02 2.862988710403442383e-01 -2.028178870677947998e-01 1.052987724542617798e-01 -3.148151040077209473e-01 1.927235722541809082e-02 2.940403521060943604e-01 1.047949939966201782e-01 -1.199848856776952744e-02 -1.615679413080215454e-01 1.346921920776367188e-01 -1.707852035760879517e-01 9.427811950445175171e-02 -3.636961430311203003e-02
-6.212348118424415588e-02 -1.573332995176315308e-01 -3.001638948917388916e-01 1.308231353759765625e-01 -1.295500844717025757e-01 1.153398826718330383e-01 1.136319637298583984e-01 -2.839070856571197510e-01 -2.002291381359100342e-01 -3.039334118366241455e-01 8.292139321565628052e-02 5.061432719230651855e-02 -2.633150517940521240e-01 -2.322514206171035767e-01 -1.191391870379447937e-01 -8.454537391662597656e-02 -1.280098259449005127e-01 -1.975097358226776123e-01 3.291360288858413696e-02 6.442296504974365234e-02 1.183616518974304199e-01 1.693662405014038086e-01 -1.056382525712251663e-02 5.674011632800102234e-02 -2.262424975633621216e-01 -8.826714754104614258e-02 -3.205304741859436035e-01 -3.193553984165191650e-01 1.820569485425949097e-01 -7.083805650472640991e-02 1.839544740505516529e-03 -2.133611887693405151e-01
2.879996001720428467e-01 -1.155474409461021423e-01 -3.403895497322082520e-01 2.463469356298446655e-01 2.054548859596252441e-01 3.402393683791160583e-02 -9.398005902767181396e-02 -1.423076242208480835e-01 -7.041899114847183228e-02 -3.545304015278816223e-02 1.452459990978240967e-01 -8.354236930608749390e-02 1.260216981172561646e-01 -1.828404963016510010e-01 2.393648326396942139e-01 -4.879517108201980591e-02 -1.876121386885643005e-02 8.921103924512863159e-02 1.285504698753356934e-01 4.966668784618377686e-02 -3.041394352912902832e-01 -2.261067330837249756e-01 -4.474805667996406555e-02 2.214203178882598877e-01 2.433413118124008179e-01 6.024617701768875122e-02 4.779473878443241119e-03 -2.809093892574310303e-01 -2.301486879587173462e-01 2.503055036067962646e-01 -1.464587301015853882e-01 -1.030253097414970398e-01
-2.726817429065704346e-01 -7.489874213933944702e-02 -1.794628947973251343e-01 2.759577631950378418e-01 4.178142920136451721e-02 -1.142918244004249573e-01 1.110386103391647339e-01 -3.041420876979827881e-01 1.644423454999923706e-01 -2.279306054115295410e-01 1.122662797570228577e-01 -7.663224637508392334e-02 -1.997117698192596436e-01 2.599354088306427002e-02 3.506100475788116455e-01 -2.129695862531661987e-01 -1.574768424034118652e-01 -1.648530066013336182e-01 9.571532905101776123e-02 2.692923545837402344e-01 -1.063275635242462158e-01 1.236954852938652039e-01 -1.961164474487304688e-01 6.199170649051666260e-02 2.983215451240539551e-01 2.050509303808212280e-01 -3.618444874882698059e-02 9.642020612955093384e-02 -1.507644820958375931e-02 -3.332256898283958435e-02 -6.315508484840393066e-02 -1.902133822441101074e-01
-1.815251559019088745e-01 -5.467383936047554016e-02 -1.014696210622787476e-01 2.673675715923309326e-01 -6.840205937623977661e-02 -3.528201952576637268e-02 -3.339104056358337402e-01 -1.231243759393692017e-01 -1.997021138668060303e-01 7.224246114492416382e-02 2.275946587324142456e-01 6.207373365759849548e-02 -3.312875628471374512e-01 -2.351557165384292603e-01 1.307572424411773682e-01 -3.588218986988067627e-01 -1.338584721088409424e-01 -1.923498511314392090e-01 1.670199185609817505e-01 2.593019306659698486e-01 -7.655528187751770020e-02 1.656416989862918854e-02 -2.556299567222595215e-01 2.197379767894744873e-01 4.232023842632770538e-03 1.589147374033927917e-02 1.400746107101440430e-01 -1.085041910409927368e-01 1.100099086761474609e-01 -1.469407230615615845e-01 -1.414605136960744858e-02 -5.168454721570014954e-02
8.289466053247451782e-02 -2.224476933479309082e-01 4.354798421263694763e-02 1.947604864835739136e-01 9.182362258434295654e-02 1.133911833167076111e-01 -2.716226577758789062e-01 -4.335739612579345703e-01 -1.132638901472091675e-01 -2.784236073493957520e-01 2.002651244401931763e-01 -3.654474765062332153e-02 -1.343563497066497803e-01 9.212214499711990356e-02 -3.818532824516296387e-02 1.096919625997543335e-01 -2.633641362190246582e-01 -7.189319282770156860e-02 5.146767199039459229e-02 9.445637464523315430e-02 -1.038841977715492249e-01 1.034219563007354736e-01 -2.828817963600158691e-01 2.316229074494913220e-05 2.341588288545608521e-01 -1.813154220581054688e-01 8.214856684207916260e-02 -2.251281738281250000e-01 -1.925954073667526245e-01 3.001853823661804199e-02 -6.213145330548286438e-02 -2.726587057113647461e-01
7.591225206851959229e-02 9.093055874109268188e-02 -2.871872782707214355e-01 2.276393175125122070e-01 4.111091420054435730e-02 -7.568765897303819656e-03 -1.296370327472686768e-01 -3.170314431190490723e-01 -2.576351463794708252e-01 5.563436821103096008e-02 -1.116311252117156982e-01 -1.535221636295318604e-01 1.267400234937667847e-01 -3.045175671577453613e-01 1.376509070396423340e-01 -2.251828461885452271e-01 -1.550440937280654907e-01 1.407074928283691406e-01 -1.678125374019145966e-02 2.406299114227294922e-01 -2.733646035194396973e-01 -4.106745123863220215e-02 -3.390437662601470947e-01 5.805503204464912415e-02 6.377051770687103271e-02 -7.952383160591125488e-02 -2.255671024322509766e-01 6.639435142278671265e-02 -7.164344936609268188e-02 2.602437734603881836e-01 1.135313212871551514e-01 -2.177562750875949860e-02
2.177804708480834961e-02 -3.174471110105514526e-02 -5.341582745313644409e-02 1.957326531410217285e-01 -3.979462087154388428e-01 2.331333458423614502e-01 -2.094777375459671021e-01 -3.037506341934204102e-01 -1.895977705717086792e-01 -1.932984143495559692e-01 1.793433278799057007e-01 5.101704597473144531e-02 2.792700007557868958e-02 -1.127103492617607117e-01 -1.984139671549201012e-03 -3.444953858852386475e-01 -2.403282187879085541e-02 9.046180546283721924e-02 1.790093141607940197e-03 3.385555744171142578e-01 -1.775382757186889648e-01 -6.909992545843124390e-02 -2.836384475231170654e-01 9.507262706756591797e-02 -2.706934511661529541e-02 1.701112389564514160e-01 2.452119253575801849e-02 -1.791827082633972168e-01 -7.359094917774200439e-02 -1.304499953985214233e-01 -1.085914820432662964e-01 -1.499375104904174805e-01
-2.131573483347892761e-02 4.697403684258460999e-02 -3.591050803661346436e-01 2.882631719112396240e-01 -1.060224045068025589e-02 2.140327244997024536e-01 -1.750604249536991119e-02 -2.804766595363616943e-02 1.598492711782455444e-01 -9.943567216396331787e-02 2.941945791244506836e-01 -8.843801915645599365e-02 -2.835679650306701660e-01 -1.912897676229476929e-01 1.765434741973876953e-01 1.631815358996391296e-02 -2.670769095420837402e-01 -2.603292763233184814e-01 2.176093906164169312e-01 3.080695569515228271e-01 -3.305092919617891312e-03 -2.404881827533245087e-02 -1.264622509479522705e-01 1.095618382096290588e-01 7.480499148368835449e-02 -1.383375972509384155e-01 -1.278712749481201172e-01 -1.100011542439460754e-01 -1.456449776887893677e-01 1.929780393838882446e-01 -9.794095531105995178e-03 -1.958131194114685059e-01
-4.991755634546279907e-02 -3.296550828963518143e-03 -3.533713519573211670e-01 2.113204300403594971e-01 -9.221500903367996216e-02 -5.686444789171218872e-02 -1.708307117223739624e-01 -1.652784347534179688e-01 -3.276405036449432373e-01 -1.402974408119916916e-02 2.822593972086906433e-02 -3.138074278831481934e-02 -1.362615376710891724e-01 3.085313439369201660e-01 2.789456546306610107e-01 6.314756721258163452e-02 -2.642766237258911133e-01 -6.891284883022308350e-02 2.299084961414337158e-01 7.690681517124176025e-02 -1.148836538195610046e-01 1.177240386605262756e-01 -2.970815002918243408e-01 -1.541205048561096191e-01 8.132223784923553467e-02 -2.282564789056777954e-01 5.202417075634002686e-02 -7.609358429908752441e-02 1.571273803710937500e-02 -1.521231830120086670e-01 9.829328209161758423e-02 -2.866291999816894531e-01
-1.611535549163818359e-01 1.281116008758544922e-01 9.392444789409637451e-02 1.847203522920608521e-01 1.977897286415100098e-01 -7.172664999961853027e-02 1.217713695950806141e-03 -1.702870875597000122e-01 -2.448108494281768799e-01 -1.587548553943634033e-01 2.131538242101669312e-01 -5.970238894224166870e-02 -4.146137088537216187e-02 -7.346352189779281616e-02 8.471382409334182739e-02 3.320748731493949890e-02 -1.090589985251426697e-01 -2.312843650579452515e-01 -9.821411222219467163e-02 1.036243513226509094e-01 2.095538377761840820e-02 2.984052710235118866e-02 -1.224638056010007858e-02 9.537772089242935181e-02 -1.733880788087844849e-01 4.148679673671722412e-01 -1.280901432037353516e-01 -3.634959459304809570e-01 3.368456363677978516e-01 1.599221676588058472e-01 -2.179269790649414062e-01 -2.414231449365615845e-01
1.514773368835449219e-01 7.196733355522155762e-02 -9.951392561197280884e-02 1.307375729084014893e-01 -3.274462521076202393e-01 2.373839020729064941e-01 -9.390844404697418213e-02 -5.725038796663284302e-02 -2.739308178424835205e-01 -3.761921525001525879e-01 2.067857086658477783e-01 4.424933716654777527e-02 -2.897747159004211426e-01 -8.190607279539108276e-02 2.878286838531494141e-01 9.577431716024875641e-03 -3.663923591375350952e-02 6.595251709222793579e-02 -1.252414137125015259e-01 1.116551384329795837e-01 -1.772339195013046265e-01 1.149059385061264038e-01 -3.265352249145507812e-01 -1.279859244823455811e-01 -7.796943932771682739e-02 4.037651699036359787e-03 1.398171186447143555e-01 -1.327008754014968872e-01 -1.435851305723190308e-01 2.281575202941894531e-01 -7.665142416954040527e-02 -1.051290631294250488e-01
-2.570023834705352783e-01 2.669304795563220978e-02 -1.294156908988952637e-01 2.196018993854522705e-01 -1.489432752132415771e-01 2.315862327814102173e-01 -3.188846111297607422e-01 -2.469514906406402588e-01 -9.859951585531234741e-02 -8.792869001626968384e-02 3.059886693954467773e-01 -1.826761960983276367e-01 -2.277086377143859863e-01 -1.286585628986358643e-01 1.184583641588687897e-02 -1.643951535224914551e-01 6.105166301131248474e-02 -1.999411135911941528e-01 1.740148812532424927e-01 2.230801284313201904e-01 2.097279764711856842e-02 -1.603202223777770996e-01 -2.880662977695465088e-01 4.312197491526603699e-02 3.311371803283691406e-02 1.594499051570892334e-01 -2.250874489545822144e-01 -2.042972147464752197e-01 3.783166781067848206e-02 6.181263178586959839e-02 1.721352636814117432e-01 -3.482685610651969910e-02
-2.205667495727539062e-01 -6.299431622028350830e-02 -1.632169336080551147e-01 2.827925682067871094e-01 -3.394709900021553040e-02 -5.027072131633758545e-02 -2.623779773712158203e-01 -1.015520393848419189e-01 -2.381321415305137634e-02 -1.157115101814270020e-01 9.392844140529632568e-02 1.795835196971893311e-01 -3.511650860309600830e-02 -5.652464926242828369e-02 1.756003350019454956e-01 1.593878865242004395e-01 -1.789859980344772339e-01 -9.170633554458618164e-02 1.674617230892181396e-01 1.810878813266754150e-01 -3.653718158602714539e-02 1.095467209815979004e-01 -6.102107763290405273e-01 2.168809808790683746e-02 1.217527687549591064e-01 -3.439826145768165588e-02 -2.366402298212051392e-01 -2.262808009982109070e-02 -8.936973661184310913e-02 2.028956860303878784e-01 1.492697000503540039e-01 -1.041200533509254456e-01
1.384539008140563965e-01 -1.493673026561737061e-01 -3.506275713443756104e-01 8.520966023206710815e-02 -1.290470510721206665e-01 -1.833841800689697266e-01 4.443172365427017212e-02 -1.298571377992630005e-01 -1.940425038337707520e-01 -1.890516877174377441e-01 -9.000661969184875488e-02 -2.395506054162979126e-01 -1.920608803629875183e-02 -1.973931342363357544e-01 1.707083433866500854e-01 2.663146853446960449e-01 -1.891102939844131470e-01 2.338297367095947266e-01 5.833730101585388184e-03 4.365464299917221069e-02 -1.282308697700500488e-01 2.609455026686191559e-02 -2.350317239761352539e-01 2.603704929351806641e-01 5.534564331173896790e-02 6.096118316054344177e-02 1.209683492779731750e-01 -1.426823586225509644e-01 1.257419139146804810e-01 -1.220614090561866760e-01 -5.860716849565505981e-02 -4.152970612049102783e-01
-3.557526320219039917e-02 -9.724400192499160767e-02 -3.918814361095428467e-01 1.399592161178588867e-01 1.850923746824264526e-01 7.353483140468597412e-02 -1.611915379762649536e-01 -1.259579956531524658e-01 -3.271943926811218262e-01 -2.890980243682861328e-01 2.519157528877258301e-02 -1.062446013092994690e-01 -1.600647568702697754e-01 -2.214247584342956543e-01 -8.380817621946334839e-02 -2.342962771654129028e-01 -1.390846818685531616e-01 -1.760223358869552612e-01 -1.691171079874038696e-01 2.225157618522644043e-01 9.107011556625366211e-02 2.064926773309707642e-01 -1.194441020488739014e-01 -1.764222979545593262e-01 4.504908993840217590e-02 -1.650425642728805542e-01 -6.826377660036087036e-02 -8.784698694944381714e-02 1.529416255652904510e-02 -4.942565038800239563e-02 -6.451760977506637573e-02 -3.496102988719940186e-01
-1.917887777090072632e-01 -2.499901056289672852e-01 -1.322335600852966309e-01 4.512849748134613037e-01 -5.361362546682357788e-02 -1.601075232028961182e-01 -6.430451571941375732e-02 -8.313889801502227783e-02 -1.542474776506423950e-01 -4.021722078323364258e-02 1.968019753694534302e-01 -1.117174420505762100e-02 -1.979264765977859497e-01 -2.045385353267192841e-02 1.277134269475936890e-01 1.967254430055618286e-01 3.402393683791160583e-02 -7.649634033441543579e-02 1.268225163221359253e-01 4.477536976337432861e-01 2.629942595958709717e-01 2.915559522807598114e-02 -2.223714143037796021e-01 -1.326136887073516846e-01 -9.831372648477554321e-02 2.216170132160186768e-01 3.972205147147178650e-02 -1.441638618707656860e-01 1.640851646661758423e-01 -7.334562949836254120e-03 3.902627527713775635e-02 -1.043169945478439331e-01
-7.315452396869659424e-02 -4.569488167762756348e-01 -2.388708293437957764e-01 2.699032425880432129e-01 -1.033255010843276978e-01 1.630580425262451172e-01 -1.081689745187759399e-01 -6.352172791957855225e-02 9.385903924703598022e-02 -2.211423218250274658e-02 6.627887487411499023e-02 -6.259436160326004028e-02 -2.231982499361038208e-01 -4.838326945900917053e-02 2.423833608627319336e-01 8.438428491353988647e-02 5.444611981511116028e-02 -3.649902716279029846e-02 -1.176380924880504608e-02 2.150124311447143555e-01 -1.004288904368877411e-02 -4.946062713861465454e-02 -4.016298055648803711e-01 9.028203040361404419e-02 2.499810904264450073e-01 2.284082025289535522e-01 1.413553357124328613e-01 -4.318481311202049255e-02 1.518328636884689331e-01 -9.968784451484680176e-02 -1.105020344257354736e-01 -2.508435547351837158e-01
-1.257677748799324036e-02 -1.651626229286193848e-01 -2.349034845829010010e-01 1.646577715873718262e-01 -1.673562526702880859e-01 -4.186146706342697144e-02 -3.830550312995910645e-01 -3.860867917537689209e-01 -2.543180882930755615e-01 6.430035829544067383e-02 9.627904742956161499e-02 7.876152545213699341e-02 -2.359705567359924316e-01 4.218899831175804138e-02 -3.502073138952255249e-02 1.187730133533477783e-01 -2.758180201053619385e-01 -1.944159865379333496e-01 -1.424658000469207764e-01 1.896685659885406494e-01 1.799537986516952515e-02 -9.479133784770965576e-02 -1.826904267072677612e-01 -4.493165761232376099e-02 2.208577841520309448e-01 -9.984561055898666382e-02 -4.465847089886665344e-02 -1.022914797067642212e-01 -3.201985955238342285e-01 7.240901887416839600e-02 1.010803133249282837e-01 -5.996368080377578735e-02
8.761792629957199097e-02 -2.399451434612274170e-01 -1.826689988374710083e-01 8.001908659934997559e-03 -9.429525583982467651e-03 1.081282347440719604e-01 -2.565189301967620850e-01 -3.062539994716644287e-01 -6.504001468420028687e-02 -5.732087790966033936e-02 -5.352323129773139954e-02 1.061965078115463257e-01 1.074348315596580505e-01 -7.117883861064910889e-02 2.641154527664184570e-01 -1.115914657711982727e-01 -1.599519252777099609e-01 -1.040306016802787781e-01 9.163477271795272827e-02 2.201969474554061890e-01 5.547092854976654053e-02 -1.568515449762344360e-01 -4.691489338874816895e-01 2.085556238889694214e-01 2.193267196416854858e-01 -2.329659909009933472e-01 4.909699410200119019e-02 -2.099945992231369019e-01 8.926711976528167725e-02 -1.615822315216064453e-02 1.355275958776473999e-01 -2.222999632358551025e-01
-7.250086218118667603e-02 -1.416968107223510742e-01 -3.893729448318481445e-01 2.596513032913208008e-01 -1.359765678644180298e-01 1.168194487690925598e-01 -1.505914181470870972e-01 -3.351440727710723877e-01 -4.353993386030197144e-02 -3.317371883895248175e-04 -9.321278892457485199e-03 1.571490168571472168e-01 -2.271507401019334793e-04 2.474110201001167297e-02 9.171838313341140747e-02 -5.289057269692420959e-02 3.360038101673126221e-01 -3.611607253551483154e-01 -4.082845896482467651e-02 1.906561553478240967e-01 -1.045963242650032043e-01 -1.359888762235641479e-01 7.673728466033935547e-02 1.930260211229324341e-01 9.099082648754119873e-02 1.518613845109939575e-01 1.967045664787292480e-01 -6.643772940151393414e-04 -1.750311702489852905e-01 1.418658792972564697e-01 -1.828425079584121704e-01 -2.045443654060363770e-01
-1.517297178506851196e-01 1.248151436448097229e-02 -3.624072372913360596e-01 -1.928124874830245972e-01 -5.151291564106941223e-02 -5.307581648230552673e-02 -2.069599330425262451e-01 -1.857851445674896240e-01 -2.691281437873840332e-01 3.806267678737640381e-02 1.603513658046722412e-01 1.155089214444160461e-01 -2.625052034854888916e-01 -1.386353075504302979e-01 3.179154694080352783e-01 2.015602588653564453e-01 -1.074529215693473816e-01 -2.593190595507621765e-02 -5.191553384065628052e-02 -3.426702320575714111e-02 1.674382388591766357e-02 8.304653316736221313e-02 -4.019664525985717773e-01 2.585994005203247070e-01 2.229361534118652344e-01 1.355005893856287003e-02 2.115112394094467163e-01 -9.953876584768295288e-02 4.755200073122978210e-02 3.857558127492666245e-03 -2.431521564722061157e-02 -1.536750644445419312e-01
1.695556342601776123e-01 -3.507077991962432861e-01 -4.698967337608337402e-01 1.747178286314010620e-01 -8.471787720918655396e-02 6.774797290563583374e-02 -1.521452665328979492e-01 -1.673451066017150879e-01 -1.022544801235198975e-01 -7.858717441558837891e-02 1.089253425598144531e-01 -9.005174785852432251e-02 -1.447619944810867310e-01 2.731158733367919922e-01 4.438859224319458008e-02 7.726575434207916260e-02 -3.254909217357635498e-01 -2.459689229726791382e-01 1.343532651662826538e-01 6.349508464336395264e-02 1.315399557352066040e-01 -2.150550251826643944e-03 -7.132797688245773315e-02 1.042346730828285217e-01 4.830705747008323669e-02 8.430600911378860474e-02 2.337751537561416626e-01 -2.122014611959457397e-01 -1.275747269392013550e-01 1.759449094533920288e-01 6.429824233055114746e-02 -1.078732535243034363e-01
1.194462738931179047e-02 -2.217895537614822388e-01 -1.049325689673423767e-01 1.256787031888961792e-01 1.808501780033111572e-02 2.826622128486633301e-02 1.307574957609176636e-01 -4.054315984249114990e-01 3.666314855217933655e-02 -2.404468953609466553e-01 5.098403245210647583e-02 3.988441079854965210e-02 1.130329072475433350e-01 8.649897575378417969e-02 3.539217412471771240e-01 1.293158680200576782e-01 -1.404775828123092651e-01 -1.920185238122940063e-01 5.404878407716751099e-02 9.222364425659179688e-02 4.691254347562789917e-02 -1.540253311395645142e-02 -4.473432302474975586e-01 6.603195518255233765e-02 -2.649924531579017639e-02 -8.350761979818344116e-02 -1.522878110408782959e-01 -3.601362705230712891e-01 -2.137765437364578247e-01 -1.087189931422472000e-02 1.911217696033418179e-03 -1.853055804967880249e-01
1.985141634941101074e-01 -3.910967707633972168e-01 -1.840975284576416016e-01 2.516222000122070312e-01 9.265395998954772949e-02 2.040038108825683594e-01 -4.858794808387756348e-02 -4.238203167915344238e-01 8.502898737788200378e-03 -9.031733870506286621e-02 -1.494996845722198486e-01 8.464177697896957397e-02 -1.434539258480072021e-01 1.339098364114761353e-01 1.456225514411926270e-01 -3.134468942880630493e-02 -3.007861552760004997e-03 -2.195220440626144409e-02 8.401940762996673584e-02 3.406273126602172852e-01 -6.749652326107025146e-02 3.851050138473510742e-02 -3.666903674602508545e-01 1.000541523098945618e-01 -3.960411995649337769e-02 -1.225212365388870239e-01 2.954747714102268219e-02 -1.650335490703582764e-01 1.078634113073348999e-01 1.479985541664063931e-03 1.229690462350845337e-01 -1.851055324077606201e-01
4.428323730826377869e-02 -3.823689222335815430e-01 -2.054267972707748413e-01 8.886934071779251099e-02 1.218063756823539734e-01 -1.968489140272140503e-01 -1.436547785997390747e-01 -3.764684498310089111e-01 9.437359403818845749e-04 -2.141781002283096313e-01 5.555703490972518921e-02 2.644541859626770020e-01 -2.115306854248046875e-01 6.920288503170013428e-02 -7.695349305868148804e-02 -1.343875527381896973e-01 -3.465356677770614624e-02 -2.339462935924530029e-01 1.882719248533248901e-01 1.921982318162918091e-01 1.098756715655326843e-01 -4.032054543495178223e-02 -1.838456243276596069e-01 -2.484344542026519775e-01 5.895024538040161133e-02 -9.952949732542037964e-02 -1.446310132741928101e-01 -1.448999047279357910e-01 6.044300645589828491e-02 -3.733639419078826904e-02 -1.636245995759963989e-01 -2.621460855007171631e-01
1.080168932676315308e-01 -1.248556524515151978e-01 -1.457557380199432373e-01 2.171054333448410034e-01 -1.976939439773559570e-01 1.067281886935234070e-01 -2.861882448196411133e-01 -2.657471597194671631e-01 3.907121717929840088e-02 -2.276537567377090454e-01 2.966612763702869415e-02 -1.941672712564468384e-01 -2.319836169481277466e-01 -2.183378487825393677e-01 2.514758110046386719e-01 -1.567168384790420532e-01 -1.795565187931060791e-01 6.100070476531982422e-02 2.156646698713302612e-01 2.135030925273895264e-02 -1.990614086389541626e-01 1.948750205338001251e-02 1.285772770643234253e-02 1.637860089540481567e-01 7.228193432092666626e-02 6.930977851152420044e-02 -2.776485085487365723e-01 -2.625736892223358154e-01 -3.842184320092201233e-02 3.070282042026519775e-01 -2.571690641343593597e-02 -1.332359760999679565e-01
-2.784367799758911133e-01 -1.975498646497726440e-01 -2.651388943195343018e-01 -2.028924524784088135e-01 1.522951871156692505e-01 2.301910817623138428e-01 -2.380585670471191406e-01 -2.469225674867630005e-01 -1.752019822597503662e-01 1.000997349619865417e-01 1.934591680765151978e-01 -2.233342453837394714e-02 -1.926479041576385498e-01 1.049347147345542908e-01 1.605236381292343140e-01 -1.902144253253936768e-01 6.864032894372940063e-02 1.167567330412566662e-03 1.259128749370574951e-01 1.427270621061325073e-01 -1.245151013135910034e-01 2.335663139820098877e-01 -3.945899754762649536e-02 -2.857670560479164124e-02 1.013386845588684082e-01 1.197499707341194153e-01 2.014354616403579712e-01 -7.184069603681564331e-02 7.959991693496704102e-02 1.698851585388183594e-01 -2.285390496253967285e-01 -3.439492583274841309e-01
-9.544257819652557373e-02 -2.512509524822235107e-01 -3.625728189945220947e-01 -5.601853877305984497e-02 6.466647237539291382e-02 1.290967408567667007e-02 -3.490384668111801147e-02 -2.452673316001892090e-01 -5.615662410855293274e-02 -2.230912148952484131e-01 -1.905333399772644043e-01 1.301062107086181641e-02 -2.426185309886932373e-01 -1.383182257413864136e-01 1.902628690004348755e-01 1.473646610975265503e-01 -2.103393338620662689e-02 -2.801351547241210938e-01 2.603898942470550537e-01 2.085867524147033691e-01 2.946642041206359863e-02 1.649288386106491089e-01 -3.094179332256317139e-01 -9.898295626044273376e-03 5.617633089423179626e-02 -2.820383012294769287e-01 -1.681589782238006592e-01 -1.572122275829315186e-01 1.442895233631134033e-01 2.829580567777156830e-02 -1.740766018629074097e-01 -1.955871097743511200e-02
-1.080543547868728638e-01 5.507881566882133484e-02 -4.932900369167327881e-01 -3.201518580317497253e-02 -1.669176369905471802e-01 -5.833231844007968903e-03 -4.421868920326232910e-02 -1.411698907613754272e-01 -1.465919762849807739e-01 -2.276261299848556519e-01 3.144157826900482178e-01 2.646901011466979980e-01 -3.119511008262634277e-01 -1.754426062107086182e-01 7.191985845565795898e-02 8.212808519601821899e-02 -2.728509604930877686e-01 -2.029191255569458008e-01 2.288320660591125488e-02 1.754525154829025269e-01 -6.113147363066673279e-02 -4.102881997823715210e-02 -1.494082063436508179e-01 -9.139569848775863647e-02 -1.099438071250915527e-01 -5.404617264866828918e-02 -4.440393671393394470e-02 -5.575540661811828613e-02 -1.980883926153182983e-01 1.910181492567062378e-01 -1.574605256319046021e-01 7.267431914806365967e-02
1.436711549758911133e-01 -2.482766807079315186e-01 -2.271167486906051636e-01 3.069655597209930420e-01 4.190697520971298218e-02 1.324744224548339844e-01 -1.674626022577285767e-01 -2.847227454185485840e-01 -2.760525643825531006e-01 -3.112470209598541260e-01 -7.854145020246505737e-02 1.438895612955093384e-01 -1.640872657299041748e-02 -7.871927693486213684e-03 3.518573045730590820e-01 -2.978405728936195374e-02 5.042744427919387817e-02 -1.710416972637176514e-01 2.863290533423423767e-02 9.318109601736068726e-02 5.888463184237480164e-02 8.206903934478759766e-02 -3.176431357860565186e-01 2.027618288993835449e-01 -1.614262349903583527e-03 -7.227486371994018555e-02 -2.535227872431278229e-02 -1.732650697231292725e-01 2.388750612735748291e-01 -1.745940893888473511e-01 3.960721939802169800e-02 -5.770432762801647186e-04
1.472975476644933224e-03 -2.899332344532012939e-01 -1.131915077567100525e-01 -4.193298518657684326e-02 -1.208563074469566345e-01 -1.914153248071670532e-01 -1.803135573863983154e-01 -3.103067576885223389e-01 2.497838586568832397e-01 -2.646607458591461182e-01 9.789618104696273804e-02 -1.685848832130432129e-01 -1.928074806928634644e-01 -1.106801927089691162e-01 1.895395666360855103e-01 -1.052491925656795502e-02 1.734093390405178070e-02 -1.477665007114410400e-01 1.054749861359596252e-01 3.923650383949279785e-01 8.948905020952224731e-02 -1.324612349271774292e-01 -3.292441666126251221e-01 5.041581112891435623e-03 1.502959579229354858e-01 -1.078139841556549072e-01 -1.864074617624282837e-01 -2.319789975881576538e-01 2.959832921624183655e-02 1.412575393915176392e-01 2.204144187271595001e-02 1.144583337008953094e-02
1.593879424035549164e-02 -2.175748795270919800e-01 -7.969556003808975220e-02 1.318590193986892700e-01 -8.937319368124008179e-02 2.300526648759841919e-01 -8.973189443349838257e-02 -4.743697941303253174e-01 -8.587532490491867065e-02 -7.251300662755966187e-02 -1.138255670666694641e-01 -9.724431484937667847e-02 -1.348362118005752563e-01 8.620681613683700562e-02 2.551779747009277344e-01 -2.602291405200958252e-01 2.398676984012126923e-02 -3.116933703422546387e-01 4.580937791615724564e-03 2.066276073455810547e-01 -3.737518563866615295e-02 -3.670410485938191414e-03 -3.614992797374725342e-01 2.718457877635955811e-01 -1.264038234949111938e-01 -1.275645047426223755e-01 -9.724228084087371826e-02 3.211097791790962219e-02 1.589130908250808716e-01 -3.303457051515579224e-02 9.397144615650177002e-02 -1.297553628683090210e-01
6.023968756198883057e-02 -1.473682522773742676e-01 -1.092726811766624451e-01 -7.011830061674118042e-02 -2.889581620693206787e-01 -6.214712932705879211e-02 -8.300073444843292236e-02 -1.262992918491363525e-01 -2.489639967679977417e-01 1.351354569196701050e-01 -6.306073069572448730e-02 -1.324953734874725342e-01 -3.131648898124694824e-01 -1.148212328553199768e-01 1.455793380737304688e-01 1.914847046136856079e-01 -1.550826281309127808e-01 -1.898656487464904785e-01 6.429003179073333740e-02 -1.309903562068939209e-01 -1.830037534236907959e-01 1.231322214007377625e-01 -5.277336239814758301e-01 9.746558219194412231e-02 1.666677296161651611e-01 1.328827887773513794e-01 -8.974021300673484802e-03 7.536026835441589355e-02 1.720568835735321045e-01 8.907163888216018677e-02 1.613336056470870972e-01 -2.095181643962860107e-01
-8.893347531557083130e-02 -1.731731742620468140e-01 -1.306649446487426758e-01 2.454406023025512695e-01 2.622636854648590088e-01 8.339841663837432861e-02 1.092109829187393188e-02 -3.001052141189575195e-01 -6.835728138685226440e-02 2.899009734392166138e-02 1.956782490015029907e-01 4.022113978862762451e-02 -3.897806257009506226e-02 -3.407275676727294922e-02 4.146128594875335693e-01 2.734535560011863708e-02 -1.584496200084686279e-01 -1.911000758409500122e-01 -4.062535241246223450e-02 1.553521864116191864e-02 1.354274749755859375e-01 -1.110537350177764893e-02 -3.018259108066558838e-01 1.693000793457031250e-01 7.181766629219055176e-02 -2.611284554004669189e-01 -8.396075665950775146e-02 -3.827633857727050781e-01 -1.047069951891899109e-01 -2.712671086192131042e-02 -1.134926304221153259e-01 -2.118710428476333618e-01
-7.594021409749984741e-02 -6.543035805225372314e-02 -1.473999619483947754e-01 3.170488774776458740e-01 -1.084143891930580139e-01 -1.199111994355916977e-02 -2.542628161609172821e-02 -1.226296797394752502e-01 -1.978792548179626465e-01 -1.711674779653549194e-01 1.547474563121795654e-01 1.657516062259674072e-01 -3.310402035713195801e-01 -9.063335508108139038e-02 2.080920636653900146e-01 8.636307716369628906e-02 -2.320690453052520752e-01 -3.747705817222595215e-01 5.064097791910171509e-02 3.672406971454620361e-01 2.994080632925033569e-02 7.590759545564651489e-02 -3.984596952795982361e-02 1.318794041872024536e-01 2.771672010421752930e-01 2.102358937263488770e-01 -1.114136949181556702e-01 1.884398460388183594e-01 -1.290354430675506592e-01 -6.178376451134681702e-02 -1.235651876777410507e-02 -6.888003647327423096e-02
-1.550322324037551880e-01 1.573134958744049072e-02 -4.341578185558319092e-01 1.512031853199005127e-01 2.479538694024085999e-02 7.163855433464050293e-02 -2.604618072509765625e-01 -2.040947228670120239e-01 -2.378426119685173035e-02 -1.550045758485794067e-01 7.347793877124786377e-02 -3.536935895681381226e-02 -3.266117572784423828e-01 -8.470544219017028809e-02 -5.681589990854263306e-02 -2.618069350719451904e-01 -3.336995840072631836e-01 1.253327578306198120e-01 -6.183470413088798523e-02 5.818627402186393738e-02 -2.058655321598052979e-01 -9.382118284702301025e-02 -1.567212045192718506e-01 4.150957986712455750e-02 2.332138419151306152e-01 1.556602865457534790e-01 1.225658506155014038e-01 -2.423677295446395874e-01 -1.892011240124702454e-02 -8.437348157167434692e-02 -1.268245279788970947e-01 -2.111202478408813477e-01
-9.787067025899887085e-02 -1.650180816650390625e-01 1.072857901453971863e-02 7.328114658594131470e-02 1.032623052597045898e-01 2.632545530796051025e-01 -1.574983745813369751e-01 -3.462084531784057617e-01 -3.358483612537384033e-01 8.735111355781555176e-02 -8.920697867870330811e-02 -5.324373487383127213e-03 -1.268344372510910034e-01 6.197912991046905518e-02 -4.723460227251052856e-02 -7.609651237726211548e-02 9.973835200071334839e-02 -2.222741395235061646e-01 -6.604427844285964966e-02 7.061244547367095947e-02 8.607658743858337402e-02 -1.210019364953041077e-01 -4.855030477046966553e-01 8.971203863620758057e-02 1.752201914787292480e-01 -1.825176030397415161e-01 9.264668822288513184e-02 -1.133190467953681946e-01 2.857874147593975067e-02 1.157771870493888855e-01 -2.849353551864624023e-01 -2.476897835731506348e-01
2.236368060111999512e-01 -2.583198249340057373e-01 -1.053428947925567627e-01 2.636763751506805420e-01 8.983082138001918793e-03 1.349003016948699951e-01 -1.992705017328262329e-01 -2.968028187751770020e-01 -1.364618688821792603e-01 -4.756062850356101990e-02 -1.422927062958478928e-02 -1.552107334136962891e-01 4.552326351404190063e-02 7.460466027259826660e-02 1.308225840330123901e-01 1.151776965707540512e-02 1.880227588117122650e-02 -2.837762236595153809e-01 1.886267811059951782e-01 2.381084859371185303e-01 9.024943411350250244e-02 2.516993507742881775e-02 -4.380189180374145508e-01 2.106188684701919556e-01 2.453169375658035278e-01 -8.214958012104034424e-02 -1.403228342533111572e-01 -6.090553104877471924e-02 9.106380492448806763e-02 6.678119301795959473e-03 -6.170008331537246704e-02 -2.566379606723785400e-01
-8.681172132492065430e-02 -1.798674464225769043e-01 -2.207450121641159058e-01 -1.756493747234344482e-02 1.077680811285972595e-01 -1.097742989659309387e-01 -1.096456944942474365e-01 -6.140153855085372925e-02 -5.004469156265258789e-01 -9.994998574256896973e-02 -3.758327662944793701e-02 1.243422552943229675e-02 7.133066654205322266e-02 -2.614102065563201904e-01 3.609224557876586914e-01 -1.475843489170074463e-01 -2.883015871047973633e-01 -1.170304268598556519e-01 -2.262402027845382690e-01 4.526262730360031128e-02 -3.160811066627502441e-01 -9.057775139808654785e-02 1.395828276872634888e-01 2.449055910110473633e-01 7.356878370046615601e-02 1.133259832859039307e-01 -3.024296835064888000e-02 1.030661258846521378e-02 -1.405829638242721558e-01 1.278993394225835800e-02 -7.949357479810714722e-02 -3.163291513919830322e-02
-1.250102669000625610e-01 -8.496578782796859741e-02 -3.721413612365722656e-01 1.212683990597724915e-01 5.143045261502265930e-02 -1.656978130340576172e-01 -2.277054041624069214e-01 -4.446743130683898926e-01 1.064990311861038208e-01 4.967871680855751038e-02 1.194987073540687561e-01 9.455843828618526459e-03 -1.479053497314453125e-01 -3.479280695319175720e-02 -4.271109588444232941e-03 4.437620192766189575e-02 1.569871753454208374e-01 -1.679474301636219025e-02 9.828332066535949707e-02 9.142416715621948242e-02 -3.691363707184791565e-02 9.281958639621734619e-02 -2.066853046417236328e-01 4.882195591926574707e-02 -7.854335755109786987e-02 4.894440174102783203e-01 -1.288742423057556152e-01 -1.300900578498840332e-01 -9.580787271261215210e-02 -1.495694518089294434e-01 -2.817625105381011963e-01 5.288327485322952271e-02
1.015348657965660095e-01 -2.770014405250549316e-01 -1.385995596647262573e-01 1.104342043399810791e-01 1.015613973140716553e-01 3.272605687379837036e-02 5.955172702670097351e-02 -4.228195250034332275e-01 -3.651976883411407471e-01 5.328292027115821838e-02 -1.854198873043060303e-01 -8.322283625602722168e-02 -9.794120490550994873e-02 8.483833074569702148e-02 2.542193233966827393e-01 3.173529403284192085e-03 3.563847392797470093e-02 -1.013734266161918640e-01 1.641457229852676392e-01 1.957982331514358521e-01 8.973387628793716431e-02 -1.099418252706527710e-01 -4.191791713237762451e-01 1.581706404685974121e-01 1.627339124679565430e-01 -1.516122370958328247e-01 -8.755942108109593391e-04 -1.569210737943649292e-01 1.208582520484924316e-01 -1.493692100048065186e-01 1.125199720263481140e-01 -8.681141585111618042e-02
-8.501879125833511353e-02 -1.927822679281234741e-01 -3.653341233730316162e-01 4.706574976444244385e-02 -1.089846342802047729e-01 -2.414028048515319824e-01 -8.384294062852859497e-02 -2.039407044649124146e-01 -3.397579193115234375e-01 1.403182595968246460e-01 -3.109961375594139099e-02 -3.094159364700317383e-01 -4.844839870929718018e-02 -2.703581750392913818e-01 3.819472491741180420e-01 -9.017619490623474121e-02 -1.442329883575439453e-01 -1.328222155570983887e-01 2.077432163059711456e-02 6.740623619407415390e-03 2.756107784807682037e-02 2.343985736370086670e-01 -7.752103265374898911e-03 -2.133369892835617065e-01 -7.387343794107437134e-02 2.445386499166488647e-01 -3.563986346125602722e-02 8.592250198125839233e-02 6.483746320009231567e-02 -6.221523135900497437e-02 6.952150911092758179e-02 -1.133481115102767944e-01
2.316898107528686523e-01 -1.667453497648239136e-01 -1.104887500405311584e-01 8.469779044389724731e-02 2.431555837392807007e-02 -1.516037993133068085e-02 -3.906546831130981445e-01 -2.014269828796386719e-01 -9.883985668420791626e-02 -2.678909301757812500e-01 -1.048092544078826904e-02 -2.294848710298538208e-01 -2.813186049461364746e-01 2.434661984443664551e-02 1.930121481418609619e-01 -2.203580141067504883e-01 -9.459204971790313721e-02 6.367487460374832153e-02 3.308504819869995117e-01 3.912417963147163391e-02 -1.397684067487716675e-01 -5.038836970925331116e-02 -2.953106351196765900e-02 -2.641789615154266357e-02 4.648636281490325928e-02 1.941279619932174683e-01 -2.163196802139282227e-01 -1.848071515560150146e-01 6.262946873903274536e-02 1.979353874921798706e-01 -1.665491145104169846e-03 -3.061695694923400879e-01
4.566144570708274841e-02 -1.224587410688400269e-01 -4.374561458826065063e-02 4.428938776254653931e-02 -3.360598906874656677e-02 -1.366524491459131241e-02 -4.074263572692871094e-01 -3.434638082981109619e-01 -1.754684001207351685e-01 -9.193111211061477661e-02 7.956417649984359741e-02 -3.721211571246385574e-03 -3.241333067417144775e-01 -1.520638465881347656e-01 3.540298640727996826e-01 -2.063663750886917114e-01 -5.333812534809112549e-02 6.544401496648788452e-02 1.738848537206649780e-01 -1.013378351926803589e-01 -1.894167214632034302e-01 7.722281664609909058e-02 -1.984915323555469513e-02 3.100308030843734741e-02 1.315093785524368286e-01 1.459956169128417969e-01 -3.066813945770263672e-01 -1.725499182939529419e-01 2.959214523434638977e-02 2.697718143463134766e-01 4.576181247830390930e-02 -1.518409103155136108e-01
-1.400705873966217041e-01 -2.282225489616394043e-01 -2.733511626720428467e-01 -1.796863228082656860e-01 -1.858406960964202881e-01 1.356656700372695923e-01 -1.306215766817331314e-02 -3.464848697185516357e-01 -1.096260473132133484e-01 -3.842285275459289551e-02 7.752874493598937988e-02 1.092450469732284546e-01 -6.576744467020034790e-02 -2.440874576568603516e-01 -8.513828366994857788e-02 2.200927734375000000e-01 -1.655323058366775513e-01 -7.948485203087329865e-03 -2.435396015644073486e-01 2.508817613124847412e-01 -1.789683848619461060e-01 -2.935687266290187836e-02 -4.501697719097137451e-01 -6.753646582365036011e-02 1.177326440811157227e-01 2.843239810317754745e-03 5.371021106839179993e-03 -8.259969204664230347e-02 -1.782532632350921631e-01 9.774193167686462402e-02 3.272612020373344421e-02 -2.101127654314041138e-01
2.177288979291915894e-01 -2.655015587806701660e-01 -1.466099619865417480e-01 2.251410186290740967e-01 -8.444827795028686523e-02 -2.729670144617557526e-02 -1.562946140766143799e-01 4.684511106461286545e-03 -1.935903578996658325e-01 -3.208012878894805908e-01 -2.591457776725292206e-02 1.355660110712051392e-01 -2.010124027729034424e-01 -1.899255365133285522e-01 -3.577636322006583214e-03 -1.264303326606750488e-01 -1.705841273069381714e-01 -1.712814718484878540e-01 2.917005121707916260e-01 1.190079152584075928e-01 -3.314108252525329590e-01 6.354426592588424683e-02 -7.542707026004791260e-02 -1.796482950448989868e-01 4.696136747952550650e-04 2.737511396408081055e-01 -1.879539787769317627e-01 -2.949101328849792480e-01 -1.176200732588768005e-01 -1.670090365223586559e-03 6.589333713054656982e-02 -2.716808207333087921e-02
-1.065943986177444458e-01 -2.994682267308235168e-02 -1.828827708959579468e-01 4.949948936700820923e-02 -7.703823503106832504e-03 -4.274465516209602356e-02 -4.534734785556793213e-01 -6.253141909837722778e-02 -2.996641695499420166e-01 -2.627124488353729248e-01 -1.944273337721824646e-02 -1.720668002963066101e-02 -1.383013725280761719e-01 6.723231822252273560e-02 1.509066671133041382e-01 -2.690882794559001923e-02 -4.310614615678787231e-02 -4.663137346506118774e-02 1.935944855213165283e-01 2.503511607646942139e-01 -9.103852510452270508e-02 2.527563869953155518e-01 -1.739236526191234589e-02 3.360124304890632629e-02 2.223761975765228271e-01 3.712770342826843262e-01 -2.012853175401687622e-01 -1.257144212722778320e-01 1.509675234556198120e-01 -5.917829461395740509e-03 -2.332802712917327881e-01 -1.873997002840042114e-01
-5.199808254837989807e-02 -2.311403453350067139e-01 -4.431509971618652344e-01 8.432476222515106201e-02 1.560801267623901367e-02 1.166767105460166931e-01 1.662894934415817261e-01 -2.461060881614685059e-01 -3.563119098544120789e-02 -1.352722793817520142e-01 -6.269303709268569946e-02 1.010607704520225525e-01 -1.384574621915817261e-01 2.024991363286972046e-01 3.335329890251159668e-01 -4.208624362945556641e-02 -1.613124012947082520e-01 1.574116647243499756e-01 -1.697330772876739502e-01 1.816349029541015625e-01 5.009553208947181702e-02 -1.760819256305694580e-01 -1.340578794479370117e-01 1.627244055271148682e-02 -1.019121706485748291e-01 2.317766994237899780e-01 1.114460639655590057e-02 8.955883979797363281e-02 2.742636799812316895e-01 3.381574153900146484e-01 -6.144729629158973694e-02 -3.802936896681785583e-02
-1.281769424676895142e-01 8.507058769464492798e-02 -2.919336855411529541e-01 1.388371884822845459e-01 -1.965021044015884399e-01 1.577015966176986694e-02 -1.216860637068748474e-01 -8.412446081638336182e-02 -2.101039737462997437e-01 -1.831828653812408447e-01 2.452586591243743896e-02 3.175904741510748863e-03 -1.767888963222503662e-01 9.637082926928997040e-03 2.466356158256530762e-01 -1.210809424519538879e-01 -2.522202134132385254e-01 -3.403265774250030518e-01 -9.620809555053710938e-02 3.221598267555236816e-01 7.094087451696395874e-02 2.248987108469009399e-01 -2.277354001998901367e-01 -8.654413372278213501e-02 1.343833841383457184e-02 -1.287018358707427979e-01 -4.755622148513793945e-02 -3.504681959748268127e-02 -3.200156390666961670e-01 2.528676688671112061e-01 -1.782397627830505371e-01 1.168752275407314301e-02
-1.707601547241210938e-01 1.345616877079010010e-01 -4.571007788181304932e-01 -1.636795327067375183e-02 5.016205832362174988e-02 -3.376319631934165955e-02 -1.168891414999961853e-01 -3.575406968593597412e-01 -1.225990131497383118e-01 -2.708447575569152832e-01 2.637107968330383301e-01 9.125648438930511475e-02 -8.168461173772811890e-02 2.918670699000358582e-02 1.955150514841079712e-01 -2.425032481551170349e-02 -1.599488705396652222e-01 -2.207702025771141052e-02 2.536845505237579346e-01 -1.881200820207595825e-02 -1.231821477413177490e-01 1.676118969917297363e-01 -5.942741408944129944e-02 9.154710173606872559e-02 2.527463436126708984e-02 -3.403852134943008423e-02 -3.077512681484222412e-01 -2.526555955410003662e-01 -2.222257256507873535e-01 -3.838679939508438110e-02 1.614394336938858032e-01 -5.048740282654762268e-02
-1.005513295531272888e-01 6.475669797509908676e-03 -1.236481219530105591e-01 1.761235892772674561e-01 2.190455049276351929e-01 -6.343203037977218628e-02 -1.558100879192352295e-01 -5.113486051559448242e-01 -2.843417525291442871e-01 -6.854432076215744019e-02 1.316818743944168091e-01 -2.486897706985473633e-01 -2.198591977357864380e-01 -2.679488658905029297e-01 -1.240391954779624939e-01 1.514575332403182983e-01 4.910170659422874451e-02 1.434545964002609253e-01 -8.752003312110900879e-02 7.202846556901931763e-02 -2.924484312534332275e-01 -1.265894174575805664e-01 1.584843703312799335e-04 2.943120896816253662e-01 -2.245734818279743195e-02 7.189317047595977783e-02 -7.903291285037994385e-02 -8.882772177457809448e-02 -1.126614511013031006e-01 3.084053285419940948e-02 -1.200902909040451050e-01 1.034492105245590210e-01
-2.236335128545761108e-01 -3.940737247467041016e-02 -2.161069810390472412e-01 1.541599482297897339e-01 -2.285760492086410522e-01 -1.354705542325973511e-01 -3.150443732738494873e-01 1.147430017590522766e-02 -3.924552798271179199e-01 -5.388540402054786682e-02 5.000894889235496521e-03 7.540196925401687622e-02 -1.544782817363739014e-01 6.174080818891525269e-02 7.666127383708953857e-02 -2.565141580998897552e-02 -6.078688311390578747e-04 -2.480417490005493164e-03 2.325249463319778442e-01 2.505693137645721436e-01 -6.786577403545379639e-02 2.647558152675628662e-01 -7.048193365335464478e-02 -7.965946197509765625e-02 8.813227713108062744e-02 2.832990586757659912e-01 -2.041134536266326904e-01 -1.920516788959503174e-01 1.917841881513595581e-01 -5.255326256155967712e-02 -1.557064354419708252e-01 -2.791142165660858154e-01
-8.544518798589706421e-02 -3.220280408859252930e-01 -6.129158660769462585e-02 6.089915335178375244e-02 -1.490571349859237671e-01 -8.448254317045211792e-02 -7.374285906553268433e-02 -2.025091499090194702e-01 -3.759059682488441467e-02 -5.154620739631354809e-04 2.412172853946685791e-01 1.295419484376907349e-01 1.540482342243194580e-01 -1.684363000094890594e-02 2.058147080242633820e-02 -4.577768594026565552e-02 -7.057046145200729370e-02 -4.278067052364349365e-01 -1.677896454930305481e-02 2.341967225074768066e-01 -1.554147154092788696e-01 -1.887530088424682617e-01 2.437311923131346703e-03 -3.386312127113342285e-01 -1.399048119783401489e-01 1.917743682861328125e-01 -2.815031707286834717e-01 -2.789844572544097900e-01 1.480306982994079590e-01 1.646739691495895386e-01 -6.535775959491729736e-02 -1.360088586807250977e-01
-3.052356839179992676e-02 -2.662831544876098633e-01 -1.765101552009582520e-01 7.222404330968856812e-02 1.651943325996398926e-01 3.102493472397327423e-02 -2.049462795257568359e-01 -3.506145179271697998e-01 -1.806268692016601562e-01 8.910629153251647949e-02 2.742763161659240723e-01 2.939682900905609131e-01 -6.823911517858505249e-02 -4.031687602400779724e-02 2.050452083349227905e-01 3.636416047811508179e-02 -1.819386482238769531e-01 2.158343419432640076e-02 -2.261222153902053833e-01 4.041054472327232361e-02 -1.945091784000396729e-01 -3.062913715839385986e-01 -5.017302930355072021e-02 -2.304536551237106323e-01 -8.752101659774780273e-02 1.123220399022102356e-01 5.026936903595924377e-02 -1.169721223413944244e-02 5.733776371926069260e-03 3.826135694980621338e-01 4.255701601505279541e-02 4.429818317294120789e-02
-1.132924705743789673e-01 -3.867181837558746338e-01 -9.759692847728729248e-02 8.619569242000579834e-02 -2.373928204178810120e-02 1.282827258110046387e-01 4.468155652284622192e-02 -1.570488065481185913e-01 -1.701210141181945801e-01 -1.757225990295410156e-01 2.785904705524444580e-01 -1.304509192705154419e-01 -6.451788544654846191e-02 1.822154223918914795e-01 2.618329524993896484e-01 -1.045372933149337769e-01 -1.130020841956138611e-01 -3.480969071388244629e-01 4.695746675133705139e-02 3.843085169792175293e-01 3.383304923772811890e-03 -7.490202039480209351e-02 -3.334035277366638184e-01 2.197433821856975555e-02 2.785940170288085938e-01 -5.643424764275550842e-02 8.316041529178619385e-02 -2.292099595069885254e-02 7.793216407299041748e-02 -5.201733205467462540e-03 -1.009349077939987183e-01 6.977130193263292313e-03
-4.164759516716003418e-01 -3.370075225830078125e-01 -9.273018122257781215e-07 3.113039396703243256e-02 -2.084820419549942017e-01 -1.751829236745834351e-01 -1.901130229234695435e-01 -1.182967051863670349e-02 -1.201211884617805481e-01 9.063038975000381470e-02 6.702701747417449951e-02 1.928732357919216156e-02 8.109084516763687134e-02 -1.805258542299270630e-01 5.249458923935890198e-02 2.364345081150531769e-02 -8.444646000862121582e-02 -1.101120933890342712e-01 9.728246927261352539e-02 -1.680194213986396790e-02 -1.833816319704055786e-01 -1.364297270774841309e-01 -1.771473288536071777e-01 8.984530344605445862e-03 -2.467023907229304314e-03 4.596443474292755127e-02 -2.749918103218078613e-01 -1.642151176929473877e-01 5.991430208086967468e-02 4.995763897895812988e-01 -5.653700232505798340e-02 -2.404286563396453857e-01
-7.211244106292724609e-02 -1.436717957258224487e-01 -4.961877688765525818e-02 4.117074236273765564e-02 -9.946949779987335205e-02 -1.122054457664489746e-01 -1.451269835233688354e-01 -3.910290300846099854e-01 -1.388850621879100800e-02 -1.925602853298187256e-01 3.740344569087028503e-02 -1.230239421129226685e-01 -1.702268719673156738e-01 -1.118864044547080994e-01 2.825793623924255371e-01 9.333328902721405029e-02 -2.001550793647766113e-02 -2.010828256607055664e-01 -3.221215009689331055e-01 2.997363507747650146e-01 -9.121154993772506714e-02 1.302555054426193237e-01 -3.382267057895660400e-01 4.508579522371292114e-02 8.593291789293289185e-02 -3.304560482501983643e-01 -1.123139038681983948e-01 -1.883049011230468750e-01 -7.893584668636322021e-02 -1.224947720766067505e-01 -1.472188681364059448e-01 -7.722736895084381104e-02
-1.658734828233718872e-01 -2.398385256528854370e-01 -9.778124839067459106e-02 5.816186964511871338e-02 -9.207590669393539429e-02 -5.440330505371093750e-02 -1.679130941629409790e-01 -2.592872977256774902e-01 -9.674178063869476318e-02 1.806098520755767822e-01 2.555522918701171875e-01 -5.783723667263984680e-02 -1.370215862989425659e-01 1.341160982847213745e-01 1.710123717784881592e-01 -6.836522370576858521e-02 1.626191101968288422e-02 -3.097623288631439209e-01 1.523900330066680908e-01 3.305097818374633789e-01 3.375453352928161621e-01 -5.835028737783432007e-02 -2.547945678234100342e-01 -2.607604674994945526e-02 -6.834850460290908813e-02 1.789035499095916748e-01 -1.470704674720764160e-01 -2.879240810871124268e-01 1.937220990657806396e-01 -5.064661428332328796e-02 -1.323713660240173340e-01 5.833659321069717407e-02
-2.679656445980072021e-02 -2.711268067359924316e-01 -2.813930511474609375e-01 1.455733478069305420e-01 -8.600123226642608643e-02 -3.890138119459152222e-02 -1.177817881107330322e-01 -2.074538618326187134e-01 -2.532369792461395264e-01 -4.765329509973526001e-02 -1.224617008119821548e-02 -5.649276077747344971e-02 -1.635790616273880005e-01 2.512992322444915771e-01 1.386527866125106812e-01 -1.390045136213302612e-02 -2.760783955454826355e-02 -7.911609485745429993e-03 7.928169332444667816e-03 -9.901149570941925049e-02 -2.068389654159545898e-01 -3.274024724960327148e-01 -1.931239664554595947e-01 -7.063917070627212524e-02 -1.783284693956375122e-01 3.816779702901840210e-02 4.040468111634254456e-02 2.284746617078781128e-01 6.876198947429656982e-02 1.964765191078186035e-01 -4.792718589305877686e-01 -1.320405006408691406e-01
1.893002837896347046e-01 -1.476545631885528564e-01 -2.867002785205841064e-01 3.174728155136108398e-01 -8.149455487728118896e-02 -1.323272138833999634e-01 7.056794315576553345e-02 -3.652779757976531982e-01 -1.701580137014389038e-01 1.608797460794448853e-01 -8.779684081673622131e-03 -1.535337865352630615e-01 8.734014630317687988e-02 -2.468779981136322021e-01 2.233804464340209961e-01 -2.605896629393100739e-02 -1.543174386024475098e-01 1.475724279880523682e-01 -4.467027261853218079e-02 1.769238412380218506e-01 -1.744346916675567627e-01 6.410793215036392212e-02 -2.257825620472431183e-02 5.896079540252685547e-02 3.631765246391296387e-01 8.380343765020370483e-02 -2.287951260805130005e-01 -7.481761858798563480e-04 -1.450830698013305664e-01 2.606788873672485352e-01 -3.110123239457607269e-02 -2.295198850333690643e-02
7.577400654554367065e-02 -1.286561340093612671e-01 6.765630096197128296e-02 5.750258266925811768e-02 -4.279187321662902832e-02 1.136704310774803162e-01 -3.468834459781646729e-01 -3.343800902366638184e-01 -3.104289770126342773e-01 -2.325680255889892578e-01 4.531855881214141846e-02 -9.201820939779281616e-02 -2.191032171249389648e-01 -1.796268224716186523e-01 1.936808824539184570e-01 -2.793132960796356201e-01 -2.032350152730941772e-01 -3.766544535756111145e-02 2.879523038864135742e-01 4.351371899247169495e-02 -1.685224920511245728e-01 6.439109146595001221e-02 -1.340509802103042603e-01 6.520555913448333740e-02 1.052165180444717407e-01 1.833227574825286865e-01 -2.346251904964447021e-01 -4.724097996950149536e-02 6.719893962144851685e-02 2.412825226783752441e-01 -9.334897249937057495e-02 -1.022268384695053101e-01
1.499575227499008179e-01 1.079594809561967850e-02 5.411741510033607483e-02 9.635500609874725342e-02 -5.058446153998374939e-02 -7.196424901485443115e-02 -3.626523613929748535e-01 -2.694694995880126953e-01 -2.488372176885604858e-01 -3.592700660228729248e-01 7.268843054771423340e-02 -8.672018349170684814e-02 -2.695142030715942383e-01 -9.424126148223876953e-02 1.752090156078338623e-01 -2.290937453508377075e-01 9.810195304453372955e-03 6.775132566690444946e-02 1.573731750249862671e-01 -1.855054683983325958e-02 -2.414300739765167236e-01 -6.873685121536254883e-02 -7.381863892078399658e-02 1.267713159322738647e-01 -7.934517227113246918e-03 -8.719529025256633759e-03 -2.499548494815826416e-01 -1.944666802883148193e-01 1.976983100175857544e-01 3.011170625686645508e-01 3.208085149526596069e-02 -1.981550008058547974e-01
4.824364185333251953e-02 -9.181000292301177979e-02 -3.344003558158874512e-01 1.459173560142517090e-01 1.765235364437103271e-01 2.194723188877105713e-01 -1.859009414911270142e-01 -1.993021816015243530e-01 -2.458928078413009644e-01 1.257776021957397461e-01 -8.222699165344238281e-03 -2.503651976585388184e-01 -2.854428440332412720e-02 -2.545045614242553711e-01 1.562580913305282593e-01 1.024931296706199646e-02 -1.161746159195899963e-01 -1.493183895945549011e-02 1.424322426319122314e-01 -1.089346110820770264e-01 -1.034110784530639648e-01 -9.913112223148345947e-02 -2.218707203865051270e-01 1.915220618247985840e-01 -2.575087547302246094e-01 7.643362879753112793e-02 -1.464430093765258789e-01 -2.878906428813934326e-01 -2.149459868669509888e-01 2.629856765270233154e-01 -1.357233077287673950e-01 1.039784476161003113e-01
-1.345458328723907471e-01 -1.519010663032531738e-01 -1.176665723323822021e-01 1.615185104310512543e-02 -2.800281047821044922e-01 7.290540635585784912e-02 -3.206542432308197021e-01 -3.094017133116722107e-02 -3.337158560752868652e-01 -2.420009225606918335e-01 -1.322644650936126709e-01 -1.601983606815338135e-01 -9.324193745851516724e-02 -1.652490049600601196e-01 5.962043255567550659e-02 -1.378194987773895264e-01 -2.550414800643920898e-01 1.977267675101757050e-02 2.622920572757720947e-01 2.938717007637023926e-01 -2.828274071216583252e-01 1.549460589885711670e-01 -2.490650117397308350e-02 9.814233332872390747e-02 1.121189445257186890e-01 3.607127116993069649e-03 -1.020340546965599060e-01 -1.398102343082427979e-01 1.339996308088302612e-01 2.074676901102066040e-01 -1.802501082420349121e-01 -1.212208941578865051e-01
-3.764032945036888123e-02 -2.518170177936553955e-01 -2.034239098429679871e-02 5.567374452948570251e-02 -1.706891804933547974e-01 1.191835291683673859e-02 9.623923897743225098e-02 -2.865899205207824707e-01 -3.332704901695251465e-01 4.239450022578239441e-02 -1.721523702144622803e-01 -1.151151955127716064e-01 -1.516224145889282227e-01 -6.224868446588516235e-02 6.233146786689758301e-02 -1.015425920486450195e-01 -1.608978956937789917e-01 1.112286448478698730e-01 4.444570541381835938e-01 2.964783087372779846e-02 -1.317652910947799683e-01 1.711286455392837524e-01 -3.467093408107757568e-01 3.590811043977737427e-02 -1.282993704080581665e-01 3.010722100734710693e-01 1.849513966590166092e-03 -1.249301359057426453e-01 -1.499191820621490479e-01 1.999905705451965332e-02 -2.121671661734580994e-02 -2.516019046306610107e-01
9.325423091650009155e-02 1.031244918704032898e-01 -2.719680070877075195e-01 1.564556211233139038e-01 1.105829030275344849e-01 -2.778543531894683838e-02 8.270455896854400635e-02 -3.227506279945373535e-01 -8.481679111719131470e-02 1.751430891454219818e-02 3.567066788673400879e-02 -2.085879743099212646e-01 -8.470822125673294067e-02 -2.192748188972473145e-01 1.775424331426620483e-01 2.334360182285308838e-01 -9.739153087139129639e-02 -2.262628972530364990e-01 1.213998645544052124e-01 2.049898058176040649e-01 -4.330008924007415771e-01 -1.751120202243328094e-02 6.480208784341812134e-02 3.589879572391510010e-01 1.377412378787994385e-01 -1.636252254247665405e-01 -1.624076999723911285e-02 -2.731190323829650879e-01 4.535963013768196106e-02 5.565032735466957092e-02 2.145672962069511414e-02 1.172465831041336060e-02
-2.271101921796798706e-01 7.274558395147323608e-02 -3.638889193534851074e-01 -7.161582261323928833e-02 -2.064705193042755127e-01 -4.091154783964157104e-02 -2.919293642044067383e-01 -2.464680522680282593e-01 -1.015916541218757629e-01 -6.579467654228210449e-02 4.365867748856544495e-02 -2.238960117101669312e-01 -1.935081928968429565e-01 2.190346419811248779e-01 1.024252027273178101e-01 2.917126379907131195e-02 1.009059697389602661e-01 -1.620818488299846649e-02 1.021869182586669922e-01 3.700818419456481934e-01 -4.987730458378791809e-02 5.396993085741996765e-02 5.808196216821670532e-02 -7.580356299877166748e-02 3.607950732111930847e-02 1.039468422532081604e-01 -5.154652521014213562e-02 -2.384015321731567383e-01 1.191633343696594238e-01 2.450239956378936768e-01 -2.615716755390167236e-01 -2.554212212562561035e-01
1.988231949508190155e-02 -3.463577032089233398e-01 -2.477384358644485474e-01 2.231698483228683472e-01 -9.054718911647796631e-02 -7.609854638576507568e-02 -2.341164201498031616e-01 -2.981753349304199219e-01 -5.817143991589546204e-02 -4.492811486124992371e-02 -6.346626207232475281e-03 6.503828614950180054e-02 -1.261202543973922729e-01 1.993975639343261719e-01 2.914172410964965820e-01 -1.461812853813171387e-01 1.274413168430328369e-01 -1.571852564811706543e-01 1.192283257842063904e-01 2.606812417507171631e-01 2.290073037147521973e-01 4.468137770891189575e-02 -3.455762267112731934e-01 2.049670964479446411e-01 2.066235244274139404e-01 -1.205803602933883667e-01 -1.233242005109786987e-01 -6.157947331666946411e-02 1.154305487871170044e-01 -5.891484022140502930e-02 -7.910499721765518188e-02 -2.900495193898677826e-02
7.662717252969741821e-02 -7.888383418321609497e-02 -6.102693825960159302e-02 -8.404985815286636353e-02 2.254067221656441689e-03 4.406112805008888245e-02 -3.407561480998992920e-01 -2.847899794578552246e-01 -3.882486000657081604e-02 -2.344920635223388672e-01 1.298465877771377563e-01 -1.531139761209487915e-01 -1.318379193544387817e-01 -1.971825212240219116e-01 3.460064828395843506e-01 -3.099213540554046631e-01 -2.084072977304458618e-01 -2.967764623463153839e-02 1.495073437690734863e-01 1.179521232843399048e-01 -9.937505424022674561e-02 -7.637994736433029175e-02 -7.234985381364822388e-02 7.554259896278381348e-02 8.026392012834548950e-02 1.851434111595153809e-01 -3.011993467807769775e-01 -1.352087259292602539e-01 8.726057410240173340e-02 3.234016299247741699e-01 3.574358671903610229e-02 -1.966848522424697876e-01
5.877627804875373840e-02 -4.451638087630271912e-02 4.041303321719169617e-02 6.153764575719833374e-02 -2.103081718087196350e-02 -6.364668905735015869e-02 -3.937800824642181396e-01 -1.937277466058731079e-01 -1.610020101070404053e-01 -2.128478586673736572e-01 -1.119288727641105652e-01 -3.738033026456832886e-02 -2.266615182161331177e-01 -2.056941688060760498e-01 2.580363750457763672e-01 -1.943780332803726196e-01 -2.851478755474090576e-01 9.227783884853124619e-04 2.379702180624008179e-01 7.144422270357608795e-03 -9.953822940587997437e-02 6.785862892866134644e-02 -5.908090248703956604e-02 8.329766802489757538e-03 1.556960195302963257e-01 2.767039649188518524e-02 -2.796165645122528076e-01 -2.062679827213287354e-01 1.688613556325435638e-02 3.385348916053771973e-01 -3.021751902997493744e-02 -3.020735085010528564e-01
7.711629569530487061e-02 -2.688782215118408203e-01 -2.264698296785354614e-01 1.595771163702011108e-01 -1.424098610877990723e-01 -2.936480045318603516e-01 -2.766180224716663361e-02 9.513168036937713623e-02 -1.770346462726593018e-01 3.059704601764678955e-02 1.302348971366882324e-01 -2.872180640697479248e-01 -1.346647143363952637e-01 1.771943829953670502e-02 2.361097186803817749e-01 -9.568751603364944458e-02 -6.965273618698120117e-02 -3.580263257026672363e-01 1.945754140615463257e-02 8.804700523614883423e-02 8.107757195830345154e-03 1.620514504611492157e-02 -6.530964374542236328e-02 -2.171166092157363892e-01 -1.838906407356262207e-01 2.732760310173034668e-01 1.663827598094940186e-01 -1.179530471563339233e-01 -6.664745509624481201e-02 2.514144778251647949e-01 -2.890057563781738281e-01 -1.393856406211853027e-01
-5.919879302382469177e-02 -1.038411259651184082e-01 -6.291105598211288452e-02 5.600452423095703125e-02 9.565837681293487549e-02 -4.069164767861366272e-02 -1.443795561790466309e-01 -7.197565585374832153e-02 1.495190709829330444e-02 1.165935695171356201e-01 6.090368609875440598e-03 -5.141958966851234436e-02 -1.529276520013809204e-01 -5.151158571243286133e-02 1.805793642997741699e-01 -4.921794310212135315e-02 2.045589983463287354e-01 -3.280557096004486084e-01 -2.177185565233230591e-01 3.517442345619201660e-01 6.898347754031419754e-03 -3.214598447084426880e-02 -5.354742053896188736e-03 -1.577157527208328247e-01 -4.123851656913757324e-02 1.069203838706016541e-01 -3.132573962211608887e-01 -2.366514950990676880e-01 1.618504822254180908e-01 4.697259366512298584e-01 -2.739693522453308105e-01 -1.687520295381546021e-01
-1.717106401920318604e-01 -1.835355907678604126e-01 -1.664194017648696899e-01 -9.713079780340194702e-02 1.978118345141410828e-02 3.005703389644622803e-01 -3.246331810951232910e-01 -1.806229203939437866e-01 -2.585495412349700928e-01 -1.592303365468978882e-01 1.079130694270133972e-01 -1.727556884288787842e-01 -8.421832323074340820e-02 -5.301404371857643127e-02 1.297031342983245850e-01 -4.552669823169708252e-02 2.860935032367706299e-02 2.636510878801345825e-03 1.788229867815971375e-02 2.792672514915466309e-01 -6.862901896238327026e-02 7.417540252208709717e-02 8.702686429023742676e-02 -6.850100308656692505e-02 9.508402645587921143e-02 2.553126811981201172e-01 1.102258935570716858e-01 -2.053655833005905151e-01 1.163169071078300476e-01 3.060722947120666504e-01 -2.386403530836105347e-01 -3.378484547138214111e-01
-6.914380006492137909e-03 -3.348364531993865967e-01 -4.301524162292480469e-01 -1.051646843552589417e-01 1.902290582656860352e-01 -1.505638193339109421e-02 -7.497705519199371338e-02 -2.621084451675415039e-01 -2.742912471294403076e-01 3.860396146774291992e-02 1.527889370918273926e-01 2.088191807270050049e-01 -2.475711852312088013e-01 -2.100635319948196411e-01 4.431689158082008362e-02 -2.250259220600128174e-01 -5.281130224466323853e-02 -2.033236920833587646e-01 1.253981143236160278e-01 -3.909194469451904297e-02 1.631820201873779297e-01 6.593956798315048218e-02 -1.754248440265655518e-01 -1.382842510938644409e-01 -5.775105953216552734e-02 -1.546121537685394287e-01 -1.602149941027164459e-02 -1.540935784578323364e-01 2.418710850179195404e-02 -4.361104965209960938e-02 -2.601329982280731201e-01 -1.251481175422668457e-01
-2.233115732669830322e-01 -7.519992440938949585e-02 -1.944228857755661011e-01 2.227127552032470703e-01 3.582265675067901611e-01 -1.633262336254119873e-01 2.970476821064949036e-02 -2.888662517070770264e-01 -3.575075566768646240e-01 -5.744710564613342285e-02 4.412871971726417542e-02 -8.663505315780639648e-02 -2.473944276571273804e-01 3.039369359612464905e-02 2.810623943805694580e-01 -2.852606959640979767e-02 2.459326758980751038e-02 -1.244521290063858032e-01 -1.089279428124427795e-01 1.043199971318244934e-01 -4.772695829160511494e-04 -2.993707358837127686e-01 -8.396765589714050293e-02 -7.358291000127792358e-02 -2.196508049964904785e-01 2.130346596240997314e-01 1.452298462390899658e-01 1.566142961382865906e-02 -1.475319918245077133e-02 -1.867461651563644409e-01 -1.966130286455154419e-01 -7.483702152967453003e-02
1.146146431565284729e-01 1.910718856379389763e-03 -2.457329332828521729e-01 2.139282375574111938e-01 -3.907647728919982910e-01 -2.670578286051750183e-02 -1.661774367094039917e-01 -3.605374693870544434e-01 -1.170811131596565247e-01 7.627381384372711182e-02 1.806587278842926025e-01 -6.710430234670639038e-02 -2.487351000308990479e-01 2.900012768805027008e-02 -3.647433966398239136e-02 -8.043255656957626343e-02 7.888901233673095703e-02 -1.219142600893974304e-01 1.299531906843185425e-01 3.928383290767669678e-01 3.329935669898986816e-02 -8.091080933809280396e-02 -9.818954765796661377e-02 1.217157244682312012e-01 1.105721592903137207e-01 7.691453397274017334e-02 2.284710109233856201e-01 -1.994130760431289673e-02 1.946217715740203857e-01 -9.331411123275756836e-02 -1.843873411417007446e-01 -2.584392726421356201e-01
-7.715475279837846756e-03 1.493473052978515625e-01 -1.638378053903579712e-01 2.234252244234085083e-01 -4.100789502263069153e-02 -2.804346680641174316e-01 -8.030902594327926636e-03 -1.554455906152725220e-01 -2.322482913732528687e-01 -1.065411791205406189e-01 1.654265820980072021e-01 -2.559691369533538818e-01 -3.735282644629478455e-02 5.808559805154800415e-02 7.753008604049682617e-02 1.160109713673591614e-01 4.782807081937789917e-02 -4.152731597423553467e-01 7.043500989675521851e-02 1.305925548076629639e-01 2.041540294885635376e-01 9.630302339792251587e-02 7.727210968732833862e-02 -1.277932077646255493e-01 1.127539649605751038e-01 1.242169290781021118e-01 -1.406833231449127197e-01 -2.570754289627075195e-01 -7.514321058988571167e-02 3.533750176429748535e-01 -2.202546596527099609e-01 -2.254785001277923584e-01
-1.605506390333175659e-01 -2.024456858634948730e-01 -2.401088923215866089e-01 2.670309245586395264e-01 -2.440264262259006500e-02 -2.121860384941101074e-01 -2.784655094146728516e-01 6.261141598224639893e-02 -2.754326760768890381e-01 -9.521873295307159424e-02 7.468023896217346191e-02 -1.921509802341461182e-01 -1.403973251581192017e-01 1.745312511920928955e-01 2.032505869865417480e-01 1.149210184812545776e-01 -7.952952384948730469e-02 -2.145516276359558105e-01 -5.926898121833801270e-02 2.220140546560287476e-01 -2.437374554574489594e-02 -2.066470980644226074e-01 -1.098148226737976074e-01 -4.631499573588371277e-02 -1.338651031255722046e-01 -1.765408217906951904e-01 -5.365517362952232361e-02 1.310195475816726685e-01 2.659310400485992432e-01 3.740954697132110596e-01 -1.407000981271266937e-02 -4.921945184469223022e-02
-1.853375285863876343e-01 -2.582152187824249268e-01 -2.471952587366104126e-01 2.072585374116897583e-01 1.058544963598251343e-01 -8.856316655874252319e-02 -1.699153780937194824e-01 -1.807677149772644043e-01 1.075526177883148193e-01 -3.154337704181671143e-01 1.422623544931411743e-01 -1.037707775831222534e-01 -2.225996553897857666e-01 -1.174146011471748352e-01 1.770663261413574219e-01 -4.377156961709260941e-03 -1.066879630088806152e-01 -9.889994561672210693e-02 -2.177341841161251068e-02 4.473691433668136597e-02 -1.842221319675445557e-01 -4.623772948980331421e-02 -4.465481936931610107e-01 -1.805926710367202759e-01 9.738944470882415771e-02 -2.382915169000625610e-01 -1.043882407248020172e-02 -2.720584869384765625e-01 -1.655206829309463501e-01 -1.112274080514907837e-01 -1.981455087661743164e-02 -7.244078814983367920e-02
-1.365410834550857544e-01 -1.416446119546890259e-01 -3.773445263504981995e-02 1.370640844106674194e-01 -9.289190173149108887e-02 -2.255236729979515076e-02 -3.567608892917633057e-01 -1.040269527584314346e-02 -3.446898758411407471e-01 -1.844711899757385254e-01 3.591674938797950745e-02 -2.302714288234710693e-01 7.017063349485397339e-02 1.388322860002517700e-01 2.103648036718368530e-01 -3.861762583255767822e-02 8.308176696300506592e-02 -1.437124609947204590e-01 1.082755476236343384e-01 2.764728963375091553e-01 -2.073365896940231323e-01 2.239074409008026123e-01 -6.092613190412521362e-02 1.907859463244676590e-03 1.174069046974182129e-01 2.251350730657577515e-01 -2.031740844249725342e-01 -2.510640323162078857e-01 2.214902192354202271e-01 7.045023143291473389e-02 -2.578093707561492920e-01 -1.601086854934692383e-01
6.411736458539962769e-02 -2.567411363124847412e-01 -2.527729272842407227e-01 4.366565495729446411e-02 6.840728223323822021e-02 -5.847535654902458191e-02 -3.202681541442871094e-01 -1.972369998693466187e-01 -2.348130792379379272e-01 2.024901099503040314e-02 -1.111871749162673950e-01 3.720302283763885498e-01 6.636832654476165771e-02 -6.229345500469207764e-02 1.427350938320159912e-01 8.981452882289886475e-02 -9.935271739959716797e-02 -6.980466097593307495e-02 -1.578666418790817261e-01 2.098585367202758789e-01 -1.910462826490402222e-01 -2.107052356004714966e-01 -7.621040195226669312e-02 -6.058039888739585876e-02 -2.104305475950241089e-01 -1.421304643154144287e-01 -3.195275738835334778e-02 -3.242464959621429443e-01 2.165026068687438965e-01 2.737295925617218018e-01 7.097636908292770386e-02 -4.095775948371738195e-04
2.026475220918655396e-01 -8.664236962795257568e-02 -2.966141402721405029e-01 4.901512875221669674e-04 -8.680403977632522583e-02 -1.600516736507415771e-01 -1.040397956967353821e-01 -4.561727344989776611e-01 -2.235069125890731812e-02 4.456585273146629333e-02 4.814309626817703247e-02 7.337741553783416748e-02 -1.374231427907943726e-01 -1.347621679306030273e-01 3.091235458850860596e-01 3.889247018378227949e-04 -6.503651291131973267e-02 -1.890448033809661865e-01 -1.137066707015037537e-01 1.926327794790267944e-01 9.817906655371189117e-03 1.074681803584098816e-01 -3.942402303218841553e-01 -7.199320476502180099e-03 1.684344559907913208e-01 -1.631572842597961426e-01 9.684165567159652710e-02 -1.513669192790985107e-01 -8.264253288507461548e-02 -1.994787454605102539e-01 -2.182885073125362396e-02 -2.776333987712860107e-01
2.190456688404083252e-01 -1.227217614650726318e-01 -2.866118550300598145e-01 -1.281520724296569824e-01 -1.972420662641525269e-01 -1.103582307696342468e-01 1.755868792533874512e-01 -2.925499975681304932e-01 -9.227003902196884155e-02 -1.515354365110397339e-01 1.387642920017242432e-01 -2.520408630371093750e-01 -1.362295299768447876e-01 -4.527297243475914001e-02 1.896269917488098145e-01 2.010233551263809204e-01 -1.041299551725387573e-01 -2.056338191032409668e-01 8.467637002468109131e-02 -6.437376141548156738e-02 6.062795966863632202e-02 -6.636489927768707275e-02 -3.247577846050262451e-01 2.167685031890869141e-01 1.000278219580650330e-01 1.065756902098655701e-01 -2.774216830730438232e-01 -6.662135571241378784e-02 -6.330772489309310913e-02 -1.135395988821983337e-01 -2.883283793926239014e-01 -1.785486340522766113e-01
-7.863035798072814941e-02 -1.021244078874588013e-01 -3.489104509353637695e-01 1.429026760160923004e-02 1.571916788816452026e-02 5.273907911032438278e-03 -2.234755754470825195e-01 -5.388067960739135742e-01 7.158197695389389992e-04 1.318598687648773193e-01 -1.239221915602684021e-01 3.862384706735610962e-02 2.952468395233154297e-02 2.350431829690933228e-01 2.251115590333938599e-01 1.104789972305297852e-02 -2.253508269786834717e-01 -1.474137902259826660e-01 2.299296855926513672e-02 1.678201407194137573e-01 1.049546152353286743e-01 -5.032380297780036926e-02 -3.796548396348953247e-02 5.720361322164535522e-02 2.483783103525638580e-02 6.245448812842369080e-02 3.795805275440216064e-01 -2.580766081809997559e-01 -7.481115311384201050e-02 1.494286358356475830e-01 -1.015987247228622437e-01 -8.275267481803894043e-02
5.349180847406387329e-02 -4.128964245319366455e-01 -1.957742422819137573e-01 -4.097107052803039551e-02 -1.660307347774505615e-01 7.164099067449569702e-02 1.089229881763458252e-01 -2.535981237888336182e-01 -1.188359111547470093e-01 -9.032090753316879272e-02 2.267638891935348511e-01 2.443510442972183228e-01 -1.813888251781463623e-01 -1.461471021175384521e-01 2.038040757179260254e-01 -1.043579168617725372e-02 -2.131332159042358398e-01 -6.570181250572204590e-02 -4.702439159154891968e-02 1.935918629169464111e-01 -6.033179536461830139e-02 6.120691448450088501e-02 -2.046097517013549805e-01 -5.385860055685043335e-02 5.217584595084190369e-02 -5.482561141252517700e-02 -1.760766841471195221e-02 1.956160962581634521e-01 3.575180098414421082e-02 1.089278906583786011e-01 -2.897068858146667480e-01 -4.068142771720886230e-01
-1.244870126247406006e-01 -2.522524595260620117e-01 -4.118844866752624512e-01 3.606596216559410095e-02 -8.335198462009429932e-02 1.397050917148590088e-01 8.016488701105117798e-02 3.005711734294891357e-02 -3.327879905700683594e-01 -6.704515963792800903e-02 1.118577197194099426e-01 4.246675595641136169e-02 -2.625271379947662354e-01 -3.162738680839538574e-02 1.375152468681335449e-01 -2.265299409627914429e-01 -1.648104749619960785e-02 -1.243231743574142456e-01 1.938963681459426880e-01 7.624804228544235229e-02 -2.368022501468658447e-01 8.182781934738159180e-02 -1.502799093723297119e-01 -1.099264025688171387e-01 1.233053132891654968e-01 3.159040212631225586e-01 1.934537664055824280e-03 -1.734510958194732666e-01 -2.261089235544204712e-01 -1.957521587610244751e-01 -1.100646704435348511e-01 -2.078417837619781494e-01
-9.724916517734527588e-02 -2.662525475025177002e-01 -3.040923774242401123e-01 1.524676084518432617e-01 1.872560009360313416e-02 9.277468174695968628e-02 -2.595001757144927979e-01 -3.283293545246124268e-01 -2.203921377658843994e-01 -1.571871638298034668e-01 1.270804107189178467e-01 1.344547700136899948e-02 1.297819912433624268e-01 6.859119981527328491e-02 2.318427413702011108e-01 1.283001005649566650e-01 -1.941977292299270630e-01 -1.465153694152832031e-01 8.262831717729568481e-02 1.228490173816680908e-01 2.735208161175251007e-02 -1.430293917655944824e-01 -2.547714412212371826e-01 1.654034554958343506e-01 6.382770091295242310e-02 -2.330675721168518066e-01 -8.448175340890884399e-02 -2.034822702407836914e-01 -7.500367611646652222e-02 -1.305316984653472900e-01 1.167281717061996460e-01 -3.172810077667236328e-01
2.327110059559345245e-02 -5.094067007303237915e-02 -1.825446784496307373e-01 1.013727933168411255e-01 2.122341468930244446e-02 -1.964470297098159790e-01 -3.944527208805084229e-01 -1.570810973644256592e-01 -1.027179658412933350e-01 -3.001611120998859406e-02 9.600739926099777222e-03 -2.902026176452636719e-01 -4.703586921095848083e-02 -1.329811513423919678e-01 6.729894131422042847e-02 -1.040712073445320129e-01 1.964819878339767456e-01 -1.446955054998397827e-01 3.195760771632194519e-02 3.398359417915344238e-01 -1.464977264404296875e-01 2.297686599195003510e-02 -1.108770444989204407e-01 2.496315091848373413e-01 -2.262601405382156372e-01 3.934969305992126465e-01 -1.457663327455520630e-01 -3.840112686157226562e-02 -2.069496512413024902e-01 9.229209274053573608e-03 -2.294453233480453491e-01 -7.727692276239395142e-02
5.008748173713684082e-02 -2.659124433994293213e-01 -3.401313722133636475e-01 -7.630883902311325073e-02 -3.089153207838535309e-02 1.991963535547256470e-01 -1.839199960231781006e-01 -3.668647110462188721e-01 -1.054023727774620056e-01 -7.192905247211456299e-02 1.928052306175231934e-01 1.016664057970046997e-01 4.544202238321304321e-02 -8.124933391809463501e-02 3.650736510753631592e-01 2.675113976001739502e-01 6.302031688392162323e-03 -8.664814382791519165e-02 -1.364452540874481201e-01 2.127780169248580933e-01 3.141772001981735229e-02 7.537196576595306396e-02 -2.460453361272811890e-01 6.865753233432769775e-02 1.858843863010406494e-01 -6.853788346052169800e-02 2.954049035906791687e-02 -3.067673444747924805e-01 -3.266628831624984741e-03 -1.380156278610229492e-01 -9.031928330659866333e-02 -1.187990456819534302e-01
-1.757047474384307861e-01 -1.294268816709518433e-01 2.719068899750709534e-02 3.986214846372604370e-02 -1.295796930789947510e-01 1.070741415023803711e-01 -2.963842451572418213e-01 -9.998472779989242554e-02 -4.404484331607818604e-01 1.688200831413269043e-01 2.360233366489410400e-01 -2.515271306037902832e-01 -2.362882047891616821e-01 5.744604021310806274e-02 2.177251279354095459e-01 1.675916463136672974e-01 2.541830763220787048e-02 -2.036870718002319336e-01 3.076343610882759094e-02 2.862084470689296722e-02 -1.477594673633575439e-01 -1.896438896656036377e-01 -1.738388538360595703e-01 -2.215977162122726440e-01 1.295192241668701172e-01 3.197989761829376221e-01 -7.488225121051073074e-03 9.752286970615386963e-02 -1.290875822305679321e-01 8.182939887046813965e-02 -1.492259651422500610e-02 -1.210025325417518616e-01
-2.582270503044128418e-01 -3.154410719871520996e-01 -1.043312102556228638e-01 2.563631832599639893e-01 8.431233465671539307e-02 9.399183094501495361e-02 8.042455464601516724e-02 -3.509845137596130371e-01 -1.753296405076980591e-01 -2.470145374536514282e-01 -1.562642678618431091e-02 1.072075217962265015e-02 -1.108712777495384216e-01 -1.429663002490997314e-01 2.617092132568359375e-01 -7.694073766469955444e-02 1.114568412303924561e-01 -2.121358811855316162e-01 8.546368777751922607e-02 2.850932776927947998e-01 -1.872738003730773926e-01 8.055947721004486084e-02 -2.241546064615249634e-01 1.994873881340026855e-01 2.642687857151031494e-01 -5.680977553129196167e-02 -1.333466023206710815e-01 1.918900758028030396e-02 -2.763458527624607086e-02 -2.016953527927398682e-01 8.111892268061637878e-03 -4.488227888941764832e-02
4.361911863088607788e-02 5.577713251113891602e-02 -1.284483224153518677e-01 8.442798256874084473e-02 9.891935437917709351e-02 4.160889983177185059e-02 -5.994555726647377014e-02 -2.799990475177764893e-01 -2.058338522911071777e-01 -1.202933788299560547e-01 -8.159718662500381470e-02 -5.182547122240066528e-02 -3.749415278434753418e-01 -3.258156180381774902e-01 1.028173491358757019e-01 -2.253475636243820190e-01 -9.762552380561828613e-02 -7.684346288442611694e-02 -1.165645662695169449e-02 2.981517910957336426e-01 -7.739982753992080688e-02 5.173479765653610229e-02 1.535267531871795654e-01 3.500194102525711060e-02 3.532142937183380127e-01 7.983547449111938477e-02 -2.242340594530105591e-01 -1.967085003852844238e-01 -1.291231215000152588e-01 2.441873401403427124e-01 9.507434070110321045e-02 -2.453580498695373535e-01
-8.101576007902622223e-03 -4.202450066804885864e-02 -1.527339071035385132e-01 1.781830042600631714e-01 -2.407135069370269775e-01 8.247954398393630981e-02 -3.920452203601598740e-03 -3.019002974033355713e-01 -2.513920664787292480e-01 1.100567653775215149e-01 -7.549531012773513794e-02 6.548256427049636841e-02 -2.051877379417419434e-01 -4.884579032659530640e-02 1.215676292777061462e-01 7.805643230676651001e-02 2.221015989780426025e-01 -2.212208062410354614e-01 -1.001229733228683472e-01 1.487104892730712891e-01 -1.181591823697090149e-01 -1.756880730390548706e-01 -3.096188604831695557e-01 2.755975537002086639e-02 3.377216402441263199e-03 -3.477513790130615234e-01 2.850083708763122559e-01 -1.846319884061813354e-01 4.026470333337783813e-02 3.002589941024780273e-01 8.143899962306022644e-03 -1.912234574556350708e-01
2.206020615994930267e-02 -8.398791402578353882e-02 -3.123846463859081268e-02 1.029358282685279846e-01 -7.157815992832183838e-02 -1.171508282423019409e-01 -2.590858042240142822e-01 6.808722857385873795e-03 -7.295575737953186035e-02 -1.613987982273101807e-01 3.213880211114883423e-02 -1.737235635519027710e-01 -3.479522094130516052e-02 1.264255195856094360e-01 -8.279004134237766266e-03 1.071792840957641602e-01 3.123808652162551880e-02 -9.909042716026306152e-02 -9.467954933643341064e-02 4.983657300472259521e-01 -1.389226764440536499e-01 1.723735779523849487e-01 -1.105116307735443115e-01 -4.959442093968391418e-02 -1.413357853889465332e-01 -1.493371091783046722e-02 -1.688601672649383545e-01 -3.478187322616577148e-01 2.909446135163307190e-02 4.920162856578826904e-01 -1.018051803112030029e-01 -2.207717895507812500e-01
-1.877885460853576660e-01 -2.927558422088623047e-01 6.359494477510452271e-02 1.091853305697441101e-01 -3.696443140506744385e-02 9.023471176624298096e-02 -1.774588227272033691e-01 -3.807177022099494934e-02 -5.371958017349243164e-02 2.259571701288223267e-01 3.653375208377838135e-01 -1.274198740720748901e-01 -1.841139793395996094e-01 -7.822018116712570190e-02 2.301132380962371826e-01 1.443618237972259521e-01 6.168631464242935181e-02 -1.286099702119827271e-01 1.247430369257926941e-01 3.581919074058532715e-01 -1.674944721162319183e-02 -8.216887712478637695e-02 -4.274135828018188477e-01 1.465104334056377411e-02 -6.974954903125762939e-02 1.202032044529914856e-01 -2.471942920237779617e-03 -2.809921205043792725e-01 8.683420717716217041e-02 4.267425090074539185e-02 -1.232526265084743500e-02 -2.030483484268188477e-01
8.911820501089096069e-02 -3.049269318580627441e-01 -3.222279548645019531e-01 2.068368494510650635e-01 -1.870931684970855713e-01 -9.244993329048156738e-02 -3.491356372833251953e-01 -1.552531123161315918e-01 -1.700092107057571411e-01 -1.430677026510238647e-01 1.441230326890945435e-01 5.549398064613342285e-02 -2.266333997249603271e-01 -8.383446186780929565e-02 2.973856404423713684e-02 -8.484446257352828979e-02 5.949363484978675842e-02 -2.234512120485305786e-01 1.124256774783134460e-01 1.045593321323394775e-01 1.780737936496734619e-01 2.109867632389068604e-01 -3.356343209743499756e-01 -1.290965378284454346e-01 -1.454695761203765869e-01 -9.540787339210510254e-02 -1.213821023702621460e-01 -1.554245352745056152e-01 1.434012651443481445e-01 5.143696907907724380e-03 -2.186638861894607544e-01 5.546007677912712097e-02
-4.126745089888572693e-02 -3.741326034069061279e-01 -4.367299675941467285e-01 1.180617045611143112e-02 5.154284089803695679e-02 5.013874918222427368e-02 -5.500253289937973022e-02 -4.037172496318817139e-01 -1.919519715011119843e-02 -1.162546053528785706e-01 1.052799597382545471e-01 -9.554918110370635986e-02 -1.913580149412155151e-01 -1.486749649047851562e-01 1.022747308015823364e-01 1.348515599966049194e-01 1.335451751947402954e-02 -2.787267267704010010e-01 5.114969611167907715e-02 7.044796645641326904e-02 -4.845124483108520508e-02 1.040943935513496399e-01 -3.155770897865295410e-01 -1.171928271651268005e-01 -9.190471470355987549e-02 -1.612248718738555908e-01 -2.861641049385070801e-01 -4.137100279331207275e-02 3.714574500918388367e-02 -1.548768728971481323e-01 -1.378066539764404297e-01 -2.122436091303825378e-02
-1.048022732138633728e-01 -1.770920008420944214e-01 -2.135326713323593140e-01 -9.438929706811904907e-02 4.867860302329063416e-02 2.118855565786361694e-01 -1.637760996818542480e-01 -2.370040863752365112e-01 -2.895394563674926758e-01 1.592379622161388397e-02 2.247226387262344360e-01 -2.980496883392333984e-01 -1.858877241611480713e-01 -1.339635252952575684e-01 1.533564925193786621e-02 -1.505393832921981812e-01 1.107777096331119537e-02 -6.453414261341094971e-02 1.425832808017730713e-01 1.603618115186691284e-01 -2.178374230861663818e-01 5.971973016858100891e-02 9.362422674894332886e-02 -2.063957452774047852e-01 4.380004829727113247e-04 3.408370539546012878e-02 1.840777695178985596e-01 -2.917466461658477783e-01 1.269221305847167969e-01 1.018060147762298584e-01 -2.732279896736145020e-01 -3.163304924964904785e-01
-4.436374083161354065e-02 -5.772120878100395203e-02 -5.514559745788574219e-01 1.196194663643836975e-01 -8.877158164978027344e-02 -2.063234001398086548e-01 -3.751880526542663574e-01 -1.377176791429519653e-01 -9.852228313684463501e-02 -7.396235014311969280e-05 -3.142129862681031227e-03 5.386175215244293213e-02 -2.046955525875091553e-01 -1.062480062246322632e-01 1.446209549903869629e-01 -2.668314576148986816e-01 -1.386781632900238037e-01 3.205032274127006531e-02 3.261729702353477478e-02 2.020890265703201294e-02 -1.816158890724182129e-01 1.963993757963180542e-01 -7.829818129539489746e-02 1.299460697919130325e-02 3.069555163383483887e-01 -1.380402594804763794e-01 -3.877524286508560181e-02 -2.791729569435119629e-01 -1.097990795969963074e-01 -1.911998726427555084e-02 5.339166149497032166e-02 -2.464196085929870605e-02
9.518718719482421875e-02 -1.526119112968444824e-01 -4.882160127162933350e-01 2.113635540008544922e-01 -7.894736714661121368e-03 2.135976683348417282e-03 6.651662290096282959e-02 -3.020878434181213379e-01 -2.503653764724731445e-01 9.967477619647979736e-02 -2.473166584968566895e-02 -2.441274225711822510e-01 8.066709339618682861e-02 -5.903386324644088745e-02 1.938341259956359863e-01 -3.353242576122283936e-01 3.170192241668701172e-02 9.964301437139511108e-02 1.101047173142433167e-01 1.967792958021163940e-01 -5.964560806751251221e-02 -1.357943117618560791e-01 -8.815716207027435303e-02 9.576722979545593262e-03 1.584849655628204346e-01 2.369246780872344971e-01 -1.347970217466354370e-01 9.176779538393020630e-02 -6.223675236105918884e-02 2.698107361793518066e-01 5.333434045314788818e-02 1.305337548255920410e-01
-4.056478291749954224e-02 -2.654354274272918701e-01 -4.133644700050354004e-01 2.479845844209194183e-02 -7.292883098125457764e-02 -6.079003214836120605e-03 -1.923035532236099243e-01 -2.993157804012298584e-01 -1.763612478971481323e-01 -1.725513953715562820e-03 3.684908151626586914e-02 -7.766811549663543701e-02 -1.530636101961135864e-01 -1.627124696969985962e-01 -3.027845732867717743e-02 -1.491978466510772705e-01 3.512317687273025513e-02 -2.793624401092529297e-01 2.793498039245605469e-01 1.576367020606994629e-01 1.551684886217117310e-01 2.033728957176208496e-01 -7.045733928680419922e-02 -2.371110953390598297e-02 -2.240979820489883423e-01 -2.217527329921722412e-01 -7.383436709642410278e-02 -3.272589743137359619e-01 -7.122885435819625854e-02 -4.011243954300880432e-02 -1.780572831630706787e-01 9.722238034009933472e-02
-1.862365603446960449e-01 -7.457703351974487305e-02 6.644944846630096436e-02 2.340695261955261230e-01 4.543293640017509460e-02 6.707980483770370483e-02 -2.551551535725593567e-02 -1.718135476112365723e-01 -2.597257196903228760e-01 -1.170076429843902588e-01 2.882829606533050537e-01 -1.272239387035369873e-01 1.656081080436706543e-01 6.971950083971023560e-02 1.339992135763168335e-01 2.882514707744121552e-02 -1.667092442512512207e-01 -2.170093655586242676e-01 1.007493212819099426e-01 2.636516690254211426e-01 -1.989082396030426025e-01 1.162465512752532959e-01 2.155821397900581360e-02 1.439983099699020386e-01 -6.612316519021987915e-02 4.189603030681610107e-01 -1.741072088479995728e-01 -2.129383236169815063e-01 -3.209394961595535278e-02 1.976543366909027100e-01 -3.097879886627197266e-01 -1.088719666004180908e-01
-1.855595856904983521e-01 -1.618487685918807983e-01 -2.404317110776901245e-01 1.288667917251586914e-01 -3.688533008098602295e-01 3.407998755574226379e-02 1.006848923861980438e-02 -2.294999361038208008e-01 -2.593593001365661621e-01 2.806339599192142487e-02 -6.206450238823890686e-02 1.007658243179321289e-01 -2.786756753921508789e-01 -8.809774369001388550e-02 1.608147919178009033e-01 -2.325232923030853271e-01 -1.088064908981323242e-01 -2.534900009632110596e-01 -2.837056219577789307e-01 -1.213477626442909241e-01 -2.451688237488269806e-02 7.009061425924301147e-02 -2.899213135242462158e-01 1.893134415149688721e-01 1.838997155427932739e-01 1.431157439947128296e-01 -1.741139888763427734e-01 -1.873838156461715698e-01 1.195536367595195770e-02 -9.076830744743347168e-02 -3.917338326573371887e-02 -3.462004289031028748e-02
-1.362221240997314453e-01 -9.928990900516510010e-02 -1.331448853015899658e-01 6.381833553314208984e-02 -1.658249050378799438e-01 -1.195167303085327148e-01 1.867565363645553589e-01 -3.473546206951141357e-01 -2.856412231922149658e-01 1.233038455247879028e-01 7.952445745468139648e-02 1.889563053846359253e-01 -1.799592077732086182e-01 1.716394573450088501e-01 1.638085991144180298e-01 -2.297096848487854004e-01 2.284124344587326050e-01 -2.649527490139007568e-01 -1.017590314149856567e-01 2.161029130220413208e-01 -1.926655918359756470e-01 -1.133795753121376038e-01 1.675302088260650635e-01 -3.388861892744898796e-03 7.306849211454391479e-02 1.732427999377250671e-02 -2.412633299827575684e-01 -1.754950881004333496e-01 -1.251676827669143677e-01 -2.599188499152660370e-02 6.213195249438285828e-02 -3.160250484943389893e-01
-1.592327095568180084e-02 -1.120577529072761536e-01 -3.127066195011138916e-01 1.735490858554840088e-01 5.009281262755393982e-02 -2.486242353916168213e-01 -1.905923485755920410e-01 5.306299775838851929e-02 -3.447332084178924561e-01 4.395157843828201294e-02 4.697856605052947998e-01 -2.882283926010131836e-01 1.026285067200660706e-01 8.802545815706253052e-02 9.377375990152359009e-02 -5.010762438178062439e-02 -2.374027073383331299e-01 -1.602918803691864014e-01 -6.720795482397079468e-02 1.400607377290725708e-01 -1.492681503295898438e-01 -1.209903880953788757e-01 -1.006396189332008362e-01 7.550387643277645111e-03 -2.412683963775634766e-01 1.376424282789230347e-01 1.228135526180267334e-01 -1.256171986460685730e-02 1.557890921831130981e-01 1.506174057722091675e-01 -2.014531567692756653e-02 -9.293616563081741333e-02
2.617661468684673309e-02 3.641863912343978882e-02 -4.328206479549407959e-01 3.726784139871597290e-02 -1.171831935644149780e-01 1.019715517759323120e-02 -2.067634463310241699e-01 -1.400058418512344360e-01 -1.003532111644744873e-01 -1.698885411024093628e-01 2.003041803836822510e-01 2.472946196794509888e-01 -2.395737767219543457e-01 -4.140630736947059631e-02 2.799944877624511719e-01 1.118446364998817444e-01 -2.441195845603942871e-01 -1.613264083862304688e-01 -1.112748160958290100e-01 1.822057217359542847e-01 3.518274798989295959e-02 6.480564177036285400e-02 -3.166303634643554688e-01 -7.554872334003448486e-02 9.043562412261962891e-02 3.308327123522758484e-02 -5.623111873865127563e-02 -1.532655209302902222e-01 -3.617171347141265869e-01 9.641978144645690918e-02 -4.922021180391311646e-02 -1.475336253643035889e-01
-1.572487503290176392e-01 -2.993668019771575928e-01 -1.770671755075454712e-01 -1.214295178651809692e-01 -1.134385690093040466e-01 2.020904272794723511e-01 1.402588486671447754e-01 -2.837664186954498291e-01 -1.012664288282394409e-01 -9.590716660022735596e-02 2.076350152492523193e-01 2.298290282487869263e-01 -6.410373002290725708e-02 -1.384895443916320801e-01 2.108210325241088867e-02 2.450233548879623413e-01 -1.714791953563690186e-01 -6.604467332363128662e-02 -3.971662744879722595e-02 1.603336036205291748e-01 -1.552397310733795166e-01 -1.558534801006317139e-01 -4.170043170452117920e-01 4.891733825206756592e-02 -8.603491634130477905e-02 -1.588237471878528595e-02 -2.493305876851081848e-02 -4.424651712179183960e-02 5.841767042875289917e-02 1.807649582624435425e-01 -6.362607330083847046e-02 -3.878095746040344238e-01
-2.473877817392349243e-01 -2.628184854984283447e-01 -9.164350479841232300e-02 1.627486050128936768e-01 1.302767992019653320e-01 2.791975438594818115e-01 8.595545589923858643e-02 -5.410752445459365845e-02 -4.701255559921264648e-01 -7.482124119997024536e-02 1.094656903296709061e-02 1.983847320079803467e-01 -7.545063644647598267e-02 1.144095584750175476e-01 3.387878462672233582e-02 -2.001451700925827026e-02 1.078819185495376587e-01 -1.445714235305786133e-01 1.241440698504447937e-01 9.450558573007583618e-02 -3.576809465885162354e-01 -1.254614293575286865e-01 -1.187113001942634583e-01 -9.433326125144958496e-02 -5.198779702186584473e-02 1.195574477314949036e-01 -2.776801586151123047e-01 -1.206696555018424988e-01 -1.128549501299858093e-01 -6.989844143390655518e-02 -1.058193854987621307e-02 -3.053348660469055176e-01
-2.633831501007080078e-01 -4.421900808811187744e-01 -1.076062694191932678e-01 2.176553010940551758e-01 -1.006966754794120789e-01 -2.785212695598602295e-01 -3.471908718347549438e-02 -1.106915995478630066e-01 4.493371117860078812e-03 -1.846724748611450195e-01 2.916305065155029297e-01 1.049295365810394287e-01 -4.170157015323638916e-01 -1.542641222476959229e-02 1.347110271453857422e-01 -8.271108567714691162e-02 5.140130594372749329e-02 1.538639217615127563e-01 2.041580379009246826e-01 1.685829013586044312e-01 2.620813250541687012e-02 -1.231856271624565125e-01 -1.147620379924774170e-01 1.298062652349472046e-01 -5.195702984929084778e-02 1.301703900098800659e-01 -4.387923702597618103e-02 -2.468330562114715576e-01 -6.160691753029823303e-02 2.190431952476501465e-02 2.204639092087745667e-02 -1.269092708826065063e-01
-1.780717223882675171e-01 -1.279163807630538940e-01 7.614368945360183716e-02 2.456191480159759521e-01 -6.486314348876476288e-03 -3.240682184696197510e-01 -1.532124429941177368e-01 -2.037330567836761475e-01 -4.132456481456756592e-01 -4.873073846101760864e-02 -1.340430695563554764e-02 -1.252544820308685303e-01 -3.896594345569610596e-01 1.581597775220870972e-01 3.724512755870819092e-01 2.232300117611885071e-02 -4.931910708546638489e-02 -2.175342142581939697e-01 5.494367703795433044e-02 9.034967422485351562e-02 -1.250983029603958130e-01 -1.705519258975982666e-01 -1.204429641366004944e-01 -5.794095247983932495e-02 -8.699943870306015015e-02 8.840259909629821777e-02 1.443518102169036865e-01 7.147718966007232666e-02 -3.859397768974304199e-02 9.350925683975219727e-04 -2.105158120393753052e-01 -1.112684723921120167e-03
-1.597110778093338013e-01 2.907755598425865173e-02 -3.427354395389556885e-01 5.787212774157524109e-02 -1.952764838933944702e-01 4.655343294143676758e-02 2.753108441829681396e-01 -1.593144088983535767e-01 -2.757902145385742188e-01 -8.968406915664672852e-02 1.611282303929328918e-02 2.242742627859115601e-01 -2.730795443058013916e-01 -5.920889601111412048e-02 4.085614532232284546e-02 1.746683940291404724e-02 3.295528292655944824e-01 -1.849552839994430542e-01 -2.765375189483165741e-03 3.346281051635742188e-01 -5.815944075584411621e-02 -1.737541854381561279e-01 -2.205357104539871216e-01 2.695691958069801331e-02 -2.490660250186920166e-01 3.281667083501815796e-02 -6.592225283384323120e-02 -7.786457240581512451e-02 7.973073422908782959e-02 7.538170367479324341e-02 -1.680602431297302246e-01 -2.123734503984451294e-01
4.448474571108818054e-02 7.100781798362731934e-02 -1.023101657629013062e-01 -1.051468253135681152e-01 -5.821090564131736755e-02 -3.507297933101654053e-01 -1.866160482168197632e-01 -1.552665978670120239e-01 -8.268423378467559814e-02 -5.783062428236007690e-02 1.984007805585861206e-01 -6.281344592571258545e-02 2.414235472679138184e-02 -2.617241740226745605e-01 3.001844584941864014e-01 4.389394074678421021e-02 -1.697340458631515503e-01 -1.380943953990936279e-01 2.042952328920364380e-01 4.193486273288726807e-01 1.418608576059341431e-01 -7.253502309322357178e-02 -3.431435227394104004e-01 -1.547075808048248291e-01 5.386875011026859283e-03 2.449228614568710327e-02 -6.494361907243728638e-02 -5.277184024453163147e-02 2.783550918102264404e-01 -1.799989119172096252e-02 -1.586849689483642578e-01 -1.683994531631469727e-01
2.030311971902847290e-01 -3.032449483871459961e-01 -1.318448334932327271e-01 1.748683601617813110e-01 7.155306637287139893e-02 2.256956696510314941e-01 -8.514664135873317719e-03 -2.806200087070465088e-01 -1.630951315164566040e-01 -6.021686643362045288e-02 -9.756059199571609497e-02 -2.114564329385757446e-01 -2.538950443267822266e-01 9.965874254703521729e-02 2.338002622127532959e-01 7.518213987350463867e-02 -1.302470415830612183e-01 -1.626058220863342285e-01 -1.497612446546554565e-01 3.980533182621002197e-01 5.744159594178199768e-02 -3.277859091758728027e-02 -8.918211609125137329e-02 2.484122067689895630e-01 -6.196301896125078201e-03 -1.859063208103179932e-01 -5.488622467964887619e-03 -3.018081188201904297e-01 1.590889394283294678e-01 8.770352602005004883e-02 8.229961991310119629e-02 -3.169943764805793762e-02
-4.866177588701248169e-02 -3.875964283943176270e-01 -2.021622359752655029e-01 1.666100881993770599e-02 -1.063179820775985718e-01 -4.434362053871154785e-01 -3.657876849174499512e-01 -1.433359384536743164e-01 -1.341184675693511963e-01 6.816254556179046631e-02 -1.362219154834747314e-01 -8.504249900579452515e-02 -1.882849782705307007e-01 9.336861222982406616e-02 -1.254982948303222656e-01 8.790451288223266602e-02 7.343642413616180420e-02 -8.667846024036407471e-02 -5.558373406529426575e-03 3.127638101577758789e-01 -5.705652013421058655e-02 9.561945497989654541e-02 -2.159906625747680664e-01 7.682916522026062012e-02 -1.540125161409378052e-02 3.153997361660003662e-01 -1.630045175552368164e-01 -5.857088416814804077e-02 1.947101578116416931e-02 -3.015703335404396057e-02 -1.024496033787727356e-01 -1.033900156617164612e-01
1.847902387380599976e-01 1.032280176877975464e-01 -1.011767759919166565e-01 1.228027716279029846e-01 2.673923671245574951e-01 7.660856097936630249e-02 -2.500710189342498779e-01 -2.891750931739807129e-01 -2.200010567903518677e-01 7.122119516134262085e-02 -2.011159211397171021e-01 -1.915543526411056519e-01 -1.437383741140365601e-01 -7.405974715948104858e-02 1.758178621530532837e-01 -4.451897367835044861e-02 -1.190052926540374756e-02 -1.172695159912109375e-01 1.825391501188278198e-01 -1.281108707189559937e-01 -3.748758137226104736e-01 -1.125648990273475647e-01 -3.180722296237945557e-01 1.831389665603637695e-01 9.848169051110744476e-03 1.293718963861465454e-01 -5.513482913374900818e-02 -2.087255120277404785e-01 -2.416723221540451050e-01 1.085307672619819641e-01 -1.734544336795806885e-01 -3.808712586760520935e-02
-3.984898701310157776e-02 -2.529422938823699951e-01 -1.183728799223899841e-01 1.939520426094532013e-02 9.582315385341644287e-02 6.913908571004867554e-02 -3.244749307632446289e-01 -1.704818308353424072e-01 -4.400766268372535706e-02 -1.296936422586441040e-01 -3.045767731964588165e-02 -1.867185086011886597e-01 -4.016897082328796387e-01 -1.187311336398124695e-01 2.035038024187088013e-01 -2.816908061504364014e-01 -8.067449927330017090e-02 1.984894089400768280e-02 3.575322926044464111e-01 7.924776524305343628e-02 -2.493856549263000488e-01 9.803521633148193359e-02 -1.508458256721496582e-01 -2.803953737020492554e-02 1.009053066372871399e-01 7.961952686309814453e-02 -2.155216634273529053e-01 -1.835230588912963867e-01 4.797694832086563110e-02 2.333572506904602051e-01 -1.632568687200546265e-01 -6.746315956115722656e-02
-3.356365561485290527e-01 -1.761996001005172729e-01 -4.745128378272056580e-02 -5.683785304427146912e-02 1.040459610521793365e-02 2.111458331346511841e-01 -3.492062091827392578e-01 -1.256650835275650024e-01 -6.645929813385009766e-02 3.675422444939613342e-02 1.752854734659194946e-01 -2.131329029798507690e-01 -7.952324301004409790e-02 -7.577382773160934448e-02 1.089707463979721069e-01 -2.480568364262580872e-02 6.767964363098144531e-02 -1.461301594972610474e-01 7.676561176776885986e-02 2.720460295677185059e-01 -2.486764788627624512e-01 6.701295077800750732e-02 -7.933462411165237427e-02 3.234726935625076294e-02 1.842178106307983398e-01 -1.332073472440242767e-03 1.294747292995452881e-01 -2.624556422233581543e-01 1.152803152799606323e-01 2.510519623756408691e-01 -3.675532341003417969e-01 -2.267465889453887939e-01
-1.473817136138677597e-02 -2.257459908723831177e-01 -4.028483033180236816e-01 -1.223797202110290527e-01 2.115629315376281738e-01 7.510868459939956665e-02 -2.623922824859619141e-01 -4.067910015583038330e-01 -1.196289733052253723e-01 -6.240652129054069519e-02 1.405477374792098999e-01 -5.699795484542846680e-02 1.489329189062118530e-01 7.780179381370544434e-02 1.260159611701965332e-01 -2.066068537533283234e-02 -9.459794312715530396e-02 2.553589828312397003e-02 1.616245694458484650e-02 1.443293094635009766e-01 2.046026848256587982e-02 1.918002814054489136e-01 -3.093787133693695068e-01 -1.403343677520751953e-01 6.379518657922744751e-02 2.420220226049423218e-01 -1.796904057264328003e-01 -2.178852260112762451e-01 -5.400680005550384521e-02 -2.354506254196166992e-01 1.245447099208831787e-01 3.872682526707649231e-02
-1.635084450244903564e-01 -2.716001868247985840e-02 -3.689498454332351685e-02 2.356758266687393188e-01 1.667942553758621216e-01 -1.203952655196189880e-01 -1.991740241646766663e-02 -3.872987926006317139e-01 -1.287685185670852661e-01 1.272626370191574097e-01 3.006167709827423096e-01 -2.502835094928741455e-01 -2.087145894765853882e-01 1.224731206893920898e-01 4.426148235797882080e-01 5.466510728001594543e-02 1.815153658390045166e-01 6.501280702650547028e-03 -2.187857478857040405e-01 1.316777914762496948e-01 1.845023930072784424e-01 -1.229981034994125366e-01 -5.704348534345626831e-02 1.174920797348022461e-01 8.653213828802108765e-02 1.116036400198936462e-01 -2.002664655447006226e-01 -3.485133405774831772e-03 -5.480403453111648560e-02 3.065497428178787231e-02 -6.446995306760072708e-03 -2.262572348117828369e-01
-2.284095734357833862e-01 -4.781751334667205811e-01 -7.865700870752334595e-02 3.886763751506805420e-02 1.323234736919403076e-01 -1.109388694167137146e-01 2.027009380981326103e-03 -8.621774613857269287e-02 -1.947557479143142700e-01 -3.187411427497863770e-01 1.645457446575164795e-01 1.522387862205505371e-01 -2.040542066097259521e-01 4.433732479810714722e-02 2.927515888586640358e-03 -2.134192287921905518e-01 1.378487348556518555e-01 -1.666529625654220581e-01 -4.198361188173294067e-02 2.721836268901824951e-01 1.185892894864082336e-01 -8.641584217548370361e-02 -2.582771480083465576e-01 2.918930649757385254e-01 1.834541559219360352e-01 9.415244311094284058e-02 -5.284356418997049332e-03 -1.558857411146163940e-01 -1.356789767742156982e-01 1.142338961362838745e-01 2.612679265439510345e-02 -1.538139674812555313e-02
-5.527654290199279785e-02 -8.602105826139450073e-02 -2.282902449369430542e-01 2.494495734572410583e-02 -1.160928234457969666e-01 1.328344196081161499e-01 -1.767950952053070068e-01 -2.079745531082153320e-01 -1.406929939985275269e-01 -1.224178001284599304e-01 1.336536929011344910e-02 -2.775808274745941162e-01 -5.006061196327209473e-01 9.749433398246765137e-02 1.497418880462646484e-01 -7.534002512693405151e-02 1.234853789210319519e-01 -9.162456542253494263e-02 5.335902422666549683e-02 2.499352991580963135e-01 -2.298639565706253052e-01 1.480721831321716309e-01 2.337690293788909912e-01 -9.425731003284454346e-02 1.463270001113414764e-02 5.719928815960884094e-02 1.037073060870170593e-01 -1.461066305637359619e-01 -1.012254413217306137e-02 3.197460174560546875e-01 -1.342444270849227905e-01 -2.185165435075759888e-01
1.641955673694610596e-01 -1.184396073222160339e-01 -2.341824620962142944e-01 -8.126148954033851624e-03 -3.391673415899276733e-02 9.258983656764030457e-03 -1.883607804775238037e-01 -4.223463535308837891e-01 1.893177255988121033e-02 2.252438217401504517e-01 2.716236114501953125e-01 2.452091425657272339e-01 -1.151208579540252686e-01 3.756939247250556946e-02 2.591181099414825439e-01 6.615606602281332016e-03 -7.507057487964630127e-02 -7.514365017414093018e-02 -3.260629624128341675e-02 -2.237409353256225586e-02 -2.257119715213775635e-01 -2.408650964498519897e-01 -2.280357331037521362e-01 -1.066597774624824524e-01 -1.893353462219238281e-01 5.212753638625144958e-02 -1.430840343236923218e-01 -1.916640400886535645e-01 2.148406803607940674e-01 3.064206838607788086e-01 -1.685298047959804535e-02 2.949467301368713379e-02
-6.191730126738548279e-02 -4.704039543867111206e-02 -3.680394589900970459e-01 9.867738187313079834e-02 -1.969436854124069214e-01 3.288721293210983276e-02 -3.330873847007751465e-01 -4.586901366710662842e-01 -3.523951768875122070e-02 -6.054252386093139648e-02 -3.108949027955532074e-02 1.511584669351577759e-01 -3.748183697462081909e-02 1.293063759803771973e-01 6.712330132722854614e-02 7.835314422845840454e-02 -2.850845158100128174e-01 -2.996035516262054443e-01 5.435791239142417908e-02 2.366955429315567017e-01 -6.299351900815963745e-02 -6.202101334929466248e-02 5.821893736720085144e-02 1.898521929979324341e-01 -1.345826834440231323e-01 2.313817385584115982e-03 2.189268171787261963e-01 -1.929658502340316772e-01 -2.745845913887023926e-02 1.100745424628257751e-01 -2.807820774614810944e-02 -1.893514543771743774e-01
-6.543483585119247437e-02 -1.541714370250701904e-01 -2.575763463973999023e-01 -8.424901962280273438e-02 -2.755296826362609863e-01 2.018648833036422729e-01 7.712831348180770874e-02 -3.668982386589050293e-01 -2.026520669460296631e-01 1.479085255414247513e-02 9.405593574047088623e-02 2.633279860019683838e-01 6.106414273381233215e-02 -7.778851687908172607e-02 1.064526587724685669e-01 1.169668734073638916e-01 -1.668148487806320190e-01 -2.221294790506362915e-01 -2.059375047683715820e-01 1.267047971487045288e-01 -2.444133162498474121e-01 -2.873139642179012299e-02 -3.417935371398925781e-01 3.040321916341781616e-02 -1.027332097291946411e-01 -6.923393905162811279e-02 -1.385645475238561630e-02 -4.641872644424438477e-02 6.804766599088907242e-03 7.512063719332218170e-03 -1.597812324762344360e-01 -3.601921796798706055e-01
-6.325115263462066650e-02 -2.425618618726730347e-01 -2.058669626712799072e-01 9.628605097532272339e-02 2.214787760749459267e-03 5.868654698133468628e-02 -2.653747797012329102e-01 -3.647943735122680664e-01 -3.362793624401092529e-01 -4.395950958132743835e-02 2.109291255474090576e-01 -2.676579728722572327e-02 2.863997220993041992e-02 3.088477551937103271e-01 2.259717285633087158e-01 5.235590785741806030e-02 -1.442084908485412598e-01 -1.196214109659194946e-01 2.005224972963333130e-01 9.733611345291137695e-02 1.739730834960937500e-01 -1.013908162713050842e-01 -1.070933565497398376e-01 4.590896889567375183e-02 1.157835423946380615e-01 -1.648819446563720703e-01 -1.273267716169357300e-01 -1.427130252122879028e-01 -1.839955300092697144e-01 -7.985533028841018677e-02 -1.341450661420822144e-01 -3.066245019435882568e-01
1.675280928611755371e-01 -9.774854779243469238e-02 -2.902318239212036133e-01 4.705236479640007019e-02 -8.091425895690917969e-02 6.771257147192955017e-03 -2.637790739536285400e-01 -5.852936506271362305e-01 -1.058957278728485107e-01 6.196829676628112793e-02 -1.443254053592681885e-01 4.201206192374229431e-02 -1.137968376278877258e-01 2.925730049610137939e-01 5.826253071427345276e-02 9.608042240142822266e-02 -2.014034092426300049e-01 -2.004969716072082520e-01 4.652220383286476135e-02 2.211989462375640869e-01 -1.834347546100616455e-01 3.695229813456535339e-02 -7.641856372356414795e-02 1.469611525535583496e-01 3.067908622324466705e-02 8.900167047977447510e-02 2.511497735977172852e-01 -5.425361916422843933e-02 -1.167320236563682556e-01 7.730124890804290771e-02 2.639335021376609802e-02 -1.374020725488662720e-01
-1.403027325868606567e-01 -1.391343921422958374e-01 -2.074125409126281738e-01 2.994668185710906982e-01 2.615382969379425049e-01 -3.284727409482002258e-02 -1.720345467329025269e-01 -1.890306472778320312e-01 1.163176521658897400e-01 -9.933810681104660034e-02 2.222286537289619446e-02 1.327825933694839478e-01 -1.091442480683326721e-01 1.528972238302230835e-01 3.266874551773071289e-01 -3.173585981130599976e-02 -1.564623266458511353e-01 -1.066063195466995239e-01 2.108960226178169250e-02 2.403837144374847412e-01 5.683160573244094849e-02 -8.757814066484570503e-05 -5.825232267379760742e-01 -5.395797267556190491e-02 4.574756696820259094e-02 -9.321404248476028442e-02 -1.023735031485557556e-01 -1.936773955821990967e-02 -1.138062253594398499e-01 8.645933866500854492e-02 3.244658699259161949e-03 -1.651612371206283569e-01
2.451338171958923340e-01 -9.791625291109085083e-02 -1.511761546134948730e-01 1.609123498201370239e-01 -1.044547334313392639e-01 -4.940934013575315475e-03 -9.676355868577957153e-02 -2.966321706771850586e-01 -2.249539270997047424e-02 -1.629169583320617676e-01 4.075091779232025146e-01 -2.306093573570251465e-01 -1.623623520135879517e-01 -5.167070403695106506e-02 2.437022924423217773e-01 2.406367845833301544e-02 1.008698344230651855e-01 -6.943862885236740112e-02 -4.647797346115112305e-02 3.389781415462493896e-01 1.694051474332809448e-01 -1.887905225157737732e-02 -9.834656119346618652e-02 1.450199037790298462e-01 -9.279709309339523315e-02 -1.233786270022392273e-01 -1.577866971492767334e-01 -3.228514790534973145e-01 2.723148167133331299e-01 -4.632676951587200165e-03 1.270903944969177246e-01 -5.366283282637596130e-02
-2.523531317710876465e-01 -2.791198194026947021e-01 -9.141744673252105713e-02 1.411456465721130371e-01 -1.979838162660598755e-01 -3.718923777341842651e-02 -1.605672687292098999e-01 -9.972457587718963623e-02 -1.075735241174697876e-01 1.537208110094070435e-01 3.094183206558227539e-01 5.336319655179977417e-02 -2.237049341201782227e-01 -1.702363193035125732e-01 2.209298610687255859e-01 1.129962876439094543e-01 1.499434858560562134e-01 3.819345310330390930e-02 1.805496513843536377e-01 2.695728838443756104e-01 3.414998948574066162e-02 9.360929578542709351e-02 -4.330946803092956543e-01 -1.798576093278825283e-03 -1.801275312900543213e-01 1.699929684400558472e-01 -1.296267062425613403e-01 -2.038075178861618042e-01 1.742051797918975353e-03 1.412952095270156860e-01 1.631670072674751282e-02 -1.131414324045181274e-01
2.552626840770244598e-02 -1.629409492015838623e-01 -1.400989890098571777e-01 1.750748604536056519e-01 -9.111139923334121704e-02 2.365506626665592194e-02 -8.448645472526550293e-02 4.340667650103569031e-02 -2.234052717685699463e-01 -1.090985834598541260e-01 1.322287470102310181e-01 8.394304662942886353e-02 -2.751863002777099609e-01 1.167192906141281128e-01 2.192905247211456299e-01 -8.784060925245285034e-02 2.836989797651767731e-02 -2.819573283195495605e-01 -5.042146518826484680e-02 1.681852638721466064e-01 2.011320590972900391e-01 7.172292470932006836e-02 5.271593481302261353e-02 2.386487647891044617e-02 8.338347077369689941e-02 -1.519533395767211914e-01 -1.370744258165359497e-01 -2.497490644454956055e-01 -9.977384656667709351e-02 4.991559088230133057e-01 -3.733414411544799805e-01 -5.793160945177078247e-02
-9.544432908296585083e-02 -3.326540291309356689e-01 -8.232457190752029419e-02 1.345200240612030029e-01 1.050490513443946838e-01 2.393361926078796387e-02 -1.502153873443603516e-01 -2.326962798833847046e-01 -1.858915835618972778e-01 6.634349375963211060e-02 3.589454293251037598e-01 4.497515037655830383e-02 -2.657963428646326065e-03 1.107189059257507324e-01 2.713484466075897217e-01 1.383262034505605698e-02 4.767875187098979950e-03 -7.691362500190734863e-02 2.520864903926849365e-01 4.258469939231872559e-01 7.577650249004364014e-02 3.254638239741325378e-02 -3.277475535869598389e-01 -3.266840428113937378e-02 -3.373619168996810913e-02 -1.908172070980072021e-01 -7.252200692892074585e-02 1.594732999801635742e-01 -1.233240310102701187e-02 1.437047123908996582e-01 -2.053330987691879272e-01 -1.174966618418693542e-01
-1.985276490449905396e-01 -2.041866332292556763e-01 -3.207485079765319824e-01 -2.018032036721706390e-02 -1.212891265749931335e-01 -3.443087935447692871e-01 -1.819455027580261230e-01 -2.465953975915908813e-01 -1.770827025175094604e-01 -9.571823477745056152e-02 2.058046162128448486e-01 9.755156934261322021e-02 -1.037784591317176819e-01 5.900831148028373718e-02 5.224532634019851685e-02 -1.014231964945793152e-01 -2.919875681400299072e-01 1.290986835956573486e-01 -1.330715864896774292e-01 1.678393930196762085e-01 6.741926819086074829e-02 -2.403413131833076477e-02 -3.825721740722656250e-01 3.900187322869896889e-03 1.040443405508995056e-01 -1.592383384704589844e-01 -1.521799415349960327e-01 -1.399889886379241943e-01 -1.884732395410537720e-01 1.260185427963733673e-02 -2.042254805564880371e-01 1.146585419774055481e-01
-1.119699254631996155e-01 -1.393695473670959473e-01 8.339986950159072876e-02 2.925497591495513916e-01 -3.113289549946784973e-02 3.920992463827133179e-02 1.062654256820678711e-01 -1.291203498840332031e-01 -9.710265696048736572e-02 -6.030940264463424683e-02 1.110311523079872131e-01 1.890680193901062012e-01 -2.637846171855926514e-01 -4.170076921582221985e-02 1.835608631372451782e-01 -1.406114399433135986e-01 -2.336933314800262451e-01 -2.873448096215724945e-02 -7.635282725095748901e-02 2.662175893783569336e-01 -1.971111744642257690e-01 6.191636249423027039e-02 -2.663094997406005859e-01 5.232025682926177979e-02 -5.835845321416854858e-02 -1.058613955974578857e-01 -2.277199029922485352e-01 -4.719013273715972900e-01 -2.485778033733367920e-01 -1.339972019195556641e-01 -5.302573740482330322e-02 -1.972226053476333618e-01
-1.068550944328308105e-01 -3.499219715595245361e-01 -8.398298919200897217e-02 7.999484241008758545e-02 -8.278433978557586670e-02 -1.857434958219528198e-01 -1.250748038291931152e-01 -1.560435742139816284e-01 9.018978103995323181e-03 1.379868984222412109e-01 1.333656162023544312e-01 -2.128630429506301880e-01 1.632916182279586792e-02 5.335209891200065613e-02 2.400667369365692139e-01 -3.628884553909301758e-01 -6.539925187826156616e-02 -1.103410944342613220e-01 -2.963170409202575684e-01 -2.490814588963985443e-02 -1.269150525331497192e-01 -4.314725100994110107e-02 -1.549693495035171509e-01 -5.091428011655807495e-02 -3.269262909889221191e-01 -2.067348174750804901e-02 1.977071166038513184e-02 -4.088484644889831543e-01 -5.336666107177734375e-02 1.338493376970291138e-01 1.571009121835231781e-02 -2.266393005847930908e-01
-1.280248612165451050e-01 -2.079082727432250977e-01 -3.259981572628021240e-01 -7.356301695108413696e-02 -1.421877145767211914e-01 -1.836579740047454834e-01 2.869603782892227173e-02 -1.995430886745452881e-01 -2.465641349554061890e-01 3.324669599533081055e-02 6.173506379127502441e-02 -1.423724144697189331e-01 2.610210701823234558e-02 -2.566237449645996094e-01 1.511235833168029785e-01 1.822120547294616699e-01 -5.892616137862205505e-02 -1.192662119865417480e-01 -1.435795575380325317e-01 -2.691860198974609375e-01 -2.660709898918867111e-03 1.601783744990825653e-02 -3.082568347454071045e-01 1.456535011529922485e-01 1.460641920566558838e-01 3.125446140766143799e-01 1.384408958256244659e-02 -1.661603450775146484e-01 -8.624712377786636353e-02 5.382276698946952820e-02 -2.803955040872097015e-02 -3.746156096458435059e-01
9.655353426933288574e-02 -1.265515387058258057e-01 -2.497946768999099731e-01 3.756903484463691711e-02 -5.877150967717170715e-02 1.144037861377000809e-02 -4.464325606822967529e-01 -3.908693790435791016e-01 -3.015603125095367432e-01 1.832360625267028809e-01 4.393573384732007980e-03 2.260039597749710083e-01 1.130727678537368774e-02 1.415096074342727661e-01 6.433919072151184082e-02 -2.770088240504264832e-02 -2.786370217800140381e-01 -2.032127827405929565e-01 -2.118793874979019165e-02 1.641399711370468140e-01 -8.073762804269790649e-02 -5.976766720414161682e-02 -1.166655942797660828e-01 2.344703972339630127e-01 -8.457578718662261963e-02 8.616229891777038574e-02 2.430901676416397095e-01 -8.431863039731979370e-02 -1.650127470493316650e-01 -2.389362268149852753e-02 -1.078203916549682617e-01 -9.648233652114868164e-02
2.156991660594940186e-01 -1.455008685588836670e-01 -1.000839695334434509e-01 -7.361359149217605591e-02 -2.512781918048858643e-01 -3.958264365792274475e-02 -7.333919405937194824e-02 -1.976219415664672852e-01 -1.007381677627563477e-01 -3.336242139339447021e-01 2.139012515544891357e-01 -1.487586498260498047e-01 -1.135011985898017883e-01 -6.206507980823516846e-02 1.524390131235122681e-01 -4.469313099980354309e-02 -1.561067253351211548e-01 -3.911247253417968750e-01 -2.078779488801956177e-01 1.816383600234985352e-01 -1.687557697296142578e-01 -1.312797665596008301e-01 -3.276408016681671143e-01 -1.518580317497253418e-01 2.967410981655120850e-01 6.900081783533096313e-02 -5.734873190522193909e-02 2.203478664159774780e-02 1.487595140933990479e-01 9.549085982143878937e-03 -1.671270579099655151e-01 -1.518292352557182312e-03
-2.411574572324752808e-01 -4.674408137798309326e-01 -5.532035976648330688e-02 1.494659334421157837e-01 4.759369045495986938e-02 4.319810867309570312e-02 1.423096060752868652e-01 -1.237930953502655029e-01 -1.702691018581390381e-01 -2.060198038816452026e-02 1.625529378652572632e-01 -1.146339103579521179e-01 -3.181124031543731689e-01 1.424335837364196777e-01 1.752271205186843872e-01 -5.875096470117568970e-02 -8.381153643131256104e-02 -2.712163329124450684e-01 -3.612459078431129456e-02 2.042111158370971680e-01 1.742596626281738281e-01 -4.828897863626480103e-02 -2.294392138719558716e-01 3.014461994171142578e-01 2.917671501636505127e-01 5.931003019213676453e-02 -1.038970798254013062e-01 -1.617236882448196411e-01 -2.021346613764762878e-02 8.528988808393478394e-02 2.305715531110763550e-02 2.149025909602642059e-03
-9.734135121107101440e-02 -4.458918273448944092e-01 -4.585528671741485596e-01 -1.160283805802464485e-03 1.128627806901931763e-01 1.152998115867376328e-02 -2.380883544683456421e-01 -3.173179030418395996e-01 7.218852173537015915e-03 -1.925528645515441895e-01 2.888981811702251434e-02 1.485251784324645996e-01 -1.172340437769889832e-01 -1.055565401911735535e-01 -6.215162202715873718e-02 -1.767203658819198608e-01 4.860948398709297180e-02 -1.932155191898345947e-01 -9.187154937535524368e-04 1.520704030990600586e-01 1.035510152578353882e-01 7.892691344022750854e-02 -2.174586355686187744e-01 -2.259676717221736908e-02 -1.850277781486511230e-01 -2.042606174945831299e-01 -1.412423849105834961e-01 -8.182696253061294556e-02 -3.616479039192199707e-02 6.964471191167831421e-02 -5.725337937474250793e-02 -2.270942926406860352e-01
1.237049549818038940e-01 -1.835588365793228149e-01 1.490345411002635956e-02 4.457882791757583618e-02 2.487059496343135834e-02 8.607997745275497437e-02 -3.957371115684509277e-01 -2.724299132823944092e-01 -1.598149240016937256e-01 -9.611576050519943237e-02 4.996115341782569885e-02 -2.306452840566635132e-01 -3.343949615955352783e-01 -1.496502906084060669e-01 1.035778298974037170e-01 -2.264472097158432007e-01 -1.957149803638458252e-01 1.203120127320289612e-02 -6.312288343906402588e-03 1.209163572639226913e-02 -2.027952522039413452e-01 -3.027106076478958130e-02 -1.110170483589172363e-01 1.150346770882606506e-01 3.297661989927291870e-02 6.706584990024566650e-02 -3.517220020294189453e-01 -1.185032501816749573e-01 4.235423728823661804e-02 2.858818769454956055e-01 -4.631178919225931168e-03 -3.002163171768188477e-01
1.201039738953113556e-02 -5.599055886268615723e-01 -2.806752622127532959e-01 6.950104981660842896e-02 -1.910515427589416504e-01 -2.293545603752136230e-01 -8.833819627761840820e-02 -1.424658950418233871e-02 -2.100771665573120117e-01 8.904475718736648560e-03 3.535510301589965820e-01 4.107899591326713562e-02 5.130713060498237610e-02 -9.523795545101165771e-02 3.019828721880912781e-02 -1.625145524740219116e-01 9.945910423994064331e-02 3.994278237223625183e-02 -6.782970577478408813e-02 3.813554346561431885e-02 -7.929363101720809937e-02 6.224733311682939529e-03 -2.360078543424606323e-01 -2.846463322639465332e-01 -2.693484723567962646e-02 1.623209565877914429e-01 5.259489268064498901e-02 -2.523382604122161865e-01 -4.900355264544487000e-02 1.282602399587631226e-01 1.346505582332611084e-01 -6.803866475820541382e-02
-3.335342183709144592e-02 -1.795339211821556091e-02 -1.533723324537277222e-01 -2.778253518044948578e-03 2.557810023427009583e-02 -1.688932329416275024e-01 -1.608018279075622559e-01 -6.170171126723289490e-02 -2.853177785873413086e-01 2.235182672739028931e-01 -9.410456568002700806e-02 -1.761255040764808655e-02 1.725463420152664185e-01 2.870287932455539703e-02 2.700611650943756104e-01 1.727945357561111450e-01 1.788978651165962219e-02 -2.241757363080978394e-01 -7.605871651321649551e-03 3.346810936927795410e-01 1.618384732864797115e-03 -2.090682983398437500e-01 -2.935556769371032715e-01 -9.315858781337738037e-02 1.161790192127227783e-01 -2.631347179412841797e-01 -6.877449899911880493e-02 -1.880451887845993042e-01 1.947476416826248169e-01 3.737633526325225830e-01 -1.986439973115921021e-01 -3.388575091958045959e-02
8.569448441267013550e-02 9.739181399345397949e-02 -1.398525983095169067e-01 2.181444615125656128e-01 3.371430933475494385e-01 4.748865962028503418e-02 -1.193241104483604431e-01 -1.451842337846755981e-01 -1.689106822013854980e-01 7.823076099157333374e-02 -1.289495527744293213e-01 -2.100964337587356567e-01 6.822050362825393677e-02 -1.614871323108673096e-01 2.431302666664123535e-01 8.071306161582469940e-03 -1.788326799869537354e-01 -6.989490240812301636e-02 3.595544723793864250e-03 1.419412344694137573e-01 -3.479733467102050781e-01 1.300585223361849785e-03 -1.295956522226333618e-01 3.928185105323791504e-01 1.269934773445129395e-01 -7.280398160219192505e-02 6.188634410500526428e-02 -1.986093223094940186e-01 3.603535518050193787e-02 1.940684020519256592e-01 -1.527084708213806152e-01 -3.213402926921844482e-01
-2.125231474637985229e-01 -1.706335246562957764e-01 -1.127231791615486145e-01 3.677720129489898682e-01 -1.740768551826477051e-01 4.477629065513610840e-02 -1.310234218835830688e-01 -3.273823857307434082e-01 -1.945051252841949463e-01 6.959866732358932495e-02 -1.592053622007369995e-01 1.482317894697189331e-01 6.883538514375686646e-02 -2.179986685514450073e-01 -3.050643019378185272e-02 1.218747645616531372e-01 1.122791245579719543e-01 -6.503145396709442139e-02 5.901273339986801147e-02 1.911439597606658936e-01 7.069096714258193970e-02 -1.264561414718627930e-01 -1.563173681497573853e-01 -1.024610549211502075e-01 2.939759567379951477e-02 1.894375532865524292e-01 2.518163919448852539e-01 -2.108401507139205933e-01 8.530105650424957275e-02 1.484673917293548584e-01 -2.360516935586929321e-01 -3.473172187805175781e-01
-1.004382893443107605e-01 -1.941017210483551025e-01 -3.263394832611083984e-01 5.388396605849266052e-02 1.290086805820465088e-01 -2.024272680282592773e-01 -3.867436945438385010e-01 -2.165966928005218506e-01 -1.832219213247299194e-01 1.241169124841690063e-01 5.804321262985467911e-03 -2.000427246093750000e-01 -7.373958081007003784e-02 1.265315264463424683e-01 4.505841434001922607e-02 -1.819530725479125977e-01 7.958091050386428833e-02 6.452716141939163208e-02 2.342245914041996002e-02 3.489680588245391846e-01 -1.690043210983276367e-01 4.849841445684432983e-02 -5.976784229278564453e-02 3.678027689456939697e-01 -3.218868747353553772e-02 1.450807154178619385e-01 -1.013219207525253296e-01 -1.537073552608489990e-01 -6.360159814357757568e-02 -9.484618157148361206e-02 -2.673998475074768066e-01 -3.164497436955571175e-03
-2.609305679798126221e-01 -4.559086561203002930e-01 -1.110705882310867310e-01 1.855889260768890381e-01 -3.806448949035257101e-04 2.124429494142532349e-01 -2.136622555553913116e-02 -1.786823123693466187e-01 -1.744204610586166382e-01 -2.186555713415145874e-01 2.815256714820861816e-01 -8.994755148887634277e-02 -2.932347357273101807e-01 1.094285026192665100e-01 1.183600425720214844e-01 -1.591269820928573608e-01 1.419405937194824219e-01 -1.785294115543365479e-01 -8.482476323843002319e-02 -4.306970909237861633e-02 -1.185267348773777485e-03 -6.896568089723587036e-02 -3.168179392814636230e-01 1.985107958316802979e-01 1.706254929304122925e-01 1.269221007823944092e-01 -4.148007184267044067e-02 -6.833662092685699463e-02 7.928874343633651733e-02 1.755527704954147339e-01 -3.725180029869079590e-02 3.436532989144325256e-02
2.981559745967388153e-02 -1.142987534403800964e-01 -1.651601940393447876e-01 2.629186809062957764e-01 2.437176927924156189e-02 1.528893113136291504e-01 -1.237250640988349915e-01 -2.718784511089324951e-01 -2.136612124741077423e-02 1.034632325172424316e-01 9.891132265329360962e-02 -1.043592840433120728e-01 -3.619037270545959473e-01 -6.455022841691970825e-02 1.224172562360763550e-01 -1.931720525026321411e-01 8.424104191362857819e-03 1.983157992362976074e-01 2.138122469186782837e-01 1.295189261436462402e-01 -1.798501610755920410e-01 2.167393118143081665e-01 -1.049748882651329041e-01 -5.560490489006042480e-02 3.100226521492004395e-01 2.421238124370574951e-01 -1.957878023386001587e-01 -3.375186622142791748e-01 1.820855736732482910e-01 1.171595007181167603e-01 1.830766163766384125e-02 -8.740022033452987671e-02
-2.359693348407745361e-01 -4.277896136045455933e-02 -1.781160533428192139e-01 2.298354208469390869e-01 -1.541720330715179443e-01 -2.570052444934844971e-01 -2.695583403110504150e-01 -4.919178411364555359e-02 -1.077782129868865013e-03 2.063691802322864532e-02 2.526110112667083740e-01 1.151621788740158081e-01 3.027385473251342773e-02 1.112311482429504395e-01 1.184558123350143433e-01 -4.179830849170684814e-02 -7.619337644428014755e-03 -2.400470376014709473e-01 1.156984493136405945e-01 2.800752222537994385e-01 -4.099437221884727478e-02 1.473950147628784180e-01 -1.557596325874328613e-01 6.319265812635421753e-02 -1.301297824829816818e-02 1.722429394721984863e-01 -9.105019271373748779e-02 -1.522725969552993774e-01 2.843840718269348145e-01 3.760471642017364502e-01 -3.018079996109008789e-01 -1.030052155256271362e-01
1.547749787569046021e-01 -8.688854426145553589e-02 -1.921672374010086060e-02 5.455173179507255554e-02 2.330874092876911163e-02 -7.901630550622940063e-02 -3.945998251438140869e-01 -2.160870581865310669e-01 -1.208700835704803467e-01 -6.190422549843788147e-02 -1.721311174333095551e-02 -1.099527105689048767e-01 -2.269429415464401245e-01 -2.130908668041229248e-01 2.647345662117004395e-01 -3.559927344322204590e-01 -4.544438421726226807e-02 -1.388021707534790039e-01 1.853856295347213745e-01 -4.812572523951530457e-02 -2.732570283114910126e-02 1.512954831123352051e-01 -2.281695976853370667e-02 9.869740158319473267e-02 2.086804807186126709e-01 1.583374589681625366e-01 -1.966200619935989380e-01 -3.323788046836853027e-01 1.335784643888473511e-01 2.742565870285034180e-01 4.477535374462604523e-03 -1.692913025617599487e-01
8.309509605169296265e-03 1.152562350034713745e-01 -4.461785852909088135e-01 2.345781475305557251e-01 1.211066544055938721e-01 -2.575279772281646729e-01 -2.878323569893836975e-02 -1.500744074583053589e-01 3.479868173599243164e-02 -3.985192254185676575e-02 -1.016263291239738464e-01 7.747590541839599609e-02 8.304493129253387451e-02 -1.417029649019241333e-01 4.161652326583862305e-01 -6.322647631168365479e-02 -1.466960608959197998e-01 -2.425258792936801910e-02 2.600441277027130127e-01 8.625975996255874634e-02 -1.621399968862533569e-01 -2.234358638525009155e-01 8.510526269674301147e-02 -1.025972291827201843e-01 2.102856785058975220e-01 1.185228526592254639e-01 -1.467993706464767456e-01 -1.856768727302551270e-01 -8.568486571311950684e-02 2.129898220300674438e-01 -2.030131369829177856e-01 -7.444008439779281616e-02
8.126589655876159668e-02 -2.876852452754974365e-01 -1.754391193389892578e-01 -7.192654907703399658e-02 1.629859954118728638e-01 7.960309833288192749e-02 1.952975094318389893e-01 -3.512939512729644775e-01 2.611916512250900269e-02 -2.374871969223022461e-01 7.881499826908111572e-02 5.267676711082458496e-02 -2.773024141788482666e-01 6.856240797787904739e-03 2.751670181751251221e-01 -1.922287642955780029e-01 -8.984987437725067139e-02 -3.874910175800323486e-01 1.160199567675590515e-01 3.399183154106140137e-01 1.015637516975402832e-01 -1.170493662357330322e-01 -2.161056697368621826e-01 6.988774985074996948e-02 2.130585610866546631e-01 -4.040097445249557495e-02 1.940990611910820007e-02 -4.482847452163696289e-02 -3.549220040440559387e-02 -3.209323808550834656e-02 -5.658670142292976379e-02 -8.256086707115173340e-02
2.238263189792633057e-01 -2.177536785602569580e-01 -5.937557667493820190e-02 1.773492693901062012e-01 2.845673561096191406e-01 3.547309711575508118e-02 -1.403256803750991821e-01 -1.764301657676696777e-01 -2.356247790157794952e-02 -1.179149150848388672e-01 1.992120742797851562e-01 -6.648416817188262939e-02 -2.208846509456634521e-01 -1.240252703428268433e-01 2.347514182329177856e-01 -1.516483351588249207e-02 1.806423813104629517e-02 1.407730579376220703e-02 -4.685353115200996399e-02 3.306159079074859619e-01 -1.134862676262855530e-01 4.060580581426620483e-02 -3.292771875858306885e-01 2.216387391090393066e-01 3.867812082171440125e-02 -1.519712656736373901e-01 -9.942966513335704803e-03 -2.042954862117767334e-01 3.479012548923492432e-01 5.267343297600746155e-02 2.260542660951614380e-01 -1.758892089128494263e-01
-5.069273710250854492e-02 -1.764440685510635376e-01 -1.239883154630661011e-01 2.508574724197387695e-01 -1.445188820362091064e-01 -5.197221636772155762e-01 -4.521684348583221436e-02 -2.191585674881935120e-02 -2.065879702568054199e-01 5.566346924751996994e-03 3.263699710369110107e-01 -2.326865941286087036e-01 7.988195121288299561e-02 1.454188227653503418e-01 2.230511158704757690e-01 3.043184615671634674e-02 -1.055709794163703918e-01 -3.689816296100616455e-01 7.217343896627426147e-02 1.559145152568817139e-01 -4.842554777860641479e-02 9.705728292465209961e-02 -2.585663460195064545e-02 5.939434841275215149e-02 -5.592331290245056152e-03 2.258914560079574585e-01 1.593657732009887695e-01 1.769906468689441681e-02 4.306583106517791748e-02 1.041961535811424255e-01 -9.563875501044094563e-04 -1.750542372465133667e-01
-3.009963594377040863e-02 -3.506024181842803955e-01 -2.074427902698516846e-01 -1.064145658165216446e-02 1.189842522144317627e-01 1.234085261821746826e-01 -2.325182408094406128e-02 -4.595705494284629822e-02 -1.787147223949432373e-01 1.687033921480178833e-01 2.294564545154571533e-01 1.354502737522125244e-01 -5.627547204494476318e-02 -1.382132023572921753e-01 1.595155596733093262e-01 1.177814528346061707e-01 -2.472405284643173218e-01 -2.440568953752517700e-01 6.517575681209564209e-02 8.262465149164199829e-02 9.627134539186954498e-03 -1.116246432065963745e-01 2.271475829184055328e-02 -1.993537247180938721e-01 -2.951428852975368500e-02 1.656559109687805176e-01 -9.851640788838267326e-04 -2.251303195953369141e-01 3.861875236034393311e-01 2.744592726230621338e-01 -2.231798619031906128e-01 -2.648583352565765381e-01
-3.222529292106628418e-01 -2.284747809171676636e-01 1.361900717020034790e-01 4.584139958024024963e-02 -7.258337736129760742e-02 -8.527634292840957642e-02 -1.204714104533195496e-01 -4.219223856925964355e-01 -2.032678425312042236e-01 3.010560199618339539e-02 1.451338082551956177e-01 -1.448106169700622559e-01 -3.488703072071075439e-01 3.568938374519348145e-02 1.556795239448547363e-01 1.506411582231521606e-01 2.053437829017639160e-01 -1.699073314666748047e-01 7.955628633499145508e-02 -5.739197880029678345e-02 -6.900190562009811401e-02 -1.344813108444213867e-01 -2.695032954216003418e-01 -3.356484696269035339e-03 1.567807644605636597e-01 2.646741271018981934e-01 -1.775398254394531250e-01 3.515847027301788330e-02 -2.202416062355041504e-01 9.467792510986328125e-02 5.075696110725402832e-02 -2.183572575449943542e-02
-1.417034119367599487e-01 -9.392437338829040527e-02 -7.838441431522369385e-02 2.680327296257019043e-01 2.813697047531604767e-02 -1.344857811927795410e-01 1.145770102739334106e-01 -7.969676703214645386e-02 -2.648372650146484375e-01 -5.009349435567855835e-02 8.270438760519027710e-02 -1.115325167775154114e-01 1.849324703216552734e-01 1.017725765705108643e-01 1.472981572151184082e-01 -5.635342001914978027e-02 3.963214531540870667e-02 -2.317932397127151489e-01 6.587824970483779907e-02 1.171023249626159668e-01 -5.374041385948657990e-03 3.285327255725860596e-01 -1.019386574625968933e-01 9.621776640415191650e-02 -7.532010786235332489e-03 4.038233458995819092e-01 -1.961547583341598511e-01 -4.684723317623138428e-01 -1.831666752696037292e-02 1.815589368343353271e-01 -1.733998954296112061e-01 -8.940839022397994995e-02
-1.395859718322753906e-01 -1.343107074499130249e-01 -1.991861164569854736e-01 2.135675698518753052e-01 3.632779419422149658e-02 -7.237245887517929077e-02 1.634830385446548462e-01 -1.576934605836868286e-01 -2.971181273460388184e-01 -1.114718019962310791e-01 2.031858116388320923e-01 1.837129145860671997e-01 1.937281936407089233e-01 1.801900714635848999e-01 7.476161420345306396e-02 3.472100943326950073e-02 1.291046142578125000e-01 -1.375081837177276611e-01 -1.600484848022460938e-01 3.533661738038063049e-02 -3.199115395545959473e-01 3.397083580493927002e-01 -1.176235377788543701e-01 1.303100734949111938e-01 1.224085967987775803e-02 2.839044630527496338e-01 7.677493989467620850e-02 -2.225819230079650879e-01 -1.285858079791069031e-02 1.978056281805038452e-01 -2.306229323148727417e-01 -1.638138443231582642e-01
3.464083746075630188e-02 -4.860373213887214661e-02 -9.739323705434799194e-02 1.094036698341369629e-01 -3.389210626482963562e-02 -2.235601544380187988e-01 -1.663144379854202271e-01 -4.199808835983276367e-01 -1.529767364263534546e-01 -5.923799052834510803e-02 2.837978303432464600e-01 1.890092641115188599e-01 -9.267223626375198364e-02 4.106706753373146057e-02 2.338019013404846191e-01 -4.627387225627899170e-02 1.612395793199539185e-01 -7.783851772546768188e-02 4.123408719897270203e-02 1.540118306875228882e-01 8.279903233051300049e-02 -1.232585906982421875e-01 -2.483484894037246704e-01 -2.855305969715118408e-01 -3.340168297290802002e-01 -9.437237679958343506e-02 -1.418363898992538452e-01 2.812480553984642029e-02 1.627941876649856567e-01 3.142426609992980957e-01 -8.873837441205978394e-02 -1.109865978360176086e-01
-1.262107342481613159e-01 -3.662013411521911621e-01 -2.112849950790405273e-01 8.963964134454727173e-02 -1.237659975886344910e-01 6.766507029533386230e-02 -2.969585359096527100e-01 -1.024781763553619385e-01 1.081361551769077778e-03 -4.962451383471488953e-02 1.823962777853012085e-01 1.467446237802505493e-01 -1.576671600341796875e-01 4.327404499053955078e-02 3.982328772544860840e-01 2.304116487503051758e-01 1.581270694732666016e-01 -1.862059533596038818e-01 -7.885108143091201782e-02 2.697221934795379639e-01 4.721697419881820679e-02 -6.165626645088195801e-02 -2.117883563041687012e-01 5.906017869710922241e-02 -6.334784626960754395e-02 7.808231166563928127e-04 -1.768833249807357788e-01 -7.995986379683017731e-04 3.274994194507598877e-01 2.078256458044052124e-01 9.852627292275428772e-03 -6.455466896295547485e-02
1.040196642279624939e-01 -2.353304028511047363e-01 -3.199132382869720459e-01 9.540874511003494263e-03 -3.539531677961349487e-02 -3.160302639007568359e-01 -1.484329700469970703e-01 -3.086013495922088623e-01 -1.620520502328872681e-01 1.537327021360397339e-01 5.140641704201698303e-02 -1.809108108282089233e-01 -4.879552870988845825e-02 -2.174410596489906311e-02 2.217282541096210480e-02 -1.011135205626487732e-01 2.180377095937728882e-01 -1.103072687983512878e-01 2.673778869211673737e-02 2.813685834407806396e-01 1.296507660299539566e-02 9.140198677778244019e-02 2.241473644971847534e-02 3.224308043718338013e-02 7.183569669723510742e-02 2.850090563297271729e-01 -2.273507863283157349e-01 -2.567789554595947266e-01 -2.165951430797576904e-01 -1.747617721557617188e-01 -2.844663858413696289e-01 4.568593576550483704e-02
-1.728257834911346436e-01 -3.441757336258888245e-02 -1.182255670428276062e-01 7.721116393804550171e-02 -1.891953051090240479e-01 6.175389513373374939e-03 -3.688220083713531494e-01 -4.455410316586494446e-02 -2.850883901119232178e-01 -1.635559648275375366e-01 1.694540828466415405e-01 -1.204441934823989868e-01 -4.891449585556983948e-02 7.224162667989730835e-02 2.112777084112167358e-01 -2.061307057738304138e-02 -1.501417835243046284e-03 -6.991670280694961548e-02 1.471213400363922119e-01 3.264941275119781494e-01 -1.116462945938110352e-01 2.065904885530471802e-01 -1.255582869052886963e-01 5.500486586242914200e-03 1.289754211902618408e-01 2.875133752822875977e-01 -3.686716556549072266e-01 -2.322547584772109985e-01 9.343165904283523560e-03 -3.192945569753646851e-02 -2.243643850088119507e-01 -1.629691123962402344e-01
1.849943846464157104e-01 -3.339502811431884766e-01 -4.678503796458244324e-02 1.146346330642700195e-02 1.213798448443412781e-01 -8.416260033845901489e-02 -1.120074540376663208e-01 -2.435001432895660400e-01 -2.165082395076751709e-01 -7.465400546789169312e-02 1.194732859730720520e-01 -2.043887376785278320e-01 -1.819655448198318481e-01 7.934774458408355713e-02 2.770610451698303223e-01 2.559050321578979492e-01 -2.403274551033973694e-02 -4.198871180415153503e-02 1.055329572409391403e-03 3.610582053661346436e-01 -7.168875075876712799e-03 2.059500850737094879e-02 -2.506839334964752197e-01 -4.313070699572563171e-02 -2.440549433231353760e-02 -1.943336427211761475e-01 -6.343433260917663574e-02 -2.143349945545196533e-01 1.675600707530975342e-01 -9.511861018836498260e-03 3.345411717891693115e-01 -2.045287787914276123e-01
3.345987945795059204e-02 -2.381917983293533325e-01 8.198160678148269653e-02 2.921585440635681152e-01 1.015018597245216370e-01 -1.850463151931762695e-01 -2.069943994283676147e-01 -2.881824970245361328e-01 -2.794861495494842529e-01 -1.190339867025613785e-02 1.676286756992340088e-01 -2.795118689537048340e-01 -9.090109914541244507e-02 -1.582153141498565674e-02 2.299010604619979858e-01 -1.602462381124496460e-01 1.689457744359970093e-01 -2.373822592198848724e-02 -3.565433025360107422e-01 1.814145594835281372e-01 1.397170871496200562e-01 -7.215320318937301636e-02 -2.927232533693313599e-02 -1.798584312200546265e-01 8.141554892063140869e-02 3.145063221454620361e-01 -4.894350469112396240e-02 -3.940439969301223755e-02 -1.413019597530364990e-01 4.223982244729995728e-02 -1.239759731106460094e-03 -1.725786924362182617e-01
-2.868485078215599060e-02 -2.727994918823242188e-01 -1.900392621755599976e-01 2.890823222696781158e-02 1.149503737688064575e-01 -3.069795668125152588e-03 -4.027567431330680847e-02 -8.574812859296798706e-02 -5.229622125625610352e-02 5.297397077083587646e-02 1.262169480323791504e-01 2.828815579414367676e-01 -1.128215417265892029e-01 2.261390350759029388e-02 3.567735850811004639e-01 1.598124951124191284e-01 1.493882481008768082e-02 -1.278364658355712891e-01 -1.295132786035537720e-01 -4.455475881695747375e-02 -1.855019778013229370e-01 -1.099799498915672302e-01 -1.231323853135108948e-01 -7.641144096851348877e-02 1.770763099193572998e-01 -1.028527691960334778e-02 1.998623758554458618e-01 -2.731868922710418701e-01 1.491332948207855225e-01 4.796181321144104004e-01 -2.785187065601348877e-01 -1.390394121408462524e-01
1.182549446821212769e-01 -1.300477795302867889e-02 -1.630357503890991211e-01 3.568400740623474121e-01 -9.936203062534332275e-02 -9.074234962463378906e-02 -5.473338812589645386e-02 -1.636321544647216797e-01 -2.668897621333599091e-02 2.854868769645690918e-01 3.637848496437072754e-01 1.028564870357513428e-01 -3.360376060009002686e-01 2.138087004423141479e-01 7.311002910137176514e-02 -7.341829594224691391e-03 -5.242305994033813477e-02 -2.277716845273971558e-01 -1.247100904583930969e-01 1.657366603612899780e-01 -2.524516880512237549e-01 2.214146256446838379e-01 -2.565583288669586182e-01 -1.653328724205493927e-02 1.784800179302692413e-02 1.003447696566581726e-01 -1.444335132837295532e-01 -5.204398930072784424e-02 -2.600979432463645935e-02 2.729505896568298340e-01 -9.614950418472290039e-02 1.752096926793456078e-03
3.892871364951133728e-02 1.403633505105972290e-04 -3.636373877525329590e-01 9.288796037435531616e-02 3.524877429008483887e-01 -1.483959257602691650e-01 3.219362720847129822e-02 -1.920113414525985718e-01 -1.303038746118545532e-01 -7.404836267232894897e-02 2.174592949450016022e-02 -3.556280136108398438e-01 7.301172614097595215e-02 -1.682652682065963745e-01 2.671135216951370239e-02 5.621238145977258682e-03 -4.409526661038398743e-02 -1.354499161243438721e-01 1.942160427570343018e-01 5.261933058500289917e-02 -3.273158371448516846e-01 3.569262102246284485e-02 -2.232133597135543823e-01 3.310762941837310791e-01 1.283460557460784912e-01 8.540715090930461884e-03 -2.312744408845901489e-02 -2.873933315277099609e-01 6.081191450357437134e-02 6.455761194229125977e-02 -5.715199187397956848e-02 -2.241039127111434937e-01
-1.035079658031463623e-01 7.824134081602096558e-02 -2.897502183914184570e-01 1.029397025704383850e-01 -8.674211055040359497e-02 2.444042824208736420e-02 -1.648173481225967407e-01 5.119925737380981445e-02 -1.368771642446517944e-01 -2.637214958667755127e-01 -4.350227117538452148e-02 2.990774251520633698e-02 -2.137686163187026978e-01 6.568497419357299805e-02 2.273234771564602852e-03 -2.123834192752838135e-01 -5.661564320325851440e-02 -3.410302698612213135e-01 1.656193882226943970e-01 1.154346466064453125e-01 -3.251196742057800293e-01 9.470059722661972046e-02 -3.143864497542381287e-02 2.780342288315296173e-02 -4.496948793530464172e-03 3.980629444122314453e-01 -7.225109636783599854e-02 -4.269330203533172607e-01 4.791244119405746460e-02 1.154474020004272461e-01 -2.334522642195224762e-02 -1.602519452571868896e-01
5.792026966810226440e-02 -1.681944578886032104e-01 -1.744685918092727661e-01 6.532609462738037109e-02 -7.523528765887022018e-03 -4.833471775054931641e-02 -1.044687926769256592e-01 -6.120003014802932739e-02 -1.844878792762756348e-01 3.072087466716766357e-02 1.100174337625503540e-01 -3.886556997895240784e-02 -1.310144364833831787e-01 5.262894928455352783e-02 2.694723010063171387e-01 6.521702557802200317e-02 2.317229807376861572e-01 -3.948710560798645020e-01 -1.163303032517433167e-01 3.956440687179565430e-01 1.751128137111663818e-01 9.534668177366256714e-02 6.948740780353546143e-02 -1.598750501871109009e-01 1.123211905360221863e-01 -2.493720501661300659e-02 -1.180376335978507996e-01 -3.237760066986083984e-01 2.634203061461448669e-02 3.767046332359313965e-01 -2.157994657754898071e-01 -1.410036906599998474e-02
-6.493248045444488525e-02 -2.631764709949493408e-01 -2.489403188228607178e-01 8.745263516902923584e-02 -3.095916509628295898e-01 -1.072027459740638733e-01 -3.902170807123184204e-02 -8.299341052770614624e-02 -2.299851775169372559e-01 8.429056033492088318e-03 1.393422633409500122e-01 -4.223338887095451355e-02 -5.416938662528991699e-02 -7.891522347927093506e-02 -8.139644563198089600e-02 -6.759471446275711060e-02 -9.585032612085342407e-02 -1.559275016188621521e-02 9.901947528123855591e-02 -1.272354368120431900e-02 -1.672841757535934448e-01 2.570698969066143036e-02 -1.074399501085281372e-01 -2.333166599273681641e-01 -1.136442553251981735e-02 -1.704415380954742432e-01 -6.307257711887359619e-02 -3.930914998054504395e-01 1.916708797216415405e-01 3.596678972244262695e-01 2.243051975965499878e-01 -3.584971129894256592e-01
6.377189606428146362e-02 -1.312561333179473877e-01 -1.839141733944416046e-02 1.563926693052053452e-03 -1.012482047080993652e-01 -7.351994980126619339e-03 -2.771636843681335449e-01 -3.530804514884948730e-01 -9.756077826023101807e-02 -1.065107211470603943e-01 -2.436493150889873505e-02 -1.368460059165954590e-01 -3.592507541179656982e-01 -5.388550460338592529e-02 7.003520429134368896e-02 -1.800247430801391602e-01 -2.577204406261444092e-01 -1.693102903664112091e-02 3.347827494144439697e-01 5.374006181955337524e-02 -1.821632683277130127e-01 1.020990237593650818e-01 -1.810182034969329834e-01 9.425744414329528809e-02 1.130039617419242859e-01 7.178989797830581665e-02 -2.979632616043090820e-01 -1.629984229803085327e-01 1.457179784774780273e-01 3.249550461769104004e-01 3.733721747994422913e-02 -1.693530380725860596e-01
-1.443246901035308838e-01 1.405678573064506054e-03 7.728581130504608154e-02 3.115207850933074951e-01 -3.075603768229484558e-02 -1.794075965881347656e-01 1.732587963342666626e-01 -2.593334019184112549e-01 -4.234976470470428467e-01 -2.154197096824645996e-01 2.156984210014343262e-01 -3.209968283772468567e-02 1.510351896286010742e-01 8.834733814001083374e-02 3.477771952748298645e-02 4.977628588676452637e-02 -1.699883192777633667e-01 -2.674663960933685303e-01 -1.101609393954277039e-01 2.696386873722076416e-01 -8.276257663965225220e-02 1.051710769534111023e-01 -9.615686722099781036e-03 9.104751050472259521e-02 -8.278210461139678955e-02 9.663797169923782349e-02 -1.624111533164978027e-01 -2.411296963691711426e-01 3.492210432887077332e-02 2.732035517692565918e-01 -1.958010196685791016e-01 1.079381480813026428e-01
-1.192447915673255920e-02 1.727608405053615570e-02 -2.511084377765655518e-01 1.013709679245948792e-01 -1.605598442256450653e-02 -7.798254489898681641e-02 -1.795322000980377197e-01 -2.396720694378018379e-03 -3.979083299636840820e-01 -1.985973119735717773e-01 -1.186429988592863083e-02 6.601811200380325317e-02 -2.831883914768695831e-02 -2.440301775932312012e-01 2.064299285411834717e-01 -5.757370591163635254e-02 -2.869038581848144531e-01 6.507281213998794556e-02 3.047098517417907715e-01 -6.871262192726135254e-02 -1.429680585861206055e-01 1.467002332210540771e-01 -1.589115411043167114e-01 -1.189477648586034775e-02 -3.456880524754524231e-02 3.106393516063690186e-01 -9.070249646902084351e-02 -2.547596693038940430e-01 1.354888677597045898e-01 3.033562600612640381e-01 1.206772774457931519e-01 -1.784930974245071411e-01
1.029887273907661438e-01 -1.136372908949851990e-01 -5.978287011384963989e-02 1.677557826042175293e-01 -1.662573218345642090e-01 2.139090895652770996e-01 -1.424925327301025391e-01 -1.860434263944625854e-01 1.732742600142955780e-02 -3.393224999308586121e-02 3.906297981739044189e-01 2.618947438895702362e-02 -6.103749200701713562e-02 -5.596849694848060608e-02 2.334844321012496948e-01 -1.143897101283073425e-01 -3.561155200004577637e-01 -2.924688458442687988e-01 2.865553461015224457e-02 4.388319253921508789e-01 -6.392738223075866699e-02 6.531140208244323730e-02 -2.020046412944793701e-01 -5.339347943663597107e-02 2.185435295104980469e-01 2.250678837299346924e-01 5.872717127203941345e-02 -5.776708200573921204e-02 -1.095293387770652771e-01 9.874457120895385742e-02 1.800107210874557495e-02 -4.720067605376243591e-02
-1.349993199110031128e-01 -4.733840376138687134e-02 -1.548250466585159302e-01 2.599252462387084961e-01 8.168241009116172791e-03 -2.149763852357864380e-01 1.165097132325172424e-01 -3.410115838050842285e-02 -2.038159966468811035e-01 -1.901469230651855469e-01 4.359597265720367432e-01 2.062812261283397675e-02 -1.396186202764511108e-01 -1.226620227098464966e-01 2.620895504951477051e-01 -2.845363877713680267e-02 -4.708424210548400879e-02 -1.424782872200012207e-01 -1.099277660250663757e-01 1.266030967235565186e-01 -2.990349382162094116e-02 -4.988217726349830627e-02 2.437449544668197632e-01 -1.798606514930725098e-01 5.446700006723403931e-02 2.402735948562622070e-01 -2.444069646298885345e-02 -3.092992305755615234e-01 5.792738404124975204e-03 2.151026949286460876e-02 -3.863282799720764160e-01 -4.774762690067291260e-02
1.461370587348937988e-01 3.777102380990982056e-02 -1.322064548730850220e-01 -9.040520340204238892e-02 -2.974437177181243896e-01 -4.911601543426513672e-02 9.582947939634323120e-02 -2.167011648416519165e-01 -1.671636700630187988e-01 -1.917462646961212158e-01 1.442649513483047485e-01 -1.566704958677291870e-01 4.365483671426773071e-02 -2.750836312770843506e-01 1.889596134424209595e-01 1.651349216699600220e-01 -2.939117513597011566e-02 -2.432732284069061279e-01 -1.711377352476119995e-01 3.654730273410677910e-03 8.537136763334274292e-02 -2.286747545003890991e-01 -3.027034103870391846e-01 -8.574512600898742676e-02 -3.847666829824447632e-02 1.372227370738983154e-01 2.869712561368942261e-02 -3.523194193840026855e-01 1.669267863035202026e-01 1.072652563452720642e-01 4.767523705959320068e-02 -3.451115787029266357e-01
-2.627442125231027603e-03 -1.858567893505096436e-01 7.692210376262664795e-02 6.245244294404983521e-02 4.649757873266935349e-03 -8.395332098007202148e-02 -1.190913468599319458e-01 -6.156758405268192291e-03 -1.151317358016967773e-02 -1.670953929424285889e-01 2.942007482051849365e-01 1.634967476129531860e-01 2.918707206845283508e-02 -1.014348343014717102e-01 3.576190471649169922e-01 -1.820929162204265594e-02 1.144997179508209229e-01 -2.254435978829860687e-02 5.824472755193710327e-02 3.339973390102386475e-01 9.950208663940429688e-02 -6.304707378149032593e-02 -2.542367577552795410e-01 1.724935695528984070e-02 -2.271159142255783081e-01 4.149248600006103516e-01 7.430503517389297485e-02 -3.128387629985809326e-01 -7.134591788053512573e-02 2.712837159633636475e-01 -1.860559135675430298e-01 -7.635421305894851685e-02
-2.074074149131774902e-01 -1.951796263456344604e-01 -3.247686922550201416e-01 4.808053001761436462e-02 -4.373512789607048035e-02 1.440699547529220581e-01 1.992230713367462158e-01 -1.756243174895644188e-03 -2.900083363056182861e-01 1.842931807041168213e-01 7.963248342275619507e-02 1.428660899400711060e-01 -2.190286219120025635e-01 6.690597627311944962e-03 1.853879243135452271e-01 -3.588910698890686035e-01 -1.871413141489028931e-01 -8.262261748313903809e-02 4.647862166166305542e-02 8.893419802188873291e-02 -1.957493871450424194e-01 2.211626768112182617e-01 -1.445908397436141968e-01 1.130064576864242554e-01 1.410828530788421631e-01 2.510066330432891846e-01 8.924885094165802002e-02 -1.674897670745849609e-01 -2.917743623256683350e-01 1.006205603480339050e-01 -1.081964559853076935e-02 -7.484637945890426636e-02
1.088004335761070251e-01 9.154352545738220215e-02 -3.322606980800628662e-01 3.186990916728973389e-01 2.542782127857208252e-01 -8.217477239668369293e-03 -5.811040103435516357e-02 -2.897361516952514648e-01 -1.718657910823822021e-01 8.756347000598907471e-02 2.176247164607048035e-02 9.541537612676620483e-02 -1.047035977244377136e-01 -3.922096490859985352e-01 2.103806585073471069e-01 -2.507439814507961273e-02 4.638290498405694962e-03 5.742863565683364868e-02 6.120602414011955261e-02 1.814821064472198486e-01 -7.897297292947769165e-02 1.333658397197723389e-01 -2.060133963823318481e-01 -3.245745226740837097e-02 1.415091156959533691e-01 1.501524001359939575e-01 -2.916254699230194092e-01 -1.079621315002441406e-01 -1.567669957876205444e-01 2.857964932918548584e-01 6.748959422111511230e-02 4.125981777906417847e-02
-7.760122418403625488e-02 6.362196803092956543e-02 -7.667645812034606934e-02 -1.858232729136943817e-02 5.648193415254354477e-03 -3.848645091056823730e-02 1.528881639242172241e-01 -3.841681778430938721e-01 -3.558353185653686523e-01 -2.893454022705554962e-02 1.654362976551055908e-01 2.450766563415527344e-01 -2.819480895996093750e-01 6.139507517218589783e-02 1.247725635766983032e-01 -1.929340511560440063e-01 1.447766870260238647e-01 6.408835947513580322e-02 -6.843861192464828491e-02 1.873257458209991455e-01 -1.909657716751098633e-01 -2.793145775794982910e-01 -2.799970842897891998e-02 1.336711347103118896e-01 -1.140872109681367874e-02 2.787522375583648682e-01 -1.240055784583091736e-01 -1.138558685779571533e-01 -7.773874327540397644e-03 -7.153443992137908936e-02 1.072943210601806641e-01 -3.734262883663177490e-01
-6.357254832983016968e-02 -3.830004334449768066e-01 -2.065226435661315918e-01 3.282588347792625427e-02 1.455605477094650269e-01 -6.282445788383483887e-02 1.824890673160552979e-01 -2.405131608247756958e-01 -1.393354684114456177e-01 4.738484974950551987e-03 -1.982664167881011963e-01 -2.404922991991043091e-02 -1.138743013143539429e-01 2.753461003303527832e-01 8.302011340856552124e-02 -1.313424855470657349e-01 -2.696613073348999023e-01 -5.799631401896476746e-02 -2.007764279842376709e-01 3.439296483993530273e-01 -1.198360249400138855e-01 -8.557742089033126831e-02 8.365411311388015747e-02 -1.891412287950515747e-01 2.940179780125617981e-02 4.566215723752975464e-02 -2.014845311641693115e-01 -2.519197165966033936e-01 1.883394718170166016e-01 1.987600177526473999e-01 -4.885516595095396042e-03 -1.893656402826309204e-01
-1.449370831251144409e-01 -2.515207529067993164e-01 -6.707103550434112549e-02 1.179781630635261536e-01 -3.559376299381256104e-01 8.915004134178161621e-02 -4.064628109335899353e-02 -2.299714684486389160e-01 -1.848313212394714355e-01 -1.481666564941406250e-01 8.312574028968811035e-02 -1.677886694669723511e-01 -3.192270398139953613e-01 7.507008314132690430e-02 7.201791554689407349e-02 -3.066923916339874268e-01 -9.755816310644149780e-02 -8.016312122344970703e-02 2.549540102481842041e-01 2.207463085651397705e-01 4.787079989910125732e-02 -2.672114968299865723e-01 -1.877584308385848999e-01 1.852612569928169250e-02 -8.606665581464767456e-02 1.442922502756118774e-01 -1.469233073294162750e-02 -2.609549760818481445e-01 -1.659010201692581177e-01 1.440944671630859375e-01 1.513127386569976807e-01 5.899618566036224365e-02
8.298775553703308105e-02 -1.910423636436462402e-01 -2.339784502983093262e-01 1.788993924856185913e-01 8.909343183040618896e-02 -7.375867664813995361e-02 -1.764749139547348022e-01 -1.323999762535095215e-01 -3.045819699764251709e-01 5.663950368762016296e-02 6.381453573703765869e-02 -2.599990665912628174e-01 -2.083944529294967651e-01 8.740938454866409302e-02 2.973879575729370117e-01 1.034221127629280090e-01 4.049749076366424561e-01 -9.346668375656008720e-04 -1.600101590156555176e-01 1.915923953056335449e-01 4.186734184622764587e-02 -1.021291837096214294e-01 -1.323865205049514771e-01 1.007640585303306580e-01 -1.740960925817489624e-01 1.733588874340057373e-01 -2.083755731582641602e-01 1.558426022529602051e-01 -1.936539113521575928e-01 9.745248407125473022e-02 7.713241130113601685e-02 -2.067888677120208740e-01
1.598698049783706665e-01 -1.084286719560623169e-01 5.644715949892997742e-02 4.748437181115150452e-02 1.894671283662319183e-02 -2.588430345058441162e-01 -2.929398231208324432e-02 -3.109841644763946533e-01 -5.791738629341125488e-03 -9.895594418048858643e-02 -8.544596843421459198e-03 -1.060856282711029053e-01 -2.452874928712844849e-01 -3.770307078957557678e-02 2.550952732563018799e-01 -3.426655894145369530e-03 -7.494670897722244263e-02 -1.978664696216583252e-01 -1.349624544382095337e-01 4.771589040756225586e-01 -2.204995602369308472e-02 -2.692865952849388123e-02 -2.693804800510406494e-01 -7.176578044891357422e-03 3.129223287105560303e-01 -9.637414664030075073e-02 -2.386389076709747314e-01 -1.025533303618431091e-01 2.690340280532836914e-01 6.383078545331954956e-02 1.547015905380249023e-01 -7.026651501655578613e-02
6.188732758164405823e-02 -1.581503450870513916e-01 -4.374474287033081055e-01 -5.455669388175010681e-02 -1.042783483862876892e-01 6.187568232417106628e-02 -2.001212686300277710e-01 -1.610983759164810181e-01 -1.528444588184356689e-01 7.496670819818973541e-03 3.433339595794677734e-01 1.342097371816635132e-01 -2.720676362514495850e-01 7.779359817504882812e-03 2.600938975811004639e-01 6.086735054850578308e-02 -7.431419193744659424e-02 -1.262347251176834106e-01 -1.403230577707290649e-01 1.459100991487503052e-01 7.504316419363021851e-02 -4.893835261464118958e-02 -1.677952855825424194e-01 -2.600121498107910156e-01 1.609869301319122314e-01 -2.110311761498451233e-02 -1.192692592740058899e-01 -1.045118197798728943e-01 -2.996713221073150635e-01 3.347638994455337524e-02 1.011024415493011475e-01 -2.692458629608154297e-01
5.855442583560943604e-02 1.751224398612976074e-01 -2.190122902393341064e-01 1.906133145093917847e-01 4.398053511977195740e-02 -1.414421200752258301e-01 -2.672869712114334106e-02 -3.624679446220397949e-01 -1.491299569606781006e-01 -6.104227155447006226e-02 -9.100017696619033813e-02 -2.620277404785156250e-01 5.148626491427421570e-02 -1.966910213232040405e-01 2.252708822488784790e-01 1.531076133251190186e-01 -3.730997815728187561e-02 -3.248665332794189453e-01 8.584137260913848877e-02 -9.256600588560104370e-02 -3.014575242996215820e-01 1.042837351560592651e-01 -2.185177057981491089e-01 1.984099000692367554e-01 6.145293265581130981e-02 -9.247153252363204956e-02 9.908796101808547974e-02 -3.404481410980224609e-01 1.891912072896957397e-01 1.449626237154006958e-01 -2.081143297255039215e-02 -4.589650407433509827e-02
6.434732675552368164e-02 -1.035959552973508835e-02 -4.782970249652862549e-02 1.860307008028030396e-01 9.153363108634948730e-02 1.852880418300628662e-01 -6.813539564609527588e-02 -2.047676295042037964e-01 -1.221603453159332275e-01 1.369912829250097275e-02 -2.031422853469848633e-01 -1.475523561239242554e-01 -1.753982603549957275e-01 -1.338120996952056885e-01 -5.748070403933525085e-02 -7.870209217071533203e-02 -1.972989290952682495e-01 -3.502369672060012817e-02 1.826338917016983032e-01 1.231345385313034058e-01 -4.972676932811737061e-02 1.063879877328872681e-01 -1.269299834966659546e-01 -1.016169264912605286e-01 3.272852897644042969e-01 3.427976071834564209e-01 -1.856209039688110352e-01 -4.118879735469818115e-01 6.784626841545104980e-02 3.646948635578155518e-01 -1.301363110542297363e-01 -1.452049762010574341e-01
-2.383313477039337158e-01 -2.901526093482971191e-01 -1.332951486110687256e-01 2.153600379824638367e-02 4.816738516092300415e-02 6.645974516868591309e-02 -1.888845711946487427e-01 -1.148141771554946899e-01 -4.122150838375091553e-01 7.162911444902420044e-02 1.176233813166618347e-01 -2.253653407096862793e-01 -2.975044250488281250e-01 2.181267142295837402e-01 2.487333863973617554e-01 3.489330410957336426e-02 2.122246287763118744e-02 -2.523779869079589844e-01 -3.198715671896934509e-02 -1.129713095724582672e-02 6.923780590295791626e-02 -2.256702482700347900e-01 -3.033301830291748047e-01 -3.996098041534423828e-02 -3.564905375242233276e-02 1.503470838069915771e-01 1.513455808162689209e-01 1.044549494981765747e-01 -1.951027661561965942e-01 7.152515649795532227e-02 -1.480491757392883301e-01 -9.442877769470214844e-02
-3.501315414905548096e-01 -3.687687814235687256e-01 -3.194411098957061768e-01 1.687833815813064575e-01 1.154317408800125122e-01 -2.619037032127380371e-01 2.456714771687984467e-02 -2.240976877510547638e-02 -1.690540164709091187e-01 -3.323762118816375732e-02 1.360049098730087280e-01 -8.868745714426040649e-02 -1.622549295425415039e-01 1.325580775737762451e-01 -3.576236963272094727e-02 -1.622699648141860962e-01 -1.508229225873947144e-01 -1.843827813863754272e-01 7.856301218271255493e-02 -9.050733596086502075e-02 -9.463344514369964600e-02 -8.889402449131011963e-02 7.346655428409576416e-02 -1.040752977132797241e-01 -1.091341301798820496e-01 6.902843713760375977e-02 -3.891607979312539101e-03 -2.731597721576690674e-01 2.698776125907897949e-01 3.407327532768249512e-01 4.630974680185317993e-02 -1.171695888042449951e-01
-3.223055601119995117e-01 -1.445810943841934204e-01 -3.380590677261352539e-01 -8.599713444709777832e-03 -1.237477436661720276e-01 2.505614459514617920e-01 -2.565074861049652100e-01 -2.890171706676483154e-01 -2.169643044471740723e-01 -1.507972180843353271e-01 2.080492377281188965e-01 -1.752063632011413574e-01 -1.371901761740446091e-02 3.993313293904066086e-03 -3.999420255422592163e-02 -1.343926340341567993e-01 1.869637705385684967e-02 -1.057813037186861038e-02 1.246873363852500916e-01 1.506587266921997070e-01 -2.775935530662536621e-01 1.340350508689880371e-01 5.746839940547943115e-02 -9.941770136356353760e-02 9.503816068172454834e-02 1.269129663705825806e-01 2.504280768334865570e-02 -8.452837169170379639e-02 7.134678214788436890e-02 3.180130720138549805e-01 -2.009700387716293335e-01 -2.081733047962188721e-01
-7.242250442504882812e-02 -3.610220849514007568e-01 -8.799030631780624390e-02 2.291652858257293701e-01 -1.907757222652435303e-01 2.873442135751247406e-03 -1.123105213046073914e-01 -1.680194735527038574e-01 -1.655708104372024536e-01 -7.537506520748138428e-02 4.621191322803497314e-01 2.056064829230308533e-02 -1.133991107344627380e-01 1.375475227832794189e-01 3.880696594715118408e-01 3.781026601791381836e-02 1.113003417849540710e-01 -1.133219376206398010e-01 2.178051024675369263e-01 8.770804852247238159e-02 6.311076879501342773e-02 -1.064841821789741516e-01 -3.150872290134429932e-01 8.309139311313629150e-02 4.321545362472534180e-02 -3.710504993796348572e-02 -1.273919939994812012e-01 5.444941297173500061e-02 9.212563186883926392e-02 1.914290934801101685e-01 -1.557159274816513062e-01 4.845665395259857178e-02
1.681061647832393646e-02 -4.189626872539520264e-01 -1.059552356600761414e-01 1.007470041513442993e-01 -1.159796267747879028e-01 -2.018908411264419556e-01 1.985023766756057739e-01 -2.748017907142639160e-01 -2.174078226089477539e-01 5.318440124392509460e-02 -1.438563168048858643e-01 8.923430577851831913e-04 -2.109870612621307373e-01 3.221365436911582947e-02 2.301109135150909424e-01 -5.009701848030090332e-02 -1.594984382390975952e-01 -6.966661661863327026e-03 -1.195244938135147095e-01 2.050366550683975220e-01 -1.604049056768417358e-01 4.147858545184135437e-02 -1.049847975373268127e-01 -2.661778628826141357e-01 7.931782305240631104e-02 3.167012333869934082e-01 -1.797123551368713379e-01 1.480722576379776001e-01 6.566592305898666382e-02 3.015381097793579102e-01 -1.034089829772710800e-02 -1.207580119371414185e-01
1.452693194150924683e-01 -1.139898225665092468e-01 -2.410539388656616211e-01 9.679699689149856567e-02 2.006357535719871521e-03 1.305214017629623413e-01 1.210833713412284851e-01 -2.383910305798053741e-02 -3.983286619186401367e-01 -1.488728374242782593e-01 1.863329708576202393e-01 3.430144861340522766e-02 -4.664535820484161377e-01 -7.220400497317314148e-03 7.570003718137741089e-02 -2.757561504840850830e-01 1.061319261789321899e-01 -2.449034601449966431e-01 2.853969633579254150e-01 -8.434168249368667603e-02 -2.220974117517471313e-01 -1.320153921842575073e-01 -4.541351646184921265e-02 -1.914097666740417480e-01 1.468041818588972092e-02 1.033971458673477173e-02 -7.469160854816436768e-02 -2.362657040357589722e-01 6.247026473283767700e-02 -6.496947724372148514e-03 9.266177564859390259e-02 -1.025334969162940979e-01
1.823782622814178467e-01 -3.477378934621810913e-02 5.504599213600158691e-02 1.295593231916427612e-01 4.376099258661270142e-02 -1.592637747526168823e-01 -6.688462942838668823e-02 -2.626585960388183594e-01 -2.161475419998168945e-01 -2.177606076002120972e-01 1.244948655366897583e-01 9.560683742165565491e-03 -4.076323211193084717e-01 8.213886618614196777e-02 2.830909490585327148e-01 -1.662430614233016968e-01 -8.857590705156326294e-02 -1.754980236291885376e-01 -2.670049071311950684e-01 1.068642362952232361e-01 -8.072959631681442261e-02 -2.489553540945053101e-01 -1.424300968647003174e-01 4.165894351899623871e-03 -1.450116187334060669e-01 2.504521012306213379e-01 2.237096726894378662e-01 1.370703130960464478e-01 -9.058591723442077637e-02 1.033038944005966187e-01 -2.445312030613422394e-02 -2.689447700977325439e-01
-3.132049366831779480e-02 -2.156714051961898804e-01 6.344581395387649536e-02 5.888254195451736450e-02 1.411129832267761230e-01 -1.803850233554840088e-01 -2.852699346840381622e-02 -3.712088167667388916e-01 -3.804513067007064819e-02 -2.928979881107807159e-02 -2.763123624026775360e-02 1.585742980241775513e-01 8.997957408428192139e-02 -8.151784539222717285e-02 2.539864480495452881e-01 3.138969242572784424e-01 5.894375219941139221e-02 -4.447834193706512451e-02 -1.313016861677169800e-01 4.290722683072090149e-02 -3.156781494617462158e-01 -3.137427270412445068e-01 -1.967111974954605103e-01 -1.842719763517379761e-01 9.406509250402450562e-02 1.752531677484512329e-01 2.756789028644561768e-01 -1.419018805027008057e-01 5.270221456885337830e-02 2.633675038814544678e-01 -1.657043248414993286e-01 -1.318606585264205933e-01
2.186786755919456482e-02 -3.458761274814605713e-01 -1.753133088350296021e-01 -1.879712939262390137e-01 -8.950486779212951660e-02 -1.961467862129211426e-01 -1.282399892807006836e-01 -4.339109733700752258e-02 -2.718045711517333984e-01 1.242284402251243591e-01 2.547819912433624268e-01 3.715549111366271973e-01 -1.973865628242492676e-01 2.188981771469116211e-01 2.176827490329742432e-01 1.221107169985771179e-01 -6.000293418765068054e-02 -3.607404232025146484e-02 2.765970826148986816e-01 -9.739341586828231812e-02 4.101637005805969238e-02 -6.524126231670379639e-02 -2.633567452430725098e-01 -1.926485449075698853e-02 1.988354474306106567e-01 1.404710412025451660e-01 -4.181771352887153625e-02 -1.975509524345397949e-01 -2.567711658775806427e-02 -1.319164484739303589e-01 -1.151974275708198547e-01 -9.810311347246170044e-02
-3.274440020322799683e-02 -2.494149059057235718e-01 4.105813056230545044e-02 1.954012811183929443e-01 4.967359080910682678e-02 4.268401116132736206e-02 -5.747561529278755188e-02 -3.238767981529235840e-01 -1.955800354480743408e-01 -2.422418594360351562e-01 6.810818333178758621e-03 -1.534294933080673218e-01 -2.759602665901184082e-01 3.810260817408561707e-02 6.472099572420120239e-02 1.742005795240402222e-01 -1.403513252735137939e-01 -2.627740502357482910e-01 -1.126035749912261963e-01 3.464263677597045898e-01 2.182000428438186646e-01 -1.243858262896537781e-01 -2.903284728527069092e-01 1.247603371739387512e-01 -6.136116385459899902e-02 -1.585590243339538574e-01 -1.325102746486663818e-01 4.287898540496826172e-02 1.819988936185836792e-01 2.794407904148101807e-01 1.681246981024742126e-02 -8.676297962665557861e-02
6.853042542934417725e-02 -8.162883669137954712e-02 -1.427930444478988647e-01 8.905154466629028320e-02 -1.582679003477096558e-01 7.122940570116043091e-02 2.799489349126815796e-02 -2.843751013278961182e-01 2.783675119280815125e-02 -1.035507544875144958e-01 5.735304579138755798e-02 4.025399684906005859e-02 -3.463313579559326172e-01 -3.211426138877868652e-01 2.076509147882461548e-01 -9.907202795147895813e-03 -1.897151023149490356e-01 -2.914469242095947266e-01 -2.465755492448806763e-01 -1.368482708930969238e-01 1.157436333596706390e-02 -1.589926183223724365e-01 -2.145128399133682251e-01 2.892115414142608643e-01 1.495344005525112152e-02 1.792211201973259449e-03 -5.818096548318862915e-02 -3.443339765071868896e-01 -1.279970109462738037e-01 -2.812634781002998352e-02 -2.892932668328285217e-02 -2.648054361343383789e-01
-7.954123616218566895e-02 1.228356640785932541e-02 -2.478252202272415161e-01 3.007107600569725037e-02 -3.026078045368194580e-01 2.794469892978668213e-02 5.349893122911453247e-02 -2.180741429328918457e-01 -8.397745341062545776e-02 -1.884027719497680664e-01 2.962511777877807617e-01 -1.621321737766265869e-01 -3.560656011104583740e-01 -1.849007755517959595e-01 3.788773342967033386e-02 -9.466464072465896606e-02 -1.698410511016845703e-01 1.478848606348037720e-01 3.118750751018524170e-01 1.538154780864715576e-01 -1.430925428867340088e-01 3.232470527291297913e-02 -1.501380801200866699e-01 -6.493622809648513794e-02 -1.732491999864578247e-01 1.884507238864898682e-01 -2.539202272891998291e-01 -1.647664904594421387e-01 3.485129401087760925e-02 2.156364470720291138e-01 1.426061540842056274e-01 -1.238548457622528076e-01
-8.541028201580047607e-02 -1.576671749353408813e-01 -1.744116097688674927e-01 -4.435886442661285400e-02 -1.558190584182739258e-01 -1.390329748392105103e-01 7.236558012664318085e-03 -5.906300619244575500e-02 -3.347942531108856201e-01 -1.360710114240646362e-01 -1.549263391643762589e-02 9.306964278221130371e-02 1.068264618515968323e-01 -1.396671831607818604e-01 -3.459849208593368530e-02 -4.939860664308071136e-03 -1.185766384005546570e-01 -1.267819702625274658e-01 3.615032434463500977e-01 3.154612481594085693e-01 -1.437042802572250366e-01 4.617222398519515991e-02 -1.619841903448104858e-01 3.347612619400024414e-01 2.066320478916168213e-01 6.411466002464294434e-02 -3.263004422187805176e-01 1.241348832845687866e-01 6.507567316293716431e-02 1.597534269094467163e-01 1.649663895368576050e-01 -2.637875080108642578e-01
2.837229371070861816e-01 -1.054084300994873047e-01 -3.019942343235015869e-01 -1.569563522934913635e-02 1.103029698133468628e-01 4.925448447465896606e-02 -2.106216400861740112e-01 -3.739071786403656006e-01 -2.275528162717819214e-01 -1.897016465663909912e-01 -6.062550097703933716e-02 1.367477234452962875e-02 2.577603757381439209e-01 3.091461956501007080e-01 -3.554936265572905540e-03 -6.594060361385345459e-02 -5.054733250290155411e-03 -1.844653040170669556e-01 -9.850237518548965454e-02 2.691445648670196533e-01 1.445262283086776733e-01 -5.615899339318275452e-03 -1.653657853603363037e-01 2.083659619092941284e-01 4.631078615784645081e-02 3.888240829110145569e-02 1.275064945220947266e-01 -2.451043277978897095e-01 -7.286310195922851562e-02 2.006691992282867432e-01 7.061777263879776001e-02 -1.474792063236236572e-01
-2.369420975446701050e-01 -1.851159930229187012e-01 -2.180210053920745850e-01 8.456425368785858154e-02 -1.620632112026214600e-01 -1.680395193397998810e-02 5.930583178997039795e-02 -4.990293830633163452e-02 -1.340977549552917480e-01 -2.974174022674560547e-01 4.143151044845581055e-01 -2.828878164291381836e-01 -9.357097744941711426e-02 5.157003551721572876e-02 1.577052921056747437e-01 -1.220101341605186462e-01 -2.395979613065719604e-01 1.237234473228454590e-02 2.068218290805816650e-01 1.917316317558288574e-01 -1.806007814593613148e-03 -1.525331735610961914e-01 -1.555350422859191895e-01 2.213470637798309326e-01 -1.560368537902832031e-01 1.533248275518417358e-01 -4.850477352738380432e-02 -1.110574454069137573e-01 -9.942153096199035645e-02 9.011822938919067383e-02 2.679211199283599854e-01 -1.648510247468948364e-01
7.722285389900207520e-02 -8.036646991968154907e-02 -2.656078934669494629e-01 1.253751665353775024e-01 -2.178774215281009674e-02 3.086383342742919922e-01 -2.006512880325317383e-01 -1.518763005733489990e-01 -9.700077772140502930e-02 -1.564898490905761719e-01 1.952807605266571045e-01 7.685592025518417358e-02 -3.524269461631774902e-01 8.445756137371063232e-02 1.681678891181945801e-01 -5.150892212986946106e-02 -5.889438465237617493e-02 -2.620816826820373535e-01 2.066500298678874969e-02 3.147463500499725342e-01 -3.409296870231628418e-01 5.935047939419746399e-02 -2.656754553318023682e-01 2.814351767301559448e-02 1.639107465744018555e-01 9.493292123079299927e-02 1.075014099478721619e-01 1.719815284013748169e-01 -2.356702387332916260e-01 1.997251994907855988e-02 -2.584426663815975189e-02 -7.511086761951446533e-02
-5.842703580856323242e-02 -3.886564075946807861e-01 -3.213598728179931641e-01 9.726373106241226196e-02 -1.133660897612571716e-01 -1.292627602815628052e-01 -1.458128243684768677e-01 -3.982160091400146484e-01 -2.711319625377655029e-01 -1.815545111894607544e-01 8.566649258136749268e-02 1.839535534381866455e-01 4.757940396666526794e-02 -1.819601505994796753e-01 3.416426852345466614e-02 -1.115787252783775330e-01 8.031789213418960571e-02 -2.675633132457733154e-01 5.991296097636222839e-02 1.682678610086441040e-01 4.313095286488533020e-02 2.627120614051818848e-01 -7.959362119436264038e-02 -2.624641358852386475e-01 -1.504901349544525146e-01 -4.223775491118431091e-02 -1.075432300567626953e-01 4.595775157213211060e-02 -9.272145479917526245e-02 -3.949474543333053589e-02 -1.117584854364395142e-01 -9.979111701250076294e-02
-2.322156131267547607e-01 -1.663237363100051880e-01 -1.826400160789489746e-01 -3.397923707962036133e-02 1.042436361312866211e-01 2.751705944538116455e-01 -2.528316080570220947e-01 -1.518238186836242676e-01 -2.975370883941650391e-01 -8.464185148477554321e-02 1.621718257665634155e-01 -1.156655102968215942e-01 -1.787202507257461548e-01 5.281485617160797119e-02 9.663907438516616821e-02 -2.050033956766128540e-01 4.587278142571449280e-02 6.384571641683578491e-02 -4.236571863293647766e-02 2.452341467142105103e-01 -1.494801789522171021e-01 1.793882697820663452e-01 -3.321890532970428467e-02 -9.674324095249176025e-02 1.666408777236938477e-01 1.017677113413810730e-01 2.095071226358413696e-01 -2.786100208759307861e-01 8.243621885776519775e-02 3.308037817478179932e-01 -2.574811577796936035e-01 -1.166426166892051697e-01
5.337179079651832581e-02 -1.547304913401603699e-02 -2.922089993953704834e-01 4.930751025676727295e-02 -3.278310224413871765e-02 2.744043245911598206e-02 -1.339088529348373413e-01 1.947516575455665588e-02 -4.546445906162261963e-01 -1.382433157414197922e-02 6.074573844671249390e-02 -1.873729974031448364e-01 5.055042356252670288e-02 3.487848117947578430e-02 2.466962933540344238e-01 -1.409083604812622070e-01 9.233960509300231934e-02 4.112508893013000488e-02 -2.418916672468185425e-01 1.973992437124252319e-01 1.297206282615661621e-01 -1.387791037559509277e-01 -2.394220829010009766e-01 -1.370739638805389404e-01 4.312136024236679077e-02 -1.537972502410411835e-02 5.678211897611618042e-02 -2.824617326259613037e-01 2.512180209159851074e-01 1.980453282594680786e-01 -3.649002611637115479e-01 1.352544873952865601e-01
2.324459999799728394e-01 1.590502634644508362e-02 -2.233743220567703247e-01 -9.211980551481246948e-02 -1.381096243858337402e-01 -2.115272581577301025e-01 -7.431922852993011475e-02 -1.348137408494949341e-01 -4.301839321851730347e-02 -1.575839072465896606e-01 2.102735489606857300e-01 -1.711840331554412842e-01 -2.706536650657653809e-01 8.780101686716079712e-02 8.990372717380523682e-02 2.978964895009994507e-02 -3.861520811915397644e-02 -1.766031384468078613e-01 1.059083938598632812e-01 -2.167780548334121704e-01 -1.284898519515991211e-01 -1.731938123703002930e-01 -4.801026284694671631e-01 1.979748159646987915e-01 1.161757409572601318e-01 -4.469173401594161987e-02 -2.774389646947383881e-02 -2.291749715805053711e-01 8.855755627155303955e-02 -7.468272745609283447e-02 -1.886692345142364502e-01 -2.911948263645172119e-01
1.214894130825996399e-01 -9.968587011098861694e-02 -4.279230833053588867e-01 1.781678944826126099e-01 -4.626745358109474182e-02 -2.976855903398245573e-04 1.818918623030185699e-02 -3.182631731033325195e-01 -1.927378326654434204e-01 5.448191240429878235e-02 -8.872475475072860718e-02 -1.225098296999931335e-01 3.715951368212699890e-02 -1.916660964488983154e-01 3.173247277736663818e-01 -2.270963191986083984e-01 5.940872430801391602e-02 3.059456683695316315e-02 2.086233347654342651e-01 1.673643290996551514e-01 -1.750040948390960693e-01 2.580044977366924286e-02 -9.327813982963562012e-02 4.990928620100021362e-02 2.388126701116561890e-01 1.518525034189224243e-01 -2.740383446216583252e-01 6.126169860363006592e-02 -6.778326630592346191e-02 2.879891097545623779e-01 1.462138891220092773e-01 1.302360594272613525e-01
1.015892699360847473e-01 -9.095537662506103516e-02 -8.139506913721561432e-03 7.926240563392639160e-02 2.199559211730957031e-01 6.574507057666778564e-02 -1.679102033376693726e-01 -7.527403533458709717e-02 -1.207581162452697754e-01 -3.107330501079559326e-01 1.283865272998809814e-01 -9.163586050271987915e-02 -3.885513246059417725e-01 5.373153835535049438e-02 2.499581873416900635e-01 -5.421286821365356445e-02 -4.938568547368049622e-02 -2.224808484315872192e-01 -1.517835259437561035e-01 3.756754696369171143e-01 6.980711221694946289e-02 9.321009367704391479e-02 -3.796916306018829346e-01 -9.554325789213180542e-02 1.174103170633316040e-01 -5.168965435586869717e-04 1.825360208749771118e-01 -1.140003576874732971e-01 1.619508676230907440e-02 2.048392742872238159e-01 -4.082082584500312805e-02 -2.150555700063705444e-01
-3.793372586369514465e-02 -4.178306162357330322e-01 -4.002533853054046631e-01 -2.048445194959640503e-01 -1.434462666511535645e-01 2.106954902410507202e-01 9.287561476230621338e-02 -2.371904999017715454e-01 -8.628594875335693359e-02 -2.110895663499832153e-01 2.391020059585571289e-01 1.699993312358856201e-01 -7.436138391494750977e-02 9.056802093982696533e-02 1.025072783231735229e-01 -9.844813495874404907e-02 -1.470951735973358154e-01 -1.577455103397369385e-01 -2.530032694339752197e-01 7.269394397735595703e-02 -1.260603219270706177e-01 -5.956754088401794434e-02 -3.108635842800140381e-01 -8.258291333913803101e-02 -9.011400490999221802e-02 -3.267923370003700256e-02 -1.236595660448074341e-01 -5.031870305538177490e-02 8.911585807800292969e-02 1.521736681461334229e-01 -6.945013254880905151e-02 -1.353110522031784058e-01
-1.673218160867691040e-01 -6.346093118190765381e-02 -8.242582529783248901e-02 1.645859330892562866e-01 2.078018635511398315e-01 -2.625987529754638672e-01 -3.780104592442512512e-02 6.831052154302597046e-02 -4.680888652801513672e-01 -2.063149586319923401e-02 3.634071946144104004e-01 5.248063057661056519e-02 -3.340437114238739014e-01 -1.718684881925582886e-01 1.189139112830162048e-01 -6.841658800840377808e-02 -2.034419625997543335e-01 -1.137746050953865051e-01 -1.679187566041946411e-01 2.390030212700366974e-02 -1.579070091247558594e-01 1.993982791900634766e-01 -1.967607736587524414e-01 -1.896611750125885010e-01 -4.039691016077995300e-02 2.121042013168334961e-01 4.573608562350273132e-02 -2.352762036025524139e-02 7.884987629950046539e-03 4.317869991064071655e-02 -1.652183234691619873e-01 -2.430310472846031189e-02
-1.938700377941131592e-01 -1.902736127376556396e-01 -1.163824573159217834e-01 2.934157848358154297e-01 3.770940005779266357e-02 -1.606922782957553864e-02 -1.681499630212783813e-01 -4.462708532810211182e-01 6.538128107786178589e-02 -3.922244533896446228e-02 -6.821586191654205322e-02 3.522133827209472656e-02 -3.047743253409862518e-02 -4.729125648736953735e-03 -1.135029494762420654e-01 -4.441541433334350586e-02 5.127762258052825928e-02 -4.883217513561248779e-01 -1.876486241817474365e-01 1.092922240495681763e-01 6.436784565448760986e-02 2.921500988304615021e-02 -8.728635311126708984e-02 2.630147635936737061e-01 1.820650249719619751e-01 1.256038695573806763e-01 8.406266570091247559e-02 -2.024356573820114136e-01 6.215029954910278320e-02 2.511370740830898285e-02 -3.032765984535217285e-01 -8.042945712804794312e-02
-7.155949622392654419e-02 -5.356761217117309570e-01 -4.845051467418670654e-01 1.709061563014984131e-01 3.206407651305198669e-02 -1.032102778553962708e-01 -4.315266385674476624e-03 -1.405946761369705200e-01 -1.170671805739402771e-01 1.257943063974380493e-01 3.069562613964080811e-01 1.224888265132904053e-01 -3.964656963944435120e-02 1.223423704504966736e-01 -7.417092565447092056e-03 -1.076710745692253113e-01 8.430308848619461060e-02 -5.985309183597564697e-02 -1.320745944976806641e-01 6.246874481439590454e-02 -4.918567463755607605e-02 -3.663092851638793945e-02 -1.369287818670272827e-01 -2.363913804292678833e-01 2.729101339355111122e-03 -2.181250602006912231e-02 -4.442081600427627563e-02 -2.685604393482208252e-01 1.707663089036941528e-01 1.899211667478084564e-02 8.217826485633850098e-03 -1.759849190711975098e-01
1.143287494778633118e-01 -3.876322507858276367e-01 -1.604444384574890137e-01 8.926756680011749268e-03 1.630289703607559204e-01 -3.045062124729156494e-01 -1.679191142320632935e-01 -2.272342890501022339e-01 -1.664305329322814941e-01 1.149791944772005081e-02 3.942262008786201477e-02 1.462872624397277832e-01 6.376180797815322876e-02 1.079300493001937866e-01 -1.085748001933097839e-01 -4.883508980274200439e-01 1.174799166619777679e-03 -1.049854308366775513e-01 7.870052754878997803e-02 2.779641933739185333e-02 -2.068538516759872437e-01 1.663456261157989502e-01 -1.067676320672035217e-01 1.304290350526571274e-02 1.160596534609794617e-01 -7.880819588899612427e-02 7.441936992108821869e-03 -1.956052780151367188e-01 2.738685905933380127e-01 2.236869931221008301e-01 -8.082655817270278931e-02 -7.314096391201019287e-02
1.756788939237594604e-01 -1.848271340131759644e-01 -9.056349098682403564e-02 3.470320999622344971e-02 -7.354057393968105316e-03 -5.966699868440628052e-02 -2.715047597885131836e-01 -1.809429675340652466e-01 -2.723388969898223877e-01 -2.226597964763641357e-01 1.216568648815155029e-01 -1.194903403520584106e-01 -2.636268734931945801e-01 -8.800011873245239258e-02 2.319604456424713135e-01 -3.142017722129821777e-01 -1.842989027500152588e-01 -4.250267520546913147e-02 2.283459007740020752e-01 -8.787141740322113037e-02 -1.363614201545715332e-01 1.070571169257164001e-01 1.668827682733535767e-01 6.133330240845680237e-02 1.393418759107589722e-01 7.284709066152572632e-02 -3.299910426139831543e-01 -1.319654881954193115e-01 -2.077409625053405762e-02 2.851287126541137695e-01 -1.342656165361404419e-01 -1.575204432010650635e-01
3.415410816669464111e-01 -3.662986159324645996e-01 -7.381615787744522095e-02 8.448881655931472778e-02 7.517512887716293335e-02 5.633787065744400024e-02 -1.671201139688491821e-01 -4.090788364410400391e-01 -7.786221057176589966e-02 -2.544773817062377930e-01 -7.009246386587619781e-03 -1.215059980750083923e-01 -3.177815079689025879e-01 1.536508351564407349e-01 3.014786541461944580e-01 1.495881080627441406e-01 -4.236304014921188354e-02 -1.561544537544250488e-01 -5.474470672197639942e-04 2.359191328287124634e-01 -9.754113107919692993e-02 -2.561867877375334501e-04 -1.745040118694305420e-01 1.250999867916107178e-01 1.266750842332839966e-01 -7.751876860857009888e-02 -1.187773272395133972e-01 -3.066819719970226288e-02 7.153368741273880005e-02 -3.120419010519981384e-02 1.374134421348571777e-01 -9.728167206048965454e-02
9.538277238607406616e-02 -2.620433270931243896e-01 -2.915292978286743164e-01 2.647081576287746429e-02 -5.957457236945629120e-03 1.412791013717651367e-01 -2.312262356281280518e-01 -3.229753077030181885e-01 -2.091806977987289429e-01 -1.959173083305358887e-01 6.553166359663009644e-02 3.290527686476707458e-02 4.460990056395530701e-02 -4.459202662110328674e-02 3.005005605518817902e-02 -1.083640847355127335e-02 1.939772516489028931e-01 -2.235876470804214478e-01 1.297727227210998535e-01 3.767896592617034912e-01 -1.258817017078399658e-01 2.737959623336791992e-01 -3.180038928985595703e-01 -8.569814264774322510e-03 7.942841202020645142e-02 8.922438323497772217e-02 -1.623084843158721924e-01 -5.384198203682899475e-02 -1.892755031585693359e-01 -1.596752405166625977e-01 1.508657187223434448e-01 -1.484248321503400803e-02
-2.678889930248260498e-01 -2.359126210212707520e-01 -1.738617420196533203e-01 -1.170233860611915588e-01 -1.553901433944702148e-01 5.424991622567176819e-02 -2.039067894220352173e-01 -1.993015557527542114e-01 -2.120267152786254883e-01 -6.669056415557861328e-02 2.808139622211456299e-01 -1.375251859426498413e-01 2.374181896448135376e-02 -6.530446559190750122e-02 1.323368400335311890e-01 2.218540012836456299e-02 6.710844486951828003e-02 6.244275718927383423e-02 1.089109256863594055e-01 3.829633295536041260e-01 -2.703903615474700928e-01 1.524458229541778564e-01 1.182402446866035461e-01 -1.094819158315658569e-01 7.989675551652908325e-02 1.554235219955444336e-01 -6.099108234047889709e-02 -2.993266582489013672e-01 1.670431792736053467e-01 3.001931309700012207e-01 -4.621536284685134888e-02 -1.304204314947128296e-01
-2.638744711875915527e-01 1.789516955614089966e-02 -2.990795075893402100e-01 2.280050814151763916e-01 -2.489895522594451904e-01 -1.756612211465835571e-01 -2.813496626913547516e-02 -6.470125168561935425e-02 -2.108990550041198730e-01 9.491728246212005615e-02 6.368503719568252563e-02 -8.329229801893234253e-02 -1.197438389062881470e-01 -1.669671684503555298e-01 3.093346022069454193e-02 7.692859321832656860e-02 1.051065027713775635e-01 5.002128425985574722e-03 7.832004129886627197e-02 4.491305351257324219e-01 -1.378047317266464233e-01 -1.579241156578063965e-01 -2.098328173160552979e-01 -1.682572364807128906e-01 -4.914883524179458618e-02 2.368909865617752075e-01 1.836637780070304871e-02 -1.171432882547378540e-01 3.487097099423408508e-02 -9.411449730396270752e-02 1.324115991592407227e-01 -3.765868544578552246e-01
-1.040342673659324646e-01 6.247660517692565918e-02 -1.919013261795043945e-01 1.535096168518066406e-01 -1.075534075498580933e-01 9.217371046543121338e-02 -1.064531430602073669e-01 2.040394209325313568e-02 -2.391992211341857910e-01 -9.694737941026687622e-02 1.705827265977859497e-01 -6.142714992165565491e-02 -1.940740495920181274e-01 -8.207399398088455200e-02 3.129349350929260254e-01 -2.397345751523971558e-01 3.836997970938682556e-02 -5.877843499183654785e-02 4.917981028556823730e-01 1.173621490597724915e-01 -3.271695971488952637e-02 9.034714102745056152e-02 -2.262531369924545288e-01 1.610231548547744751e-01 1.036638244986534119e-01 7.767418026924133301e-02 -2.701038718223571777e-01 -9.668430313467979431e-03 1.822782456874847412e-01 1.611156314611434937e-01 1.209507063031196594e-01 -2.884807288646697998e-01
-1.404727250337600708e-01 -1.730612367391586304e-01 1.028137579560279846e-01 1.292223036289215088e-01 -1.570457667112350464e-01 -1.530903577804565430e-01 -2.573115825653076172e-01 -9.480106085538864136e-02 -2.473984658718109131e-01 -2.485101222991943359e-01 2.301558703184127808e-01 -5.130746588110923767e-02 -2.822139561176300049e-01 4.745236784219741821e-02 1.651946604251861572e-01 -2.414947748184204102e-01 9.072084724903106689e-02 -2.069613188505172729e-01 1.834843903779983521e-01 2.904466986656188965e-01 2.473826110363006592e-01 3.882715851068496704e-02 -1.500314027070999146e-01 1.132015045732259750e-02 9.028778970241546631e-02 1.231697350740432739e-01 -1.881803870201110840e-01 -3.176939785480499268e-01 1.223399490118026733e-02 -3.065575286746025085e-02 -5.972035601735115051e-02 -1.868859976530075073e-01
-1.346362382173538208e-01 -2.091326005756855011e-02 -2.711844146251678467e-01 2.741141803562641144e-02 2.832262404263019562e-02 -2.039562463760375977e-01 -1.571387350559234619e-01 -3.184965848922729492e-01 -2.509988546371459961e-01 5.038299039006233215e-02 1.743205040693283081e-01 4.951440915465354919e-02 1.633389107882976532e-02 -8.688157424330711365e-03 -1.150765940546989441e-01 -2.096353620290756226e-01 8.576903492212295532e-02 -4.661482945084571838e-02 2.581357061862945557e-01 -2.802244201302528381e-02 -2.919644117355346680e-01 7.375315576791763306e-02 -9.697241336107254028e-02 3.026635572314262390e-02 1.006709858775138855e-01 -1.532153636217117310e-01 2.282318621873855591e-01 7.905732095241546631e-02 -7.968334853649139404e-02 3.175027966499328613e-01 -1.570212543010711670e-01 -4.254252910614013672e-01
-1.983894109725952148e-01 8.664207160472869873e-02 1.177947744727134705e-01 1.539931893348693848e-01 1.207224428653717041e-01 -2.984710633754730225e-01 -1.269238144159317017e-01 -3.280881047248840332e-01 -1.769054830074310303e-01 -1.474480424076318741e-02 2.221852838993072510e-01 -3.231284767389297485e-02 -3.699413537979125977e-01 -6.147963181138038635e-02 1.892805993556976318e-01 1.372979488223791122e-02 -2.384109348058700562e-01 -2.425795197486877441e-01 1.391291618347167969e-01 1.395065486431121826e-01 -9.743934124708175659e-02 2.257252931594848633e-01 1.355744749307632446e-01 1.180729642510414124e-01 -8.493564277887344360e-02 -3.810673579573631287e-02 -1.747618243098258972e-02 -1.981412321329116821e-01 9.243529289960861206e-02 7.335476577281951904e-02 -3.460193276405334473e-01 2.004866115748882294e-02
1.068418622016906738e-01 1.395301371812820435e-01 -2.656081616878509521e-01 2.729782462120056152e-02 2.612125575542449951e-01 -2.725814878940582275e-01 -1.124660149216651917e-01 -2.676898837089538574e-01 -2.629718482494354248e-01 -4.823171719908714294e-02 -6.125133857131004333e-02 -9.507885575294494629e-02 -8.804899454116821289e-02 -3.482892811298370361e-01 2.251432836055755615e-01 2.406600862741470337e-01 -6.625726819038391113e-02 -2.133686542510986328e-01 2.906772121787071228e-02 1.944259703159332275e-01 -2.866945862770080566e-01 1.268920451402664185e-01 -6.434778682887554169e-03 2.421643584966659546e-01 1.287216991186141968e-01 -5.353549867868423462e-02 1.567457914352416992e-01 -2.260853797197341919e-01 5.702252686023712158e-02 6.794653832912445068e-02 2.655160147696733475e-03 2.257912047207355499e-02
1.833418607711791992e-01 -4.450641870498657227e-01 -1.409298181533813477e-02 4.477541893720626831e-03 -1.201236248016357422e-01 -5.394880473613739014e-02 -7.055687904357910156e-02 -6.446576863527297974e-02 -1.005707904696464539e-01 5.041864141821861267e-02 2.533016204833984375e-01 1.686243712902069092e-01 -3.753873705863952637e-02 -1.731440573930740356e-01 1.561678349971771240e-01 -1.820991486310958862e-01 -9.694682806730270386e-02 -1.376475095748901367e-01 8.550817519426345825e-02 2.947723865509033203e-01 -5.354612320661544800e-02 1.139244958758354187e-01 -1.049222722649574280e-01 4.952032864093780518e-01 9.219068288803100586e-02 1.585882753133773804e-01 -1.495572179555892944e-01 6.090800091624259949e-02 -1.027376055717468262e-01 1.820237040519714355e-01 1.982635110616683960e-01 -1.003518551588058472e-01
3.183592483401298523e-02 -1.003862321376800537e-01 5.379888415336608887e-02 -7.495757192373275757e-02 -1.543727964162826538e-01 2.684091925621032715e-01 -2.650495469570159912e-01 2.699166908860206604e-02 -1.826637536287307739e-01 9.606139734387397766e-03 1.943770051002502441e-01 1.353738307952880859e-01 -4.264045357704162598e-01 -6.257584691047668457e-02 3.277407884597778320e-01 4.094130173325538635e-02 4.389945045113563538e-02 -1.785753667354583740e-01 1.686309427022933960e-01 1.512001007795333862e-01 -3.303015604615211487e-02 -2.142181247472763062e-02 -2.067176550626754761e-01 3.719106689095497131e-02 -1.295427978038787842e-01 2.396494448184967041e-01 -1.026710271835327148e-01 -3.668316602706909180e-01 6.417112797498703003e-02 5.275608599185943604e-02 -1.606107503175735474e-02 -2.681223154067993164e-01
-1.067966595292091370e-01 -1.510302871465682983e-01 -3.767379224300384521e-01 2.145496383309364319e-02 -2.620858252048492432e-01 6.733156740665435791e-02 -2.129531055688858032e-01 2.424224745482206345e-03 -1.306670159101486206e-01 -2.228752821683883667e-01 -1.399600803852081299e-01 -2.637840807437896729e-01 -1.805031895637512207e-01 -1.392820328474044800e-01 1.395979672670364380e-01 -1.302484571933746338e-01 -8.075294643640518188e-02 -8.629932999610900879e-02 7.498947530984878540e-02 1.532516926527023315e-01 -2.936409413814544678e-02 1.748558878898620605e-01 2.706035273149609566e-03 1.401290595531463623e-01 1.552747488021850586e-01 2.015906870365142822e-01 -2.798288464546203613e-01 -3.469081521034240723e-01 -1.402931958436965942e-01 1.620323210954666138e-01 -7.362614572048187256e-02 -2.270452231168746948e-01
-8.317343145608901978e-02 4.150522127747535706e-02 -1.897314339876174927e-01 1.026651412248611450e-01 -1.331071406602859497e-01 1.436253637075424194e-01 -1.946095824241638184e-01 -8.862973749637603760e-02 -1.471957564353942871e-01 -1.000159680843353271e-01 5.532265827059745789e-02 1.796347200870513916e-01 -3.788652122020721436e-01 1.809300631284713745e-01 1.448692828416824341e-01 -1.288610398769378662e-01 2.521904110908508301e-01 1.016090735793113708e-01 1.166972815990447998e-01 1.880178153514862061e-01 -1.989334225654602051e-01 1.918173134326934814e-01 -2.201223075389862061e-01 2.384248673915863037e-01 -1.339705288410186768e-01 3.101587295532226562e-02 -2.633990719914436340e-02 -1.870845705270767212e-01 -1.973505318164825439e-01 1.754497587680816650e-01 1.291343867778778076e-01 -3.664828240871429443e-01
3.989655524492263794e-02 -1.294686794281005859e-01 -7.015131413936614990e-02 7.569338660687208176e-03 -5.332513246685266495e-03 -1.776698529720306396e-01 -1.731482744216918945e-01 -2.385286390781402588e-01 -1.149438470602035522e-01 -1.805890053510665894e-01 4.604960791766643524e-03 1.206573005765676498e-02 -1.515258252620697021e-01 6.151317805051803589e-02 2.662415206432342529e-01 -1.467819209210574627e-03 -1.200284212827682495e-01 -1.256228238344192505e-01 -3.584101498126983643e-01 -4.303820058703422546e-02 5.691975355148315430e-02 -1.069516986608505249e-01 -3.616846501827239990e-01 1.347325146198272705e-01 2.272757738828659058e-01 2.194982580840587616e-02 -1.181943789124488831e-01 -4.565628468990325928e-01 -1.288481652736663818e-01 -2.080402672290802002e-01 -1.344562321901321411e-01 -1.947119385004043579e-01
-1.757789254188537598e-01 -1.263112276792526245e-01 -2.826119661331176758e-01 3.188311457633972168e-01 9.818086773157119751e-02 8.033536374568939209e-02 -1.547181308269500732e-01 -2.856904268264770508e-01 -1.289940811693668365e-02 -8.669578284025192261e-02 7.119362056255340576e-02 1.466393619775772095e-01 -1.711575090885162354e-01 -5.644169822335243225e-02 8.073922246694564819e-02 -3.911851719021797180e-02 -3.002683222293853760e-01 -5.755196139216423035e-02 -5.595885962247848511e-02 -1.067931354045867920e-01 -2.798467874526977539e-01 3.912906646728515625e-01 -7.346969842910766602e-02 8.776301518082618713e-03 7.107856869697570801e-02 2.064881175756454468e-01 -2.321342937648296356e-02 -1.283590197563171387e-01 -7.690179347991943359e-02 -2.533627487719058990e-02 2.960658967494964600e-01 -2.671490311622619629e-01
-7.342310855165123940e-04 -2.481380701065063477e-01 -2.505069375038146973e-01 1.478355824947357178e-01 1.712319403886795044e-01 -3.079326823353767395e-02 -1.287223696708679199e-01 6.901631597429513931e-03 -1.323828101158142090e-01 -1.638503521680831909e-01 2.991586327552795410e-01 -2.677004635334014893e-01 -3.857785463333129883e-01 7.275475561618804932e-02 3.819845616817474365e-01 -1.694517731666564941e-01 -8.173181861639022827e-02 -2.689803540706634521e-01 -1.726908087730407715e-01 1.328014396131038666e-02 9.724519401788711548e-02 -1.443646103143692017e-01 -8.268671482801437378e-02 9.912919253110885620e-02 -1.721769571304321289e-01 -1.179874874651432037e-02 1.108089983463287354e-01 2.506210468709468842e-02 1.597544401884078979e-01 1.036705076694488525e-01 -1.840168833732604980e-01 -6.199598312377929688e-02
-9.713646024465560913e-02 -1.914013549685478210e-02 -3.625138401985168457e-01 1.150377616286277771e-01 -1.515864133834838867e-01 1.099714860320091248e-01 9.671481698751449585e-02 -3.237037062644958496e-01 -1.377456933259963989e-01 3.274096846580505371e-01 1.958606541156768799e-01 2.572426199913024902e-01 6.196368113160133362e-02 -1.781591624021530151e-01 7.904882729053497314e-02 -3.908206894993782043e-02 5.681059323251247406e-03 -1.227271556854248047e-01 1.561366319656372070e-01 8.504604548215866089e-02 -5.260037630796432495e-02 -1.979012787342071533e-01 -2.459487468004226685e-01 9.783127345144748688e-03 7.472941279411315918e-02 1.922595500946044922e-01 2.254059463739395142e-01 -2.267972379922866821e-01 -1.066939160227775574e-02 1.978283077478408813e-01 -2.731049358844757080e-01 -1.200935915112495422e-01
-6.549721956253051758e-02 -2.509655058383941650e-01 -1.644700914621353149e-01 -1.616220027208328247e-01 -1.999570615589618683e-02 -3.005248866975307465e-02 1.048785746097564697e-01 -3.061853349208831787e-01 -3.040080666542053223e-01 5.064121261239051819e-02 -1.208221465349197388e-01 2.343076094985008240e-02 -1.506088823080062866e-01 2.498068958520889282e-01 3.682845532894134521e-01 -2.185967378318309784e-02 -8.697924204170703888e-03 2.687201369553804398e-03 -4.860778152942657471e-02 1.989434957504272461e-01 -4.967730119824409485e-02 -2.719387710094451904e-01 -1.620176434516906738e-01 -2.220159173011779785e-01 -4.932532459497451782e-02 -3.023643279448151588e-03 -1.323232799768447876e-01 -3.017006069421768188e-02 2.597437500953674316e-01 3.530976772308349609e-01 -1.855605244636535645e-01 -2.737351506948471069e-02
-2.550814487040042877e-02 -2.857746183872222900e-01 -6.567233800888061523e-02 1.657469272613525391e-01 1.415814757347106934e-01 1.909740455448627472e-02 -3.008449971675872803e-01 9.755024686455726624e-03 -1.087100356817245483e-01 7.502091675996780396e-02 1.366010159254074097e-01 2.345479875802993774e-01 -1.147934421896934509e-01 -2.306823283433914185e-01 8.898069709539413452e-02 9.973737411201000214e-03 -3.765786811709403992e-02 -1.407444328069686890e-01 1.982692033052444458e-01 4.476568400859832764e-01 6.383012980222702026e-02 -1.839442104101181030e-01 -1.826448440551757812e-01 3.061295449733734131e-01 7.722941040992736816e-02 2.760065495967864990e-01 -2.893418967723846436e-01 1.327846478670835495e-02 3.068475425243377686e-02 1.996456645429134369e-02 -8.574811741709709167e-03 -1.264333575963973999e-01
-7.107790559530258179e-02 -2.103040814399719238e-01 -3.001033663749694824e-01 1.851286292076110840e-01 1.690429598093032837e-01 -3.379583656787872314e-01 -1.466378569602966309e-02 9.785275906324386597e-03 -1.865989565849304199e-01 -2.987864315509796143e-01 8.855441212654113770e-02 -1.970950961112976074e-01 -1.312604248523712158e-01 -4.605348687618970871e-03 3.746774420142173767e-02 -2.233526855707168579e-01 -1.440777480602264404e-01 -2.360748350620269775e-01 -3.824874758720397949e-02 -1.833298988640308380e-02 -7.318595051765441895e-02 -3.389135897159576416e-01 -2.752403318881988525e-01 -1.845523118972778320e-01 -1.422232389450073242e-01 1.658975929021835327e-01 -4.452091827988624573e-02 -2.721278183162212372e-02 -1.184950917959213257e-01 1.982424557209014893e-01 -1.151127591729164124e-01 1.362835168838500977e-01
8.325611054897308350e-02 -1.811144202947616577e-01 -2.837044000625610352e-01 1.935847252607345581e-01 -1.202124655246734619e-01 -9.130872786045074463e-02 -2.383957654237747192e-01 -6.579275429248809814e-02 1.295779049396514893e-01 -3.441668674349784851e-02 3.587110936641693115e-01 1.331327855587005615e-01 -2.016221880912780762e-01 5.232937261462211609e-02 3.495888411998748779e-01 1.355623826384544373e-02 -4.621598869562149048e-02 -1.852144896984100342e-01 -1.433687657117843628e-01 3.551090061664581299e-01 -1.650305837392807007e-01 1.249829754233360291e-01 -6.154721602797508240e-02 -1.910766400396823883e-02 1.253979802131652832e-01 1.322249043732881546e-02 2.978503704071044922e-02 1.479872465133666992e-01 7.774396240711212158e-02 3.791732192039489746e-01 -9.433753043413162231e-02 2.617660537362098694e-02
-2.335764616727828979e-01 -1.476944983005523682e-01 -3.576398193836212158e-01 8.890030533075332642e-02 -7.270031422376632690e-02 1.665622591972351074e-01 -8.614999055862426758e-02 -3.292331993579864502e-01 -1.981814354658126831e-01 -1.618409156799316406e-02 2.821231633424758911e-02 2.153666019439697266e-01 -2.319077104330062866e-01 -7.238040864467620850e-02 8.250404149293899536e-02 8.788501471281051636e-02 1.037653461098670959e-01 -3.455518186092376709e-01 -1.080638393759727478e-01 -1.081938017159700394e-02 -8.750917762517929077e-02 -2.941538691520690918e-01 -2.983341217041015625e-01 -2.168008536100387573e-01 1.242934763431549072e-01 -1.300616115331649780e-01 8.210598677396774292e-02 5.002363026142120361e-02 -5.729500576853752136e-02 4.111740365624427795e-02 -2.213783115148544312e-01 -1.046809628605842590e-01
-1.325175166130065918e-01 -3.061715662479400635e-01 -1.498037278652191162e-01 3.192579606547951698e-03 8.059491962194442749e-02 -4.423409104347229004e-01 7.228983938694000244e-02 -1.699376553297042847e-01 -2.154193967580795288e-01 -2.048306167125701904e-01 -9.681088477373123169e-02 -2.900069579482078552e-03 -7.931961119174957275e-02 -2.391949445009231567e-01 8.739271759986877441e-02 -1.830216730013489723e-03 1.608622074127197266e-01 -1.440840661525726318e-01 -1.436472982168197632e-01 2.096209675073623657e-01 4.964720085263252258e-02 5.389301106333732605e-03 7.431560009717941284e-02 1.527726501226425171e-01 -1.514021605253219604e-01 2.757350802421569824e-01 -4.055660590529441833e-02 -1.717847883701324463e-01 8.238986134529113770e-02 6.705999374389648438e-02 -3.406368196010589600e-01 -2.471804469823837280e-01
-6.757023744285106659e-03 -1.091853231191635132e-01 -1.380000263452529907e-01 2.238822132349014282e-01 -2.075902186334133148e-02 -6.599169224500656128e-02 -1.809129565954208374e-01 -1.170629262924194336e-01 -2.667903602123260498e-01 1.942629553377628326e-02 3.270221054553985596e-01 -1.963119953870773315e-01 -2.127988263964653015e-02 4.724510479718446732e-03 1.874181777238845825e-01 1.342404633760452271e-01 -1.497689485549926758e-01 -3.532231748104095459e-01 -1.641107909381389618e-02 6.606559455394744873e-02 8.995852619409561157e-02 1.886365264654159546e-01 1.120448634028434753e-01 -1.665052399039268494e-02 2.044118754565715790e-02 9.941533952951431274e-02 -4.499565809965133667e-02 -1.222945228219032288e-01 3.387191519141197205e-02 4.861855804920196533e-01 -3.306678533554077148e-01 -1.204292401671409607e-01
-2.446122094988822937e-02 -1.316047459840774536e-02 -2.891958951950073242e-01 -1.118897199630737305e-01 -2.153728604316711426e-01 6.308460235595703125e-02 -2.344925552606582642e-01 -3.708316758275032043e-02 -3.029939830303192139e-01 -9.130359441041946411e-02 -1.150224059820175171e-01 8.026579022407531738e-02 -1.641088724136352539e-01 1.350800693035125732e-01 -2.165100723505020142e-02 -2.055211216211318970e-01 2.516956999897956848e-03 -2.303353101015090942e-01 6.834854185581207275e-02 1.264961510896682739e-01 -3.691273927688598633e-01 2.488676160573959351e-01 -1.886629909276962280e-01 -1.283645909279584885e-02 1.852428317070007324e-01 3.740339875221252441e-01 -2.772053331136703491e-02 -2.917293608188629150e-01 -7.656161487102508545e-02 1.199403926730155945e-01 -1.390707865357398987e-02 2.082303166389465332e-02
1.280643194913864136e-01 -1.217627748847007751e-01 -4.095778465270996094e-01 2.340949177742004395e-01 8.323665708303451538e-02 -8.632154762744903564e-02 -2.168009579181671143e-01 -2.474293410778045654e-01 -1.613198667764663696e-01 9.065133333206176758e-02 -1.258939951658248901e-01 -6.571239978075027466e-02 -4.104668647050857544e-02 -6.092902645468711853e-02 1.844213157892227173e-01 2.217670679092407227e-01 -9.428455680608749390e-02 1.449923962354660034e-01 2.764779627323150635e-01 9.652631357312202454e-03 -3.418107926845550537e-01 -6.456843018531799316e-02 -1.135267317295074463e-02 1.011866405606269836e-01 2.552206516265869141e-01 -4.921912029385566711e-02 -1.409744378179311752e-02 -3.241510391235351562e-01 -3.665424883365631104e-02 1.125296205282211304e-01 -2.238376289606094360e-01 7.653303444385528564e-02
2.220931798219680786e-01 -3.667013943195343018e-01 7.316874805837869644e-03 1.344805657863616943e-01 1.513088471256196499e-03 1.758181899785995483e-01 -5.103054642677307129e-02 -2.304904460906982422e-01 -6.542898714542388916e-02 -3.729043900966644287e-01 -6.362381577491760254e-02 -1.391438245773315430e-01 -2.341718375682830811e-01 -9.621147066354751587e-02 3.161602020263671875e-01 -6.917382031679153442e-02 2.376231132075190544e-03 -2.482327073812484741e-01 -2.419418469071388245e-02 4.178768694400787354e-01 -1.548470556735992432e-01 4.919293522834777832e-02 -2.056093066930770874e-01 -4.803797975182533264e-02 3.842817246913909912e-02 -1.319161802530288696e-01 5.061536654829978943e-02 -3.891849145293235779e-02 9.614270180463790894e-02 3.747167810797691345e-02 -2.606129646301269531e-02 -1.836985945701599121e-01
-1.496057957410812378e-01 -3.206735849380493164e-01 -2.329277843236923218e-01 2.528427541255950928e-01 -1.345463246107101440e-01 1.774327009916305542e-01 4.122931882739067078e-02 -1.757157146930694580e-01 -1.382333487272262573e-01 -1.330783367156982422e-01 3.682753443717956543e-02 4.541837051510810852e-02 -2.677650153636932373e-01 1.617045551538467407e-01 -5.160775780677795410e-02 -1.852153092622756958e-01 2.751605212688446045e-01 -1.133288815617561340e-01 2.932514846324920654e-01 -6.735280901193618774e-02 -1.346220076084136963e-01 8.757209777832031250e-02 -2.261805087327957153e-01 -1.574988849461078644e-02 -6.549764424562454224e-02 1.700039580464363098e-02 -5.132757127285003662e-02 -3.295272886753082275e-01 -2.448073923587799072e-01 4.718066379427909851e-02 -8.082413673400878906e-02 -2.420965731143951416e-01
-9.343384765088558197e-03 -7.879379391670227051e-02 -3.690755367279052734e-01 4.426915049552917480e-01 6.931855529546737671e-02 -3.350134938955307007e-02 3.465809673070907593e-02 -3.828653097152709961e-01 -1.662752777338027954e-01 2.380567491054534912e-01 1.508689601905643940e-03 -1.541518121957778931e-01 6.668166071176528931e-02 -2.777952253818511963e-01 2.609241604804992676e-01 -6.568677723407745361e-02 -2.190632512792944908e-03 1.793340891599655151e-01 1.081602424383163452e-01 7.190308719873428345e-02 -8.046828210353851318e-02 5.336918681859970093e-02 -1.134733557701110840e-01 7.249570637941360474e-02 4.486859962344169617e-02 1.951866596937179565e-02 -1.460404992103576660e-01 -2.116690725088119507e-01 8.240702445618808270e-04 2.728514075279235840e-01 1.602704226970672607e-01 2.346553467214107513e-02
6.610928475856781006e-02 -2.692357301712036133e-01 -1.060112267732620239e-01 3.839665278792381287e-02 6.476877629756927490e-02 1.750593036413192749e-01 -5.824833363294601440e-02 -1.907973885536193848e-01 -1.534558683633804321e-01 -9.604357182979583740e-02 1.472121030092239380e-01 -7.607430964708328247e-02 -1.870892047882080078e-01 3.188572125509381294e-03 1.622541397809982300e-01 -3.228092100471258163e-03 1.450795531272888184e-01 9.598971903324127197e-02 -1.720657348632812500e-01 4.438402652740478516e-01 -1.158190518617630005e-01 1.237463206052780151e-01 -3.264431059360504150e-01 1.184060275554656982e-01 2.404851466417312622e-01 -1.924742758274078369e-01 -2.549374997615814209e-01 -2.064621895551681519e-01 1.875386536121368408e-01 3.266786783933639526e-02 1.753426790237426758e-01 -1.963496506214141846e-01
1.614371687173843384e-01 -2.404258400201797485e-01 4.104043170809745789e-02 -2.971414849162101746e-02 1.478063613176345825e-01 -1.357877701520919800e-01 -7.902345061302185059e-02 -4.595557451248168945e-01 -1.764277368783950806e-01 -1.212809607386589050e-01 2.195369750261306763e-01 -1.092947050929069519e-01 1.007030978798866272e-01 -2.191522866487503052e-01 1.936751604080200195e-01 8.712175302207469940e-03 -1.981380023062229156e-02 -1.113658323884010315e-01 7.997638732194900513e-02 3.082949519157409668e-01 3.753406554460525513e-02 -2.778187692165374756e-01 -2.527571320533752441e-01 1.898217797279357910e-01 -2.605013176798820496e-02 -2.433528453111648560e-01 -6.233024224638938904e-02 -9.752761572599411011e-02 2.428419142961502075e-01 -1.004190295934677124e-01 -6.528404355049133301e-02 -1.214531362056732178e-01
-3.080536052584648132e-02 -1.475033313035964966e-01 -7.886286079883575439e-02 1.145669072866439819e-01 3.852260112762451172e-02 1.140007749199867249e-01 5.934886261820793152e-02 -3.151908516883850098e-01 4.473685752600431442e-03 -1.613592356443405151e-01 7.290953397750854492e-02 -4.880309570580720901e-03 -3.873129189014434814e-01 1.000835299491882324e-01 3.715321421623229980e-01 -8.805649727582931519e-02 1.190332695841789246e-01 -1.700224131345748901e-01 1.803137511014938354e-01 1.724557876586914062e-01 -1.800904572010040283e-01 8.010958135128021240e-02 -3.453367352485656738e-01 2.482037544250488281e-01 3.359644711017608643e-01 -7.797393202781677246e-02 -9.055081754922866821e-03 2.474670112133026123e-02 3.313174098730087280e-02 -4.497156292200088501e-02 -2.267902493476867676e-01 -6.436578929424285889e-02
-7.072506099939346313e-02 -2.903102636337280273e-01 -1.927135735750198364e-01 1.950506493449211121e-02 -1.531949639320373535e-01 -1.062835454940795898e-01 1.635825484991073608e-01 -1.912268698215484619e-01 -4.375459160655736923e-03 -2.996555864810943604e-01 1.180525794625282288e-01 2.679819986224174500e-02 -3.237012028694152832e-01 -1.373089253902435303e-01 3.002617657184600830e-01 -2.215745151042938232e-01 -1.232863068580627441e-01 -1.340813487768173218e-01 1.371745616197586060e-01 2.493081539869308472e-01 3.888193517923355103e-02 3.681765496730804443e-02 -3.758135437965393066e-01 4.688765108585357666e-02 2.464663088321685791e-01 7.924871146678924561e-02 -1.054480746388435364e-01 -1.224235817790031433e-01 1.639222502708435059e-01 3.296511247754096985e-02 -2.987716905772686005e-02 1.591171622276306152e-01
-1.729839295148849487e-02 -1.596075445413589478e-01 -2.812830209732055664e-01 1.465993076562881470e-01 6.096043810248374939e-02 -7.954378426074981689e-02 -1.111929267644882202e-01 1.297628730535507202e-01 -1.460577547550201416e-01 -1.694874763488769531e-01 2.357154041528701782e-01 1.150567308068275452e-01 -3.328986763954162598e-01 2.928876876831054688e-02 1.685362607240676880e-01 1.912720650434494019e-01 9.604915045201778412e-03 2.274325489997863770e-02 -3.226188719272613525e-01 1.271816045045852661e-01 1.188603192567825317e-01 -8.231157809495925903e-02 -2.129958719015121460e-01 -1.037155538797378540e-01 2.137545943260192871e-01 -6.460636854171752930e-02 -1.623514890670776367e-01 -2.411617338657379150e-01 6.759066134691238403e-03 4.095863401889801025e-01 -1.300436407327651978e-01 -1.478070169687271118e-01
-2.085293829441070557e-01 -2.613605260848999023e-01 -1.820082664489746094e-01 8.411185443401336670e-02 -2.224626243114471436e-01 -1.923672854900360107e-01 -8.860832452774047852e-02 -2.441123872995376587e-01 -1.267182826995849609e-01 2.934553027153015137e-01 5.338479205965995789e-02 -3.583307564258575439e-01 9.319102764129638672e-02 -7.248588651418685913e-02 4.192360341548919678e-01 -1.052783876657485962e-01 -5.842090025544166565e-02 -3.313277661800384521e-01 -9.859158843755722046e-02 4.039151966571807861e-02 -2.879987657070159912e-02 -4.707553610205650330e-02 1.048004254698753357e-01 7.893404364585876465e-02 -1.093221828341484070e-01 1.769510805606842041e-01 2.671126648783683777e-02 -8.418381214141845703e-02 1.582537442445755005e-01 1.156187206506729126e-01 1.068102493882179260e-01 -1.190624758601188660e-01
-9.639395773410797119e-02 -3.715810775756835938e-01 -7.980855554342269897e-02 6.285358965396881104e-02 -1.548151671886444092e-01 2.118008583784103394e-02 2.345512062311172485e-01 -8.761359006166458130e-02 -8.504720777273178101e-02 2.384642511606216431e-01 -4.207715764641761780e-02 -1.050111725926399231e-01 -7.865121960639953613e-02 2.752991616725921631e-01 6.569571048021316528e-02 -2.607547342777252197e-01 -3.365051746368408203e-01 -4.426416009664535522e-02 -3.971904143691062927e-02 3.089084327220916748e-01 -2.356971651315689087e-01 -1.667565107345581055e-01 1.968736201524734497e-02 3.002892248332500458e-02 3.351412340998649597e-02 1.472344845533370972e-01 -4.453086480498313904e-02 -2.145559936761856079e-01 3.416509553790092468e-02 2.318249642848968506e-01 -1.934525370597839355e-01 -2.530386745929718018e-01
3.582583367824554443e-02 -2.686811089515686035e-01 -8.125144988298416138e-03 -1.544263958930969238e-02 2.211386412382125854e-01 -1.160784717649221420e-02 4.226078744977712631e-03 -2.834738194942474365e-01 -1.036187559366226196e-01 -5.354178324341773987e-02 1.625831872224807739e-01 1.458113044500350952e-01 -2.102843374013900757e-01 -7.472691684961318970e-02 2.071181684732437134e-02 -6.022673845291137695e-02 9.732019901275634766e-02 -1.163626909255981445e-01 -1.730464547872543335e-01 -2.250574976205825806e-01 -2.265899777412414551e-01 -3.176020383834838867e-01 -1.419442445039749146e-01 -1.363856047391891479e-01 -6.618981063365936279e-02 9.024790674448013306e-02 2.291386015713214874e-02 -1.930516660213470459e-01 8.308663219213485718e-02 3.708428442478179932e-01 -3.576350808143615723e-01 -2.538337111473083496e-01
-8.572529256343841553e-02 -3.313786387443542480e-01 -4.102858901023864746e-01 9.778887778520584106e-02 -1.112542673945426941e-01 -2.118785530328750610e-01 -3.665449097752571106e-02 -1.719038337469100952e-01 -4.486358761787414551e-01 2.135741710662841797e-02 -3.141327202320098877e-02 -6.499063689261674881e-03 7.773248851299285889e-02 7.606561481952667236e-02 3.432346284389495850e-01 2.322143912315368652e-01 -5.554697662591934204e-02 -1.630424112081527710e-01 -1.401669681072235107e-01 -1.024000421166419983e-01 -2.636844217777252197e-01 -6.741017103195190430e-02 9.221904724836349487e-02 1.336516439914703369e-01 -1.792814582586288452e-01 7.378490269184112549e-02 -1.157458797097206116e-01 2.607337012887001038e-02 1.063786149024963379e-01 -7.545119524002075195e-02 2.103761956095695496e-02 3.316962346434593201e-02
3.735529631376266479e-02 -1.901760548353195190e-01 -2.241130620241165161e-01 -1.936231106519699097e-01 5.051353201270103455e-02 -1.413091272115707397e-01 -9.325425326824188232e-02 -4.041589498519897461e-01 -1.092968657612800598e-01 1.014763787388801575e-01 8.685248345136642456e-02 3.532108962535858154e-01 -1.181175112724304199e-01 -3.652301803231239319e-02 2.861904501914978027e-01 -2.410773038864135742e-01 -7.839554548263549805e-02 -9.423758834600448608e-02 -1.534336656332015991e-01 1.443187445402145386e-01 -2.376757711172103882e-01 -2.050715088844299316e-01 -2.003838866949081421e-01 -1.259548664093017578e-01 -6.265647709369659424e-02 1.897070184350013733e-02 -7.447684556245803833e-02 -1.100296527147293091e-01 2.407413274049758911e-01 1.880692839622497559e-01 6.683633476495742798e-02 1.913518756628036499e-01
7.825448364019393921e-02 -1.523769795894622803e-01 -3.329066559672355652e-02 7.596541941165924072e-02 5.844685807824134827e-02 8.100310713052749634e-02 -2.808086760342121124e-02 -3.324194550514221191e-01 -1.858120560646057129e-01 -1.530575007200241089e-02 1.449984461069107056e-01 1.747266352176666260e-01 -1.751113235950469971e-01 -1.291978955268859863e-01 1.483468115329742432e-01 8.412945270538330078e-02 1.344019770622253418e-01 -3.900069296360015869e-01 -4.963500499725341797e-01 2.475824505090713501e-01 -1.071049794554710388e-01 -1.515804976224899292e-01 -1.285838484764099121e-01 -5.863888189196586609e-02 2.485571205615997314e-01 -5.884594842791557312e-02 -2.816140092909336090e-02 -8.603203296661376953e-02 2.061927616596221924e-01 8.596194535493850708e-02 -2.581714279949665070e-02 -1.532809585332870483e-01
1.141987144947052002e-01 8.450537919998168945e-03 -3.065011203289031982e-01 3.813004493713378906e-01 1.544045507907867432e-01 4.845533147454261780e-02 -1.193365827202796936e-01 -2.810262739658355713e-01 -1.086477413773536682e-01 -4.460751637816429138e-02 -1.260601431131362915e-01 -1.527796387672424316e-01 3.115019202232360840e-02 -7.456979900598526001e-02 3.384549021720886230e-01 6.236769631505012512e-02 8.276166021823883057e-02 1.194953992962837219e-01 1.729335188865661621e-01 5.879455246031284332e-03 -3.451898097991943359e-01 -5.426052585244178772e-02 -9.064175933599472046e-02 1.045974269509315491e-01 2.175510674715042114e-01 -2.536571584641933441e-02 -9.550862759351730347e-02 -2.163837477564811707e-02 -1.155779231339693069e-02 1.762829422950744629e-01 -2.791228592395782471e-01 -3.018978238105773926e-01
-1.097095310688018799e-01 -1.657894626259803772e-02 -4.856543242931365967e-01 9.313423186540603638e-02 -3.467329964041709900e-02 -9.709542989730834961e-02 1.334652602672576904e-01 -7.941779494285583496e-02 -3.304432332515716553e-01 2.501641213893890381e-02 -3.336369991302490234e-02 -2.201225310564041138e-01 -3.342856466770172119e-01 -2.214623838663101196e-01 5.911565944552421570e-02 -1.817544847726821899e-01 -1.359039098024368286e-01 -1.112293004989624023e-01 -7.658477127552032471e-02 6.939605623483657837e-02 -2.021604180335998535e-01 2.244011312723159790e-01 -4.248715471476316452e-03 1.704067736864089966e-01 2.040459811687469482e-01 2.589845061302185059e-01 7.946540415287017822e-02 1.200570072978734970e-02 -1.276029348373413086e-01 1.333193182945251465e-01 5.734562873840332031e-02 -1.933436095714569092e-01
9.812139905989170074e-03 -5.527252331376075745e-03 -3.568020462989807129e-02 -4.985240846872329712e-02 -8.789913356304168701e-02 -2.048217803239822388e-01 -1.322264373302459717e-01 -9.134590625762939453e-02 -1.682935208082199097e-01 -1.104340404272079468e-01 2.242238260805606842e-02 -3.788352711126208305e-03 -2.462134510278701782e-01 -1.875393092632293701e-01 5.098973587155342102e-02 1.943422555923461914e-01 -2.726793885231018066e-01 -6.078836694359779358e-02 -2.409386485815048218e-01 2.757852971553802490e-01 -1.397931128740310669e-01 4.624541476368904114e-02 -5.203297734260559082e-01 1.507345773279666901e-02 -6.114242970943450928e-02 -7.844917476177215576e-02 -4.385186359286308289e-02 -1.710297018289566040e-01 -2.868327498435974121e-01 1.236748844385147095e-01 -2.380689531564712524e-01 -2.080645263195037842e-01
1.820935122668743134e-02 -9.740331023931503296e-02 -4.219900667667388916e-01 1.297920644283294678e-01 4.506284743547439575e-02 -8.526947349309921265e-02 -2.340723387897014618e-02 -5.898204073309898376e-02 2.168266801163554192e-03 -1.311896890401840210e-01 -1.019679941236972809e-02 -2.490622848272323608e-01 7.008572667837142944e-02 -3.196046948432922363e-01 5.732195079326629639e-02 2.193637639284133911e-01 -1.462346017360687256e-01 -1.414518058300018311e-01 -4.352330043911933899e-02 -5.650788173079490662e-02 -9.121344983577728271e-02 1.157210096716880798e-01 -2.128935158252716064e-01 4.090200066566467285e-01 2.465141415596008301e-01 1.030582711100578308e-01 3.182596713304519653e-02 -3.276284933090209961e-01 4.836903419345617294e-03 1.955363899469375610e-01 -7.177789509296417236e-02 -2.003694325685501099e-01
7.313197944313287735e-03 -3.146120160818099976e-02 -1.218349933624267578e-01 -1.157153993844985962e-01 -2.058204561471939087e-01 -9.867433458566665649e-02 2.675499022006988525e-01 -2.639552950859069824e-01 -3.603798449039459229e-01 7.626084983348846436e-02 2.478575557470321655e-01 6.119941174983978271e-02 -1.593820303678512573e-01 -6.857433915138244629e-02 4.850794002413749695e-02 1.347374767065048218e-01 -6.101221963763237000e-02 -1.963247656822204590e-01 9.820108860731124878e-02 2.091102451086044312e-01 -2.108480185270309448e-01 -1.249598711729049683e-01 1.090464293956756592e-01 9.514364600181579590e-02 -1.678381115198135376e-01 1.979944761842489243e-03 -1.384606957435607910e-01 -1.862798780202865601e-01 8.336888253688812256e-02 -6.612098217010498047e-02 2.021736353635787964e-01 -4.636757373809814453e-01
-3.004351630806922913e-02 -1.660410016775131226e-01 -1.816812753677368164e-01 1.510142236948013306e-01 7.618778909090906382e-05 5.930597335100173950e-02 1.325935572385787964e-01 -2.091513872146606445e-01 -3.621465265750885010e-01 -8.764169365167617798e-02 5.264325067400932312e-02 -7.694530487060546875e-02 -7.297331839799880981e-02 -5.610048770904541016e-02 -1.655812114477157593e-01 -1.934357732534408569e-01 1.423921436071395874e-01 -1.971161365509033203e-01 2.467014938592910767e-01 1.143881455063819885e-01 -8.708567172288894653e-02 -9.583821892738342285e-02 4.717415571212768555e-02 -1.111648883670568466e-02 -1.897884309291839600e-01 1.245673447847366333e-01 -1.504832953214645386e-01 -5.853603780269622803e-02 -1.024267002940177917e-01 1.674213260412216187e-01 7.405640184879302979e-02 -5.968530178070068359e-01
6.090841442346572876e-02 -1.477950811386108398e-01 -3.263978362083435059e-01 5.002329126000404358e-02 -1.646237969398498535e-01 -1.642838269472122192e-01 -1.371358484029769897e-01 -5.501657724380493164e-01 -2.135478109121322632e-01 -1.279669702053070068e-01 9.266264736652374268e-02 -3.039576113224029541e-02 2.489718347787857056e-01 2.519907355308532715e-01 9.043610095977783203e-02 -2.944763936102390289e-02 -2.365654706954956055e-01 -2.074060291051864624e-01 1.556896567344665527e-01 3.802833333611488342e-02 4.626823589205741882e-02 -3.418752923607826233e-02 -7.814325392246246338e-02 4.015109315514564514e-02 -1.040036091580986977e-03 -7.815358042716979980e-02 3.013497963547706604e-02 -2.209171354770660400e-01 -1.805460155010223389e-01 -3.398038819432258606e-02 1.238385438919067383e-01 -2.078613787889480591e-01
-2.122399359941482544e-01 -2.100400924682617188e-01 -3.327716886997222900e-01 2.701094150543212891e-01 -1.200351417064666748e-01 -2.729747295379638672e-01 -8.953463286161422729e-02 -1.529091298580169678e-01 -1.222169622778892517e-01 -2.024982720613479614e-01 4.443231225013732910e-02 2.565863169729709625e-02 -6.881050020456314087e-02 1.616543829441070557e-01 1.886190846562385559e-02 -1.833593845367431641e-01 -1.121822297573089600e-01 -1.406548023223876953e-01 -6.804155651479959488e-03 -1.378303319215774536e-01 -3.033555746078491211e-01 -5.118383094668388367e-02 2.075086534023284912e-02 -1.698790192604064941e-01 -1.236908510327339172e-01 -7.552144676446914673e-02 -2.614133954048156738e-01 -1.229013204574584961e-01 -2.021123170852661133e-01 3.880561888217926025e-01 9.158099442720413208e-02 -6.153630837798118591e-02
-5.691746994853019714e-02 -3.707337975502014160e-01 -2.700477838516235352e-02 -3.040493130683898926e-01 -1.870135217905044556e-01 -2.938052639365196228e-02 -1.250476539134979248e-01 -1.995891928672790527e-01 -2.415185719728469849e-01 5.500864610075950623e-02 1.321067363023757935e-01 2.760221622884273529e-02 -6.651329249143600464e-02 -9.715985506772994995e-02 1.520561426877975464e-01 2.315326333045959473e-01 -1.991120576858520508e-01 -3.142240047454833984e-01 -5.283852666616439819e-02 1.617585420608520508e-01 -1.824154853820800781e-01 -1.581477522850036621e-01 -2.167323529720306396e-01 2.124813944101333618e-01 -1.582641303539276123e-01 2.215477973222732544e-01 -1.167358830571174622e-01 1.830720901489257812e-01 -1.122919172048568726e-01 8.174963295459747314e-03 -1.451483555138111115e-02 -2.296950370073318481e-01
-8.555735647678375244e-02 -1.381468474864959717e-01 -1.469563245773315430e-01 8.901488967239856720e-03 -2.673972249031066895e-01 -2.736583650112152100e-01 1.215867623686790466e-01 -7.210508733987808228e-02 -7.691883295774459839e-02 -9.653479605913162231e-02 -1.112629473209381104e-01 -1.731536164879798889e-02 -8.496309816837310791e-02 1.984776258468627930e-01 3.119126856327056885e-01 -9.229119122028350830e-02 3.521732613444328308e-02 -3.031716048717498779e-01 8.472845703363418579e-02 3.280761241912841797e-01 -1.836958527565002441e-01 -7.299426198005676270e-02 1.341187953948974609e-02 -1.475837975740432739e-01 -2.214104384183883667e-01 1.171848848462104797e-01 -4.403489455580711365e-02 -1.729737967252731323e-01 3.031680881977081299e-01 2.823228240013122559e-01 1.927025169134140015e-01 -1.812424510717391968e-01
2.645910717546939850e-02 -2.485253065824508667e-01 -7.611527107656002045e-04 -1.580818369984626770e-02 4.037986975163221359e-03 -4.878468438982963562e-02 -1.608953997492790222e-02 -1.878521442413330078e-01 -1.912158280611038208e-01 3.119423799216747284e-02 3.166115880012512207e-01 -2.716466188430786133e-01 -2.897980213165283203e-01 6.853501498699188232e-02 1.816310733556747437e-01 -3.998519852757453918e-02 -1.865518391132354736e-01 -3.791777789592742920e-02 -2.128478325903415680e-02 1.030645966529846191e-01 -9.132538735866546631e-02 -1.671147346496582031e-01 -4.256482124328613281e-01 1.197643354535102844e-01 1.007662266492843628e-01 1.966931223869323730e-01 -4.417345672845840454e-02 1.320477873086929321e-01 -1.406111381947994232e-02 -7.286755740642547607e-02 2.009622305631637573e-01 -4.138545989990234375e-01
2.204327657818794250e-02 -2.088164985179901123e-01 3.867138922214508057e-02 -9.602571278810501099e-02 6.855419278144836426e-02 6.730019580572843552e-03 -6.054922565817832947e-02 -2.350485026836395264e-01 -2.078964747488498688e-02 -3.842936754226684570e-01 5.691992118954658508e-02 -8.377002179622650146e-02 -3.282582759857177734e-01 1.246902719140052795e-01 3.033128380775451660e-01 -3.991942480206489563e-02 -1.449689865112304688e-01 -1.057964637875556946e-01 2.056066505610942841e-02 3.494552373886108398e-01 -1.116990372538566589e-01 6.169704347848892212e-02 -4.670166075229644775e-01 5.789205059409141541e-02 -1.226847544312477112e-01 -2.994089387357234955e-02 1.549431309103965759e-02 -2.369178682565689087e-01 1.485234647989273071e-01 9.861920773983001709e-02 8.919922262430191040e-02 -4.147586971521377563e-02
1.287358999252319336e-02 -1.281740963459014893e-01 -1.670588850975036621e-01 2.345782518386840820e-01 -1.470910161733627319e-01 4.102714732289314270e-02 1.523838341236114502e-01 -2.873355150222778320e-01 -3.129759430885314941e-01 2.329271137714385986e-01 -1.536194980144500732e-01 5.179219320416450500e-02 2.111263759434223175e-02 1.478464603424072266e-01 8.022458851337432861e-02 -2.515164315700531006e-01 -2.147851139307022095e-01 7.531281560659408569e-02 -1.128464266657829285e-01 1.433980017900466919e-01 -6.116969883441925049e-02 -2.253071665763854980e-01 -7.594636827707290649e-02 -7.755060493946075439e-02 -1.753876656293869019e-01 -3.994262218475341797e-02 -2.244990617036819458e-01 -1.629196554422378540e-01 2.520645856857299805e-01 1.282191872596740723e-01 -1.992938667535781860e-01 -3.471235036849975586e-01
-2.734204828739166260e-01 -1.756970286369323730e-01 -2.931336462497711182e-01 2.576621472835540771e-01 -1.305515915155410767e-01 -2.593888342380523682e-01 -1.604862362146377563e-01 -1.231858879327774048e-01 -1.779256761074066162e-01 -7.038021832704544067e-02 4.723880067467689514e-02 -4.522462189197540283e-02 4.423995316028594971e-02 1.178389787673950195e-01 -3.088171407580375671e-02 -2.758876681327819824e-01 4.645204916596412659e-02 -2.512642741203308105e-01 -1.056352630257606506e-01 -1.442533731460571289e-01 -3.436068296432495117e-01 -2.741806805133819580e-01 -9.047483652830123901e-02 -8.993949741125106812e-02 -9.969154745340347290e-02 2.201274037361145020e-02 -2.710551917552947998e-01 -2.287656068801879883e-01 3.068202547729015350e-02 1.967888176441192627e-01 1.614935323596000671e-02 -8.292953483760356903e-03
-2.268810570240020752e-02 -2.749069035053253174e-01 -2.596020102500915527e-01 1.992142014205455780e-02 1.358889490365982056e-01 -1.227153465151786804e-01 -9.345614910125732422e-02 -2.953083813190460205e-01 -6.805512309074401855e-02 -6.928178668022155762e-02 -1.891068182885646820e-02 2.359558343887329102e-01 -2.309951186180114746e-01 2.127131074666976929e-01 1.732923686504364014e-01 -1.068190857768058777e-01 3.519837185740470886e-02 -4.390184208750724792e-02 -3.368446826934814453e-01 1.819216459989547729e-01 -1.695754826068878174e-01 -2.553349733352661133e-01 -3.047848343849182129e-01 -2.350873500108718872e-01 2.480367571115493774e-02 1.219627559185028076e-01 -1.234393045306205750e-01 3.588160499930381775e-02 1.731407493352890015e-01 2.403933256864547729e-01 8.173546753823757172e-03 9.725739061832427979e-02
-1.864023357629776001e-01 -1.516410112380981445e-01 -4.928703233599662781e-02 -4.296715185046195984e-02 -1.503608226776123047e-01 1.267267912626266479e-01 8.777256309986114502e-02 -3.526575267314910889e-01 -5.247586220502853394e-02 7.146979123353958130e-02 2.162776589393615723e-01 2.527692019939422607e-01 1.756047904491424561e-01 -1.850530803203582764e-01 9.802810847759246826e-02 2.033483684062957764e-01 -2.318527847528457642e-01 -8.458817750215530396e-02 -1.051412597298622131e-01 1.303394883871078491e-01 -2.184952646493911743e-01 -9.120651520788669586e-03 -2.931778430938720703e-01 1.157357990741729736e-01 -6.427666638046503067e-03 1.047921646386384964e-02 -9.804756194353103638e-02 -1.192840337753295898e-01 -7.167557626962661743e-02 1.967773884534835815e-01 -2.352098822593688965e-01 -4.163792133331298828e-01
8.771291375160217285e-02 -1.171225532889366150e-01 -1.903641521930694580e-01 1.237828209996223450e-01 1.802197098731994629e-01 -1.323256790637969971e-01 -2.784591913223266602e-01 -2.284434884786605835e-01 -3.870570659637451172e-02 1.188956871628761292e-01 2.616426646709442139e-01 3.926299810409545898e-01 -1.087859869003295898e-01 -1.263060718774795532e-01 2.856580913066864014e-01 -1.984558850526809692e-01 -7.599554955959320068e-02 3.458572924137115479e-02 -2.524508833885192871e-01 9.186284989118576050e-02 -1.144451573491096497e-01 -1.277649104595184326e-01 -2.755725085735321045e-01 -4.571798443794250488e-02 -5.699254572391510010e-02 1.482391450554132462e-02 -8.877763897180557251e-02 -1.108435392379760742e-01 2.142898887395858765e-01 3.227086067199707031e-01 -2.956893295049667358e-04 -3.304707352072000504e-04
1.954892724752426147e-01 -8.288069814443588257e-02 -2.451856583356857300e-01 2.242681384086608887e-01 -1.212002485990524292e-01 -3.049604594707489014e-01 -1.105215623974800110e-01 -2.058160454034805298e-01 2.799625694751739502e-01 5.354218557476997375e-02 1.304873526096343994e-01 2.437789887189865112e-01 -1.443855166435241699e-01 -5.172282084822654724e-02 2.807767689228057861e-01 -1.573569923639297485e-01 1.933203786611557007e-01 3.492570715025067329e-03 -1.653163135051727295e-01 1.881958693265914917e-01 -2.357770502567291260e-01 -1.436352077871561050e-02 6.867480278015136719e-02 1.764937788248062134e-01 -1.074779704213142395e-01 9.522709995508193970e-03 -1.039108857512474060e-01 -1.785031557083129883e-01 -4.681398347020149231e-02 3.835955634713172913e-03 -1.539290398359298706e-01 -3.541436493396759033e-01
2.347198873758316040e-01 -1.930067539215087891e-01 -3.517589867115020752e-01 -1.174405142664909363e-01 1.167531777173280716e-02 -9.945450723171234131e-02 2.155565023422241211e-01 -3.135286271572113037e-02 -9.070891141891479492e-02 -2.300245016813278198e-01 1.459212601184844971e-01 -3.990090452134609222e-03 -9.417869895696640015e-02 -1.008553523570299149e-02 1.653961539268493652e-01 3.825647290796041489e-03 1.304793953895568848e-01 -2.080972939729690552e-01 9.060079604387283325e-02 -2.908652089536190033e-02 -7.680843025445938110e-02 2.256455644965171814e-02 -5.154183506965637207e-01 -8.391740918159484863e-02 1.308488845825195312e-01 2.160701453685760498e-01 -8.020223677158355713e-02 -8.323019742965698242e-02 -1.014361828565597534e-01 -1.064832061529159546e-01 1.049781739711761475e-01 -3.681797981262207031e-01
-2.449860423803329468e-01 -8.111823350191116333e-03 -2.544904686510562897e-02 2.928899228572845459e-01 -1.142453849315643311e-01 3.936341404914855957e-02 1.931821368634700775e-02 -2.519556581974029541e-01 -1.733714342117309570e-01 1.477816980332136154e-02 -1.119421049952507019e-02 8.789455145597457886e-02 -3.930460810661315918e-01 1.236297488212585449e-01 1.739743947982788086e-01 -1.110245883464813232e-01 -6.640958786010742188e-02 -1.201783493161201477e-01 -1.233468204736709595e-01 1.838976144790649414e-02 -6.412478536367416382e-02 6.091623753309249878e-02 -2.445022761821746826e-01 -1.674581915140151978e-01 7.224179059267044067e-02 -1.606353186070919037e-02 8.130624890327453613e-02 -5.619273185729980469e-01 -2.068324983119964600e-01 6.503324210643768311e-02 7.551326602697372437e-02 -1.180023998022079468e-01
4.470751434564590454e-02 7.729473710060119629e-02 -3.137305974960327148e-01 7.340814173221588135e-02 6.620654463768005371e-02 -6.987510621547698975e-02 -1.943134367465972900e-01 -4.721975326538085938e-01 -1.820472776889801025e-01 -1.369955241680145264e-01 1.880051791667938232e-01 1.544264331459999084e-02 8.381206542253494263e-02 2.876865863800048828e-01 1.748802065849304199e-01 8.011648058891296387e-02 -4.624971374869346619e-02 -2.760824859142303467e-01 2.011127024888992310e-01 4.859942942857742310e-02 1.104254201054573059e-01 -1.249274611473083496e-01 1.511029060930013657e-02 -8.714180439710617065e-02 1.533417124301195145e-02 -7.292366027832031250e-02 -2.606930909678339958e-03 -2.729983627796173096e-01 -1.124184578657150269e-01 3.454499877989292145e-03 7.795111835002899170e-02 -3.851339519023895264e-01
5.380004644393920898e-02 -8.753567188978195190e-02 -1.144861578941345215e-01 1.204926148056983948e-02 -6.206307560205459595e-02 -9.450905770063400269e-02 -3.152973651885986328e-01 -3.344590067863464355e-01 -8.174220472574234009e-02 -7.250213064253330231e-03 8.498539775609970093e-02 3.518417179584503174e-01 -1.022401452064514160e-01 -2.889870898798108101e-03 3.980282545089721680e-01 -1.009105071425437927e-01 -1.323044598102569580e-01 -5.951382964849472046e-02 -1.872655898332595825e-01 1.459104716777801514e-01 1.504776999354362488e-03 -1.673903763294219971e-01 -5.709218606352806091e-02 -9.018640965223312378e-02 -2.088852971792221069e-01 -5.986066907644271851e-02 -6.249775364995002747e-02 -2.099970132112503052e-01 2.086572349071502686e-01 3.962247967720031738e-01 -1.191418170928955078e-01 -9.243455529212951660e-02
1.473264545202255249e-01 -3.422801792621612549e-01 -2.036277651786804199e-01 -9.383473545312881470e-02 4.120844602584838867e-02 -2.950246334075927734e-01 -1.334009468555450439e-01 -2.292345464229583740e-01 -2.162818759679794312e-01 -8.374275267124176025e-02 1.104593351483345032e-01 1.097719147801399231e-01 -3.256865963339805603e-02 1.445548087358474731e-01 -4.396767180878669024e-04 1.262717843055725098e-01 1.251458376646041870e-02 -1.378963142633438110e-01 2.990331128239631653e-02 3.256594538688659668e-01 2.105669230222702026e-01 1.158619299530982971e-01 -1.691277474164962769e-01 -7.686881721019744873e-02 1.177108138799667358e-01 7.711442559957504272e-02 -1.325465887784957886e-01 -7.929813116788864136e-02 -1.072363480925559998e-01 5.031070113182067871e-01 -5.355994030833244324e-02 7.940176129341125488e-02
3.573289141058921814e-02 -3.531863987445831299e-01 -2.414248883724212646e-01 6.228680163621902466e-02 -1.307842731475830078e-01 -2.174717485904693604e-01 -1.534654498100280762e-01 -2.527325451374053955e-01 -1.328593306243419647e-02 3.156725764274597168e-01 1.725437119603157043e-02 8.985718712210655212e-03 -5.668896436691284180e-02 -1.954662799835205078e-01 -2.300232648849487305e-02 -3.550703823566436768e-02 -1.938452422618865967e-01 -2.320540137588977814e-02 -2.038822472095489502e-01 1.336664855480194092e-01 -1.034914329648017883e-01 -2.527652084827423096e-01 -9.158408641815185547e-02 -9.297197312116622925e-02 -1.838242262601852417e-01 -1.612180322408676147e-01 1.599954627454280853e-02 -2.895988523960113525e-01 1.254008412361145020e-01 3.778619170188903809e-01 -5.560448020696640015e-02 -1.479666382074356079e-01
5.341519135981798172e-03 -3.516342043876647949e-01 -9.409393370151519775e-02 7.592068612575531006e-02 7.283449172973632812e-02 -4.053229466080665588e-02 -1.247396320104598999e-01 -1.959758251905441284e-01 -3.058009445667266846e-01 -1.049691438674926758e-02 1.186017319560050964e-01 3.357123136520385742e-01 1.115275248885154724e-01 -9.685707278549671173e-03 1.056015938520431519e-01 1.960085630416870117e-01 2.518498003482818604e-01 -9.896409511566162109e-02 -1.499639749526977539e-01 3.182923197746276855e-01 -2.009391933679580688e-01 -1.044823825359344482e-01 -1.374000906944274902e-01 1.232693493366241455e-01 4.832251742482185364e-02 6.972736865282058716e-02 2.023630440235137939e-01 3.626652061939239502e-02 1.357664018869400024e-01 2.898005545139312744e-01 -2.898702025413513184e-01 1.678897649981081486e-03
-7.579168677330017090e-02 -2.430924326181411743e-01 -1.835086494684219360e-01 1.884029507637023926e-01 3.255538642406463623e-02 -4.593376517295837402e-01 -3.174131363630294800e-02 -2.548483014106750488e-01 -7.754555344581604004e-02 -1.644769608974456787e-01 1.130672637373209000e-02 1.693103578872978687e-03 -4.412924870848655701e-02 -6.115644797682762146e-02 1.281829178333282471e-01 -4.318537656217813492e-03 3.491460978984832764e-01 -1.081084832549095154e-01 -1.126067414879798889e-01 1.036850735545158386e-01 -6.715454161167144775e-02 3.382967785000801086e-02 1.843974143266677856e-01 2.875221669673919678e-01 -9.628546237945556641e-02 2.987523078918457031e-01 -6.620389223098754883e-02 -1.265505701303482056e-01 6.072238460183143616e-02 1.410367041826248169e-01 -2.283451259136199951e-01 -2.422028183937072754e-01
1.762639433145523071e-01 1.303974073380231857e-02 -1.558832526206970215e-01 -1.961939632892608643e-01 2.456955146044492722e-03 -2.956160604953765869e-01 6.997662037611007690e-02 -3.398089483380317688e-02 -1.545187383890151978e-01 -1.018767505884170532e-01 1.599034965038299561e-01 -1.192739233374595642e-01 -2.249651104211807251e-01 -9.150872007012367249e-03 2.141470760107040405e-01 -9.404490701854228973e-03 -1.551873087882995605e-01 -1.994460076093673706e-01 -2.028598785400390625e-01 2.837511897087097168e-01 -7.621431257575750351e-03 -8.396752178668975830e-02 -3.435949087142944336e-01 1.575728654861450195e-01 -4.364663735032081604e-02 -4.128254577517509460e-02 -3.058332949876785278e-02 -3.933666646480560303e-01 -3.192404806613922119e-01 -5.603146553039550781e-02 -1.964573860168457031e-01 -5.811029672622680664e-02
3.258583843708038330e-01 7.913035899400711060e-02 -6.828611344099044800e-02 2.271354198455810547e-02 -1.247205287218093872e-01 -2.294920086860656738e-01 1.505507528781890869e-01 -8.608970046043395996e-02 -5.364388227462768555e-02 4.487248137593269348e-02 -1.161461472511291504e-01 -2.743659317493438721e-01 -1.099300310015678406e-01 -2.158748358488082886e-02 2.490293085575103760e-01 1.159433554857969284e-02 -3.608796745538711548e-02 -1.576055735349655151e-01 6.796251982450485229e-02 1.600830852985382080e-01 -1.100443825125694275e-01 -2.221524342894554138e-02 -4.135243296623229980e-01 -2.806874550879001617e-02 1.752937585115432739e-01 3.714126721024513245e-02 7.134841382503509521e-02 -3.333823084831237793e-01 -1.737783402204513550e-01 6.146241351962089539e-02 -3.668929636478424072e-01 -2.408505231142044067e-01
-1.317899078130722046e-01 -9.486155211925506592e-02 -4.512921869754791260e-01 1.446453779935836792e-01 -2.173890173435211182e-01 3.180276229977607727e-02 -6.205931678414344788e-02 -3.190320432186126709e-01 -1.967444866895675659e-01 1.069984138011932373e-01 5.568872671574354172e-03 -2.022956497967243195e-02 -1.866442412137985229e-01 -1.292855143547058105e-01 7.797804474830627441e-02 1.362203713506460190e-02 -1.824191212654113770e-01 -1.904329471290111542e-02 -1.075474843382835388e-01 3.022288084030151367e-01 -1.466368436813354492e-01 8.495875447988510132e-02 -1.404889374971389771e-01 6.805732101202011108e-02 2.515829801559448242e-01 -1.962620764970779419e-02 -7.083603739738464355e-02 -2.096365541219711304e-01 -1.277940869331359863e-01 -3.453085422515869141e-01 -4.714682698249816895e-02 -2.159986495971679688e-01
8.822903037071228027e-02 2.300203405320644379e-02 -3.394018709659576416e-01 3.323641419410705566e-01 -1.221211068332195282e-02 -4.451014474034309387e-02 -2.103460254147648811e-03 -3.304203748703002930e-01 -2.946621477603912354e-01 4.777940339408814907e-04 -8.931823819875717163e-02 6.470237672328948975e-02 1.015027835965156555e-01 -2.750262916088104248e-01 2.618688642978668213e-01 9.160136803984642029e-03 6.403950601816177368e-02 -3.692471608519554138e-02 3.145913407206535339e-02 7.768699526786804199e-02 -2.247170805931091309e-01 1.029808670282363892e-01 -1.383419185876846313e-01 1.056263968348503113e-01 1.841402202844619751e-01 2.105388045310974121e-01 -2.744033932685852051e-01 -6.432839483022689819e-02 -2.054169327020645142e-01 2.777882516384124756e-01 2.440203912556171417e-02 1.400287598371505737e-01
-8.660670369863510132e-02 -1.430279314517974854e-01 -2.301316112279891968e-01 -9.033297002315521240e-02 -1.016171947121620178e-01 -1.164642572402954102e-01 3.680174797773361206e-02 -2.927713394165039062e-01 -2.213092297315597534e-01 -3.517060726881027222e-02 1.932983398437500000e-01 -1.392716467380523682e-01 -3.702209889888763428e-01 -2.375152520835399628e-02 1.798267513513565063e-01 -5.454753711819648743e-02 -2.777837812900543213e-01 -1.078446358442306519e-01 -3.483932614326477051e-01 2.231480479240417480e-01 2.706881612539291382e-02 2.097839266061782837e-01 -3.601423203945159912e-01 1.265493314713239670e-02 1.583794653415679932e-01 9.413565695285797119e-02 9.228914044797420502e-03 1.376165151596069336e-01 -1.599941998720169067e-01 2.859132550656795502e-02 -6.259738653898239136e-02 -4.659568890929222107e-02
1.702216267585754395e-02 -6.663919985294342041e-02 -1.448442339897155762e-01 2.112914472818374634e-01 3.854481875896453857e-02 -2.593350112438201904e-01 -1.093613505363464355e-01 -1.314361095428466797e-01 -4.634292721748352051e-01 -1.216475218534469604e-01 4.930642843246459961e-01 2.771957591176033020e-02 -1.283379346132278442e-01 1.003395989537239075e-01 2.788647823035717010e-02 1.232452169060707092e-01 -1.202980875968933105e-01 -2.907656133174896240e-01 -1.005548685789108276e-01 1.620855778455734253e-01 4.184321686625480652e-02 1.851975023746490479e-01 1.182845309376716614e-01 -4.583208821713924408e-03 1.509223282337188721e-01 6.736768875271081924e-03 -1.338321864604949951e-01 -2.022253870964050293e-01 2.072134055197238922e-02 1.952571123838424683e-01 -9.747540205717086792e-02 -2.393218502402305603e-02
-7.911339402198791504e-03 -1.592969298362731934e-01 -2.818306684494018555e-01 3.799949213862419128e-02 -2.930079698562622070e-01 -2.390000820159912109e-01 1.169424876570701599e-01 1.429017726331949234e-02 -4.989517107605934143e-02 5.314679816365242004e-03 -1.909713149070739746e-01 -4.808075726032257080e-02 -2.008401155471801758e-01 8.853751420974731445e-02 1.967505663633346558e-01 -7.082577049732208252e-02 -1.442364603281021118e-01 -2.330369353294372559e-01 -4.064255580306053162e-02 3.648271560668945312e-01 -1.754664629697799683e-01 -1.259942650794982910e-01 -1.126073114573955536e-02 -4.006221145391464233e-02 -1.990605592727661133e-01 1.974645256996154785e-01 -2.397496486082673073e-03 -5.238859355449676514e-02 2.507487237453460693e-01 4.464150667190551758e-01 2.336305938661098480e-02 3.608202561736106873e-02
2.586545888334512711e-03 -5.374539177864789963e-03 -2.953917086124420166e-01 -1.407009828835725784e-02 7.210921496152877808e-02 -9.990015625953674316e-02 6.940546631813049316e-02 -2.063394039869308472e-01 -4.156014025211334229e-01 6.056420505046844482e-02 -1.006486788392066956e-01 -3.542042374610900879e-01 6.792515516281127930e-03 -1.842007935047149658e-01 2.984878122806549072e-01 -1.952672898769378662e-01 -9.540305286645889282e-02 -2.052062898874282837e-01 1.516434401273727417e-01 -6.433846056461334229e-02 -8.615668863058090210e-02 -3.777518123388290405e-02 -4.188064113259315491e-02 3.034046888351440430e-01 2.587067782878875732e-01 2.349099963903427124e-01 -1.155782788991928101e-01 -8.925462514162063599e-02 1.682760268449783325e-01 1.213882490992546082e-01 8.841157704591751099e-02 -3.799486160278320312e-02
-5.583830177783966064e-02 -1.101085543632507324e-01 -1.135094389319419861e-01 3.619168996810913086e-01 -1.402828749269247055e-02 2.213533222675323486e-01 -2.657813131809234619e-01 -2.315325140953063965e-01 -1.500159353017807007e-01 -9.556486457586288452e-02 6.883128732442855835e-02 -9.681392461061477661e-02 -3.290562033653259277e-01 -1.970184445381164551e-01 5.037604365497827530e-03 -2.157211750745773315e-01 -1.192323043942451477e-01 1.451559811830520630e-01 8.405474573373794556e-02 9.276366233825683594e-02 -8.389683067798614502e-02 -7.561094313859939575e-02 -8.039860427379608154e-02 -4.801825061440467834e-02 1.312947571277618408e-01 4.223651885986328125e-01 -2.038244158029556274e-01 -1.267624050378799438e-01 2.291943430900573730e-01 1.733004301786422729e-01 -7.573638111352920532e-02 -1.184070333838462830e-01
-1.369105130434036255e-01 -3.843134343624114990e-01 -1.544913202524185181e-01 -2.769784256815910339e-02 -1.901390552520751953e-01 -1.244414299726486206e-01 2.342284098267555237e-02 -1.249011456966400146e-01 -7.273938506841659546e-02 -5.937687680125236511e-02 1.051636505872011185e-02 1.113994568586349487e-01 3.182017058134078979e-02 1.705288141965866089e-01 1.691397875547409058e-01 -1.685021519660949707e-01 -2.056287378072738647e-01 -1.532203555107116699e-01 -2.217963933944702148e-01 4.175761938095092773e-01 -2.211685525253415108e-03 -1.317926794290542603e-01 -1.283888369798660278e-01 -2.141983434557914734e-02 -7.656746357679367065e-02 2.079178988933563232e-01 -2.631396055221557617e-01 -5.683576688170433044e-02 2.865624427795410156e-01 1.616155654191970825e-01 -8.697787672281265259e-02 -2.677641808986663818e-01
-5.316052213311195374e-02 -1.635176688432693481e-01 -2.618325054645538330e-01 2.273053675889968872e-01 -1.668797880411148071e-01 -1.193548291921615601e-01 1.291777193546295166e-01 -3.557661771774291992e-01 -8.242131024599075317e-02 -2.791780531406402588e-01 -9.274340420961380005e-02 1.920258998870849609e-01 -5.504725035279989243e-03 1.511931866407394409e-01 -6.376965343952178955e-02 1.953962072730064392e-02 2.077589929103851318e-01 -6.700871884822845459e-02 -8.281475305557250977e-02 4.954504221677780151e-02 -4.444450139999389648e-02 -2.664271183311939240e-02 -1.285191327333450317e-01 2.197845727205276489e-01 -1.356949955224990845e-01 5.933018028736114502e-02 1.892317533493041992e-01 -3.490580916404724121e-01 8.831911534070968628e-02 3.302234709262847900e-01 -2.865613102912902832e-01 6.550400704145431519e-02
-2.083124220371246338e-01 -1.580000817775726318e-01 -2.501858472824096680e-01 -3.921008110046386719e-02 1.721447706222534180e-01 -7.775869965553283691e-02 -4.992305487394332886e-02 -1.241441443562507629e-01 -3.446043729782104492e-01 -1.428083181381225586e-01 1.611870080232620239e-01 1.679070740938186646e-01 -1.687897890806198120e-01 -1.900285333395004272e-01 -3.287959471344947815e-02 6.104930862784385681e-02 -2.918810248374938965e-01 -1.025725454092025757e-01 -2.230841070413589478e-01 4.072853624820709229e-01 3.786456584930419922e-02 -1.311727166175842285e-01 -2.117828428745269775e-01 8.804935216903686523e-02 8.871286362409591675e-02 -9.600010514259338379e-02 -2.079748064279556274e-01 -7.996066659688949585e-02 -2.672550082206726074e-01 9.969979524612426758e-02 -1.429840326309204102e-01 -6.813573185354471207e-03
2.104736119508743286e-01 -3.022644221782684326e-01 -2.371956706047058105e-01 1.539560705423355103e-01 -9.931840747594833374e-02 1.811339855194091797e-01 6.947094947099685669e-02 -1.528342962265014648e-01 -2.052063494920730591e-02 -7.449371367692947388e-02 -6.182027235627174377e-02 -3.092003986239433289e-02 -7.306244969367980957e-02 -3.626064956188201904e-01 8.497273176908493042e-02 -3.111598789691925049e-01 2.090389654040336609e-02 -2.182167023420333862e-01 4.375904053449630737e-02 -4.371986910700798035e-02 -1.998920887708663940e-01 -5.698920413851737976e-02 -6.648364942520856857e-03 -2.648633420467376709e-01 8.647233992815017700e-02 2.459829449653625488e-01 -3.338520526885986328e-01 -2.427092343568801880e-01 -4.818367958068847656e-02 1.263892352581024170e-01 -1.134096980094909668e-01 -1.646608859300613403e-01
1.533244103193283081e-01 -1.204730868339538574e-01 -4.455009400844573975e-01 2.054690867662429810e-01 -1.244125738739967346e-01 -6.971339136362075806e-02 1.351468265056610107e-01 -3.655449748039245605e-01 -2.964115440845489502e-01 5.537458881735801697e-02 2.055603452026844025e-02 -1.117472201585769653e-01 5.790816247463226318e-02 -1.974760442972183228e-01 2.314344644546508789e-01 -2.469399273395538330e-01 -6.350118666887283325e-02 1.228770837187767029e-01 1.044984310865402222e-01 1.864007711410522461e-01 -1.575185954570770264e-01 7.549689617007970810e-03 -1.385400295257568359e-01 9.730589389801025391e-02 1.042333394289016724e-01 1.625023931264877319e-01 -2.564545273780822754e-01 4.797310382127761841e-02 -1.093150824308395386e-01 1.653627753257751465e-01 1.264692395925521851e-01 9.683618694543838501e-02
-1.476794332265853882e-01 -8.279034495353698730e-02 -3.218030631542205811e-01 -1.594066023826599121e-01 -1.409684419631958008e-01 1.452638804912567139e-01 -1.421656161546707153e-01 -2.204823195934295654e-01 -8.141560852527618408e-02 -2.720498144626617432e-01 2.268445193767547607e-01 -2.474815994501113892e-01 -1.170653179287910461e-01 -6.335543841123580933e-02 2.142918705940246582e-01 -1.612577438354492188e-01 1.018585786223411560e-01 -1.291319578886032104e-01 1.147984713315963745e-01 2.012628763914108276e-01 -3.188855201005935669e-02 -3.871807828545570374e-02 1.174424216151237488e-01 -1.522350125014781952e-02 2.751947008073329926e-02 2.657572552561759949e-02 1.398774832487106323e-01 -3.096743822097778320e-01 -3.502089530229568481e-02 2.874437868595123291e-01 -1.346252411603927612e-01 -3.652465939521789551e-01
1.378363221883773804e-01 -9.965792298316955566e-02 -1.957726180553436279e-01 3.794162720441818237e-02 -2.308290749788284302e-01 1.029667854309082031e-01 -1.175700575113296509e-01 -2.269049286842346191e-01 -2.568414509296417236e-01 -5.047379806637763977e-02 1.188534498214721680e-02 1.983209848403930664e-01 -1.919680833816528320e-01 -9.919517487287521362e-02 1.533786766231060028e-02 6.069613248109817505e-02 2.554744780063629150e-01 -1.652142405509948730e-01 -1.014182642102241516e-01 1.357884258031845093e-01 -9.488733112812042236e-02 -2.154090553522109985e-01 -4.843125343322753906e-01 -5.730724707245826721e-02 -4.275618866086006165e-02 -8.141279220581054688e-02 2.619532346725463867e-01 -8.701472729444503784e-02 5.576732009649276733e-02 2.090073227882385254e-01 -7.282604277133941650e-02 -3.036978244781494141e-01
-6.830997020006179810e-02 -9.157612919807434082e-02 -3.352044820785522461e-01 9.031300991773605347e-02 -2.264064848423004150e-01 -1.596034417161718011e-04 1.012508571147918701e-01 -2.600392997264862061e-01 -1.934601813554763794e-01 1.940615922212600708e-01 1.413753330707550049e-01 1.341956257820129395e-01 -2.914850600063800812e-03 -1.708150506019592285e-01 3.369531407952308655e-02 -1.183874830603599548e-01 -1.009851619601249695e-01 -2.206625044345855713e-01 2.618444152176380157e-02 -2.087643928825855255e-02 5.302584171295166016e-02 -3.226252794265747070e-01 -1.909842193126678467e-01 -1.965220123529434204e-01 1.628059595823287964e-01 1.290418021380901337e-02 2.109879851341247559e-01 -3.977578282356262207e-01 1.488256454467773438e-02 1.686754971742630005e-01 -2.016255259513854980e-01 -1.978538334369659424e-01
7.819330692291259766e-02 -2.464774549007415771e-01 -1.855037808418273926e-01 1.453991085290908813e-01 -1.317170262336730957e-01 -2.973960041999816895e-01 -2.434606663882732391e-02 -4.096716344356536865e-01 2.409643493592739105e-02 -4.203163087368011475e-02 -1.168892607092857361e-01 7.151271402835845947e-02 -1.951270103454589844e-01 -5.017966032028198242e-02 4.514068737626075745e-02 -3.137525636702775955e-03 2.081047743558883667e-01 -2.508478164672851562e-01 -8.877582848072052002e-02 3.503175452351570129e-02 -1.731850206851959229e-01 6.688433885574340820e-02 6.923456490039825439e-02 2.446834594011306763e-01 7.998138666152954102e-02 1.779736131429672241e-01 2.089133411645889282e-01 6.814333144575357437e-03 -1.501441597938537598e-01 2.841419577598571777e-01 -2.578449547290802002e-01 -2.712984085083007812e-01
-5.295497924089431763e-02 -3.152683749794960022e-02 -2.109939903020858765e-01 1.412359625101089478e-01 -9.620600193738937378e-02 -1.084607020020484924e-01 -8.173174411058425903e-02 -5.827923417091369629e-01 -2.026593089103698730e-01 5.931949708610773087e-03 1.427702158689498901e-01 2.162168771028518677e-01 -1.214061304926872253e-01 1.021248549222946167e-01 -3.978838920593261719e-01 -1.498807519674301147e-01 1.106997728347778320e-01 -1.492823958396911621e-01 1.321264207363128662e-01 1.405938118696212769e-01 -1.501160562038421631e-01 3.484763577580451965e-02 -1.281215697526931763e-01 9.691137820482254028e-02 7.784981280565261841e-03 4.020957276225090027e-02 1.190383285284042358e-01 1.268751733005046844e-02 -8.610378205776214600e-02 2.373444139957427979e-01 -8.337072283029556274e-02 -2.053782641887664795e-01
2.096994593739509583e-02 -4.026157408952713013e-02 -2.727504074573516846e-01 -8.677722513675689697e-02 -2.025674879550933838e-01 1.665602624416351318e-02 -2.329597175121307373e-01 -6.101040244102478027e-01 -1.876153498888015747e-01 -5.809480324387550354e-02 9.561499208211898804e-02 7.182163000106811523e-02 -2.351197414100170135e-02 2.142852097749710083e-01 8.116170018911361694e-02 1.541288290172815323e-02 -3.130045831203460693e-01 -3.364889919757843018e-01 -1.264056712388992310e-01 1.187407076358795166e-01 -1.396330911666154861e-02 1.154897455126047134e-02 -4.585953801870346069e-02 1.635387539863586426e-01 3.141914308071136475e-02 -6.608679890632629395e-03 1.474057585000991821e-01 3.537684679031372070e-02 -6.457494199275970459e-02 1.501416116952896118e-01 2.044138126075267792e-02 -1.429870873689651489e-01
-1.297420412302017212e-01 -1.623513996601104736e-01 -1.068733409047126770e-01 2.236468046903610229e-01 -2.088246494531631470e-01 -1.065415330231189728e-02 -1.581313163042068481e-01 -1.177904829382896423e-01 -1.478981524705886841e-01 1.210752874612808228e-01 3.749260902404785156e-01 8.795334398746490479e-02 -1.175381913781166077e-01 -2.278025746345520020e-01 2.728459239006042480e-01 -1.934043876826763153e-02 -2.888981625437736511e-02 5.899981409311294556e-02 9.133508801460266113e-02 4.802733957767486572e-01 1.127376407384872437e-01 -8.716797828674316406e-02 -2.699150443077087402e-01 1.429159641265869141e-01 -5.567790567874908447e-02 5.478371679782867432e-02 -2.749767899513244629e-02 -2.930034995079040527e-01 7.005582004785537720e-02 6.256593018770217896e-02 4.459672048687934875e-02 -1.642382144927978516e-01
2.478626742959022522e-02 -3.720795214176177979e-01 -3.916590809822082520e-01 -3.823572397232055664e-02 5.970807746052742004e-02 -1.928649246692657471e-01 6.685033440589904785e-02 -1.348287016153335571e-01 -2.747876942157745361e-01 -6.983081251382827759e-02 2.701258361339569092e-01 1.207089945673942566e-01 -2.467255108058452606e-02 1.412540376186370850e-01 -1.099778860807418823e-01 -2.839480638504028320e-01 2.627509832382202148e-01 -3.712746500968933105e-02 -1.229716762900352478e-01 7.765968888998031616e-02 3.320602700114250183e-02 -4.427413269877433777e-02 -1.540689170360565186e-01 -1.460521221160888672e-01 1.935194432735443115e-02 1.521453857421875000e-01 -1.543825417757034302e-01 -2.920442223548889160e-01 7.471305876970291138e-02 -7.422754913568496704e-02 5.265740305185317993e-02 -2.743277549743652344e-01
-2.365132719278335571e-01 -1.852988898754119873e-01 -4.842143654823303223e-01 7.791488617658615112e-02 -3.108563125133514404e-01 -1.642535254359245300e-02 -5.941152572631835938e-02 -4.587238430976867676e-01 -1.897553950548171997e-01 -1.333596706390380859e-01 4.594560712575912476e-02 -1.145463809370994568e-01 -1.328901499509811401e-01 1.935508251190185547e-01 -3.554501384496688843e-02 2.545744478702545166e-01 -5.615398660302162170e-02 -1.341392248868942261e-01 6.106220185756683350e-02 1.412777751684188843e-01 -1.424859762191772461e-01 -6.860096007585525513e-02 6.403258442878723145e-02 -4.127712547779083252e-02 3.347641602158546448e-02 -2.198495417833328247e-01 5.959445610642433167e-02 -1.659269332885742188e-01 6.828231364488601685e-02 -5.510688573122024536e-02 -5.220821127295494080e-02 -3.880914300680160522e-02
1.702713221311569214e-01 9.818737208843231201e-02 -1.944829523563385010e-01 2.216725051403045654e-01 3.391808569431304932e-01 -1.118823885917663574e-01 -6.421395391225814819e-02 -2.861092388629913330e-01 -1.033533643931150436e-02 -1.524917483329772949e-01 -5.887130275368690491e-03 -2.638956308364868164e-01 -1.558960601687431335e-02 -2.398550510406494141e-01 8.959744870662689209e-02 1.947038993239402771e-02 -1.176952496170997620e-01 -2.669274806976318359e-01 1.339525282382965088e-01 4.191961511969566345e-02 -3.394784927368164062e-01 1.257193386554718018e-01 -2.309237718582153320e-01 3.243504166603088379e-01 6.570426374673843384e-02 2.493190392851829529e-02 1.160233244299888611e-01 -1.894052475690841675e-01 5.824984237551689148e-02 6.310783326625823975e-02 -2.284663356840610504e-02 -2.123440951108932495e-01
1.231477931141853333e-01 -2.147168368101119995e-01 5.422740243375301361e-03 1.784548610448837280e-01 1.111151129007339478e-01 -1.820930689573287964e-01 -1.832348555326461792e-01 -1.279351860284805298e-01 -3.490546345710754395e-01 -8.622001856565475464e-02 2.282087206840515137e-01 -9.922997653484344482e-02 -6.886567175388336182e-02 -8.795723319053649902e-02 -1.479716505855321884e-02 3.479314744472503662e-01 9.845122694969177246e-02 -2.477132827043533325e-01 1.936950348317623138e-02 5.669816210865974426e-02 1.136321127414703369e-01 9.667799621820449829e-02 -5.953050032258033752e-02 -7.450449280440807343e-03 1.542952507734298706e-01 7.687738537788391113e-02 -1.390157490968704224e-01 -1.606751084327697754e-01 -1.019087061285972595e-01 4.142182469367980957e-01 -3.223843872547149658e-01 -1.587455421686172485e-01
-5.058385804295539856e-02 -3.238940536975860596e-01 -1.749832779169082642e-01 1.147295930422842503e-03 1.083674505352973938e-01 1.240353658795356750e-01 -4.755433276295661926e-02 -1.931236982345581055e-01 5.791444703936576843e-02 -2.374594658613204956e-01 2.580810785293579102e-01 -2.451197057962417603e-02 -3.126122355461120605e-01 2.280154377222061157e-01 1.843701750040054321e-01 -1.064056679606437683e-01 8.580689877271652222e-02 -1.706310510635375977e-01 2.027243226766586304e-01 6.699959933757781982e-02 3.545244038105010986e-02 -9.341078996658325195e-02 -3.153467178344726562e-01 3.791334629058837891e-01 3.724776580929756165e-02 2.069004476070404053e-01 5.693535879254341125e-02 2.228539809584617615e-02 1.562739610671997070e-01 1.975792348384857178e-01 -1.172095686197280884e-01 -1.135100796818733215e-01
-3.816666454076766968e-02 -2.785922959446907043e-02 -1.125245243310928345e-01 3.477020934224128723e-02 4.615032300353050232e-02 1.591585576534271240e-01 -2.982975542545318604e-01 -2.660597264766693115e-01 -2.902553081512451172e-01 -2.813437879085540771e-01 -9.417730383574962616e-03 -1.240775734186172485e-01 -3.223805129528045654e-01 -2.188358306884765625e-01 2.288403809070587158e-01 -2.428374439477920532e-01 -9.342738240957260132e-02 -4.740970209240913391e-02 1.299419552087783813e-01 4.823616892099380493e-02 -2.339018285274505615e-01 7.446787506341934204e-02 1.166616603732109070e-01 1.281169652938842773e-01 1.902319192886352539e-01 2.086742967367172241e-01 -3.704207390546798706e-02 -2.140943706035614014e-01 7.146281749010086060e-02 2.800674736499786377e-01 4.304301366209983826e-02 -1.477053761482238770e-01
1.825167089700698853e-01 -1.507024616003036499e-01 -1.874728687107563019e-02 -1.249155178666114807e-01 2.778491675853729248e-01 1.208962947130203247e-01 -1.470004022121429443e-01 -3.634231984615325928e-01 -2.136793732643127441e-01 -8.222111314535140991e-02 1.578893810510635376e-01 9.739714115858078003e-02 -1.223134621977806091e-01 -9.951363503932952881e-02 1.812751889228820801e-01 1.611800640821456909e-01 4.788468778133392334e-02 -7.330382615327835083e-02 -6.850847974419593811e-03 2.257439643144607544e-01 7.636568695306777954e-02 -2.578987181186676025e-01 -2.949691414833068848e-01 5.014941468834877014e-02 -1.880796104669570923e-01 -4.807773232460021973e-02 -2.138012796640396118e-01 -2.384779900312423706e-01 1.312427222728729248e-01 -8.894640207290649414e-02 -5.999056249856948853e-02 -3.499140143394470215e-01
-6.966102868318557739e-02 -1.354680508375167847e-01 -3.518066108226776123e-01 -1.782637983560562134e-01 5.954319983720779419e-02 -2.743259370326995850e-01 -2.622647285461425781e-01 -2.078201919794082642e-01 -2.079132646322250366e-01 1.024567261338233948e-01 -2.229610532522201538e-01 -2.160784304141998291e-01 -8.051884174346923828e-02 1.445308327674865723e-01 -1.346288621425628662e-01 -2.850585244596004486e-02 -3.753991425037384033e-02 -3.107744455337524414e-01 8.313010632991790771e-02 7.271849364042282104e-02 -6.412365287542343140e-02 -1.275261044502258301e-01 -2.000198960304260254e-01 1.218959167599678040e-01 -1.668566763401031494e-01 2.171911150217056274e-01 -4.611033201217651367e-02 -3.063959777355194092e-01 -9.067080169916152954e-02 -1.496323943138122559e-01 -2.159626036882400513e-01 -1.849881187081336975e-02
-1.242615580558776855e-01 -9.393360465764999390e-03 -6.228382140398025513e-02 1.130759790539741516e-01 -2.286290824413299561e-01 -1.163296625018119812e-01 -1.647219508886337280e-01 -4.322323203086853027e-01 -1.462150216102600098e-01 -1.498706545680761337e-02 -1.652369499206542969e-01 3.370219469070434570e-01 -1.857970654964447021e-01 1.250665038824081421e-01 1.052697822451591492e-01 -8.517461270093917847e-02 2.078031450510025024e-01 -2.817909717559814453e-01 7.611948996782302856e-02 4.288163408637046814e-02 -5.391920451074838638e-03 1.098870765417814255e-02 -2.658356130123138428e-01 6.468529347330331802e-03 1.542719006538391113e-01 -1.283061224967241287e-02 2.551782727241516113e-01 -2.257561385631561279e-01 -8.047407120466232300e-02 1.751170903444290161e-01 -1.954430639743804932e-01 -2.014610618352890015e-01
-7.368654012680053711e-02 -3.900751173496246338e-01 -1.653946042060852051e-01 -3.907696306705474854e-01 -3.764836862683296204e-02 -1.775678098201751709e-01 2.419096790254116058e-02 -1.652240902185440063e-01 -1.224570795893669128e-01 -5.769401043653488159e-02 -3.939801827073097229e-02 4.507012292742729187e-02 -1.633596122264862061e-01 -1.041440367698669434e-01 2.988625466823577881e-01 4.810962453484535217e-02 -2.143285423517227173e-01 -8.517057448625564575e-02 -1.818917840719223022e-01 1.893876343965530396e-01 -5.345353856682777405e-02 -3.656963407993316650e-01 -2.813941538333892822e-01 1.639533489942550659e-01 -7.544205337762832642e-02 9.807068109512329102e-02 -4.691162705421447754e-02 -3.112259693443775177e-02 -4.056272655725479126e-02 3.618459776043891907e-02 -4.225519672036170959e-02 -2.498677372932434082e-01
3.058882802724838257e-02 -6.865411251783370972e-02 -1.680275350809097290e-01 2.079734653234481812e-01 -1.707958430051803589e-01 3.613257035613059998e-02 -5.100999772548675537e-02 -3.651196062564849854e-01 -2.006397396326065063e-01 2.591991797089576721e-02 -3.524024039506912231e-02 1.821087300777435303e-01 -3.255468606948852539e-02 -1.196717470884323120e-01 -1.497674584388732910e-01 -8.064128458499908447e-02 9.227142482995986938e-02 -1.618143916130065918e-01 1.846065819263458252e-01 9.773927181959152222e-02 -3.249653428792953491e-02 -3.197543919086456299e-01 -2.003154158592224121e-01 1.661641448736190796e-01 2.438759356737136841e-01 1.142053082585334778e-01 3.077396750450134277e-01 -2.016256898641586304e-01 -8.669449388980865479e-02 2.540208697319030762e-01 -2.668700516223907471e-01 -1.905841678380966187e-01
-4.648043215274810791e-02 -4.216007292270660400e-01 -3.607147932052612305e-01 5.014068633317947388e-02 -2.135631144046783447e-01 -2.039049714803695679e-01 -1.515441685914993286e-01 5.237985029816627502e-02 -4.834956303238868713e-02 -1.311193592846393585e-02 -1.634691953659057617e-01 -6.452914327383041382e-02 -3.699759244918823242e-01 5.513810366392135620e-02 2.578690648078918457e-01 7.774388790130615234e-02 -1.590097099542617798e-01 1.225120946764945984e-01 -1.330953985452651978e-01 8.283220976591110229e-02 -1.257515400648117065e-01 -2.450253367424011230e-01 -1.351861003786325455e-02 2.477119117975234985e-02 1.318966597318649292e-02 2.041909545660018921e-01 -2.263962775468826294e-01 6.136091053485870361e-02 1.277040988206863403e-01 1.945946812629699707e-01 -1.757594496011734009e-01 -7.236855477094650269e-02
-3.755210712552070618e-02 2.079883217811584473e-02 4.428858682513237000e-02 4.292533993721008301e-01 -7.011250406503677368e-02 4.702895879745483398e-02 -1.249876394867897034e-01 -1.241715475916862488e-01 -4.265436530113220215e-01 -2.708708643913269043e-01 1.306214630603790283e-01 -2.780141122639179230e-02 1.354373544454574585e-01 1.733518093824386597e-01 2.516534924507141113e-01 4.004528746008872986e-02 4.896714910864830017e-02 -1.734358370304107666e-01 1.958724670112133026e-02 3.858310356736183167e-02 -1.205233931541442871e-01 8.084465563297271729e-02 -6.317205727100372314e-02 7.079799193888902664e-03 -1.638113707304000854e-01 3.618817031383514404e-01 -1.764895021915435791e-01 -1.372359246015548706e-01 1.123409867286682129e-01 2.100111544132232666e-01 -2.300954461097717285e-01 -1.019810661673545837e-01
-2.767360806465148926e-01 -1.869417876005172729e-01 -6.067205592989921570e-02 2.117004543542861938e-01 1.072759032249450684e-01 -1.786553263664245605e-01 -2.658805251121520996e-02 3.315063565969467163e-02 -1.846003830432891846e-01 8.215250074863433838e-02 -1.599561423063278198e-02 -9.483289718627929688e-02 -8.474856615066528320e-02 -1.310849636793136597e-01 2.043717950582504272e-01 -1.372784674167633057e-01 2.089338004589080811e-02 -2.933908700942993164e-01 7.773476094007492065e-02 4.429487884044647217e-01 -3.524402081966400146e-01 -2.265091240406036377e-01 -1.365879327058792114e-01 -2.774185314774513245e-02 -3.044977188110351562e-01 -2.035643160343170166e-02 1.513256132602691650e-01 1.814403943717479706e-02 -2.922841720283031464e-02 9.666827321052551270e-02 -1.141450554132461548e-01 -1.907569617033004761e-01
-1.886531263589859009e-01 -4.776314646005630493e-02 -1.305947452783584595e-01 9.221263229846954346e-02 -2.241912037134170532e-01 -5.836034938693046570e-02 1.156875491142272949e-01 -1.173190698027610779e-01 -3.678100109100341797e-01 -1.614216566085815430e-01 3.985467553138732910e-02 -4.814875498414039612e-02 3.560570999979972839e-02 -8.635085076093673706e-02 4.884250834584236145e-02 -2.020469158887863159e-01 -2.795935273170471191e-01 -4.889134690165519714e-02 2.724941074848175049e-01 1.616689264774322510e-01 -8.198770135641098022e-02 8.478979021310806274e-02 -1.803983449935913086e-01 -9.605634212493896484e-02 1.381832361221313477e-02 4.302936792373657227e-01 -2.651376090943813324e-02 -3.749878406524658203e-01 -1.240896731615066528e-01 1.249149069190025330e-02 4.290225729346275330e-02 -2.405891865491867065e-01
-8.553935587406158447e-02 -2.439432591199874878e-01 9.165567345917224884e-03 3.196066617965698242e-01 -2.717398703098297119e-01 8.375274948775768280e-03 -2.421255409717559814e-02 -3.802156448364257812e-02 -3.306708633899688721e-01 -2.916482090950012207e-02 4.961098432540893555e-01 -2.724730037152767181e-02 -7.199746370315551758e-02 -3.614460676908493042e-02 3.184849321842193604e-01 -1.576175987720489502e-01 8.171135932207107544e-02 -8.214416354894638062e-02 2.009169459342956543e-01 1.313107460737228394e-01 -8.931857347488403320e-02 -1.720145791769027710e-01 -1.129270568490028381e-01 3.799679875373840332e-02 1.613900214433670044e-01 -1.385688483715057373e-01 -2.290370762348175049e-01 1.341474242508411407e-02 2.981875650584697723e-02 1.799759268760681152e-01 1.332594826817512512e-02 -1.050175428390502930e-01
-2.547243535518646240e-01 -8.469244837760925293e-02 -1.249844059348106384e-01 -2.016684785485267639e-02 -5.451916903257369995e-02 -2.832782566547393799e-01 -2.305717319250106812e-01 -2.786937952041625977e-01 -5.284005403518676758e-01 -1.428056955337524414e-01 1.803416991606354713e-03 2.967965044081211090e-02 5.230292677879333496e-02 9.520778059959411621e-02 2.402375936508178711e-01 1.639469414949417114e-01 3.388230875134468079e-02 -2.090834677219390869e-01 2.622277243062853813e-03 -1.908600479364395142e-01 4.764529317617416382e-02 -2.545547187328338623e-01 -7.584315259009599686e-03 6.371116638183593750e-02 -1.216195225715637207e-01 1.668734699487686157e-01 -2.929819747805595398e-02 -1.697493046522140503e-01 1.507779806852340698e-01 5.602820590138435364e-02 -2.227498739957809448e-01 2.645360305905342102e-02
6.987820565700531006e-02 4.496984183788299561e-04 -1.353668570518493652e-01 2.906802594661712646e-01 1.042086407542228699e-01 -7.066890597343444824e-02 -3.420543968677520752e-01 -1.149356439709663391e-01 1.768681406974792480e-01 -1.040804386138916016e-01 3.594636619091033936e-01 -6.240726262331008911e-02 -7.919381558895111084e-02 1.535175293684005737e-01 3.135334551334381104e-01 3.674270957708358765e-02 -6.197844073176383972e-02 -2.477447092533111572e-01 6.138866394758224487e-02 2.240562140941619873e-01 -8.580999076366424561e-02 1.892311871051788330e-01 -3.993802666664123535e-01 -1.419706493616104126e-01 3.805156052112579346e-02 1.963233500719070435e-01 -1.121363639831542969e-01 -2.451831288635730743e-02 -5.956156924366950989e-02 1.892395466566085815e-01 -1.229127217084169388e-02 -8.257742971181869507e-02
-2.627823054790496826e-01 4.885443672537803650e-02 -3.363770842552185059e-01 -9.080119431018829346e-02 3.385317698121070862e-02 2.667412860319018364e-03 1.921329945325851440e-01 -2.190438210964202881e-01 -4.616926014423370361e-01 1.250019371509552002e-01 1.515645235776901245e-01 1.871514916419982910e-01 -8.130496740341186523e-02 1.474409848451614380e-01 -2.481102570891380310e-02 6.311475485563278198e-02 4.054061695933341980e-02 -1.374020129442214966e-01 1.267535835504531860e-01 1.487473994493484497e-01 -2.408795952796936035e-01 -1.879304349422454834e-01 -2.527921693399548531e-03 1.774458587169647217e-02 2.261106073856353760e-01 -2.412325516343116760e-02 -3.020032346248626709e-01 -2.044030725955963135e-01 1.612572669982910156e-01 1.875454746186733246e-02 -1.708308048546314240e-02 -1.940754950046539307e-01
5.726544931530952454e-02 -7.509516179561614990e-02 -2.365698963403701782e-01 -4.953632503747940063e-02 2.140793353319168091e-01 -9.169594943523406982e-02 -1.398031264543533325e-01 -1.518138647079467773e-01 -1.562960445880889893e-01 -1.436221301555633545e-01 7.035323418676853180e-03 3.878136351704597473e-02 -2.003085911273956299e-01 -3.579889237880706787e-01 1.204795911908149719e-01 -2.086901366710662842e-01 -1.735629141330718994e-01 1.631333380937576294e-01 6.262947618961334229e-02 1.873931884765625000e-01 -8.875261247158050537e-02 1.914622634649276733e-01 -5.775928124785423279e-02 6.243382394313812256e-02 2.534306347370147705e-01 1.992704421281814575e-01 -2.139354497194290161e-01 -2.669494152069091797e-01 -2.834102809429168701e-01 2.331558614969253540e-01 9.540736675262451172e-02 -2.249002158641815186e-01
8.670859783887863159e-02 -2.971153147518634796e-02 -4.402857124805450439e-01 3.622432798147201538e-02 -1.094835251569747925e-01 -1.085053849965333939e-02 -1.022703945636749268e-01 3.758259490132331848e-02 -3.361164927482604980e-01 -1.946899741888046265e-01 -2.058260738849639893e-01 -1.259688138961791992e-01 -1.564724557101726532e-02 -2.804048359394073486e-01 2.288849055767059326e-01 1.541324555873870850e-01 -1.261686384677886963e-01 -1.945798099040985107e-01 -1.914199292659759521e-01 -1.006825193762779236e-01 -1.040911152958869934e-01 1.431891787797212601e-02 -1.695889681577682495e-01 1.142608374357223511e-01 1.448198556900024414e-01 1.226407140493392944e-01 -1.566953063011169434e-01 5.362510681152343750e-02 7.579547911882400513e-02 1.791331470012664795e-01 1.036565452814102173e-01 -3.780157864093780518e-01
7.930194586515426636e-02 8.676804602146148682e-02 -3.112879395484924316e-01 8.816899359226226807e-02 2.549204826354980469e-01 -4.045789595693349838e-03 -9.636827558279037476e-02 -1.937050372362136841e-01 -4.529360309243202209e-02 6.399395316839218140e-02 2.670470811426639557e-02 -2.639815807342529297e-01 -1.142281293869018555e-01 -2.344982773065567017e-01 2.387647926807403564e-01 1.056578084826469421e-01 -1.467249840497970581e-01 -1.801962554454803467e-01 1.371564269065856934e-01 -9.200613945722579956e-02 -1.498094648122787476e-01 7.010192144662141800e-03 -2.010332942008972168e-01 2.580901682376861572e-01 2.436179071664810181e-01 -6.855431199073791504e-02 1.069442778825759888e-01 -3.691597878932952881e-01 8.971800655126571655e-02 1.510635912418365479e-01 -1.074132844805717468e-01 -3.032786250114440918e-01
-5.854035913944244385e-02 -1.217571124434471130e-01 -3.034569919109344482e-01 4.172793030738830566e-02 1.049578040838241577e-01 6.860100477933883667e-02 -1.962881684303283691e-01 -3.204501271247863770e-01 -3.343135416507720947e-01 -2.192680351436138153e-02 2.186992317438125610e-01 -3.577984869480133057e-02 3.873005136847496033e-02 9.547032415866851807e-02 3.172199130058288574e-01 9.129696339368820190e-02 -2.466667592525482178e-01 -1.988729387521743774e-01 1.660247445106506348e-01 1.523279845714569092e-01 1.248502954840660095e-01 -8.350261300802230835e-02 -1.872316747903823853e-01 5.081879906356334686e-03 6.661304086446762085e-02 -2.061481177806854248e-01 -8.010673336684703827e-03 -1.925207227468490601e-01 -2.343802303075790405e-01 -1.486864835023880005e-01 1.046842485666275024e-01 -2.630194127559661865e-01
1.156115159392356873e-01 -4.565502516925334930e-03 -3.249289393424987793e-01 2.655089795589447021e-01 2.382140755653381348e-01 1.283981185406446457e-02 -1.356626451015472412e-01 -3.084273338317871094e-01 -2.677147388458251953e-01 4.125990718603134155e-02 -1.138195246458053589e-01 -1.121022924780845642e-02 4.023913759738206863e-03 -1.066248863935470581e-01 2.144666910171508789e-01 8.544199913740158081e-02 6.197819858789443970e-02 4.729647934436798096e-02 1.908572018146514893e-01 2.923744544386863708e-02 -1.949867159128189087e-01 -1.582640409469604492e-01 -1.454854458570480347e-01 2.383640557527542114e-01 3.275604248046875000e-01 -1.453608181327581406e-02 -2.678022682666778564e-01 -6.356713175773620605e-02 -1.017787307500839233e-01 1.431314200162887573e-01 -2.431913018226623535e-01 -1.769103407859802246e-01
8.712942153215408325e-02 2.058675885200500488e-02 -2.083191424608230591e-01 -5.432604253292083740e-02 5.975681170821189880e-02 -5.286453664302825928e-02 -1.271440833806991577e-01 -1.590195149183273315e-01 -1.782576739788055420e-01 -8.735271543264389038e-02 -2.004280313849449158e-02 -1.615644246339797974e-01 -2.508648931980133057e-01 -3.003079593181610107e-01 2.912526130676269531e-01 -1.963872164487838745e-01 -2.029117643833160400e-01 -1.220052018761634827e-01 8.589670807123184204e-02 1.468892544507980347e-01 -1.347386240959167480e-01 2.291939221322536469e-02 1.323662400245666504e-01 5.963997542858123779e-02 4.601103961467742920e-01 7.012374699115753174e-02 -2.324884086847305298e-01 -1.740944534540176392e-01 -4.130752291530370712e-03 2.168086320161819458e-01 1.149416863918304443e-01 -2.634558379650115967e-01
-2.097592055797576904e-01 -4.676901698112487793e-01 -1.654970645904541016e-01 3.251458331942558289e-02 1.254259943962097168e-01 -1.363727599382400513e-01 5.863234028220176697e-02 -2.078597694635391235e-01 -4.605854302644729614e-02 -1.184727102518081665e-01 1.916655004024505615e-01 3.532246872782707214e-02 -3.080696463584899902e-01 1.720927953720092773e-01 1.761031746864318848e-01 6.689781695604324341e-02 7.054290920495986938e-02 -2.707259058952331543e-01 1.228917390108108521e-01 2.007915079593658447e-01 6.696024537086486816e-02 -8.557812124490737915e-02 -3.276850879192352295e-01 1.374785751104354858e-01 2.711686193943023682e-01 9.937173128128051758e-02 2.709501422941684723e-03 -9.325404465198516846e-02 -1.556549072265625000e-01 7.543812692165374756e-02 1.272785663604736328e-01 6.077351793646812439e-02
-9.357917308807373047e-02 -1.032542064785957336e-01 -3.779591023921966553e-01 6.025664508342742920e-02 1.266296859830617905e-02 -8.271732181310653687e-02 -2.273124605417251587e-01 -5.265187621116638184e-01 -1.128725931048393250e-01 -1.422581542283296585e-02 -5.340698361396789551e-02 -1.869116164743900299e-02 1.166043952107429504e-01 1.368992924690246582e-01 1.051521599292755127e-01 1.339510679244995117e-01 -2.663753628730773926e-01 -2.263586521148681641e-01 -5.613342300057411194e-02 3.176720142364501953e-01 -1.424809247255325317e-01 -5.612965906038880348e-04 -1.990367472171783447e-02 2.156464159488677979e-01 -7.704391330480575562e-02 1.041497215628623962e-01 2.409022897481918335e-01 -4.054123163223266602e-02 -2.170773744583129883e-01 6.016738712787628174e-02 6.626698188483715057e-03 3.430721117183566093e-03
1.370906978845596313e-01 -7.526544388383626938e-03 -3.364157080650329590e-01 8.214175701141357422e-02 3.041002154350280762e-01 -2.123954333364963531e-02 -1.638908535242080688e-01 -3.104397952556610107e-01 -1.270945668220520020e-01 -1.048255562782287598e-01 1.035150792449712753e-02 -2.284372448921203613e-01 -7.273703347891569138e-03 -3.721700012683868408e-01 1.344619095325469971e-01 2.699334323406219482e-01 -1.433334052562713623e-01 -5.407492816448211670e-02 1.655953079462051392e-01 8.442868292331695557e-02 -3.237729668617248535e-01 -4.822043236345052719e-03 -1.554607450962066650e-01 1.615270674228668213e-01 1.614275723695755005e-01 7.477481663227081299e-02 1.062161475419998169e-01 -2.439417093992233276e-01 8.110149204730987549e-02 1.170660555362701416e-01 -7.942019030451774597e-03 -1.454494427889585495e-02
-1.272289641201496124e-02 -3.642105460166931152e-01 -1.898805648088455200e-01 1.071925684809684753e-01 1.680068373680114746e-01 1.721090264618396759e-02 -7.314359396696090698e-02 -1.636179387569427490e-01 -2.109103091061115265e-02 7.061044126749038696e-02 2.599891424179077148e-01 2.192691415548324585e-01 -1.757856607437133789e-01 -1.568751223385334015e-02 6.917246431112289429e-02 -6.420452892780303955e-02 3.352162241935729980e-02 -2.525888979434967041e-01 -4.142190888524055481e-02 2.355626225471496582e-01 1.291814539581537247e-02 -4.090948402881622314e-02 -3.945822715759277344e-01 2.909559905529022217e-01 7.701741158962249756e-02 3.286294043064117432e-01 -1.623792797327041626e-01 1.719990931451320648e-02 1.971121728420257568e-01 1.330886632204055786e-01 1.536521613597869873e-01 1.129373013973236084e-01
1.754299998283386230e-01 3.876067325472831726e-02 -1.834476739168167114e-01 1.431198418140411377e-01 -2.178354375064373016e-02 -1.797181665897369385e-01 -3.924020752310752869e-02 -1.661071479320526123e-01 -7.528264820575714111e-02 -8.883821964263916016e-02 7.317673414945602417e-02 -2.267820835113525391e-01 -2.449544519186019897e-01 -2.744543850421905518e-01 8.982486277818679810e-02 -1.896280944347381592e-01 -4.336200188845396042e-03 -5.996624380350112915e-02 5.191380158066749573e-02 1.938114017248153687e-01 -2.016122490167617798e-01 -1.076865121722221375e-01 5.409630015492439270e-02 -1.427515745162963867e-01 3.955995142459869385e-01 6.762995570898056030e-02 -1.327028721570968628e-01 -8.955856412649154663e-02 -1.074289903044700623e-01 3.938537538051605225e-01 2.466187775135040283e-01 -2.614841759204864502e-01
-1.434106826782226562e-01 -1.482941508293151855e-01 7.809728384017944336e-02 9.309671074151992798e-02 -1.570142656564712524e-01 -1.959938853979110718e-01 -2.055425047874450684e-01 3.885602811351418495e-03 -7.887680083513259888e-02 -2.436867356300354004e-02 1.897644996643066406e-01 1.850513368844985962e-01 -8.539806306362152100e-02 -4.971536993980407715e-02 1.924213021993637085e-01 -2.675737068057060242e-02 1.542039960622787476e-01 -3.917720019817352295e-01 3.405728191137313843e-02 2.668500840663909912e-01 -1.786951422691345215e-01 -8.055457472801208496e-02 -2.899912595748901367e-01 2.992542088031768799e-02 -2.687617838382720947e-01 3.083118498325347900e-01 7.826058566570281982e-02 -2.384953200817108154e-01 1.735766381025314331e-01 1.779050529003143311e-01 -2.181067466735839844e-01 9.050793945789337158e-03
-2.037000954151153564e-01 1.673785038292407990e-02 -1.113512665033340454e-01 1.246463730931282043e-01 -1.102511510252952576e-01 -1.262248903512954712e-01 -3.009681403636932373e-01 -1.847491115331649780e-01 -4.667980074882507324e-01 -2.129181176424026489e-01 1.227933987975120544e-01 -2.028290927410125732e-01 2.357355877757072449e-02 1.323881149291992188e-01 1.033058837056159973e-01 -6.818477530032396317e-03 5.699554458260536194e-02 -1.524353921413421631e-01 1.776336692273616791e-02 2.674806714057922363e-01 -1.164000034332275391e-01 2.258886992931365967e-01 -5.071139335632324219e-02 -7.932432740926742554e-02 3.329108003526926041e-03 1.543866544961929321e-01 -2.357399612665176392e-01 -1.587564349174499512e-01 2.365165948867797852e-01 2.568825148046016693e-02 -2.875175178050994873e-01 -1.164482161402702332e-01
-2.006062716245651245e-01 -1.891568452119827271e-01 -1.789536625146865845e-01 -7.130359858274459839e-02 -1.196780800819396973e-01 -2.415162324905395508e-02 -3.727470934391021729e-01 -2.409705072641372681e-01 -6.117050722241401672e-02 -2.842014431953430176e-01 -1.393841654062271118e-01 -1.976864486932754517e-01 -2.166808694601058960e-01 5.392992496490478516e-02 -3.097102791070938110e-02 4.164251312613487244e-02 4.561066627502441406e-02 -7.466139644384384155e-02 2.946043014526367188e-01 2.300990223884582520e-01 -1.496311873197555542e-01 4.823847266379743814e-04 1.567495986819267273e-02 1.315382122993469238e-02 6.918776035308837891e-02 8.450456894934177399e-03 -1.627783626317977905e-01 -3.315134644508361816e-01 -1.327036470174789429e-01 3.059898912906646729e-01 -8.850349485874176025e-02 -2.210266739130020142e-01
1.802315413951873779e-01 -2.709386646747589111e-01 -1.621560659259557724e-03 1.381594687700271606e-01 4.271541535854339600e-02 -6.879402697086334229e-02 8.810112252831459045e-03 -2.257462292909622192e-01 -1.109137833118438721e-01 -1.807106733322143555e-01 1.165924519300460815e-01 2.270935624837875366e-01 -3.434725571423768997e-03 2.105106860399246216e-01 1.727087199687957764e-01 5.972791835665702820e-02 1.924167871475219727e-01 -4.077347740530967712e-02 -2.127412259578704834e-01 2.087638229131698608e-01 -1.788018792867660522e-01 -3.117898702621459961e-01 -2.254662811756134033e-01 1.911222338676452637e-01 -1.976085267961025238e-02 -5.744161829352378845e-02 2.788119614124298096e-01 -2.972218096256256104e-01 7.503546029329299927e-02 2.329586148262023926e-01 -1.944873034954071045e-01 -1.342027187347412109e-01
-9.089080244302749634e-02 -1.917449235916137695e-01 -6.896470207720994949e-03 -7.612147182226181030e-02 1.838210411369800568e-02 1.186994686722755432e-01 -5.100279673933982849e-02 -1.071847304701805115e-01 -4.153925776481628418e-01 -2.478512227535247803e-01 -1.116276532411575317e-01 -2.028393596410751343e-01 -4.026804566383361816e-01 2.088628476485610008e-03 3.273465931415557861e-01 2.688710577785968781e-02 -8.573213964700698853e-02 9.439460933208465576e-02 1.975095421075820923e-01 1.316999495029449463e-01 -1.386556476354598999e-01 3.711582976393401623e-04 -3.359172493219375610e-02 1.419171541929244995e-01 2.286707460880279541e-01 9.942562878131866455e-02 1.313166506588459015e-02 -3.028103411197662354e-01 8.823022246360778809e-02 2.299567162990570068e-01 -1.004188060760498047e-01 1.584059000015258789e-01
6.535728275775909424e-02 -1.382904201745986938e-01 -2.885643541812896729e-01 5.298931896686553955e-02 1.345065832138061523e-01 -1.778851896524429321e-01 2.833437547087669373e-02 -2.346414476633071899e-01 -3.077895045280456543e-01 -8.275212347507476807e-02 -4.758587852120399475e-02 -5.719875916838645935e-02 -1.330363005399703979e-01 -5.092543363571166992e-02 3.139474689960479736e-01 -1.655164547264575958e-02 -3.831123113632202148e-01 -5.136141553521156311e-02 -1.288449317216873169e-01 3.800874203443527222e-02 -1.607299000024795532e-01 5.368437245488166809e-02 1.892950385808944702e-01 3.316944241523742676e-01 2.282958105206489563e-02 9.510439634323120117e-02 3.472972512245178223e-01 -9.928271919488906860e-02 1.543678939342498779e-01 2.165678739547729492e-01 -4.924625903367996216e-02 5.883476510643959045e-02
-5.218901857733726501e-02 -1.294167488813400269e-01 -1.960328221321105957e-02 1.565348207950592041e-01 1.138303354382514954e-01 -2.339622229337692261e-01 -5.856516212224960327e-02 -1.379005461931228638e-01 -4.039443731307983398e-01 -1.209568604826927185e-01 3.268084526062011719e-01 -1.336573157459497452e-02 1.429936587810516357e-01 9.898007847368717194e-03 2.902379333972930908e-01 3.842402622103691101e-02 -1.249622926115989685e-01 -3.096987307071685791e-01 -1.369232833385467529e-01 2.934136241674423218e-02 -4.119081050157546997e-02 1.546933054924011230e-01 -1.154094710946083069e-01 5.294163152575492859e-02 4.077751561999320984e-02 3.447927534580230713e-01 -2.005313523113727570e-02 -1.691130548715591431e-01 -7.697682827711105347e-02 1.680045276880264282e-01 -2.897160053253173828e-01 1.842154264450073242e-01
1.276417225599288940e-01 5.532799288630485535e-02 -8.860412240028381348e-02 -2.547070942819118500e-02 -7.845762372016906738e-02 1.421025246381759644e-01 2.184480242431163788e-02 -1.047389507293701172e-01 -3.151189684867858887e-01 3.017914295196533203e-02 -9.688345342874526978e-02 -1.002695760689675808e-03 -2.764784991741180420e-01 -9.535303711891174316e-02 3.385145962238311768e-01 1.822597384452819824e-01 -1.363376080989837646e-01 -9.513217210769653320e-02 7.795057445764541626e-02 4.151608347892761230e-01 -1.956985145807266235e-01 1.132846176624298096e-01 -8.024219423532485962e-02 -3.760325908660888672e-02 -1.646475195884704590e-01 1.940364986658096313e-01 1.667189300060272217e-01 -1.328716725111007690e-01 -3.022997379302978516e-01 1.413158029317855835e-01 5.578543618321418762e-02 -3.188666999340057373e-01
-2.024219371378421783e-02 -2.728218138217926025e-01 -4.614736437797546387e-01 -5.596369877457618713e-02 -1.385758370161056519e-01 -6.081924960017204285e-02 -5.889890342950820923e-02 -1.322783976793289185e-01 -2.394900918006896973e-01 -1.753913052380084991e-02 3.979792296886444092e-01 1.193417683243751526e-01 -2.089870274066925049e-01 1.270084977149963379e-01 4.165481775999069214e-02 -1.989371031522750854e-01 2.575123310089111328e-01 -1.329140388406813145e-03 5.473303608596324921e-03 4.506476968526840210e-02 -5.894551426172256470e-02 -8.368070237338542938e-03 -2.423349767923355103e-01 -1.468047201633453369e-01 -1.359211951494216919e-01 1.583327203989028931e-01 -1.062049716711044312e-01 -2.166445553302764893e-01 1.424861550331115723e-01 -4.835296794772148132e-02 1.032253354787826538e-01 -2.157255560159683228e-01
-3.205747902393341064e-02 -9.525776654481887817e-02 -5.224276334047317505e-02 2.997508645057678223e-01 -1.582700014114379883e-01 -1.170248985290527344e-01 -1.719938963651657104e-01 -3.696929216384887695e-01 -2.602908201515674591e-02 8.261048793792724609e-02 8.530452847480773926e-02 9.018687903881072998e-02 -1.504071950912475586e-01 -9.362122416496276855e-02 7.458485662937164307e-02 5.782905593514442444e-02 2.211453169584274292e-01 -3.267278075218200684e-01 5.077490955591201782e-02 2.254025936126708984e-01 -1.899690926074981689e-01 -2.182860672473907471e-01 1.221284642815589905e-01 3.355604708194732666e-01 2.018317878246307373e-01 3.364333510398864746e-02 2.302897274494171143e-01 -2.971051931381225586e-01 -5.289616063237190247e-02 1.427233964204788208e-01 -2.698007598519325256e-02 -4.182967543601989746e-02
2.196240425109863281e-02 2.813013270497322083e-02 -3.068709671497344971e-01 -1.268887370824813843e-01 -5.677715316414833069e-02 -7.817486673593521118e-02 -1.654219180345535278e-01 -4.480216503143310547e-01 -1.360607743263244629e-01 -9.861348569393157959e-02 1.130293011665344238e-01 -8.775078505277633667e-02 1.671090871095657349e-01 5.580122768878936768e-02 -6.582217663526535034e-02 1.027598753571510315e-01 1.242189183831214905e-01 -2.142622023820877075e-01 1.980268955230712891e-01 2.759130895137786865e-01 -2.080795764923095703e-01 -2.339658737182617188e-01 -9.413279592990875244e-02 -2.021981924772262573e-01 1.202859431505203247e-01 2.007870823144912720e-01 2.019200176000595093e-01 -8.562975376844406128e-02 -2.635264992713928223e-01 1.326640099287033081e-01 2.300460264086723328e-02 -2.036219686269760132e-01
-2.233447134494781494e-01 -1.947705596685409546e-01 -5.763774365186691284e-02 -1.448937654495239258e-01 9.905787184834480286e-03 2.527154050767421722e-02 -2.549780905246734619e-01 -1.204304546117782593e-01 -3.010790944099426270e-01 -4.182457551360130310e-02 9.330962598323822021e-02 -1.167082861065864563e-01 -2.027757465839385986e-01 -2.171658277511596680e-01 2.830271609127521515e-02 2.306848019361495972e-02 -9.712181985378265381e-02 -7.925586402416229248e-02 1.107149384915828705e-02 1.559144556522369385e-01 -2.017316073179244995e-01 1.457466930150985718e-01 1.931136250495910645e-01 1.665770113468170166e-01 4.343819618225097656e-02 1.035807505249977112e-01 1.867046207189559937e-01 -2.920451164245605469e-01 -9.684190899133682251e-02 3.496184051036834717e-01 -1.685919016599655151e-01 -3.786154389381408691e-01
-1.070785745978355408e-01 -2.336185425519943237e-01 -2.014375180006027222e-01 1.209731176495552063e-01 -3.864163160324096680e-02 2.487745583057403564e-01 2.527998685836791992e-01 -2.919929325580596924e-01 -4.953827336430549622e-02 1.843807399272918701e-01 -3.471414744853973389e-02 -2.384379953145980835e-01 -4.048532247543334961e-01 -7.797556929290294647e-03 1.823897957801818848e-01 -1.653867512941360474e-01 -8.141631633043289185e-02 -1.865242123603820801e-01 1.526020169258117676e-01 2.120141685009002686e-01 -2.246475070714950562e-01 2.220877259969711304e-01 -3.277872875332832336e-02 7.280381768941879272e-02 1.411922723054885864e-01 7.940819114446640015e-02 -5.217993631958961487e-02 -7.747007161378860474e-02 -1.646115332841873169e-01 3.289212286472320557e-02 6.242639943957328796e-02 -2.534540891647338867e-01
-1.860171556472778320e-02 4.804012924432754517e-02 3.949052654206752777e-03 7.257155608385801315e-03 -1.122281923890113831e-01 -2.379247695207595825e-01 5.152120068669319153e-02 -3.334362208843231201e-01 -1.343966275453567505e-01 -2.113888263702392578e-01 2.738766372203826904e-01 -3.311128169298171997e-02 -2.584257125854492188e-01 -1.382322758436203003e-01 4.858181253075599670e-02 4.096547141671180725e-02 1.551904827356338501e-01 -4.337853789329528809e-01 7.321099936962127686e-02 3.051432371139526367e-01 -6.743247807025909424e-02 -4.542465880513191223e-02 -2.057668715715408325e-01 -2.281170040369033813e-01 5.537218227982521057e-02 1.562988907098770142e-01 -1.970309913158416748e-01 -4.074407741427421570e-02 2.341576218605041504e-01 1.810339987277984619e-01 7.276637852191925049e-02 1.134400293231010437e-01
-9.584813565015792847e-02 -3.013693094253540039e-01 -1.813027560710906982e-01 1.887215077877044678e-01 2.543113380670547485e-02 8.448440581560134888e-02 -9.684187173843383789e-02 -2.514332234859466553e-01 -2.012767195701599121e-01 3.812764212489128113e-02 -4.596351459622383118e-02 5.599785596132278442e-02 -2.032979428768157959e-01 1.488996017724275589e-02 2.656135559082031250e-01 2.549485266208648682e-01 -1.439667772501707077e-03 -1.952508687973022461e-01 -1.268929615616798401e-02 5.939858034253120422e-03 1.878319829702377319e-01 -1.631313711404800415e-01 -4.691964685916900635e-01 7.343881577253341675e-02 -1.322097331285476685e-02 -1.436176449060440063e-01 1.363499462604522705e-01 4.720553010702133179e-02 2.142852097749710083e-01 2.331189811229705811e-01 1.119107231497764587e-01 -2.159783095121383667e-01
-2.135511487722396851e-02 -7.533524930477142334e-02 -4.124924913048744202e-02 8.069152384996414185e-02 -3.606531918048858643e-01 -2.422414571046829224e-01 7.663846015930175781e-02 -1.544033586978912354e-01 -1.042668595910072327e-01 -1.803307831287384033e-01 6.894149631261825562e-02 -6.700003892183303833e-02 -4.031811952590942383e-01 -1.443981975317001343e-01 2.035880088806152344e-01 -4.573762789368629456e-02 2.954127080738544464e-02 -1.762796193361282349e-01 2.414833754301071167e-01 3.528097867965698242e-01 -9.278722107410430908e-02 -1.810031384229660034e-01 -3.907496631145477295e-01 -5.716244876384735107e-02 1.368177831172943115e-01 5.711210519075393677e-02 -6.126218661665916443e-02 -1.152155175805091858e-01 9.514626115560531616e-02 7.286103814840316772e-02 8.554603159427642822e-02 1.219140887260437012e-01
1.235500946640968323e-01 -3.299494683742523193e-01 -1.233352795243263245e-01 1.617066711187362671e-01 1.349431723356246948e-01 -1.454099416732788086e-01 2.053506374359130859e-01 -2.721906900405883789e-01 -5.381482094526290894e-02 -1.888046264648437500e-01 1.138872816227376461e-03 1.929737776517868042e-01 9.207290410995483398e-02 1.380230765789747238e-02 1.088858470320701599e-01 2.567889690399169922e-01 1.812009364366531372e-01 -6.261805444955825806e-02 -1.137855499982833862e-01 1.831700950860977173e-01 -1.232389807701110840e-01 -1.667718440294265747e-01 -1.795479208230972290e-01 -5.564738810062408447e-02 -5.855493247509002686e-02 -1.266824454069137573e-02 1.428452730178833008e-01 -1.601623594760894775e-01 1.461746394634246826e-01 3.501201868057250977e-01 -3.338119089603424072e-01 -2.236831635236740112e-01
2.751820720732212067e-03 -3.492790460586547852e-01 -2.587732672691345215e-01 -4.858344420790672302e-02 -1.021683663129806519e-01 3.678243979811668396e-02 4.767743498086929321e-02 -3.505174517631530762e-01 -1.751322746276855469e-01 -8.806813508272171021e-02 -1.275349408388137817e-01 1.577434092760086060e-01 -3.068622015416622162e-02 1.722749173641204834e-01 2.856045067310333252e-01 -8.645185828208923340e-02 -7.495959103107452393e-02 -1.096735894680023193e-01 -2.564175426959991455e-01 2.157230824232101440e-01 1.184805706143379211e-01 -2.580188214778900146e-01 -2.255504280328750610e-01 -6.297598779201507568e-02 -8.190550142899155617e-04 1.604897379875183105e-01 -1.908972114324569702e-01 1.236475706100463867e-01 1.821048557758331299e-01 2.643731832504272461e-01 4.934706911444664001e-02 -1.553820669651031494e-01
1.888804323971271515e-02 -4.412649273872375488e-01 -1.790641546249389648e-01 1.269041895866394043e-01 -1.450573056936264038e-01 1.417383849620819092e-01 1.091222167015075684e-01 -1.656445413827896118e-01 1.295924782752990723e-01 -2.019635438919067383e-01 1.451608240604400635e-01 -7.862218469381332397e-02 -2.800365984439849854e-01 1.720848120748996735e-02 3.028868138790130615e-01 -8.191549032926559448e-02 -1.714039966464042664e-02 -3.050359487533569336e-01 -2.610720507800579071e-02 4.985480010509490967e-02 -1.183098298497498035e-03 9.919411502778530121e-03 -4.726825654506683350e-01 1.636489778757095337e-01 7.773912698030471802e-02 1.436642855405807495e-01 -1.148048192262649536e-01 -7.043343782424926758e-02 5.187992379069328308e-02 6.193799152970314026e-02 -4.090810567140579224e-02 -1.201519891619682312e-01
-1.778922826051712036e-01 -3.648632764816284180e-01 -2.993218302726745605e-01 -2.180794626474380493e-02 1.297738999128341675e-01 -1.002178564667701721e-01 -9.083712100982666016e-02 -1.018487811088562012e-01 -6.445867568254470825e-02 -8.780359476804733276e-02 9.698017686605453491e-02 -6.477082520723342896e-02 -8.732844144105911255e-02 1.101114824414253235e-01 2.475303560495376587e-01 -1.453642100095748901e-01 -6.379641592502593994e-02 -3.623166382312774658e-01 -1.598788052797317505e-01 -2.214134782552719116e-01 -6.313740462064743042e-02 -4.814507663249969482e-01 -1.874513477087020874e-01 1.267240475863218307e-02 -7.288634032011032104e-02 2.438018284738063812e-02 -1.524415910243988037e-01 -8.979232609272003174e-02 9.078092873096466064e-02 1.945589333772659302e-01 1.036165282130241394e-02 -8.726495504379272461e-02
-1.171855404973030090e-01 -1.649136543273925781e-01 -1.077431142330169678e-01 1.632817834615707397e-01 3.233190178871154785e-01 -3.917018175125122070e-01 -2.342709004878997803e-01 -1.887787692248821259e-02 -2.156216055154800415e-01 -2.677183039486408234e-02 1.796242296695709229e-01 -2.922170162200927734e-01 -2.527152895927429199e-01 1.271281689405441284e-01 -6.945612281560897827e-02 -3.008638694882392883e-02 9.271720051765441895e-02 -1.052171960473060608e-01 -1.114204972982406616e-01 1.905558854341506958e-01 1.940435916185379028e-02 1.232594773173332214e-01 -4.657398164272308350e-02 8.077859878540039062e-02 1.140924319624900818e-01 2.508552074432373047e-01 1.320807784795761108e-01 -1.926247626543045044e-01 -1.166958082467317581e-02 3.415710628032684326e-01 -1.125838756561279297e-01 -6.589075177907943726e-02
-3.970563039183616638e-02 -4.344381019473075867e-02 -4.239657819271087646e-01 7.085573673248291016e-02 -2.394317835569381714e-01 -1.065501421689987183e-01 -1.315124183893203735e-01 9.691601991653442383e-02 -1.463400721549987793e-01 -1.495541334152221680e-01 2.382505983114242554e-01 4.560852423310279846e-02 -2.560528516769409180e-01 1.321927011013031006e-01 1.335299909114837646e-01 -1.562419719994068146e-02 8.880651742219924927e-02 -2.157001644372940063e-01 -3.870546519756317139e-01 2.524464130401611328e-01 1.110720559954643250e-01 -1.622532308101654053e-01 7.450662553310394287e-02 2.319236285984516144e-02 -4.199927672743797302e-02 1.693886332213878632e-02 -1.192765980958938599e-01 -2.853979356586933136e-02 1.321304962038993835e-02 3.674931824207305908e-01 -7.991645485162734985e-03 -2.181154340505599976e-01
-1.246048137545585632e-01 -2.896491289138793945e-01 -5.863624811172485352e-02 1.085262000560760498e-02 -1.282349228858947754e-01 2.486175447702407837e-01 -3.282836675643920898e-01 -7.056779414415359497e-02 -1.728611588478088379e-01 -1.004742830991744995e-01 1.619195938110351562e-01 2.974295318126678467e-01 7.416649907827377319e-02 -1.176633983850479126e-01 1.810808032751083374e-01 -2.489997074007987976e-02 1.546227782964706421e-01 -1.561287790536880493e-01 -2.243439108133316040e-01 3.132932186126708984e-01 1.881383731961250305e-02 -1.110899224877357483e-01 -1.280786842107772827e-01 2.603201568126678467e-02 -4.646260291337966919e-02 -4.766811802983283997e-02 -1.164100989699363708e-01 -2.223004400730133057e-01 9.886106848716735840e-02 3.968802094459533691e-01 -1.147150769829750061e-01 -1.556002646684646606e-01
2.062836438417434692e-01 -6.874746084213256836e-02 -6.455190479755401611e-02 -1.371115632355213165e-02 -5.935118719935417175e-02 3.512191772460937500e-02 -1.657101213932037354e-01 -1.621474325656890869e-01 -2.956182658672332764e-01 1.549671031534671783e-02 -1.034127026796340942e-01 -5.263224840164184570e-01 -9.378906339406967163e-03 5.723441392183303833e-02 3.006791472434997559e-01 -4.128471389412879944e-02 -3.895295411348342896e-02 -2.868807176128029823e-03 -5.147736053913831711e-03 1.600046455860137939e-01 -2.834410369396209717e-01 7.035248726606369019e-02 -2.364657074213027954e-01 1.772426664829254150e-01 -9.054639935493469238e-02 2.431655488908290863e-02 -1.762554049491882324e-01 -3.723817765712738037e-01 -5.024443566799163818e-02 -1.103473380208015442e-01 -1.500118076801300049e-01 -5.950387939810752869e-02
-2.588975057005882263e-02 -3.887879550457000732e-01 -1.332386285066604614e-01 2.969594895839691162e-01 1.172127425670623779e-01 -2.266516834497451782e-01 2.922768704593181610e-02 1.990386098623275757e-02 -2.244745790958404541e-01 -4.445246979594230652e-02 -1.493447721004486084e-01 -3.713988140225410461e-02 -1.182917430996894836e-01 5.690680071711540222e-02 7.160790264606475830e-02 -2.144378274679183960e-01 -1.561602056026458740e-01 5.661165807396173477e-03 -1.279041469097137451e-01 4.478133022785186768e-01 -1.742875576019287109e-01 -2.017078101634979248e-01 2.851368114352226257e-02 -6.265690922737121582e-02 -1.833345741033554077e-01 1.708488725125789642e-02 -1.154391169548034668e-01 1.766005158424377441e-02 1.493178457021713257e-01 1.973954141139984131e-01 -1.048961281776428223e-01 -3.075132071971893311e-01
2.725137770175933838e-01 -1.727776229381561279e-01 -2.023211270570755005e-01 1.183431595563888550e-01 9.956168942153453827e-03 3.154012374579906464e-03 -6.760478019714355469e-02 7.748939096927642822e-02 -2.284145802259445190e-01 -9.216650575399398804e-02 -8.790813386440277100e-03 3.172419071197509766e-01 -7.384748756885528564e-02 -1.595363765954971313e-01 8.088170737028121948e-02 -4.394422098994255066e-02 -4.244854673743247986e-02 -3.565678596496582031e-01 -9.547130763530731201e-02 4.654585197567939758e-02 -2.747409045696258545e-01 1.360800210386514664e-02 -2.828957736492156982e-01 -1.439523845911026001e-01 -8.258586376905441284e-02 7.179697602987289429e-02 -5.986487120389938354e-02 -2.829520776867866516e-02 3.767760097980499268e-01 2.672980725765228271e-01 1.339630410075187683e-02 -2.879303395748138428e-01
-1.954526454210281372e-01 -1.106681600213050842e-01 -2.633414790034294128e-02 3.985010683536529541e-01 1.027700304985046387e-01 3.358388552442193031e-03 -1.002238020300865173e-01 -4.717771708965301514e-02 3.182676434516906738e-02 -2.202763855457305908e-01 -9.167142561636865139e-04 8.488137274980545044e-02 -1.061913743615150452e-01 -3.459199564531445503e-03 2.259305566549301147e-01 9.979198127985000610e-02 -2.625680863857269287e-01 -1.749202460050582886e-01 -9.092941880226135254e-02 1.768671274185180664e-01 1.099205110222101212e-03 -1.242329031229019165e-01 -3.189333379268646240e-01 -1.103415340185165405e-02 1.247216537594795227e-01 3.607064485549926758e-02 8.139941096305847168e-02 -5.573107600212097168e-01 -1.461935788393020630e-01 5.176024138927459717e-02 2.890659868717193604e-02 -1.511598080396652222e-01
-2.342212758958339691e-02 -1.949200332164764404e-01 4.176657646894454956e-02 -4.394922778010368347e-02 3.538392856717109680e-02 1.090038046240806580e-01 -1.999488472938537598e-01 -1.629585474729537964e-01 -3.728421628475189209e-01 -1.811000257730484009e-01 -8.651288226246833801e-03 -3.841061890125274658e-01 -8.877853304147720337e-02 -2.093257158994674683e-01 4.436384141445159912e-02 -1.245951578021049500e-01 -6.768953800201416016e-02 2.481298521161079407e-02 2.085463888943195343e-02 1.694182008504867554e-01 -2.351472079753875732e-01 2.830575108528137207e-01 -6.603029370307922363e-02 1.126528680324554443e-01 1.170862019062042236e-01 2.955231964588165283e-01 -1.154235154390335083e-01 -2.259258180856704712e-01 1.221195533871650696e-01 3.392807543277740479e-01 -8.484227955341339111e-02 -8.273796178400516510e-03
2.008166611194610596e-01 -2.592476308345794678e-01 -1.991307884454727173e-01 1.138825938105583191e-01 -1.531363930553197861e-02 2.866148054599761963e-01 1.620462536811828613e-01 -5.025227665901184082e-01 -4.859517514705657959e-02 -9.130951762199401855e-02 -1.051035597920417786e-01 5.280964449048042297e-02 -8.984827250242233276e-02 1.538895349949598312e-02 2.523752748966217041e-01 -4.735819529742002487e-03 -6.553485244512557983e-02 -2.132869511842727661e-01 1.073463261127471924e-01 2.158698141574859619e-01 1.024392526596784592e-02 -9.694986045360565186e-03 -3.645873367786407471e-01 5.683661624789237976e-02 2.114732116460800171e-01 -1.225807052105665207e-02 -1.075391322374343872e-01 -1.157645657658576965e-01 1.487633138895034790e-01 -9.178410470485687256e-02 -1.484862565994262695e-01 -1.241295263171195984e-01
2.701940536499023438e-01 6.118987128138542175e-02 -2.213487774133682251e-01 1.167164742946624756e-01 1.794571131467819214e-01 -1.211884319782257080e-01 -8.467289060354232788e-02 -2.528285980224609375e-01 -2.182677984237670898e-01 -7.221002876758575439e-02 -1.975212991237640381e-02 -3.284443020820617676e-01 -8.305052667856216431e-02 -1.040584146976470947e-01 3.425210118293762207e-01 6.862978637218475342e-02 6.324826925992965698e-02 -1.038276776671409607e-01 1.847039014101028442e-01 -4.966265335679054260e-02 -3.422040641307830811e-01 4.193562269210815430e-02 -1.340767294168472290e-01 3.396182656288146973e-01 1.329778879880905151e-01 -1.803270280361175537e-01 9.680184721946716309e-02 -1.716840416193008423e-01 -1.050978228449821472e-01 1.584162265062332153e-01 -8.989673852920532227e-02 -7.043518871068954468e-02
1.126587912440299988e-01 -8.824070543050765991e-02 -3.585947453975677490e-01 4.200659990310668945e-01 1.746745556592941284e-01 7.339666783809661865e-02 -4.137456789612770081e-02 -2.959513962268829346e-01 -1.820355951786041260e-01 -4.629432410001754761e-02 -1.376366466283798218e-01 4.970787465572357178e-02 1.465887427330017090e-01 -2.057578265666961670e-01 2.616288065910339355e-01 -8.585751056671142578e-03 -1.963792741298675537e-01 1.364250779151916504e-01 2.227452695369720459e-01 2.190653681755065918e-01 -2.359657138586044312e-01 -1.100545525550842285e-01 -7.496960461139678955e-02 9.958934970200061798e-03 1.233690604567527771e-01 3.362295404076576233e-02 -2.018592208623886108e-01 -1.965740919113159180e-01 -1.310550868511199951e-01 4.204099252820014954e-02 -3.272461146116256714e-02 -1.272405982017517090e-01
-6.941509246826171875e-02 -4.641730785369873047e-01 -5.355398356914520264e-02 3.937336802482604980e-02 1.474607139825820923e-01 -2.690725587308406830e-02 -4.313488304615020752e-02 -2.414605468511581421e-01 -8.783761411905288696e-02 -9.319741278886795044e-02 1.811824291944503784e-01 -1.003215014934539795e-01 -2.771854698657989502e-01 1.107786670327186584e-01 -1.332619488239288330e-01 -9.816002100706100464e-02 1.680372804403305054e-01 -5.641717314720153809e-01 -5.309099704027175903e-02 -1.844555325806140900e-02 -6.322166323661804199e-02 -9.916300326585769653e-02 -1.134777143597602844e-01 8.950245380401611328e-02 1.180075109004974365e-02 6.711441278457641602e-02 -8.015157282352447510e-02 -7.701296359300613403e-02 3.579527512192726135e-02 1.911548674106597900e-01 1.313646137714385986e-01 -2.457708418369293213e-01
1.004164516925811768e-01 -2.871954441070556641e-01 -1.121015995740890503e-01 1.446182429790496826e-01 -1.498097181320190430e-01 7.300394028425216675e-02 -1.339611560106277466e-01 -8.080404251813888550e-02 -2.353167831897735596e-01 -3.588756173849105835e-02 1.892530173063278198e-01 2.257196307182312012e-01 -8.874336630105972290e-02 -1.216442659497261047e-01 -1.001510545611381531e-01 8.690841495990753174e-02 -1.613873839378356934e-01 -1.561188846826553345e-01 -7.919753342866897583e-02 2.902226448059082031e-01 -4.610365629196166992e-02 4.040873050689697266e-02 7.392565906047821045e-02 -2.329970598220825195e-01 -1.087630838155746460e-01 2.150985747575759888e-01 -1.231743916869163513e-01 -3.053920269012451172e-01 3.412054777145385742e-01 2.353735268115997314e-01 -1.209884509444236755e-01 -2.838978469371795654e-01
-2.254750393331050873e-02 -1.428668349981307983e-01 -3.560892045497894287e-01 2.654001861810684204e-02 -2.576985061168670654e-01 -1.016187295317649841e-01 1.950775235891342163e-01 -2.282998710870742798e-01 -2.158435881137847900e-01 2.055390328168869019e-01 2.492068856954574585e-01 9.220934659242630005e-02 7.897433638572692871e-02 -1.117279753088951111e-01 1.273358464241027832e-01 -1.374435424804687500e-01 -9.051466733217239380e-02 -3.618941605091094971e-01 3.014113754034042358e-02 -4.781286045908927917e-02 -7.205962389707565308e-02 -2.817331552505493164e-01 -8.243487775325775146e-02 -2.133914036676287651e-03 5.381467193365097046e-02 3.863982856273651123e-02 3.049673140048980713e-01 -2.419562041759490967e-01 -2.376631274819374084e-02 2.272682040929794312e-01 -7.753362506628036499e-02 -1.533430069684982300e-01
-7.835091091692447662e-03 -8.396236598491668701e-02 -1.340006887912750244e-01 1.881363540887832642e-01 -3.508685156702995300e-02 8.970089256763458252e-03 -2.841230332851409912e-01 -3.999685645103454590e-01 -3.853870183229446411e-02 -3.555680811405181885e-02 1.928687095642089844e-01 2.740186452865600586e-01 -1.280955523252487183e-01 2.716816961765289307e-02 2.447943985462188721e-01 -1.650095731019973755e-01 -1.000801250338554382e-01 -1.654212623834609985e-01 -1.234129071235656738e-01 1.099653393030166626e-01 -1.712915301322937012e-01 -2.935091555118560791e-01 -2.194235920906066895e-01 -8.927822858095169067e-02 -1.964761465787887573e-01 8.555050939321517944e-03 -2.859390340745449066e-02 -6.466375291347503662e-02 2.809862792491912842e-01 3.225270509719848633e-01 6.962648592889308929e-03 1.232168823480606079e-01
2.954427897930145264e-01 1.543643772602081299e-01 -2.605523765087127686e-01 6.057405471801757812e-02 3.196903169155120850e-01 1.046561971306800842e-01 -1.463055163621902466e-01 -2.160980254411697388e-01 -3.435620367527008057e-01 5.857224017381668091e-02 -8.365070074796676636e-02 -1.522601097822189331e-01 -1.665967106819152832e-01 -7.975275814533233643e-02 2.794070541858673096e-01 9.117786586284637451e-02 1.924257539212703705e-02 5.995840206742286682e-02 1.850661337375640869e-01 4.632920399308204651e-02 -2.441968321800231934e-01 3.532487526535987854e-02 -7.722416520118713379e-02 1.897935420274734497e-01 7.397419959306716919e-02 7.689185440540313721e-02 -8.599019050598144531e-02 -2.958657443523406982e-01 -3.788554295897483826e-02 2.152731269598007202e-01 -6.364775449037551880e-02 -2.501130998134613037e-01
-1.762778609991073608e-01 -2.530280649662017822e-01 -1.754240393638610840e-01 2.389528416097164154e-02 7.068376243114471436e-02 -1.959176659584045410e-01 -1.834164410829544067e-01 -1.671839207410812378e-01 -2.163313925266265869e-01 -1.825996115803718567e-02 -6.455732882022857666e-02 3.873334452509880066e-02 -2.263689935207366943e-01 1.373973339796066284e-01 1.229401826858520508e-01 4.804213345050811768e-02 5.572655703872442245e-03 -1.074372753500938416e-01 1.411758828908205032e-02 -8.851180970668792725e-02 -1.943972110748291016e-01 -2.774509191513061523e-01 -2.674007415771484375e-01 1.396069973707199097e-01 -3.312182426452636719e-01 1.239759027957916260e-01 -8.650405704975128174e-02 1.349655836820602417e-01 1.928482204675674438e-01 2.632817327976226807e-01 -2.950652241706848145e-01 -2.419240176677703857e-01
-2.070676386356353760e-01 -1.974464952945709229e-01 -2.734031975269317627e-01 3.067592158913612366e-02 -1.815596520900726318e-01 -8.140408992767333984e-02 -1.511629968881607056e-01 2.163525484502315521e-02 -1.269721537828445435e-01 -1.151754483580589294e-01 -1.393690109252929688e-01 -3.609957173466682434e-02 -1.275308709591627121e-02 4.778935015201568604e-02 2.124993503093719482e-01 2.427604980766773224e-02 1.138682663440704346e-01 -3.077206909656524658e-01 -5.348576977849006653e-02 -3.905840963125228882e-02 -2.489104121923446655e-01 -1.066678017377853394e-01 -1.743938475847244263e-01 -4.466126859188079834e-02 -2.465834319591522217e-01 3.548887670040130615e-01 7.627592235803604126e-02 -9.084594249725341797e-02 1.014452427625656128e-01 1.957347840070724487e-01 -2.798044979572296143e-01 -3.684182167053222656e-01
2.630931437015533447e-01 -6.025714101269841194e-04 -2.012582262977957726e-03 -1.375577896833419800e-01 -1.716149896383285522e-01 -1.288496702909469604e-01 -4.751808196306228638e-02 -1.323288977146148682e-01 -3.208647966384887695e-01 -2.585598528385162354e-01 2.746489457786083221e-02 -1.149725019931793213e-01 -3.499779105186462402e-02 -9.040284901857376099e-02 1.875399053096771240e-01 1.734526306390762329e-01 -2.108107805252075195e-01 -2.581643760204315186e-01 -4.879213869571685791e-02 1.062258481979370117e-01 -1.009132787585258484e-01 -2.290867567062377930e-01 -4.461202323436737061e-01 -4.960131645202636719e-02 1.826796531677246094e-01 1.097778603434562683e-02 -1.540214717388153076e-01 -1.800821572542190552e-01 6.541232019662857056e-02 -1.352453231811523438e-01 -1.499669104814529419e-01 -2.529638111591339111e-01
-4.500478133559226990e-02 -1.219664514064788818e-01 -1.578612625598907471e-02 9.606461971998214722e-02 -1.734771579504013062e-02 4.907809942960739136e-02 1.183436438441276550e-01 -1.000787988305091858e-01 -3.210211694240570068e-01 1.798998378217220306e-02 -6.213564425706863403e-02 3.760484158992767334e-01 -3.585853576660156250e-01 1.042129993438720703e-01 1.571514308452606201e-01 -1.986152492463588715e-02 1.669781953096389771e-01 -7.612156867980957031e-02 7.803059369325637817e-02 2.038719058036804199e-01 -3.427957892417907715e-01 -2.222330123186111450e-02 1.133405510336160660e-02 1.024122685194015503e-01 2.332320809364318848e-01 8.823044598102569580e-02 -2.965251505374908447e-01 -1.543808877468109131e-01 3.756623342633247375e-02 3.759749233722686768e-03 -1.415358185768127441e-01 -3.582679629325866699e-01
-1.597141623497009277e-01 -4.268531799316406250e-01 -3.157633543014526367e-01 -7.064460217952728271e-02 -1.850814521312713623e-01 -1.085375547409057617e-01 -1.528662890195846558e-01 -1.141091808676719666e-01 -3.757981061935424805e-01 1.626291498541831970e-02 9.686102718114852905e-02 -5.343513190746307373e-02 9.373063594102859497e-02 -1.956055685877799988e-02 3.420326709747314453e-01 1.560824215412139893e-01 -5.281024053692817688e-02 -7.711676508188247681e-02 -5.380118638277053833e-02 -2.559124026447534561e-03 -3.632350265979766846e-01 -9.969675913453102112e-03 1.140575408935546875e-01 3.089832961559295654e-01 -6.389981508255004883e-02 1.673664748668670654e-01 -3.620386868715286255e-02 9.546636603772640228e-03 -6.306049227714538574e-02 9.703374654054641724e-02 3.626261278986930847e-02 2.375287935137748718e-02
-3.546484410762786865e-01 -9.573957882821559906e-03 -2.047037780284881592e-01 2.274409830570220947e-01 -1.112385988235473633e-01 1.353113204240798950e-01 -4.053922295570373535e-01 -2.134356349706649780e-01 -2.018037289381027222e-01 -1.481996327638626099e-01 1.367013156414031982e-01 -2.113292813301086426e-01 1.905199512839317322e-02 1.521610021591186523e-01 -4.427831992506980896e-02 8.859500288963317871e-03 6.103443354368209839e-02 3.105599433183670044e-02 6.258919835090637207e-02 2.617325782775878906e-01 -2.913658022880554199e-01 7.075495272874832153e-02 -2.433900907635688782e-02 -6.082168966531753540e-02 9.703191369771957397e-02 2.162194550037384033e-01 -4.519199579954147339e-02 -2.707498669624328613e-01 8.744532614946365356e-02 1.455057859420776367e-01 -1.186220794916152954e-01 -2.064512521028518677e-01
-4.938514530658721924e-02 -4.530806839466094971e-02 4.956733062863349915e-02 5.694634839892387390e-02 4.919854551553726196e-02 -5.738982558250427246e-02 2.722884714603424072e-01 -3.369874656200408936e-01 -1.708533167839050293e-01 -1.862683743238449097e-01 1.082196533679962158e-01 9.533341042697429657e-03 4.632008820772171021e-02 -1.594450920820236206e-01 2.397489845752716064e-01 -2.062438726425170898e-01 -1.354656666517257690e-01 -1.388236880302429199e-01 4.221564531326293945e-02 1.683787405490875244e-01 -2.008086740970611572e-01 1.196295320987701416e-01 3.698333352804183960e-02 -1.346708089113235474e-02 -2.984690964221954346e-01 2.899250388145446777e-01 -1.046054810285568237e-01 -3.917272984981536865e-01 -1.809929311275482178e-01 2.796387672424316406e-01 1.437620371580123901e-01 4.643237218260765076e-03
7.981768995523452759e-02 -2.839190065860748291e-01 -3.583111464977264404e-01 -5.106077715754508972e-02 9.982597827911376953e-02 8.226460963487625122e-02 -2.748295962810516357e-01 -2.793713212013244629e-01 -3.020944595336914062e-01 -2.772507965564727783e-01 1.790192723274230957e-01 1.664328575134277344e-01 -9.788351133465766907e-03 -1.901253163814544678e-01 9.399736672639846802e-02 8.242440968751907349e-02 -2.263681963086128235e-03 -1.688841283321380615e-01 4.360766708850860596e-02 3.408893942832946777e-01 8.852639049291610718e-02 9.896840900182723999e-02 -2.978046834468841553e-01 -3.611724451184272766e-02 3.073410131037235260e-02 -1.497504953294992447e-02 1.676058471202850342e-01 -7.250748574733734131e-03 -1.252947151660919189e-01 -1.067223623394966125e-01 1.075762733817100525e-01 -9.864572435617446899e-02
1.451150793582201004e-02 -3.704812228679656982e-01 -5.744944885373115540e-02 1.041440665721893311e-01 -9.006061591207981110e-03 1.529490649700164795e-01 -1.208489164710044861e-01 -4.210814833641052246e-02 -2.904080152511596680e-01 -3.109090030193328857e-03 4.430051445960998535e-01 -1.030001714825630188e-01 -2.820029854774475098e-01 1.389998644590377808e-01 1.725693047046661377e-01 -4.020740464329719543e-02 -3.768818080425262451e-02 2.536315098404884338e-02 1.518910676240921021e-01 1.548172980546951294e-01 -8.601349592208862305e-02 -2.351507991552352905e-01 -2.859277725219726562e-01 9.150783717632293701e-02 -1.764582470059394836e-02 2.689186930656433105e-01 1.894854158163070679e-01 1.323537826538085938e-01 -7.890801131725311279e-02 1.774031221866607666e-01 -1.456916332244873047e-01 -1.345875859260559082e-02
2.173956669867038727e-02 -2.976222634315490723e-01 -3.786400556564331055e-01 5.327494814991950989e-02 -1.429562270641326904e-01 7.158815115690231323e-02 -7.088480144739151001e-02 -1.635103076696395874e-01 -2.516126930713653564e-01 -1.256988793611526489e-01 2.952226102352142334e-01 7.312727719545364380e-02 -2.443225681781768799e-01 9.350357204675674438e-02 -1.915422976016998291e-01 -1.306599378585815430e-01 2.569968700408935547e-01 1.270869374275207520e-01 3.502592816948890686e-02 9.752783924341201782e-02 -1.084416359663009644e-01 -1.019382923841476440e-01 -1.985436081886291504e-01 -8.704186230897903442e-02 -1.576122939586639404e-01 3.659048303961753845e-02 -2.805089578032493591e-02 -2.417086809873580933e-01 5.676429718732833862e-02 6.076391786336898804e-02 1.516815423965454102e-01 -3.690723478794097900e-01
-5.519257858395576477e-02 -2.893359661102294922e-01 -2.484043836593627930e-01 1.613312512636184692e-01 -1.942674219608306885e-01 1.332268305122852325e-02 -1.245988719165325165e-02 -2.754524350166320801e-01 -1.003415696322917938e-02 1.342077106237411499e-01 2.268652915954589844e-01 2.627888023853302002e-01 -1.269318610429763794e-01 9.804009646177291870e-02 -9.303338825702667236e-02 -1.066827252507209778e-01 -2.166668921709060669e-01 6.615412421524524689e-03 -5.744762346148490906e-02 2.122991234064102173e-01 -1.246223971247673035e-01 -1.687876284122467041e-01 2.823807485401630402e-02 -1.371756102889776230e-02 -2.039651125669479370e-01 -1.356594115495681763e-01 -5.831175297498703003e-02 -4.364181160926818848e-01 1.664213687181472778e-01 2.228809595108032227e-01 -1.372006237506866455e-01 -1.916608512401580811e-01
-2.219536453485488892e-01 9.097305685281753540e-02 -2.786104679107666016e-01 -4.968184977769851685e-03 -1.764905899763107300e-01 6.953492015600204468e-02 6.846988946199417114e-02 -2.304693125188350677e-02 -3.271113634109497070e-01 -6.336978822946548462e-02 5.931149795651435852e-02 -2.338599786162376404e-02 -1.242963075637817383e-01 1.164664104580879211e-01 4.422032088041305542e-02 -6.872695684432983398e-02 3.744312748312950134e-02 -1.839956939220428467e-01 -2.093386463820934296e-02 3.142047226428985596e-01 -2.705296277999877930e-01 -1.790343374013900757e-01 -3.489330708980560303e-01 -1.230325996875762939e-01 2.824195325374603271e-01 -7.527503371238708496e-02 6.106124445796012878e-02 -5.163845792412757874e-02 -3.365220725536346436e-01 6.954182684421539307e-02 -1.148990988731384277e-01 -2.705115377902984619e-01
1.638333052396774292e-01 -1.029995605349540710e-01 -3.102702200412750244e-01 3.638567626476287842e-01 1.324185132980346680e-01 4.229433368891477585e-03 -6.870156526565551758e-02 -2.560125291347503662e-01 -1.107212007045745850e-01 5.041980184614658356e-03 -1.451172530651092529e-01 -1.984615027904510498e-01 -6.111567467451095581e-02 -2.456775009632110596e-01 2.412184029817581177e-01 1.019095331430435181e-01 8.861276507377624512e-02 -1.239407807588577271e-03 3.311048150062561035e-01 6.831245869398117065e-02 -3.364006876945495605e-01 1.273552142083644867e-02 -1.574400812387466431e-01 1.351664960384368896e-01 2.489194571971893311e-01 -1.525007560849189758e-02 -5.386240035295486450e-02 -2.291451990604400635e-01 -1.883164793252944946e-02 9.727621823549270630e-02 -1.768958717584609985e-01 -5.859474465250968933e-02
-1.590288728475570679e-01 1.870887540280818939e-02 -2.771373093128204346e-01 3.330245241522789001e-02 -1.083425357937812805e-01 1.299351006746292114e-01 2.016827836632728577e-02 -1.615732610225677490e-01 -1.126285865902900696e-01 4.393988847732543945e-02 2.128922492265701294e-01 -5.302892252802848816e-02 -1.035756245255470276e-01 -1.735621541738510132e-01 1.644091606140136719e-01 1.583736836910247803e-01 -6.331019103527069092e-02 -2.224040776491165161e-01 -1.733992844820022583e-01 -1.340667903423309326e-01 -2.158520817756652832e-01 -5.189901590347290039e-02 -2.972312569618225098e-01 1.412409543991088867e-01 -6.513360142707824707e-02 7.299861311912536621e-02 7.789812050759792328e-03 -5.269038677215576172e-02 2.743071615695953369e-01 4.443614557385444641e-02 -1.277668327093124390e-01 -5.661719441413879395e-01
-9.979279339313507080e-02 1.047292947769165039e-01 -1.658478975296020508e-01 1.638967692852020264e-01 2.476414889097213745e-01 1.443739682435989380e-01 -3.679822012782096863e-02 -1.954725533723831177e-01 -2.545375525951385498e-01 -6.565501540899276733e-02 -1.722923815250396729e-01 -1.479647010564804077e-01 -7.771930098533630371e-02 -3.362079858779907227e-01 2.752362191677093506e-01 3.912181407213211060e-02 -3.473265171051025391e-01 -7.543224096298217773e-02 -3.974847868084907532e-02 1.886357516050338745e-01 3.392240777611732483e-02 -3.235352635383605957e-01 -2.744878083467483521e-02 2.165316343307495117e-01 -2.337381429970264435e-02 2.083873301744461060e-01 -1.756252497434616089e-01 -1.561272889375686646e-01 -1.277173757553100586e-01 2.218218147754669189e-01 -4.455964267253875732e-02 4.778942093253135681e-02
4.491060227155685425e-02 -1.146506220102310181e-01 -7.479450106620788574e-02 1.227614954113960266e-01 -8.461724966764450073e-02 -1.148561830632388592e-03 -1.567394286394119263e-01 -1.375186592340469360e-01 2.255024854093790054e-03 -2.653213143348693848e-01 1.619313508272171021e-01 -1.187192089855670929e-02 -2.485101073980331421e-01 -1.821285188198089600e-01 4.346610903739929199e-01 -1.511641144752502441e-01 -1.773832291364669800e-01 -3.501278162002563477e-01 -2.698498666286468506e-01 -1.475896984338760376e-01 -9.793592616915702820e-03 6.181818619370460510e-02 -2.233647108078002930e-01 2.413705736398696899e-01 3.363567590713500977e-02 7.344304770231246948e-02 1.283342838287353516e-01 -2.976518869400024414e-01 -1.238700225949287415e-01 -6.352040916681289673e-02 1.755271852016448975e-02 -1.343811750411987305e-01
-1.283305883407592773e-01 -7.003799825906753540e-02 -1.347903162240982056e-01 1.308051645755767822e-01 -2.390891164541244507e-01 1.766483485698699951e-01 5.668018758296966553e-02 -1.766734868288040161e-01 -2.606129348278045654e-01 -2.248873561620712280e-01 1.409313529729843140e-01 4.640737548470497131e-03 -3.515589535236358643e-01 -9.251809120178222656e-02 1.345794796943664551e-01 -1.384340077638626099e-01 -3.659951984882354736e-01 -1.246578767895698547e-01 1.382366716861724854e-01 -2.051403559744358063e-02 -7.647206075489521027e-03 -3.131178915500640869e-01 -2.086585015058517456e-01 -3.113231360912322998e-01 -4.996373876929283142e-02 2.234714850783348083e-02 -9.998100996017456055e-02 -1.449487544596195221e-02 7.093098014593124390e-02 5.752811208367347717e-02 -1.916618943214416504e-01 -2.165333479642868042e-01
2.656790241599082947e-02 -2.448489069938659668e-01 -2.594244778156280518e-01 4.662048816680908203e-02 8.763078600168228149e-02 4.170644283294677734e-02 4.587657377123832703e-02 1.269363611936569214e-01 -6.265514343976974487e-02 -1.902546435594558716e-01 6.359749287366867065e-02 -5.580438883043825626e-04 -2.231589406728744507e-01 -2.953771948814392090e-01 7.095460593700408936e-02 -1.654531434178352356e-02 3.785635577514767647e-03 -1.362542062997817993e-01 2.243753522634506226e-01 7.143152505159378052e-02 -1.884169429540634155e-01 8.917677402496337891e-02 -6.750920414924621582e-02 -1.453190296888351440e-01 2.157786637544631958e-01 2.965792119503021240e-01 -2.543479800224304199e-01 -5.096026062965393066e-01 4.408455640077590942e-02 2.009942084550857544e-01 -4.159787669777870178e-02 -9.784922003746032715e-02
1.769587546586990356e-01 -2.583232894539833069e-02 -2.012447714805603027e-01 -3.121402300894260406e-02 8.790634572505950928e-02 -1.130431517958641052e-02 -9.304260462522506714e-02 -4.912203550338745117e-01 -8.156860619783401489e-02 -1.039021015167236328e-01 1.380901634693145752e-01 9.304074198007583618e-02 8.819152601063251495e-03 -3.250555396080017090e-01 3.601378500461578369e-01 9.463111311197280884e-02 -4.385311622172594070e-03 -1.115555092692375183e-01 -1.073400750756263733e-01 2.549752891063690186e-01 4.612988978624343872e-02 -3.408984839916229248e-02 -3.580109477043151855e-01 1.418831665068864822e-02 2.189854830503463745e-01 -2.194232307374477386e-02 1.148880720138549805e-01 -1.140478849411010742e-01 -1.409766972064971924e-01 -1.307341605424880981e-01 -6.616362184286117554e-02 -2.062035202980041504e-01
1.778423786163330078e-01 -1.647177040576934814e-01 -1.124660819768905640e-01 5.750155076384544373e-03 9.818533062934875488e-02 -1.758196949958801270e-01 1.845254600048065186e-01 1.197661925107240677e-02 5.822851508855819702e-02 -2.187493443489074707e-01 2.143125087022781372e-01 -5.882629007101058960e-02 -1.012253090739250183e-01 1.230916231870651245e-01 2.271482795476913452e-01 3.090512938797473907e-02 9.702634811401367188e-02 -2.067158371210098267e-01 -2.376710921525955200e-01 2.269745618104934692e-01 -5.286036133766174316e-01 -9.329815208911895752e-02 -3.565951064229011536e-02 1.590056121349334717e-01 8.024998009204864502e-02 2.270684689283370972e-01 -8.868446946144104004e-02 -1.068997457623481750e-01 1.255235522985458374e-01 2.783080041408538818e-01 -1.643143147230148315e-01 -5.381623283028602600e-02
1.131162270903587341e-01 8.438615500926971436e-02 -2.782037854194641113e-01 1.226353272795677185e-01 1.715597957372665405e-01 -5.889387428760528564e-02 7.715906947851181030e-03 -3.435974419116973877e-01 -2.111774086952209473e-01 -3.698400035500526428e-02 -1.152036115527153015e-01 -1.688228105194866657e-03 3.241958841681480408e-02 -4.313650429248809814e-01 3.653034269809722900e-01 -2.219181209802627563e-01 -9.257394075393676758e-02 1.956759393215179443e-02 2.786837518215179443e-01 -6.920996308326721191e-02 -1.172424033284187317e-01 -4.921231046319007874e-02 -2.027317434549331665e-01 6.463794503360986710e-03 1.170670837163925171e-01 -6.972494721412658691e-02 -1.383620053529739380e-01 -3.369116783142089844e-01 4.101594537496566772e-02 -2.613184333313256502e-04 -7.086354494094848633e-02 -3.043967112898826599e-02
-5.464128777384757996e-02 -2.210222035646438599e-01 -1.852504909038543701e-01 1.815132349729537964e-01 -1.404035687446594238e-01 -2.098767757415771484e-01 -6.616364419460296631e-02 -2.430853694677352905e-01 -3.793898969888687134e-02 -1.724462211132049561e-01 1.410659700632095337e-01 -1.317084729671478271e-01 -2.057718634605407715e-01 1.632484197616577148e-01 8.901957422494888306e-02 3.815126419067382812e-01 3.364408016204833984e-01 -1.881411820650100708e-01 8.482864499092102051e-02 2.352110147476196289e-01 -1.250326484441757202e-01 -2.145372517406940460e-02 -1.303905844688415527e-01 -1.824041903018951416e-01 -5.169926956295967102e-02 5.083030834794044495e-02 2.121561393141746521e-02 -2.842477262020111084e-01 -1.152731776237487793e-01 -1.691978424787521362e-01 -2.075062096118927002e-01 -1.175712570548057556e-01
-1.830090880393981934e-01 9.053064510226249695e-03 -2.154666483402252197e-01 1.116524338722229004e-01 -2.648471593856811523e-01 6.299604475498199463e-02 -3.821523785591125488e-01 -1.560678035020828247e-01 -1.281476765871047974e-01 -2.163502573966979980e-01 -9.874177165329456329e-03 -1.071018353104591370e-01 -7.328010350465774536e-02 2.090033590793609619e-01 1.014450639486312866e-01 -9.173196740448474884e-03 1.006442308425903320e-01 -1.381102204322814941e-01 1.010192409157752991e-01 3.372753262519836426e-01 -3.597790002822875977e-01 1.845417767763137817e-01 -8.292327076196670532e-02 -9.094838798046112061e-02 -6.544737517833709717e-02 2.135100662708282471e-01 7.357914000749588013e-02 -1.956560313701629639e-01 -1.083494909107685089e-02 1.018673628568649292e-01 -2.069510817527770996e-01 -2.238359302282333374e-01
-2.068176865577697754e-01 -2.663212120532989502e-01 -2.057010233402252197e-01 9.420077549293637276e-04 -1.736808568239212036e-01 -2.430483847856521606e-01 1.818828284740447998e-01 -1.060402542352676392e-01 -4.560154080390930176e-01 -1.611037999391555786e-01 -2.344151437282562256e-01 -6.239169836044311523e-02 1.257658004760742188e-01 -2.681266069412231445e-01 2.415452152490615845e-01 5.175297334790229797e-02 9.041416645050048828e-02 -2.091557979583740234e-01 -5.508643016219139099e-02 1.516243368387222290e-01 -6.391138583421707153e-02 6.889289617538452148e-02 -1.507644802331924438e-01 2.533026635646820068e-01 -4.344455897808074951e-02 1.474426984786987305e-01 1.189200729131698608e-01 -2.030149996280670166e-01 -1.137751415371894836e-01 3.924953565001487732e-02 -1.051711477339267731e-02 4.116914793848991394e-02
-1.695263534784317017e-01 -7.194340974092483521e-02 -2.523820102214813232e-01 3.223136812448501587e-02 5.350285675376653671e-03 1.585499942302703857e-01 -6.596988439559936523e-02 6.181513890624046326e-02 -4.075268507003784180e-01 -1.945682466030120850e-01 -3.226808831095695496e-02 -1.230295002460479736e-01 -1.728329062461853027e-01 8.723594993352890015e-02 3.887085020542144775e-01 -6.712175440043210983e-03 -1.258207112550735474e-01 1.857270896434783936e-01 1.511374861001968384e-01 3.035964369773864746e-01 -5.889528244733810425e-02 -1.640317589044570923e-01 4.906088113784790039e-02 2.861025631427764893e-01 1.321951150894165039e-01 7.183233648538589478e-02 -1.438246071338653564e-01 -3.040474355220794678e-01 2.812223695218563080e-02 2.009595781564712524e-01 -2.167679369449615479e-02 -4.347146302461624146e-02
3.127046674489974976e-02 -1.721136458218097687e-02 -4.217062294483184814e-01 3.676821589469909668e-01 2.304441779851913452e-01 -1.222416460514068604e-01 -9.419149160385131836e-02 -3.449866175651550293e-01 -2.534174621105194092e-01 1.386568043380975723e-02 -1.210466027259826660e-02 -2.196525782346725464e-02 1.072222515940666199e-01 -2.442445605993270874e-01 2.262768298387527466e-01 -5.396208539605140686e-02 3.828410059213638306e-02 1.394713670015335083e-01 1.694922596216201782e-01 8.763354271650314331e-02 -3.386590778827667236e-01 4.577172920107841492e-03 -7.757429778575897217e-02 -6.220929324626922607e-02 1.821892112493515015e-01 8.567213267087936401e-02 -1.538457125425338745e-01 -1.358880251646041870e-01 -1.645040065050125122e-01 5.627181008458137512e-02 4.559380933642387390e-02 5.059885606169700623e-02
-2.458235323429107666e-01 -1.689855158329010010e-01 -4.262492060661315918e-02 -1.828218251466751099e-01 2.612752094864845276e-02 -7.864781469106674194e-02 2.165863960981369019e-01 -2.755820751190185547e-01 -2.684335112571716309e-01 7.674492895603179932e-02 2.324019968509674072e-01 -1.543244123458862305e-01 -6.662020087242126465e-02 -1.080874279141426086e-01 8.960441499948501587e-02 -3.086099326610565186e-01 5.403679609298706055e-02 -1.087028458714485168e-01 4.910975694656372070e-02 1.544211208820343018e-01 -1.825079172849655151e-01 -1.277933865785598755e-01 9.114263206720352173e-02 -1.352681815624237061e-01 5.349223036319017410e-03 -2.601106464862823486e-01 9.503951668739318848e-02 -3.550856113433837891e-01 -5.453485250473022461e-02 2.215885221958160400e-01 -1.453184634447097778e-01 -2.786600291728973389e-01
-2.745939046144485474e-02 -6.002017259597778320e-01 -6.790764629840850830e-02 2.808481454849243164e-02 -1.155711337924003601e-02 6.548485253006219864e-03 9.880835562944412231e-02 -1.743570715188980103e-01 1.275397688150405884e-01 -7.920527458190917969e-02 1.595523804426193237e-01 1.695001870393753052e-01 -1.671669483184814453e-01 1.971405744552612305e-02 1.809243261814117432e-01 -1.431381255388259888e-01 4.051566496491432190e-02 -1.255566924810409546e-01 2.126884758472442627e-01 1.460094302892684937e-01 2.275302819907665253e-02 -8.525846898555755615e-02 -2.659022510051727295e-01 -7.154862582683563232e-02 -1.490637362003326416e-01 2.392387837171554565e-01 -3.055265871807932854e-03 -3.055583238601684570e-01 -2.847987413406372070e-01 9.815787523984909058e-02 3.577909618616104126e-02 -5.054046213626861572e-02
2.733345031738281250e-01 -2.824378013610839844e-01 -4.919637739658355713e-02 -4.079344496130943298e-02 8.234824985265731812e-02 1.762672811746597290e-01 -9.761237353086471558e-02 -2.643677294254302979e-01 -5.509389936923980713e-02 -2.488503307104110718e-01 -1.231396123766899109e-01 -6.926038116216659546e-02 -2.461368292570114136e-01 1.086981445550918579e-01 2.076106667518615723e-01 -1.655761301517486572e-01 -1.590784490108489990e-01 -3.162064552307128906e-01 -1.918155327439308167e-02 3.548701107501983643e-01 -2.291613817214965820e-01 -6.102968007326126099e-02 -3.098702728748321533e-01 3.710665274411439896e-03 1.052184551954269409e-01 -1.841097325086593628e-01 -1.466373205184936523e-01 -1.324386000633239746e-01 7.582978904247283936e-02 2.008325606584548950e-02 -4.641337320208549500e-02 1.186493132263422012e-02
3.125835359096527100e-01 -3.697228431701660156e-01 -1.107356175780296326e-01 -2.313529327511787415e-02 -1.479967124760150909e-02 1.402103751897811890e-01 -2.034387439489364624e-01 -2.736261487007141113e-01 -2.131363451480865479e-01 -1.546594649553298950e-01 -2.814414910972118378e-02 -2.003962248563766479e-01 -3.519378900527954102e-01 4.306289181113243103e-02 2.019583135843276978e-01 1.155356541275978088e-01 2.307726815342903137e-02 -8.142731338739395142e-02 -8.318664133548736572e-02 3.737584054470062256e-01 -1.487691048532724380e-02 -2.132426761090755463e-02 -2.188813835382461548e-01 2.029047906398773193e-01 6.740223616361618042e-02 -1.011444851756095886e-01 -8.662504702806472778e-02 -1.076595559716224670e-01 1.166376546025276184e-01 3.277333453297615051e-02 1.718657761812210083e-01 -6.997690349817276001e-02
2.971295416355133057e-01 4.780342057347297668e-02 -4.429900050163269043e-01 2.031064331531524658e-01 -1.206407546997070312e-01 -1.041427776217460632e-01 9.343917667865753174e-02 -2.897930145263671875e-01 -3.095062971115112305e-01 -3.262657672166824341e-02 1.849402934312820435e-01 2.691882476210594177e-02 6.439225375652313232e-02 -2.031122744083404541e-01 2.538924515247344971e-01 -2.126648873090744019e-01 -1.153522953391075134e-01 4.562445729970932007e-02 1.163908988237380981e-01 1.495637297630310059e-01 1.492048241198062897e-02 1.130920425057411194e-01 -2.546718902885913849e-02 9.512767195701599121e-02 1.098110899329185486e-01 1.132478192448616028e-01 -1.519014388322830200e-01 1.039304658770561218e-01 2.206970900297164917e-01 2.588020861148834229e-01 4.955245181918144226e-02 -1.266349107027053833e-01
-1.103595495223999023e-01 -1.197419539093971252e-01 -2.573182880878448486e-01 -6.905357353389263153e-03 7.742202281951904297e-02 3.195722773671150208e-02 -2.133441716432571411e-01 -1.051198244094848633e-01 -2.734418511390686035e-01 -6.198968738317489624e-02 1.201180145144462585e-01 2.264020740985870361e-01 8.192440867424011230e-02 -9.361904114484786987e-02 -2.389044128358364105e-02 -9.395994991064071655e-02 -1.152279227972030640e-02 -2.094630450010299683e-01 -3.554600775241851807e-01 5.383747443556785583e-02 -1.653551906347274780e-01 -3.351486623287200928e-01 -5.062423646450042725e-02 1.162061989307403564e-01 -7.538000494241714478e-02 5.132798850536346436e-02 -2.779946923255920410e-01 5.536540597677230835e-02 1.469382941722869873e-01 3.891276717185974121e-01 -9.321979433298110962e-02 -2.740629017353057861e-01
-2.416887432336807251e-01 3.510294854640960693e-02 -1.412564963102340698e-01 1.063074246048927307e-01 -3.108151070773601532e-02 -3.198520541191101074e-01 -1.731226444244384766e-01 -1.044729202985763550e-01 -7.348031550645828247e-02 4.021823406219482422e-02 4.190292060375213623e-01 1.815021336078643799e-01 7.217323035001754761e-02 7.490412890911102295e-02 1.080954894423484802e-01 4.311402142047882080e-02 -7.347929477691650391e-02 -1.165818944573402405e-01 1.174337640404701233e-01 1.012849286198616028e-01 -1.887776106595993042e-01 -3.491723909974098206e-02 -2.803253829479217529e-01 -8.335136622190475464e-02 6.496842950582504272e-02 1.718308180570602417e-01 -5.333900451660156250e-03 -2.720606029033660889e-01 2.215666621923446655e-01 2.302922606468200684e-01 -3.859875500202178955e-01 2.651630528271198273e-02
-6.148596853017807007e-02 -6.651807576417922974e-03 -1.154559254646301270e-01 2.051205374300479889e-02 -1.019504852592945099e-03 7.677720487117767334e-02 -3.938139602541923523e-02 -1.182282194495201111e-01 4.873668402433395386e-02 -1.101457551121711731e-01 2.858667373657226562e-01 1.131552830338478088e-01 -2.381823956966400146e-01 7.460748404264450073e-02 2.583427131175994873e-01 1.680686473846435547e-01 2.870315313339233398e-01 -5.715020000934600830e-02 1.240657083690166473e-02 2.118438333272933960e-01 -1.306614726781845093e-01 1.345184892416000366e-01 -2.394118905067443848e-01 -2.318429574370384216e-02 -1.387368887662887573e-01 2.087835371494293213e-01 2.553530633449554443e-01 -3.219539523124694824e-01 -5.438731983304023743e-02 1.728738695383071899e-01 -1.420295536518096924e-01 -4.315800666809082031e-01
-2.410551160573959351e-02 -2.525040805339813232e-01 -5.775237455964088440e-02 -3.931828588247299194e-02 1.171604841947555542e-01 -3.343690633773803711e-01 8.200757205486297607e-02 -4.427829682826995850e-01 -1.693159639835357666e-01 -1.507664620876312256e-01 1.521627418696880341e-02 3.331033512949943542e-02 -1.515588015317916870e-01 -2.960954606533050537e-01 2.580055594444274902e-01 -7.071693986654281616e-02 -1.773896962404251099e-01 -1.926742494106292725e-01 1.330986618995666504e-02 -8.096415549516677856e-02 -2.379560619592666626e-01 1.091255471110343933e-01 7.831395417451858521e-02 3.165443241596221924e-01 -1.638122349977493286e-01 1.248622313141822815e-01 4.205131158232688904e-02 -5.262691155076026917e-02 -4.816991835832595825e-02 2.076849937438964844e-01 8.600321412086486816e-02 1.323540359735488892e-01
-2.630822733044624329e-02 -4.076886773109436035e-01 -7.306939363479614258e-02 -2.877107635140419006e-02 9.649387560784816742e-03 -4.196389764547348022e-02 9.600059688091278076e-02 -1.798295080661773682e-01 -1.243685856461524963e-01 -2.109632492065429688e-01 1.448001712560653687e-01 -1.638283133506774902e-01 -3.453013002872467041e-01 -1.710744351148605347e-01 1.204065233469009399e-01 -1.726702228188514709e-02 -1.798167675733566284e-01 -3.452619910240173340e-01 2.143897414207458496e-01 2.038156688213348389e-01 -2.221189206466078758e-03 -3.048939444124698639e-02 -3.437978029251098633e-01 1.369093954563140869e-01 1.995688080787658691e-01 1.123817637562751770e-01 9.497853927314281464e-03 -9.825462847948074341e-02 1.006662398576736450e-01 -3.583624586462974548e-02 -1.859956383705139160e-01 1.652684807777404785e-01
2.070910036563873291e-01 -2.127631753683090210e-01 -5.803410708904266357e-02 1.244710236787796021e-01 6.985801458358764648e-02 5.229196324944496155e-02 -4.610016010701656342e-03 -3.031973838806152344e-01 -9.741089493036270142e-02 -4.255661368370056152e-01 -3.895760700106620789e-02 -2.486802488565444946e-01 -3.698918521404266357e-01 7.668382674455642700e-02 2.203723192214965820e-01 3.939155116677284241e-02 9.374415874481201172e-02 -5.390258505940437317e-02 -1.581407785415649414e-01 2.902780771255493164e-01 -7.053398340940475464e-02 -8.156474679708480835e-02 -2.412266582250595093e-01 1.399640087038278580e-02 7.417260855436325073e-02 -2.177852541208267212e-01 8.132154121994972229e-03 -2.296330332756042480e-01 1.010074019432067871e-01 1.822092831134796143e-01 8.046545833349227905e-02 8.034393191337585449e-03
-2.842540107667446136e-02 -2.881192266941070557e-01 -2.905361354351043701e-01 3.731463849544525146e-02 -8.553060889244079590e-02 -1.216432824730873108e-01 -2.729635834693908691e-01 -2.366518378257751465e-01 -4.863522201776504517e-02 5.939310044050216675e-02 -3.488470986485481262e-02 -3.734197318553924561e-01 -2.204257249832153320e-01 -4.212332516908645630e-02 -6.459996104240417480e-02 -9.250992536544799805e-02 1.087709143757820129e-01 -8.430039137601852417e-02 1.780527532100677490e-01 1.717246472835540771e-01 1.809851266443729401e-02 1.972562633454799652e-02 8.504760265350341797e-02 1.302486211061477661e-01 -6.148207932710647583e-02 2.645613253116607666e-01 -2.393476814031600952e-01 -1.878380924463272095e-01 -7.129509001970291138e-02 9.860282391309738159e-02 -3.974847495555877686e-01 -1.546523720026016235e-01
-1.056560799479484558e-01 -6.543049216270446777e-02 -1.608179695904254913e-02 -1.324162781238555908e-01 -1.523982286453247070e-01 -2.412146776914596558e-01 -7.281836122274398804e-02 7.832881994545459747e-03 -2.331837266683578491e-01 -3.304482996463775635e-01 1.363472193479537964e-01 -2.016851454973220825e-01 1.034288927912712097e-01 1.093374863266944885e-01 1.876114308834075928e-01 -2.074972987174987793e-01 -2.947801649570465088e-01 -2.840274572372436523e-01 -4.816025495529174805e-02 2.614812850952148438e-01 -1.541393902152776718e-02 -5.037317797541618347e-02 -2.236420363187789917e-01 -1.917422711849212646e-01 9.328146278858184814e-02 1.053165197372436523e-01 -1.431096494197845459e-01 -2.060251832008361816e-01 2.543280124664306641e-01 7.611592859029769897e-02 -2.644299566745758057e-01 -7.288182526826858521e-02
-1.141456514596939087e-01 1.701327860355377197e-01 -8.390762656927108765e-02 2.197501063346862793e-01 -2.206428796052932739e-01 -1.346926987171173096e-01 2.431445568799972534e-01 -1.209515556693077087e-01 -2.436263561248779297e-01 -6.240448355674743652e-02 -5.382194742560386658e-02 9.338757395744323730e-02 2.543131355196237564e-03 -1.051107123494148254e-01 -1.397398114204406738e-01 7.975294440984725952e-02 1.347092837095260620e-01 -2.697815001010894775e-01 3.083912841975688934e-02 4.196825325489044189e-01 -9.904792159795761108e-02 -1.508983224630355835e-01 -2.696322500705718994e-01 9.742414951324462891e-02 4.126909654587507248e-03 3.664661943912506104e-02 -7.792240008711814880e-03 -2.171227633953094482e-01 -8.467152714729309082e-03 3.797245323657989502e-01 -2.978980191983282566e-04 -2.733130455017089844e-01
9.739304333925247192e-02 7.774740457534790039e-02 -1.145220473408699036e-01 1.872108280658721924e-01 3.294651508331298828e-01 1.292587071657180786e-01 -2.525906860828399658e-01 -2.065086215734481812e-01 -4.332729578018188477e-01 2.213567495346069336e-02 -6.318207830190658569e-02 -1.711769849061965942e-01 -1.164553835988044739e-01 -2.975825965404510498e-01 1.914776116609573364e-01 8.845840394496917725e-02 -6.053047254681587219e-02 8.517287671566009521e-02 6.517732143402099609e-02 6.580704450607299805e-02 -2.606697678565979004e-01 -1.379976719617843628e-01 -2.432447671890258789e-01 1.432010084390640259e-01 -1.264439821243286133e-01 2.170458287000656128e-01 8.548090234398841858e-03 -2.116912305355072021e-01 -9.706569463014602661e-02 1.798622012138366699e-01 4.658503457903862000e-03 2.341533824801445007e-02
-3.185926377773284912e-02 -3.194862902164459229e-01 -1.277372986078262329e-02 -2.205226337537169456e-03 6.010487675666809082e-02 4.427342116832733154e-02 2.976864203810691833e-02 -2.515528798103332520e-01 4.976161196827888489e-02 -3.544026613235473633e-01 1.795616298913955688e-01 2.831842005252838135e-02 -2.574996948242187500e-01 -3.526324629783630371e-01 2.453909367322921753e-01 -7.378026098012924194e-02 -1.721379309892654419e-01 -1.937688887119293213e-01 7.350160181522369385e-02 3.261019885540008545e-01 -7.259517908096313477e-02 -4.671478271484375000e-02 -3.261940479278564453e-01 2.487151697278022766e-02 2.252187207341194153e-02 4.492801427841186523e-02 -2.051332145929336548e-01 -2.486398257315158844e-02 1.766001582145690918e-01 -6.936206482350826263e-03 -1.915241628885269165e-01 5.507131293416023254e-02
-3.121061027050018311e-01 -1.290397159755229950e-02 -2.878519296646118164e-01 -1.291738003492355347e-01 -2.340250611305236816e-01 -3.050914108753204346e-01 -1.544466018676757812e-01 -1.103672906756401062e-01 -2.552634477615356445e-01 2.017562044784426689e-03 -6.951580196619033813e-02 9.241702407598495483e-02 -8.132597059011459351e-02 -1.486608237028121948e-01 1.948402971029281616e-01 -9.144175797700881958e-02 -1.496040374040603638e-01 -2.385549843311309814e-01 1.535822171717882156e-03 3.360494226217269897e-02 -1.862748265266418457e-01 -2.120982259511947632e-01 -1.842998117208480835e-01 2.170392870903015137e-01 2.054515331983566284e-01 9.455685317516326904e-02 2.221408784389495850e-01 -2.708654999732971191e-01 -1.022629290819168091e-01 -5.814694799482822418e-03 -1.364795118570327759e-01 1.458018720149993896e-01
-3.902541995048522949e-01 -5.771342292428016663e-02 -6.864462047815322876e-02 1.646874547004699707e-01 9.876632690429687500e-02 -2.068414390087127686e-01 9.918187558650970459e-02 -3.756767511367797852e-02 -2.801198661327362061e-01 3.438702598214149475e-02 8.685570955276489258e-02 -9.575375169515609741e-02 -2.267930060625076294e-01 -1.330416500568389893e-01 6.071361526846885681e-02 -1.304820924997329712e-01 -1.096521690487861633e-01 -2.488293945789337158e-01 -5.332918837666511536e-03 4.078672528266906738e-01 -3.694342374801635742e-01 -2.255446165800094604e-01 -5.798030644655227661e-02 2.938217855989933014e-02 -2.791622281074523926e-01 -1.740105636417865753e-02 4.697607085108757019e-02 -9.112631902098655701e-03 -1.528997868299484253e-01 9.058293700218200684e-02 -9.730375558137893677e-02 -9.520696848630905151e-02
-2.310226261615753174e-01 -2.307003140449523926e-01 -1.250268667936325073e-01 3.633382618427276611e-01 1.041915044188499451e-01 -2.385269477963447571e-02 -1.649086177349090576e-01 -1.660098284482955933e-01 -5.246591195464134216e-02 -1.185157522559165955e-01 3.620750308036804199e-01 4.079124704003334045e-02 -2.388480901718139648e-01 -2.733790874481201172e-02 1.594360023736953735e-01 -1.272047311067581177e-01 -1.350614726543426514e-01 -1.381984651088714600e-01 7.381607592105865479e-02 3.453795611858367920e-01 2.599746361374855042e-02 5.871750414371490479e-02 -1.907683312892913818e-01 -5.835663061589002609e-03 1.671965718269348145e-01 3.663457334041595459e-01 1.584304571151733398e-01 -1.282338351011276245e-01 3.725406154990196228e-02 -9.350080043077468872e-02 1.189093515276908875e-01 -4.333274438977241516e-03
-1.709509342908859253e-01 -1.676152497529983521e-01 -3.143550157546997070e-01 2.296800911426544189e-01 4.040217697620391846e-01 -1.525431275367736816e-01 -1.930111944675445557e-01 7.231459766626358032e-02 -2.264217138290405273e-01 -5.517824087291955948e-03 2.084774821996688843e-01 -2.826668024063110352e-01 -1.103872954845428467e-01 8.683257550001144409e-02 4.598303884267807007e-02 3.933488950133323669e-02 5.346080660820007324e-02 -8.837801963090896606e-02 -2.537705302238464355e-01 8.143360167741775513e-02 2.066652849316596985e-02 -9.466269612312316895e-02 -2.582329511642456055e-01 2.024334818124771118e-01 -5.589224770665168762e-02 1.094642579555511475e-01 2.747057937085628510e-03 -1.096292957663536072e-01 -1.820432767271995544e-02 3.196266591548919678e-01 -1.839254349470138550e-01 -4.325114190578460693e-02
6.352376192808151245e-03 -2.684105932712554932e-01 -2.020480036735534668e-01 4.420956224203109741e-02 -1.116443872451782227e-01 7.658661156892776489e-02 1.088440418243408203e-01 -6.112420931458473206e-03 -4.816552996635437012e-01 8.666226267814636230e-02 1.421629637479782104e-01 -9.115459024906158447e-02 -6.318808346986770630e-02 1.784006133675575256e-02 1.235872656106948853e-01 -2.264425009489059448e-01 7.216061651706695557e-02 -2.020029276609420776e-01 4.487636983394622803e-01 1.179902032017707825e-01 -3.275479674339294434e-01 4.902649670839309692e-03 -7.331658154726028442e-02 7.289735227823257446e-02 -3.606889024376869202e-02 -1.671359874308109283e-02 -1.444701552391052246e-01 -7.385700941085815430e-02 2.089444734156131744e-02 -3.744759410619735718e-02 -1.755234203301370144e-03 -3.270592689514160156e-01
4.734469205141067505e-02 -1.762820780277252197e-01 -2.345651686191558838e-01 7.994575425982475281e-03 2.512557804584503174e-01 1.206670179963111877e-01 -1.204906217753887177e-02 -1.232350915670394897e-01 -2.414760887622833252e-01 -1.117743030190467834e-01 -1.676834821701049805e-01 -8.619223535060882568e-02 -2.327694892883300781e-01 -1.869350671768188477e-01 3.447360545396804810e-02 -1.941341161727905273e-01 3.110331483185291290e-02 -3.295792043209075928e-01 2.776180207729339600e-01 -5.230004712939262390e-02 -1.794066578149795532e-01 9.052492678165435791e-02 -2.190735489130020142e-01 -1.134644150733947754e-01 -3.014446981251239777e-02 2.339247167110443115e-01 -3.479437828063964844e-01 -2.715120315551757812e-01 -6.108737364411354065e-02 9.177487343549728394e-02 1.424193531274795532e-01 -1.035658121109008789e-01
1.140493676066398621e-01 1.937053352594375610e-02 -1.768859922885894775e-01 1.034578979015350342e-01 1.057103350758552551e-01 -2.339277863502502441e-01 -4.611326754093170166e-01 6.506529450416564941e-02 -2.299217134714126587e-01 9.436510503292083740e-02 1.408359315246343613e-02 -1.423827707767486572e-01 -5.241802334785461426e-02 2.303487211465835571e-01 2.165879011154174805e-01 -6.510268151760101318e-02 2.079783231019973755e-01 6.604502443224191666e-03 -8.000142872333526611e-02 2.715157568454742432e-01 -1.335118617862462997e-02 2.550049312412738800e-02 -2.940547764301300049e-01 -1.028736978769302368e-01 6.390489637851715088e-02 1.782681643962860107e-01 -8.463022112846374512e-02 -9.033898264169692993e-02 1.362650468945503235e-02 4.033189415931701660e-01 -1.769374758005142212e-01 -7.752408087253570557e-02
-1.069886907935142517e-01 -1.574314683675765991e-01 -2.435466647148132324e-01 1.606020480394363403e-01 -8.356938511133193970e-02 -1.701536625623703003e-01 1.033010035753250122e-01 -7.304629683494567871e-02 -3.091050982475280762e-01 1.109162420034408569e-01 -6.665045768022537231e-02 -6.111579760909080505e-02 3.135548904538154602e-02 2.114693224430084229e-01 3.030594885349273682e-01 -8.355991542339324951e-02 -1.210425868630409241e-01 -1.101414412260055542e-01 -1.478669494390487671e-01 1.286503225564956665e-01 -2.555860579013824463e-02 -1.010775119066238403e-01 1.882159523665904999e-02 -1.901167929172515869e-01 1.334209442138671875e-01 4.464946687221527100e-01 -8.386737108230590820e-02 4.972369968891143799e-02 1.335845887660980225e-01 3.491784036159515381e-01 2.652035355567932129e-01 -1.297214627265930176e-01
-1.189066469669342041e-01 -4.110061526298522949e-01 -2.737346291542053223e-02 9.672690182924270630e-02 1.476327776908874512e-01 2.160706743597984314e-02 9.958430379629135132e-02 -1.917348057031631470e-01 -8.755248785018920898e-02 -1.703445017337799072e-01 2.863079309463500977e-01 -2.796604111790657043e-02 -4.119484424591064453e-01 1.720409691333770752e-01 3.946860134601593018e-02 -9.198809415102005005e-02 1.125703006982803345e-01 -2.294531017541885376e-01 1.013351157307624817e-01 1.698343753814697266e-01 9.262802195735275745e-04 -1.172185167670249939e-01 -2.380501925945281982e-01 1.536836177110671997e-01 3.318386673927307129e-01 1.075090933591127396e-02 5.561546981334686279e-02 -1.624790877103805542e-01 -1.109319627285003662e-01 2.129521518945693970e-01 1.132454425096511841e-01 -2.160537429153919220e-02
-7.909201830625534058e-02 -7.494532316923141479e-02 -7.219118531793355942e-03 6.538487225770950317e-02 5.000662431120872498e-02 -2.508587539196014404e-01 4.304366186261177063e-02 -3.466202616691589355e-01 -7.842680066823959351e-02 -4.624748528003692627e-01 1.488113850355148315e-01 2.228025533258914948e-02 -1.861301809549331665e-02 1.835281401872634888e-01 3.507734239101409912e-01 1.379109621047973633e-01 -1.434516161680221558e-01 -1.999192982912063599e-01 -1.341818124055862427e-01 5.988872423768043518e-02 -7.335014641284942627e-02 1.194381192326545715e-01 7.410484552383422852e-02 8.993137627840042114e-02 -8.584640175104141235e-02 2.327226251363754272e-01 9.148855507373809814e-02 -2.581055164337158203e-01 4.503249004483222961e-02 2.719478309154510498e-01 -2.227324992418289185e-01 1.149014942348003387e-02
-2.448332011699676514e-01 -9.024953097105026245e-02 -1.343942284584045410e-01 6.888052821159362793e-02 -2.712088227272033691e-01 7.713080197572708130e-02 -1.239222735166549683e-01 -1.742139011621475220e-01 -2.440811693668365479e-01 4.313475266098976135e-02 4.592284560203552246e-01 1.527853161096572876e-01 -1.122363135218620300e-01 -9.555321186780929565e-02 1.015891507267951965e-01 5.812153965234756470e-02 2.531371414661407471e-01 2.188424170017242432e-01 7.093814760446548462e-02 3.570308387279510498e-01 -1.550615429878234863e-01 8.292117156088352203e-03 -2.969608902931213379e-01 2.329926006495952606e-02 -5.841710790991783142e-02 1.472646892070770264e-01 9.000109136104583740e-02 -1.251710653305053711e-01 -1.577253825962543488e-02 1.106755211949348450e-01 -8.157650940120220184e-03 -1.845305263996124268e-01
3.205390274524688721e-02 -2.052857540547847748e-02 -2.962155044078826904e-01 -1.611267179250717163e-01 -6.246394291520118713e-02 1.005061902105808258e-02 -1.317754387855529785e-01 -3.845632970333099365e-01 -1.394183337688446045e-01 -1.073534190654754639e-01 1.301186718046665192e-02 -2.032594531774520874e-01 6.569951027631759644e-02 3.624938428401947021e-02 4.073153808712959290e-02 4.942395165562629700e-02 1.125090718269348145e-01 -2.251932322978973389e-01 1.931488960981369019e-01 3.216241896152496338e-01 -2.997383475303649902e-01 -2.231639623641967773e-01 -5.640821903944015503e-02 -2.452189624309539795e-01 -1.038114428520202637e-01 1.073780655860900879e-02 2.038349807262420654e-01 -5.603816360235214233e-02 -3.631591200828552246e-01 1.208425536751747131e-01 9.821009635925292969e-02 -1.209082454442977905e-01
3.173509985208511353e-02 -7.127695530652999878e-02 -2.205296903848648071e-01 -6.564520299434661865e-02 2.208025157451629639e-01 -4.751171916723251343e-02 -5.752791091799736023e-02 -1.418439149856567383e-01 -1.268826425075531006e-01 -1.681028604507446289e-01 -7.179339230060577393e-02 -6.564681231975555420e-02 -3.638712763786315918e-01 -3.594906032085418701e-01 2.439461797475814819e-01 -9.127842634916305542e-02 -1.496532857418060303e-01 3.814554587006568909e-02 -2.420680411159992218e-02 1.525508612394332886e-01 -9.802246093750000000e-02 5.694370716810226440e-02 5.828813835978507996e-02 -1.349223218858242035e-02 2.508305609226226807e-01 2.026949822902679443e-01 -2.379787862300872803e-01 -3.543410003185272217e-01 -1.978376805782318115e-01 1.699656844139099121e-01 9.542840719223022461e-02 -2.361437678337097168e-01
1.349102854728698730e-01 2.659159712493419647e-02 -3.885243237018585205e-01 3.994680345058441162e-01 1.677270233631134033e-01 1.962924376130104065e-02 -2.759463712573051453e-02 -3.162731826305389404e-01 -1.444950997829437256e-01 -9.991919994354248047e-02 -4.418791085481643677e-02 -2.248146682977676392e-01 9.318520128726959229e-02 -9.803040325641632080e-02 2.828600704669952393e-01 1.029211208224296570e-01 1.279977988451719284e-02 1.358991861343383789e-01 7.857450842857360840e-02 5.451826751232147217e-02 -3.476033210754394531e-01 7.691653911024332047e-03 -1.091924309730529785e-01 2.670013308525085449e-01 1.775343716144561768e-01 1.374710723757743835e-02 -7.978646457195281982e-02 -1.703041791915893555e-01 -9.928211569786071777e-02 9.754701703786849976e-02 -1.511197835206985474e-01 -8.854696154594421387e-02
1.449808627367019653e-01 -3.788424134254455566e-01 -1.588263958692550659e-01 2.128547132015228271e-01 6.717787683010101318e-02 3.167632594704627991e-02 -1.116014644503593445e-01 -3.050790131092071533e-01 -5.418095365166664124e-02 -4.088567569851875305e-02 3.869071975350379944e-02 1.645543277263641357e-01 1.192182451486587524e-01 -1.337145417928695679e-01 3.764011263847351074e-01 2.046596109867095947e-01 -2.284663170576095581e-01 -1.743834167718887329e-01 -2.017417177557945251e-02 1.757404208183288574e-01 2.950164489448070526e-02 4.930994007736444473e-03 -1.964978575706481934e-01 1.423832774162292480e-01 1.294315904378890991e-01 -6.621965020895004272e-02 -1.498138010501861572e-01 -1.478858888149261475e-01 -1.211950629949569702e-01 -1.792726218700408936e-01 -1.225419342517852783e-01 -3.226001858711242676e-01
-9.013888239860534668e-02 -3.185390233993530273e-01 -4.531995952129364014e-02 1.862150430679321289e-01 7.045558094978332520e-02 -7.563695311546325684e-02 8.295978605747222900e-02 -3.693737685680389404e-01 -4.588221386075019836e-02 -3.636362403631210327e-02 -1.103429049253463745e-01 2.840495109558105469e-01 -1.825324296951293945e-01 1.690873652696609497e-01 3.681236803531646729e-01 3.459360450506210327e-03 -1.739075034856796265e-01 7.171131670475006104e-02 -1.389365792274475098e-01 3.038891218602657318e-02 -8.340552449226379395e-02 -5.901094153523445129e-02 -1.570473164319992065e-01 -1.004806533455848694e-01 3.463336452841758728e-02 1.900875568389892578e-01 -3.246706426143646240e-01 7.658330351114273071e-02 2.135108709335327148e-01 2.681085467338562012e-01 -5.416820198297500610e-02 -1.900705695152282715e-01
-1.427606046199798584e-01 -1.829398870468139648e-01 -2.542657852172851562e-01 9.119655936956405640e-02 9.057982265949249268e-02 -7.434993237257003784e-02 -2.185645699501037598e-01 -1.286103129386901855e-01 -3.137260675430297852e-01 7.245375216007232666e-02 -2.202152088284492493e-02 1.455172151327133179e-01 -1.662328541278839111e-01 4.389521852135658264e-02 1.937343329191207886e-01 7.509669661521911621e-02 -1.654705852270126343e-01 -9.014339745044708252e-02 -1.590917259454727173e-02 -2.222526222467422485e-01 -1.112222373485565186e-01 -3.935221135616302490e-01 -1.291513890027999878e-01 9.440563619136810303e-02 -2.406057417392730713e-01 2.089024931192398071e-01 1.153094545006752014e-01 -1.862465636804699898e-03 9.785809367895126343e-02 1.964418739080429077e-01 -3.469859063625335693e-01 -1.889450550079345703e-01
8.732704073190689087e-02 -3.154096305370330811e-01 -1.851478368043899536e-01 9.698578715324401855e-02 2.584846615791320801e-01 -3.787064850330352783e-01 -7.477638870477676392e-02 3.841378912329673767e-02 -1.516731828451156616e-01 -6.030557677149772644e-02 4.847982898354530334e-02 1.823633760213851929e-01 -5.080544203519821167e-02 -1.046068966388702393e-01 1.000217422842979431e-01 7.452318817377090454e-02 2.312766164541244507e-01 -1.042658314108848572e-01 -2.809667587280273438e-01 2.224493175745010376e-01 -1.272241324186325073e-01 4.615100473165512085e-02 -1.684650778770446777e-01 2.959415689110755920e-02 7.363919913768768311e-02 1.877502202987670898e-01 8.517899364233016968e-02 -9.636048227548599243e-02 -1.069604158401489258e-01 3.010494112968444824e-01 -3.721858263015747070e-01 -4.908087477087974548e-02
-1.665091216564178467e-01 -1.568495184183120728e-01 -5.217359960079193115e-02 1.541364043951034546e-01 8.759632706642150879e-02 -4.745222628116607666e-03 -1.049670577049255371e-01 -2.092144191265106201e-01 -1.305938363075256348e-01 2.804771251976490021e-02 3.283577859401702881e-01 4.824173077940940857e-02 -2.828711271286010742e-01 1.275321096181869507e-01 1.209721118211746216e-01 -2.196961641311645508e-01 -4.218441620469093323e-02 -2.753276750445365906e-02 3.976828753948211670e-01 3.534641265869140625e-01 -1.435562036931514740e-02 -2.607185542583465576e-01 -3.112766742706298828e-01 -1.449152678251266479e-01 -6.319864839315414429e-02 1.287975609302520752e-01 8.879373967647552490e-02 -9.368485957384109497e-02 7.495788857340812683e-03 1.638891696929931641e-01 1.344186514616012573e-01 -1.327082663774490356e-01
-5.408677458763122559e-02 -2.018732428550720215e-01 -2.799367904663085938e-01 -7.645428925752639771e-02 1.113219931721687317e-02 -2.080883532762527466e-01 5.137722939252853394e-02 -1.705878376960754395e-01 -4.498967528343200684e-01 1.421895474195480347e-01 -2.048910856246948242e-01 6.414379924535751343e-02 -1.168677862733602524e-02 2.495169341564178467e-01 1.645125299692153931e-01 2.863781899213790894e-02 -2.274807095527648926e-01 3.018885152414441109e-03 -1.176420673727989197e-01 3.103094398975372314e-01 -7.009816169738769531e-02 -5.370333790779113770e-02 -5.831978097558021545e-02 4.750164970755577087e-02 -1.676265448331832886e-01 2.449868321418762207e-01 -1.597843617200851440e-01 5.672436207532882690e-02 2.433069348335266113e-01 2.935458123683929443e-01 8.644191548228263855e-03 -1.721690036356449127e-02
-1.032694205641746521e-01 1.015433371067047119e-01 -2.908100485801696777e-01 2.135986387729644775e-01 1.614560484886169434e-01 -2.654206454753875732e-01 -2.259399890899658203e-01 -2.211024463176727295e-01 -1.660223454236984253e-01 6.837225705385208130e-02 -2.197340689599514008e-02 -4.394367635250091553e-01 -2.509791254997253418e-01 -2.107685506343841553e-01 1.627943515777587891e-01 -6.213136389851570129e-02 1.327803730964660645e-01 4.205076023936271667e-02 -8.494313806295394897e-02 1.026069149374961853e-01 -6.720870733261108398e-02 -1.418250203132629395e-01 7.660603150725364685e-04 2.772212028503417969e-01 -4.153493419289588928e-02 1.875245869159698486e-01 -1.056970730423927307e-01 -4.266576468944549561e-02 -7.813922315835952759e-02 2.088946849107742310e-01 -1.504363864660263062e-01 -1.670141965150833130e-01
-7.710949331521987915e-02 -1.276125758886337280e-01 -2.817775309085845947e-01 2.006092518568038940e-01 -2.624068260192871094e-01 1.043135300278663635e-02 -1.170021072030067444e-01 -1.264682263135910034e-01 -1.124691739678382874e-01 -3.140734136104583740e-02 -1.597323864698410034e-01 2.373725622892379761e-01 4.353181645274162292e-02 -1.320184469223022461e-01 2.127281948924064636e-02 3.727100044488906860e-02 1.286577582359313965e-01 -1.172355487942695618e-01 8.386852592229843140e-02 4.846768677234649658e-01 1.347842812538146973e-01 -2.414036989212036133e-01 -1.276569515466690063e-01 -7.514499127864837646e-02 5.365886911749839783e-02 8.504543453454971313e-02 2.496707141399383545e-01 -2.911037206649780273e-01 3.517162427306175232e-02 2.171239554882049561e-01 -1.729133725166320801e-01 -1.916227042675018311e-01
2.290189564228057861e-01 -3.166686892509460449e-01 -1.103995069861412048e-01 1.271717101335525513e-01 -2.308554761111736298e-02 1.120129004120826721e-01 -7.817221432924270630e-02 -2.668494880199432373e-01 -1.145787686109542847e-01 -1.526466012001037598e-01 -1.098912134766578674e-01 -2.466166913509368896e-01 -4.882726371288299561e-01 9.407965093851089478e-02 2.262976914644241333e-01 4.236088320612907410e-02 1.276583597064018250e-02 -1.139586195349693298e-01 -1.199045032262802124e-01 2.972511947154998779e-01 -1.185934096574783325e-01 -6.142626330256462097e-02 -2.668173015117645264e-01 -3.149266168475151062e-02 2.246774919331073761e-02 -1.672104150056838989e-01 -1.448077056556940079e-02 -1.469194591045379639e-01 2.229859679937362671e-01 -8.221244066953659058e-02 -1.572649367153644562e-02 -7.762874662876129150e-02
1.017185747623443604e-01 -1.451649516820907593e-01 -1.905883997678756714e-01 -1.998020857572555542e-01 -9.042897261679172516e-03 -1.547987908124923706e-01 -7.588700857013463974e-03 1.867122203111648560e-02 -2.658975720405578613e-01 -1.168053895235061646e-01 -2.057557255029678345e-01 -3.407879173755645752e-01 -1.312729716300964355e-01 1.411867886781692505e-02 3.618479967117309570e-01 1.265524476766586304e-01 -1.328548640012741089e-01 -1.112531349062919617e-01 2.921003848314285278e-02 -4.555117711424827576e-02 -2.064189314842224121e-01 -2.722303569316864014e-02 -4.517572745680809021e-02 5.546470731496810913e-02 2.907980978488922119e-01 1.045906245708465576e-01 -1.170087307691574097e-01 1.605083607137203217e-02 -5.975342541933059692e-02 9.754068404436111450e-02 -3.795970082283020020e-01 -3.356100320816040039e-01
-1.224114298820495605e-01 -3.044106662273406982e-01 4.878068342804908752e-03 -3.937902301549911499e-02 4.975331574678421021e-02 -1.121797338128089905e-01 -2.405476756393909454e-02 -3.023773133754730225e-01 -8.734211325645446777e-02 1.846607476472854614e-01 2.921031787991523743e-02 2.765353918075561523e-01 -7.040438055992126465e-02 3.596904501318931580e-02 8.088179677724838257e-02 -1.399392783641815186e-01 1.173286349512636662e-03 -3.061887621879577637e-01 1.020205207169055939e-02 -8.473024517297744751e-02 -1.998951882123947144e-01 -2.449602633714675903e-01 -2.809354364871978760e-01 -2.996327728033065796e-02 -1.425694115459918976e-02 2.638080157339572906e-02 5.328778550028800964e-02 -1.484162360429763794e-01 2.144817411899566650e-01 2.787232697010040283e-01 -2.975925207138061523e-01 -3.368044495582580566e-01
1.003326624631881714e-01 -5.909717082977294922e-02 -3.902971148490905762e-01 2.164025306701660156e-01 1.058479100465774536e-01 -8.149658888578414917e-02 1.014743223786354065e-01 -2.153744548559188843e-01 -3.172513842582702637e-01 2.644993662834167480e-01 9.182738512754440308e-02 -2.785577438771724701e-02 -1.309411972761154175e-01 -3.172476887702941895e-01 2.525064647197723389e-01 -2.485935203731060028e-02 -2.811254002153873444e-02 1.005884781479835510e-01 1.155501976609230042e-01 1.892249137163162231e-01 -1.831856817007064819e-01 6.502974033355712891e-02 -2.412111610174179077e-01 9.941751509904861450e-02 1.352237462997436523e-01 6.962026655673980713e-02 -9.795605391263961792e-02 -1.579375937581062317e-02 1.238826382905244827e-02 3.016530871391296387e-01 8.222626149654388428e-02 2.322913408279418945e-01
1.699558943510055542e-01 -1.953434944152832031e-01 -2.319910228252410889e-01 -9.605154395103454590e-02 1.070774793624877930e-01 -2.176512181758880615e-01 -1.387119591236114502e-01 -1.109222695231437683e-01 -2.602823972702026367e-01 -1.042924821376800537e-01 1.101185753941535950e-02 -2.882416173815727234e-02 -2.879817783832550049e-01 -2.930680662393569946e-02 1.080147922039031982e-02 9.732943028211593628e-02 -1.555744260549545288e-01 -9.088803827762603760e-02 1.138013135641813278e-02 7.840893417596817017e-02 -1.931992173194885254e-01 2.001938074827194214e-01 1.002152115106582642e-01 1.843123733997344971e-01 -1.919116973876953125e-01 8.072440326213836670e-02 2.883841097354888916e-01 -1.216306090354919434e-01 -2.328117638826370239e-01 4.409804940223693848e-01 1.270272135734558105e-01 -2.007572501897811890e-01
1.053735092282295227e-01 4.366729781031608582e-02 -2.177063673734664917e-01 5.043575540184974670e-02 -1.296808868646621704e-01 8.310654759407043457e-02 -2.090200223028659821e-02 4.458664730191230774e-02 -2.652928233146667480e-01 -1.856146454811096191e-01 6.410872936248779297e-02 9.400162100791931152e-02 -3.002765178680419922e-01 1.171452626585960388e-01 2.609263658523559570e-01 -2.661573886871337891e-01 -1.196441650390625000e-01 -2.722186446189880371e-01 -1.608631312847137451e-01 3.132896125316619873e-01 -1.978502720594406128e-01 -2.647446468472480774e-02 -3.244721591472625732e-01 -9.181718528270721436e-02 2.233640402555465698e-01 5.258354544639587402e-02 4.405888542532920837e-02 2.676024846732616425e-02 -2.931036949157714844e-01 6.235501542687416077e-02 -3.128295764327049255e-02 -1.954915821552276611e-01
-5.503850989043712616e-03 -3.068331442773342133e-02 -1.931944191455841064e-01 2.119414508342742920e-01 1.238275840878486633e-01 -5.307584628462791443e-02 -1.347661316394805908e-01 -4.752103686332702637e-01 -1.559026837348937988e-01 -1.753821820020675659e-01 1.567478626966476440e-01 -9.494993090629577637e-02 3.012799285352230072e-02 3.287891447544097900e-01 1.265013962984085083e-01 1.511902064085006714e-01 -1.938812583684921265e-01 -2.343953102827072144e-01 2.428867667913436890e-01 2.259739786386489868e-01 -1.267292648553848267e-01 -2.168167531490325928e-01 1.547785401344299316e-01 4.699729010462760925e-02 9.835368394851684570e-02 -1.452314555644989014e-01 3.655628114938735962e-02 -1.235607936978340149e-01 -1.226928737014532089e-02 -1.070783287286758423e-01 6.105246022343635559e-03 -2.593831717967987061e-01
1.043805852532386780e-01 -1.012361273169517517e-01 -4.849415719509124756e-01 3.072712719440460205e-01 1.894057691097259521e-01 -1.025876477360725403e-01 -7.068118453025817871e-02 -1.792031824588775635e-01 -2.526739537715911865e-01 -1.361684352159500122e-01 -2.610903382301330566e-01 -8.941456675529479980e-03 6.840948760509490967e-02 -3.558772057294845581e-02 1.703611612319946289e-01 -2.160148918628692627e-01 2.783083729445934296e-02 1.174231842160224915e-01 2.492759227752685547e-01 1.033975705504417419e-01 -2.569593489170074463e-01 -1.185531541705131531e-01 -2.043843641877174377e-02 -4.006477817893028259e-02 2.287918329238891602e-01 -1.236857771873474121e-01 -4.408381879329681396e-03 -1.480732411146163940e-01 -1.067012771964073181e-01 1.030960306525230408e-01 -1.751297414302825928e-01 -1.473986953496932983e-01
-2.321693003177642822e-01 -1.202084645628929138e-01 -3.019721210002899170e-01 2.770397663116455078e-01 4.312954843044281006e-02 2.141848504543304443e-01 -1.670992560684680939e-02 -4.251399040222167969e-01 -1.105685010552406311e-01 -8.182730525732040405e-02 -9.544453350827097893e-04 -8.442917466163635254e-02 -1.269794702529907227e-01 -8.869042992591857910e-02 2.531878948211669922e-01 -1.203843280673027039e-01 1.198786273598670959e-01 -2.474254369735717773e-01 7.154817134141921997e-02 3.067329823970794678e-01 -1.519478559494018555e-01 2.422264963388442993e-01 -2.670476138591766357e-01 7.207510620355606079e-02 2.023773491382598877e-01 -9.595993906259536743e-02 -2.177084237337112427e-02 2.068362198770046234e-02 7.846895605325698853e-02 -2.180425636470317841e-02 1.561030838638544083e-02 1.237165406346321106e-01
1.717789471149444580e-02 -1.688325107097625732e-01 -2.197765260934829712e-01 1.003351137042045593e-01 2.569900266826152802e-02 -2.663413286209106445e-01 -3.131363391876220703e-01 -3.860381618142127991e-02 6.460309028625488281e-02 -1.406906843185424805e-01 7.676681876182556152e-02 -5.624360963702201843e-02 -8.402671664953231812e-02 -1.693062633275985718e-01 1.623622775077819824e-01 1.410017758607864380e-01 3.120554983615875244e-02 -2.305123507976531982e-01 -8.518865215592086315e-04 3.472625911235809326e-01 1.868953406810760498e-01 -2.254254557192325592e-02 -4.121817350387573242e-01 -1.732592433691024780e-01 7.464266568422317505e-02 1.596630364656448364e-02 -2.442209422588348389e-02 -2.106269598007202148e-01 3.163482844829559326e-01 2.228999584913253784e-01 -1.208333671092987061e-01 3.868421912193298340e-02
1.354876160621643066e-01 6.529758684337139130e-03 -1.578189581632614136e-01 -1.744029223918914795e-01 -7.188216596841812134e-02 -1.058030202984809875e-01 -6.644581258296966553e-02 -9.794635325670242310e-02 -4.763790369033813477e-01 6.680508702993392944e-02 -1.175099834799766541e-01 -3.915240988135337830e-02 -2.362584769725799561e-01 4.921651631593704224e-02 -1.034244522452354431e-02 -1.654754877090454102e-01 8.261118084192276001e-02 -3.162459731101989746e-01 -1.868734955787658691e-01 1.347285136580467224e-02 -3.100883066654205322e-01 7.910718023777008057e-02 -1.145618706941604614e-01 5.450950004160404205e-03 -1.160952225327491760e-01 3.757413625717163086e-01 1.019353345036506653e-01 -3.236204385757446289e-01 -2.590305544435977936e-02 1.015571355819702148e-01 -1.849851571023464203e-02 -1.575518250465393066e-01
2.109229415655136108e-01 -1.564676463603973389e-01 -2.787009179592132568e-01 2.533931098878383636e-02 -4.951442405581474304e-02 -1.696534156799316406e-01 -6.169875152409076691e-03 -1.590246409177780151e-01 -2.928578257560729980e-01 -9.291215240955352783e-02 4.246642887592315674e-01 -2.041592635214328766e-02 -1.467115581035614014e-01 1.669418662786483765e-01 -2.848974615335464478e-02 8.952010422945022583e-02 6.333171576261520386e-02 -4.237003326416015625e-01 1.190508157014846802e-02 1.444342732429504395e-01 1.333591938018798828e-01 4.810046404600143433e-02 1.095640100538730621e-02 4.051430150866508484e-02 1.490924805402755737e-01 -1.096941903233528137e-01 1.645934768021106720e-02 -3.520355327054858208e-03 1.931169778108596802e-01 3.554899990558624268e-01 -1.408897489309310913e-01 -1.353525966405868530e-01
-7.718323031440377235e-04 -4.626220092177391052e-02 -1.601654887199401855e-01 1.065225154161453247e-01 -4.763671010732650757e-02 1.177367344498634338e-01 -1.368114631623029709e-02 -3.772720098495483398e-01 -1.610908061265945435e-01 -3.970708325505256653e-02 -1.866711676120758057e-01 1.602681130170822144e-01 -1.596288681030273438e-01 -1.839047968387603760e-01 6.225784868001937866e-02 -4.490514844655990601e-02 1.873442381620407104e-01 -2.922240197658538818e-01 -1.284052878618240356e-01 2.005407363176345825e-01 -8.627130836248397827e-02 -2.548599243164062500e-01 -4.519049823284149170e-01 -4.354183003306388855e-02 -5.697669088840484619e-02 -1.655604541301727295e-01 2.500291466712951660e-01 -8.959807455539703369e-02 2.516087330877780914e-02 1.638679057359695435e-01 -1.191617250442504883e-01 -2.244124263525009155e-01
-3.436234965920448303e-02 -5.009326338768005371e-01 -6.603701505810022354e-03 6.621245294809341431e-02 8.162653446197509766e-02 -8.724827319383621216e-02 -1.750343479216098785e-02 -2.279416024684906006e-01 -6.906181573867797852e-02 -1.601030826568603516e-01 9.400292485952377319e-02 8.891420438885688782e-03 -2.186771929264068604e-01 1.568172723054885864e-01 1.331687420606613159e-01 -1.078114658594131470e-01 -2.950500231236219406e-03 -3.023077547550201416e-01 1.701016724109649658e-01 -3.806870803236961365e-02 6.367583572864532471e-02 -1.650996506214141846e-01 -3.838341832160949707e-01 2.070924043655395508e-01 9.208656847476959229e-02 1.226480603218078613e-01 4.087210074067115784e-02 -1.383700370788574219e-01 2.892391756176948547e-02 2.668628692626953125e-01 2.748346924781799316e-01 2.440508082509040833e-02
-5.882538855075836182e-03 -1.316172927618026733e-01 -3.836061805486679077e-02 1.396508049219846725e-02 2.284974902868270874e-01 -2.755535840988159180e-01 -1.292050778865814209e-01 -3.455570936203002930e-01 -4.075336754322052002e-01 -7.235364755615592003e-04 -1.467417329549789429e-01 -3.719568252563476562e-02 -4.400272369384765625e-01 6.628829240798950195e-02 9.210713207721710205e-02 -2.191231101751327515e-01 -4.911566525697708130e-02 -1.546114534139633179e-01 -1.815175563097000122e-01 -1.394557580351829529e-02 -9.805273264646530151e-02 -1.235343366861343384e-01 -2.149982303380966187e-01 -4.947141930460929871e-02 -2.103848457336425781e-01 4.224675893783569336e-02 1.508026123046875000e-01 3.104142099618911743e-02 -5.667321383953094482e-02 1.077509447932243347e-01 -4.736949689686298370e-03 -2.358187437057495117e-01
-1.585657745599746704e-01 -8.071800693869590759e-03 -3.670046031475067139e-01 1.647285372018814087e-02 1.570273488759994507e-01 -2.323612272739410400e-01 1.108650565147399902e-01 -3.493891358375549316e-01 -1.519674956798553467e-01 1.477230340242385864e-01 2.633971571922302246e-01 3.702053427696228027e-02 -5.106971599161624908e-03 1.398201100528240204e-02 -2.120307981967926025e-01 -1.932720839977264404e-01 3.037105128169059753e-02 -1.793071925640106201e-01 9.294962882995605469e-02 2.577355504035949707e-01 -1.415728032588958740e-01 2.632020972669124603e-02 -5.980055779218673706e-02 -2.547918856143951416e-01 1.642661392688751221e-01 1.079122424125671387e-01 1.471913754940032959e-01 -2.338571846485137939e-02 -1.390969306230545044e-01 7.865418493747711182e-02 -1.237658485770225525e-01 -3.599348366260528564e-01
6.396501511335372925e-02 3.121104836463928223e-02 -1.269504129886627197e-01 2.534013986587524414e-01 -9.926119446754455566e-02 -3.841124102473258972e-02 -2.755743861198425293e-01 -2.575308680534362793e-01 -3.649334013462066650e-01 -2.439763695001602173e-01 2.236317396163940430e-01 -2.356953173875808716e-02 7.397680729627609253e-02 1.789085417985916138e-01 2.908046543598175049e-01 4.982671514153480530e-02 -2.026400715112686157e-02 -1.994465887546539307e-01 2.315407395362854004e-01 2.378623932600021362e-03 -1.951219886541366577e-01 -1.482548713684082031e-01 -8.435801416635513306e-02 -1.466765999794006348e-01 1.278387755155563354e-01 -2.157318741083145142e-01 5.066435411572456360e-02 -2.870675027370452881e-01 -1.389294713735580444e-01 -8.644845336675643921e-02 1.163781806826591492e-02 -1.896291822195053101e-01
4.067626222968101501e-02 -3.894323855638504028e-02 -4.229221940040588379e-01 1.839885264635086060e-01 1.596631854772567749e-01 -2.382325381040573120e-01 4.109775647521018982e-02 -8.940999954938888550e-02 3.040822036564350128e-02 5.442691966891288757e-03 -6.710283458232879639e-02 8.872103691101074219e-02 9.174766391515731812e-02 -1.536732763051986694e-01 2.751415371894836426e-01 -9.534920006990432739e-02 -2.299323230981826782e-01 1.121090799570083618e-01 2.855482697486877441e-01 2.061157226562500000e-01 -2.767737507820129395e-01 -8.991265296936035156e-02 7.376728951930999756e-02 6.473804265260696411e-02 -9.112829715013504028e-02 1.732201874256134033e-01 -2.456668019294738770e-01 -2.054384052753448486e-01 -2.212641239166259766e-01 2.175648808479309082e-01 -5.471427738666534424e-02 -1.951805055141448975e-01
-1.437276601791381836e-01 1.046000123023986816e-01 -2.307421527802944183e-02 3.628410026431083679e-02 -1.418032944202423096e-01 -3.215537406504154205e-03 -4.829029738903045654e-01 -1.260479986667633057e-01 -6.909433752298355103e-02 -8.547229319810867310e-02 4.456803575158119202e-02 -4.887410998344421387e-02 -7.835346460342407227e-02 -4.947031289339065552e-02 1.588801890611648560e-01 -5.132201127707958221e-03 -1.930157095193862915e-01 -3.890387341380119324e-02 1.553164124488830566e-01 1.739896684885025024e-01 -3.038883805274963379e-01 6.198110431432723999e-02 -2.248822897672653198e-01 9.184853732585906982e-02 1.290880441665649414e-01 2.641806006431579590e-01 -3.034482598304748535e-01 -4.232560098171234131e-01 -3.266711160540580750e-02 5.422828253358602524e-03 -1.114440485835075378e-01 -1.657704561948776245e-01
-1.855954229831695557e-01 3.867844585329294205e-03 -1.681090295314788818e-01 9.597944468259811401e-02 6.107313558459281921e-02 3.414738550782203674e-02 -1.195918843150138855e-01 2.556817606091499329e-02 -4.554671347141265869e-01 -1.742192506790161133e-01 -2.904806435108184814e-01 -9.196330606937408447e-02 -1.599585711956024170e-01 -1.083952635526657104e-01 2.133581489324569702e-01 2.399010024964809418e-02 -1.585036367177963257e-01 1.356415003538131714e-01 1.784257292747497559e-01 2.594147026538848877e-01 -2.008274383842945099e-02 -5.125842243432998657e-02 -1.524370759725570679e-01 2.620338201522827148e-01 1.305192708969116211e-02 4.775819554924964905e-02 -2.526936531066894531e-01 -2.903909385204315186e-01 2.527377940714359283e-02 3.153941631317138672e-01 5.787488073110580444e-02 -4.964943230152130127e-02
-1.640452146530151367e-01 -3.835114538669586182e-01 -3.122521936893463135e-01 4.138340055942535400e-02 8.658065646886825562e-02 6.835491955280303955e-02 3.948662430047988892e-02 -2.313602566719055176e-01 -2.405739277601242065e-01 -7.807887345552444458e-02 2.692615389823913574e-01 -8.799714967608451843e-03 -3.469581007957458496e-01 1.936205774545669556e-01 -3.480664640665054321e-02 4.454179853200912476e-02 1.585641503334045410e-01 -4.071703851222991943e-01 -6.032866984605789185e-02 1.274144351482391357e-01 6.888430565595626831e-02 -1.808746755123138428e-01 -9.975621104240417480e-02 -8.682633936405181885e-02 8.240584284067153931e-02 -5.371891334652900696e-02 3.889498859643936157e-02 -3.192370012402534485e-02 2.017165124416351318e-01 1.836407631635665894e-01 -1.996607519686222076e-02 -9.564182162284851074e-02
-3.145162463188171387e-01 -1.341658681631088257e-01 -2.509289085865020752e-01 1.682870537042617798e-01 3.061003386974334717e-01 -2.432846277952194214e-01 -1.037531718611717224e-01 1.478322595357894897e-01 -2.176412791013717651e-01 -6.552158296108245850e-02 2.484302669763565063e-01 -2.209294289350509644e-01 -1.354171782732009888e-01 -6.278963387012481689e-02 1.414005309343338013e-01 1.955140568315982819e-02 -1.088428571820259094e-01 -2.339225858449935913e-01 1.568306982517242432e-01 2.493923604488372803e-01 -2.676789462566375732e-01 -2.269851714372634888e-01 -1.357436031103134155e-01 -1.182869821786880493e-01 -2.055473327636718750e-01 2.886269241571426392e-03 3.329387679696083069e-02 2.354107610881328583e-02 -2.898182533681392670e-02 2.112164497375488281e-01 -5.031777173280715942e-02 -2.425144612789154053e-02
-4.054310917854309082e-02 -3.193387687206268311e-01 -5.372724309563636780e-02 2.293018065392971039e-02 -4.485234990715980530e-02 6.292122602462768555e-02 2.137906551361083984e-01 -3.245045542716979980e-01 -8.299966156482696533e-02 -2.144782096147537231e-01 6.016919761896133423e-02 4.349556192755699158e-02 -1.722199767827987671e-01 2.106877565383911133e-01 2.097088098526000977e-01 -1.387735456228256226e-01 -4.752946645021438599e-02 -2.931421399116516113e-01 1.691239178180694580e-01 2.888558208942413330e-01 -5.005803704261779785e-02 7.856795936822891235e-02 -4.096872210502624512e-01 7.488305121660232544e-02 3.544086515903472900e-01 1.090251561254262924e-02 1.578253693878650665e-02 -7.310544699430465698e-02 -4.755638912320137024e-02 1.950060948729515076e-02 -1.505962461233139038e-01 3.603310137987136841e-02
2.437638491392135620e-02 -8.768760412931442261e-02 -1.473333407193422318e-02 1.054027751088142395e-01 1.629343926906585693e-01 -1.002419069409370422e-01 -1.579015552997589111e-01 -3.955275118350982666e-01 -2.262025773525238037e-01 -5.632917163893580437e-04 2.460874617099761963e-01 -2.844109237194061279e-01 -3.069723248481750488e-01 9.181521832942962646e-02 1.945194154977798462e-01 1.654566377401351929e-01 2.089544087648391724e-01 3.520035743713378906e-02 -1.368830651044845581e-01 2.442200034856796265e-01 -1.748249866068363190e-03 -1.095563545823097229e-01 -1.472855806350708008e-01 1.305534541606903076e-01 -1.195271760225296021e-01 2.877449989318847656e-01 -2.839489467442035675e-02 5.316844955086708069e-02 -2.086184322834014893e-01 2.642937302589416504e-01 1.169590726494789124e-01 1.153620705008506775e-02
-3.601117059588432312e-02 -5.426790937781333923e-02 1.242853924632072449e-01 2.827937304973602295e-01 2.572447992861270905e-02 -1.368851214647293091e-01 -2.316499352455139160e-01 -2.766215801239013672e-01 -3.740327954292297363e-01 -1.169773191213607788e-01 3.038944602012634277e-01 6.068770959973335266e-02 2.181129902601242065e-01 9.605778381228446960e-03 1.731813549995422363e-01 1.089839041233062744e-01 -7.814584672451019287e-02 -3.242753148078918457e-01 -5.586133897304534912e-02 2.194709628820419312e-01 1.457581669092178345e-02 -2.309953980147838593e-02 -6.037685647606849670e-02 2.490852028131484985e-02 -8.776094019412994385e-02 3.404945135116577148e-01 -3.436177223920822144e-02 -2.346440851688385010e-01 -2.310718223452568054e-02 1.610493957996368408e-01 -1.660047769546508789e-01 1.006876453757286072e-01
-6.788738071918487549e-02 -2.638183236122131348e-01 2.407675492577254772e-04 3.306348621845245361e-01 2.609574049711227417e-02 -1.253067851066589355e-01 -1.711071431636810303e-01 -5.374971777200698853e-02 -5.884579196572303772e-02 2.129709720611572266e-02 3.919505178928375244e-01 4.628809541463851929e-02 -2.024611979722976685e-01 -9.466448798775672913e-03 2.759608924388885498e-01 9.703321009874343872e-02 1.653004288673400879e-01 -1.219335868954658508e-01 1.179495826363563538e-01 7.567862421274185181e-02 2.791496515274047852e-01 -6.814802438020706177e-02 -1.951744556427001953e-01 1.122654974460601807e-01 1.112159341573715210e-02 2.889755070209503174e-01 3.391103446483612061e-02 -3.512935042381286621e-01 1.964749097824096680e-01 1.907512694597244263e-01 -4.152554273605346680e-02 -3.988698497414588928e-02
-1.613730788230895996e-01 -8.075499534606933594e-02 -2.061402052640914917e-01 4.865368828177452087e-02 -1.451687067747116089e-01 -3.006381094455718994e-01 -1.906228512525558472e-01 -9.103342890739440918e-02 -1.364671159535646439e-02 1.739408522844314575e-01 3.014106452465057373e-01 2.152010202407836914e-01 1.098029613494873047e-01 1.044847071170806885e-02 1.294263899326324463e-01 9.307614713907241821e-02 4.328522458672523499e-02 -2.678117156028747559e-01 1.228946223855018616e-01 2.946457564830780029e-01 -1.068053469061851501e-01 7.936966605484485626e-03 -2.803576588630676270e-01 -1.017129719257354736e-01 -1.247543990612030029e-01 1.685009151697158813e-01 9.508366696536540985e-03 -3.543167114257812500e-01 5.085882171988487244e-02 1.507757008075714111e-01 -2.924717664718627930e-01 -7.024429738521575928e-02
-1.903532147407531738e-01 -2.551795244216918945e-01 -5.681511387228965759e-02 1.584259420633316040e-01 -2.078418433666229248e-01 4.562175646424293518e-02 -3.328033089637756348e-01 -4.563177525997161865e-01 3.896154835820198059e-02 -6.003315746784210205e-02 4.609318450093269348e-03 7.828495465219020844e-03 -2.914913743734359741e-02 -8.312938734889030457e-03 3.400828689336776733e-02 2.147921323776245117e-01 3.139521554112434387e-02 -2.674192488193511963e-01 3.062248975038528442e-02 1.540747284889221191e-01 -2.551447451114654541e-01 -1.566153764724731445e-01 1.994398534297943115e-01 3.126008212566375732e-01 6.056809052824974060e-02 2.652523666620254517e-02 1.021501272916793823e-01 -2.556483149528503418e-01 -7.514261454343795776e-02 1.558909267187118530e-01 -5.443572998046875000e-02 -1.235755383968353271e-01
1.486470084637403488e-02 -2.521985173225402832e-01 -1.785850077867507935e-01 -1.037511527538299561e-01 2.040059678256511688e-02 -2.173714637756347656e-01 -9.765957295894622803e-02 -2.403982132673263550e-01 1.224717241711914539e-03 -3.770820051431655884e-02 2.004660218954086304e-01 4.249825607985258102e-03 -2.302685678005218506e-01 -6.356450915336608887e-02 3.089764714241027832e-01 3.353990316390991211e-01 -3.624809160828590393e-02 -1.046232953667640686e-01 -2.665248215198516846e-01 1.793727874755859375e-01 9.924391657114028931e-02 4.427271708846092224e-02 -4.014200270175933838e-01 1.920875608921051025e-01 -6.491378694772720337e-02 1.866230964660644531e-01 5.852040834724903107e-03 2.444189414381980896e-02 2.779725790023803711e-01 1.451375186443328857e-01 -2.839037030935287476e-02 -8.799563348293304443e-02
1.631413549184799194e-01 -2.879748046398162842e-01 -1.643117517232894897e-01 2.255884259939193726e-01 1.726130396127700806e-01 1.549762040376663208e-01 -7.976943254470825195e-02 -3.392321169376373291e-01 -3.157953023910522461e-01 -6.842631381005048752e-03 3.280600607395172119e-01 7.590986043214797974e-02 8.042179048061370850e-02 1.147882267832756042e-01 3.719688355922698975e-01 1.888356655836105347e-01 -1.503894478082656860e-01 -1.229669898748397827e-01 2.167771607637405396e-01 5.765732377767562866e-02 4.160220175981521606e-02 -2.227003313601016998e-02 -1.654688715934753418e-01 5.618271976709365845e-02 8.085742592811584473e-03 -9.029259532690048218e-02 -1.348288208246231079e-01 -2.529183402657508850e-02 -1.209759265184402466e-01 -6.377477198839187622e-02 2.241088077425956726e-02 -2.518541514873504639e-01
-2.334855198860168457e-01 5.064625758677721024e-03 8.888520300388336182e-02 3.774088919162750244e-01 1.095992103219032288e-01 -2.658503353595733643e-01 -4.906419198960065842e-03 -1.344065964221954346e-01 -3.799530267715454102e-01 -3.988004755228757858e-03 1.423913091421127319e-01 -1.647982932627201080e-02 3.973544761538505554e-02 -2.035936415195465088e-01 -8.861188590526580811e-02 1.406244337558746338e-01 -1.457240879535675049e-01 -2.584648430347442627e-01 1.674225181341171265e-02 1.652390509843826294e-01 -1.839504837989807129e-01 2.264345288276672363e-01 -4.474892839789390564e-02 2.373648108914494514e-03 3.904683887958526611e-02 2.623454928398132324e-01 -1.626776307821273804e-01 -2.288623303174972534e-01 1.732519268989562988e-01 1.390798836946487427e-01 -1.176722720265388489e-01 -2.088522017002105713e-01
-3.609771430492401123e-01 -6.393260508775711060e-02 -1.648692041635513306e-01 -2.760347723960876465e-02 -3.152279928326606750e-02 7.147517800331115723e-02 -4.224947094917297363e-01 -2.200144380331039429e-01 -2.344281971454620361e-01 -2.689259648323059082e-01 -9.047489613294601440e-02 -1.211917996406555176e-01 -5.377563834190368652e-02 8.086499571800231934e-02 3.889551013708114624e-02 -6.294924765825271606e-02 -7.362277247011661530e-03 3.700890019536018372e-02 1.184713691473007202e-01 3.390639722347259521e-01 -1.535160839557647705e-01 9.414342790842056274e-02 -2.512425184249877930e-02 -3.365733847022056580e-02 1.403040718287229538e-02 8.741195499897003174e-02 3.664483549073338509e-03 -3.143919706344604492e-01 2.220636047422885895e-02 1.786397695541381836e-01 -2.732329964637756348e-01 -2.474338412284851074e-01
-3.778269886970520020e-02 1.416895836591720581e-01 -9.941545128822326660e-02 -6.311257183551788330e-02 1.313985288143157959e-01 -1.128329187631607056e-01 -2.097902148962020874e-01 -1.523439120501279831e-02 -1.512666642665863037e-01 -1.089082807302474976e-01 2.027990669012069702e-01 3.067591786384582520e-02 -4.145144671201705933e-02 9.458289295434951782e-02 1.443837136030197144e-01 -9.943881630897521973e-02 -5.913799628615379333e-03 -3.335314989089965820e-01 4.577726870775222778e-02 3.966963887214660645e-01 -2.499883063137531281e-02 -5.887039005756378174e-02 1.125431209802627563e-01 1.367294490337371826e-01 9.634582698345184326e-02 -1.515409797430038452e-01 -5.389073863625526428e-02 -2.960416674613952637e-01 3.976175934076309204e-02 4.623145759105682373e-01 -2.850587666034698486e-01 -2.159151285886764526e-01
4.901687428355216980e-02 -6.160030514001846313e-02 -2.663220465183258057e-01 -1.669609397649765015e-01 -2.224858999252319336e-01 -1.972884237766265869e-01 -2.120007872581481934e-01 -3.714349120855331421e-02 -5.157324671745300293e-01 1.097625494003295898e-01 4.981749504804611206e-02 9.961753152310848236e-03 -2.208289951086044312e-01 1.382227987051010132e-01 1.642708480358123779e-01 -3.783183172345161438e-02 -4.246943816542625427e-02 -3.440923988819122314e-01 -1.031445413827896118e-01 -5.737655982375144958e-02 -2.429833263158798218e-01 2.022028155624866486e-02 3.224388929083943367e-03 -3.300089016556739807e-02 -2.499354816973209381e-02 2.348806411027908325e-01 1.540858298540115356e-01 -2.631666064262390137e-01 -9.114319086074829102e-02 6.589021533727645874e-02 -1.644577383995056152e-01 -1.362909283488988876e-02
8.677022159099578857e-02 -1.044059693813323975e-01 -1.065071225166320801e-01 6.590807437896728516e-02 4.790497198700904846e-02 -1.324863880872726440e-01 -1.912516951560974121e-01 -1.236571669578552246e-01 -1.770767271518707275e-01 -9.789055585861206055e-02 1.517753675580024719e-02 2.987714707851409912e-01 -3.396848440170288086e-01 -1.667825430631637573e-01 2.279524505138397217e-01 1.732100099325180054e-01 6.949874106794595718e-03 -7.980810105800628662e-02 -1.061088144779205322e-01 2.085712999105453491e-01 -3.513471484184265137e-01 -3.261995613574981689e-01 -8.736468851566314697e-02 -8.366981148719787598e-02 1.346930265426635742e-01 -2.789105772972106934e-01 1.193569749593734741e-01 8.064465224742889404e-02 1.368214488029479980e-01 1.776281744241714478e-01 -1.683141142129898071e-01 -1.939578503370285034e-01
-6.044114008545875549e-02 -4.424556493759155273e-01 -1.473354697227478027e-01 1.270723789930343628e-01 -8.026839047670364380e-02 -2.006257772445678711e-01 -1.822537276893854141e-03 -1.712151169776916504e-01 -1.018781214952468872e-01 -4.383502155542373657e-02 -1.437065452337265015e-01 -4.356080293655395508e-02 5.194796249270439148e-02 1.747844517230987549e-01 -1.602632403373718262e-01 -7.259874790906906128e-02 -3.055815696716308594e-01 1.231214925646781921e-01 -9.219505637884140015e-02 1.419295966625213623e-01 -2.943725585937500000e-01 -2.234078049659729004e-01 -1.206051930785179138e-01 9.594558924436569214e-02 -1.640283912420272827e-01 7.537949085235595703e-02 -1.863514631986618042e-01 -9.933784604072570801e-02 4.085069522261619568e-02 3.893888294696807861e-01 1.123865395784378052e-01 -2.169201076030731201e-01
-2.055462896823883057e-01 -3.279983401298522949e-01 -1.668637841939926147e-01 9.390415251255035400e-02 -8.003062009811401367e-02 -1.219230890274047852e-01 1.611583083868026733e-01 -1.800238490104675293e-01 -1.868022382259368896e-01 3.214169666171073914e-02 -1.987015753984451294e-01 -1.517753489315509796e-02 -1.547833383083343506e-01 2.519133090972900391e-01 3.371370136737823486e-01 3.506700322031974792e-02 3.413350880146026611e-02 7.563229650259017944e-02 -2.498579472303390503e-01 1.399987936019897461e-01 -2.113697230815887451e-01 -1.374894976615905762e-01 -1.360076218843460083e-01 -1.641834080219268799e-01 -1.816970705986022949e-01 6.522491574287414551e-02 -1.983326375484466553e-01 -1.318231970071792603e-01 2.336608432233333588e-02 3.256193995475769043e-01 1.164996102452278137e-01 -2.093542516231536865e-01
1.462546549737453461e-02 -1.141655817627906799e-01 7.814626395702362061e-02 2.233111411333084106e-01 4.413345456123352051e-02 -1.774045079946517944e-01 -9.901260025799274445e-03 -4.693306982517242432e-02 -4.449274837970733643e-01 -1.228587180376052856e-01 2.414572238922119141e-01 -1.184098273515701294e-01 4.676173254847526550e-02 -5.248543992638587952e-02 -5.756177380681037903e-02 2.365146428346633911e-01 -7.983090728521347046e-02 -3.090096712112426758e-01 1.586974598467350006e-02 2.577577233314514160e-01 4.255742952227592468e-02 1.087510362267494202e-01 2.106029354035854340e-02 1.060837358236312866e-01 9.915434569120407104e-02 1.327764093875885010e-01 -6.000137701630592346e-02 -3.199053704738616943e-01 -2.250649966299533844e-02 2.439965754747390747e-01 -3.621540665626525879e-01 -1.643242239952087402e-01
-1.576387882232666016e-01 -8.528647013008594513e-03 -1.127164959907531738e-01 2.034739106893539429e-01 1.623966842889785767e-01 -3.030399382114410400e-01 -1.426738053560256958e-01 -2.739298641681671143e-01 -2.396521866321563721e-01 1.103508770465850830e-01 2.014251798391342163e-01 -2.799322307109832764e-01 -1.539782285690307617e-01 3.459352254867553711e-02 2.988179624080657959e-01 -1.252325624227523804e-01 6.312350183725357056e-02 -1.767311245203018188e-01 -1.545082628726959229e-01 6.255889683961868286e-02 3.508583642542362213e-03 -8.790230005979537964e-02 -1.735216975212097168e-01 -3.235975801944732666e-01 -9.472870826721191406e-02 2.450050562620162964e-01 1.610934585332870483e-01 3.889048472046852112e-03 -7.988474518060684204e-02 -8.707935363054275513e-02 -9.424184262752532959e-02 -2.560527026653289795e-01
4.672671481966972351e-02 9.899094700813293457e-03 -2.669985592365264893e-01 -9.012399613857269287e-02 3.293715715408325195e-01 -7.258161157369613647e-02 -3.989254310727119446e-02 -2.498796582221984863e-01 -1.862913221120834351e-01 1.298079043626785278e-01 3.309618234634399414e-01 -1.404257863759994507e-01 1.047454774379730225e-01 1.634146720170974731e-01 1.143729034811258316e-02 -1.904725730419158936e-01 -2.334645688533782959e-01 -6.216954067349433899e-02 -2.370724081993103027e-02 2.698130905628204346e-01 -9.534517675638198853e-02 2.091822773218154907e-01 -3.223655521869659424e-01 1.562578082084655762e-01 -2.551960013806819916e-02 -1.237557176500558853e-02 -2.294001132249832153e-01 -1.389432102441787720e-01 9.215551614761352539e-02 4.366768524050712585e-02 -2.651420235633850098e-01 -1.388430595397949219e-01
2.572623193264007568e-01 -9.613700211048126221e-02 -4.641705751419067383e-02 -2.551796734333038330e-01 -1.839642524719238281e-01 -1.966887339949607849e-02 7.513371109962463379e-02 -4.013902842998504639e-01 -2.047468721866607666e-01 -2.913181185722351074e-01 1.441757678985595703e-01 1.091782078146934509e-01 -8.282110840082168579e-02 -9.938212484121322632e-02 1.658903509378433228e-01 6.649049371480941772e-02 -4.357317462563514709e-02 -2.455929815769195557e-01 -5.943015217781066895e-02 1.771990358829498291e-01 -1.076506078243255615e-01 -4.744910821318626404e-02 -3.674787878990173340e-01 -9.136918932199478149e-02 3.408072590827941895e-01 -3.881705924868583679e-02 -7.667881250381469727e-02 -2.803160808980464935e-02 1.561648398637771606e-01 2.024371623992919922e-01 -3.065016679465770721e-02 5.602068826556205750e-02
1.823980808258056641e-01 -1.567163690924644470e-02 -3.673284500837326050e-02 -3.257772624492645264e-01 -2.391961812973022461e-01 -1.636119782924652100e-01 6.000926252454519272e-03 -3.002344369888305664e-01 -9.973630309104919434e-02 -2.527857422828674316e-01 2.590236365795135498e-01 6.039552390575408936e-02 -4.824890568852424622e-02 -3.006333857774734497e-02 2.502474188804626465e-01 2.511821687221527100e-01 -1.334895640611648560e-01 -2.893744111061096191e-01 -6.723953038454055786e-02 2.450516521930694580e-01 -1.255481988191604614e-01 -1.500657349824905396e-01 -2.984116971492767334e-01 2.962967567145824432e-02 6.742811203002929688e-02 4.504263028502464294e-02 -8.694127947092056274e-02 -6.628794968128204346e-02 1.990425884723663330e-01 1.835931986570358276e-01 -1.570596396923065186e-01 -2.120250463485717773e-02
-1.984852999448776245e-01 -3.924377262592315674e-01 -3.778206557035446167e-02 3.397881984710693359e-02 -1.064853891730308533e-01 -8.030717819929122925e-02 -7.884282618761062622e-02 -8.285311609506607056e-02 -3.794870376586914062e-01 5.417983978986740112e-02 4.172814488410949707e-01 -3.024180652573704720e-03 -1.829436980187892914e-02 -1.198507249355316162e-01 -1.029051374644041061e-02 -3.878905251622200012e-02 2.075899094343185425e-01 4.472074285149574280e-02 9.527098387479782104e-02 1.957066357135772705e-01 -1.857535094022750854e-01 -3.416639193892478943e-02 -3.536400198936462402e-01 -5.573596432805061340e-02 7.772692292928695679e-02 -6.111617758870124817e-02 -1.299916058778762817e-01 -2.920625358819961548e-02 3.990992903709411621e-02 1.436154991388320923e-01 2.568137943744659424e-01 -2.524817883968353271e-01
6.497881561517715454e-02 -1.288496851921081543e-01 -1.027499325573444366e-02 2.155232727527618408e-01 -3.442420437932014465e-02 -9.264197200536727905e-02 -5.950267612934112549e-02 -3.204786181449890137e-01 1.350491074845194817e-03 4.674818739295005798e-02 -4.136274382472038269e-02 3.793518245220184326e-01 -6.131664663553237915e-02 -1.860254257917404175e-01 3.570276200771331787e-01 5.362790077924728394e-02 6.554310768842697144e-02 -1.736232340335845947e-01 -1.148263067007064819e-01 2.420691400766372681e-01 -3.039074242115020752e-01 -2.144131213426589966e-01 -4.309697076678276062e-02 -3.314753174781799316e-01 -3.955515101552009583e-02 -6.464777141809463501e-02 -1.655304878950119019e-01 -2.414651662111282349e-01 6.488244049251079559e-03 3.583101183176040649e-02 -1.383442133665084839e-01 -1.785636991262435913e-01
6.466597318649291992e-03 1.815772242844104767e-02 -1.404151171445846558e-01 9.289737045764923096e-02 8.701708912849426270e-02 -3.218156844377517700e-02 -7.229463756084442139e-02 -1.886829286813735962e-01 -1.274678260087966919e-01 -7.755274325609207153e-02 9.318908303976058960e-02 -4.066818580031394958e-02 -4.131511747837066650e-01 -3.465621769428253174e-01 3.632371127605438232e-02 -1.145255044102668762e-01 -2.590112686157226562e-01 8.949534595012664795e-02 1.670646071434020996e-01 1.993847936391830444e-01 3.912880551069974899e-03 7.154925167560577393e-02 -4.648128524422645569e-02 -9.575977921485900879e-03 2.776674330234527588e-01 1.899165362119674683e-01 -1.235834956169128418e-01 -4.714027345180511475e-01 -1.147021204233169556e-01 2.044480443000793457e-01 -7.239322364330291748e-02 -1.516781449317932129e-01
2.875833809375762939e-01 5.943088792264461517e-03 -2.307185977697372437e-01 -4.027579352259635925e-02 2.803905606269836426e-01 -1.358395814895629883e-01 -6.497873365879058838e-02 -4.142165482044219971e-01 -1.071942895650863647e-01 1.449535340070724487e-01 1.685953885316848755e-01 7.778714597225189209e-02 -6.823044270277023315e-02 1.893309503793716431e-01 -6.630126386880874634e-02 1.305758114904165268e-02 6.744121760129928589e-02 -1.115728616714477539e-01 -7.620653510093688965e-02 1.299273222684860229e-01 -1.910954713821411133e-01 1.067238450050354004e-01 -3.721358478069305420e-01 9.380088001489639282e-02 1.092666834592819214e-01 1.678950488567352295e-01 -3.395550549030303955e-01 -8.268879354000091553e-02 1.008888706564903259e-01 -1.281626373529434204e-01 -2.607666142284870148e-02 -2.303678542375564575e-01
1.329307444393634796e-03 -2.709985077381134033e-01 -1.633184403181076050e-01 1.186778470873832703e-01 -1.117694601416587830e-01 -3.688973374664783478e-03 -1.247176527976989746e-01 -4.890548586845397949e-01 -7.694440335035324097e-02 -1.356098335236310959e-02 -3.013111278414726257e-02 2.164549976587295532e-01 -1.866717487573623657e-01 -4.318351671099662781e-02 3.946628794074058533e-02 2.146161943674087524e-01 1.191771030426025391e-01 -3.454979062080383301e-01 -6.236402317881584167e-02 1.692771613597869873e-01 -4.551327228546142578e-02 -2.235891968011856079e-01 4.215719550848007202e-02 2.632885277271270752e-01 1.946808546781539917e-01 9.865488857030868530e-02 2.377844750881195068e-01 -6.237049773335456848e-02 1.676322333514690399e-02 8.394722640514373779e-02 -8.793416619300842285e-02 -2.607075572013854980e-01
2.282598055899143219e-02 -1.374756097793579102e-01 -4.032574892044067383e-01 1.186055094003677368e-01 3.094276227056980133e-02 -4.975053481757640839e-03 -1.026079431176185608e-01 -1.267885118722915649e-01 -3.943335711956024170e-01 -2.313368469476699829e-01 1.399880349636077881e-01 1.965809017419815063e-01 -3.907909989356994629e-01 -1.299216747283935547e-01 1.144084557890892029e-01 -1.933923512697219849e-01 4.510845988988876343e-02 -2.339615076780319214e-01 1.394284814596176147e-01 -2.795915491878986359e-02 -5.068280920386314392e-02 2.400816977024078369e-01 -1.417715400457382202e-01 -1.642899662256240845e-01 5.568145960569381714e-02 -1.512737572193145752e-01 -9.807894378900527954e-02 -5.107949674129486084e-02 -4.786990582942962646e-02 -1.386718153953552246e-01 4.499954357743263245e-02 -2.071569412946701050e-01
2.170564085245132446e-01 -1.234957873821258545e-01 -2.561225891113281250e-01 -5.656756088137626648e-02 9.843222796916961670e-02 -2.712615132331848145e-01 1.120270881801843643e-02 -2.144252210855484009e-01 -3.638516366481781006e-01 -4.951109737157821655e-02 7.992466911673545837e-03 -1.836497783660888672e-01 -2.750384807586669922e-01 -3.507452830672264099e-02 -1.433097478002309799e-02 -8.556274324655532837e-02 -1.066659316420555115e-01 5.045437067747116089e-02 -2.313473224639892578e-01 -1.719859242439270020e-02 -9.085572510957717896e-02 1.770910322666168213e-01 7.225786894559860229e-02 2.407570779323577881e-01 -1.524668633937835693e-01 1.153894327580928802e-02 1.574823409318923950e-01 -2.251124680042266846e-01 -8.268810063600540161e-02 3.468538522720336914e-01 1.174719538539648056e-03 -2.998075187206268311e-01
-3.393149077892303467e-01 -4.628999158740043640e-02 -1.425943076610565186e-01 2.878385186195373535e-01 4.925240576267242432e-02 -2.054328322410583496e-01 -1.514001786708831787e-01 -5.175456032156944275e-02 -2.782788872718811035e-01 1.990951746702194214e-01 1.401898413896560669e-01 1.011163443326950073e-01 -1.373066306114196777e-01 1.147020235657691956e-02 -1.183194965124130249e-01 -2.083911001682281494e-02 -8.267267048358917236e-02 -6.410299241542816162e-02 2.221344262361526489e-01 4.196103513240814209e-01 -3.230600059032440186e-01 -1.240153834223747253e-01 -6.126730889081954956e-02 -1.868158429861068726e-01 4.843877255916595459e-02 -5.156865343451499939e-02 -8.105196990072727203e-03 -6.348505616188049316e-02 5.007926374673843384e-02 1.537615060806274414e-01 -1.860782802104949951e-01 -2.535669207572937012e-01
-1.377919595688581467e-02 -4.925839900970458984e-01 -3.122628033161163330e-01 1.977044194936752319e-01 -4.286932572722434998e-02 -1.191821992397308350e-01 -1.670728996396064758e-02 -2.985141053795814514e-02 -2.147822231054306030e-01 1.754607260227203369e-01 3.658905625343322754e-01 -1.109524890780448914e-01 -1.291693896055221558e-01 1.151884496212005615e-01 -1.217024847865104675e-01 -2.048293352127075195e-01 1.742320060729980469e-01 -9.538460522890090942e-02 -1.260353475809097290e-01 -1.972346566617488861e-02 -9.131758660078048706e-02 -5.008210241794586182e-02 -1.881323009729385376e-01 -4.103797674179077148e-02 -5.984641611576080322e-02 1.379269361495971680e-01 -1.549561917781829834e-01 -5.972144752740859985e-02 3.079796582460403442e-02 1.918263733386993408e-01 4.206298291683197021e-02 -3.165237009525299072e-01
[truncated: 3,283,639 more chars]
