# Supplementary material for: The Language of Innovation
Source: PLoS One. 2020 Apr 30;15(4):e0230107. doi: 10.1371/journal.pone.0230107 (PMC7194493; doi:10.1371/journal.pone.0230107)
Supplement: S4 File — (GZ) [file pone.0230107.s004.tar.gz › 1982-1986/V2Run_1_VS_4500_embeddings1982-1986ED32.txt]

-5.105714499950408936e-02 2.306967228651046753e-01 -2.120985686779022217e-01 2.632075250148773193e-01 2.533202990889549255e-02 -2.413932420313358307e-02 6.330806612968444824e-01 1.413891911506652832e-01 -4.104236662387847900e-01 -4.192787036299705505e-02 -1.080972179770469666e-01 -4.121156781911849976e-02 -1.853534728288650513e-01 4.714644327759742737e-02 -6.073888763785362244e-02 1.337412744760513306e-02 -6.965737789869308472e-02 3.496142849326133728e-02 -1.730502545833587646e-01 8.707105368375778198e-02 3.502851352095603943e-02 2.404356300830841064e-01 1.957940757274627686e-01 -4.488068446516990662e-02 -1.309843268245458603e-02 -5.366106703877449036e-02 -8.533541113138198853e-02 -2.253144234418869019e-02 -6.896907836198806763e-02 4.567877575755119324e-02 -1.198939755558967590e-01 9.391108155250549316e-02
4.314813017845153809e-02 3.521995842456817627e-01 2.360696047544479370e-01 1.327194720506668091e-01 -1.286197900772094727e-01 -7.221617549657821655e-02 1.903815269470214844e-01 -1.070120837539434433e-02 -2.490912526845932007e-01 -1.032667160034179688e-01 -1.760606467723846436e-01 1.298822611570358276e-01 2.246304601430892944e-01 2.442034929990768433e-01 1.356281936168670654e-01 -4.644076898694038391e-02 -1.374529302120208740e-01 -2.725844085216522217e-02 1.040630042552947998e-01 -1.239655390381813049e-01 6.767828017473220825e-03 2.103184461593627930e-01 4.644143581390380859e-02 -6.738331913948059082e-02 -4.266840219497680664e-01 -1.077642962336540222e-01 -2.761543691158294678e-01 1.530214250087738037e-01 2.145204506814479828e-02 -1.226311251521110535e-01 1.922782510519027710e-01 2.208638191223144531e-01
-7.822214066982269287e-02 3.706774115562438965e-01 1.965024620294570923e-01 4.126269742846488953e-02 -1.222541630268096924e-01 -1.916218250989913940e-01 3.132477104663848877e-01 7.666150480508804321e-02 2.750896215438842773e-01 -1.229627430438995361e-01 1.650364398956298828e-01 9.168126434087753296e-02 1.128891110420227051e-01 2.509676218032836914e-01 -5.391912907361984253e-02 -3.670616447925567627e-01 -6.423982977867126465e-02 5.525594204664230347e-02 -3.919463977217674255e-02 4.619554802775382996e-02 1.441024243831634521e-01 2.219947874546051025e-01 2.006957381963729858e-01 -1.219334229826927185e-01 1.094101462513208389e-02 -5.105827376246452332e-02 -2.686081826686859131e-01 -1.247924044728279114e-01 -1.173629611730575562e-01 -8.636645227670669556e-02 9.262007474899291992e-02 2.537419795989990234e-01
-2.215449959039688110e-01 1.355749964714050293e-01 -2.862681820988655090e-02 9.685910493135452271e-02 5.791744589805603027e-02 -1.679782122373580933e-01 1.641309559345245361e-01 9.813495725393295288e-02 -2.078753262758255005e-01 -4.281068220734596252e-02 3.039597868919372559e-01 -5.858604237437248230e-02 -1.158215105533599854e-02 2.570956945419311523e-01 -1.161321401596069336e-01 -1.251406073570251465e-01 -9.661719202995300293e-02 3.120203912258148193e-01 -8.023466169834136963e-02 4.025693982839584351e-02 1.252633184194564819e-01 3.421151041984558105e-01 1.249591708183288574e-01 3.558715879917144775e-01 -1.454319506883621216e-01 -1.541816443204879761e-01 -2.649850249290466309e-01 1.918778121471405029e-01 -2.511647939682006836e-01 -2.510210499167442322e-02 2.079818584024906158e-02 1.100069358944892883e-01
-6.595963239669799805e-02 2.619410455226898193e-01 6.243291497230529785e-02 2.631408572196960449e-01 -1.706579327583312988e-01 -2.312372177839279175e-01 2.398668080568313599e-01 -2.170488685369491577e-01 -2.156586572527885437e-02 -7.391313556581735611e-03 3.748389706015586853e-02 3.530301153659820557e-01 -4.875030368566513062e-02 1.688257604837417603e-01 7.928363978862762451e-02 -2.129092216491699219e-01 -1.210533156991004944e-01 2.235447466373443604e-01 -2.303048521280288696e-01 1.773762404918670654e-01 1.402498036623001099e-02 3.881147205829620361e-01 8.974047750234603882e-02 2.496336698532104492e-01 -1.149422228336334229e-01 -1.606615185737609863e-01 -4.115591570734977722e-02 1.442132592201232910e-01 -8.391746878623962402e-02 -2.183245029300451279e-03 5.252648517489433289e-02 -1.263105273246765137e-01
-1.186302006244659424e-01 7.672850787639617920e-02 1.078332513570785522e-01 3.292991220951080322e-01 -1.260809879750013351e-02 -2.014833092689514160e-01 2.749493122100830078e-01 6.010354962199926376e-03 -1.633497178554534912e-01 -2.942297235131263733e-02 4.337757453322410583e-02 -1.908121109008789062e-01 2.556400895118713379e-01 2.610462307929992676e-01 5.691360309720039368e-02 -2.078023254871368408e-01 -3.016597330570220947e-01 -5.156964063644409180e-02 -1.380967646837234497e-01 -3.151398897171020508e-01 1.946072429418563843e-01 2.165447026491165161e-01 -5.939679592847824097e-02 2.466908991336822510e-01 -2.815121114253997803e-01 -1.393687576055526733e-01 -1.697042286396026611e-01 6.349924206733703613e-02 2.342123538255691528e-02 3.301915712654590607e-03 1.367722731083631516e-02 -6.623819470405578613e-02
-1.093301400542259216e-01 2.888955473899841309e-01 6.686139106750488281e-02 5.057154223322868347e-02 1.430234760046005249e-01 -1.596170067787170410e-01 3.196371197700500488e-01 -1.553809642791748047e-01 -1.162821277976036072e-01 -1.146947368979454041e-01 -2.641365230083465576e-01 -2.171391854062676430e-03 -2.343600839376449585e-01 1.453457623720169067e-01 6.827164441347122192e-02 -6.192508712410926819e-02 -2.171183526515960693e-01 -1.462754309177398682e-01 -6.641820818185806274e-02 1.196152716875076294e-01 1.696719974279403687e-02 9.480068087577819824e-02 -7.489243894815444946e-02 1.962140500545501709e-01 -2.400440722703933716e-01 -1.448402851819992065e-01 -4.638302922248840332e-01 -2.079476788640022278e-02 -1.399719864130020142e-01 -2.253253608942031860e-01 -3.304986655712127686e-02 1.950699537992477417e-01
-2.967514097690582275e-01 1.776551455259323120e-01 2.591864764690399170e-02 3.559972718358039856e-02 -1.796774417161941528e-01 -1.796258538961410522e-01 4.839368164539337158e-02 2.792079001665115356e-02 -1.961291879415512085e-01 2.931468784809112549e-01 -5.965242162346839905e-03 9.113747626543045044e-02 3.799915686249732971e-02 4.680282995104789734e-02 -4.200589358806610107e-01 6.034914031624794006e-02 -5.101889371871948242e-02 -2.492201328277587891e-01 -3.206846490502357483e-02 -1.678144037723541260e-01 3.597738444805145264e-01 1.813127100467681885e-01 6.724040210247039795e-02 9.398294985294342041e-02 -1.513168960809707642e-01 -3.737682104110717773e-01 1.903437376022338867e-01 -6.346834450960159302e-02 -1.133796200156211853e-01 7.274366915225982666e-02 -5.808392539620399475e-02 -1.870451681315898895e-02
-1.509867161512374878e-01 2.428478151559829712e-01 1.384552866220474243e-01 2.163662463426589966e-01 -2.111643105745315552e-01 -3.458540439605712891e-01 8.002950251102447510e-02 -7.212869822978973389e-02 -5.721720308065414429e-02 1.080584675073623657e-01 4.152176156640052795e-02 -1.213178634643554688e-01 1.020874828100204468e-01 2.195294946432113647e-01 1.525385826826095581e-01 5.093672126531600952e-02 -1.580508202314376831e-01 3.167173266410827637e-02 -1.934500485658645630e-01 -3.771653175354003906e-01 8.226129412651062012e-02 2.615366578102111816e-01 4.785921052098274231e-02 2.104487866163253784e-01 -2.745893001556396484e-01 -7.189670950174331665e-02 -4.469766095280647278e-02 -3.121851570904254913e-02 -3.685076832771301270e-01 -3.244892507791519165e-02 1.120832860469818115e-01 1.411240268498659134e-02
-1.216276455670595169e-02 1.128534823656082153e-01 3.690407276153564453e-01 9.276079386472702026e-02 -1.284148544073104858e-02 -1.606058627367019653e-01 2.669031322002410889e-01 -1.115302890539169312e-01 -5.475684255361557007e-02 -1.491535007953643799e-01 -4.456649720668792725e-02 -6.510227173566818237e-02 1.545220464468002319e-01 -3.529898077249526978e-02 1.424352973699569702e-01 -3.662732988595962524e-02 -1.079684495925903320e-01 3.681208565831184387e-02 -1.277775019407272339e-01 -3.656620681285858154e-01 -1.051303520798683167e-01 2.808270156383514404e-01 9.028043597936630249e-02 8.745016902685165405e-02 -3.236117660999298096e-01 -2.240539640188217163e-01 -3.552762269973754883e-01 -2.609510123729705811e-01 3.273434937000274658e-02 1.296144276857376099e-01 1.352228373289108276e-01 -1.739579811692237854e-02
-8.467289060354232788e-02 2.852436900138854980e-01 2.149129956960678101e-01 7.761632651090621948e-02 8.333888649940490723e-02 -8.793444186449050903e-02 2.621849775314331055e-01 -1.006671637296676636e-01 -9.635219722986221313e-02 3.798342347145080566e-01 1.850510388612747192e-01 -5.080874543637037277e-03 1.203036829829216003e-01 1.755285263061523438e-01 -3.019950911402702332e-02 -3.513764142990112305e-01 2.995905466377735138e-02 2.064415663480758667e-01 6.302464753389358521e-02 1.599691063165664673e-01 -1.227662898600101471e-02 4.108128547668457031e-01 8.970474824309349060e-03 1.490041613578796387e-01 -2.140747457742691040e-01 -4.140064120292663574e-02 -2.076144069433212280e-01 -5.834179930388927460e-03 -7.926052808761596680e-02 1.337816845625638962e-02 1.384975165128707886e-01 1.661712974309921265e-01
-3.886253535747528076e-01 3.285710513591766357e-01 2.135442346334457397e-01 1.428436636924743652e-01 -1.701295524835586548e-01 -1.662448346614837646e-01 9.066166728734970093e-02 -7.247406244277954102e-02 -1.749345213174819946e-01 2.985340356826782227e-01 -1.476353704929351807e-01 -6.660735607147216797e-02 6.719218939542770386e-02 1.045874133706092834e-01 5.089315026998519897e-02 1.180763319134712219e-01 1.873286627233028412e-02 -1.545362025499343872e-01 -4.820307344198226929e-02 1.939707100391387939e-01 1.668605059385299683e-01 2.595717012882232666e-01 -1.762147806584835052e-02 -1.974876970052719116e-01 -5.395325645804405212e-02 -2.787677347660064697e-01 -1.531044840812683105e-01 -2.027214169502258301e-01 -2.120457440614700317e-01 1.479095220565795898e-01 -1.265296489000320435e-01 1.695757173001766205e-02
5.729492753744125366e-03 2.949509918689727783e-01 2.616652846336364746e-01 6.734023988246917725e-02 -1.734652668237686157e-01 -2.117662429809570312e-01 1.342040747404098511e-01 -7.624543458223342896e-02 -2.879465520381927490e-01 -2.762126922607421875e-01 -1.157617270946502686e-01 -7.733473926782608032e-02 1.520257443189620972e-01 1.221170872449874878e-01 2.592450380325317383e-01 -1.341267973184585571e-01 1.002575829625129700e-01 1.280863583087921143e-02 1.064213588833808899e-01 1.439059432595968246e-02 2.072292119264602661e-01 4.308084249496459961e-01 2.631882131099700928e-01 3.925617784261703491e-03 -1.240258291363716125e-01 4.125183448195457458e-02 -2.826157808303833008e-01 -8.216831088066101074e-02 1.231991052627563477e-01 -1.528243534266948700e-02 -3.090866608545184135e-03 -2.641915529966354370e-02
-9.441319108009338379e-02 3.339488506317138672e-01 -1.822341382503509521e-01 1.764373630285263062e-01 -2.322155237197875977e-02 4.529912024736404419e-02 3.867385983467102051e-01 -5.902050808072090149e-02 -1.165296360850334167e-01 2.133926749229431152e-01 1.137299686670303345e-01 1.823531985282897949e-01 3.223020434379577637e-01 7.050414383411407471e-02 6.993319094181060791e-02 2.627953886985778809e-02 1.643958315253257751e-02 2.830343320965766907e-03 -2.140994668006896973e-01 -1.045700684189796448e-01 8.980574458837509155e-02 2.978542447090148926e-01 4.875025898218154907e-02 8.485364168882369995e-02 -2.788907885551452637e-01 -2.150866836309432983e-01 -2.495471239089965820e-01 -3.190962225198745728e-02 -2.187716811895370483e-01 3.565476508811116219e-03 -1.194598227739334106e-01 -1.641964912414550781e-01
-1.563099324703216553e-01 6.073623150587081909e-02 1.035712212324142456e-01 2.000631242990493774e-01 2.437768727540969849e-01 -4.738857597112655640e-02 2.985609173774719238e-01 -1.011181697249412537e-01 1.413928121328353882e-01 -1.396429389715194702e-01 3.249923698604106903e-03 -1.997278034687042236e-01 2.295749783515930176e-01 1.502896845340728760e-01 -8.241482079029083252e-02 -8.982219547033309937e-02 -2.189759910106658936e-02 4.212066158652305603e-02 -1.994632333517074585e-01 9.889175742864608765e-02 1.048202812671661377e-01 2.729344964027404785e-01 1.790318787097930908e-01 1.255173832178115845e-01 -3.346228301525115967e-01 -1.931712962687015533e-02 -4.347336888313293457e-01 -4.594664275646209717e-02 -9.398061037063598633e-02 2.323269098997116089e-01 1.406091451644897461e-01 1.393143683671951294e-01
3.270268812775611877e-02 3.591991662979125977e-01 -6.059534847736358643e-02 1.167720556259155273e-01 4.980422928929328918e-02 -9.509655088186264038e-02 7.291886210441589355e-02 -4.527142643928527832e-02 -6.074896827340126038e-02 -3.905467689037322998e-02 -3.092183768749237061e-01 -8.673744648694992065e-02 -2.257099300622940063e-01 -1.585461385548114777e-02 -2.748547792434692383e-01 -3.413549810647964478e-02 -1.812085807323455811e-01 1.618391126394271851e-01 -2.379867061972618103e-02 1.568131893873214722e-01 -2.852053046226501465e-01 3.430362641811370850e-01 1.742125600576400757e-01 3.697694465517997742e-02 -2.534884810447692871e-01 -2.251302897930145264e-01 2.131695151329040527e-01 -1.787362992763519287e-01 8.498344570398330688e-02 1.226569712162017822e-01 1.197615712881088257e-01 2.314962446689605713e-01
4.057527519762516022e-03 3.972848653793334961e-01 -6.368121504783630371e-02 1.285084038972854614e-01 4.704865440726280212e-02 -4.298002272844314575e-02 4.842443764209747314e-01 3.444047179073095322e-03 -1.324672102928161621e-01 8.244217932224273682e-02 -2.334499657154083252e-01 -2.626725938171148300e-03 2.632480263710021973e-01 2.903525829315185547e-01 1.199351400136947632e-01 -1.688737571239471436e-01 2.388574182987213135e-01 4.166898131370544434e-02 -5.971185863018035889e-02 -1.920944303274154663e-01 1.086465641856193542e-01 2.220641225576400757e-01 2.012493163347244263e-01 -2.142357267439365387e-02 -1.062380969524383545e-01 -1.585699170827865601e-01 -2.112936414778232574e-02 -4.702971875667572021e-02 1.102570146322250366e-01 -2.234154045581817627e-01 4.862471949309110641e-03 7.169713079929351807e-02
3.744973987340927124e-02 2.366396039724349976e-01 1.417166143655776978e-01 -6.839445233345031738e-02 -1.283179372549057007e-01 -3.606823086738586426e-01 1.049641221761703491e-01 -7.192546874284744263e-02 -2.623898386955261230e-01 -6.510160863399505615e-02 1.169731989502906799e-01 -7.512828707695007324e-02 -1.144857332110404968e-02 1.115903537720441818e-02 7.257751375436782837e-02 -1.592832803726196289e-01 1.435602158308029175e-01 9.953567758202552795e-03 -6.574842333793640137e-02 -1.620235294103622437e-01 5.727097764611244202e-02 3.330712616443634033e-01 2.497177124023437500e-01 2.988459169864654541e-01 -4.587821662425994873e-01 -1.308871358633041382e-01 -1.499704271554946899e-01 -1.460853219032287598e-01 -4.503123462200164795e-02 1.069877445697784424e-01 -1.710850894451141357e-01 2.062841132283210754e-02
-2.022406756877899170e-01 3.922955393791198730e-01 -1.633328348398208618e-01 1.858148165047168732e-02 -8.553376048803329468e-02 -2.127008587121963501e-01 1.940580159425735474e-01 -1.734658032655715942e-01 -4.196670651435852051e-02 -4.545962146949023008e-04 2.394258081912994385e-01 -7.022497802972793579e-02 2.286440134048461914e-01 4.877519235014915466e-02 1.560696214437484741e-01 -1.228897087275981903e-02 -1.029256284236907959e-01 1.927182823419570923e-01 -2.552758753299713135e-01 -8.418112993240356445e-02 -7.169700413942337036e-02 2.579010128974914551e-01 1.747548021376132965e-02 1.372420191764831543e-01 -1.008950322866439819e-01 -3.346912562847137451e-01 -3.472101986408233643e-01 -1.178126558661460876e-01 3.899661824107170105e-02 9.462584555149078369e-02 -7.518494874238967896e-02 1.764905005693435669e-01
-1.687552928924560547e-01 7.244277000427246094e-02 2.002354478463530540e-03 3.124654591083526611e-01 -4.408308863639831543e-02 -1.508366763591766357e-01 4.033980071544647217e-01 -9.606988728046417236e-02 -3.208474814891815186e-02 1.618731468915939331e-01 2.053044438362121582e-01 1.523309201002120972e-01 -1.811924874782562256e-01 3.506148979067802429e-02 -2.282542884349822998e-01 9.302825666964054108e-03 3.150643035769462585e-02 -9.954780340194702148e-02 2.012949436902999878e-01 -2.309994250535964966e-01 1.879265457391738892e-01 3.543442785739898682e-01 3.796771913766860962e-02 5.750733986496925354e-02 -1.237529795616865158e-02 1.580978631973266602e-01 -1.043337807059288025e-01 -4.508737474679946899e-02 -1.194410547614097595e-01 2.888905704021453857e-01 2.271470427513122559e-01 1.880244761705398560e-01
-3.031411394476890564e-02 2.573523819446563721e-01 2.979802712798118591e-02 2.470537722110748291e-01 8.865473419427871704e-02 2.030820101499557495e-01 3.035247623920440674e-01 -2.622768878936767578e-01 -1.641804724931716919e-01 -6.137262284755706787e-02 -1.579487919807434082e-01 1.656098514795303345e-01 -3.745574876666069031e-02 2.733236849308013916e-01 1.253641024231910706e-02 -5.327204242348670959e-02 -1.323241158388555050e-03 -9.209691733121871948e-02 -2.183272987604141235e-01 -1.097402721643447876e-01 6.474547833204269409e-02 2.800884842872619629e-01 -5.268139019608497620e-02 1.456132829189300537e-01 -7.251847535371780396e-02 -2.143878787755966187e-01 -2.562734782695770264e-01 -5.940734967589378357e-02 -2.339101433753967285e-01 -1.452262848615646362e-01 2.514143586158752441e-01 2.538802325725555420e-01
1.647406816482543945e-01 2.837536334991455078e-01 2.457612603902816772e-01 4.106806963682174683e-02 2.992506604641675949e-03 -2.325713038444519043e-01 2.308450788259506226e-01 -9.453348815441131592e-02 1.021927669644355774e-01 -1.304745376110076904e-01 -5.841882154345512390e-02 -1.788110584020614624e-01 1.976802200078964233e-01 -2.571138367056846619e-02 -8.008173108100891113e-02 -2.258678339421749115e-02 -2.516666650772094727e-01 2.124899923801422119e-01 1.290621459484100342e-01 -1.984933763742446899e-01 1.599669903516769409e-01 3.657968938350677490e-01 8.113107085227966309e-02 2.506442070007324219e-01 -1.310274899005889893e-01 -2.567704319953918457e-01 -6.921800971031188965e-02 1.402610391378402710e-01 -1.774289458990097046e-01 -1.680325418710708618e-01 -2.079295516014099121e-01 2.365185692906379700e-02
-2.242218255996704102e-01 1.503599733114242554e-01 2.359034717082977295e-01 1.476478576660156250e-01 -6.054091826081275940e-02 -1.838497817516326904e-01 3.179295957088470459e-01 1.836924254894256592e-02 -8.653121441602706909e-02 -1.747636497020721436e-01 2.240449041128158569e-01 -3.910022228956222534e-02 -1.869899965822696686e-02 9.921503812074661255e-02 1.396706551313400269e-01 -4.059989005327224731e-02 -9.729452431201934814e-02 2.132143229246139526e-01 2.152942679822444916e-02 -2.915401756763458252e-01 5.370900034904479980e-02 4.287030994892120361e-01 2.426903247833251953e-01 2.887240350246429443e-01 -1.490007936954498291e-01 4.090456664562225342e-02 -5.712179467082023621e-02 1.843108087778091431e-01 -7.317095249891281128e-02 -1.193646118044853210e-01 1.980297565460205078e-01 -2.089864760637283325e-02
-1.051332578063011169e-01 2.426727116107940674e-01 -1.075233519077301025e-02 1.763380020856857300e-01 -2.129124850034713745e-01 -8.796901255846023560e-02 3.128171265125274658e-01 -1.492789536714553833e-01 1.214031130075454712e-03 -5.790413171052932739e-02 2.072778344154357910e-01 -5.443276464939117432e-02 3.432004451751708984e-01 -1.439360082149505615e-01 -8.248350024223327637e-02 -3.381507396697998047e-01 -2.106651216745376587e-01 -2.412964589893817902e-02 -1.773094683885574341e-01 2.695685625076293945e-01 2.389217615127563477e-01 2.226495444774627686e-01 2.510517649352550507e-02 1.759862601757049561e-01 -5.137941241264343262e-02 5.229711998254060745e-03 -2.035707384347915649e-01 6.765400618314743042e-02 1.137943267822265625e-01 5.945316981524229050e-03 2.110232561826705933e-01 1.522363573312759399e-01
-8.467476814985275269e-02 2.365311048924922943e-02 -9.705551899969577789e-03 2.086573094129562378e-01 2.037652134895324707e-01 -1.524653285741806030e-01 3.174344301223754883e-01 -1.530845463275909424e-01 -2.115402072668075562e-01 1.038477644324302673e-01 3.286362588405609131e-01 1.127663627266883850e-01 1.285324245691299438e-01 -8.077568560838699341e-02 -7.849206030368804932e-02 -5.130637437105178833e-02 -1.696999222040176392e-01 2.082569301128387451e-01 2.596870809793472290e-02 -4.746631160378456116e-02 7.980019599199295044e-02 3.760418593883514404e-01 1.527948081493377686e-01 8.142093569040298462e-02 -3.451965376734733582e-02 -1.957805752754211426e-01 -3.255977630615234375e-01 1.503199189901351929e-01 -2.906573712825775146e-01 6.985045969486236572e-02 1.641027629375457764e-01 1.196378245949745178e-01
-8.386508375406265259e-02 1.880001723766326904e-01 8.157195895910263062e-02 -1.516217291355133057e-01 -2.485738843679428101e-01 -8.253562450408935547e-02 1.259991973638534546e-01 1.310302168130874634e-01 -2.148838043212890625e-01 -1.590241193771362305e-01 -9.401863068342208862e-02 1.017240360379219055e-01 -2.406298555433750153e-02 -3.043974936008453369e-01 -1.945420540869235992e-02 -1.956096291542053223e-01 -4.691896140575408936e-01 6.139282137155532837e-02 -1.321929693222045898e-01 -2.372960448265075684e-01 9.275874495506286621e-02 1.747553497552871704e-01 1.787481755018234253e-01 8.668238669633865356e-02 -8.371281437575817108e-03 1.192627698183059692e-01 -2.403324246406555176e-01 -2.571307122707366943e-03 -1.233251318335533142e-01 -4.339795187115669250e-02 1.694144457578659058e-01 3.311340510845184326e-01
-1.668452918529510498e-01 1.383277326822280884e-01 -2.911129891872406006e-01 1.581745147705078125e-01 -3.336595296859741211e-01 -2.444958984851837158e-01 1.826774328947067261e-01 1.259320080280303955e-01 1.080226749181747437e-01 2.190942764282226562e-01 -1.361356489360332489e-02 1.167589500546455383e-01 1.009912192821502686e-01 -6.355933099985122681e-02 -6.701883394271135330e-04 -2.032619267702102661e-01 -7.349337637424468994e-02 -5.063115060329437256e-02 1.430508345365524292e-01 -1.947928816080093384e-01 1.929730027914047241e-01 4.797441065311431885e-01 5.774421989917755127e-02 1.193494647741317749e-01 -8.480662107467651367e-02 -1.537067815661430359e-02 -2.803837358951568604e-01 8.475179970264434814e-02 6.630865484476089478e-02 1.573909372091293335e-01 1.318903714418411255e-01 5.241131037473678589e-02
9.391421079635620117e-02 1.981084197759628296e-01 8.254255354404449463e-02 9.691601619124412537e-03 -1.173773780465126038e-01 -1.959473453462123871e-02 4.583751559257507324e-01 -3.738383995369076729e-03 5.152055993676185608e-02 4.013441875576972961e-02 3.092813789844512939e-01 7.720796018838882446e-02 1.166795641183853149e-01 3.641036152839660645e-02 -9.571217000484466553e-03 -1.435014009475708008e-01 -2.057342380285263062e-01 1.237845495343208313e-01 -1.693105101585388184e-01 2.616656124591827393e-01 1.410996317863464355e-01 3.580228984355926514e-01 1.909726858139038086e-01 -1.687396913766860962e-01 -2.906973063945770264e-01 3.020403906702995300e-02 -2.840074598789215088e-01 -3.803332895040512085e-02 -1.043790299445390701e-02 4.444601759314537048e-02 3.969604149460792542e-02 2.005890160799026489e-01
-3.131486475467681885e-01 1.681860685348510742e-01 4.169106110930442810e-02 2.524278163909912109e-01 1.805690973997116089e-01 -1.789655536413192749e-01 3.217423856258392334e-01 2.153756562620401382e-03 -2.078924626111984253e-01 9.876173734664916992e-02 5.684000626206398010e-02 2.024666666984558105e-01 2.599199414253234863e-01 1.104409247636795044e-01 -1.431579701602458954e-02 -1.888938695192337036e-01 -1.092268005013465881e-01 2.895312309265136719e-01 2.023458108305931091e-02 1.548696607351303101e-01 5.289278179407119751e-02 6.777092069387435913e-02 -4.854461923241615295e-02 6.257679313421249390e-02 -1.254497319459915161e-01 -2.681055068969726562e-01 -2.510456144809722900e-01 8.642810583114624023e-02 -2.801423966884613037e-01 1.666470021009445190e-01 -5.883169174194335938e-02 1.598711013793945312e-01
2.939375117421150208e-02 5.731861107051372528e-03 2.249160259962081909e-01 2.630617022514343262e-01 1.539564579725265503e-01 -1.623619496822357178e-01 2.513174116611480713e-01 2.680621854960918427e-02 -2.891710996627807617e-01 1.860813498497009277e-01 1.952276825904846191e-01 5.482387170195579529e-02 -1.151182595640420914e-02 7.369742542505264282e-02 1.859607547521591187e-01 -2.171579897403717041e-01 -2.467972636222839355e-01 2.014274746179580688e-01 -6.839114427566528320e-02 1.034008488059043884e-01 1.385983079671859741e-01 2.301288545131683350e-01 3.213734030723571777e-01 1.652050167322158813e-01 -7.168649137020111084e-02 -2.759042382240295410e-01 -1.225536130368709564e-02 -2.795745059847831726e-02 -3.033190369606018066e-01 -2.382551692426204681e-02 1.313063949346542358e-01 8.428702503442764282e-02
-1.914761066436767578e-01 4.623579606413841248e-02 -3.718276694416999817e-02 -1.543757617473602295e-01 -1.180526614189147949e-01 -1.829865872859954834e-01 3.594630956649780273e-01 -1.023581847548484802e-01 -6.320047378540039062e-02 -2.652855813503265381e-01 2.905254438519477844e-02 -2.100969851016998291e-02 -3.557883203029632568e-01 2.348538860678672791e-02 5.986767634749412537e-02 -4.310635924339294434e-01 -1.554023921489715576e-01 8.806171268224716187e-02 -1.045703738927841187e-01 3.632800653576850891e-02 9.415003657341003418e-02 3.598122298717498779e-01 -1.812860965728759766e-01 -2.751497551798820496e-02 -1.139660179615020752e-01 -2.024509459733963013e-01 -1.229488402605056763e-01 -6.009593605995178223e-02 -1.937071233987808228e-01 -8.313376456499099731e-03 1.732623726129531860e-01 1.600150950253009796e-02
-2.142658233642578125e-01 5.375005602836608887e-01 9.026756137609481812e-02 5.553224589675664902e-03 -1.475277841091156006e-01 -4.531808570027351379e-02 1.137268468737602234e-01 -1.422637701034545898e-01 -2.871611714363098145e-01 7.212309539318084717e-02 1.115103438496589661e-01 2.404489517211914062e-01 -2.776151336729526520e-02 2.058555930852890015e-02 -2.448502182960510254e-02 7.033067196607589722e-02 -1.609617173671722412e-01 -2.527377754449844360e-02 -2.217572331428527832e-01 -6.557552516460418701e-02 2.627831101417541504e-01 4.347855225205421448e-02 2.573403902351856232e-02 1.282004415988922119e-01 -3.377648293972015381e-01 -3.632203862071037292e-02 -5.627267435193061829e-02 -3.454194068908691406e-01 1.278480887413024902e-01 6.478933990001678467e-02 2.944574691355228424e-02 8.942726999521255493e-02
7.169655710458755493e-02 4.173721075057983398e-01 1.395646333694458008e-01 1.126676350831985474e-01 -1.840871870517730713e-01 1.069314926862716675e-01 1.182949990034103394e-01 2.159089297056198120e-01 -1.934086531400680542e-02 -1.894670128822326660e-01 -8.935699239373207092e-03 7.727313786745071411e-02 -4.759696871042251587e-02 -8.274778723716735840e-02 -5.454017966985702515e-02 -1.111131235957145691e-01 -9.903125464916229248e-02 -5.226197093725204468e-02 -2.936376333236694336e-01 -2.501935362815856934e-01 2.740013599395751953e-01 4.872184246778488159e-02 3.282671868801116943e-01 2.568729519844055176e-01 -1.719779372215270996e-01 -7.911400496959686279e-02 -1.252936124801635742e-01 -2.731689997017383575e-02 -3.861708045005798340e-01 -3.280346840620040894e-02 -2.760827727615833282e-02 5.688203382305800915e-04
-3.128041625022888184e-01 -3.556155040860176086e-02 2.746789157390594482e-02 1.289301961660385132e-01 6.020409613847732544e-02 -3.579654172062873840e-02 2.822754085063934326e-01 -1.508195251226425171e-01 -1.453717201948165894e-01 1.144026070833206177e-01 -2.228024154901504517e-01 5.226612091064453125e-02 -2.117314040660858154e-01 3.173296153545379639e-02 1.679588407278060913e-01 -2.803621590137481689e-01 -2.670099735260009766e-01 8.471897244453430176e-02 -6.748427450656890869e-02 1.606805175542831421e-01 6.390269845724105835e-02 1.597075462341308594e-01 1.810553483664989471e-02 1.329498738050460815e-01 -3.173144757747650146e-01 -4.144759774208068848e-01 -2.610182464122772217e-01 2.529431693255901337e-02 -1.066186726093292236e-01 7.474385201930999756e-02 8.187600970268249512e-02 -1.248640939593315125e-01
-2.468862384557723999e-02 3.203760683536529541e-01 -8.977267891168594360e-02 1.839275062084197998e-01 -2.023336738348007202e-01 -3.252322971820831299e-02 3.403852581977844238e-01 -4.103599488735198975e-02 9.985361993312835693e-02 1.853018254041671753e-01 -2.670961320400238037e-01 2.051891945302486420e-02 1.066612452268600464e-01 -4.360304400324821472e-02 6.221290305256843567e-02 -3.768225908279418945e-01 1.441353112459182739e-01 1.190611347556114197e-01 -2.323407381772994995e-01 -3.887435048818588257e-02 1.516219973564147949e-01 1.404125690460205078e-01 -6.813773512840270996e-02 7.967536896467208862e-02 -3.037413060665130615e-01 -3.010794222354888916e-01 -1.446294337511062622e-01 1.314411610364913940e-01 2.559895627200603485e-02 1.959078013896942139e-01 8.994352817535400391e-02 8.797343820333480835e-02
-2.429186180233955383e-02 1.026274338364601135e-01 3.453011810779571533e-02 8.092901855707168579e-02 2.287614941596984863e-01 -2.509722709655761719e-01 1.379835605621337891e-01 1.971697993576526642e-02 -2.351877391338348389e-01 -1.586215049028396606e-01 1.862365454435348511e-01 1.299693286418914795e-01 3.969485312700271606e-02 1.410690248012542725e-01 9.165887534618377686e-02 -1.866460144519805908e-01 -3.526371717453002930e-01 1.329146027565002441e-01 1.732091158628463745e-01 2.968441322445869446e-02 3.296762406826019287e-01 2.878010272979736328e-01 1.568376272916793823e-02 8.660164475440979004e-02 -2.361386865377426147e-01 -3.424639403820037842e-01 -1.443066149950027466e-01 4.139873757958412170e-02 -2.151396274566650391e-01 -9.129075706005096436e-02 1.512812525033950806e-01 6.613972038030624390e-02
4.231127724051475525e-02 4.898963868618011475e-02 7.957639172673225403e-04 -1.111794933676719666e-01 6.108616292476654053e-02 -2.640108764171600342e-01 4.235739707946777344e-01 -2.901797927916049957e-02 -1.459895372390747070e-01 5.592029169201850891e-02 -5.607314780354499817e-02 2.041650861501693726e-01 -1.272981315851211548e-01 1.860100775957107544e-02 -8.644410222768783569e-02 -1.631038635969161987e-01 -6.621494144201278687e-02 2.653279900550842285e-01 -1.776768118143081665e-01 2.837583888322114944e-03 -1.137000024318695068e-01 3.025076091289520264e-01 4.152756556868553162e-02 1.133885085582733154e-01 -4.076356589794158936e-01 -3.496613204479217529e-01 -1.517016347497701645e-02 -1.000279560685157776e-01 -2.099491953849792480e-01 -1.546747535467147827e-01 -9.347860515117645264e-02 -9.527335315942764282e-02
-6.378810852766036987e-02 2.291450649499893188e-01 5.101009085774421692e-02 -1.192286759614944458e-01 1.979884952306747437e-01 -2.265163511037826538e-01 2.779566943645477295e-01 -5.139312893152236938e-02 -3.038298189640045166e-01 5.970621481537818909e-02 2.531501352787017822e-01 1.282448470592498779e-01 -4.033174738287925720e-02 9.899628907442092896e-02 7.511179894208908081e-02 -1.562585085630416870e-01 -2.515405714511871338e-01 -7.251356542110443115e-02 -3.418641909956932068e-02 -1.581712961196899414e-01 2.651585936546325684e-01 9.215944260358810425e-02 3.109596669673919678e-01 1.308825314044952393e-01 -1.792814731597900391e-01 -2.848196029663085938e-01 -5.690123513340950012e-02 1.926877200603485107e-01 -2.702547311782836914e-01 -1.102460641413927078e-02 1.481275260448455811e-01 4.715546220541000366e-02
-1.993526816368103027e-01 1.139026656746864319e-01 -1.739544570446014404e-01 3.627026975154876709e-01 -9.106902033090591431e-02 -3.898601830005645752e-01 4.127134978771209717e-01 1.185419689863920212e-02 6.628307700157165527e-02 -3.515479713678359985e-02 2.962852595373988152e-03 1.734970137476921082e-02 1.518916897475719452e-02 -4.979271069169044495e-02 9.577701985836029053e-02 -2.194108068943023682e-02 3.120645694434642792e-02 -5.952421203255653381e-02 2.419469803571701050e-01 -5.305738002061843872e-02 3.142045438289642334e-01 2.449052333831787109e-01 3.573811054229736328e-02 -1.271938383579254150e-01 -1.756912320852279663e-01 2.193518169224262238e-02 -3.023780286312103271e-01 -5.075592920184135437e-02 1.121540367603302002e-01 1.795520186424255371e-01 1.087540611624717712e-01 -1.112603768706321716e-01
-2.276063412427902222e-01 9.550365805625915527e-02 1.464346349239349365e-01 4.227816313505172729e-02 1.909871213138103485e-02 -2.386839687824249268e-01 3.069891333580017090e-01 -1.186456307768821716e-01 -1.700872331857681274e-01 1.343262940645217896e-01 5.586465448141098022e-02 1.437104865908622742e-02 3.163111805915832520e-01 2.318602651357650757e-01 1.182894874364137650e-02 -1.489241421222686768e-01 -2.829259335994720459e-01 1.927848756313323975e-01 -5.293555557727813721e-02 2.151433080434799194e-01 1.640763729810714722e-01 2.026652693748474121e-01 -2.775232307612895966e-02 2.544867396354675293e-01 -8.493356406688690186e-02 -5.925464630126953125e-02 -7.287240773439407349e-02 3.019648790359497070e-02 -4.185740947723388672e-01 9.828218072652816772e-02 -8.913731575012207031e-02 1.190515756607055664e-01
-1.667447621002793312e-03 1.892063468694686890e-01 -1.239256262779235840e-01 4.605890437960624695e-02 2.960638841614127159e-03 -2.725172340869903564e-01 1.420360207557678223e-01 -1.852183043956756592e-01 1.485197432339191437e-02 5.402206256985664368e-02 -7.640933990478515625e-02 2.352593652904033661e-02 2.873218357563018799e-01 -4.874511435627937317e-02 2.871902287006378174e-01 -5.648707598447799683e-02 -3.050214648246765137e-01 6.042266264557838440e-02 -3.420594930648803711e-01 -2.473305463790893555e-01 -1.143528707325458527e-02 4.645266234874725342e-01 1.168610975146293640e-01 3.834678605198860168e-02 -3.186869621276855469e-01 -8.154959976673126221e-02 -1.589430123567581177e-02 7.102976553142070770e-03 8.435222506523132324e-02 4.962005838751792908e-02 4.977101460099220276e-02 1.065676882863044739e-01
8.060995489358901978e-03 4.715778529644012451e-01 3.345437720417976379e-02 1.842719912528991699e-01 -1.184745505452156067e-01 4.783581197261810303e-02 1.773995310068130493e-01 -2.283641695976257324e-01 -2.696054875850677490e-01 8.721937239170074463e-02 2.039146721363067627e-01 4.927451908588409424e-02 3.108997642993927002e-02 2.409134991466999054e-02 1.961171925067901611e-01 -2.611677348613739014e-01 7.047352939844131470e-02 -8.804147131741046906e-03 -1.160060837864875793e-01 -2.360132187604904175e-01 2.817431390285491943e-01 2.915883958339691162e-01 -1.221681907773017883e-01 -6.441029161214828491e-02 -1.979265809059143066e-01 9.629439562559127808e-02 -1.809636950492858887e-01 -1.012122109532356262e-01 -5.997443199157714844e-02 2.172120213508605957e-01 8.286895602941513062e-02 5.694343522191047668e-02
-1.867643743753433228e-01 2.097246497869491577e-01 2.189561165869235992e-02 -2.385419048368930817e-02 -4.761293530464172363e-02 -1.290620416402816772e-01 1.959052681922912598e-01 4.741028323769569397e-02 -2.405714690685272217e-01 -1.221179845742881298e-03 2.225681692361831665e-01 -6.274242885410785675e-03 4.492239095270633698e-03 -2.999306619167327881e-01 1.993718743324279785e-01 -6.899392604827880859e-02 -4.721553623676300049e-02 2.479970902204513550e-01 2.231855643913149834e-03 1.288261413574218750e-01 1.633765920996665955e-02 1.926813721656799316e-01 1.390282362699508667e-01 -2.540792524814605713e-02 -2.912395000457763672e-01 -2.849046289920806885e-01 -3.044513463973999023e-01 2.818865180015563965e-01 -2.366806864738464355e-01 2.010257691144943237e-01 2.103534638881683350e-01 4.556015133857727051e-02
-9.354110062122344971e-02 2.351767010986804962e-02 7.851848006248474121e-02 -9.376725181937217712e-03 1.385692954063415527e-01 -2.173977345228195190e-01 6.650315970182418823e-02 -6.837663799524307251e-02 -2.518428862094879150e-01 9.789752960205078125e-02 2.488871961832046509e-01 -5.738184228539466858e-02 8.578500151634216309e-02 -8.494009822607040405e-02 7.699116319417953491e-02 -7.135633379220962524e-02 -2.278316617012023926e-01 3.207643926143646240e-01 -4.247402027249336243e-02 -1.067280862480401993e-02 2.168836593627929688e-01 2.806343734264373779e-01 2.605947852134704590e-01 6.972435116767883301e-02 -3.118358552455902100e-01 -3.871605098247528076e-01 -2.816373109817504883e-01 3.546885773539543152e-02 -2.115891873836517334e-01 1.203574836254119873e-01 3.691114857792854309e-02 -3.784156590700149536e-02
-2.456739693880081177e-01 2.119880467653274536e-01 2.435676753520965576e-01 2.889533936977386475e-01 7.925939559936523438e-02 -2.075200229883193970e-01 1.126345992088317871e-01 1.875444129109382629e-02 6.511097401380538940e-02 1.986522972583770752e-01 -1.246292218565940857e-01 -7.414583116769790649e-02 6.625888496637344360e-02 5.747751798480749130e-03 -1.049108728766441345e-01 2.012877538800239563e-02 -8.483638614416122437e-02 2.699806392192840576e-01 8.812544494867324829e-02 -4.494563862681388855e-02 2.073354572057723999e-01 3.907333612442016602e-01 -1.021481007337570190e-01 -2.201389223337173462e-01 -5.026099458336830139e-02 2.108969241380691528e-01 -1.529458016157150269e-01 -3.091076612472534180e-01 -3.039815127849578857e-01 8.365441113710403442e-03 -5.246567726135253906e-02 -5.774528533220291138e-02
1.482193470001220703e-01 1.284584850072860718e-01 1.295210868120193481e-01 1.244534626603126526e-01 -2.770434617996215820e-01 -3.588772565126419067e-02 2.736497111618518829e-02 -3.337600827217102051e-02 -2.154144495725631714e-01 -1.922707855701446533e-01 6.201935932040214539e-02 2.147028893232345581e-01 -6.187174469232559204e-02 -1.410584896802902222e-01 -8.482112735509872437e-02 -1.773652434349060059e-01 -4.704561829566955566e-01 -4.282264038920402527e-02 -5.448421463370323181e-02 -1.859130561351776123e-01 2.007061541080474854e-01 4.289652705192565918e-01 1.522728353738784790e-01 6.912713497877120972e-02 1.455976963043212891e-01 -9.844606369733810425e-02 -7.341270893812179565e-02 -4.191165044903755188e-02 -1.782497167587280273e-01 -7.559265941381454468e-02 -2.542111277580261230e-01 2.378950640559196472e-02
-1.234661266207695007e-01 1.977049857378005981e-01 1.210190951824188232e-01 2.105337530374526978e-01 1.714377403259277344e-01 -2.090622782707214355e-01 1.397168189287185669e-01 -3.230008482933044434e-02 -4.030809700489044189e-01 8.458055555820465088e-02 1.696084290742874146e-01 -1.274242848157882690e-01 1.288029253482818604e-01 3.074121288955211639e-02 1.370922625064849854e-01 -6.202901899814605713e-02 -3.529550731182098389e-01 2.263788133859634399e-01 -2.190010622143745422e-02 6.316515803337097168e-02 3.604926168918609619e-01 2.182450518012046814e-02 1.167418584227561951e-01 1.791665703058242798e-01 3.739811852574348450e-02 -2.431322634220123291e-01 -2.518589496612548828e-01 1.223741546273231506e-01 -9.906845539808273315e-02 -4.261186718940734863e-02 1.704735904932022095e-01 4.648699611425399780e-02
5.363666266202926636e-02 1.054404675960540771e-01 2.699302136898040771e-01 2.356514781713485718e-01 1.206311509013175964e-01 -3.799804151058197021e-01 1.288860291242599487e-01 1.033456623554229736e-02 -1.134177595376968384e-01 4.834815859794616699e-03 4.568977281451225281e-02 -5.202139914035797119e-02 -2.207656949758529663e-01 2.040265128016471863e-02 -1.585865467786788940e-01 1.465375572443008423e-01 -4.242299124598503113e-02 -5.769466236233711243e-02 -2.543343305587768555e-01 -2.019505947828292847e-02 2.089796662330627441e-01 3.589154183864593506e-01 2.359758615493774414e-01 -3.167850077152252197e-01 -1.412420272827148438e-01 1.631390154361724854e-01 -1.070938855409622192e-01 -8.349174261093139648e-02 -7.884141802787780762e-02 2.089241594076156616e-01 5.991386249661445618e-02 -2.264677137136459351e-01
-1.865817159414291382e-01 3.759819865226745605e-01 2.425542920827865601e-01 1.905190497636795044e-01 -2.229329384863376617e-02 2.182667143642902374e-02 2.232043892145156860e-01 -1.249775886535644531e-01 -1.453012824058532715e-01 2.566438866779208183e-03 -2.810312807559967041e-02 2.576331794261932373e-01 -2.256755381822586060e-01 -4.894247278571128845e-02 -1.716056317090988159e-01 -5.553890019655227661e-02 2.363520301878452301e-02 1.723628193140029907e-01 -1.437063366174697876e-01 -8.763720840215682983e-02 1.466979831457138062e-01 7.993957400321960449e-02 1.222986057400703430e-01 9.294523298740386963e-02 -4.021450579166412354e-01 -6.498487293720245361e-02 -1.492417901754379272e-01 -3.321553766727447510e-01 1.043204516172409058e-01 2.018718868494033813e-01 -1.266154348850250244e-01 1.087383255362510681e-01
-2.025008797645568848e-01 3.349549174308776855e-01 1.818722039461135864e-01 1.772407144308090210e-01 3.090453147888183594e-02 -4.263650253415107727e-02 1.642429977655410767e-01 -7.695954758673906326e-03 -2.398522198200225830e-01 -1.040010750293731689e-01 1.005958318710327148e-01 3.169913589954376221e-01 -6.408178061246871948e-02 -1.480732299387454987e-02 1.440868899226188660e-02 8.993116766214370728e-02 -1.160188019275665283e-01 2.801054529845714569e-02 -1.652175486087799072e-01 6.100092828273773193e-02 2.673702538013458252e-01 1.330123096704483032e-01 1.135589703917503357e-01 2.509813308715820312e-01 -2.550789713859558105e-01 -1.275596618652343750e-01 -8.579014241695404053e-02 -3.583217561244964600e-01 3.886659815907478333e-02 1.971836090087890625e-01 -2.331169545650482178e-01 1.969102472066879272e-01
1.076897382736206055e-01 3.480959311127662659e-02 -2.695600688457489014e-02 1.627965867519378662e-01 -2.078216373920440674e-01 -5.655352771282196045e-02 4.028952717781066895e-01 2.102913893759250641e-02 -2.108520716428756714e-01 5.537771433591842651e-02 -9.325829148292541504e-02 2.148544490337371826e-01 1.776920706033706665e-01 -1.201846003532409668e-01 1.291767135262489319e-02 -2.946973145008087158e-01 8.836407214403152466e-02 6.929455697536468506e-02 -1.363404840230941772e-01 -2.314788252115249634e-01 9.444554150104522705e-02 2.977060675621032715e-01 -3.843734040856361389e-02 1.857753545045852661e-01 -6.449574232101440430e-02 -1.350346505641937256e-01 -1.388919055461883545e-01 1.853910982608795166e-01 -1.732855290174484253e-01 1.523266136646270752e-01 3.477721214294433594e-01 2.164213210344314575e-01
-2.060863524675369263e-01 2.779230773448944092e-01 1.586060076951980591e-01 2.511475682258605957e-01 1.560281813144683838e-01 -1.576441377401351929e-01 1.162673011422157288e-01 -2.182391881942749023e-01 -4.692183434963226318e-02 3.491571918129920959e-02 -7.854027301073074341e-02 7.638046145439147949e-02 -1.653413027524948120e-01 -8.163432776927947998e-02 -8.501731604337692261e-02 -1.046978086233139038e-01 -8.774133026599884033e-02 -1.546169817447662354e-01 -3.980826959013938904e-02 1.380089819431304932e-01 7.623487710952758789e-02 3.379158377647399902e-01 -5.580207332968711853e-02 3.780433535575866699e-01 -3.437319397926330566e-01 -6.222432106733322144e-02 -1.456243246793746948e-01 -2.923727929592132568e-01 8.192288875579833984e-02 7.566165924072265625e-02 2.303196787834167480e-01 -4.047091305255889893e-02
9.906904399394989014e-02 3.059156239032745361e-01 -6.038452312350273132e-02 2.561810612678527832e-01 -2.896919250488281250e-01 -1.562650687992572784e-02 3.700634464621543884e-02 -2.113631814718246460e-01 -9.830085188150405884e-02 -2.575782835483551025e-01 -2.159538865089416504e-02 1.238357052206993103e-01 -4.577136412262916565e-02 -4.069588333368301392e-02 -2.444507479667663574e-01 3.765997663140296936e-02 -6.747849285602569580e-02 1.294860094785690308e-01 -1.566442698240280151e-01 -2.864521229639649391e-03 2.552424371242523193e-01 4.198080301284790039e-01 1.359696388244628906e-01 7.561765611171722412e-02 -1.786421835422515869e-01 2.525871852412819862e-03 -1.002115383744239807e-01 -4.240604639053344727e-01 6.212164834141731262e-02 -1.937909424304962158e-02 -3.688528761267662048e-02 -3.919692337512969971e-02
-2.123719304800033569e-01 5.641052126884460449e-02 -2.363307215273380280e-02 6.630191206932067871e-02 -1.819930821657180786e-01 -6.859733909368515015e-02 3.691725134849548340e-01 1.607267558574676514e-01 1.773052066564559937e-01 -1.513728797435760498e-01 1.339226495474576950e-02 1.171802207827568054e-01 -1.495077610015869141e-01 1.034578904509544373e-01 1.315950602293014526e-01 2.664895057678222656e-01 -3.157730996608734131e-01 6.366261839866638184e-02 -3.419084250926971436e-01 -1.344384104013442993e-01 2.375299185514450073e-01 8.074312657117843628e-02 2.601199448108673096e-01 -1.622299551963806152e-01 -2.411711961030960083e-01 -2.226782888174057007e-01 -4.029782116413116455e-02 -4.205358028411865234e-02 -7.544907927513122559e-02 -5.477912724018096924e-02 1.556992977857589722e-01 1.319951862096786499e-01
-5.836720392107963562e-02 4.683284461498260498e-01 -2.037104368209838867e-01 2.449056208133697510e-01 -7.341310381889343262e-02 -2.168836742639541626e-01 1.387171447277069092e-01 -1.810277402400970459e-01 1.198246777057647705e-01 1.199919823557138443e-02 -2.750461399555206299e-01 3.119964152574539185e-02 2.854508459568023682e-01 2.300179749727249146e-02 -5.009243264794349670e-02 -6.702576577663421631e-02 8.598612993955612183e-02 1.185486018657684326e-01 -3.485258817672729492e-01 -2.227577008306980133e-02 7.435354590415954590e-02 1.756558120250701904e-01 1.383172422647476196e-01 8.936461061239242554e-02 -2.817234098911285400e-01 -7.124917954206466675e-02 -1.915385574102401733e-01 8.278612047433853149e-02 -1.877084821462631226e-01 1.136360913515090942e-01 -4.504436254501342773e-02 7.828356325626373291e-02
6.033283844590187073e-02 2.137500345706939697e-01 -4.506705328822135925e-02 1.213618740439414978e-01 -2.932246308773756027e-03 -1.140588298439979553e-01 -3.280279412865638733e-02 5.697984620928764343e-02 -1.358187198638916016e-01 1.006788685917854309e-01 1.046736841090023518e-03 1.133718863129615784e-01 6.149517744779586792e-02 5.925558507442474365e-02 -1.965698152780532837e-01 -2.579474151134490967e-01 5.869604647159576416e-02 -2.116741091012954712e-01 -2.239737659692764282e-01 1.100546121597290039e-01 2.142792642116546631e-01 2.730512917041778564e-01 1.633886434137821198e-02 6.558281928300857544e-02 -3.450612723827362061e-01 -2.219558060169219971e-01 -3.566716909408569336e-01 -1.834373362362384796e-02 -2.362398207187652588e-01 1.616299301385879517e-01 -2.798808813095092773e-01 2.663569152355194092e-01
1.057811304926872253e-01 1.686952710151672363e-01 -5.348557140678167343e-03 1.721040159463882446e-01 -3.104189336299896240e-01 7.583165913820266724e-02 1.082240417599678040e-01 1.379011273384094238e-01 -5.117979049682617188e-01 1.281480938196182251e-01 6.711630523204803467e-02 1.052495166659355164e-01 -1.075137034058570862e-01 3.683277070522308350e-01 -2.518275976181030273e-01 1.578660160303115845e-01 -1.619717031717300415e-01 -3.613226115703582764e-02 1.075172871351242065e-01 1.005114167928695679e-01 1.547134965658187866e-01 3.283900916576385498e-01 -1.805573701858520508e-02 -2.933352440595626831e-02 -1.841785311698913574e-01 6.757305562496185303e-02 -1.792904175817966461e-02 -6.586598604917526245e-02 -7.032825797796249390e-02 6.139501929283142090e-02 1.808119118213653564e-01 4.047500714659690857e-02
1.584533154964447021e-01 2.863501310348510742e-01 7.504069712013006210e-03 2.743450105190277100e-01 -2.099565863609313965e-01 -8.034310489892959595e-02 1.108876019716262817e-01 -1.197832748293876648e-01 8.730745315551757812e-02 -2.701150178909301758e-01 -2.320266664028167725e-01 -5.527679994702339172e-02 5.692315846681594849e-02 -1.707519739866256714e-01 -1.850545257329940796e-01 4.654599353671073914e-03 -3.858165070414543152e-02 5.894904956221580505e-03 8.023303002119064331e-02 -2.716672793030738831e-02 1.756913065910339355e-01 4.473643898963928223e-01 -2.609314955770969391e-02 2.312498241662979126e-01 -2.831834554672241211e-01 -4.018481820821762085e-02 -1.199322268366813660e-01 -3.394719660282135010e-01 -8.165291696786880493e-02 -7.408454548567533493e-03 -1.451695263385772705e-01 5.627197027206420898e-02
2.167465537786483765e-02 3.041838407516479492e-01 -2.255199849605560303e-01 -1.072290167212486267e-01 6.536754220724105835e-02 -6.760088354349136353e-02 3.132707178592681885e-01 4.496086016297340393e-02 -7.904960215091705322e-02 -3.295885026454925537e-01 -3.746775165200233459e-02 -5.738007277250289917e-02 -4.264686703681945801e-01 -8.070489764213562012e-02 -8.105587959289550781e-02 2.860020473599433899e-02 1.543605048209428787e-02 1.534106880426406860e-01 -7.703970372676849365e-02 9.796360507607460022e-03 1.083086133003234863e-01 4.344038367271423340e-01 8.597683161497116089e-02 7.146091759204864502e-02 -1.099644824862480164e-01 -1.722339391708374023e-01 -1.014780476689338684e-01 -7.285812497138977051e-02 5.283226072788238525e-02 3.375436663627624512e-01 5.293822288513183594e-02 -2.567560411989688873e-02
-2.711476385593414307e-01 2.725964486598968506e-01 8.543373644351959229e-02 1.417404506355524063e-02 -1.115380004048347473e-01 1.255209147930145264e-01 2.954620718955993652e-01 -1.378110423684120178e-02 1.061811596155166626e-01 -1.725465357303619385e-01 -6.480792909860610962e-02 -1.168426219373941422e-02 5.813555791974067688e-02 1.543565541505813599e-01 -3.045464865863323212e-02 1.560232490301132202e-01 -3.533924221992492676e-01 1.816239655017852783e-01 6.849644333124160767e-02 1.073347479104995728e-01 4.184051454067230225e-01 1.328313201665878296e-01 -6.561931967735290527e-02 7.857417315244674683e-02 -1.907976418733596802e-01 -2.317176610231399536e-01 -8.403223752975463867e-02 2.059633731842041016e-01 4.587956890463829041e-02 2.752448022365570068e-01 1.460100859403610229e-01 1.228456273674964905e-01
8.135300129652023315e-02 2.649931423366069794e-02 3.168355226516723633e-01 1.689240932464599609e-01 -2.147076427936553955e-01 -2.627009749412536621e-01 4.467674493789672852e-01 2.979893423616886139e-02 -2.417536079883575439e-01 1.459568887948989868e-01 1.407457739114761353e-01 -8.327428996562957764e-02 1.670540720224380493e-01 1.335339844226837158e-01 4.794657602906227112e-02 -8.192317932844161987e-02 -8.161865174770355225e-02 1.646290570497512817e-01 -2.446145266294479370e-01 -9.574761986732482910e-02 1.876830309629440308e-01 1.380039751529693604e-01 9.566023014485836029e-03 9.606108069419860840e-02 -1.712203472852706909e-01 -2.101378440856933594e-01 -2.079144865274429321e-01 2.089871466159820557e-01 -1.056246832013130188e-01 -1.773549802601337433e-02 1.283252239227294922e-01 -1.795650273561477661e-01
3.118274547159671783e-02 3.540294468402862549e-01 1.229237094521522522e-01 -2.301651239395141602e-02 9.981790184974670410e-02 -5.920945852994918823e-02 3.333363831043243408e-01 2.178329676389694214e-01 1.797268986701965332e-01 -2.730367779731750488e-01 -1.299539357423782349e-01 9.342885762453079224e-02 -1.397947967052459717e-01 -1.752762347459793091e-01 -1.102471351623535156e-01 1.883849650621414185e-01 -1.416022609919309616e-02 2.248383909463882446e-01 -4.861538112163543701e-02 -7.548623532056808472e-02 1.655007451772689819e-01 4.020234942436218262e-01 7.971513271331787109e-02 4.883811622858047485e-02 -1.233996301889419556e-01 -1.515678912401199341e-01 2.420141547918319702e-02 -2.170963883399963379e-01 2.533850073814392090e-02 -7.384066283702850342e-02 3.258833885192871094e-01 2.937800064682960510e-02
-6.136284768581390381e-02 9.728101640939712524e-02 -1.368520408868789673e-01 1.901531778275966644e-02 2.815769612789154053e-01 -3.619164228439331055e-01 2.746532857418060303e-01 -2.128034979104995728e-01 -1.315008997917175293e-01 9.524486213922500610e-02 -1.082600429654121399e-01 1.097959652543067932e-01 -4.025420919060707092e-02 7.655303180217742920e-02 9.439012967050075531e-03 -3.676608204841613770e-01 -1.430659145116806030e-01 3.266268968582153320e-01 -2.018311619758605957e-01 -1.643196642398834229e-01 1.033061519265174866e-01 2.642450034618377686e-01 1.762860454618930817e-02 2.507995069026947021e-01 -1.666134148836135864e-01 -6.223663315176963806e-02 -9.334328770637512207e-02 5.383592844009399414e-02 8.861377090215682983e-02 7.129902392625808716e-02 1.767244786024093628e-01 1.334076374769210815e-01
2.827920913696289062e-01 2.386998236179351807e-01 1.589952707290649414e-01 2.066245675086975098e-02 -1.859538555145263672e-01 -2.542418837547302246e-01 2.343430370092391968e-01 -1.783224493265151978e-01 -1.084949076175689697e-01 -1.447104662656784058e-01 -8.937082439661026001e-02 -1.433855295181274414e-01 3.518409654498100281e-02 3.227351978421211243e-02 -3.992916643619537354e-02 -2.509663999080657959e-01 -2.414801567792892456e-01 1.757129579782485962e-01 1.078125759959220886e-01 -1.278289258480072021e-01 8.402653038501739502e-02 3.816390335559844971e-01 -1.274101994931697845e-02 2.858450114727020264e-01 -7.769174873828887939e-02 -3.160715997219085693e-01 6.777106318622827530e-03 2.594001963734626770e-02 -1.536995470523834229e-01 -7.617860683239996433e-04 3.726671636104583740e-02 -1.997381448745727539e-01
-1.265825796872377396e-02 3.002048134803771973e-01 2.930398881435394287e-01 3.061235547065734863e-01 -2.822981774806976318e-01 4.929602611809968948e-03 2.865743637084960938e-01 1.227797046303749084e-01 1.670667678117752075e-01 -5.168392881751060486e-02 -1.257320046424865723e-01 5.961884930729866028e-02 -2.612322568893432617e-01 1.681755334138870239e-01 8.176191896200180054e-02 2.481343224644660950e-02 1.790949259884655476e-03 4.055660665035247803e-01 -1.257547736167907715e-01 -4.889165610074996948e-02 9.796319901943206787e-02 1.912951469421386719e-01 1.053552478551864624e-01 -1.895173788070678711e-01 1.982746459543704987e-02 -5.788019299507141113e-02 -2.337525598704814911e-03 -1.833103597164154053e-02 -1.554620414972305298e-01 2.805590629577636719e-01 7.999873161315917969e-02 1.008958742022514343e-01
-4.275789856910705566e-01 3.636232018470764160e-01 2.457678467035293579e-01 -4.784807562828063965e-02 -8.020265400409698486e-02 -2.997069656848907471e-01 1.610252112150192261e-01 -8.472838252782821655e-02 -3.516534566879272461e-01 1.424300819635391235e-01 1.655064523220062256e-01 -8.452575653791427612e-02 4.292200878262519836e-02 -6.040896102786064148e-02 -1.289371997117996216e-01 1.033386960625648499e-01 -1.297918241471052170e-02 -2.786782681941986084e-01 -2.436399757862091064e-01 1.202858313918113708e-01 1.577893048524856567e-01 1.225059702992439270e-01 -1.070762891322374344e-02 -5.752759799361228943e-02 -1.226245239377021790e-01 -1.284768581390380859e-01 2.098247595131397247e-02 -8.176846057176589966e-02 -1.851355284452438354e-01 6.334128230810165405e-02 6.505239009857177734e-02 7.377497106790542603e-02
-1.440761536359786987e-01 4.388046562671661377e-01 3.328616619110107422e-01 1.617542207241058350e-01 -7.549407333135604858e-02 4.976985976099967957e-02 1.927389353513717651e-01 -8.417911827564239502e-02 -2.026726305484771729e-01 -1.060963869094848633e-01 -5.724214389920234680e-02 1.862713992595672607e-01 7.836455479264259338e-03 1.041768863797187805e-01 -9.106269478797912598e-02 1.569183468818664551e-01 -8.633551001548767090e-02 1.231821030378341675e-01 -1.131102666258811951e-01 -6.771901994943618774e-02 1.929516941308975220e-01 1.676377654075622559e-01 -3.317990899085998535e-02 2.533170580863952637e-01 -3.487896919250488281e-01 -1.879500225186347961e-02 -1.343087702989578247e-01 -3.174104690551757812e-01 1.450837850570678711e-01 8.018075674772262573e-02 -9.096461534500122070e-02 1.265892982482910156e-01
-1.767599731683731079e-01 4.092277586460113525e-01 2.097945809364318848e-01 5.128785222768783569e-02 -1.226922646164894104e-01 4.311483725905418396e-02 1.343817859888076782e-01 2.046362729743123055e-03 -1.886647194623947144e-01 -1.037779729813337326e-02 1.042639985680580139e-01 1.563088744878768921e-01 -3.177804127335548401e-02 -1.399021148681640625e-01 -1.361980140209197998e-01 9.025498479604721069e-02 -8.693499118089675903e-02 1.163572072982788086e-01 -1.370454728603363037e-01 1.038638129830360413e-01 1.689667701721191406e-01 1.469376385211944580e-01 -5.352664738893508911e-02 8.681984990835189819e-02 -4.278890788555145264e-01 -1.691413223743438721e-01 -6.622359901666641235e-02 -4.005930721759796143e-01 8.159621059894561768e-02 2.500186562538146973e-01 -4.451030865311622620e-02 2.060818821191787720e-01
-3.455377519130706787e-01 2.127274423837661743e-01 6.153389066457748413e-02 3.160764873027801514e-01 1.345601305365562439e-02 1.243482157588005066e-02 -9.824331849813461304e-02 -9.561902284622192383e-02 -4.915093481540679932e-01 2.180900573730468750e-01 -1.990994662046432495e-01 1.005924716591835022e-01 1.051779612898826599e-01 2.607751488685607910e-01 -9.903449565172195435e-02 6.096913293004035950e-02 -3.272021412849426270e-01 -1.585762365721166134e-03 -1.299081444740295410e-01 -1.070453599095344543e-01 1.806260347366333008e-01 1.267105042934417725e-01 8.957005292177200317e-02 1.452552434056997299e-02 -1.380668133497238159e-01 -1.491821706295013428e-01 2.218782901763916016e-03 -9.293124824762344360e-02 1.395510137081146240e-01 1.157383546233177185e-01 8.447928354144096375e-03 -7.629202306270599365e-02
-5.349179729819297791e-02 3.941919207572937012e-01 2.286872267723083496e-01 2.390356808900833130e-01 -7.588070631027221680e-02 -5.071895942091941833e-02 1.464916318655014038e-01 -7.177881151437759399e-02 -2.177768386900424957e-02 -1.897433847188949585e-01 6.337732076644897461e-02 7.442294806241989136e-02 1.255732178688049316e-01 -1.523510664701461792e-01 -1.078476160764694214e-01 1.436165422201156616e-01 -5.578177049756050110e-02 4.232473671436309814e-02 -1.588272601366043091e-01 2.078589946031570435e-01 3.681623637676239014e-01 2.321118712425231934e-01 1.984455138444900513e-01 1.592407524585723877e-01 -2.354566454887390137e-01 -1.352080982178449631e-02 -3.728722780942916870e-02 -3.914997577667236328e-01 -7.997494190931320190e-02 -1.553712189197540283e-01 -8.156073093414306641e-02 7.168751209974288940e-02
-3.063143193721771240e-01 1.424188017845153809e-01 1.465479284524917603e-01 3.816685676574707031e-01 8.977753669023513794e-02 -5.392050370573997498e-02 1.437709033489227295e-01 3.450485467910766602e-01 -1.838958859443664551e-01 -8.429772406816482544e-02 9.999600052833557129e-02 -1.581968367099761963e-01 -1.417686883360147476e-02 1.446814984083175659e-01 -6.168946996331214905e-02 1.785820275545120239e-01 -1.433514244854450226e-02 -1.721348017454147339e-01 1.768625378608703613e-01 1.170701347291469574e-02 1.261857300996780396e-01 3.754487335681915283e-01 1.010061725974082947e-01 2.083738297224044800e-01 -2.986348867416381836e-01 8.493193984031677246e-02 -1.098286062479019165e-01 -1.160289421677589417e-01 -7.066426426172256470e-02 -9.554213285446166992e-02 -1.150506883859634399e-01 -1.192710474133491516e-01
-3.294675648212432861e-01 1.446363776922225952e-01 1.624086797237396240e-01 3.061153888702392578e-01 -9.141928516328334808e-03 -8.406192064285278320e-02 2.190513759851455688e-01 2.817800827324390411e-02 -1.682846546173095703e-01 2.758314013481140137e-01 2.387284785509109497e-01 2.246736586093902588e-01 -7.689362019300460815e-02 -6.267128884792327881e-02 -2.096697092056274414e-01 9.648688882589340210e-02 -1.884080618619918823e-01 -7.366922218352556229e-03 1.248189732432365417e-01 1.851692050695419312e-01 3.576869666576385498e-01 2.528046369552612305e-01 1.177043914794921875e-01 5.620511993765830994e-02 7.386296242475509644e-02 -1.516952812671661377e-01 1.983007937669754028e-01 3.588573262095451355e-02 8.811720460653305054e-02 -2.948217839002609253e-02 1.099284216761589050e-01 1.883022934198379517e-01
1.410342305898666382e-01 2.272975891828536987e-01 1.764818876981735229e-01 1.077142432332038879e-01 -2.689098715782165527e-01 6.261538714170455933e-02 1.156049296259880066e-01 1.290001124143600464e-01 -1.295686215162277222e-01 -4.072948992252349854e-01 -1.371964365243911743e-01 8.431139588356018066e-02 4.724005982279777527e-02 -1.761613935232162476e-01 -2.108134031295776367e-01 -3.273664712905883789e-01 -1.000247374176979065e-01 1.342420876026153564e-01 -5.245733261108398438e-02 -4.515743628144264221e-02 3.450512886047363281e-01 1.059380620718002319e-01 2.560392916202545166e-01 4.279123619198799133e-02 -2.591370046138763428e-01 -1.866389513015747070e-01 1.731574162840843201e-02 -2.026041150093078613e-01 -6.681936979293823242e-02 -1.969517394900321960e-02 -8.472184836864471436e-02 1.105037797242403030e-02
2.490090951323509216e-02 6.072310358285903931e-02 1.326469033956527710e-01 2.197384089231491089e-01 1.729824244976043701e-01 -9.533800929784774780e-02 3.730576932430267334e-01 -1.985640078783035278e-01 -2.625795304775238037e-01 -1.778250001370906830e-02 2.290870398283004761e-01 -1.299686580896377563e-01 -1.155110727995634079e-02 1.521196588873863220e-02 2.022760063409805298e-01 -8.171266317367553711e-02 -3.132339417934417725e-01 1.104661300778388977e-01 1.222421694546937943e-02 4.803683608770370483e-02 6.708581000566482544e-02 2.316170632839202881e-01 2.465050965547561646e-01 1.869357675313949585e-01 -2.328323125839233398e-01 -3.828845322132110596e-01 -4.715140536427497864e-02 1.096106916666030884e-01 -1.997003555297851562e-01 -1.187408436089754105e-02 5.106994509696960449e-02 -3.599393740296363831e-02
-1.770614534616470337e-01 3.568185567855834961e-01 1.857206076383590698e-01 1.817204989492893219e-02 -6.113995984196662903e-02 1.588027225807309151e-03 2.216465473175048828e-01 -4.535463824868202209e-02 -2.335099279880523682e-01 -1.248119026422500610e-02 -1.102455183863639832e-01 2.728470265865325928e-01 -1.188447624444961548e-01 8.192436769604682922e-03 -3.540842561051249504e-03 1.093469709157943726e-01 -1.928440630435943604e-01 4.566536843776702881e-02 -2.422011494636535645e-01 -8.812663704156875610e-02 1.346717029809951782e-01 5.406992137432098389e-02 2.167657315731048584e-01 1.128677204251289368e-01 -3.284791111946105957e-01 -7.408171892166137695e-02 -1.830242723226547241e-01 -3.113131225109100342e-01 1.355835497379302979e-01 2.457572519779205322e-01 -8.200590312480926514e-02 2.614316344261169434e-01
-1.504354476928710938e-01 3.486121296882629395e-01 1.442576944828033447e-01 1.768570691347122192e-01 -5.747401714324951172e-02 -6.117436662316322327e-02 2.511162757873535156e-01 -1.336743235588073730e-01 -1.134850978851318359e-01 -1.225978359580039978e-01 -2.046319656074047089e-02 3.584910035133361816e-01 -4.348167032003402710e-02 -3.940396010875701904e-03 -6.220233067870140076e-02 3.674672916531562805e-03 -1.355797350406646729e-01 4.761736467480659485e-02 -1.677377820014953613e-01 -4.244617593940347433e-04 2.503744065761566162e-01 1.646626442670822144e-01 -1.073688790202140808e-01 1.012843549251556396e-01 -2.839151918888092041e-01 -1.191464662551879883e-01 -1.157453209161758423e-01 -3.601751327514648438e-01 2.109742611646652222e-01 1.505161672830581665e-01 -6.301168818026781082e-03 2.960388362407684326e-01
8.483196049928665161e-02 4.086256325244903564e-01 1.567566096782684326e-01 2.167033702135086060e-01 -9.909491986036300659e-02 -2.010740190744400024e-01 1.102022975683212280e-01 -5.181615054607391357e-02 6.892094761133193970e-02 -2.796293050050735474e-02 -3.354745805263519287e-01 -1.386435925960540771e-01 6.243914365768432617e-02 -5.166456475853919983e-02 -1.715114861726760864e-01 8.656977117061614990e-02 -3.922962546348571777e-01 6.151299923658370972e-02 -9.342806041240692139e-02 -3.150311410427093506e-01 1.547862216830253601e-02 1.242619901895523071e-01 2.080571502447128296e-01 3.865301609039306641e-02 8.716268092393875122e-02 -2.848107218742370605e-01 -2.494146302342414856e-02 1.153943762183189392e-01 1.388177275657653809e-01 1.977958828210830688e-01 1.389959156513214111e-01 -4.424976184964179993e-02
2.342172116041183472e-01 3.209428787231445312e-01 -2.772642672061920166e-01 5.263998173177242279e-03 -1.675295382738113403e-01 2.265147119760513306e-02 1.960158646106719971e-01 -5.949109047651290894e-02 -1.263308376073837280e-01 -1.292416751384735107e-01 -3.781535103917121887e-02 5.039162468165159225e-03 1.757872663438320160e-02 -1.839214563369750977e-01 -1.218755096197128296e-01 5.279352888464927673e-02 -2.054559886455535889e-01 1.364619731903076172e-01 -2.007693052291870117e-01 -4.766647145152091980e-02 2.458775639533996582e-01 1.188116222620010376e-01 7.400237023830413818e-02 6.154602393507957458e-02 -1.454906761646270752e-01 -4.238695204257965088e-01 2.377325147390365601e-01 -7.587889581918716431e-02 -7.376961410045623779e-02 3.486171066761016846e-01 1.750386804342269897e-01 -2.875077351927757263e-02
8.672805130481719971e-02 4.090539515018463135e-01 1.314394921064376831e-01 2.204063087701797485e-01 -3.210577368736267090e-01 7.885944843292236328e-02 1.258736103773117065e-01 5.448609590530395508e-02 -2.019369155168533325e-01 -2.001397758722305298e-01 5.672231689095497131e-02 9.864412993192672729e-02 -5.053681507706642151e-02 -2.091186642646789551e-01 -2.021523863077163696e-01 1.278264541178941727e-02 -9.068711660802364349e-03 -6.473248451948165894e-02 -1.992485970258712769e-01 1.503129862248897552e-02 2.812680006027221680e-01 3.529583290219306946e-02 2.443332821130752563e-01 1.886872500181198120e-01 -2.821117043495178223e-01 -1.063554510474205017e-01 4.869866743683815002e-02 -1.581729054450988770e-01 -2.068672180175781250e-01 -2.069842964410781860e-01 1.604420691728591919e-01 2.381980232894420624e-02
-2.826372981071472168e-01 1.932283341884613037e-01 -1.818451099097728729e-02 1.149787567555904388e-02 -1.302430778741836548e-01 2.375858835875988007e-02 3.150130808353424072e-01 -3.369113057851791382e-02 -5.656718462705612183e-02 -1.263495981693267822e-01 -6.115415692329406738e-02 7.197932898998260498e-02 -2.324077934026718140e-01 7.192700356245040894e-02 6.993424892425537109e-02 -2.789869606494903564e-01 -9.518095105886459351e-02 -2.375840395689010620e-01 -1.140679046511650085e-01 1.511293351650238037e-01 1.125736087560653687e-01 2.346322387456893921e-01 -1.389041841030120850e-01 2.610020339488983154e-02 -1.808516979217529297e-01 -3.729776144027709961e-01 -7.004626095294952393e-02 2.403415143489837646e-01 -3.446443974971771240e-01 1.343686692416667938e-02 2.164134234189987183e-01 7.127764075994491577e-02
-6.043218821287155151e-02 2.349762767553329468e-01 2.118610143661499023e-01 2.137714624404907227e-01 -1.988838911056518555e-01 -1.852020919322967529e-01 2.012864798307418823e-01 2.866189181804656982e-01 -9.394730627536773682e-02 9.930889308452606201e-02 -3.837043792009353638e-02 -9.367605298757553101e-02 3.600305353756994009e-04 3.833944723010063171e-02 3.101548552513122559e-02 -6.666354089975357056e-02 -6.157785654067993164e-02 3.126106560230255127e-01 9.489121288061141968e-02 2.241824865341186523e-01 1.370746791362762451e-01 3.085888326168060303e-01 2.634349763393402100e-01 -1.748712360858917236e-01 -1.066702678799629211e-01 3.024062141776084900e-02 8.184894919395446777e-02 2.216440066695213318e-02 1.341800838708877563e-01 3.724938631057739258e-01 -2.587216496467590332e-01 -1.635569334030151367e-02
3.589851781725883484e-02 2.931974828243255615e-01 2.701130509376525879e-01 -1.782583445310592651e-01 -2.170500159263610840e-01 -7.544619590044021606e-02 2.694356739521026611e-01 -1.659266799688339233e-01 -2.983171641826629639e-01 -1.267558783292770386e-01 2.839627675712108612e-02 -1.039597839117050171e-01 6.779124587774276733e-02 5.135999619960784912e-02 4.821999371051788330e-02 -1.088011562824249268e-01 -6.033329293131828308e-02 -5.838029459118843079e-02 3.220450878143310547e-01 -2.055272459983825684e-01 1.996768638491630554e-02 4.092820882797241211e-01 1.136006787419319153e-01 1.112393438816070557e-01 -1.017775386571884155e-01 6.887923181056976318e-02 -2.587855160236358643e-01 -1.165724173188209534e-01 -1.016020104289054871e-01 -1.667012460529804230e-02 2.029088586568832397e-01 1.529095172882080078e-01
1.331277042627334595e-01 3.536750674247741699e-01 -1.601053588092327118e-02 2.939572036266326904e-01 -2.895721495151519775e-01 -6.603541225194931030e-02 7.899531722068786621e-02 -1.888936161994934082e-01 -6.319307535886764526e-02 -2.154562920331954956e-01 -1.946210712194442749e-01 -2.837166488170623779e-01 8.164815604686737061e-03 -1.000234205275774002e-02 -1.437266170978546143e-01 -1.414853781461715698e-01 -1.541562825441360474e-01 -1.449962407350540161e-01 -1.104439422488212585e-01 2.314129620790481567e-01 -4.193009808659553528e-02 1.599553525447845459e-01 3.626099973917007446e-02 -1.330025494098663330e-01 -2.315182089805603027e-01 -2.212475240230560303e-01 1.373380720615386963e-01 1.913781277835369110e-02 -1.718987673521041870e-01 2.773682773113250732e-01 1.964628696441650391e-01 8.375655859708786011e-02
2.641521692276000977e-01 3.112095594406127930e-01 1.926411874592304230e-02 1.753075718879699707e-01 -6.499213725328445435e-02 -3.023459762334823608e-02 3.952652812004089355e-01 1.216074004769325256e-01 1.420120745897293091e-01 5.146595835685729980e-02 -6.944714579731225967e-03 -1.684385240077972412e-01 -1.232396215200424194e-01 1.368307918310165405e-01 -5.387201905250549316e-02 2.124589085578918457e-01 -8.972823619842529297e-02 3.560234308242797852e-01 -2.327687442302703857e-01 2.287121303379535675e-02 9.365398436784744263e-02 2.267176806926727295e-01 1.437995880842208862e-01 -1.616314649581909180e-01 -8.008754998445510864e-02 -2.630668580532073975e-01 -1.721852421760559082e-01 -2.822802402079105377e-03 7.618901878595352173e-02 2.791680991649627686e-01 -5.132883414626121521e-02 6.919807940721511841e-02
-2.726986408233642578e-01 1.983950436115264893e-01 1.540331542491912842e-01 4.540185630321502686e-02 1.588812284171581268e-02 -1.085130572319030762e-01 2.746931612491607666e-01 -3.872187435626983643e-02 6.672257184982299805e-02 -7.865568622946739197e-03 -2.356568351387977600e-02 2.337885946035385132e-01 1.478491872549057007e-01 2.576310336589813232e-01 2.236876077950000763e-02 -1.958279758691787720e-01 -9.906466305255889893e-02 2.249038815498352051e-01 -2.636384069919586182e-01 -5.639610067009925842e-02 3.386410698294639587e-02 4.256204366683959961e-01 -2.207407802343368530e-01 2.968041002750396729e-01 -2.072628438472747803e-01 -1.162074878811836243e-01 -1.313955038785934448e-01 -8.428169786930084229e-02 -1.886070072650909424e-01 -1.749280467629432678e-02 1.188186183571815491e-01 -4.085234925150871277e-02
2.096227556467056274e-01 3.657162189483642578e-01 -3.943166136741638184e-02 3.677098751068115234e-01 -1.103071644902229309e-01 -1.030818372964859009e-01 7.473873347043991089e-02 -1.848916560411453247e-01 -1.971499323844909668e-01 -1.578112542629241943e-01 -1.233408674597740173e-01 -1.097758412361145020e-01 1.065638586878776550e-01 -2.341839522123336792e-01 -2.474951744079589844e-01 1.383218318223953247e-01 -1.846076101064682007e-01 9.410484135150909424e-02 -1.105677708983421326e-01 1.451961845159530640e-01 2.463470548391342163e-01 1.838069558143615723e-01 1.974447816610336304e-01 2.017157673835754395e-01 -2.399990558624267578e-01 -1.077653840184211731e-02 -9.491568198427557945e-04 -2.354352325201034546e-01 -1.078774482011795044e-01 6.780733913183212280e-02 -4.418398439884185791e-02 -6.030566990375518799e-02
-1.185676306486129761e-01 1.926911920309066772e-01 1.080578751862049103e-02 -5.461182817816734314e-02 1.623753905296325684e-01 2.893761545419692993e-02 2.799882590770721436e-01 7.016879040747880936e-03 -1.320400089025497437e-01 -2.677717804908752441e-01 -1.963496655225753784e-01 1.188317686319351196e-01 3.355977684259414673e-02 -6.826271116733551025e-02 -2.241021543741226196e-01 2.133198268711566925e-02 -1.070672869682312012e-01 1.702996790409088135e-01 -1.774897426366806030e-01 -1.463360339403152466e-01 4.920754730701446533e-01 7.363673299551010132e-02 -1.259973943233489990e-01 1.970331519842147827e-01 -3.277596086263656616e-02 -2.132174968719482422e-01 -2.938113547861576080e-02 1.259173750877380371e-01 -1.704109609127044678e-01 2.996056079864501953e-01 2.491479963064193726e-01 4.495055601000785828e-02
-1.896192729473114014e-01 -9.835457429289817810e-03 -5.444775521755218506e-02 1.714831292629241943e-01 1.346568614244461060e-01 -1.439860910177230835e-01 2.365477979183197021e-01 -1.198195591568946838e-01 -2.125943750143051147e-01 1.278560161590576172e-01 3.874877840280532837e-02 1.335274875164031982e-01 1.352344602346420288e-01 2.737743081524968147e-03 -4.887161776423454285e-02 -3.289162218570709229e-01 -2.147318571805953979e-01 1.425317376852035522e-01 -1.481894701719284058e-01 -1.527353525161743164e-01 1.941012293100357056e-01 3.362801671028137207e-01 8.505126833915710449e-02 -1.693226583302021027e-02 -1.358569264411926270e-01 -2.779048867523670197e-02 -2.718863189220428467e-01 3.454559445381164551e-01 -2.146463245153427124e-01 9.216982126235961914e-02 4.111270606517791748e-02 2.718690335750579834e-01
5.902047827839851379e-02 -6.366343796253204346e-02 -7.733799051493406296e-03 1.939288228750228882e-01 -3.993588685989379883e-02 -3.145505785942077637e-01 2.905573248863220215e-01 -1.858055442571640015e-01 -2.316517010331153870e-02 7.098833471536636353e-02 -6.370760500431060791e-02 1.698937267065048218e-01 -7.480714470148086548e-02 2.810529470443725586e-01 -1.357470005750656128e-01 -4.499730840325355530e-02 -1.912255957722663879e-02 2.342716306447982788e-01 2.228283137083053589e-01 -2.056168764829635620e-01 2.321858555078506470e-01 2.523211240768432617e-01 -5.304917693138122559e-03 -6.436783354729413986e-03 -3.394703269004821777e-01 -1.700726002454757690e-01 1.008930988609790802e-02 4.010506346821784973e-02 2.051274105906486511e-02 6.950404495000839233e-02 -1.669956296682357788e-01 3.846219182014465332e-01
-5.977386981248855591e-02 1.896999478340148926e-01 9.525018930435180664e-02 7.959460467100143433e-02 -8.889492601156234741e-02 1.589337587356567383e-01 2.979293465614318848e-01 5.327042937278747559e-02 6.191330030560493469e-02 -1.475165784358978271e-01 4.089640825986862183e-02 -1.464664787054061890e-01 1.342196613550186157e-01 -1.324435025453567505e-01 2.122819423675537109e-02 -3.456937074661254883e-01 -4.568660855293273926e-01 1.837177872657775879e-01 -4.847601801156997681e-02 8.229379355907440186e-02 1.455868184566497803e-01 8.662305772304534912e-02 1.267929375171661377e-01 5.082906037569046021e-02 -2.255571484565734863e-01 2.995948679745197296e-02 -3.608596026897430420e-01 -1.402660459280014038e-01 -1.338659673929214478e-01 1.064728051424026489e-01 2.199013829231262207e-01 1.944217681884765625e-01
-2.262656986713409424e-01 -4.757869616150856018e-02 -8.330959081649780273e-02 1.198310628533363342e-01 -3.055789470672607422e-01 -1.067099124193191528e-01 3.555410504341125488e-01 -9.647411108016967773e-02 -7.086648046970367432e-02 8.539078384637832642e-02 -1.336499303579330444e-01 -9.398917853832244873e-02 -4.853452090173959732e-03 4.254922270774841309e-02 2.719314694404602051e-01 7.032656669616699219e-02 1.385455131530761719e-01 1.180973276495933533e-01 1.648332551121711731e-02 4.114937409758567810e-02 1.778257638216018677e-01 3.761901259422302246e-01 1.378479599952697754e-01 2.508891522884368896e-01 -2.660335898399353027e-01 -1.042759642004966736e-01 -7.203515619039535522e-02 2.115014642477035522e-01 -1.070044562220573425e-01 3.052920997142791748e-01 1.285456269979476929e-01 1.485927999019622803e-01
-3.386878222227096558e-02 2.449191659688949585e-01 -1.470096856355667114e-01 2.205207645893096924e-01 -3.055801689624786377e-01 -1.662874519824981689e-01 9.741549193859100342e-02 1.146526709198951721e-01 -9.712608903646469116e-02 -2.642897963523864746e-01 1.686333119869232178e-02 1.283020377159118652e-01 -1.473361440002918243e-02 7.062584906816482544e-02 1.705727875232696533e-01 -4.946067556738853455e-02 -2.568694390356540680e-02 -1.952878087759017944e-01 -2.927462458610534668e-01 -1.186879798769950867e-01 1.058388352394104004e-01 5.635545849800109863e-01 -4.619813710451126099e-02 8.021893352270126343e-02 -2.677907347679138184e-01 3.334079310297966003e-02 -1.107851415872573853e-01 -5.266937986016273499e-02 -1.013807952404022217e-01 -1.218094602227210999e-01 1.548639591783285141e-02 5.486302822828292847e-02
-4.895979166030883789e-02 5.174125358462333679e-02 6.066763773560523987e-02 1.650565862655639648e-01 1.156417652964591980e-01 -1.586378216743469238e-01 3.161913752555847168e-01 -4.721525683999061584e-02 -1.264214068651199341e-01 1.519212219864130020e-02 1.320083737373352051e-01 -9.230581670999526978e-02 2.533318102359771729e-01 1.338273584842681885e-01 -1.008152514696121216e-01 -2.186985760927200317e-01 -7.546780258417129517e-02 2.403807938098907471e-01 -1.436814218759536743e-01 2.893786132335662842e-01 2.079542428255081177e-01 2.637176811695098877e-01 4.027565941214561462e-02 -1.174251269549131393e-02 -1.607736051082611084e-01 -2.394679486751556396e-01 -2.691072225570678711e-01 -3.422239050269126892e-02 -2.533336877822875977e-01 -9.811678528785705566e-02 8.164619654417037964e-02 3.483510911464691162e-01
7.454710453748703003e-02 1.292736232280731201e-01 3.902351483702659607e-02 1.573427021503448486e-01 -2.490490972995758057e-01 -9.258532524108886719e-02 1.065728217363357544e-01 -4.266769066452980042e-02 -2.396683394908905029e-01 -2.229970842599868774e-01 -3.032679855823516846e-02 3.457807898521423340e-01 2.832935750484466553e-02 -9.478885680437088013e-02 -1.138871014118194580e-01 3.292648866772651672e-02 -4.083948433399200439e-01 -9.953878819942474365e-02 1.030028890818357468e-02 -3.135346248745918274e-02 -6.105275452136993408e-02 3.424087166786193848e-01 1.110148578882217407e-01 -4.352723807096481323e-02 -8.993452787399291992e-02 -2.260153591632843018e-01 -2.629577554762363434e-02 -3.363187015056610107e-01 -2.355667948722839355e-01 2.467005401849746704e-01 -6.575213372707366943e-02 -9.776733070611953735e-02
-1.069035828113555908e-01 -1.917097717523574829e-02 2.675124444067478180e-02 2.352784574031829834e-02 2.700161747634410858e-02 -1.839421689510345459e-01 1.776066124439239502e-01 -1.860003545880317688e-02 -1.414078623056411743e-01 2.984251268208026886e-02 -2.687131287530064583e-03 1.867990791797637939e-01 2.259918600320816040e-01 2.834817394614219666e-02 -2.468933612108230591e-01 -2.801949679851531982e-01 -1.945264041423797607e-01 8.765515685081481934e-02 -7.643096894025802612e-02 -1.374669075012207031e-01 2.353734821081161499e-01 2.563995122909545898e-01 2.441928349435329437e-02 2.526416182518005371e-01 -1.530304849147796631e-01 -2.121733278036117554e-01 -3.627333641052246094e-01 2.659235298633575439e-01 -6.904678791761398315e-02 2.858828306198120117e-01 2.082818597555160522e-01 1.300724148750305176e-01
2.220357954502105713e-01 4.153900146484375000e-01 -4.327106103301048279e-02 2.081524133682250977e-01 -2.488703876733779907e-01 -2.140983790159225464e-01 4.160615205764770508e-01 1.375888288021087646e-01 -9.667734056711196899e-02 -1.083637103438377380e-01 3.442332744598388672e-01 -1.020909622311592102e-01 9.336020797491073608e-02 -3.156670555472373962e-02 -2.379498258233070374e-02 5.271926056593656540e-03 -1.779294200241565704e-02 7.766017317771911621e-02 -1.663063280284404755e-02 -1.622412912547588348e-02 -1.180124375969171524e-02 9.556788206100463867e-02 8.046454191207885742e-02 6.399129331111907959e-02 -2.350754737854003906e-01 9.983651340007781982e-02 -1.719697751104831696e-02 -2.485337108373641968e-01 -1.114983558654785156e-01 2.693091332912445068e-01 -5.205389112234115601e-02 -1.764466762542724609e-01
-1.703114509582519531e-01 5.763253942131996155e-02 9.268131107091903687e-02 1.726234406232833862e-01 1.466448009014129639e-01 -1.754072606563568115e-01 6.821718811988830566e-02 -1.594942957162857056e-01 -4.089910537004470825e-02 1.080314293503761292e-01 1.109574586153030396e-01 -9.719706326723098755e-02 7.821986079216003418e-02 6.078408285975456238e-02 2.315088361501693726e-01 1.371229765936732292e-03 -3.030124604701995850e-01 -1.860334910452365875e-02 -1.581377536058425903e-01 -1.455857008695602417e-01 2.576541602611541748e-01 4.829732775688171387e-01 -1.296612806618213654e-02 5.576165765523910522e-02 -3.825522065162658691e-01 -2.636434137821197510e-01 -7.657778263092041016e-02 1.476502567529678345e-01 -2.131919562816619873e-01 -4.855060204863548279e-02 9.956900030374526978e-02 7.663949579000473022e-02
-1.560971587896347046e-01 2.064148336648941040e-01 4.480391368269920349e-02 2.388841360807418823e-01 -1.326359109953045845e-03 3.973457217216491699e-02 2.270871773362159729e-02 -7.234690338373184204e-02 -1.537453383207321167e-01 2.039055675268173218e-01 -4.010781645774841309e-03 1.501042097806930542e-01 6.032222136855125427e-02 -1.487650871276855469e-01 1.001975610852241516e-01 -3.726080432534217834e-02 -1.149285733699798584e-01 -1.666948497295379639e-01 -1.166529953479766846e-01 2.721328288316726685e-02 3.684613108634948730e-01 1.941606253385543823e-01 5.606355145573616028e-02 -2.072674594819545746e-02 -4.947564601898193359e-01 -2.620970904827117920e-01 -1.292280014604330063e-02 -2.546304166316986084e-01 1.071570366621017456e-01 -6.183549761772155762e-02 1.297583431005477905e-01 3.140985965728759766e-01
6.503318995237350464e-02 3.823178410530090332e-01 1.686403155326843262e-01 -6.830157339572906494e-02 -1.251779124140739441e-02 -3.896590322256088257e-02 1.685908585786819458e-01 1.251065135002136230e-01 -3.450529277324676514e-01 -4.816640913486480713e-02 -8.606700599193572998e-02 -8.977735787630081177e-02 -3.922669589519500732e-02 -8.207970112562179565e-02 4.129974916577339172e-02 -1.690197438001632690e-01 -3.173007071018218994e-02 9.000289440155029297e-02 -6.482953578233718872e-02 -1.774314641952514648e-01 1.434168815612792969e-01 1.959721148014068604e-01 1.675370186567306519e-01 -3.161640465259552002e-02 1.499019749462604523e-02 -6.922457367181777954e-02 -1.934806704521179199e-01 4.265970587730407715e-01 -2.834573388099670410e-01 2.682538926601409912e-01 1.327569484710693359e-01 2.610524296760559082e-01
1.403664648532867432e-01 4.591752290725708008e-01 -2.529627270996570587e-02 7.692708820104598999e-02 -2.819513082504272461e-01 2.266721427440643311e-02 -1.015132293105125427e-02 -6.580405682325363159e-02 3.914072364568710327e-02 -1.831774562597274780e-01 -1.111388951539993286e-01 -9.403860569000244141e-02 -3.606090322136878967e-02 1.929975859820842743e-02 -2.638438045978546143e-01 1.077831014990806580e-01 1.098335385322570801e-01 1.089180931448936462e-01 -2.966821193695068359e-01 -7.920043170452117920e-02 1.232077032327651978e-01 2.018848359584808350e-01 2.519205808639526367e-01 7.299081981182098389e-02 -7.336751371622085571e-02 -3.832832276821136475e-01 1.013968363404273987e-01 -1.556061804294586182e-01 -1.331184953451156616e-01 1.962037980556488037e-01 -6.870628893375396729e-02 2.204547524452209473e-01
-1.345552057027816772e-01 2.385866343975067139e-01 2.204971313476562500e-01 7.986173732206225395e-04 -2.175031751394271851e-01 -1.755445152521133423e-01 1.553000807762145996e-01 -4.436995461583137512e-02 -4.538787901401519775e-02 -1.873187422752380371e-01 1.542564779520034790e-01 -4.569603130221366882e-03 1.159462630748748779e-01 -9.847914427518844604e-02 -2.278293669223785400e-01 -1.996050924062728882e-01 6.064436957240104675e-02 2.195172607898712158e-01 1.462862244807183743e-03 -2.245448678731918335e-01 4.044750705361366272e-02 3.889480829238891602e-01 2.518084049224853516e-01 2.036631256341934204e-01 -1.550968587398529053e-01 -4.009675383567810059e-01 6.271411478519439697e-02 1.178763136267662048e-01 5.849872250109910965e-03 -6.036319583654403687e-02 -6.294554471969604492e-02 -1.609288156032562256e-01
-2.483071573078632355e-02 1.801901459693908691e-01 -8.449329435825347900e-02 4.381554573774337769e-02 -2.435526847839355469e-01 -7.182276993989944458e-02 2.894272804260253906e-01 -1.960352808237075806e-01 4.233829677104949951e-02 -8.743259310722351074e-02 -9.772123396396636963e-02 -2.791500277817249298e-02 -3.095339536666870117e-01 1.467764824628829956e-01 1.688222438097000122e-01 -2.145068794488906860e-01 -1.897314935922622681e-01 8.731066435575485229e-02 2.320153079926967621e-02 1.716367155313491821e-01 4.005836695432662964e-02 3.982438743114471436e-01 1.028636991977691650e-01 2.830079495906829834e-01 -1.237350106239318848e-01 -4.221651852130889893e-01 -1.471939533948898315e-01 -1.072391420602798462e-01 -5.140872299671173096e-02 -3.207537904381752014e-02 -5.551842972636222839e-02 3.996300324797630310e-02
-1.869052052497863770e-01 7.790417224168777466e-02 -8.854568749666213989e-02 3.967201709747314453e-02 -5.986541882157325745e-02 -2.073678821325302124e-01 2.590987682342529297e-01 -1.177841704338788986e-02 -1.854230761528015137e-01 8.360633626580238342e-03 -4.361969605088233948e-02 1.308918893337249756e-01 -1.415179073810577393e-01 -6.814166903495788574e-03 9.102583676576614380e-02 -3.053704500198364258e-01 -2.396275699138641357e-01 -1.347862277179956436e-02 -2.540929913520812988e-01 1.681518703699111938e-01 9.501658380031585693e-02 1.062798947095870972e-01 2.197145484387874603e-02 4.114094674587249756e-01 -1.284955739974975586e-01 -3.108856379985809326e-01 -2.903346121311187744e-01 5.721971392631530762e-02 -3.374607563018798828e-01 3.543301671743392944e-02 3.498443588614463806e-02 5.509715154767036438e-02
-9.476668387651443481e-02 4.576238095760345459e-01 1.198334395885467529e-01 2.904953062534332275e-01 -1.974671930074691772e-01 1.753227412700653076e-01 1.812879294157028198e-01 2.154030352830886841e-01 -6.431062240153551102e-03 -1.446404010057449341e-01 1.985087804496288300e-02 -9.446476399898529053e-02 2.481525577604770660e-02 -1.031095385551452637e-01 -1.006392389535903931e-01 -7.868002355098724365e-02 3.467061743140220642e-02 -1.477612555027008057e-01 -4.271604493260383606e-02 2.442565746605396271e-02 2.101221233606338501e-01 -4.666631296277046204e-02 3.219873607158660889e-01 7.145553082227706909e-02 -3.353902399539947510e-01 -2.417422235012054443e-01 -1.455549001693725586e-01 -2.020053863525390625e-01 -2.442391812801361084e-01 -2.790608815848827362e-02 3.430944308638572693e-02 -3.027610667049884796e-02
-2.199684828519821167e-01 3.632752597332000732e-01 3.778302296996116638e-02 1.052144542336463928e-01 9.899766743183135986e-02 -5.876550916582345963e-03 -4.334830865263938904e-02 -2.062606215476989746e-01 -1.516965683549642563e-02 2.522542513906955719e-02 4.357770457863807678e-02 1.727568805217742920e-01 2.808041870594024658e-01 -1.742303818464279175e-01 -1.261233985424041748e-01 -2.275052368640899658e-01 -8.062505722045898438e-02 -1.924728304147720337e-01 -1.193103939294815063e-01 -1.622859090566635132e-01 3.768853247165679932e-01 2.626017928123474121e-01 -1.528760045766830444e-01 3.327449085190892220e-03 -2.342891395092010498e-01 -2.085781246423721313e-01 -1.855386495590209961e-01 -8.028891682624816895e-02 -1.888711005449295044e-01 2.086235433816909790e-01 3.805997967720031738e-02 -7.065650820732116699e-02
-2.282050698995590210e-01 2.977009713649749756e-01 1.697050333023071289e-01 1.757124662399291992e-01 -8.466598391532897949e-02 -2.127857655286788940e-01 1.722533404827117920e-01 1.392439305782318115e-01 -2.617355808615684509e-02 9.152925014495849609e-02 -9.115283610299229622e-04 -9.876922704279422760e-03 1.553499549627304077e-01 -8.312778919935226440e-02 -2.275464236736297607e-01 2.323695421218872070e-01 -1.200122907757759094e-01 -3.976992368698120117e-01 -3.535192012786865234e-01 8.920272439718246460e-02 1.100868582725524902e-01 1.006003618240356445e-01 -1.138218194246292114e-01 -2.537475228309631348e-01 -9.377438575029373169e-02 -3.189157843589782715e-01 -4.386135190725326538e-02 -1.978394947946071625e-02 -1.270457357168197632e-01 -1.711645908653736115e-02 1.195324435830116272e-01 5.930292233824729919e-02
1.732379011809825897e-02 2.520184218883514404e-01 1.141193658113479614e-01 6.119343638420104980e-02 -1.580002754926681519e-01 6.282778084278106689e-02 1.988479793071746826e-01 -1.578451693058013916e-01 -1.651175618171691895e-01 -1.391362696886062622e-01 -1.670897305011749268e-01 1.417879164218902588e-01 -2.129876315593719482e-01 1.798312962055206299e-01 -7.926479727029800415e-02 -2.463960647583007812e-01 -1.214463263750076294e-01 -2.050448805093765259e-01 1.580328494310379028e-01 1.477913707494735718e-01 8.110874146223068237e-02 2.549886405467987061e-01 1.455883216112852097e-02 1.561954617500305176e-01 -1.485661119222640991e-01 -3.645398020744323730e-01 -3.516972064971923828e-01 5.197809077799320221e-03 -2.890068590641021729e-01 1.335411220788955688e-01 2.922108024358749390e-02 -7.747182995080947876e-02
4.457882046699523926e-02 4.821843206882476807e-01 4.948185011744499207e-02 2.183759510517120361e-01 -3.351789712905883789e-02 -1.259285658597946167e-01 -1.155700907111167908e-02 6.806771736592054367e-03 -6.922632455825805664e-02 -9.042297303676605225e-02 3.952149767428636551e-03 -2.101320922374725342e-01 3.787149861454963684e-02 -5.488712713122367859e-02 -3.610838949680328369e-01 -5.999334622174501419e-03 -9.519316256046295166e-02 -4.424454271793365479e-02 -1.511698868125677109e-02 2.545893788337707520e-01 -8.542402088642120361e-02 4.522062838077545166e-01 2.882682979106903076e-01 2.000272125005722046e-01 -9.181272983551025391e-02 5.340532585978507996e-02 1.587212830781936646e-01 -6.049487739801406860e-02 -2.959442697465419769e-02 1.373374462127685547e-01 1.335989125072956085e-02 1.876125633716583252e-01
-2.771041095256805420e-01 1.384058594703674316e-01 5.766759812831878662e-02 3.775162100791931152e-01 -1.956008225679397583e-01 -4.026467204093933105e-01 1.069298535585403442e-01 -1.859961301088333130e-01 -1.136581972241401672e-01 -2.607162594795227051e-01 -1.127280443906784058e-01 4.992872849106788635e-02 5.675745755434036255e-02 -3.850262612104415894e-02 1.823907345533370972e-01 -2.625211477279663086e-01 -2.066797316074371338e-01 -2.228206098079681396e-01 -1.177783682942390442e-01 -1.304399073123931885e-01 2.413264662027359009e-02 1.366952359676361084e-01 1.361060589551925659e-01 4.458797723054885864e-02 -1.728108227252960205e-01 2.784689515829086304e-02 -1.224502921104431152e-02 1.181131303310394287e-01 -8.915650844573974609e-02 3.036314435303211212e-02 2.212264835834503174e-01 2.079342603683471680e-01
-1.704718023538589478e-01 4.099459052085876465e-01 2.288981974124908447e-01 3.995957225561141968e-02 -1.386342793703079224e-01 -3.143260776996612549e-01 1.971349716186523438e-01 3.120604157447814941e-01 -1.493007093667984009e-01 -1.659751236438751221e-01 -1.253040730953216553e-01 1.113606467843055725e-01 -7.179251313209533691e-02 -2.591446042060852051e-01 9.677700698375701904e-03 -3.463978171348571777e-01 7.314545568078756332e-03 1.372746825218200684e-01 -7.090949267148971558e-02 1.093959808349609375e-01 -6.108842208050191402e-04 1.903003901243209839e-01 -2.022842615842819214e-01 1.467416584491729736e-01 -1.670252978801727295e-01 1.640656143426895142e-01 7.666185498237609863e-02 9.568061679601669312e-03 -1.351906806230545044e-01 -4.881905764341354370e-02 -1.362941041588783264e-02 9.001702815294265747e-02
1.920991241931915283e-01 3.363754451274871826e-01 2.236252725124359131e-01 2.303050756454467773e-01 1.945819407701492310e-01 -2.424584031105041504e-01 2.573122680187225342e-01 7.288778573274612427e-02 2.219102680683135986e-01 1.096838340163230896e-01 -7.588998973369598389e-02 -1.000963151454925537e-01 6.413035094738006592e-02 9.945228521246463060e-05 -2.013843655586242676e-01 1.468209363520145416e-02 -2.752641439437866211e-01 2.245301753282546997e-02 6.562296301126480103e-02 1.092149987816810608e-01 6.979853659868240356e-02 4.127964377403259277e-01 4.184391722083091736e-02 -1.600771397352218628e-02 3.680506348609924316e-02 -3.029501736164093018e-01 1.172729581594467163e-01 4.967087134718894958e-02 1.704609841108322144e-01 2.046023160219192505e-01 1.748040691018104553e-02 8.016467094421386719e-02
-1.218587607145309448e-01 2.756059169769287109e-01 -2.128858268260955811e-01 2.910901606082916260e-01 -1.430273950099945068e-01 -1.072357408702373505e-02 1.816484928131103516e-01 -6.136391311883926392e-02 1.102709472179412842e-01 1.825892776250839233e-01 -6.282319873571395874e-02 1.780919358134269714e-02 2.612551450729370117e-01 -6.630341522395610809e-03 -2.147627063095569611e-02 -2.882763743400573730e-01 -1.830203831195831299e-02 8.061432838439941406e-02 -3.428337872028350830e-01 -5.237327516078948975e-02 1.855057328939437866e-01 3.180369138717651367e-01 3.036872670054435730e-02 6.502430140972137451e-02 -2.411624342203140259e-01 -1.474734097719192505e-01 -2.265781909227371216e-01 2.711863219738006592e-01 -5.114994943141937256e-02 6.373755633831024170e-02 -8.892092853784561157e-02 1.816162317991256714e-01
-8.323900401592254639e-02 -6.539727747440338135e-02 -2.101085633039474487e-01 6.001129373908042908e-02 -2.369593530893325806e-01 -2.300278097391128540e-01 3.986209034919738770e-01 8.620832115411758423e-02 -1.018290519714355469e-01 -1.687418371438980103e-01 8.381103165447711945e-03 1.858611553907394409e-01 -1.500384043902158737e-02 -1.699012666940689087e-01 1.169650703668594360e-01 -2.940213307738304138e-02 1.051566600799560547e-01 1.504593491554260254e-01 -6.251948326826095581e-02 -7.893930375576019287e-02 1.327743083238601685e-01 3.155899345874786377e-01 4.505520313978195190e-02 1.221430674195289612e-01 -2.112787365913391113e-01 -1.979315727949142456e-01 -1.638561785221099854e-01 1.084525361657142639e-01 -1.929335296154022217e-01 1.652130484580993652e-01 2.756624519824981689e-01 3.280459642410278320e-01
-1.810334175825119019e-01 1.782126277685165405e-01 1.740615516901016235e-01 1.907271742820739746e-01 -2.289857119321823120e-01 -7.108181715011596680e-02 1.477196812629699707e-01 2.730025649070739746e-01 -2.568069100379943848e-01 -1.374363899230957031e-01 -3.315887600183486938e-02 -6.956065446138381958e-02 -1.174465864896774292e-01 -1.170936822891235352e-01 1.968439966440200806e-01 2.666943147778511047e-02 -6.775932759046554565e-02 -3.725223243236541748e-03 -6.126876547932624817e-02 9.028033912181854248e-02 -1.026516780257225037e-01 4.059329032897949219e-01 -3.269572556018829346e-01 1.264753043651580811e-01 -1.840269714593887329e-01 -1.174028664827346802e-01 1.241103857755661011e-01 -1.897637695074081421e-01 -2.962003350257873535e-01 1.624135486781597137e-02 -2.054399251937866211e-01 1.149843111634254456e-01
-2.332683056592941284e-01 2.395775169134140015e-01 2.587957978248596191e-01 -3.033952321857213974e-03 -1.571441590785980225e-01 -1.979891359806060791e-01 4.248811602592468262e-01 -1.149983704090118408e-01 2.139094173908233643e-01 -1.515439748764038086e-01 1.378033161163330078e-01 -4.514866694808006287e-02 -1.339453309774398804e-01 -1.649576872587203979e-01 -8.311776071786880493e-02 -6.070742756128311157e-02 -1.299890130758285522e-01 4.965855553746223450e-02 5.443569645285606384e-02 -1.288022100925445557e-01 1.916507817804813385e-02 3.815985023975372314e-01 1.140680257230997086e-02 -4.983912035822868347e-02 -3.496241867542266846e-01 -1.759031042456626892e-02 -7.095651235431432724e-03 -1.579248346388339996e-02 8.014371991157531738e-02 -6.251207739114761353e-02 -2.996853590011596680e-01 -8.695199340581893921e-02
2.225969173014163971e-02 2.555819451808929443e-01 3.339227735996246338e-01 1.521882414817810059e-01 -1.433857828378677368e-01 -2.523537874221801758e-01 3.657669126987457275e-01 3.033049702644348145e-01 4.203945025801658630e-02 1.993933506309986115e-02 -1.304842531681060791e-01 -3.338086977601051331e-02 1.364409178495407104e-01 -1.163093969225883484e-01 -1.112789884209632874e-01 -2.168778479099273682e-01 -2.701083719730377197e-01 2.927269339561462402e-01 3.986112773418426514e-02 1.957428455352783203e-01 -2.744353190064430237e-02 1.302880346775054932e-01 9.456898272037506104e-02 -1.336250305175781250e-01 -1.105884835124015808e-01 -1.855964213609695435e-01 1.301025897264480591e-01 -7.926124334335327148e-02 -2.745235338807106018e-03 1.681603342294692993e-01 -6.432347465306520462e-03 -1.906216442584991455e-01
-1.017204448580741882e-01 4.190370440483093262e-01 5.747082456946372986e-02 5.382332578301429749e-02 2.051990106701850891e-02 -3.325740396976470947e-01 2.605643868446350098e-01 1.062857285141944885e-01 -1.154087856411933899e-01 -2.184304296970367432e-01 -2.746554315090179443e-01 -9.946321696043014526e-02 3.123966790735721588e-02 -2.761031389236450195e-01 2.114677578210830688e-01 -1.920598745346069336e-01 -5.412149429321289062e-02 -1.095572337508201599e-01 7.904016971588134766e-02 -9.940542280673980713e-03 1.207883581519126892e-01 2.093713730573654175e-01 2.159304320812225342e-01 7.562130689620971680e-02 9.802703559398651123e-02 -9.019758552312850952e-02 7.688456028699874878e-02 2.710258066654205322e-01 -8.453130722045898438e-02 -4.564588889479637146e-02 -1.485836505889892578e-01 2.280433624982833862e-01
-6.954004615545272827e-02 7.466577738523483276e-02 3.677786886692047119e-02 2.895882129669189453e-01 -2.030942440032958984e-01 -1.975258588790893555e-01 4.240703582763671875e-01 -2.780483365058898926e-01 7.029378786683082581e-03 1.231855452060699463e-01 -9.371840953826904297e-02 -5.761538818478584290e-02 -5.939603969454765320e-02 -2.643988430500030518e-01 -2.362206429243087769e-01 -5.239421501755714417e-03 -4.287341609597206116e-02 2.448612302541732788e-01 -7.887206971645355225e-02 -2.948905527591705322e-02 -2.404946237802505493e-01 1.322264373302459717e-01 4.848077893257141113e-03 7.177229970693588257e-02 -5.013310164213180542e-02 -3.900003731250762939e-01 -2.573231160640716553e-01 -1.008580476045608521e-01 -1.027669459581375122e-01 -1.165119232609868050e-03 -5.398038402199745178e-02 -1.285173147916793823e-01
-4.878082498908042908e-02 3.144319728016853333e-02 1.269013881683349609e-01 3.150375187397003174e-02 3.166570067405700684e-01 -1.735515892505645752e-01 3.423247933387756348e-01 1.521561592817306519e-01 -2.839023470878601074e-01 1.542411595582962036e-01 -3.522961214184761047e-02 -5.029327701777219772e-03 -1.182586923241615295e-01 5.103112757205963135e-02 4.259231314063072205e-02 -2.832485139369964600e-01 -1.853292882442474365e-01 2.910360991954803467e-01 -1.274367421865463257e-01 -9.482847899198532104e-02 2.776346206665039062e-01 2.358747273683547974e-01 3.460183143615722656e-01 9.120336174964904785e-02 -8.338628336787223816e-03 -1.283474862575531006e-01 -2.578327655792236328e-01 -2.414594404399394989e-02 -7.017197459936141968e-02 -4.626506194472312927e-02 -8.955715596675872803e-02 -2.794210799038410187e-02
9.566447138786315918e-02 -2.032514102756977081e-02 -8.890093863010406494e-02 3.896730393171310425e-02 -1.255678534507751465e-01 8.793626725673675537e-02 2.001768201589584351e-01 3.168151527643203735e-02 7.239482551813125610e-02 -9.630305320024490356e-02 -2.562154456973075867e-02 4.888236150145530701e-02 -1.390440762042999268e-01 -4.174421727657318115e-02 -2.572300843894481659e-03 -3.740184009075164795e-02 -3.573523759841918945e-01 5.833326652646064758e-02 -1.085150428116321564e-02 -4.687021300196647644e-02 1.938625425100326538e-01 5.314359664916992188e-01 3.488394320011138916e-01 -7.357585430145263672e-02 -1.698282212018966675e-01 -9.889274090528488159e-02 -9.736922383308410645e-02 -2.697919607162475586e-01 -2.931419909000396729e-01 1.492026001214981079e-01 -2.315863072872161865e-01 -1.146875619888305664e-01
-2.739678919315338135e-01 1.712347716093063354e-01 -2.459861338138580322e-01 7.516649365425109863e-02 8.312319964170455933e-02 -6.477856636047363281e-02 3.254950940608978271e-01 -7.258229702711105347e-02 -3.514802753925323486e-01 2.207605093717575073e-01 -6.309535354375839233e-02 1.125971376895904541e-01 2.528525702655315399e-02 1.925001889467239380e-01 -1.047536656260490417e-01 7.198068499565124512e-02 -2.360154539346694946e-01 -5.474745109677314758e-02 1.495434194803237915e-01 -1.785836964845657349e-01 2.324741780757904053e-01 1.588421911001205444e-01 9.120640158653259277e-02 -5.045229569077491760e-02 -2.266647517681121826e-01 -1.545947641134262085e-01 1.034863889217376709e-01 -3.268344700336456299e-01 1.150670722126960754e-01 1.656617224216461182e-01 -1.350133866071701050e-01 -9.768677502870559692e-02
-1.835450977087020874e-01 3.034676611423492432e-01 2.659129798412322998e-01 1.804241985082626343e-01 -1.529874950647354126e-01 -1.555022876709699631e-02 8.074170351028442383e-02 -1.037341505289077759e-01 -1.949815750122070312e-01 -6.254097819328308105e-02 -1.670086942613124847e-02 2.791332006454467773e-01 -2.280605584383010864e-01 6.868610531091690063e-02 -2.982056234031915665e-03 -1.808532178401947021e-01 6.248549371957778931e-02 7.777348905801773071e-02 -2.859178185462951660e-01 3.720302507281303406e-02 2.455150187015533447e-01 2.902991771697998047e-01 7.089851051568984985e-02 1.840773820877075195e-01 -2.815673053264617920e-01 -5.622910708189010620e-02 3.542203688994050026e-03 -3.685452044010162354e-01 1.008161902427673340e-01 2.980862744152545929e-02 -8.104170113801956177e-02 8.950251340866088867e-02
1.208743453025817871e-01 3.557223379611968994e-01 6.935713440179824829e-02 3.263377845287322998e-01 -1.599062830209732056e-01 9.279865771532058716e-02 2.024921178817749023e-01 -1.725042238831520081e-02 -1.694430261850357056e-01 -2.308176308870315552e-01 1.668434292078018188e-01 -9.821129590272903442e-02 -7.981372624635696411e-02 -1.856522262096405029e-01 -6.000309064984321594e-02 2.767692692577838898e-02 7.414338737726211548e-02 6.104262545704841614e-02 -1.729735732078552246e-01 -1.226159855723381042e-01 2.157209813594818115e-01 1.329150497913360596e-01 3.326943218708038330e-01 1.176716908812522888e-01 -1.655098944902420044e-01 -9.551532566547393799e-02 -1.274002939462661743e-01 -2.208083271980285645e-01 -3.391524255275726318e-01 5.888948589563369751e-02 1.620299220085144043e-01 -1.350063234567642212e-01
6.458593066781759262e-03 9.559846669435501099e-02 -3.081283532083034515e-02 1.538301855325698853e-01 1.274081645533442497e-03 1.001758277416229248e-01 6.278123706579208374e-03 -2.087650746107101440e-01 -1.835153251886367798e-01 -4.007022455334663391e-02 2.578457295894622803e-01 -8.645086735486984253e-02 -1.273283064365386963e-01 9.346443414688110352e-02 -2.010446488857269287e-01 -2.798825502395629883e-01 -2.566927373409271240e-01 -1.217929124832153320e-01 -9.534544497728347778e-02 -4.133752360939979553e-02 3.095144331455230713e-01 3.874573409557342529e-01 1.779300272464752197e-01 1.291957646608352661e-01 -2.757790982723236084e-01 -2.490940243005752563e-01 -2.507754266262054443e-01 1.554335355758666992e-01 5.645872559398412704e-03 7.894935458898544312e-02 -1.851911246776580811e-01 8.997977524995803833e-02
1.887635588645935059e-01 3.348775207996368408e-01 1.088048666715621948e-01 -6.662209331989288330e-02 1.608392037451267242e-02 -3.708775639533996582e-01 1.744881570339202881e-01 1.724760830402374268e-01 -2.291806042194366455e-01 -1.128810718655586243e-01 8.788014948368072510e-02 3.366395831108093262e-02 6.016088649630546570e-02 3.923713266849517822e-01 -5.337460711598396301e-02 -2.046872526407241821e-01 -1.661760360002517700e-01 6.558001041412353516e-02 -2.165245451033115387e-02 6.460816599428653717e-03 6.415197253227233887e-02 1.634758859872817993e-01 -1.135441288352012634e-02 -1.728320121765136719e-01 -1.379919946193695068e-01 -2.131620794534683228e-01 8.083681762218475342e-02 -4.145286232233047485e-02 -2.091035246849060059e-01 2.486971169710159302e-01 -2.840862274169921875e-01 9.604913741350173950e-02
-1.249510198831558228e-01 2.144778072834014893e-01 3.245698809623718262e-01 6.053241714835166931e-02 -1.297854930162429810e-01 -2.573870122432708740e-01 4.045217633247375488e-01 -1.029087789356708527e-02 -1.409597545862197876e-01 8.912360668182373047e-02 1.583115160465240479e-01 -2.246568351984024048e-01 -7.697422802448272705e-02 -1.612332090735435486e-02 2.268995195627212524e-01 -1.144171580672264099e-01 -2.767847180366516113e-01 -3.239916637539863586e-02 -1.786822527647018433e-01 1.125207394361495972e-01 -6.407180428504943848e-02 1.522111296653747559e-01 2.158109098672866821e-02 2.277525514364242554e-01 -2.657130956649780273e-01 -1.186414882540702820e-01 1.156152337789535522e-01 2.608262598514556885e-01 1.663279831409454346e-01 7.753184437751770020e-02 -4.140162840485572815e-02 7.148513197898864746e-02
8.679762482643127441e-03 4.784880280494689941e-01 -3.656816203147172928e-03 1.803271174430847168e-01 -8.632013946771621704e-02 1.333199888467788696e-01 2.633269727230072021e-01 8.569503575563430786e-02 -5.416103824973106384e-02 -2.076525986194610596e-01 1.717597432434558868e-02 2.682611346244812012e-01 1.544788032770156860e-01 -1.946714371442794800e-01 -1.305716633796691895e-01 5.052372440695762634e-02 -6.546050310134887695e-02 -1.627204939723014832e-02 -8.020082861185073853e-02 3.399999439716339111e-02 3.212222158908843994e-01 2.453427389264106750e-02 1.784520894289016724e-01 -2.222265675663948059e-02 -3.667481541633605957e-01 -2.724283747375011444e-02 8.643475174903869629e-02 -1.958695799112319946e-01 -2.580699026584625244e-01 -1.877138316631317139e-01 -1.762175559997558594e-02 7.325466722249984741e-02
-2.225813567638397217e-01 2.882792949676513672e-01 1.109900549054145813e-01 -9.789513051509857178e-02 1.490899920463562012e-02 1.267873495817184448e-02 4.964235424995422363e-01 -3.193924948573112488e-02 5.683290772140026093e-03 -2.544254958629608154e-01 1.368634030222892761e-02 2.230108976364135742e-01 -1.210200414061546326e-02 4.550927132368087769e-02 -1.182736530900001526e-01 1.769825816154479980e-01 -1.368489414453506470e-01 2.433697432279586792e-01 -2.102758921682834625e-02 3.619278222322463989e-02 4.544340372085571289e-01 1.587361544370651245e-01 3.352981992065906525e-03 -3.602293506264686584e-02 -1.892809867858886719e-01 -1.705939471721649170e-01 -1.623727008700370789e-02 1.714503467082977295e-01 -1.254788190126419067e-01 7.927747070789337158e-02 5.803166329860687256e-02 -5.181919783353805542e-02
-4.386298358440399170e-02 1.874673366546630859e-01 1.410368829965591431e-01 3.299127519130706787e-02 3.835109993815422058e-03 1.659294664859771729e-01 4.166137278079986572e-01 -6.102105136960744858e-03 -8.090868592262268066e-03 -5.618947558104991913e-03 6.888342648744583130e-02 -6.171947345137596130e-02 1.292524635791778564e-01 -2.383769601583480835e-01 -1.546068787574768066e-01 -3.159185349941253662e-01 -3.196144402027130127e-01 6.216180697083473206e-02 -9.487928450107574463e-02 -2.568986499682068825e-03 2.563609480857849121e-01 1.785676777362823486e-01 1.553188264369964600e-01 4.387554153800010681e-02 -3.983948379755020142e-02 1.175798252224922180e-01 -4.322857260704040527e-01 -2.188120968639850616e-02 -2.142038643360137939e-01 -4.811805114150047302e-02 1.719231754541397095e-01 1.253443211317062378e-01
-1.564170122146606445e-01 -1.018261071294546127e-02 -2.127048820257186890e-01 1.013682484626770020e-01 -1.466478556394577026e-01 -9.976830333471298218e-02 4.186180830001831055e-01 1.447298470884561539e-02 -2.206239104270935059e-01 -7.983667403459548950e-02 -2.014482319355010986e-01 -1.273499280214309692e-01 4.044774919748306274e-02 -1.002056971192359924e-01 1.732168942689895630e-01 -1.282804608345031738e-01 4.489748924970626831e-02 1.053152009844779968e-01 7.822127640247344971e-02 -2.936265617609024048e-02 1.677906960248947144e-01 2.154634445905685425e-01 1.143944710493087769e-01 2.421220391988754272e-01 -1.026190891861915588e-01 -9.404036402702331543e-02 -2.446464598178863525e-01 4.494528472423553467e-02 -1.455225646495819092e-01 2.600552737712860107e-01 3.621245622634887695e-01 2.746900618076324463e-01
-5.955866351723670959e-02 8.975788205862045288e-02 2.022506445646286011e-01 7.117282599210739136e-02 5.184311419725418091e-02 -1.389390230178833008e-01 2.795262336730957031e-01 -8.703097701072692871e-02 -1.475600432604551315e-02 1.029529981315135956e-02 2.111025601625442505e-01 -1.192283630371093750e-01 1.957701146602630615e-01 1.244959011673927307e-01 -8.761188387870788574e-02 -3.221760094165802002e-01 1.526197493076324463e-01 2.383998483419418335e-01 2.235182933509349823e-02 2.090878635644912720e-01 3.331130445003509521e-01 2.733463048934936523e-01 2.564173638820648193e-01 1.207184698432683945e-02 -1.555427163839340210e-01 -2.289294451475143433e-01 -2.200531810522079468e-01 -1.286370903253555298e-01 -2.438901513814926147e-01 1.092593148350715637e-01 5.476921796798706055e-02 1.356721371412277222e-01
1.204790547490119934e-02 1.067237704992294312e-01 2.010301053524017334e-01 5.655059590935707092e-02 -5.556069314479827881e-02 1.667077690362930298e-01 3.928997814655303955e-01 9.150410443544387817e-02 -1.702368110418319702e-01 -4.146668687462806702e-02 1.582139730453491211e-01 -5.384589359164237976e-02 3.339471528306603432e-03 -1.626339852809906006e-01 -1.447204649448394775e-01 -4.460780024528503418e-01 -3.433335125446319580e-01 -3.104140236973762512e-02 -5.557139590382575989e-02 1.113942712545394897e-01 9.620760381221771240e-02 1.646721810102462769e-01 1.358217447996139526e-01 1.153062507510185242e-01 -9.608228504657745361e-02 1.149444580078125000e-01 -3.055426180362701416e-01 -1.046069338917732239e-01 2.400801330804824829e-02 1.422750055789947510e-01 1.409154832363128662e-01 2.762926816940307617e-01
-2.448673546314239502e-01 2.370811104774475098e-01 -1.313662528991699219e-01 5.186473578214645386e-02 -5.884803086519241333e-02 -3.182394802570343018e-01 2.787885665893554688e-01 -2.686843462288379669e-02 -2.620744518935680389e-02 2.021108567714691162e-02 9.962926059961318970e-02 -1.335016489028930664e-01 3.061093389987945557e-01 1.659008860588073730e-01 1.289443522691726685e-01 -3.530275449156761169e-02 -2.499229311943054199e-01 -7.794634997844696045e-02 -1.980243176221847534e-01 1.588901728391647339e-01 -3.323339298367500305e-02 2.977245450019836426e-01 1.089734286069869995e-01 2.136203795671463013e-01 -1.502429135143756866e-03 -3.241474926471710205e-01 -2.302272170782089233e-01 1.293326765298843384e-01 -1.396535038948059082e-01 9.095117449760437012e-02 -1.170826032757759094e-01 1.273549199104309082e-01
6.347381323575973511e-02 5.772859975695610046e-02 3.916895017027854919e-02 3.448046743869781494e-02 -4.431033134460449219e-02 -1.757426857948303223e-01 3.535224795341491699e-01 3.176110913045704365e-04 -1.497951745986938477e-01 3.128184750676155090e-02 7.894307374954223633e-02 5.713878944516181946e-02 -8.399780839681625366e-02 1.201704442501068115e-01 -1.557042747735977173e-01 -3.183542490005493164e-01 -9.199283272027969360e-02 1.703708320856094360e-01 -1.787548698484897614e-02 2.382700443267822266e-01 1.581178903579711914e-01 1.946603059768676758e-01 3.083646297454833984e-01 2.698126435279846191e-01 -1.123741120100021362e-01 -4.787443876266479492e-01 -2.901255339384078979e-02 1.796802692115306854e-02 2.339273691177368164e-01 -1.245031505823135376e-01 -1.151001974940299988e-01 1.619509607553482056e-02
-5.940903350710868835e-02 1.437146812677383423e-01 3.077685832977294922e-01 6.387250870466232300e-02 -7.304422557353973389e-02 -1.898018568754196167e-01 4.039308130741119385e-01 -1.487888097763061523e-01 -3.388837724924087524e-02 -2.460080683231353760e-01 2.319126762449741364e-02 -4.189803823828697205e-02 1.489039659500122070e-01 -1.028192229568958282e-02 -1.285810321569442749e-01 -1.197866946458816528e-01 7.480494678020477295e-02 5.934749171137809753e-02 7.478333264589309692e-02 -2.022163122892379761e-01 6.912554055452346802e-02 3.095034658908843994e-01 1.712282747030258179e-01 4.282213449478149414e-01 -1.253663003444671631e-01 -2.632494866847991943e-01 1.561760753393173218e-01 -9.793648123741149902e-02 -5.475276708602905273e-02 4.648671671748161316e-02 -1.973063945770263672e-01 3.580350056290626526e-02
1.355513483285903931e-01 4.495533704757690430e-01 -1.263338923454284668e-01 1.819571293890476227e-02 -2.983094453811645508e-01 -1.069628894329071045e-01 2.055204212665557861e-01 8.482046425342559814e-03 1.331229954957962036e-01 -1.466850191354751587e-01 -6.821865588426589966e-02 -8.099675178527832031e-02 -2.857158519327640533e-02 -4.257316142320632935e-02 -4.094560071825981140e-02 -2.781640924513339996e-02 -1.905986517667770386e-01 1.672224402427673340e-01 -4.808756113052368164e-01 1.885692030191421509e-01 6.287097185850143433e-02 8.871894329786300659e-02 1.305386722087860107e-01 6.430082488805055618e-03 -3.325447738170623779e-01 -2.230339795351028442e-01 7.034999132156372070e-02 8.512505143880844116e-02 2.078992314636707306e-02 1.970228273421525955e-03 5.439745262265205383e-02 1.704333871603012085e-01
1.551329642534255981e-01 7.257343828678131104e-02 -3.198795393109321594e-02 6.361799687147140503e-02 -1.335579752922058105e-01 -2.377545535564422607e-01 4.162214398384094238e-01 -1.061806380748748779e-01 -2.085874527692794800e-01 -2.036752253770828247e-01 1.348417699337005615e-01 -2.164883017539978027e-01 2.791404724121093750e-01 5.314434319734573364e-02 -4.025493189692497253e-02 -1.352405268698930740e-02 -6.802079081535339355e-02 1.550130695104598999e-01 3.859102725982666016e-02 1.331778019666671753e-01 1.303130835294723511e-01 3.042573332786560059e-01 -4.476893320679664612e-02 1.315810978412628174e-01 -3.501427918672561646e-02 -4.869691431522369385e-01 -1.503478735685348511e-01 7.676010951399803162e-03 -2.188876271247863770e-02 2.974633872509002686e-02 1.743782758712768555e-01 -6.763543933629989624e-02
-2.848691940307617188e-01 4.599690735340118408e-01 1.583710163831710815e-01 6.728099286556243896e-02 -1.250394731760025024e-01 -1.311771478503942490e-02 3.586747646331787109e-01 -2.645747065544128418e-01 2.861575968563556671e-02 -4.205293580889701843e-02 -8.123581856489181519e-02 7.211921364068984985e-02 8.269935846328735352e-02 2.640130221843719482e-01 -1.018790230154991150e-01 -4.208531677722930908e-01 -4.044919088482856750e-02 9.980285167694091797e-02 -1.728210784494876862e-02 -2.534255757927894592e-02 -1.635748310945928097e-03 4.716292023658752441e-02 -3.410476492717862129e-03 1.709762364625930786e-01 4.850337281823158264e-03 -1.889563649892807007e-01 -1.357093900442123413e-01 6.538039445877075195e-02 2.101575396955013275e-02 1.447096168994903564e-01 2.173395752906799316e-01 -1.172225177288055420e-01
-2.390905767679214478e-01 2.065833657979965210e-01 -1.524756941944360733e-02 2.050278633832931519e-01 -3.020415827631950378e-02 -1.244525685906410217e-01 4.618378877639770508e-01 -6.117649376392364502e-02 -1.806709617376327515e-01 -1.827928721904754639e-01 -7.332611829042434692e-02 1.148392185568809509e-01 9.708112478256225586e-02 1.784393489360809326e-01 1.479178071022033691e-01 -2.340260595083236694e-01 2.651514671742916107e-02 -1.831332035362720490e-02 -1.185294464230537415e-01 1.158464252948760986e-01 -2.355484664440155029e-01 2.286388725042343140e-01 1.810179091989994049e-04 9.336950629949569702e-02 -3.145951330661773682e-01 -2.835376374423503876e-02 -1.064762473106384277e-01 -9.487833082675933838e-02 -2.532470598816871643e-02 3.221576809883117676e-01 -2.254683971405029297e-01 3.947966918349266052e-02
-6.467110663652420044e-02 3.235411942005157471e-01 1.874984204769134521e-01 -6.678539514541625977e-02 2.040942162275314331e-01 3.372798860073089600e-02 1.590256392955780029e-01 1.198664307594299316e-01 -6.578132510185241699e-03 4.452666267752647400e-02 -3.857406079769134521e-01 -1.027257815003395081e-01 -2.580684721469879150e-01 4.799728468060493469e-02 1.850623190402984619e-01 -7.499861717224121094e-02 -3.448235988616943359e-01 1.409670710563659668e-01 9.260843507945537567e-03 -7.602226734161376953e-02 4.703319445252418518e-02 3.670862317085266113e-01 9.085872210562229156e-03 -1.128710284829139709e-01 -5.627896264195442200e-02 -3.549400269985198975e-01 6.909730285406112671e-02 -1.038483604788780212e-01 1.016777455806732178e-01 1.904206871986389160e-01 1.089347898960113525e-01 -3.636857867240905762e-02
-1.216580644249916077e-01 9.365635365247726440e-02 -7.544066756963729858e-02 4.773940443992614746e-01 -1.913372278213500977e-01 -1.979358494281768799e-01 2.196968495845794678e-01 1.709775775671005249e-01 2.904516831040382385e-02 1.114021539688110352e-01 -1.791522800922393799e-01 1.582922935485839844e-01 -2.457992881536483765e-01 -3.765136376023292542e-02 2.138849813491106033e-03 -7.948396354913711548e-02 -1.374730765819549561e-01 -9.154070168733596802e-02 1.058839559555053711e-01 -1.540320664644241333e-01 1.911005526781082153e-01 2.865835130214691162e-01 1.737113296985626221e-01 -5.116312578320503235e-02 -1.957415193319320679e-01 1.897112429141998291e-01 -1.745285838842391968e-01 1.728212833404541016e-01 -5.145820975303649902e-02 1.587059348821640015e-01 9.687829762697219849e-02 2.558666169643402100e-01
-7.494594156742095947e-02 1.469209045171737671e-01 2.111095935106277466e-01 7.578718662261962891e-02 -2.167885601520538330e-01 1.543250977993011475e-01 4.318648576736450195e-01 3.756773844361305237e-02 -8.787165582180023193e-02 1.148197352886199951e-01 9.373061358928680420e-02 -1.082856729626655579e-01 1.365235745906829834e-01 -8.243630826473236084e-02 -3.980313986539840698e-02 -2.338672131299972534e-01 -4.188540875911712646e-01 -5.573399364948272705e-02 7.887152582406997681e-02 7.917674630880355835e-02 2.300146520137786865e-01 9.530773013830184937e-02 1.794979423284530640e-01 1.036552116274833679e-01 -5.515646561980247498e-02 1.523632109165191650e-01 -3.625303804874420166e-01 -3.885499015450477600e-02 -2.839168608188629150e-01 3.037920221686363220e-02 6.219549477100372314e-02 6.477963179349899292e-03
-6.089829653501510620e-02 -7.268636673688888550e-02 -2.506769075989723206e-02 2.390398383140563965e-01 -3.182237148284912109e-01 -3.235726356506347656e-01 3.568942546844482422e-01 -2.625291943550109863e-01 -5.562179163098335266e-02 1.101565733551979065e-01 -1.518367379903793335e-01 1.010886728763580322e-01 5.470089614391326904e-02 5.038406327366828918e-02 -1.594229191541671753e-01 -3.786489740014076233e-02 -3.094748035073280334e-02 4.631519615650177002e-01 -1.264689713716506958e-01 1.202831417322158813e-01 1.317833177745342255e-02 1.841899752616882324e-01 9.093458950519561768e-02 1.279999166727066040e-01 -2.377539873123168945e-01 -3.118737787008285522e-02 -4.241574183106422424e-02 -1.824417896568775177e-02 -3.047890216112136841e-02 -9.953290969133377075e-02 2.201488018035888672e-01 1.627322435379028320e-01
-7.630134373903274536e-02 3.104219436645507812e-01 2.437952905893325806e-01 2.441281080245971680e-01 -1.143231466412544250e-01 -3.388549983501434326e-01 4.016916751861572266e-01 -6.193215772509574890e-02 -8.133463561534881592e-02 8.588664233684539795e-02 2.422377616167068481e-01 -6.644318997859954834e-02 -8.158252388238906860e-02 -2.923734672367572784e-02 1.775431931018829346e-01 -8.011431992053985596e-02 -1.995396912097930908e-01 2.539367228746414185e-02 7.005241699516773224e-03 -4.848875105381011963e-03 -3.414024412631988525e-02 2.108273506164550781e-01 -7.007944583892822266e-02 -5.546431988477706909e-02 -2.231473773717880249e-01 -3.276381790637969971e-01 -2.466651424765586853e-02 3.245074450969696045e-01 -6.267410516738891602e-02 -3.944106772541999817e-02 -1.715588197112083435e-02 -1.391674391925334930e-02
-1.376711577177047729e-01 6.189219653606414795e-02 9.295369684696197510e-02 -6.560499221086502075e-02 -4.416470602154731750e-02 -1.191909909248352051e-01 2.409955263137817383e-01 -7.089031394571065903e-03 4.387491568922996521e-02 -1.960257627069950104e-02 -1.246378105133771896e-02 9.846653789281845093e-02 -2.194380909204483032e-01 1.675563119351863861e-02 1.127505600452423096e-01 -2.237845361232757568e-01 -2.611859142780303955e-01 -2.057036384940147400e-02 -9.924839437007904053e-02 1.438219696283340454e-01 2.247132807970046997e-01 3.413217663764953613e-01 -2.184968739748001099e-01 1.326433289796113968e-02 -1.941288411617279053e-01 -4.450928270816802979e-01 -2.367467880249023438e-01 7.362659275531768799e-02 -3.584490418434143066e-01 2.455780096352100372e-02 4.879830405116081238e-02 1.541944742202758789e-01
-2.155933529138565063e-01 4.204782545566558838e-01 1.443685889244079590e-01 -8.681218326091766357e-02 1.003775969147682190e-01 9.411311708390712738e-03 1.153073012828826904e-01 -1.497331708669662476e-01 -8.943080902099609375e-02 -2.734500914812088013e-02 -4.794789478182792664e-02 2.643390297889709473e-01 -7.052292674779891968e-02 -3.955871984362602234e-02 -2.208699285984039307e-02 3.968124464154243469e-02 -1.113736629486083984e-01 1.905920654535293579e-01 -9.305319190025329590e-02 -1.166990920901298523e-01 2.249623686075210571e-01 2.383276522159576416e-01 1.059218794107437134e-01 1.310780346393585205e-01 -3.733315467834472656e-01 -1.191541627049446106e-01 -4.573578760027885437e-02 -3.579340875148773193e-01 3.346066549420356750e-02 1.804223954677581787e-01 -7.168871164321899414e-02 2.890131175518035889e-01
-8.608287572860717773e-02 2.782837152481079102e-01 3.738976120948791504e-01 -1.989164948463439941e-01 2.471844702959060669e-01 -4.176297411322593689e-02 4.178256690502166748e-01 1.997343450784683228e-01 9.572150558233261108e-02 -2.220799587666988373e-02 -1.103387027978897095e-01 -8.308919519186019897e-02 -6.609178334474563599e-02 1.229759976267814636e-01 6.119447201490402222e-02 -9.849299490451812744e-02 1.855024509131908417e-02 -3.963062167167663574e-02 -9.930383414030075073e-02 -6.664454191923141479e-02 1.488910615444183350e-01 4.539754688739776611e-01 1.053770780563354492e-01 1.936447173357009888e-01 1.620087213814258575e-02 -2.456077784299850464e-01 -2.657949551939964294e-02 -7.030653953552246094e-02 -1.483417749404907227e-01 4.766364768147468567e-02 -9.608934074640274048e-02 6.297173351049423218e-02
1.550519466400146484e-01 3.259498476982116699e-01 -1.109641119837760925e-01 1.503823399543762207e-01 -1.293632481247186661e-02 -2.048922777175903320e-01 2.051555067300796509e-01 5.275802221149206161e-03 -1.738386303186416626e-01 -2.499678730964660645e-01 7.778198271989822388e-02 3.703006729483604431e-02 1.702108606696128845e-02 -4.190878942608833313e-03 -2.598224282264709473e-01 -7.205055654048919678e-02 -2.240366488695144653e-01 3.436989188194274902e-01 -2.441145628690719604e-01 -2.039945274591445923e-01 1.562852114439010620e-01 -8.585868775844573975e-02 -2.878852374851703644e-02 1.547283828258514404e-01 1.590144187211990356e-01 -2.101590931415557861e-01 -1.619148105382919312e-01 -1.741054356098175049e-01 -1.238038912415504456e-01 1.579863876104354858e-01 2.588891386985778809e-01 1.341852992773056030e-01
-1.991424709558486938e-01 1.927074342966079712e-01 -1.167493239045143127e-01 4.086398184299468994e-01 -1.537972688674926758e-01 -2.086396813392639160e-01 1.890530437231063843e-01 -1.222571879625320435e-01 -2.192916721105575562e-01 8.790576457977294922e-02 1.074705570936203003e-01 2.671837508678436279e-01 -9.702352806925773621e-03 1.045238524675369263e-01 -2.040579617023468018e-01 1.037667766213417053e-01 -1.118078380823135376e-01 -1.852031946182250977e-01 1.391838956624269485e-02 -1.782688684761524200e-02 3.720871210098266602e-01 1.997050493955612183e-01 4.296601191163063049e-02 9.620758146047592163e-02 -9.332285262644290924e-03 -1.943159997463226318e-01 1.596265435218811035e-01 -3.930443525314331055e-02 -5.643507838249206543e-02 3.130554556846618652e-01 3.102400898933410645e-02 -1.370010524988174438e-01
-5.472220107913017273e-02 3.078761994838714600e-01 1.131214760243892670e-02 -5.491195991635322571e-02 -2.100001573562622070e-01 1.510323733091354370e-01 2.141319215297698975e-01 1.633448600769042969e-01 -2.713718116283416748e-01 -2.172014266252517700e-01 -6.810777634382247925e-02 -1.915777921676635742e-01 -1.251689642667770386e-01 -2.683556675910949707e-01 -1.251226216554641724e-01 -5.764748901128768921e-02 -2.369394004344940186e-01 1.025407314300537109e-01 3.117880225181579590e-01 -2.366441786289215088e-01 1.917606592178344727e-01 2.526660263538360596e-01 8.945855498313903809e-02 1.180069074034690857e-01 -3.405596688389778137e-02 -1.374431848526000977e-01 -2.944510579109191895e-01 1.373666375875473022e-01 -1.305305659770965576e-01 6.558773666620254517e-02 3.780693933367729187e-02 3.204432316124439240e-03
1.472778022289276123e-01 3.075097128748893738e-02 1.383145302534103394e-01 2.176066786050796509e-01 1.686278847046196461e-03 8.798114210367202759e-02 2.567014992237091064e-01 5.794999748468399048e-02 -3.156987428665161133e-01 -1.793838143348693848e-01 -7.780122756958007812e-02 8.921424299478530884e-02 7.970318198204040527e-02 9.078439325094223022e-02 -1.797319203615188599e-01 7.970891892910003662e-02 -4.746878445148468018e-01 -1.314720362424850464e-01 4.636963084340095520e-02 3.754376992583274841e-02 1.166004166007041931e-01 3.117004930973052979e-01 1.660836189985275269e-01 9.973829239606857300e-02 -4.452499747276306152e-02 -1.282379478216171265e-01 -1.604563295841217041e-01 -2.428684979677200317e-01 -2.612936198711395264e-01 8.480829745531082153e-02 -1.615436673164367676e-01 -1.886678934097290039e-01
5.299548432230949402e-02 1.801788657903671265e-01 3.593670725822448730e-01 5.205924063920974731e-02 -1.995608061552047729e-01 -3.706309497356414795e-01 3.856744170188903809e-01 1.995459198951721191e-02 -9.234470315277576447e-03 -3.519776090979576111e-02 1.227710321545600891e-01 -1.117182709276676178e-02 -1.252882629632949829e-01 1.068664938211441040e-01 1.139435768127441406e-01 2.418274991214275360e-02 -1.031533330678939819e-01 -9.394149482250213623e-02 -2.753327228128910065e-02 6.331568211317062378e-02 6.619348376989364624e-02 2.207113802433013916e-01 1.765951961278915405e-01 4.425860196352005005e-02 -3.182879686355590820e-01 -3.205913007259368896e-01 1.096101924777030945e-01 2.702160179615020752e-01 5.142643675208091736e-02 2.270609512925148010e-02 1.859840452671051025e-01 1.095018461346626282e-01
-1.261887848377227783e-01 4.540498256683349609e-01 2.355243861675262451e-01 1.722939312458038330e-01 -2.398615032434463501e-01 -9.801721572875976562e-02 -7.103534787893295288e-02 -1.076934263110160828e-01 -1.231630370020866394e-01 1.522572189569473267e-01 -6.190977618098258972e-02 1.281392276287078857e-01 -7.623156905174255371e-02 -2.018752545118331909e-01 8.924411982297897339e-02 2.619611918926239014e-01 -2.084737084805965424e-02 -9.190735220909118652e-02 -1.216112300753593445e-01 -1.415775418281555176e-01 3.324508070945739746e-01 3.107149004936218262e-01 8.083546161651611328e-02 1.164608821272850037e-01 -2.350559681653976440e-01 -1.723896563053131104e-01 -2.220995128154754639e-01 -8.125939220190048218e-02 8.961033076047897339e-02 -2.719118446111679077e-02 -6.157090887427330017e-02 5.362336337566375732e-02
1.718310564756393433e-01 3.035270571708679199e-01 -7.003928720951080322e-02 2.771625295281410217e-02 -5.131736397743225098e-02 1.094605475664138794e-01 3.107239902019500732e-01 -1.227001845836639404e-01 1.067809015512466431e-01 -2.309794723987579346e-01 -3.895061463117599487e-02 -3.414714932441711426e-01 -6.189602240920066833e-02 -2.819597162306308746e-02 -3.136657476425170898e-01 -1.151913404464721680e-01 -9.294550120830535889e-02 2.401202172040939331e-01 -2.069885656237602234e-02 -1.346088349819183350e-01 1.235815584659576416e-01 3.248819708824157715e-01 1.311658918857574463e-01 8.353424258530139923e-03 -2.252420634031295776e-01 -2.797134816646575928e-01 8.097755722701549530e-03 -2.202745079994201660e-01 -2.261984534561634064e-02 1.153841838240623474e-01 1.344870030879974365e-01 -1.220057606697082520e-01
-2.944502532482147217e-01 3.312743902206420898e-01 1.262311190366744995e-01 1.115882769227027893e-01 5.954153835773468018e-03 4.786525666713714600e-02 1.351952105760574341e-01 -1.813512593507766724e-01 -1.860674768686294556e-01 -1.769843995571136475e-01 -7.748810201883316040e-02 1.733742654323577881e-01 -1.857780665159225464e-01 -1.311492174863815308e-01 -1.762860864400863647e-01 6.748028099536895752e-02 -2.727842889726161957e-02 9.154412150382995605e-02 -3.333529829978942871e-01 -2.643211930990219116e-02 2.548014521598815918e-01 8.119457215070724487e-02 3.235442191362380981e-02 8.232682943344116211e-02 -4.147198200225830078e-01 -1.345423012971878052e-01 -9.939277172088623047e-02 -2.414885461330413818e-01 4.921570420265197754e-02 2.224924862384796143e-01 -1.321098357439041138e-01 6.610750406980514526e-02
-7.613214105367660522e-02 4.237685501575469971e-01 1.380093693733215332e-01 -2.100131660699844360e-01 -1.338557004928588867e-01 -1.491908133029937744e-01 2.753097750246524811e-02 -1.261597126722335815e-01 -3.251785039901733398e-01 2.933866679668426514e-01 -4.467377148102968931e-04 6.237462162971496582e-03 1.663466840982437134e-01 -2.860842272639274597e-02 -2.725517153739929199e-01 3.864397108554840088e-02 -1.947453618049621582e-01 -1.707830578088760376e-01 3.804174810647964478e-02 6.028216704726219177e-02 2.179463207721710205e-01 3.742197453975677490e-01 -1.138874143362045288e-01 1.954746246337890625e-01 4.214102774858474731e-02 -6.126170232892036438e-02 7.392606884241104126e-02 -5.703413113951683044e-02 -3.922599554061889648e-02 8.040807396173477173e-02 -4.574052989482879639e-02 2.515169084072113037e-01
-2.869154214859008789e-01 -5.187547206878662109e-02 2.446832656860351562e-01 8.621951192617416382e-02 -7.879450917243957520e-02 -2.213984876871109009e-01 3.130906522274017334e-01 1.095398142933845520e-01 -5.486192554235458374e-02 1.485629975795745850e-01 -7.440043613314628601e-03 1.417385786771774292e-02 5.816099420189857483e-02 9.941442310810089111e-02 4.246317967772483826e-02 -1.576644480228424072e-01 -2.115817964076995850e-01 1.316208541393280029e-01 -1.496601253747940063e-01 -6.863605231046676636e-02 1.169123649597167969e-01 2.398160547018051147e-01 2.112892456352710724e-02 4.048767499625682831e-03 -3.590787947177886963e-01 -1.951276063919067383e-01 -2.170923501253128052e-01 2.762522399425506592e-01 -3.362361192703247070e-01 -2.268857061862945557e-01 -2.271158620715141296e-03 -3.651256859302520752e-02
-5.860301107168197632e-02 -2.259132266044616699e-02 2.335146218538284302e-01 1.648853346705436707e-02 9.426962584257125854e-02 -2.575297057628631592e-01 3.869701623916625977e-01 2.443238049745559692e-01 -1.789776980876922607e-02 2.419341653585433960e-01 1.781319826841354370e-01 7.680390775203704834e-02 8.061876147985458374e-02 5.894257873296737671e-02 -1.887906789779663086e-01 -1.084024086594581604e-01 -2.456755191087722778e-01 1.458191573619842529e-01 1.945675164461135864e-02 2.182135544717311859e-02 1.800667196512222290e-01 2.209959477186203003e-01 2.535535395145416260e-01 1.252003908157348633e-01 -9.509682655334472656e-02 -4.073443412780761719e-01 -1.825990974903106689e-01 -3.726230561733245850e-02 1.383347660303115845e-01 -1.571925580501556396e-01 6.915666908025741577e-02 -2.688646130263805389e-02
1.367530524730682373e-01 2.648920416831970215e-01 1.025056019425392151e-01 2.290530353784561157e-01 1.868126727640628815e-02 -2.635951340198516846e-01 1.040532141923904419e-01 -3.608704358339309692e-02 -8.393663167953491211e-02 -1.472577266395092010e-02 -9.150119125843048096e-02 -3.339521884918212891e-01 2.640371620655059814e-01 -2.621355950832366943e-01 -2.335053235292434692e-01 1.063212752342224121e-01 -4.078829884529113770e-01 1.409094687551259995e-02 -2.247943170368671417e-02 -8.383275568485260010e-02 -1.733063161373138428e-02 3.378904759883880615e-01 1.864478690549731255e-03 -1.986718773841857910e-01 -3.697747364640235901e-02 -1.707768589258193970e-01 1.711787097156047821e-02 1.697735190391540527e-01 -5.066544190049171448e-02 3.460870683193206787e-02 1.769742965698242188e-01 -1.095511466264724731e-01
8.493705838918685913e-02 3.534837961196899414e-01 2.030565030872821808e-02 1.235471367835998535e-01 -8.172990754246711731e-03 1.413951814174652100e-02 3.382412195205688477e-01 -8.439408987760543823e-02 -1.808917373418807983e-01 2.157637663185596466e-02 -1.095980480313301086e-01 -2.208211123943328857e-01 -3.842098414897918701e-01 -3.561474010348320007e-02 -8.987292647361755371e-02 -4.791123792529106140e-02 1.382698863744735718e-02 3.346801996231079102e-01 -1.314623504877090454e-01 -3.577433899044990540e-02 1.369977146387100220e-01 1.781508326530456543e-01 -1.163899526000022888e-01 3.381781578063964844e-01 -5.554842296987771988e-03 -1.258747093379497528e-02 1.753210462629795074e-02 -1.985079143196344376e-03 -1.309664100408554077e-01 2.755666375160217285e-01 2.676295936107635498e-01 5.240635946393013000e-02
1.577895283699035645e-01 2.713441252708435059e-01 9.576524794101715088e-02 -8.993756026029586792e-02 -1.713232547044754028e-01 -3.443034887313842773e-01 3.499145209789276123e-01 1.450493484735488892e-01 -3.530328571796417236e-01 -6.407454144209623337e-03 1.407116800546646118e-01 2.586827613413333893e-02 2.261225283145904541e-01 -4.850861430168151855e-02 2.643844112753868103e-02 -7.082563638687133789e-02 -6.746876984834671021e-02 7.951238006353378296e-02 4.773464053869247437e-02 2.533578779548406601e-03 -1.893702447414398193e-01 2.727188467979431152e-01 -1.177727337926626205e-02 -1.155290976166725159e-01 -3.512336015701293945e-01 8.815296739339828491e-02 7.054153829813003540e-02 -8.071469515562057495e-02 -3.025292754173278809e-01 7.566227018833160400e-02 -9.341543167829513550e-02 -5.489385873079299927e-02
-3.848090767860412598e-02 4.929326772689819336e-01 -8.220020681619644165e-02 1.257445812225341797e-01 -2.136120498180389404e-01 -5.513144657015800476e-02 -3.342993149999529123e-04 -8.156251162290573120e-02 -2.792420983314514160e-01 -1.764701455831527710e-01 -8.466406911611557007e-02 -2.972003519535064697e-01 -9.339520335197448730e-02 7.673040777444839478e-02 -2.913135290145874023e-01 2.318642102181911469e-02 -1.674360334873199463e-01 -1.798906773328781128e-01 9.492076188325881958e-02 4.706482589244842529e-02 -6.047461926937103271e-02 3.313502669334411621e-01 2.158095836639404297e-01 6.776198744773864746e-02 -1.765197962522506714e-01 -7.236138731241226196e-02 9.436359256505966187e-02 -1.399219632148742676e-01 1.126021891832351685e-01 1.351652741432189941e-01 2.023469954729080200e-01 -3.618845017626881599e-03
-2.982062101364135742e-01 4.610281884670257568e-01 -1.015178933739662170e-01 -8.746551722288131714e-02 -8.845682442188262939e-02 -8.711533993482589722e-02 1.704798080027103424e-02 5.446551740169525146e-02 -3.205155581235885620e-02 -1.162111982703208923e-01 -1.469791233539581299e-01 -5.723394826054573059e-02 1.290401369333267212e-01 -1.124836057424545288e-01 -3.935903906822204590e-01 6.031428650021553040e-02 -1.445333063602447510e-01 -3.260551718994975090e-03 1.848519146442413330e-01 -7.068802416324615479e-02 -5.523496866226196289e-02 3.364287018775939941e-01 2.771052122116088867e-01 7.241118699312210083e-02 -2.878142334520816803e-02 -2.004567533731460571e-02 9.550172090530395508e-02 5.827765911817550659e-02 -1.345374882221221924e-01 2.674681320786476135e-02 2.869679629802703857e-01 2.477625906467437744e-01
1.043506711721420288e-01 3.651649951934814453e-01 1.262768357992172241e-01 -2.079840004444122314e-01 -1.070578694343566895e-01 -8.378057181835174561e-02 4.353175163269042969e-01 -5.944690480828285217e-02 -1.256084144115447998e-01 -2.533458769321441650e-01 1.375939603894948959e-02 -7.914976775646209717e-02 8.424046635627746582e-02 5.014973692595958710e-03 1.077789696864783764e-03 -5.924853682518005371e-02 -2.630976736545562744e-01 4.408396482467651367e-01 -1.673032343387603760e-01 6.932440400123596191e-02 3.484139144420623779e-01 1.159528717398643494e-01 -1.250486224889755249e-01 2.446538768708705902e-02 -6.554829329252243042e-02 -9.558846801519393921e-02 -1.054073348641395569e-01 1.941466145217418671e-02 -4.454080760478973389e-02 3.353685885667800903e-02 4.879973083734512329e-02 -1.007822602987289429e-01
2.098487317562103271e-01 2.160634696483612061e-01 -2.131748758256435394e-02 2.642076089978218079e-02 -2.359126694500446320e-02 -6.299538165330886841e-02 4.917460381984710693e-01 -3.241124749183654785e-02 -1.012052223086357117e-01 -7.469569891691207886e-02 7.530413568019866943e-02 5.086766928434371948e-02 -5.359421297907829285e-02 1.341200470924377441e-01 -1.342288404703140259e-01 1.903147548437118530e-01 -2.829151786863803864e-02 3.006491363048553467e-01 -1.443624645471572876e-01 -3.615282475948333740e-02 1.968801766633987427e-01 1.933101862668991089e-01 3.545923829078674316e-01 8.897224813699722290e-02 -8.540178090333938599e-02 -4.246656000614166260e-01 -1.333916746079921722e-02 2.181311845779418945e-01 1.925224065780639648e-02 1.770175248384475708e-02 4.444177262485027313e-03 -4.840154573321342468e-02
9.362432360649108887e-02 4.794534668326377869e-02 1.703230142593383789e-01 1.010647118091583252e-01 -1.576796323060989380e-01 4.089383035898208618e-02 6.462958455085754395e-02 -2.492623031139373779e-02 -1.052841618657112122e-01 -1.209592297673225403e-01 -2.026872336864471436e-01 9.866370260715484619e-02 2.297128178179264069e-02 1.237146407365798950e-01 -2.497378736734390259e-01 6.178842112421989441e-02 -2.968901097774505615e-01 -1.375594586133956909e-01 1.316278148442506790e-02 2.188234589993953705e-02 8.852863311767578125e-02 4.204396009445190430e-01 3.568859398365020752e-01 -1.055335626006126404e-01 6.779068149626255035e-03 -2.206810414791107178e-01 -2.339096665382385254e-01 -1.644294410943984985e-01 -3.150141537189483643e-01 1.743714213371276855e-01 -2.082290053367614746e-01 1.596878021955490112e-01
1.121166720986366272e-01 3.263501524925231934e-01 -6.774263083934783936e-02 1.875377744436264038e-01 -1.613766849040985107e-01 -1.405497938394546509e-01 9.932327270507812500e-02 -2.892748713493347168e-01 -1.142107248306274414e-01 -2.795134484767913818e-01 -1.774834692478179932e-01 8.779827505350112915e-02 1.772484779357910156e-01 -6.393589824438095093e-02 -2.706848680973052979e-01 3.865585476160049438e-02 -7.356169819831848145e-02 1.596509292721748352e-02 -8.678372204303741455e-02 1.424046754837036133e-01 1.045051440596580505e-01 3.644985556602478027e-01 2.077326029539108276e-01 2.212102115154266357e-01 -2.282775640487670898e-01 -1.155626401305198669e-01 -9.486738592386245728e-02 -2.753709554672241211e-01 -9.772597253322601318e-02 1.161809563636779785e-01 -1.359668374061584473e-01 3.163300862070173025e-04
-8.009806275367736816e-02 1.913070119917392731e-02 1.094401702284812927e-01 -5.670589581131935120e-02 6.490880250930786133e-02 -1.848913133144378662e-01 3.767342865467071533e-01 2.131582349538803101e-01 -4.409361258149147034e-02 8.820302039384841919e-02 1.075861006975173950e-01 1.562970280647277832e-01 1.028635650873184204e-01 -2.246887609362602234e-02 -2.339590899646282196e-02 -3.496143817901611328e-01 -3.409058749675750732e-01 3.367090225219726562e-01 -2.267580479383468628e-01 -3.998664394021034241e-02 1.429364681243896484e-01 1.883098036050796509e-01 1.918626278638839722e-01 8.511670678853988647e-02 4.363160207867622375e-02 -3.515647649765014648e-01 -3.287569433450698853e-02 -2.278121374547481537e-02 5.449071526527404785e-03 -2.034763246774673462e-01 9.657249599695205688e-02 1.107078567147254944e-01
9.920468181371688843e-02 3.877139985561370850e-01 -5.544034764170646667e-02 -1.472537405788898468e-02 -2.246123105287551880e-01 -3.955512046813964844e-01 2.690989971160888672e-01 9.807921946048736572e-02 -2.243338674306869507e-01 -2.087934911251068115e-01 7.058253139257431030e-02 6.452893465757369995e-02 6.517040729522705078e-02 2.269591093063354492e-01 1.215111371129751205e-02 -2.634024322032928467e-01 -2.811147868633270264e-01 6.582440435886383057e-02 -7.937861233949661255e-02 2.971826680004596710e-02 1.667745038866996765e-02 2.247946262359619141e-01 5.912708118557929993e-02 -2.153879851102828979e-01 1.736536249518394470e-02 -3.937371075153350830e-02 2.842321395874023438e-01 -7.383455336093902588e-02 -4.121930804103612900e-03 1.516786366701126099e-01 -5.277451500296592712e-02 -1.187732964754104614e-01
-8.695532381534576416e-02 3.091304302215576172e-01 -1.865966469049453735e-01 5.660581588745117188e-02 -1.163266375660896301e-01 1.413828879594802856e-01 3.864679038524627686e-01 1.492054015398025513e-01 -1.665225476026535034e-01 -1.308423131704330444e-01 -3.655116632580757141e-02 -1.769568473100662231e-01 1.355189085006713867e-02 2.359285205602645874e-01 -9.227374941110610962e-02 4.998559132218360901e-03 -1.619635820388793945e-01 3.470208942890167236e-01 -6.813993304967880249e-02 -1.564946211874485016e-02 2.856334149837493896e-01 2.172763347625732422e-01 7.713076472282409668e-02 -1.201109364628791809e-01 1.430438160896301270e-01 -3.254726156592369080e-02 1.509159952402114868e-01 1.830673217773437500e-01 -2.153848260641098022e-01 5.816177278757095337e-02 2.291599959135055542e-01 1.761153340339660645e-01
-1.082811504602432251e-01 1.612467616796493530e-01 -3.236321266740560532e-03 -1.918477118015289307e-01 -1.274977326393127441e-01 1.298609189689159393e-02 3.105840384960174561e-01 9.473602473735809326e-02 -3.672272339463233948e-02 -4.192194342613220215e-02 -5.402747541666030884e-03 -1.331840902566909790e-01 4.489682316780090332e-01 1.048759892582893372e-01 -3.837022185325622559e-01 2.239033579826354980e-02 -2.566764950752258301e-01 -1.138804405927658081e-01 -2.806977033615112305e-01 -3.414266929030418396e-02 -3.201850131154060364e-02 6.409662961959838867e-02 1.438714712858200073e-01 2.349146455526351929e-01 -3.068052232265472412e-01 -2.406606525182723999e-01 8.309318125247955322e-02 -6.351663172245025635e-02 -1.093449443578720093e-01 5.757357925176620483e-03 4.894334077835083008e-02 7.229778170585632324e-02
-2.962183952331542969e-01 1.790746450424194336e-01 -9.826224297285079956e-02 3.198787569999694824e-01 9.210480004549026489e-02 -2.636367976665496826e-01 1.526560634374618530e-01 -4.707567393779754639e-03 -1.599473506212234497e-01 1.814133971929550171e-01 6.051512807607650757e-02 1.016030162572860718e-01 -2.017695158720016479e-01 1.032162383198738098e-01 -2.407989501953125000e-01 -7.654248923063278198e-02 -4.645892605185508728e-02 -1.543847620487213135e-01 1.032604947686195374e-01 8.795730769634246826e-02 3.960274159908294678e-01 3.189861774444580078e-01 1.167192310094833374e-01 1.941278129816055298e-01 -4.952845349907875061e-02 -5.158254131674766541e-02 2.222838699817657471e-01 -1.137397214770317078e-01 -9.529861807823181152e-02 2.103957086801528931e-01 -2.750934474170207977e-02 -5.789529159665107727e-02
-1.824471168220043182e-03 6.013657450675964355e-01 -5.822663754224777222e-02 1.461233943700790405e-01 1.207084208726882935e-01 -3.168780729174613953e-02 -6.242851540446281433e-02 4.704185947775840759e-02 -1.016085445880889893e-01 -1.340852081775665283e-01 -1.858811080455780029e-01 6.008509919047355652e-02 5.798913538455963135e-02 -1.827441900968551636e-01 3.444931283593177795e-02 -1.512281149625778198e-01 -1.703625321388244629e-01 -1.035634577274322510e-01 -1.063170135021209717e-01 -3.155897930264472961e-02 1.730684340000152588e-01 4.344033300876617432e-01 1.938322186470031738e-01 2.457851171493530273e-01 -1.850387305021286011e-01 -2.376043610274791718e-02 -1.536161899566650391e-01 -1.366704106330871582e-01 6.711304932832717896e-02 9.297708049416542053e-03 9.314018487930297852e-02 -7.492734491825103760e-02
2.476736456155776978e-01 3.821938037872314453e-01 -2.041019201278686523e-01 5.857732146978378296e-02 -1.129197478294372559e-01 -1.194323971867561340e-01 1.749284863471984863e-01 4.242802411317825317e-02 1.430077701807022095e-01 -5.904280394315719604e-02 -1.334343999624252319e-01 -2.705263160169124603e-02 6.851101294159889221e-03 -1.839680969715118408e-02 -1.986322849988937378e-01 -7.757128030061721802e-02 -2.459560036659240723e-01 7.664228975772857666e-02 -3.267729282379150391e-01 7.604499161243438721e-02 1.804107874631881714e-01 5.297549068927764893e-02 5.913734436035156250e-02 9.033172577619552612e-02 -2.286710739135742188e-01 -4.368907213211059570e-01 1.680366992950439453e-01 3.535877540707588196e-02 -3.000499010086059570e-01 3.245805576443672180e-02 1.001230999827384949e-01 6.952273193746805191e-03
-3.009960800409317017e-02 3.395614624023437500e-01 2.596916258335113525e-01 -2.088601142168045044e-01 2.191803418099880219e-02 3.339096903800964355e-02 2.152025699615478516e-01 3.069335818290710449e-01 9.712453931570053101e-03 -1.704136729240417480e-01 -3.271386325359344482e-01 -1.428733319044113159e-01 -1.233795359730720520e-01 6.042859703302383423e-02 3.056664206087589264e-02 -2.436436340212821960e-02 -4.768728837370872498e-02 6.921027600765228271e-02 -2.037182748317718506e-01 1.959589272737503052e-01 2.571112215518951416e-01 3.466626405715942383e-01 -7.066697627305984497e-02 1.584807038307189941e-01 -1.892661154270172119e-01 -1.042929366230964661e-01 -7.249235361814498901e-02 -9.252521395683288574e-02 8.505774289369583130e-02 -1.229462176561355591e-01 4.404015839099884033e-02 2.558970153331756592e-01
-1.748255491256713867e-01 2.428341805934906006e-01 2.072062194347381592e-01 1.598010659217834473e-01 -2.299553900957107544e-01 -1.913175918161869049e-02 2.001749724149703979e-01 -6.507521122694015503e-02 -7.383877038955688477e-02 -8.501234464347362518e-03 4.374315496534109116e-03 2.320330888032913208e-01 -7.457359880208969116e-02 -6.694594770669937134e-02 -9.570789337158203125e-02 1.089017987251281738e-01 -1.062480658292770386e-01 4.131263121962547302e-02 -2.624313533306121826e-01 5.369727499783039093e-03 2.515752315521240234e-01 8.552150428295135498e-02 2.182378433644771576e-02 2.408587634563446045e-01 -4.175360500812530518e-01 -1.315069347620010376e-01 -1.110216006636619568e-01 -4.116774499416351318e-01 5.864718556404113770e-02 9.404932707548141479e-02 -7.950337976217269897e-02 2.257728278636932373e-01
-1.189919635653495789e-01 3.449937105178833008e-01 -1.325596272945404053e-01 2.278454452753067017e-01 8.955989778041839600e-02 -1.026015728712081909e-01 1.694818437099456787e-01 -2.384542971849441528e-01 -7.016642950475215912e-03 -7.065775990486145020e-02 -5.789938941597938538e-02 -2.976632714271545410e-01 -4.689117521047592163e-02 -1.214730367064476013e-01 -2.478697448968887329e-01 -4.796555265784263611e-03 -2.660233676433563232e-01 -7.836483418941497803e-02 1.587587036192417145e-02 2.530248276889324188e-02 -5.462462455034255981e-02 2.322363704442977905e-01 4.093872904777526855e-01 -2.646283246576786041e-02 -1.960165649652481079e-01 -5.173826590180397034e-03 2.116211205720901489e-01 1.053838506340980530e-01 -1.567484140396118164e-01 2.518598139286041260e-01 3.269731625914573669e-02 1.770850569009780884e-01
-2.677379846572875977e-01 5.224421024322509766e-01 5.585078895092010498e-02 1.710245013236999512e-01 -1.790931671857833862e-01 1.347970664501190186e-01 1.434480100870132446e-01 -6.568007916212081909e-02 -5.603589117527008057e-02 -3.911505639553070068e-02 -1.920463591814041138e-01 -4.111584648489952087e-02 -3.939249739050865173e-02 9.415879845619201660e-02 -1.027898713946342468e-01 1.082977429032325745e-01 -4.226327687501907349e-02 -9.164069592952728271e-02 -1.576339453458786011e-01 -7.822545617818832397e-02 2.549068033695220947e-01 3.457005023956298828e-01 -4.094453528523445129e-02 4.525877907872200012e-02 -2.049103528261184692e-01 2.119443565607070923e-01 6.626272946596145630e-02 -3.333505392074584961e-01 1.272926479578018188e-01 1.246949434280395508e-01 -2.361209504306316376e-02 -8.841494470834732056e-02
8.527519553899765015e-02 1.796916276216506958e-01 3.896501660346984863e-02 3.472872674465179443e-01 -2.303402423858642578e-01 -6.052815169095993042e-02 3.025121986865997314e-01 -1.747567020356655121e-02 1.098259910941123962e-02 5.083277076482772827e-02 1.295621246099472046e-01 -1.193376556038856506e-01 4.925377964973449707e-01 1.275946386158466339e-02 6.275697052478790283e-02 -6.807095371186733246e-03 -1.432608067989349365e-01 1.597411036491394043e-01 -1.490669250488281250e-01 -2.209752947092056274e-01 5.374713242053985596e-02 3.500297665596008301e-01 2.029674798250198364e-01 4.166741669178009033e-02 -1.341640949249267578e-01 -2.243627309799194336e-01 -1.282808035612106323e-01 -4.713366925716400146e-02 -7.622688263654708862e-02 -1.487431526184082031e-01 -8.808264136314392090e-02 3.400552272796630859e-02
9.465538710355758667e-02 4.814852476119995117e-01 -5.387143790721893311e-02 2.912262976169586182e-01 -5.616707727313041687e-02 3.410324454307556152e-02 3.001159429550170898e-01 6.273840088397264481e-03 -2.914816886186599731e-02 -2.191053479909896851e-01 -1.648518592119216919e-01 -3.112629055976867676e-02 1.127710044384002686e-01 3.543610125780105591e-02 -3.749489486217498779e-01 -9.228990972042083740e-02 -2.212143987417221069e-01 6.377435475587844849e-02 1.118923351168632507e-02 8.716516196727752686e-03 -2.329399138689041138e-01 2.148482054471969604e-01 -1.396918669342994690e-02 5.639648064970970154e-03 -2.316025197505950928e-01 -4.458841308951377869e-02 1.209992468357086182e-01 6.946638971567153931e-02 6.137556582689285278e-02 2.853890657424926758e-01 1.504269093275070190e-01 1.426293514668941498e-02
1.075773537158966064e-01 1.212118100374937057e-02 -2.063600346446037292e-02 3.476060926914215088e-01 -2.235822081565856934e-01 -3.497519195079803467e-01 4.001272618770599365e-01 1.383352130651473999e-01 -1.176572293043136597e-01 5.572875961661338806e-02 -1.764372587203979492e-01 1.193198189139366150e-01 -1.365718692541122437e-01 -1.056249216198921204e-01 -2.020798325538635254e-01 -8.766247332096099854e-02 -1.464386750012636185e-02 1.519576762802898884e-03 1.311734914779663086e-01 2.723636850714683533e-02 -2.614017389714717865e-02 1.335730254650115967e-01 1.945343613624572754e-01 1.862080544233322144e-01 -9.546718746423721313e-02 -4.416516423225402832e-02 5.641609057784080505e-02 2.585797607898712158e-01 -7.554928213357925415e-02 -1.501005738973617554e-01 2.656787335872650146e-01 2.927179038524627686e-01
-5.582717806100845337e-02 3.522962033748626709e-01 1.325140614062547684e-02 1.439693868160247803e-01 -7.318896055221557617e-02 -1.904950141906738281e-01 3.376772403717041016e-01 -2.110930085182189941e-01 -1.754745692014694214e-01 -2.675098478794097900e-01 -4.103370942175388336e-03 -7.182911038398742676e-02 -2.072868868708610535e-02 -2.332375571131706238e-02 -1.050420925021171570e-01 -1.491579264402389526e-01 6.475468724966049194e-02 1.755056381225585938e-01 1.442156918346881866e-02 -2.556842267513275146e-01 -8.786615729331970215e-02 2.774603962898254395e-01 2.509743571281433105e-01 1.221851259469985962e-01 7.609962671995162964e-02 -2.894151210784912109e-01 3.525802791118621826e-01 -4.243250936269760132e-02 1.061621978878974915e-01 1.176708042621612549e-01 -3.639942407608032227e-02 -6.741548329591751099e-02
-7.840026915073394775e-02 1.620357185602188110e-01 7.890418171882629395e-02 4.400513768196105957e-01 -5.892736092209815979e-02 -8.856961876153945923e-02 6.488875299692153931e-02 1.936329007148742676e-01 -6.119196116924285889e-02 -7.998302578926086426e-02 -9.724153205752372742e-03 7.652958156540989876e-04 5.121243000030517578e-02 9.407152235507965088e-02 1.671922802925109863e-01 -1.263181865215301514e-01 9.274850599467754364e-03 -1.003411635756492615e-01 -2.246956974267959595e-01 -2.318226844072341919e-01 -1.601607054471969604e-01 5.586087107658386230e-01 6.708771735429763794e-02 -1.296508014202117920e-01 -2.522259950637817383e-01 -4.809015616774559021e-02 -4.671756550669670105e-02 -1.866469532251358032e-01 -1.561058126389980316e-02 -7.778909057378768921e-02 9.420992434024810791e-02 2.399518191814422607e-01
-2.288012802600860596e-01 3.576945662498474121e-01 9.107611328363418579e-02 1.574475169181823730e-01 -2.613869868218898773e-02 -1.485641021281480789e-02 1.887638866901397705e-01 7.718180119991302490e-02 -2.078986167907714844e-01 2.689071893692016602e-01 1.432379931211471558e-01 -3.065529651939868927e-02 1.376146823167800903e-01 2.301982641220092773e-01 -3.950309753417968750e-02 1.107069402933120728e-01 -4.920981079339981079e-02 -2.018907368183135986e-01 -3.094779849052429199e-01 2.103142291307449341e-01 1.841165721416473389e-01 2.849317193031311035e-01 7.641556113958358765e-02 -4.741647839546203613e-02 5.301634222269058228e-02 -2.758269906044006348e-01 -1.880613528192043304e-02 -3.169325590133666992e-01 4.404128342866897583e-02 3.134156018495559692e-02 1.393238455057144165e-01 1.140386164188385010e-01
-9.147372096776962280e-02 3.468635678291320801e-01 5.053949356079101562e-02 -7.665107492357492447e-03 -8.708613365888595581e-02 -2.326160967350006104e-01 2.021867930889129639e-01 5.263140201568603516e-01 -2.411547005176544189e-01 -2.210392057895660400e-01 -7.569369859993457794e-03 9.810712188482284546e-02 1.806609481573104858e-01 -1.608728021383285522e-01 -1.888640224933624268e-02 -2.063969820737838745e-01 -1.584344208240509033e-01 -1.802100241184234619e-02 -1.980667710304260254e-01 2.216986417770385742e-01 1.997162587940692902e-02 1.799782514572143555e-01 -1.800122112035751343e-01 2.923058718442916870e-02 -2.352623194456100464e-01 -8.002239279448986053e-03 4.337371885776519775e-02 1.090214475989341736e-01 -2.160619944334030151e-02 3.400573879480361938e-02 3.435878828167915344e-02 1.382537633180618286e-01
-3.175270259380340576e-01 1.059116199612617493e-01 -3.317186608910560608e-02 1.217104494571685791e-01 6.497253198176622391e-03 -2.070030719041824341e-01 3.093026578426361084e-01 1.798668503761291504e-01 -6.611904501914978027e-02 -1.124567165970802307e-02 -2.358105629682540894e-01 -3.047567307949066162e-01 -2.806206047534942627e-01 -1.745011955499649048e-01 5.876846238970756531e-02 1.183933913707733154e-01 -8.627633750438690186e-02 3.320784866809844971e-02 -3.546257913112640381e-01 -1.333494782447814941e-01 3.591278493404388428e-01 -1.508311601355671883e-03 2.537294104695320129e-02 1.902718245983123779e-01 -3.999332711100578308e-02 -2.878535091876983643e-01 3.215704485774040222e-02 -8.907677978277206421e-02 2.341810055077075958e-02 2.477023750543594360e-02 8.401016891002655029e-02 4.386892542243003845e-02
-1.602929234504699707e-01 3.659603893756866455e-01 3.298258781433105469e-01 4.553320631384849548e-02 -4.710717592388391495e-03 -3.665523529052734375e-01 2.059978544712066650e-01 -6.255016475915908813e-02 1.206468511372804642e-02 -6.168599054217338562e-02 -4.002732411026954651e-02 -1.429731845855712891e-01 7.435815036296844482e-02 -1.276806592941284180e-01 -7.842237502336502075e-02 1.458323299884796143e-01 -2.520995214581489563e-02 -4.952561482787132263e-02 -1.907424442470073700e-02 -4.892726987600326538e-02 4.473068693187087774e-04 1.833205819129943848e-01 2.238637953996658325e-01 3.583891391754150391e-01 -3.926925063133239746e-01 7.357373088598251343e-02 -2.982219457626342773e-01 7.960909046232700348e-03 -3.778662532567977905e-02 1.266227662563323975e-02 -4.953210800886154175e-02 -5.362144485116004944e-02
-6.120815500617027283e-02 2.505598962306976318e-01 5.004049837589263916e-02 3.984007239341735840e-02 -1.063260063529014587e-01 -2.972129881381988525e-01 1.863426119089126587e-01 2.833606600761413574e-01 -1.500449925661087036e-01 -1.509928554296493530e-01 -3.511463105678558350e-02 1.859811097383499146e-01 2.793883346021175385e-02 2.940371334552764893e-01 -1.683057695627212524e-01 -1.666201949119567871e-01 -1.016375273466110229e-01 1.115924194455146790e-01 2.096456885337829590e-01 -7.598558813333511353e-02 -2.787819132208824158e-02 1.213149204850196838e-01 -6.848813593387603760e-02 -1.278112977743148804e-01 -1.791747063398361206e-01 -3.546898961067199707e-01 1.045375093817710876e-01 -2.126751542091369629e-01 -2.474477738142013550e-01 2.472215890884399414e-01 -8.059713989496231079e-02 -1.957587599754333496e-01
-6.243802607059478760e-02 6.427657604217529297e-02 7.325034588575363159e-02 -2.183344513177871704e-01 3.209957154467701912e-03 -2.368256747722625732e-01 4.953202903270721436e-01 4.234959557652473450e-02 -1.866227686405181885e-01 2.218501865863800049e-01 -1.826962381601333618e-01 4.927978292107582092e-02 -6.486151367425918579e-02 1.213844940066337585e-01 -7.963490486145019531e-02 -1.147381439805030823e-01 -2.057442516088485718e-01 3.612133860588073730e-01 -9.746345132589340210e-02 -1.384073644876480103e-01 3.911014273762702942e-02 2.855259776115417480e-01 8.300478011369705200e-02 9.946125559508800507e-03 -9.262572973966598511e-02 -1.592492759227752686e-01 -1.693380028009414673e-01 -1.170848309993743896e-01 6.804817169904708862e-02 -3.062606751918792725e-01 -7.416471838951110840e-02 7.514537125825881958e-02
-1.482490599155426025e-01 1.475495547056198120e-01 9.417546913027763367e-03 2.145778387784957886e-01 -7.614240050315856934e-03 8.273416757583618164e-02 3.435026109218597412e-01 2.207732796669006348e-01 1.745892614126205444e-01 8.969894796609878540e-02 -9.343866258859634399e-02 -7.176476716995239258e-02 2.886390984058380127e-01 1.014727503061294556e-01 -8.962282538414001465e-02 -2.385151833295822144e-01 5.804727599024772644e-02 -5.714391171932220459e-02 -1.981168240308761597e-01 3.644719719886779785e-02 2.588786482810974121e-01 3.342268168926239014e-01 4.236118495464324951e-02 3.183926641941070557e-01 -1.811756789684295654e-01 -1.879574507474899292e-01 -1.394528746604919434e-01 3.006079196929931641e-01 6.536997854709625244e-03 6.005451083183288574e-02 -1.309010107070207596e-02 1.210326179862022400e-01
-2.431207299232482910e-01 2.273801863193511963e-01 1.393570844084024429e-02 4.404541850090026855e-01 1.231484040617942810e-01 -2.954133972525596619e-02 1.997046470642089844e-01 -1.112908795475959778e-01 -5.832558870315551758e-02 1.562771648168563843e-01 -4.846860468387603760e-02 2.263819575309753418e-01 -5.574105307459831238e-02 1.275689750909805298e-01 -1.828758865594863892e-01 5.909591540694236755e-02 -9.015236049890518188e-02 1.874201372265815735e-02 2.391736805438995361e-01 2.128387689590454102e-01 3.267546296119689941e-01 3.476205766201019287e-01 1.323657929897308350e-01 -5.820150300860404968e-02 7.737089414149522781e-03 -2.753219902515411377e-01 7.905151695013046265e-02 4.856925085186958313e-02 -1.213791146874427795e-01 1.448583453893661499e-01 -5.051637068390846252e-02 8.193083852529525757e-02
-9.304900467395782471e-02 4.795489311218261719e-01 7.274427264928817749e-02 2.864249944686889648e-01 -2.070917785167694092e-01 -3.979727253317832947e-02 1.238954663276672363e-01 -1.137007549405097961e-01 -2.866111397743225098e-01 -1.167117897421121597e-02 4.258286952972412109e-02 -4.702605307102203369e-02 -1.019677668809890747e-01 -7.315682619810104370e-02 -5.675585567951202393e-02 1.304936110973358154e-01 3.593757003545761108e-02 -2.572526037693023682e-01 -1.513387858867645264e-01 3.984271734952926636e-02 4.113952517509460449e-01 8.837015181779861450e-02 -6.962225586175918579e-02 1.919066905975341797e-01 -1.219934895634651184e-01 -1.134261637926101685e-01 -1.046611443161964417e-01 -2.618248760700225830e-01 1.219105273485183716e-01 6.456792354583740234e-02 1.981983333826065063e-01 5.223900079727172852e-02
1.583009064197540283e-01 4.148296117782592773e-01 1.544776409864425659e-01 1.942295730113983154e-01 -1.406345814466476440e-01 -2.585383057594299316e-01 3.268515467643737793e-01 3.302805125713348389e-01 6.296522170305252075e-02 -6.682991050183773041e-03 2.014746665954589844e-01 -8.905331790447235107e-02 1.570626795291900635e-01 8.697497099637985229e-02 7.989018410444259644e-02 5.776844546198844910e-02 -2.080520242452621460e-01 1.784131824970245361e-01 4.332009702920913696e-02 -5.725368973799049854e-04 1.620913147926330566e-01 2.072056978940963745e-01 2.185102254152297974e-01 6.866332143545150757e-02 -6.707685440778732300e-02 1.155607625842094421e-01 -1.131023243069648743e-01 1.400634199380874634e-01 -1.577533781528472900e-01 2.166587561368942261e-01 3.746697306632995605e-02 -1.486246883869171143e-01
-1.479345560073852539e-01 2.069464176893234253e-01 2.084551155567169189e-01 2.455706149339675903e-01 1.258388906717300415e-01 -1.694928109645843506e-01 6.818597018718719482e-02 2.631870806217193604e-01 1.108453422784805298e-01 6.643775850534439087e-02 -3.374784290790557861e-01 -3.084486722946166992e-01 5.522396042943000793e-02 -3.552214056253433228e-02 -1.145636737346649170e-01 1.371169649064540863e-02 1.239406131207942963e-02 1.051279827952384949e-01 -1.857133060693740845e-01 -4.812523722648620605e-02 1.785132586956024170e-01 3.417040407657623291e-01 -4.975059069693088531e-03 3.851357102394104004e-01 1.953420341014862061e-01 -1.199018508195877075e-01 -1.856533810496330261e-02 6.090180575847625732e-02 -5.253674089908599854e-02 1.915381401777267456e-01 1.676169782876968384e-01 -2.382981032133102417e-02
-2.217246405780315399e-02 3.869269192218780518e-01 -2.119273412972688675e-03 1.795542985200881958e-01 -3.243095874786376953e-01 1.515202075242996216e-01 1.358724534511566162e-01 7.599680125713348389e-02 -1.109855771064758301e-01 -1.401136815547943115e-01 -3.686296194791793823e-02 -5.805660039186477661e-02 -2.318443171679973602e-02 -1.648399680852890015e-01 -3.592269867658615112e-02 -6.735010445117950439e-02 6.976559292525053024e-03 -3.045907476916909218e-03 -9.320543706417083740e-02 4.533523693680763245e-02 2.123673707246780396e-01 1.643180400133132935e-01 2.488639503717422485e-01 2.713789939880371094e-01 -3.265855014324188232e-01 -1.659879088401794434e-02 -2.772733569145202637e-02 -2.913599908351898193e-01 -4.087588191032409668e-01 -6.855403631925582886e-02 1.052429005503654480e-01 3.211216256022453308e-02
3.104250319302082062e-02 1.196788251399993896e-01 1.103205904364585876e-01 -7.139244675636291504e-02 -2.222633510828018188e-01 -1.321890056133270264e-01 4.865642786026000977e-01 -9.505742043256759644e-02 -1.763394922018051147e-01 -1.202218830585479736e-01 2.053552269935607910e-01 -3.471492230892181396e-01 -2.521071396768093109e-02 2.345403879880905151e-01 -1.015506163239479065e-01 6.322010606527328491e-02 -2.566800266504287720e-02 3.065897524356842041e-01 -3.985583037137985229e-02 7.919145748019218445e-03 8.929104357957839966e-02 4.204624295234680176e-01 8.201985806226730347e-02 -1.332481857389211655e-02 -1.969923228025436401e-01 -1.974644660949707031e-01 -6.286232173442840576e-02 -5.811387673020362854e-04 7.859741151332855225e-02 -2.390111982822418213e-02 -9.659146890044212341e-03 6.149018649011850357e-03
-3.374282121658325195e-01 6.199504435062408447e-02 1.819756813347339630e-02 1.565421372652053833e-01 -2.004838287830352783e-01 -2.457329481840133667e-01 2.197960913181304932e-01 3.251563906669616699e-01 9.850719571113586426e-02 -8.292959630489349365e-02 5.331369116902351379e-03 -2.058361023664474487e-01 -1.582387089729309082e-01 1.037931293249130249e-01 4.683344811201095581e-02 1.487562656402587891e-01 -1.133075058460235596e-01 2.346646040678024292e-02 -1.296390146017074585e-01 8.901622891426086426e-02 4.488449096679687500e-01 1.141429394483566284e-01 2.325388342142105103e-01 -1.912631839513778687e-01 -1.815536171197891235e-01 -2.430083155632019043e-01 -5.696834251284599304e-02 -9.437228552997112274e-03 1.130558922886848450e-01 1.008193343877792358e-01 3.718376159667968750e-02 1.441909223794937134e-01
-5.486206337809562683e-02 2.865463495254516602e-01 1.279512047767639160e-01 2.312339544296264648e-01 -3.697375208139419556e-02 -6.834425032138824463e-02 4.362531304359436035e-01 1.098353788256645203e-01 4.000542312860488892e-02 -1.621032655239105225e-01 -2.023781463503837585e-02 1.391993910074234009e-01 -2.420272082090377808e-01 7.990322262048721313e-02 -5.399634316563606262e-02 -2.343897009268403053e-03 -1.402813643217086792e-01 -1.777641177177429199e-01 -1.943143904209136963e-01 1.716166883707046509e-01 -1.729085445404052734e-01 3.303837776184082031e-01 -2.845173776149749756e-01 1.615850478410720825e-01 -3.145598471164703369e-01 2.032673545181751251e-02 -1.099296063184738159e-01 -1.471604108810424805e-01 2.827672660350799561e-02 1.307756081223487854e-02 -4.664574936032295227e-02 1.422227323055267334e-01
-3.602023795247077942e-02 2.617491483688354492e-01 5.574220418930053711e-02 1.407351046800613403e-01 -2.100652158260345459e-01 -1.278770267963409424e-01 6.199967265129089355e-01 3.368375897407531738e-01 -6.275282055139541626e-02 1.462369561195373535e-01 1.115408763289451599e-01 -5.487709119915962219e-02 9.941555559635162354e-02 1.918283402919769287e-01 5.456289276480674744e-02 -3.254176815971732140e-03 -2.052593082189559937e-01 6.261449307203292847e-03 -3.192293643951416016e-02 -2.253233268857002258e-02 1.315955538302659988e-02 1.008576992899179459e-02 1.802750229835510254e-01 -6.044609099626541138e-02 -5.587745085358619690e-02 3.332540392875671387e-02 1.570259779691696167e-01 -8.022064575925469398e-04 7.274830341339111328e-02 2.444511353969573975e-01 2.832494378089904785e-01 -6.481434404850006104e-02
-1.647030264139175415e-01 2.125051319599151611e-01 4.919860884547233582e-02 -7.519035041332244873e-02 -9.162162244319915771e-02 -5.781046673655509949e-02 1.956475824117660522e-01 3.841080516576766968e-02 -2.963612377643585205e-01 -2.332469671964645386e-01 8.205305784940719604e-02 -1.350407749414443970e-01 1.880549341440200806e-01 -8.207979798316955566e-02 -1.850754320621490479e-01 7.593742012977600098e-02 -2.030386328697204590e-01 4.739630222320556641e-01 -1.787337958812713623e-01 -3.991730883717536926e-02 3.002604246139526367e-01 6.677735596895217896e-02 9.857511520385742188e-02 -9.359217435121536255e-02 -3.128356067463755608e-03 3.697188943624496460e-02 1.603357046842575073e-01 1.107518523931503296e-01 -2.410590462386608124e-02 -1.590958051383495331e-02 2.623863518238067627e-01 3.119273185729980469e-01
-9.029603563249111176e-03 8.814818225800991058e-03 2.860852517187595367e-02 3.848498761653900146e-01 -3.437719643115997314e-01 -3.744090674445033073e-03 5.235455632209777832e-01 -1.262265723198652267e-02 1.181190088391304016e-01 -1.998855620622634888e-01 8.572960644960403442e-02 -3.629769431427121162e-03 -2.996020019054412842e-02 -1.889465153217315674e-01 -5.472103878855705261e-02 -3.970634937286376953e-02 5.418483167886734009e-02 -5.681551620364189148e-02 -6.152885779738426208e-02 1.291326433420181274e-01 1.725576072931289673e-01 2.533323466777801514e-01 4.260177537798881531e-02 -1.462134718894958496e-01 7.588102947920560837e-03 -1.715959608554840088e-01 -1.327453702688217163e-01 1.929234564304351807e-01 -2.386043816804885864e-01 3.701335517689585686e-03 -2.523612380027770996e-01 -8.529248833656311035e-02
-1.020791307091712952e-01 1.752909868955612183e-01 -1.369099020957946777e-01 -2.295789495110511780e-02 1.087547987699508667e-01 -2.802140414714813232e-01 3.436819314956665039e-01 1.213091090321540833e-01 6.865508854389190674e-02 2.119538635015487671e-01 -1.201177984476089478e-01 -2.266782820224761963e-01 -6.713400036096572876e-02 -1.708690449595451355e-02 1.862685382366180420e-01 -2.289270907640457153e-01 -2.401183396577835083e-01 2.543483078479766846e-01 -9.503713250160217285e-02 8.979816734790802002e-02 3.030759841203689575e-02 2.585601806640625000e-01 2.664057910442352295e-01 9.964553266763687134e-02 -8.985915780067443848e-02 -4.007142782211303711e-01 -8.434391021728515625e-02 1.377820521593093872e-01 -1.397461444139480591e-01 -4.598005115985870361e-02 3.412687033414840698e-02 -5.812139064073562622e-02
-2.841322422027587891e-01 3.101759962737560272e-02 7.140978425741195679e-02 2.039027214050292969e-01 -8.584150671958923340e-02 -2.035933732986450195e-01 3.619500398635864258e-01 -3.110702335834503174e-02 -5.333036556839942932e-02 -1.156029477715492249e-01 -2.206150256097316742e-02 3.197744786739349365e-01 2.263423353433609009e-01 2.126667881384491920e-03 5.615866184234619141e-02 -2.880594432353973389e-01 -3.274435400962829590e-01 2.432550676167011261e-02 1.524274200201034546e-01 -2.021955102682113647e-01 1.334361582994461060e-01 1.938377469778060913e-01 -1.119828671216964722e-01 1.466012299060821533e-01 -1.847012341022491455e-01 8.425652235746383667e-02 7.336167246103286743e-02 9.047365933656692505e-02 -1.887283325195312500e-01 8.535239100456237793e-02 1.386020034551620483e-01 2.372443974018096924e-01
-9.938926249742507935e-02 3.334870040416717529e-01 2.335712313652038574e-01 1.542648114264011383e-02 -1.381717249751091003e-02 -7.037434726953506470e-02 3.129558861255645752e-01 1.203306391835212708e-02 2.632848545908927917e-02 -7.772960513830184937e-02 -9.308334439992904663e-02 1.176309213042259216e-01 -4.397758841514587402e-02 1.136619150638580322e-01 4.176035989075899124e-03 2.110064923763275146e-01 -3.540323348715901375e-03 -2.663036286830902100e-01 -8.921298384666442871e-02 -6.351391226053237915e-02 1.430951952934265137e-01 2.868979871273040771e-01 2.472264021635055542e-01 2.067602723836898804e-01 -4.749942719936370850e-01 -1.194227039813995361e-01 -5.274766311049461365e-02 -2.266912758350372314e-01 1.281139999628067017e-01 -1.406295150518417358e-01 -8.181128650903701782e-02 7.575149834156036377e-02
-7.019906304776668549e-03 3.293811976909637451e-01 2.392593920230865479e-01 2.243159264326095581e-01 1.862441152334213257e-01 -3.268418312072753906e-01 6.293991953134536743e-02 -3.835137188434600830e-02 -2.741279006004333496e-01 -9.557415544986724854e-02 1.887114495038986206e-01 -4.714833572506904602e-02 -1.193574219942092896e-01 5.992967635393142700e-02 -8.534507453441619873e-02 2.184934616088867188e-01 1.211966127157211304e-01 1.375819146633148193e-01 -2.304997742176055908e-01 5.765652284026145935e-03 -1.507245302200317383e-01 3.036632835865020752e-01 -6.033586710691452026e-02 9.558543562889099121e-02 -1.638686060905456543e-01 -1.035067737102508545e-01 4.137035086750984192e-02 -9.642762690782546997e-02 -1.406886428594589233e-01 -5.780336633324623108e-02 6.795105338096618652e-02 3.887926340103149414e-01
-8.433023095130920410e-02 -8.087898790836334229e-02 3.530273437500000000e-01 1.619554609060287476e-01 -2.773033976554870605e-01 1.308848410844802856e-01 1.137430965900421143e-01 -1.177537068724632263e-01 -4.877473786473274231e-02 8.796851336956024170e-02 1.996980011463165283e-01 -9.288244694471359253e-02 6.560777872800827026e-02 -2.981780655682086945e-02 -1.314142346382141113e-01 -2.769235968589782715e-01 -3.380023539066314697e-01 2.955052554607391357e-01 -3.701103106141090393e-02 2.273207157850265503e-02 3.290998041629791260e-01 2.306768894195556641e-01 1.913794428110122681e-01 -2.988922933582216501e-04 -8.187659084796905518e-03 -1.922337710857391357e-01 -1.313090473413467407e-01 -4.496530443429946899e-02 -1.194137185811996460e-01 3.745747357606887817e-02 1.863046884536743164e-01 2.205150276422500610e-01
2.342141233384609222e-02 2.586776316165924072e-01 2.249139398336410522e-01 1.031894236803054810e-01 -9.062811732292175293e-02 -3.909856677055358887e-01 3.972488045692443848e-01 1.718820929527282715e-01 1.864034384489059448e-01 -1.860350966453552246e-01 2.201371788978576660e-01 9.290974587202072144e-02 1.368826329708099365e-01 7.792188227176666260e-02 5.233542621135711670e-02 1.976301521062850952e-01 1.119961440563201904e-01 -3.997406736016273499e-02 -3.327389806509017944e-02 3.666811063885688782e-02 1.977387666702270508e-01 1.949046254158020020e-01 1.708003580570220947e-01 1.840893328189849854e-01 -3.022057712078094482e-01 -6.095548346638679504e-02 -1.221840828657150269e-01 -1.260575503110885620e-01 -3.364018723368644714e-02 3.802584111690521240e-02 -1.237779110670089722e-01 1.712063252925872803e-01
2.569059282541275024e-02 1.122432798147201538e-01 3.044356591999530792e-02 2.115582525730133057e-01 -1.815907359123229980e-01 -1.215001419186592102e-01 1.868409514427185059e-01 1.336426734924316406e-01 -4.824053496122360229e-03 2.363566309213638306e-01 -3.253354504704475403e-02 -1.452847719192504883e-01 2.392733693122863770e-01 3.846217319369316101e-02 1.280326098203659058e-01 -3.074289262294769287e-01 8.258354850113391876e-03 -1.669928133487701416e-01 -2.561612725257873535e-01 -1.671142727136611938e-01 1.251704394817352295e-01 3.684934079647064209e-01 3.293332457542419434e-01 1.219430938363075256e-01 -3.217518329620361328e-01 -2.481093108654022217e-01 -6.608417630195617676e-02 1.393397003412246704e-01 -6.781977415084838867e-02 3.114454681053757668e-03 -1.670053415000438690e-02 5.311523750424385071e-02
-1.368222087621688843e-01 7.149474322795867920e-02 9.623254090547561646e-02 4.408142715692520142e-02 -1.882979720830917358e-01 1.093026623129844666e-01 3.639800548553466797e-01 -7.289088517427444458e-02 -2.274108976125717163e-01 -7.899108529090881348e-02 -3.595693036913871765e-02 6.804210692644119263e-02 -3.142674863338470459e-01 -4.517848044633865356e-02 7.308678328990936279e-02 -3.040941059589385986e-01 -1.957105398178100586e-01 -1.097273603081703186e-01 -2.736569046974182129e-01 -1.101716700941324234e-02 1.362922638654708862e-01 1.536142528057098389e-01 -7.212754338979721069e-02 7.774890959262847900e-02 4.322116449475288391e-02 -3.670578300952911377e-01 -3.429461121559143066e-01 4.684877023100852966e-02 -2.584545314311981201e-01 4.780234023928642273e-02 -2.932342886924743652e-02 1.102098450064659119e-01
1.595063251443207264e-03 4.927856624126434326e-01 9.237159974873065948e-03 1.933319568634033203e-01 -2.330793291330337524e-01 -9.892223402857780457e-03 9.000959247350692749e-02 -2.192140184342861176e-02 4.015587270259857178e-02 -7.307629287242889404e-02 -1.012107953429222107e-01 6.954145431518554688e-02 8.647637814283370972e-02 -8.173343539237976074e-02 -3.179633617401123047e-02 -1.177153438329696655e-01 1.311544608324766159e-02 -5.043245851993560791e-02 -4.173304140567779541e-02 -1.084639951586723328e-01 2.967301905155181885e-01 -6.219476088881492615e-02 2.652023732662200928e-01 1.926021724939346313e-01 -3.118886053562164307e-01 -1.549263894557952881e-01 -7.783153560012578964e-03 -2.289278656244277954e-01 -4.144068658351898193e-01 4.069577157497406006e-02 2.015057206153869629e-01 -4.823811724781990051e-02
-4.046818986535072327e-02 4.404467940330505371e-01 -1.187666505575180054e-02 9.445609152317047119e-02 -1.402370780706405640e-01 -3.887292444705963135e-01 8.176916837692260742e-02 -1.231380254030227661e-01 6.649500876665115356e-02 -1.747792214155197144e-02 8.954506367444992065e-02 -8.929181098937988281e-02 -5.195197463035583496e-02 -5.056207627058029175e-02 -1.835101395845413208e-01 -4.888380691409111023e-02 -9.099945425987243652e-02 4.382974803447723389e-01 -1.171210035681724548e-01 1.063345149159431458e-01 1.511836051940917969e-01 -1.282962709665298462e-01 1.510003209114074707e-01 6.318182498216629028e-02 -6.811191141605377197e-02 -3.163768351078033447e-01 -5.390464514493942261e-02 -3.068139255046844482e-01 -1.080715134739875793e-01 7.225670665502548218e-02 1.728008091449737549e-01 2.421849593520164490e-02
-1.095500513911247253e-01 -8.929689228534698486e-02 1.690506190061569214e-02 2.127088010311126709e-01 -1.824869662523269653e-01 -3.140162527561187744e-01 3.118565380573272705e-01 -1.769334673881530762e-01 -2.402131073176860809e-02 -7.362359762191772461e-02 -1.488093733787536621e-01 1.049366667866706848e-01 6.393796065822243690e-04 2.542312443256378174e-01 -4.244719743728637695e-01 -9.806188941001892090e-02 -1.932462155818939209e-01 3.440085425972938538e-02 3.243246078491210938e-01 -1.424344256520271301e-02 1.764590144157409668e-01 2.405290603637695312e-01 -6.029918417334556580e-02 5.304627120494842529e-02 -2.299767583608627319e-01 -7.217148691415786743e-02 -8.572047948837280273e-02 1.665561497211456299e-01 4.225194081664085388e-02 1.415314376354217529e-01 -1.041676327586174011e-01 1.234246343374252319e-01
-3.307227492332458496e-01 3.638251125812530518e-01 1.164462417364120483e-01 3.566607832908630371e-02 2.651322819292545319e-02 -2.155011892318725586e-01 1.034580990672111511e-01 -4.926951974630355835e-02 -1.518680602312088013e-01 3.183524906635284424e-01 -5.170399323105812073e-02 -9.525694698095321655e-02 3.937299177050590515e-02 -1.291584819555282593e-01 -1.519149541854858398e-01 1.459632217884063721e-01 -8.459555357694625854e-02 -2.466401755809783936e-01 -2.704215049743652344e-01 2.420202270150184631e-02 1.307793408632278442e-01 2.846927642822265625e-01 -1.245417594909667969e-01 -2.013903856277465820e-01 -1.246695742011070251e-01 -2.986856400966644287e-01 -8.208189159631729126e-02 -1.655023247003555298e-01 -1.349156647920608521e-01 3.181906044483184814e-02 1.034371778368949890e-01 1.401821672916412354e-01
-1.024990435689687729e-02 1.510387808084487915e-01 -5.066599324345588684e-02 1.117481961846351624e-01 5.968743935227394104e-03 -1.336276065558195114e-03 4.649207890033721924e-01 3.962653130292892456e-02 -3.064348734915256500e-02 3.073292076587677002e-01 -6.669433414936065674e-02 6.721303798258304596e-03 -1.666236296296119690e-02 1.246694698929786682e-01 6.702419370412826538e-02 -5.652976222336292267e-03 -1.397036164999008179e-01 1.454702466726303101e-01 -3.052847087383270264e-01 -1.932863444089889526e-01 -1.647873222827911377e-01 2.490927129983901978e-01 3.376348912715911865e-01 3.260073661804199219e-01 -1.258376240730285645e-01 -2.697225213050842285e-01 -1.214086934924125671e-01 3.465359658002853394e-02 8.926749974489212036e-02 -1.216232478618621826e-01 1.236499547958374023e-01 2.733110450208187103e-02
-1.698866039514541626e-01 -3.500389307737350464e-02 5.355445295572280884e-02 -1.169558614492416382e-01 -1.927114129066467285e-01 -1.941124498844146729e-01 4.865961968898773193e-01 -1.744862832129001617e-02 1.551607102155685425e-01 1.674771606922149658e-01 -1.719928234815597534e-01 2.239062823355197906e-02 4.162161052227020264e-02 -1.033050119876861572e-01 2.144620716571807861e-01 1.445498615503311157e-01 -1.284403055906295776e-01 5.038476735353469849e-02 -1.705791205167770386e-01 -6.616976857185363770e-02 2.756127715110778809e-01 2.349578887224197388e-01 1.251350641250610352e-01 2.251475900411605835e-01 -1.163843572139739990e-01 -1.773751229047775269e-01 -2.103135585784912109e-01 7.240930944681167603e-02 -2.534639835357666016e-01 7.196421176195144653e-02 1.132224276661872864e-01 2.306865155696868896e-01
-1.246363669633865356e-02 4.103040099143981934e-01 4.281319305300712585e-02 4.723100960254669189e-01 -4.883695766329765320e-02 2.166608348488807678e-02 2.701744735240936279e-01 1.350097171962261200e-02 -7.979914546012878418e-02 7.203340530395507812e-02 -1.675523519515991211e-01 -2.338621020317077637e-01 1.419339329004287720e-01 1.446634978055953979e-01 -2.607556991279125214e-02 -3.111688978970050812e-02 -2.163835763931274414e-01 2.375364154577255249e-01 -1.960415393114089966e-01 7.648641616106033325e-02 -6.541260331869125366e-02 2.023812830448150635e-01 4.484154284000396729e-02 1.894056200981140137e-01 -9.638214111328125000e-02 1.981944590806961060e-01 9.744130820035934448e-02 1.087226644158363342e-01 2.016899436712265015e-01 1.877960264682769775e-01 -1.372177526354789734e-02 -1.297735720872879028e-01
-5.134760285727679729e-04 2.516653537750244141e-01 1.092243045568466187e-01 1.575166285037994385e-01 -1.591555625200271606e-01 1.428847163915634155e-01 2.329488247632980347e-01 -1.792392879724502563e-01 -1.694630235433578491e-01 -1.880021393299102783e-01 1.167042255401611328e-01 -3.619875013828277588e-02 -2.857544086873531342e-02 -9.910282492637634277e-02 -6.432674825191497803e-02 -2.081883251667022705e-01 -5.062245726585388184e-01 7.606974244117736816e-02 -3.914834186434745789e-02 -1.551257669925689697e-01 -1.050592660903930664e-01 3.416761755943298340e-01 4.045344144105911255e-02 6.341997534036636353e-02 1.437499374151229858e-01 2.500949427485466003e-02 -2.352233529090881348e-01 2.293417900800704956e-01 -1.505383700132369995e-01 1.364622265100479126e-01 1.438327133655548096e-01 1.356450468301773071e-01
-1.739348918199539185e-01 1.575554162263870239e-01 1.699333339929580688e-01 -1.925477236509323120e-01 1.025495752692222595e-01 -8.291885256767272949e-02 4.810470640659332275e-01 1.161304190754890442e-01 1.100150719285011292e-01 -1.647905856370925903e-01 -2.000292539596557617e-01 -1.450969576835632324e-01 -3.766131028532981873e-02 -2.726113051176071167e-02 1.494157761335372925e-01 2.258202433586120605e-02 -3.698405250906944275e-02 -4.420081526041030884e-02 -2.955970764160156250e-01 1.358859539031982422e-01 1.795490235090255737e-01 4.578311741352081299e-01 1.312121003866195679e-02 -1.425788388587534428e-03 -4.789429530501365662e-02 -2.948465049266815186e-01 -4.552122950553894043e-02 1.124142184853553772e-01 -1.594459414482116699e-01 8.962088078260421753e-02 5.192591622471809387e-02 -9.570244699716567993e-03
-1.967194378376007080e-01 1.426001787185668945e-01 2.698160409927368164e-01 2.512675710022449493e-02 -1.091246232390403748e-01 -9.608615934848785400e-02 2.404399514198303223e-01 2.409745566546916962e-02 5.753698572516441345e-02 -2.837233245372772217e-01 -3.295824304223060608e-02 9.039357304573059082e-02 -6.316327303647994995e-02 -1.110409013926982880e-02 -3.420122712850570679e-02 -9.870682656764984131e-02 3.444114699959754944e-02 2.621620297431945801e-01 -1.797525733709335327e-01 3.924328088760375977e-02 2.662781774997711182e-01 3.176414370536804199e-01 -9.224215149879455566e-02 3.741171956062316895e-01 2.699707448482513428e-02 6.902863830327987671e-02 2.479418069124221802e-01 -1.922896057367324829e-01 -1.499484926462173462e-01 2.613887786865234375e-01 1.487687677145004272e-01 1.974479705095291138e-01
-1.718085259199142456e-01 3.887134790420532227e-01 1.239309310913085938e-01 8.703602105379104614e-02 8.542549610137939453e-02 9.165794402360916138e-02 1.697510480880737305e-01 4.298240318894386292e-02 -1.238054558634757996e-01 -3.243405744433403015e-02 1.381273716688156128e-01 2.142722010612487793e-01 -1.568142920732498169e-01 5.913604050874710083e-02 -1.655079871416091919e-01 -1.817026990465819836e-03 -1.534791737794876099e-01 1.413911581039428711e-01 -1.753967106342315674e-01 -1.056746020913124084e-02 2.993595600128173828e-01 1.840144097805023193e-01 8.800763636827468872e-02 7.707241177558898926e-02 -3.031208515167236328e-01 -1.681411117315292358e-01 -6.831581145524978638e-02 -3.853233754634857178e-01 2.908894419670104980e-01 3.024273738265037537e-02 -1.862868666648864746e-01 9.009764343500137329e-02
9.090948849916458130e-03 5.914928019046783447e-02 1.403264701366424561e-01 5.408874899148941040e-02 2.356994897127151489e-01 -6.872340291738510132e-02 2.541342973709106445e-01 2.185939252376556396e-01 -2.216416746377944946e-01 1.622703969478607178e-01 -1.504751741886138916e-01 1.491816341876983643e-02 9.311257302761077881e-02 1.793915182352066040e-01 6.201315671205520630e-03 -1.870979666709899902e-01 -3.136770725250244141e-01 3.015344440937042236e-01 -4.592273384332656860e-02 1.641123592853546143e-01 1.412248909473419189e-01 3.075558245182037354e-01 3.320003151893615723e-01 1.652171909809112549e-01 -2.020216584205627441e-01 -2.655783891677856445e-01 -6.635591387748718262e-02 1.467671990394592285e-01 -1.737966947257518768e-02 -1.158332675695419312e-01 4.275391809642314911e-03 7.415723800659179688e-02
5.630001798272132874e-02 9.943013638257980347e-02 1.586876362562179565e-01 2.881307601928710938e-01 -1.888651996850967407e-01 7.386284321546554565e-02 -1.356827002018690109e-02 -2.504763901233673096e-01 -2.235985845327377319e-01 1.215613335371017456e-01 -9.043057449162006378e-03 -2.042209543287754059e-02 -2.644649520516395569e-02 1.009179949760437012e-01 -4.182365909218788147e-02 -2.171236872673034668e-01 -2.292480319738388062e-01 1.728466749191284180e-01 -9.076792001724243164e-02 -2.355094812810420990e-02 3.338005840778350830e-01 3.528825938701629639e-01 -1.817565597593784332e-02 1.033094525337219238e-01 -1.823319643735885620e-01 -3.625839352607727051e-01 -3.475725352764129639e-01 1.284116357564926147e-01 -2.024439349770545959e-02 -5.633724853396415710e-02 -6.441333889961242676e-02 4.158354550600051880e-02
6.763200461864471436e-02 3.196825981140136719e-01 8.710739761590957642e-02 1.011509299278259277e-01 -2.518871724605560303e-01 -7.113588973879814148e-03 2.173372954130172729e-01 3.982936963438987732e-02 -1.999326795339584351e-01 -2.459791004657745361e-01 -2.266478240489959717e-01 -1.522161215543746948e-01 -8.992585539817810059e-02 -1.277246177196502686e-01 -8.074696362018585205e-02 -3.216928988695144653e-02 7.027565687894821167e-02 3.526424244046211243e-02 -1.484303474426269531e-01 -3.576371446251869202e-02 3.246745169162750244e-01 8.619712293148040771e-02 4.235410392284393311e-01 2.669544517993927002e-01 -2.088156491518020630e-01 7.737813889980316162e-02 6.548970192670822144e-02 -2.838160991668701172e-01 -1.458832621574401855e-01 -5.338769406080245972e-02 6.086741760373115540e-02 2.933157049119472504e-02
1.535095125436782837e-01 1.813077032566070557e-01 2.922842204570770264e-01 2.114831060171127319e-01 4.232769832015037537e-02 -1.883640587329864502e-01 1.748126447200775146e-01 1.808095872402191162e-01 -1.271446794271469116e-01 -3.046235740184783936e-01 -5.858886614441871643e-02 -1.003232449293136597e-01 2.002878338098526001e-01 -1.910455226898193359e-01 -1.235873531550168991e-02 -1.411273777484893799e-01 -8.331155404448509216e-03 1.414631456136703491e-01 1.636876910924911499e-01 -2.200641185045242310e-01 2.223119884729385376e-01 3.185513019561767578e-01 -8.765777200460433960e-02 2.580000758171081543e-01 -2.723836600780487061e-01 -7.900471985340118408e-02 -2.519906125962734222e-02 -8.969507366418838501e-02 -1.006110459566116333e-01 1.904118508100509644e-01 -5.221591517329216003e-02 1.872745752334594727e-01
7.320080697536468506e-02 2.333232462406158447e-01 1.087898761034011841e-01 1.267412304878234863e-01 -6.784475594758987427e-02 -2.200943082571029663e-01 2.132047414779663086e-01 -7.055796682834625244e-02 -2.858132421970367432e-01 -2.112938165664672852e-01 1.387945562601089478e-01 4.217535629868507385e-02 -5.778820067644119263e-02 8.679410070180892944e-02 -8.292485028505325317e-02 2.022840976715087891e-01 9.375212341547012329e-02 -8.395706117153167725e-02 -2.481289654970169067e-01 -1.313184797763824463e-01 -3.648892417550086975e-02 3.444348573684692383e-01 -5.057553201913833618e-02 6.225451081991195679e-02 -3.465812504291534424e-01 -2.199989557266235352e-01 -2.063600420951843262e-01 -2.781662642955780029e-01 2.160911560058593750e-01 -1.241806522011756897e-02 -1.117587909102439880e-01 1.841456741094589233e-01
7.646332681179046631e-02 3.884229958057403564e-01 6.488651037216186523e-02 2.614218182861804962e-02 -9.718085825443267822e-02 -2.690558433532714844e-01 2.418042719364166260e-01 -2.836933135986328125e-01 -4.079294204711914062e-02 -2.332914024591445923e-01 -2.764009684324264526e-02 1.101851686835289001e-01 -1.241584941744804382e-01 -6.735331844538450241e-03 1.272764895111322403e-02 -1.328475028276443481e-01 -6.034534052014350891e-02 2.337436825037002563e-01 -7.323376834392547607e-02 -8.592677861452102661e-02 -7.848106324672698975e-02 3.782987892627716064e-01 1.422003954648971558e-01 1.493737250566482544e-01 -3.580452501773834229e-01 -5.175030976533889771e-02 -5.548741668462753296e-02 -1.983257383108139038e-01 -3.317398577928543091e-02 -9.301815181970596313e-02 -2.611407339572906494e-01 -3.571064025163650513e-02
-2.963576093316078186e-02 2.907351255416870117e-01 1.266874372959136963e-01 9.688960760831832886e-02 -2.333058267831802368e-01 2.386590838432312012e-01 2.434392273426055908e-01 1.807327270507812500e-01 -3.667334094643592834e-02 -1.268518567085266113e-01 -7.725905627012252808e-02 -5.038892850279808044e-02 -2.107472866773605347e-01 -2.046960890293121338e-01 -5.011637881398200989e-02 3.884607553482055664e-02 -1.090871766209602356e-01 1.379730403423309326e-01 -7.565187662839889526e-02 -2.104420959949493408e-02 2.601934969425201416e-02 1.181312352418899536e-01 8.484557271003723145e-02 -1.084106639027595520e-01 -5.458071231842041016e-01 6.056352332234382629e-02 -1.939982920885086060e-01 9.193205833435058594e-02 -2.421459853649139404e-01 1.333695799112319946e-01 -3.213319554924964905e-02 2.715874016284942627e-01
-1.726207286119461060e-01 4.641885161399841309e-01 6.430971622467041016e-02 1.096461862325668335e-01 -1.223105415701866150e-01 2.554808370769023895e-02 3.363164663314819336e-01 -2.587265372276306152e-01 1.113211810588836670e-01 -2.464358657598495483e-01 3.835270926356315613e-02 1.087810993194580078e-01 1.722601801156997681e-02 -1.384670585393905640e-01 -1.909339725971221924e-01 4.176859557628631592e-02 -3.894413709640502930e-01 -1.688610948622226715e-02 -1.136742085218429565e-01 1.565478593111038208e-01 -1.422891616821289062e-01 1.170457825064659119e-01 1.299454718828201294e-01 -1.663117259740829468e-01 -4.507783800363540649e-02 6.050273403525352478e-02 -1.405043154954910278e-02 -1.180493906140327454e-01 1.079922467470169067e-01 2.369489669799804688e-01 -1.548578143119812012e-01 1.390362381935119629e-01
-2.816134393215179443e-01 2.353392988443374634e-01 5.272161960601806641e-02 3.375625014305114746e-01 -3.580518439412117004e-02 -9.657248109579086304e-02 7.036939263343811035e-02 -7.451909035444259644e-02 -1.165972054004669189e-01 2.635257840156555176e-01 9.542425721883773804e-02 1.501179933547973633e-01 -8.344266563653945923e-02 -5.264468956738710403e-03 -2.328070402145385742e-01 1.101007759571075439e-01 -3.304309546947479248e-01 5.254453793168067932e-02 1.664351671934127808e-01 2.497418373823165894e-01 3.438177108764648438e-01 1.512122452259063721e-01 -6.085970625281333923e-02 -2.439394034445285797e-02 -1.367470473051071167e-01 -4.788192361593246460e-02 1.603449881076812744e-01 1.792641915380954742e-02 -2.045322358608245850e-01 1.177893728017807007e-01 -8.266422897577285767e-02 2.872578799724578857e-01
-1.559413522481918335e-01 1.743869632482528687e-01 1.799899637699127197e-01 1.653713732957839966e-01 5.064057186245918274e-02 -4.752200841903686523e-01 1.058623120188713074e-01 -1.243469640612602234e-01 -2.462681680917739868e-01 -3.091027736663818359e-01 -4.516922682523727417e-02 1.207293942570686340e-01 1.010875850915908813e-01 4.388379678130149841e-02 3.558833524584770203e-02 1.494669616222381592e-01 -1.991426944732666016e-01 2.148371934890747070e-01 -2.329005151987075806e-01 -1.742957830429077148e-01 -1.832297071814537048e-02 1.180555075407028198e-01 8.101063966751098633e-02 -2.795881405472755432e-02 -2.028619050979614258e-01 -2.877593040466308594e-01 1.477188020944595337e-01 2.828163094818592072e-02 9.496922045946121216e-02 -1.683134138584136963e-01 -1.557805202901363373e-02 2.137246280908584595e-01
-1.811728477478027344e-01 3.556453585624694824e-01 -8.614888414740562439e-03 5.848056823015213013e-02 1.976204663515090942e-02 1.267142035067081451e-02 4.375070631504058838e-01 -1.948971003293991089e-01 -1.469153016805648804e-01 -1.505601406097412109e-01 -2.496464364230632782e-02 1.417941153049468994e-01 -3.434312716126441956e-02 -1.773158609867095947e-01 -1.208346039056777954e-01 1.512518376111984253e-01 1.059501990675926208e-01 4.790342599153518677e-02 -9.016779810190200806e-02 -2.570616304874420166e-01 -1.199967861175537109e-01 3.008211851119995117e-01 3.116703629493713379e-01 2.896159887313842773e-01 -1.254216879606246948e-01 -5.332088842988014221e-02 -1.427053958177566528e-01 -5.677948519587516785e-02 4.739975184202194214e-02 3.601418063044548035e-02 -2.216535359621047974e-01 -6.078025698661804199e-02
5.887112766504287720e-02 3.534369170665740967e-01 -8.374211937189102173e-02 4.308142960071563721e-01 1.246639713644981384e-01 -1.535730212926864624e-01 1.318970918655395508e-01 -1.985513716936111450e-01 -1.177058145403862000e-01 -1.489383131265640259e-01 -9.563782811164855957e-02 2.054481506347656250e-01 3.218760341405868530e-02 -9.676729142665863037e-02 4.363305866718292236e-02 -1.001681461930274963e-01 -6.897322088479995728e-02 -1.007669568061828613e-01 -2.196928262710571289e-01 8.266769349575042725e-02 2.644826769828796387e-01 2.452462166547775269e-01 1.200941056013107300e-01 1.850030124187469482e-01 -3.553136587142944336e-01 8.670582436025142670e-03 -7.978687435388565063e-02 -2.769431769847869873e-01 -1.020002961158752441e-01 -6.113729998469352722e-02 1.377836015308275819e-04 3.229943290352821350e-02
2.894668467342853546e-02 3.611294627189636230e-01 1.251155436038970947e-01 1.553457677364349365e-01 -4.685821011662483215e-02 -5.903162062168121338e-02 2.612279355525970459e-01 1.461220830678939819e-01 -3.458374142646789551e-01 -1.629178971052169800e-01 -9.224201738834381104e-02 2.967371642589569092e-01 2.111680507659912109e-01 -1.022151708602905273e-01 -4.211830347776412964e-02 -4.375301674008369446e-02 2.131800055503845215e-01 -1.690760552883148193e-01 -1.299156397581100464e-01 -2.324100397527217865e-02 -1.953227445483207703e-02 2.971201539039611816e-01 3.297642767429351807e-01 1.574428379535675049e-01 -1.434320062398910522e-01 -1.143135204911231995e-01 -1.106517016887664795e-01 1.309677362442016602e-01 -1.183442189358174801e-03 -4.013818502426147461e-02 -2.318433821201324463e-01 1.442151330411434174e-02
-1.643472462892532349e-01 2.757912576198577881e-01 3.255913034081459045e-02 1.975129097700119019e-01 -5.617982894182205200e-02 -3.112239539623260498e-01 3.175010979175567627e-01 -8.434824645519256592e-02 -5.489976704120635986e-02 7.316850125789642334e-02 3.787283226847648621e-02 2.218510359525680542e-01 1.091165021061897278e-01 1.010755822062492371e-01 -1.623738855123519897e-01 -1.889578551054000854e-01 -3.645336925983428955e-01 1.396375000476837158e-01 4.558713734149932861e-02 -1.277723461389541626e-01 1.189348399639129639e-01 -5.489733070135116577e-02 -1.529884785413742065e-01 3.153273761272430420e-01 -2.883755415678024292e-02 3.044917061924934387e-02 -2.865031957626342773e-01 1.220119670033454895e-01 9.094875305891036987e-02 9.670310467481613159e-02 3.229713067412376404e-02 2.784373760223388672e-01
1.244108676910400391e-01 2.806545197963714600e-01 7.398508489131927490e-02 3.519182801246643066e-01 -9.263777756132185459e-04 -1.521972715854644775e-01 1.829100847244262695e-01 -2.849239669740200043e-02 -8.587531745433807373e-02 2.910022437572479248e-01 1.872810125350952148e-01 -1.067904233932495117e-01 1.702411472797393799e-01 -1.003231666982173920e-02 5.574064329266548157e-02 -2.071564793586730957e-01 -2.393871694803237915e-01 -3.999298214912414551e-01 -3.408187627792358398e-02 6.612473726272583008e-02 -2.703944221138954163e-02 3.156799077987670898e-01 -1.616148650646209717e-01 2.001493871212005615e-01 -1.493156850337982178e-01 -8.816854655742645264e-02 -1.079940348863601685e-01 -8.718505501747131348e-02 -1.221014261245727539e-01 1.061696931719779968e-01 -3.074648231267929077e-02 1.988869905471801758e-01
1.330320984125137329e-01 3.251192867755889893e-01 1.013041287660598755e-01 8.306185901165008545e-02 8.338640630245208740e-02 -2.674285173416137695e-01 3.756382167339324951e-01 7.061788439750671387e-02 -5.986893549561500549e-02 9.610693156719207764e-02 3.631247580051422119e-02 7.301752269268035889e-02 3.171049430966377258e-02 -1.378681045025587082e-02 -3.648226708173751831e-02 1.180957332253456116e-01 -1.944319754838943481e-01 1.259532421827316284e-01 -1.164381802082061768e-01 -6.026934087276458740e-02 -7.394738495349884033e-02 3.983252048492431641e-01 1.603253781795501709e-01 -6.861617439426481724e-04 -1.378945913165807724e-02 -1.647836416959762573e-01 -1.685553640127182007e-01 2.434955090284347534e-01 3.873680904507637024e-02 4.093033969402313232e-01 3.306033462285995483e-02 -2.303696125745773315e-01
-1.324874609708786011e-01 1.784189194440841675e-01 1.463100314140319824e-01 1.302352398633956909e-01 -1.727728843688964844e-01 1.211753487586975098e-01 1.625942438840866089e-01 4.841041192412376404e-02 -2.213276028633117676e-01 -1.501067578792572021e-01 5.841464549303054810e-02 -3.864448368549346924e-01 -2.527366392314434052e-03 -2.707281112670898438e-01 2.386661767959594727e-01 4.937267675995826721e-02 -1.637677401304244995e-01 -1.646242290735244751e-02 1.508421599864959717e-01 -3.371904790401458740e-02 1.704851388931274414e-01 3.197334408760070801e-01 1.118948310613632202e-01 9.417387098073959351e-02 -2.972223050892353058e-02 -1.637839674949645996e-01 -1.863410025835037231e-01 2.661930955946445465e-02 -2.698216140270233154e-01 -3.755738958716392517e-03 2.393359541893005371e-01 2.916467189788818359e-01
-3.309329748153686523e-01 2.922579348087310791e-01 -5.969383567571640015e-02 1.501220166683197021e-01 -3.179426789283752441e-01 -1.295850425958633423e-01 3.483667671680450439e-01 1.406365931034088135e-01 -1.307169348001480103e-02 -2.253880947828292847e-01 -1.412827372550964355e-01 3.207528218626976013e-02 -9.098082780838012695e-02 1.542273163795471191e-01 1.249467432498931885e-01 2.078259140253067017e-01 -2.565705776214599609e-01 7.927631586790084839e-02 -1.792963296175003052e-01 -1.294312775135040283e-01 3.128855526447296143e-01 -1.379115972667932510e-02 9.228453040122985840e-02 4.899762198328971863e-02 1.207602173089981079e-01 -3.035453557968139648e-01 4.945115000009536743e-02 3.401212766766548157e-02 9.326619654893875122e-02 6.396488845348358154e-02 6.296131759881973267e-02 -5.190974101424217224e-03
-6.835070252418518066e-02 1.482734531164169312e-01 7.370054721832275391e-02 1.257074177265167236e-01 1.809125095605850220e-01 -2.025182545185089111e-01 2.135680615901947021e-01 -1.249920576810836792e-01 -2.430000305175781250e-01 -2.775050401687622070e-01 1.054219752550125122e-01 -1.178327649831771851e-01 7.547727227210998535e-02 -2.561859786510467529e-02 1.074820458889007568e-01 8.734471350908279419e-02 -7.993320375680923462e-02 3.649697303771972656e-01 -3.774904608726501465e-01 -1.485463082790374756e-01 -3.602886945009231567e-02 2.800319790840148926e-01 1.332154870033264160e-01 8.770231157541275024e-02 -1.020700260996818542e-01 -2.920218110084533691e-01 7.846740633249282837e-02 -2.276022285223007202e-01 -1.240689307451248169e-02 -2.075756639242172241e-01 -9.265987575054168701e-02 1.254875957965850830e-01
3.228191751986742020e-03 2.642002403736114502e-01 2.446129769086837769e-01 2.494998835027217865e-02 -3.760035708546638489e-02 -2.333507686853408813e-01 3.903708606958389282e-02 2.410775423049926758e-01 1.761837117373943329e-02 3.324950933456420898e-01 -6.019377335906028748e-02 -1.612353473901748657e-01 1.443176418542861938e-01 -1.851985156536102295e-01 -1.416604220867156982e-01 1.811547875404357910e-01 -2.308148741722106934e-01 3.304072916507720947e-01 -1.108781173825263977e-01 -1.639494746923446655e-01 1.873288452625274658e-01 3.382094204425811768e-01 -5.476802587509155273e-03 6.917352229356765747e-02 -1.208189874887466431e-01 -1.655407249927520752e-01 -6.635366939008235931e-03 9.451422095298767090e-02 -3.128398209810256958e-02 2.845326662063598633e-01 -7.594284415245056152e-02 -1.055161878466606140e-01
4.120789002627134323e-03 1.538778990507125854e-01 -1.997426897287368774e-01 -7.424635440111160278e-02 -1.951501518487930298e-01 -1.283626444637775421e-02 4.077736735343933105e-01 -2.603028155863285065e-02 -9.774139523506164551e-02 -1.326083242893218994e-01 -1.288778334856033325e-01 -2.306446284055709839e-01 2.985572218894958496e-01 2.264262586832046509e-01 -1.391020268201828003e-01 3.797017782926559448e-02 -8.599167317152023315e-02 2.830146253108978271e-01 -4.059146940708160400e-01 -1.018215268850326538e-01 2.173854857683181763e-01 1.266945004463195801e-01 8.904129266738891602e-02 7.833842933177947998e-02 -2.479728609323501587e-01 -2.301102727651596069e-01 5.566079542040824890e-02 -2.874394319951534271e-02 -7.392252236604690552e-02 3.575219586491584778e-02 1.368467789143323898e-02 -4.746954515576362610e-02
-5.373147130012512207e-02 1.417772024869918823e-01 2.157782204449176788e-02 2.281259298324584961e-01 -2.474017143249511719e-01 -1.839455664157867432e-01 2.727344334125518799e-01 3.474828600883483887e-02 -1.614482402801513672e-01 -1.619208753108978271e-01 -1.095915660262107849e-01 -1.806360110640525818e-02 6.727370619773864746e-02 -1.907142847776412964e-01 2.591704726219177246e-01 -1.693358868360519409e-01 -1.858494617044925690e-02 1.335300654172897339e-01 -2.934888303279876709e-01 8.423583209514617920e-02 1.245116144418716431e-01 1.487408876419067383e-01 7.287455350160598755e-02 4.053550958633422852e-02 2.290444634854793549e-02 -1.357131153345108032e-01 -3.690726459026336670e-01 2.771674096584320068e-01 -2.710077166557312012e-01 2.265197634696960449e-01 1.965478807687759399e-01 3.396075963973999023e-02
1.156606711447238922e-02 1.109420061111450195e-01 9.693061560392379761e-02 4.835468903183937073e-02 -8.448090404272079468e-02 -1.551567763090133667e-01 1.814544945955276489e-01 1.015149205923080444e-01 -9.916604310274124146e-02 -2.669513523578643799e-01 -2.699411213397979736e-01 1.698265373706817627e-01 -8.366765826940536499e-02 -1.345697939395904541e-01 -1.879126280546188354e-01 4.620156809687614441e-02 -3.556202054023742676e-01 2.603341639041900635e-01 -1.336644440889358521e-01 -1.869155466556549072e-01 -6.341327726840972900e-02 3.163012564182281494e-01 1.815371066331863403e-01 -1.209043785929679871e-01 -1.005733013153076172e-01 1.426550000905990601e-01 1.651489585638046265e-01 -1.873743981122970581e-01 -2.300027757883071899e-01 2.266313880681991577e-01 2.418796122074127197e-01 4.146486148238182068e-02
2.024391293525695801e-01 4.183747172355651855e-01 -1.764018833637237549e-01 1.510655730962753296e-01 -9.296499192714691162e-02 -1.564531326293945312e-01 2.215881049633026123e-01 -6.266196072101593018e-02 4.382756724953651428e-02 -5.492386594414710999e-02 -1.774865835905075073e-01 -2.857456803321838379e-01 -2.518467605113983154e-01 2.111251465976238251e-02 -2.239682078361511230e-01 -2.251151949167251587e-01 -2.522017359733581543e-01 2.689863322302699089e-03 -3.012789189815521240e-01 3.684407845139503479e-02 2.703411690890789032e-02 1.824882030487060547e-01 1.805023998022079468e-01 -1.145582273602485657e-01 -2.074142396450042725e-01 -9.246353805065155029e-02 8.378828316926956177e-02 7.909484952688217163e-02 -4.535516723990440369e-02 1.917292773723602295e-01 1.064374297857284546e-01 -1.030748486518859863e-01
8.680629730224609375e-02 3.924052417278289795e-01 -1.225253716111183167e-01 1.303028464317321777e-01 6.782745569944381714e-02 -1.907744109630584717e-01 -2.867620624601840973e-02 5.026263371109962463e-02 -1.273422688245773315e-01 -7.259546965360641479e-02 -6.420733034610748291e-02 1.582162678241729736e-01 1.846552267670631409e-02 -1.660614907741546631e-01 -1.031070724129676819e-01 -2.345691621303558350e-01 -7.409620098769664764e-03 -3.212080001831054688e-01 -1.287145018577575684e-01 -5.923311412334442139e-02 2.760855257511138916e-01 3.870038986206054688e-01 3.033317029476165771e-01 7.055429369211196899e-02 -2.361721992492675781e-01 -9.848903119564056396e-02 -1.120608299970626831e-01 -2.146198786795139313e-02 1.538382470607757568e-01 2.393956854939460754e-02 2.511645257472991943e-01 -7.634008675813674927e-02
-9.935428947210311890e-02 9.217549115419387817e-02 -8.483170531690120697e-03 1.244653016328811646e-01 -1.181495785713195801e-01 -1.441792845726013184e-01 3.689067959785461426e-01 -1.723341792821884155e-01 -2.493296414613723755e-01 2.936944067478179932e-01 1.318908333778381348e-01 -1.096032038331031799e-01 -5.391400679945945740e-02 1.770325005054473877e-02 -1.784024387598037720e-01 1.602883487939834595e-01 -2.296017110347747803e-01 -2.536180913448333740e-01 5.928878113627433777e-02 -1.117100939154624939e-01 4.055262207984924316e-01 2.363606393337249756e-01 4.607246816158294678e-02 1.908904314041137695e-01 9.034752100706100464e-02 -1.923471540212631226e-01 1.192551180720329285e-01 -1.942920237779617310e-01 -8.788726478815078735e-02 2.399432845413684845e-02 -8.396578580141067505e-02 1.502207517623901367e-01
8.421279489994049072e-03 3.527211770415306091e-02 2.318655460840091109e-04 1.134812831878662109e-01 2.337933629751205444e-01 -1.256116181612014771e-01 4.192758798599243164e-01 3.031703457236289978e-02 -2.386553883552551270e-01 1.597616672515869141e-01 -1.310902386903762817e-01 7.993932068347930908e-02 -1.764563471078872681e-01 2.406717091798782349e-01 6.838387995958328247e-02 -1.186718046665191650e-01 -1.632298231124877930e-01 1.508741378784179688e-01 -2.835457921028137207e-01 -1.397445797920227051e-02 7.512897998094558716e-02 3.373794555664062500e-01 2.288163602352142334e-01 -2.880775555968284607e-02 -2.918798923492431641e-01 -1.372742205858230591e-01 -1.193249747157096863e-01 9.952134639024734497e-02 6.248213723301887512e-02 -1.802553832530975342e-01 2.010187804698944092e-01 -1.309254169464111328e-01
-5.969287082552909851e-02 4.571064561605453491e-02 3.419050276279449463e-01 3.292226195335388184e-01 -4.171735490672290325e-04 3.803801164031028748e-02 3.728523254394531250e-01 6.373602151870727539e-02 -1.598933637142181396e-01 -2.049541771411895752e-01 -9.780341386795043945e-02 -5.324800498783588409e-03 -7.448918372392654419e-02 -4.780049249529838562e-02 -4.828642122447490692e-03 -1.520973145961761475e-01 3.364177793264389038e-02 -2.933667004108428955e-01 1.992973871529102325e-02 1.314064264297485352e-01 -9.999760240316390991e-02 3.393325209617614746e-01 9.166310727596282959e-02 4.060041159391403198e-02 -3.887820243835449219e-01 -3.212877362966537476e-02 -1.106987521052360535e-01 6.199743971228599548e-02 -2.898609936237335205e-01 -8.405329287052154541e-02 -1.300587803125381470e-01 -6.149289663881063461e-03
-3.704748749732971191e-01 2.558813095092773438e-01 3.135662376880645752e-01 2.400105074048042297e-02 -8.752120658755302429e-03 -1.672278046607971191e-01 1.992313861846923828e-01 1.082461234182119370e-02 -2.586011588573455811e-01 2.542965412139892578e-01 6.135829538106918335e-02 9.670305997133255005e-03 -2.590425312519073486e-02 1.416017264127731323e-01 -2.712344229221343994e-01 2.716024592518806458e-02 -5.225805938243865967e-02 -1.674264669418334961e-01 -2.240632325410842896e-01 -1.116322055459022522e-01 4.435323923826217651e-02 2.634842097759246826e-01 5.345126241445541382e-02 -1.189525425434112549e-01 1.240532100200653076e-01 -2.208240628242492676e-01 -5.294926092028617859e-02 -2.602322101593017578e-01 -2.107432782649993896e-01 -1.236399263143539429e-01 -3.309721499681472778e-02 1.509807109832763672e-01
-1.182542070746421814e-01 2.266380786895751953e-01 1.018277406692504883e-01 2.205696105957031250e-01 1.664831191301345825e-01 -1.631156653165817261e-01 2.694170773029327393e-01 1.578130871057510376e-01 -9.591241925954818726e-02 2.595868706703186035e-01 2.221564948558807373e-01 3.095309436321258545e-02 -1.205187942832708359e-02 4.188040643930435181e-02 -1.542692445218563080e-02 -2.007968723773956299e-01 -4.027986899018287659e-02 1.874271184206008911e-01 -4.772176966071128845e-02 -1.390721946954727173e-01 8.843131363391876221e-02 3.609413504600524902e-01 1.772494167089462280e-01 6.570513546466827393e-02 -3.590867295861244202e-02 -4.320377707481384277e-01 -6.456035375595092773e-02 1.396111100912094116e-01 1.322420835494995117e-01 -2.847746312618255615e-01 8.203271776437759399e-02 7.309319823980331421e-02
-2.127709090709686279e-01 -3.938699606806039810e-03 -1.106551010161638260e-02 -8.355762064456939697e-02 6.565866060554981232e-03 -4.286169409751892090e-01 2.687259018421173096e-01 -5.227824673056602478e-02 -3.030288219451904297e-01 2.908110991120338440e-02 1.545194536447525024e-01 1.084118243306875229e-02 1.044887527823448181e-01 -1.909391582012176514e-02 -2.039535045623779297e-01 -2.522509694099426270e-01 -3.079365789890289307e-01 1.483600437641143799e-01 -1.133118346333503723e-01 1.034519225358963013e-01 1.806076318025588989e-01 1.747966557741165161e-01 1.138144806027412415e-01 1.524658948183059692e-01 2.700423002243041992e-01 -2.884246706962585449e-01 -6.567118316888809204e-02 6.503463536500930786e-02 -1.636019907891750336e-02 3.029427863657474518e-02 2.208664715290069580e-01 3.686499595642089844e-02
-1.587425172328948975e-01 -4.766076803207397461e-02 5.314064770936965942e-02 1.538756042718887329e-01 4.573959857225418091e-02 -2.064869850873947144e-01 2.511366307735443115e-01 -1.697315424680709839e-01 -2.753210961818695068e-01 1.298557519912719727e-01 5.963244289159774780e-02 -1.682481318712234497e-01 1.322926282882690430e-01 1.361162215471267700e-01 1.782223135232925415e-01 -2.459061332046985626e-02 -1.150241866707801819e-01 8.091709017753601074e-02 -9.965968877077102661e-02 -2.012981474399566650e-01 1.145182773470878601e-01 2.568203806877136230e-01 1.754722148180007935e-01 -5.988422781229019165e-02 -5.051878094673156738e-01 -1.622988432645797729e-01 -9.418562985956668854e-03 3.746754257008433342e-03 -2.508003413677215576e-01 -8.310681581497192383e-02 2.630275189876556396e-01 -1.103058829903602600e-01
2.489664405584335327e-02 1.063681095838546753e-01 2.172589749097824097e-01 1.403331011533737183e-01 -2.872088551521301270e-01 -3.122622668743133545e-01 4.398563802242279053e-01 1.484060194343328476e-02 -2.293470948934555054e-01 1.976580619812011719e-01 -3.055433928966522217e-02 7.456305623054504395e-02 9.732062928378582001e-03 1.430557966232299805e-01 6.789577752351760864e-02 -1.301404833793640137e-01 -1.201815381646156311e-01 9.128082310780882835e-04 -7.085414230823516846e-02 -1.474686414003372192e-01 -1.369477249681949615e-03 1.834871172904968262e-01 -5.573633313179016113e-02 9.215376526117324829e-02 -3.327800929546356201e-01 -1.588076502084732056e-01 -1.745559275150299072e-01 -4.331028461456298828e-02 -1.581408679485321045e-01 -2.414019554853439331e-01 1.510754525661468506e-01 -2.152141481637954712e-01
9.022045880556106567e-02 4.825389683246612549e-01 -1.792972087860107422e-01 7.998842000961303711e-02 -1.896076500415802002e-01 7.683876156806945801e-02 3.233412802219390869e-01 1.757863610982894897e-01 -1.775156706571578979e-02 -3.281724930275231600e-04 1.112111029215157032e-03 6.454501766711473465e-03 2.272392157465219498e-03 2.979103624820709229e-01 -1.178968548774719238e-01 -5.247684940695762634e-02 -1.289875805377960205e-01 1.422477066516876221e-01 -4.561103880405426025e-01 -3.075886517763137817e-02 -3.105888143181800842e-02 1.877611428499221802e-01 -2.451837249100208282e-02 1.912704557180404663e-01 4.625176638364791870e-02 -2.302010357379913330e-01 -5.766624584794044495e-02 9.196481853723526001e-02 5.915990844368934631e-02 -4.432608187198638916e-02 2.114930152893066406e-01 3.208784013986587524e-02
2.061498016119003296e-01 9.646439552307128906e-02 8.598265796899795532e-02 3.108832836151123047e-01 6.844681338407099247e-04 -2.664544880390167236e-01 3.467747271060943604e-01 8.642100542783737183e-02 -1.774076931178569794e-02 1.874977350234985352e-02 -7.029567379504442215e-03 -2.659274041652679443e-01 -2.239651679992675781e-01 -8.632933348417282104e-02 -1.752267032861709595e-01 1.839646995067596436e-01 -2.270011007785797119e-01 -4.821782559156417847e-02 -8.474424481391906738e-02 -1.356065869331359863e-01 8.077950775623321533e-02 3.799349963665008545e-01 1.505333781242370605e-01 -2.056798487901687622e-01 9.568055719137191772e-02 5.030384287238121033e-02 -1.366574168205261230e-01 -1.671138256788253784e-01 1.327812820672988892e-01 4.274120554327964783e-02 2.773008048534393311e-01 -4.399324953556060791e-02
-1.839231848716735840e-01 1.802325248718261719e-01 -9.472721815109252930e-02 9.239780157804489136e-02 -5.592138040810823441e-03 -1.603278666734695435e-01 2.163162082433700562e-01 3.830414116382598877e-01 1.998173445463180542e-02 -1.925860047340393066e-01 -8.710065484046936035e-02 -2.380354851484298706e-01 -1.546042114496231079e-01 -1.568854004144668579e-01 9.571334719657897949e-02 -7.294258475303649902e-02 -6.606592983007431030e-02 1.531730741262435913e-01 -1.755876094102859497e-01 -2.551757693290710449e-01 2.074772417545318604e-01 1.320824474096298218e-01 -3.606195747852325439e-02 1.532162576913833618e-01 -2.311017662286758423e-01 -2.843834757804870605e-01 1.080873515456914902e-02 -3.623579144477844238e-01 1.016639545559883118e-01 1.421569585800170898e-01 1.547223925590515137e-01 -5.448941513895988464e-02
-2.193329632282257080e-01 2.258356511592864990e-01 5.683445930480957031e-02 1.312934458255767822e-01 -1.861782968044281006e-01 3.023982644081115723e-01 3.347523212432861328e-01 1.616694629192352295e-01 -1.646074652671813965e-01 -6.185661256313323975e-02 -8.546552062034606934e-02 -3.408765885978937149e-03 -8.116374374367296696e-05 -1.837981045246124268e-01 -8.395760506391525269e-02 8.887395262718200684e-02 -1.395617797970771790e-02 4.119099676609039307e-01 -1.562876850366592407e-01 1.370920240879058838e-01 1.454795897006988525e-01 2.118607759475708008e-01 2.204851806163787842e-01 -1.063827946782112122e-01 -4.095432162284851074e-02 -1.718634068965911865e-01 -3.060962632298469543e-02 2.307340651750564575e-01 -8.681344240903854370e-02 1.174324899911880493e-01 2.708768248558044434e-01 -9.998814761638641357e-02
1.756521314382553101e-01 7.846002280712127686e-02 1.132837384939193726e-01 2.300689369440078735e-01 -3.154537677764892578e-01 -1.305305659770965576e-01 2.614319026470184326e-01 2.445355951786041260e-01 -3.634541109204292297e-02 1.072593554854393005e-01 -1.929606050252914429e-01 -4.760849475860595703e-02 -6.627733260393142700e-02 -1.219535022974014282e-01 -1.712545752525329590e-02 9.620256721973419189e-02 -1.328097134828567505e-01 1.189105510711669922e-01 2.382895350456237793e-02 9.468059241771697998e-02 3.818244934082031250e-01 5.058872699737548828e-01 -1.872960850596427917e-02 -2.418690472841262817e-01 1.228503324091434479e-02 7.825028151273727417e-02 9.924673289060592651e-02 -2.001144438982009888e-01 2.134607173502445221e-02 -2.757295966148376465e-02 1.078356802463531494e-01 2.246007137000560760e-02
-2.176035046577453613e-01 1.340457648038864136e-01 6.743547320365905762e-02 -2.864904515445232391e-02 -1.768475025892257690e-01 2.602045610547065735e-02 3.548469841480255127e-01 -1.205732598900794983e-01 -1.311658918857574463e-01 -1.003603860735893250e-01 -9.213367104530334473e-02 1.471818387508392334e-01 -4.890345036983489990e-02 4.013223946094512939e-02 1.007791310548782349e-01 2.011616975069046021e-01 -2.286074310541152954e-01 3.410113453865051270e-01 -1.596816629171371460e-01 -1.119306981563568115e-01 5.231459736824035645e-01 2.308042943477630615e-01 -7.613391429185867310e-02 -5.852108821272850037e-02 -6.761624664068222046e-02 -1.284243613481521606e-01 -1.254024207592010498e-01 8.834794163703918457e-02 4.938946105539798737e-03 2.291061878204345703e-01 -6.126463785767555237e-02 3.521155565977096558e-02
-6.172776222229003906e-02 1.647967845201492310e-01 -3.937392309308052063e-02 -1.245259642601013184e-01 -1.015032902359962463e-01 -2.103386372327804565e-01 4.321874380111694336e-01 -1.738693118095397949e-01 -2.975320816040039062e-01 9.448185563087463379e-02 -1.931159198284149170e-01 1.559109538793563843e-01 1.044207885861396790e-01 -2.078332901000976562e-01 -2.039220929145812988e-02 7.571367919445037842e-02 -1.904269903898239136e-01 3.509947061538696289e-01 -1.004895791411399841e-01 1.411140561103820801e-01 9.758578240871429443e-02 7.747422903776168823e-02 2.149121463298797607e-01 9.622912108898162842e-02 3.191658109426498413e-02 -1.016212105751037598e-01 -1.417824476957321167e-01 2.704411447048187256e-01 5.110792070627212524e-02 1.909810006618499756e-01 7.233247160911560059e-02 2.275184541940689087e-01
-1.989608854055404663e-01 1.414943635463714600e-01 -3.369842190295457840e-03 2.181774079799652100e-01 -2.867226004600524902e-01 -2.108775824308395386e-01 2.412939518690109253e-01 -1.031065210700035095e-01 -3.841841220855712891e-01 2.298444062471389771e-01 7.879504561424255371e-02 1.007177904248237610e-01 -2.123919874429702759e-02 2.370358817279338837e-02 -7.812105864286422729e-02 -9.631505236029624939e-03 -2.946298941969871521e-02 -2.080847471952438354e-01 -6.474804133176803589e-02 -2.462299913167953491e-02 1.507811844348907471e-01 1.954482048749923706e-01 -1.223504319787025452e-01 1.528304964303970337e-01 3.763483837246894836e-02 -3.193667829036712646e-01 3.340124189853668213e-01 -1.419338434934616089e-01 -1.972017288208007812e-01 1.740818321704864502e-01 -5.072984844446182251e-02 1.347066909074783325e-01
-4.657217860221862793e-02 4.846966862678527832e-01 4.890391975641250610e-02 4.633814990520477295e-01 1.632883772253990173e-02 -1.540393531322479248e-01 9.150172770023345947e-02 1.063277125358581543e-01 1.865208707749843597e-02 3.550498187541961670e-02 5.977354198694229126e-02 2.017386108636856079e-01 7.648244500160217285e-02 -9.397932887077331543e-02 1.329235136508941650e-01 -3.879056870937347412e-02 -1.323382258415222168e-01 -2.772124111652374268e-01 -2.155292481184005737e-01 -1.037907972931861877e-01 1.555990725755691528e-01 2.324240803718566895e-01 -2.031026966869831085e-02 -2.621542513370513916e-01 -2.411606609821319580e-01 2.414069324731826782e-02 2.773332409560680389e-03 -9.861169382929801941e-03 -2.284578979015350342e-01 4.149401932954788208e-02 9.382463991641998291e-02 4.312174394726753235e-02
-1.027439311146736145e-01 4.161032438278198242e-01 -1.979985833168029785e-01 2.380662709474563599e-01 -5.332344025373458862e-02 -4.992228746414184570e-02 3.406538665294647217e-01 -1.742830872535705566e-01 -1.379189938306808472e-01 1.141212433576583862e-01 -1.326926648616790771e-01 2.323541194200515747e-01 7.074005436152219772e-03 6.255909800529479980e-02 -2.790223062038421631e-01 -2.932833135128021240e-01 -2.823065407574176788e-02 1.806535571813583374e-01 -1.323529630899429321e-01 -2.744936645030975342e-01 -1.306207627058029175e-01 2.196795642375946045e-01 -5.283192265778779984e-03 8.977330476045608521e-02 -1.744411289691925049e-01 -6.724540144205093384e-04 -3.673254977911710739e-03 2.329592108726501465e-01 5.462898872792720795e-03 -2.600747905671596527e-02 8.990634232759475708e-02 6.313824653625488281e-02
-9.894482791423797607e-02 3.247391805052757263e-02 -1.178833842277526855e-01 3.511460423469543457e-01 -7.103187590837478638e-02 -1.445278227329254150e-01 3.450071811676025391e-01 6.110794376581907272e-03 -6.525694392621517181e-03 1.509264409542083740e-01 4.739961400628089905e-02 2.089376002550125122e-01 -1.644821166992187500e-01 1.844613254070281982e-01 -2.132213562726974487e-01 1.962107047438621521e-02 -2.892473526298999786e-02 -2.139952480792999268e-01 2.904931828379631042e-02 1.425434798002243042e-01 4.029000699520111084e-01 3.970514833927154541e-01 2.078624665737152100e-01 -6.633210927248001099e-02 -1.039920449256896973e-01 7.855378091335296631e-02 1.324125379323959351e-02 4.044930636882781982e-02 1.948812790215015411e-02 2.033905982971191406e-01 3.886597231030464172e-02 1.840371787548065186e-01
-3.124942779541015625e-01 2.258014976978302002e-01 -1.310766115784645081e-02 -2.479557134211063385e-02 -1.523433066904544830e-02 -3.029745221138000488e-01 9.458597749471664429e-02 3.809569776058197021e-01 6.617391109466552734e-02 -1.056562885642051697e-01 -2.574051022529602051e-01 1.023833751678466797e-01 6.486497353762388229e-03 -2.295597195625305176e-01 -3.224611049517989159e-03 -1.703350841999053955e-01 -6.981786340475082397e-02 -5.325880832970142365e-03 1.041759997606277466e-01 -8.030721545219421387e-02 -1.399795860052108765e-01 1.732738465070724487e-01 8.368711918592453003e-02 -2.552487328648567200e-02 -3.636904060840606689e-01 -1.788676828145980835e-01 -1.561550498008728027e-01 -1.262777000665664673e-01 -3.111135959625244141e-01 -2.375869825482368469e-02 -2.398416958749294281e-02 2.200539857149124146e-01
-1.145118102431297302e-01 4.081684350967407227e-01 1.764056086540222168e-01 2.543790042400360107e-01 -2.621080279350280762e-01 -1.065006330609321594e-01 2.029035389423370361e-01 4.142814874649047852e-01 -4.614019021391868591e-02 -6.972433626651763916e-02 -1.054482534527778625e-01 -5.897405371069908142e-02 -1.506973057985305786e-01 9.196337196044623852e-04 -2.307955175638198853e-01 1.031910926103591919e-01 -1.007322780787944794e-02 -1.646072417497634888e-01 5.753824114799499512e-02 3.006636351346969604e-02 -7.203471660614013672e-02 2.225473225116729736e-01 -7.517039775848388672e-02 2.706093490123748779e-01 -2.440286874771118164e-01 5.148783326148986816e-02 -6.086805835366249084e-02 -6.830266118049621582e-02 -9.105227142572402954e-02 -1.170240044593811035e-01 -3.523200377821922302e-02 2.541600763797760010e-01
-2.068572938442230225e-01 9.959594905376434326e-02 2.156060189008712769e-01 1.970968991518020630e-01 -7.053244858980178833e-02 4.404136165976524353e-02 1.911860406398773193e-01 -7.325822114944458008e-02 -6.904285401105880737e-02 5.658045411109924316e-02 4.892715066671371460e-02 -1.499252617359161377e-01 2.040953040122985840e-01 -1.140621080994606018e-01 -3.143223226070404053e-01 -3.166902363300323486e-01 -8.869540691375732422e-02 2.365183681249618530e-01 -5.705698207020759583e-02 3.142075836658477783e-01 6.945309787988662720e-02 8.856543898582458496e-02 1.388274282217025757e-01 6.543876603245735168e-03 -1.036870852112770081e-01 -1.829609870910644531e-01 -4.334245622158050537e-01 -9.509386867284774780e-02 -1.483218073844909668e-01 4.767084494233131409e-02 1.269750148057937622e-01 2.173361778259277344e-01
-2.334229201078414917e-01 2.687402069568634033e-01 2.835279703140258789e-01 2.009995132684707642e-01 6.086325272917747498e-02 -1.109361834824085236e-02 -1.001598760485649109e-01 2.415537983179092407e-01 -1.781969368457794189e-01 7.957460731267929077e-02 -1.113508716225624084e-01 -4.704826511442661285e-03 -1.970242941752076149e-03 -1.377475708723068237e-01 -6.767816096544265747e-02 5.265507847070693970e-02 -1.110994908958673477e-02 1.738922894001007080e-01 -1.106534898281097412e-01 4.704950377345085144e-02 2.762877047061920166e-01 2.635858356952667236e-01 -1.580898463726043701e-01 2.172439396381378174e-01 -5.949709564447402954e-02 -4.212068319320678711e-01 3.442818671464920044e-02 2.130108177661895752e-01 1.698343157768249512e-01 2.529528737068176270e-01 2.547663822770118713e-02 1.401637047529220581e-01
3.831990063190460205e-02 -5.786587297916412354e-02 -1.290090233087539673e-01 1.091182753443717957e-01 -1.344460546970367432e-01 -2.219986766576766968e-01 5.237669348716735840e-01 2.958482801914215088e-01 5.212019383907318115e-02 2.788642235100269318e-02 -9.863207489252090454e-02 -3.575985878705978394e-02 2.193071544170379639e-01 -2.838177420198917389e-02 -1.015024352818727493e-02 -7.674784865230321884e-04 -5.092950910329818726e-02 2.605443596839904785e-01 1.625877469778060913e-01 -6.065931171178817749e-02 1.702159494161605835e-01 3.227741420269012451e-01 2.160941511392593384e-01 2.227862328290939331e-01 -1.702169142663478851e-02 1.530650556087493896e-01 -1.330317743122577667e-02 -2.001549303531646729e-01 -2.530350685119628906e-01 9.707383811473846436e-02 7.886516302824020386e-02 1.428380142897367477e-02
-1.603617817163467407e-01 1.739151179790496826e-01 2.875813283026218414e-02 3.720351159572601318e-01 1.629130840301513672e-01 -2.066694572567939758e-02 2.457676976919174194e-01 9.235508739948272705e-03 -2.065759338438510895e-02 -2.243290841579437256e-01 -1.614557206630706787e-01 -2.492562830448150635e-01 -1.381859183311462402e-01 -1.601178199052810669e-01 -8.727151900529861450e-02 9.493674337863922119e-02 1.361526548862457275e-01 1.461447626352310181e-01 -2.780010998249053955e-01 -1.776109635829925537e-01 3.148304522037506104e-01 2.610815465450286865e-01 1.901824921369552612e-01 -1.256779730319976807e-01 -1.056179627776145935e-01 -1.802006959915161133e-01 2.335090190172195435e-01 5.784789845347404480e-02 1.059473231434822083e-01 1.762784868478775024e-01 7.253017276525497437e-02 2.078242599964141846e-03
-1.532303262501955032e-02 1.321346014738082886e-01 -2.126387804746627808e-01 1.003577336668968201e-01 -7.225736230611801147e-02 -4.029632508754730225e-01 3.687227070331573486e-01 2.354493588209152222e-01 -3.906661272048950195e-02 8.645812049508094788e-03 8.947603404521942139e-02 -4.062142223119735718e-02 4.530362039804458618e-02 4.542151093482971191e-02 7.340981811285018921e-02 4.279607161879539490e-02 -9.983504191040992737e-03 9.657394140958786011e-02 2.068507671356201172e-01 -1.752333343029022217e-01 1.694729477167129517e-01 2.796841263771057129e-01 2.535153329372406006e-01 4.449060931801795959e-02 -3.716455698013305664e-01 -3.596210852265357971e-02 -9.731058776378631592e-02 5.456596612930297852e-02 -1.283836513757705688e-01 3.064650297164916992e-01 -1.216466352343559265e-01 -1.107103005051612854e-01
-2.101005762815475464e-01 8.937535434961318970e-02 5.046853423118591309e-02 5.234827846288681030e-02 1.364589333534240723e-01 -2.473490685224533081e-01 5.100316405296325684e-01 1.827513128519058228e-01 -1.222968660295009613e-02 9.052470326423645020e-02 -8.942694962024688721e-02 7.825889438390731812e-02 1.519419252872467041e-03 7.247429341077804565e-03 2.913834154605865479e-02 -2.847038209438323975e-01 -1.851310431957244873e-01 1.531770825386047363e-01 -6.662628799676895142e-02 -4.087686911225318909e-02 -5.788648873567581177e-02 1.973520368337631226e-01 2.735239267349243164e-01 2.443031072616577148e-01 -2.221529781818389893e-01 -2.663750350475311279e-01 1.816666498780250549e-02 -3.511812910437583923e-02 -4.233405366539955139e-02 -2.016141712665557861e-01 1.300484538078308105e-01 -2.072556316852569580e-01
-2.697996497154235840e-01 1.151725351810455322e-01 2.509172633290290833e-02 -2.321972325444221497e-02 -3.482646346092224121e-01 -2.414679825305938721e-01 1.070722267031669617e-01 2.358191907405853271e-01 3.958733286708593369e-03 -3.147919476032257080e-01 -9.446134418249130249e-02 -1.660930216312408447e-01 -1.273979991674423218e-01 -2.123914659023284912e-01 -4.637278616428375244e-02 4.311061464250087738e-03 -1.754685491323471069e-01 1.962567307054996490e-02 -9.736629202961921692e-03 -1.200961768627166748e-01 4.389386475086212158e-01 -3.028039587661623955e-03 -1.379059404134750366e-01 1.144525632262229919e-01 -2.694950699806213379e-01 -2.508465051651000977e-01 3.155865520238876343e-02 -4.854951985180377960e-03 -5.754543095827102661e-02 1.806333065032958984e-01 1.427654772996902466e-01 5.997351929545402527e-02
-1.181028876453638077e-02 8.972990512847900391e-02 3.148130178451538086e-01 6.404307484626770020e-02 1.037022098898887634e-02 -1.320572793483734131e-01 3.972325846552848816e-02 4.110337495803833008e-01 -3.669577836990356445e-02 1.228962987661361694e-01 -2.650839388370513916e-01 -4.310273379087448120e-02 -3.205462417099624872e-04 -1.341494917869567871e-01 -2.875825166702270508e-01 8.207453787326812744e-02 9.884277731180191040e-02 1.935323774814605713e-01 -2.558821737766265869e-01 -6.190067902207374573e-02 2.090994417667388916e-01 4.279456734657287598e-01 4.945227410644292831e-03 1.996129006147384644e-01 -1.043162047863006592e-01 -2.703525722026824951e-01 6.278270389884710312e-03 4.374678432941436768e-02 -3.897053655236959457e-03 1.694544404745101929e-01 1.674098894000053406e-02 7.947107404470443726e-02
-2.764704525470733643e-01 1.090070232748985291e-01 8.926058188080787659e-03 6.032326724380254745e-03 -1.674262136220932007e-01 -1.163889020681381226e-01 2.702470421791076660e-01 4.282016307115554810e-04 -5.412768572568893433e-02 -1.997303664684295654e-01 2.463505975902080536e-02 1.314480206929147243e-03 -3.497243300080299377e-02 3.100961819291114807e-02 7.725674659013748169e-02 3.807615935802459717e-01 -2.830651402473449707e-01 2.902047038078308105e-01 -2.080956101417541504e-01 -3.407561779022216797e-02 3.117698132991790771e-01 2.286638915538787842e-01 6.762913614511489868e-02 -2.710571698844432831e-02 -1.586426421999931335e-02 -2.944265305995941162e-01 -2.656448185443878174e-01 1.226207166910171509e-01 5.562819167971611023e-02 2.185418307781219482e-01 1.129666864871978760e-01 2.503989264369010925e-02
-8.450733125209808350e-02 7.124745100736618042e-02 -2.192137241363525391e-01 1.296661496162414551e-01 -3.045058548450469971e-01 -8.055047690868377686e-02 2.993188500404357910e-01 1.417551189661026001e-01 -1.969966888427734375e-01 -9.861700981855392456e-02 -2.844189666211605072e-02 2.753630280494689941e-02 5.272575095295906067e-02 -1.547828018665313721e-01 -9.470516443252563477e-02 -1.299409270286560059e-01 1.728409826755523682e-01 -1.973465085029602051e-02 1.439632475376129150e-01 1.476021949201822281e-02 2.488019764423370361e-01 2.403444945812225342e-01 1.881355643272399902e-01 2.694263458251953125e-01 3.001185134053230286e-02 -1.817141622304916382e-01 -8.608211576938629150e-02 1.593866646289825439e-01 -1.436304897069931030e-01 1.554480791091918945e-01 2.567977905273437500e-01 3.936878740787506104e-01
-1.707951724529266357e-01 3.253318369388580322e-01 -1.080003306269645691e-01 4.078085348010063171e-02 3.559130057692527771e-02 2.780235186219215393e-02 5.164301991462707520e-01 -4.651675932109355927e-03 -2.453254722058773041e-02 -1.451811045408248901e-01 -2.429256029427051544e-02 1.332688182592391968e-01 2.045609056949615479e-03 1.501058936119079590e-01 -1.339690573513507843e-02 1.786487549543380737e-01 -1.046016216278076172e-01 3.763921260833740234e-01 6.470449268817901611e-03 6.312613189220428467e-02 4.517215490341186523e-01 1.286370307207107544e-01 -1.556643284857273102e-03 9.125749766826629639e-02 -8.999259211122989655e-03 -8.612003922462463379e-02 -1.742989420890808105e-01 2.127301134169101715e-02 -9.537258744239807129e-02 2.218319177627563477e-01 -5.787828564643859863e-02 5.180253833532333374e-02
-1.763174533843994141e-01 -2.345791161060333252e-01 2.766328752040863037e-01 -5.331109836697578430e-02 -2.056552469730377197e-01 8.152487128973007202e-02 3.628474771976470947e-01 2.458869963884353638e-01 -2.705577313899993896e-01 -4.025837872177362442e-03 1.606892235577106476e-02 -1.305223070085048676e-02 1.344824880361557007e-01 -2.911878824234008789e-01 -2.889308035373687744e-01 4.457661882042884827e-02 -2.636683881282806396e-01 1.497175246477127075e-01 7.271139882504940033e-03 -4.700760543346405029e-02 1.182874068617820740e-01 1.719102710485458374e-01 -1.078656092286109924e-01 3.524498268961906433e-02 -2.359880693256855011e-02 -4.634775221347808838e-02 5.545403063297271729e-02 -2.202738262712955475e-02 -3.837679326534271240e-01 1.634578555822372437e-01 -9.916177019476890564e-03 2.205629833042621613e-02
-6.475859880447387695e-02 -5.022187903523445129e-02 6.361387670040130615e-02 1.696128249168395996e-01 -3.677763342857360840e-01 -1.109803915023803711e-01 5.446376204490661621e-01 -3.724633902311325073e-02 -8.558341115713119507e-02 4.676648229360580444e-02 1.233605891466140747e-01 2.004439532756805420e-01 -1.985618174076080322e-01 1.233256533741950989e-01 -1.626376509666442871e-01 -4.511339217424392700e-02 1.327841635793447495e-02 -1.870435178279876709e-01 2.930903434753417969e-02 -8.810366690158843994e-02 8.082865178585052490e-02 1.226559877395629883e-01 7.891658693552017212e-03 1.393564790487289429e-01 -3.758725523948669434e-01 -4.018750041723251343e-02 -1.947560906410217285e-01 1.197325810790061951e-01 -2.569957077503204346e-01 1.178982034325599670e-01 -1.671772263944149017e-02 8.133476227521896362e-02
-3.243156969547271729e-01 2.446626573801040649e-01 5.126481875777244568e-02 1.194780319929122925e-01 -2.414997965097427368e-01 -1.025628969073295593e-01 2.034759670495986938e-01 -5.974735692143440247e-02 -1.611987501382827759e-01 -3.445020020008087158e-01 6.912076380103826523e-03 4.123651608824729919e-02 1.949209421873092651e-01 4.160329699516296387e-02 1.504141539335250854e-01 -2.342152148485183716e-01 -1.500633545219898224e-03 8.824589848518371582e-02 -2.376924008131027222e-01 1.115229427814483643e-01 -5.513683706521987915e-02 2.061805874109268188e-01 -2.185929380357265472e-02 2.530490979552268982e-02 -4.325026869773864746e-01 1.099803224205970764e-01 -1.179484650492668152e-03 3.515511751174926758e-02 -5.755764991044998169e-02 1.341945081949234009e-01 -1.201323345303535461e-01 2.847528457641601562e-01
-4.084168002009391785e-02 1.536924690008163452e-01 1.476400643587112427e-01 1.975458860397338867e-01 -3.842088580131530762e-02 8.030713349580764771e-02 2.499344944953918457e-01 2.081485092639923096e-02 -2.214933186769485474e-01 -1.237820982933044434e-01 1.498495340347290039e-01 -1.366613209247589111e-01 7.621407508850097656e-02 1.246303692460060120e-01 -3.080736696720123291e-01 -4.639579057693481445e-01 6.407042592763900757e-02 2.108702510595321655e-01 -5.794394761323928833e-02 2.836191952228546143e-01 1.859501451253890991e-01 2.073279172182083130e-01 1.359773427248001099e-01 -4.672906175255775452e-02 -7.424192875623703003e-02 -1.157195344567298889e-01 -2.554150521755218506e-01 -1.484631560742855072e-02 -2.032141983509063721e-01 5.945189669728279114e-02 1.772273033857345581e-01 1.218113303184509277e-01
-5.947031080722808838e-03 2.168758064508438110e-01 -5.088149383664131165e-02 4.014009609818458557e-02 -8.030603080987930298e-02 -1.999154873192310333e-02 4.253304302692413330e-01 -9.027523547410964966e-02 -3.056929260492324829e-02 -3.028331398963928223e-01 -1.377742141485214233e-01 1.261496990919113159e-01 -4.262871295213699341e-02 3.575182706117630005e-02 -1.314286887645721436e-01 8.027321100234985352e-02 -2.390957176685333252e-01 2.828815579414367676e-01 1.603349111974239349e-02 1.615398004651069641e-02 5.012490749359130859e-01 1.325216591358184814e-01 -1.798067688941955566e-01 -8.182282000780105591e-02 -1.807670593261718750e-01 -2.384687215089797974e-01 1.132417935878038406e-02 1.260105371475219727e-01 -1.512092947959899902e-01 8.445785939693450928e-02 1.314050555229187012e-01 -1.068310067057609558e-02
1.555780768394470215e-01 3.425988554954528809e-02 -1.243060734122991562e-02 1.182429119944572449e-01 -1.453774869441986084e-01 -1.430091559886932373e-01 2.244749069213867188e-01 6.119385361671447754e-02 -1.893714535981416702e-03 -2.859572470188140869e-01 -1.148822307586669922e-01 -2.570427954196929932e-01 -8.997114002704620361e-02 2.119674086570739746e-01 -1.985624879598617554e-01 -3.060393035411834717e-01 -3.805368244647979736e-01 9.524317830801010132e-02 -2.665553390979766846e-01 8.831169456243515015e-02 2.729694545269012451e-01 5.506667122244834900e-02 9.139473736286163330e-02 7.060612738132476807e-02 -2.825873717665672302e-02 -2.411478608846664429e-01 9.112156182527542114e-02 8.788850158452987671e-02 -1.614108681678771973e-01 1.045408844947814941e-01 2.949755638837814331e-02 2.848959863185882568e-01
-1.350092422217130661e-02 1.726475656032562256e-01 1.489203125238418579e-01 -1.431997418403625488e-01 1.246858537197113037e-01 -3.370582312345504761e-02 3.839928507804870605e-01 8.607217669486999512e-02 -3.547491505742073059e-02 -1.521299034357070923e-01 -2.235201895236968994e-01 -5.782614275813102722e-02 -5.017154850065708160e-03 -1.861888021230697632e-01 -1.336917188018560410e-02 -4.910153150558471680e-02 -2.057815156877040863e-02 1.475744098424911499e-01 -1.258781552314758301e-02 1.988721489906311035e-01 6.660702228546142578e-01 1.118962317705154419e-01 4.095883667469024658e-02 -4.230081290006637573e-02 -5.569814145565032959e-02 -2.000224441289901733e-01 1.375667937099933624e-02 2.409124001860618591e-02 -1.503898203372955322e-01 1.795096248388290405e-01 1.140326559543609619e-01 8.674566447734832764e-02
-2.617712318897247314e-02 3.637758195400238037e-01 -1.582097262144088745e-01 -1.130624935030937195e-01 -1.622098088264465332e-01 1.333098858594894409e-01 3.041736185550689697e-01 5.516275018453598022e-02 -1.978453844785690308e-01 -1.180981323122978210e-01 -1.387991160154342651e-01 4.569390043616294861e-02 1.952241510152816772e-01 -1.401267498731613159e-01 -1.878434605896472931e-02 2.099493592977523804e-01 -3.312936723232269287e-01 1.974251568317413330e-01 -7.074688374996185303e-02 2.215710096061229706e-02 5.870012193918228149e-02 2.728559076786041260e-01 1.621764898300170898e-01 -1.834645569324493408e-01 1.168198809027671814e-01 -1.851130574941635132e-01 1.579935103654861450e-02 1.788491755723953247e-01 -2.754263281822204590e-01 1.575785875320434570e-01 3.236298635601997375e-02 1.972931176424026489e-01
-6.070226803421974182e-02 3.258453682065010071e-02 1.905837059020996094e-01 1.200210652314126492e-03 -1.815217137336730957e-01 -1.234214752912521362e-01 1.610005944967269897e-01 7.615759223699569702e-02 -1.245376691222190857e-01 -2.271525114774703979e-01 -2.938661910593509674e-02 1.979440078139305115e-02 -1.116111725568771362e-01 -2.110926359891891479e-01 -4.125419259071350098e-01 3.903238475322723389e-02 -4.213231503963470459e-01 1.395179480314254761e-01 -1.121868118643760681e-01 -1.604801267385482788e-01 -5.063498392701148987e-02 3.296452760696411133e-01 2.277143746614456177e-01 -1.542525589466094971e-01 -5.217417702078819275e-02 1.338287889957427979e-01 6.544096022844314575e-02 -7.195423543453216553e-02 -2.684171199798583984e-01 1.735047101974487305e-01 1.651817709207534790e-01 -1.436449773609638214e-02
-2.445442974567413330e-01 1.903455257415771484e-01 -3.309237584471702576e-02 2.514677941799163818e-01 -1.940335184335708618e-01 -6.372340768575668335e-02 3.193847537040710449e-01 -9.707590937614440918e-02 -3.115479275584220886e-02 1.740399748086929321e-01 -1.526575833559036255e-01 1.783971339464187622e-01 3.052035868167877197e-01 -1.257009059190750122e-01 -2.072858512401580811e-01 -2.966364622116088867e-01 -4.907911643385887146e-02 2.170136570930480957e-01 9.154056757688522339e-02 -1.445946246385574341e-01 1.317376494407653809e-01 3.209662437438964844e-01 -9.408659487962722778e-02 4.399992525577545166e-03 -3.634800389409065247e-02 -1.583585292100906372e-01 -7.426852732896804810e-02 1.753243356943130493e-01 1.113051623106002808e-01 -8.116832375526428223e-02 -2.649889886379241943e-01 1.756104640662670135e-02
-6.843546777963638306e-02 2.241105139255523682e-01 -4.884384945034980774e-02 1.896982789039611816e-01 -1.648801006376743317e-02 -1.980674117803573608e-01 2.261750251054763794e-01 -1.496884971857070923e-01 -1.755041778087615967e-01 8.214776962995529175e-02 -9.495375305414199829e-02 1.248028874397277832e-01 -1.224511191248893738e-01 -2.801960334181785583e-02 -3.604043126106262207e-01 -1.507097333669662476e-01 -1.425106525421142578e-01 1.806431412696838379e-01 7.134450227022171021e-02 -3.643427789211273193e-01 2.417555153369903564e-01 9.716921299695968628e-02 3.881368041038513184e-02 1.092763990163803101e-01 -2.140142768621444702e-01 -9.885200113058090210e-02 1.087674573063850403e-01 1.948001980781555176e-01 2.356159090995788574e-01 -8.470785617828369141e-02 -1.710112243890762329e-01 3.061548173427581787e-01
-6.221657991409301758e-02 1.640757918357849121e-01 2.781314216554164886e-02 2.494749426841735840e-01 4.539352282881736755e-02 -1.399904638528823853e-01 1.171630695462226868e-01 -1.840840280055999756e-01 -1.825675666332244873e-01 -2.136323899030685425e-01 -9.217995405197143555e-02 2.430154196918010712e-02 3.284959793090820312e-01 4.561060667037963867e-02 1.177368313074111938e-01 -2.673569321632385254e-01 -7.376201450824737549e-02 1.747930794954299927e-02 -1.180480942130088806e-01 -2.297605872154235840e-01 3.526364266872406006e-01 2.911303639411926270e-01 1.296919137239456177e-01 2.020372822880744934e-02 -1.318100690841674805e-01 1.505008935928344727e-01 -2.893408238887786865e-01 1.669294033490587026e-05 -2.292167246341705322e-01 1.717316508293151855e-01 1.165115237236022949e-01 1.880886852741241455e-01
-2.351985275745391846e-01 3.690455257892608643e-01 1.503124460577964783e-02 8.903029561042785645e-02 7.469125092029571533e-02 -1.383573859930038452e-01 1.435020565986633301e-01 4.351594671607017517e-02 -2.842396199703216553e-01 2.514778077602386475e-01 -9.206590242683887482e-03 -7.702109962701797485e-02 -2.002855995669960976e-03 1.170834824442863464e-01 -7.851629704236984253e-02 1.586081385612487793e-01 -1.154035255312919617e-01 -2.148542702198028564e-01 -1.671046167612075806e-01 1.866626143455505371e-01 1.522316038608551025e-01 3.779528141021728516e-01 -6.418722122907638550e-02 -1.003874540328979492e-01 5.029879510402679443e-03 -2.680497765541076660e-01 1.210361048579216003e-01 -2.774227857589721680e-01 -1.862786114215850830e-01 -1.612225472927093506e-01 1.640211492776870728e-01 6.700946390628814697e-02
-7.696412503719329834e-02 6.221889331936836243e-02 1.696117571555078030e-03 2.726055383682250977e-01 -1.718963831663131714e-01 -2.717538774013519287e-01 3.463849425315856934e-01 1.307231746613979340e-02 7.294190581887960434e-03 2.358627170324325562e-01 -1.137759163975715637e-01 3.082454577088356018e-02 1.130181029438972473e-01 1.495815217494964600e-01 5.507303029298782349e-02 -3.322138190269470215e-01 1.045781597495079041e-01 5.569844320416450500e-02 -2.618354260921478271e-01 -2.681150138378143311e-01 -7.900214940309524536e-02 1.676263660192489624e-01 1.427283585071563721e-01 9.415809810161590576e-02 -2.790470719337463379e-01 -1.098705381155014038e-01 -8.411405980587005615e-02 1.251586675643920898e-01 -1.302175223827362061e-02 3.492691516876220703e-01 1.317696422338485718e-01 6.285454332828521729e-02
3.633551672101020813e-02 3.729596436023712158e-01 -1.512951403856277466e-01 9.695611894130706787e-02 -1.743983030319213867e-01 -1.214516684412956238e-01 2.134667038917541504e-01 -2.242959439754486084e-01 8.583819121122360229e-02 -1.742512583732604980e-01 -1.232573110610246658e-02 -2.358277291059494019e-01 7.115353364497423172e-03 -5.497292429208755493e-02 -2.006463408470153809e-01 -3.203303515911102295e-01 -2.644385397434234619e-01 -8.504698425531387329e-02 -3.447075188159942627e-01 1.168918013572692871e-01 6.774170696735382080e-02 2.737137973308563232e-01 1.181213259696960449e-01 -6.910597532987594604e-02 -9.432419389486312866e-02 -6.838052719831466675e-02 1.755443215370178223e-01 1.039175242185592651e-01 -2.433396177366375923e-03 2.401750832796096802e-01 8.545953035354614258e-02 1.369004249572753906e-01
-7.622905820608139038e-02 1.022980809211730957e-01 3.918025270104408264e-02 3.556918203830718994e-01 4.052294045686721802e-02 -1.543381810188293457e-01 9.635613113641738892e-02 5.690474063158035278e-02 7.750251330435276031e-03 -1.934478282928466797e-01 -1.522646546363830566e-01 -2.250671386718750000e-01 4.214361310005187988e-02 -1.302075237035751343e-01 -1.196537446230649948e-02 -2.629739046096801758e-02 -2.319580642506480217e-03 1.522399038076400757e-01 -3.636049330234527588e-01 -2.268586307764053345e-01 4.676541686058044434e-01 1.674651503562927246e-01 6.880978494882583618e-02 -1.095403805375099182e-01 4.920256510376930237e-02 -3.530672192573547363e-01 2.460346072912216187e-01 -8.716646581888198853e-02 -7.909837178885936737e-03 9.685517102479934692e-02 1.070425733923912048e-01 1.886907219886779785e-02
-1.000366061925888062e-01 2.073927372694015503e-01 8.984100818634033203e-02 4.724163413047790527e-01 1.247679814696311951e-01 -2.970662415027618408e-01 1.720745563507080078e-01 5.928008630871772766e-02 -1.430575400590896606e-01 1.139422059059143066e-01 -1.581530719995498657e-01 7.985130697488784790e-02 2.243779897689819336e-01 -1.814284548163414001e-02 -2.456244826316833496e-01 3.408695161342620850e-01 -8.837095648050308228e-02 -1.491661816835403442e-01 -4.932180792093276978e-02 4.612817429006099701e-03 1.606300175189971924e-01 1.092875227332115173e-01 1.357972435653209686e-02 -1.339174658060073853e-01 -6.962413340806961060e-02 1.037279330193996429e-02 -1.434433460235595703e-01 -2.791756391525268555e-01 -1.690527796745300293e-01 2.103537768125534058e-01 3.810727596282958984e-02 1.436333507299423218e-01
-6.153088063001632690e-02 3.543581068515777588e-01 4.020607173442840576e-01 5.423588678240776062e-02 -1.693129688501358032e-01 -2.115623839199542999e-02 1.277576386928558350e-01 -1.298588365316390991e-01 -2.478359788656234741e-01 1.044622715562582016e-02 1.046949699521064758e-01 -6.065889820456504822e-02 -1.109728887677192688e-01 4.702425748109817505e-02 1.379666775465011597e-01 8.215459436178207397e-02 -8.348041027784347534e-02 -7.231086492538452148e-02 -2.249365672469139099e-02 -4.652712121605873108e-02 3.991618156433105469e-01 3.033991456031799316e-01 8.373646065592765808e-03 1.978231519460678101e-01 -2.742817997932434082e-01 4.520997405052185059e-02 -1.224227324128150940e-01 -3.239800631999969482e-01 5.736894533038139343e-02 9.913612902164459229e-02 -4.835676401853561401e-02 9.555613994598388672e-02
-1.055513620376586914e-01 -1.669950434006750584e-03 -1.931129992008209229e-01 7.489927113056182861e-02 -5.197815224528312683e-02 -1.813963502645492554e-01 3.687701821327209473e-01 2.180923819541931152e-01 1.543329656124114990e-01 -1.741469204425811768e-01 -1.289677619934082031e-01 -3.221288025379180908e-01 -5.578677356243133545e-02 -7.428600639104843140e-02 3.320385888218879700e-02 1.407266706228256226e-01 -2.071757987141609192e-02 1.137298420071601868e-01 -4.949451982975006104e-02 -1.377813369035720825e-01 3.402896225452423096e-01 2.524091005325317383e-01 2.822550833225250244e-01 9.663875401020050049e-02 -4.880777001380920410e-02 -3.875357210636138916e-01 -4.240868613123893738e-02 -1.437009721994400024e-01 -8.653697371482849121e-02 1.662129759788513184e-01 6.684613227844238281e-02 6.927634775638580322e-02
-2.400750815868377686e-01 3.074139654636383057e-01 -2.419609017670154572e-02 -8.355151116847991943e-02 -6.425954401493072510e-02 1.303465068340301514e-01 2.989840209484100342e-01 1.526288501918315887e-02 -1.228749528527259827e-01 -3.118000030517578125e-01 -6.939564645290374756e-02 -1.359563767910003662e-01 -2.174633182585239410e-02 -7.480253279209136963e-02 4.332430288195610046e-02 -8.278162777423858643e-02 -2.431590259075164795e-01 2.262911051511764526e-01 -5.921338498592376709e-02 -1.235959678888320923e-01 -2.037069573998451233e-02 4.103461802005767822e-01 2.397794425487518311e-01 -1.234917938709259033e-01 1.441878229379653931e-01 9.952697157859802246e-02 -6.024858355522155762e-02 -9.968632459640502930e-02 -3.225487172603607178e-01 -5.652558058500289917e-02 -1.688924990594387054e-02 2.381056994199752808e-01
-2.376829385757446289e-01 3.293651640415191650e-01 -1.078609898686408997e-01 2.221779972314834595e-01 -1.582137942314147949e-01 6.864286959171295166e-02 3.078764677047729492e-01 -1.085096895694732666e-01 1.573219895362854004e-02 1.764187663793563843e-01 -2.541399300098419189e-01 2.279954031109809875e-02 2.351505160331726074e-01 1.367373466491699219e-01 1.650735288858413696e-01 -3.200749754905700684e-01 -1.453029960393905640e-01 5.535878613591194153e-02 -7.443118840456008911e-02 8.397230505943298340e-02 -6.820838153362274170e-02 1.145481169223785400e-01 1.957832463085651398e-02 1.796353161334991455e-01 -6.212948635220527649e-02 -2.615573406219482422e-01 2.546731568872928619e-02 -8.327323943376541138e-02 -1.098675653338432312e-01 2.917614579200744629e-02 3.949750661849975586e-01 3.971377760171890259e-02
-3.944246768951416016e-01 3.336662054061889648e-01 1.222499529831111431e-03 -5.085553042590618134e-03 -1.911208182573318481e-01 8.948369324207305908e-02 2.139849960803985596e-01 1.711433827877044678e-01 -4.594887420535087585e-02 3.761239349842071533e-02 -1.832046061754226685e-01 -1.273933332413434982e-03 -2.109438180923461914e-01 -1.710359565913677216e-02 -1.171599701046943665e-01 -2.167239971458911896e-02 -1.477817147970199585e-01 -1.309902667999267578e-01 -1.486334055662155151e-01 1.941640079021453857e-01 8.971258997917175293e-02 2.107880264520645142e-01 -7.690750807523727417e-02 1.210865676403045654e-01 -2.803148031234741211e-01 -1.609596014022827148e-01 -2.801098227500915527e-01 -2.206049561500549316e-01 1.961001008749008179e-01 -1.140966787934303284e-01 1.657348722219467163e-01 -1.870216131210327148e-01
-2.435615658760070801e-01 3.491957485675811768e-01 2.682382762432098389e-01 9.629390388727188110e-02 -1.541482005268335342e-02 -1.499923765659332275e-01 2.255871146917343140e-01 7.272271811962127686e-02 -1.278851032257080078e-01 3.389889001846313477e-01 1.854870119132101536e-03 -7.915752381086349487e-02 1.375542134046554565e-01 -4.775712266564369202e-03 -2.124972343444824219e-01 2.442257404327392578e-01 4.115979187190532684e-03 -3.449757993221282959e-01 -1.857930123805999756e-01 8.288376778364181519e-02 5.925149470567703247e-02 2.492674440145492554e-01 6.688689347356557846e-03 -1.263658851385116577e-01 -1.555342674255371094e-01 -2.384317964315414429e-01 -1.041476950049400330e-01 -8.832257986068725586e-02 -6.214774027466773987e-02 -5.884790048003196716e-02 1.565356850624084473e-01 1.540468782186508179e-01
-3.990672528743743896e-02 3.791160583496093750e-01 1.448994874954223633e-02 2.424152940511703491e-01 -1.465070545673370361e-01 1.815993189811706543e-01 3.141903877258300781e-01 1.521629393100738525e-01 -1.723350137472152710e-01 -2.745864391326904297e-01 3.493276238441467285e-02 8.785066753625869751e-02 7.587867230176925659e-02 -2.117828093469142914e-02 -6.653463095426559448e-02 -1.922398060560226440e-01 9.204236790537834167e-03 -2.212910354137420654e-01 -4.098843038082122803e-02 -3.410591557621955872e-02 3.151564300060272217e-01 -3.229589015245437622e-02 3.446308970451354980e-01 1.536280810832977295e-01 -1.904983669519424438e-01 -1.048364192247390747e-01 -1.048973575234413147e-01 -2.719747126102447510e-01 -1.331780701875686646e-01 -5.551940295845270157e-03 9.642220288515090942e-02 -6.174670532345771790e-02
-3.633812814950942993e-02 4.862517118453979492e-01 5.231378972530364990e-02 -7.894024997949600220e-02 -3.115011751651763916e-02 -1.171099245548248291e-01 3.752708137035369873e-01 -8.914307504892349243e-02 -3.190421164035797119e-01 9.832042269408702850e-03 -1.088211610913276672e-01 -6.148692965507507324e-02 3.691726131364703178e-03 -1.424041390419006348e-01 1.633240878582000732e-01 -1.139456704258918762e-01 -2.263400517404079437e-02 1.940174549818038940e-01 9.456299245357513428e-02 -2.157429009675979614e-01 1.188084185123443604e-01 2.351552695035934448e-01 3.647472709417343140e-02 5.389038473367691040e-03 5.194094404578208923e-02 -6.012241542339324951e-02 -1.418769657611846924e-01 2.787978947162628174e-01 -2.833682596683502197e-01 9.940794110298156738e-02 1.939194053411483765e-01 1.264250725507736206e-01
-1.759267449378967285e-01 3.841903507709503174e-01 1.122323423624038696e-01 1.172316670417785645e-01 -4.726421833038330078e-02 6.155966222286224365e-02 2.318917810916900635e-01 -1.400032639503479004e-02 -1.761774569749832153e-01 9.941459633409976959e-03 6.484681367874145508e-02 -3.224602937698364258e-01 -3.134160861372947693e-02 -2.391584068536758423e-01 2.598451972007751465e-01 -3.826965019106864929e-02 7.952502928674221039e-04 7.546879351139068604e-02 -7.853833958506584167e-03 -4.067598274559713900e-05 1.959121972322463989e-01 3.208870291709899902e-01 1.268935576081275940e-02 7.714568823575973511e-02 3.887498751282691956e-02 -2.014073878526687622e-01 -1.547700762748718262e-01 9.710880368947982788e-02 2.820071950554847717e-02 -3.773918747901916504e-02 3.928771615028381348e-01 2.887499034404754639e-01
-5.518354102969169617e-02 4.660778120160102844e-02 3.341609984636306763e-02 -7.004922628402709961e-02 -1.132044494152069092e-01 1.057788804173469543e-01 3.406783342361450195e-01 2.592803239822387695e-01 -2.879627943038940430e-01 -5.369517952203750610e-02 8.965256623923778534e-03 1.928953975439071655e-01 -1.055666580796241760e-01 -1.752210259437561035e-01 -1.030674055218696594e-01 -1.060183942317962646e-01 -4.251455664634704590e-01 1.746675521135330200e-01 -1.674317717552185059e-01 -1.021642088890075684e-01 -4.453073814511299133e-02 2.991828024387359619e-01 1.189376786351203918e-01 -1.815895736217498779e-01 -1.335089206695556641e-01 2.583990097045898438e-01 -1.679028943181037903e-02 -6.729445420205593109e-03 -1.476566493511199951e-01 1.430326253175735474e-01 2.360527664422988892e-01 1.530228853225708008e-01
-2.218785434961318970e-01 3.230797946453094482e-01 1.405391693115234375e-01 8.672330528497695923e-03 -1.458113044500350952e-01 1.702584326267242432e-01 3.990907371044158936e-01 1.238718703389167786e-01 -1.161839142441749573e-01 -5.555961281061172485e-02 -9.206239879131317139e-02 -1.926040649414062500e-01 -4.399998486042022705e-02 -3.230641186237335205e-01 -1.460971236228942871e-01 -1.276548951864242554e-01 -1.029326766729354858e-01 -1.344431098550558090e-02 1.005553752183914185e-01 1.363963354378938675e-02 -3.360423445701599121e-02 3.438530489802360535e-02 2.251934111118316650e-01 6.182869523763656616e-02 -1.701845675706863403e-01 8.069651573896408081e-02 -2.723487019538879395e-01 9.311265498399734497e-02 -2.444782853126525879e-01 9.942504763603210449e-02 -5.650712549686431885e-02 3.556767702102661133e-01
-1.644820272922515869e-01 7.697420567274093628e-02 3.246857598423957825e-02 3.471021726727485657e-02 -2.669563591480255127e-01 -1.356826629489660263e-02 4.022984802722930908e-01 5.630109086632728577e-02 -4.290381912142038345e-03 9.505040198564529419e-02 8.983572944998741150e-03 -2.175762951374053955e-01 1.899167001247406006e-01 -6.013576313853263855e-02 -2.235392928123474121e-01 -3.632899820804595947e-01 -1.884776651859283447e-01 4.836498573422431946e-02 -1.131066773086786270e-02 4.797128215432167053e-02 1.700296103954315186e-01 1.411895155906677246e-01 1.769072562456130981e-01 8.450027555227279663e-02 -6.892491132020950317e-02 7.252545654773712158e-02 -4.258920848369598389e-01 4.025288671255111694e-02 -8.179344981908798218e-02 1.508688628673553467e-01 2.662311196327209473e-01 1.710907667875289917e-01
-1.811060309410095215e-01 1.619485765695571899e-01 1.587014645338058472e-01 -2.714128233492374420e-02 -1.739084422588348389e-01 -7.163951545953750610e-02 2.211527824401855469e-01 -1.519131213426589966e-01 -1.827944368124008179e-01 -1.799028068780899048e-01 2.611256390810012817e-02 -1.758907586336135864e-01 2.192331701517105103e-01 -1.694952994585037231e-01 -1.429733484983444214e-01 1.327922847121953964e-02 -2.177082560956478119e-02 -2.100262418389320374e-02 1.650319993495941162e-01 -1.656313836574554443e-01 1.077004894614219666e-01 3.376079499721527100e-01 2.000201791524887085e-01 2.904996573925018311e-01 -1.263865083456039429e-01 -4.882771670818328857e-01 -1.435746252536773682e-01 2.624294906854629517e-02 2.908888272941112518e-02 -8.606699854135513306e-02 -8.161139488220214844e-02 -1.292850375175476074e-01
-1.959248185157775879e-01 1.108625009655952454e-01 4.298424124717712402e-01 -1.607034653425216675e-01 9.408593177795410156e-03 8.541078865528106689e-02 3.980962038040161133e-01 7.262300699949264526e-02 -1.132728829979896545e-01 1.395105756819248199e-02 -4.312123358249664307e-02 -1.129523217678070068e-01 -2.753825299441814423e-02 8.926958777010440826e-03 1.002991572022438049e-01 -3.372137248516082764e-02 2.359606139361858368e-02 -5.200034752488136292e-02 -1.627126634120941162e-01 8.107423782348632812e-02 7.344364374876022339e-02 5.485311746597290039e-01 -1.809731242246925831e-03 -4.367720708250999451e-02 -1.763251572847366333e-01 -7.707790285348892212e-02 2.769431844353675842e-02 1.141981333494186401e-01 -1.228385940194129944e-01 2.565148174762725830e-01 -2.058535963296890259e-01 9.649536013603210449e-02
-4.643372446298599243e-02 1.399172395467758179e-01 1.657709479331970215e-02 -1.233637481927871704e-01 -8.619113266468048096e-02 -1.075853258371353149e-01 2.760139107704162598e-01 5.556128174066543579e-02 -1.963912248611450195e-01 -1.342387497425079346e-01 -2.090942263603210449e-01 6.790950894355773926e-02 -3.338468447327613831e-02 -1.502077877521514893e-01 -1.115372553467750549e-01 -4.460818469524383545e-01 -2.799872867763042450e-02 -1.714321784675121307e-02 -1.374812573194503784e-01 4.060028791427612305e-01 1.194316744804382324e-01 2.852029800415039062e-01 1.963572949171066284e-01 9.892001748085021973e-02 -1.329052001237869263e-01 1.144996285438537598e-01 -2.836759090423583984e-01 -1.812678389251232147e-02 -2.489504516124725342e-01 -1.346303801983594894e-02 7.424000068567693233e-04 1.482399702072143555e-01
-2.680449485778808594e-01 2.974955737590789795e-01 -2.065681517124176025e-01 4.172378480434417725e-01 -1.172454282641410828e-01 -1.287408322095870972e-01 1.519574373960494995e-01 2.645985409617424011e-02 -7.451372593641281128e-02 1.480557918548583984e-01 8.302236348390579224e-02 2.072100043296813965e-01 -1.462984830141067505e-01 -2.292750775814056396e-02 -2.559245824813842773e-01 6.915308535099029541e-02 -9.564204514026641846e-02 -8.543194830417633057e-02 5.050629749894142151e-02 9.689082205295562744e-02 3.832068741321563721e-01 2.656474411487579346e-01 7.754388451576232910e-02 8.758306503295898438e-02 4.529323801398277283e-02 -1.362262666225433350e-01 2.290281057357788086e-01 2.460074611008167267e-02 -1.142213344573974609e-01 1.815528869628906250e-01 -4.267705976963043213e-02 1.352275162935256958e-01
8.845831453800201416e-02 2.998158931732177734e-01 -3.126271069049835205e-02 -4.674170166254043579e-02 -2.834521234035491943e-01 -2.327033430337905884e-01 1.066327244043350220e-01 -1.595444381237030029e-01 1.734168231487274170e-01 -1.733213663101196289e-01 -8.156245201826095581e-02 -1.403047740459442139e-01 -1.431276202201843262e-01 -8.566746860742568970e-02 -1.144639775156974792e-01 -2.593004703521728516e-01 -2.854716479778289795e-01 -2.510846219956874847e-02 -2.313340753316879272e-01 1.881357878446578979e-01 1.373187005519866943e-01 2.575936913490295410e-01 1.023697480559349060e-01 -9.336771816015243530e-02 -1.356474757194519043e-01 -1.494752019643783569e-01 2.586988508701324463e-01 -2.426296845078468323e-02 -1.904310882091522217e-01 2.556997537612915039e-01 1.275403201580047607e-01 1.776929348707199097e-01
-2.004435807466506958e-01 2.896801233291625977e-01 2.754895091056823730e-01 6.121171265840530396e-02 -2.188211679458618164e-02 -3.472076952457427979e-01 5.131090879440307617e-01 -1.073325276374816895e-01 -1.346227377653121948e-01 6.100976839661598206e-02 1.365757137537002563e-01 -2.571548521518707275e-01 -2.509412169456481934e-01 2.148774713277816772e-01 6.606419384479522705e-02 -9.974293410778045654e-02 -8.395802229642868042e-02 5.185652524232864380e-02 -4.764394368976354599e-03 -1.824742257595062256e-01 -1.938693784177303314e-02 -1.315403077751398087e-02 2.243170142173767090e-01 -1.533979363739490509e-02 -1.746844351291656494e-01 -5.922576412558555603e-02 -5.406210944056510925e-02 1.429873108863830566e-01 -6.678294390439987183e-02 -1.059261988848447800e-02 1.157838404178619385e-01 -2.865239419043064117e-02
-1.110971868038177490e-01 4.179714620113372803e-01 5.288151651620864868e-02 2.453836649656295776e-01 -3.112775087356567383e-02 2.629157714545726776e-02 1.201414018869400024e-01 1.004135087132453918e-01 -2.297564297914505005e-01 -8.983305655419826508e-03 -7.343753427267074585e-02 2.209877818822860718e-01 7.808995246887207031e-02 6.342074275016784668e-02 -5.010065808892250061e-02 6.364824622869491577e-02 -6.757029145956039429e-02 1.301188673824071884e-02 -2.058622837066650391e-01 -8.672592043876647949e-02 4.167916178703308105e-01 5.299538373947143555e-02 6.616932898759841919e-02 3.444037586450576782e-02 -4.212317764759063721e-01 -8.087561465799808502e-03 -4.909727722406387329e-02 -4.269156754016876221e-01 3.524157684296369553e-03 3.144420310854911804e-02 -6.344829685986042023e-03 7.562142331153154373e-03
-1.994211971759796143e-01 -7.751230616122484207e-03 -4.402184113860130310e-02 -1.884688735008239746e-01 -1.681082695722579956e-01 -2.634612917900085449e-01 1.842985153198242188e-01 1.883116364479064941e-02 -3.115170896053314209e-01 1.242050528526306152e-01 1.771892458200454712e-01 2.018114775419235229e-01 5.963508412241935730e-02 8.573234826326370239e-02 -7.650487869977951050e-02 -1.718879342079162598e-01 -2.100977748632431030e-01 2.193316668272018433e-01 -6.465455889701843262e-02 2.252863161265850067e-02 7.070042937994003296e-02 3.348899781703948975e-01 9.668856114149093628e-02 1.326631102710962296e-02 1.400976534932851791e-02 -4.742475450038909912e-01 -1.311147660017013550e-01 2.501951903104782104e-02 3.056584298610687256e-02 2.269913852214813232e-01 2.019787728786468506e-01 -5.719765555113554001e-03
1.677051037549972534e-01 -1.606116071343421936e-02 -8.025830239057540894e-02 2.290057837963104248e-01 -9.917338192462921143e-02 1.722265928983688354e-01 2.558360993862152100e-01 1.726528257131576538e-01 -4.717616364359855652e-02 1.222905516624450684e-01 -1.599193364381790161e-01 1.963434368371963501e-01 1.423134952783584595e-01 -2.521545998752117157e-02 -2.134461104869842529e-01 -1.569316983222961426e-01 -3.886575102806091309e-01 -5.167749151587486267e-02 1.384566575288772583e-01 1.106425747275352478e-01 4.957101121544837952e-02 2.944837510585784912e-01 3.594179451465606689e-01 4.763605073094367981e-03 -2.109337598085403442e-01 -2.142162173986434937e-01 -1.414193958044052124e-01 -1.445062309503555298e-01 -9.102363884449005127e-02 1.910932511091232300e-01 1.123143136501312256e-01 -1.157300025224685669e-01
-1.715197563171386719e-01 3.979105651378631592e-01 1.941640079021453857e-01 -2.000512182712554932e-02 -1.848028749227523804e-01 1.942440271377563477e-01 2.230404317378997803e-01 -3.009389713406562805e-02 -1.722017824649810791e-01 -8.642443269491195679e-02 1.186762899160385132e-01 1.418467983603477478e-02 6.474507600069046021e-02 -3.060246407985687256e-01 7.117317616939544678e-02 -9.990720450878143311e-02 -9.520708024501800537e-02 7.375290989875793457e-02 8.282486349344253540e-02 -2.543800473213195801e-01 1.688919067382812500e-01 2.339252531528472900e-01 2.537217438220977783e-01 -1.304416451603174210e-02 1.281187683343887329e-01 -7.135142385959625244e-02 -2.632324397563934326e-01 1.466529816389083862e-01 -1.578771024942398071e-01 2.300793081521987915e-01 7.173804193735122681e-02 2.411214858293533325e-01
-1.796149909496307373e-01 -4.863046854734420776e-02 -3.611503541469573975e-02 1.976966857910156250e-01 -1.524493545293807983e-01 -2.768077850341796875e-01 5.103556513786315918e-01 4.429560154676437378e-02 1.075519472360610962e-01 3.128251433372497559e-02 -2.352657020092010498e-01 9.068605303764343262e-02 1.387125700712203979e-01 -1.502579003572463989e-01 9.740982949733734131e-02 5.891726166009902954e-02 -7.246053218841552734e-02 2.212855070829391479e-01 7.209843397140502930e-02 -2.763892114162445068e-01 2.290661633014678955e-01 9.755569696426391602e-02 2.154128998517990112e-01 -2.128564566373825073e-01 -1.354432702064514160e-01 -1.733092814683914185e-01 -1.855593025684356689e-01 -9.218665212392807007e-02 -1.970130354166030884e-01 9.381456673145294189e-02 5.299242958426475525e-02 -2.361150458455085754e-02
-1.759559959173202515e-01 3.412125706672668457e-01 1.865440160036087036e-01 -1.000928580760955811e-01 -2.683454155921936035e-01 1.586948782205581665e-01 1.735944598913192749e-01 1.239326298236846924e-01 -3.132285475730895996e-01 -2.518050372600555420e-02 6.941673811525106430e-03 -2.466218620538711548e-01 1.644336618483066559e-02 -2.737133502960205078e-01 1.010102257132530212e-01 1.635866053402423859e-02 -1.486968696117401123e-01 4.954323545098304749e-02 7.276417315006256104e-02 -5.844880640506744385e-02 1.904725283384323120e-02 3.240403532981872559e-01 2.720329761505126953e-01 -3.280318528413772583e-02 -7.465567439794540405e-02 -3.780050203204154968e-02 -3.312641978263854980e-01 7.723490893840789795e-02 -3.640519455075263977e-02 5.308093503117561340e-02 2.612218558788299561e-01 1.050210520625114441e-01
-2.158278673887252808e-01 -7.487812638282775879e-02 1.524414122104644775e-01 1.836996376514434814e-01 -2.135902047157287598e-01 -3.334673494100570679e-02 3.967428579926490784e-02 1.995008289813995361e-01 9.611780196428298950e-02 2.745757624506950378e-02 -2.371723502874374390e-01 -1.825992465019226074e-01 5.884741246700286865e-02 -8.445821702480316162e-02 1.010155901312828064e-01 7.506765425205230713e-02 -2.650742530822753906e-01 1.830744445323944092e-01 -8.184023946523666382e-02 -1.623435020446777344e-01 4.228338897228240967e-01 2.912486791610717773e-01 6.835758686065673828e-02 -1.052968576550483704e-01 5.308272689580917358e-02 -2.841725647449493408e-01 -1.076944358646869659e-02 -2.471336722373962402e-01 -2.748624384403228760e-01 1.971615701913833618e-01 -3.211897984147071838e-02 -1.655611023306846619e-02
6.923398934304714203e-03 5.450506210327148438e-01 -8.549346029758453369e-02 2.233053892850875854e-01 1.666515134274959564e-02 -1.076652482151985168e-01 1.194195151329040527e-01 -2.049353122711181641e-01 -2.116072326898574829e-01 7.560944557189941406e-02 -2.797098457813262939e-02 -1.871737837791442871e-01 3.593603149056434631e-02 -1.356711089611053467e-01 -1.783539801836013794e-01 1.586181670427322388e-01 -8.686137944459915161e-02 1.320548355579376221e-01 8.582894504070281982e-02 2.283401638269424438e-01 -1.641962490975856781e-02 2.211636006832122803e-01 4.187335669994354248e-01 1.367549598217010498e-01 -6.014866381883621216e-02 6.421207636594772339e-02 5.658600479364395142e-02 -7.691122591495513916e-02 1.149512901902198792e-01 2.255511879920959473e-01 6.822078675031661987e-02 3.575187548995018005e-02
9.476429224014282227e-02 1.910425424575805664e-01 4.013552069664001465e-01 3.006404638290405273e-01 5.623709410429000854e-02 -1.705585047602653503e-02 3.223597705364227295e-01 1.227382421493530273e-01 -2.378767579793930054e-01 -1.947194784879684448e-01 -6.285461038351058960e-02 -2.641330659389495850e-01 -1.240886934101581573e-02 -2.035879194736480713e-01 -2.501168288290500641e-03 -4.190066363662481308e-03 -2.874407172203063965e-01 2.508251965045928955e-01 -1.898215711116790771e-02 -1.900406032800674438e-01 2.052689790725708008e-01 1.182031910866498947e-02 -5.839255452156066895e-02 3.162935003638267517e-02 -1.390752494335174561e-01 -3.238334134221076965e-02 1.348563283681869507e-01 -4.518611356616020203e-02 9.005124121904373169e-02 2.973601222038269043e-01 -7.013624161481857300e-02 2.753652632236480713e-03
-1.227953284978866577e-01 3.059878945350646973e-01 -2.331483177840709686e-02 3.037762939929962158e-01 7.597465813159942627e-02 -1.475594639778137207e-01 1.436485256999731064e-02 1.675210297107696533e-01 -1.537394709885120392e-02 -2.048234939575195312e-01 -5.935597419738769531e-02 -2.413341104984283447e-01 1.364174038171768188e-01 7.460330426692962646e-02 -6.996607873588800430e-03 3.603993728756904602e-02 -4.485064744949340820e-02 -1.928776651620864868e-01 1.015179008245468140e-01 3.029641136527061462e-02 1.951518952846527100e-01 4.750867784023284912e-01 1.009991168975830078e-01 2.180987000465393066e-01 -3.982381522655487061e-01 2.785882353782653809e-02 -1.732771657407283783e-02 -2.180443853139877319e-01 6.868764013051986694e-02 -3.683870285749435425e-02 7.180991023778915405e-02 1.507787853479385376e-01
-1.091064140200614929e-01 2.015842497348785400e-01 2.436296343803405762e-01 -3.664329648017883301e-02 -2.002874016761779785e-01 -1.317958831787109375e-01 4.515575766563415527e-01 8.255784958600997925e-02 -3.408350050449371338e-01 -2.228571027517318726e-01 4.820377752184867859e-02 -1.411541849374771118e-01 5.276029184460639954e-02 1.618457883596420288e-01 -8.119320869445800781e-02 1.077850386500358582e-01 1.243280693888664246e-01 2.025516927242279053e-01 -4.665880650281906128e-02 -8.330023288726806641e-02 -5.984544381499290466e-02 1.484615653753280640e-01 -2.733865380287170410e-01 2.138403654098510742e-01 -1.142337992787361145e-01 -2.231404334306716919e-01 -2.540245950222015381e-01 -1.387318223714828491e-01 1.286635696887969971e-01 -8.887100964784622192e-03 -7.840704172849655151e-02 4.689210280776023865e-02
1.088852658867835999e-01 2.712133228778839111e-01 1.122090965509414673e-01 3.716425001621246338e-01 -2.540142238140106201e-01 -3.799632564187049866e-02 2.133175879716873169e-01 5.861165001988410950e-02 -3.184120729565620422e-02 6.349373608827590942e-02 -1.199700087308883667e-01 5.703334510326385498e-02 2.414230816066265106e-02 -1.267240494489669800e-01 -1.806829869747161865e-01 -2.115947008132934570e-01 -1.944248229265213013e-01 2.686736583709716797e-01 1.676059812307357788e-01 1.797134280204772949e-01 8.767727762460708618e-02 3.232246041297912598e-01 2.925751209259033203e-01 -1.776914298534393311e-01 -2.359289675951004028e-02 -3.677598759531974792e-02 3.133119642734527588e-01 2.791255898773670197e-02 -1.162494942545890808e-01 1.660661399364471436e-02 7.632417231798171997e-02 -1.097333729267120361e-01
-1.367142796516418457e-01 2.343533039093017578e-01 -2.793875932693481445e-01 6.533916108310222626e-03 -2.645290791988372803e-01 -6.659719347953796387e-02 2.179096192121505737e-01 -5.346519872546195984e-02 2.299311757087707520e-02 -9.857615828514099121e-02 -1.551530323922634125e-02 -2.675584852695465088e-01 2.153863012790679932e-01 2.092183232307434082e-01 -8.743158727884292603e-02 -4.137207567691802979e-02 -2.568638324737548828e-01 1.043030768632888794e-01 -1.896108835935592651e-01 5.335657671093940735e-02 -2.842196822166442871e-02 3.060536682605743408e-01 2.826987206935882568e-01 2.319238781929016113e-01 -2.422655224800109863e-01 -2.153783738613128662e-01 -1.643850803375244141e-01 4.632015526294708252e-02 2.320350706577301025e-02 7.509756088256835938e-02 -2.401474267244338989e-01 1.213850919157266617e-03
-2.986837625503540039e-01 2.561585307121276855e-01 -4.458011128008365631e-03 -1.829527691006660461e-02 -6.299435347318649292e-02 -1.444160491228103638e-01 1.865135431289672852e-01 2.131130099296569824e-01 -3.601767718791961670e-01 -1.587542705237865448e-02 -2.719303965568542480e-01 -1.174834072589874268e-01 -9.124869108200073242e-02 -3.696007430553436279e-01 5.798221006989479065e-02 -2.761786878108978271e-01 -7.987503707408905029e-02 4.620414227247238159e-02 -3.194543346762657166e-02 1.657569408416748047e-01 -1.287610828876495361e-01 1.287147104740142822e-01 -8.833790197968482971e-03 2.549253106117248535e-01 -2.923360466957092285e-01 -5.796198546886444092e-02 -2.396805211901664734e-02 -8.046208322048187256e-02 1.020580455660820007e-01 1.886160224676132202e-01 -8.782368898391723633e-02 1.126767918467521667e-01
-1.398593634366989136e-01 2.564002275466918945e-01 -1.386866271495819092e-01 2.591378986835479736e-01 -1.116638034582138062e-01 6.196865439414978027e-02 3.391133844852447510e-01 -5.640492960810661316e-02 -1.126097068190574646e-01 2.417394965887069702e-01 -4.846493154764175415e-02 1.232468262314796448e-01 1.350513696670532227e-01 -2.391085326671600342e-01 3.473988547921180725e-02 3.178237006068229675e-02 9.628946334123611450e-02 -2.469868063926696777e-01 -1.101607382297515869e-01 1.438935995101928711e-01 3.105351924896240234e-01 1.905748099088668823e-01 -3.851978480815887451e-02 -6.555313616991043091e-02 -3.599081933498382568e-01 -1.560344845056533813e-01 -8.772326260805130005e-02 -3.065724670886993408e-01 1.164037287235260010e-01 7.657905668020248413e-02 3.894994780421257019e-02 9.693545848131179810e-02
-1.681120395660400391e-01 3.730952739715576172e-02 -1.544226333498954773e-02 4.527114331722259521e-01 -1.123720780014991760e-02 -1.940519064664840698e-01 4.015004038810729980e-01 5.407805368304252625e-02 -4.231518134474754333e-02 9.520678222179412842e-02 -5.591913685202598572e-02 2.565205991268157959e-01 -4.537757858633995056e-02 1.804149895906448364e-01 -4.498156718909740448e-03 7.594425231218338013e-02 1.246802508831024170e-01 -5.751770362257957458e-02 -9.017266333103179932e-02 -4.584621265530586243e-02 2.245418876409530640e-01 1.660595685243606567e-01 2.106914073228836060e-01 -1.213836818933486938e-01 -4.803416132926940918e-02 1.956309229135513306e-01 -9.776361286640167236e-02 -1.638073325157165527e-01 -2.183083593845367432e-01 3.613668680191040039e-01 1.464667767286300659e-01 1.404327433556318283e-02
-2.329837679862976074e-01 1.238296031951904297e-01 -1.183195188641548157e-01 4.011500775814056396e-01 -2.064192667603492737e-03 -1.704673022031784058e-01 1.628352999687194824e-01 4.445900768041610718e-02 -1.905396282672882080e-01 1.125200167298316956e-01 5.154128745198249817e-02 1.850207000970840454e-01 -5.535283125936985016e-03 9.143976122140884399e-02 -3.193261921405792236e-01 5.636077746748924255e-02 -1.195799186825752258e-01 -1.915896534919738770e-01 1.884890794754028320e-01 5.351356416940689087e-02 4.363892674446105957e-01 3.567650616168975830e-01 5.261325836181640625e-02 6.824462115764617920e-02 2.328126132488250732e-02 -1.534096598625183105e-01 9.913494810461997986e-03 -3.012477420270442963e-02 3.458286821842193604e-02 2.209944278001785278e-01 -9.091093391180038452e-02 -2.436956949532032013e-02
-3.289362043142318726e-02 9.424075484275817871e-02 1.210282905958592892e-03 1.765971183776855469e-01 1.213704794645309448e-01 -9.727953374385833740e-02 2.805352509021759033e-01 2.601227164268493652e-02 -1.019199788570404053e-01 8.732191473245620728e-02 1.437577456235885620e-01 -6.685239821672439575e-02 3.696804046630859375e-01 8.931457251310348511e-02 -1.794889122247695923e-01 -2.488137036561965942e-01 -2.575096907094120979e-03 1.325660645961761475e-01 -1.886515319347381592e-01 1.956869512796401978e-01 1.980183422565460205e-01 2.718249261379241943e-01 1.658005714416503906e-01 1.745728999376296997e-01 -1.487085670232772827e-01 -2.498458325862884521e-01 -3.140258789062500000e-01 4.505550023168325424e-03 -2.543883323669433594e-01 -3.414794057607650757e-02 1.100039109587669373e-01 2.229026257991790771e-01
-2.627212405204772949e-01 9.550229460000991821e-02 1.507406234741210938e-01 8.189534395933151245e-02 -1.266949772834777832e-01 -9.641904383897781372e-02 2.985521852970123291e-01 -2.569057792425155640e-02 -4.438922703266143799e-01 3.368410468101501465e-01 5.787163972854614258e-02 9.664835780858993530e-02 -2.984311245381832123e-02 -5.405235290527343750e-02 -1.416112296283245087e-02 8.391084149479866028e-03 -5.593920871615409851e-02 -2.346462905406951904e-01 -1.047128736972808838e-01 -2.159692943096160889e-01 1.916509717702865601e-01 3.054008781909942627e-01 5.778457596898078918e-02 1.081851050257682800e-01 -6.646663695573806763e-02 -2.232646942138671875e-01 2.643874585628509521e-01 -6.569811701774597168e-02 -1.488165259361267090e-01 1.500628441572189331e-01 -1.254857331514358521e-01 1.667019911110401154e-02
-2.923933267593383789e-01 2.944915890693664551e-01 5.884627997875213623e-02 2.472989559173583984e-01 -2.770757116377353668e-02 -1.155919954180717468e-01 1.250500977039337158e-01 -1.911295503377914429e-01 -1.128834038972854614e-01 1.976439803838729858e-01 -8.172290027141571045e-02 2.193383723497390747e-01 -8.330808021128177643e-03 -1.915662288665771484e-01 2.854896895587444305e-02 1.365842670202255249e-01 -1.451113261282444000e-02 -1.375326812267303467e-01 -9.656112641096115112e-02 7.562426477670669556e-02 3.339047431945800781e-01 1.849261075258255005e-01 5.956299602985382080e-02 -1.183624193072319031e-01 -4.012427628040313721e-01 -1.476573497056961060e-01 -6.499611586332321167e-02 -2.959034740924835205e-01 3.782955929636955261e-02 8.554267138242721558e-02 -2.206331305205821991e-02 2.297811061143875122e-01
-1.416308688931167126e-03 1.941433399915695190e-01 2.009240090847015381e-01 1.141320019960403442e-01 -1.544634401798248291e-01 -3.451543748378753662e-01 4.655780196189880371e-01 -6.494358181953430176e-02 -1.440319120883941650e-01 7.257151603698730469e-02 2.445703595876693726e-01 -1.332935690879821777e-01 -6.581650674343109131e-02 -6.400385499000549316e-02 1.661224961280822754e-01 -1.352050602436065674e-01 -2.070060670375823975e-01 2.380243316292762756e-02 -2.818501591682434082e-01 -7.999268709681928158e-04 -9.587038308382034302e-02 1.481570601463317871e-01 -4.120418429374694824e-02 -5.305393715389072895e-04 -3.585460484027862549e-01 -1.480236351490020752e-01 3.684242069721221924e-02 2.296139746904373169e-01 -1.581308245658874512e-01 1.977880485355854034e-02 -3.486733138561248779e-02 1.354176644235849380e-02
-9.486445784568786621e-02 2.927786484360694885e-02 8.734070509672164917e-02 1.472204625606536865e-01 -1.230349950492382050e-02 2.362167984247207642e-01 3.316880762577056885e-01 6.081912666559219360e-03 1.434052269905805588e-02 1.105371862649917603e-01 3.051107935607433319e-02 -8.984868973493576050e-02 -3.946915641427040100e-02 -1.113125905394554138e-01 -1.259180754423141479e-01 -2.980135679244995117e-01 -4.547343552112579346e-01 4.652525857090950012e-02 -1.465003788471221924e-01 9.617356210947036743e-02 9.798497706651687622e-02 2.408527135848999023e-01 2.871228456497192383e-01 1.156194061040878296e-01 -9.466628730297088623e-02 1.392136961221694946e-01 -3.547399342060089111e-01 -9.704238921403884888e-02 -7.600322715006768703e-04 5.003286898136138916e-02 1.383109688758850098e-01 2.578418552875518799e-01
-3.532506525516510010e-01 1.945320814847946167e-01 -1.321458518505096436e-01 3.489216566085815430e-01 -7.745337672531604767e-03 -2.514830529689788818e-01 1.402588933706283569e-01 -9.940963983535766602e-02 -1.833442747592926025e-01 3.156412839889526367e-01 1.397985666990280151e-01 8.959045261144638062e-02 -1.125237867236137390e-01 1.633251458406448364e-01 -2.233979105949401855e-01 -2.416394092142581940e-02 -9.824533760547637939e-02 -4.624332115054130554e-02 9.942078590393066406e-02 1.143414527177810669e-01 3.576293885707855225e-01 2.523224949836730957e-01 1.475889980792999268e-01 1.786032505333423615e-02 -5.224823951721191406e-02 -1.034623086452484131e-01 1.154746413230895996e-01 -1.843618899583816528e-01 -6.515914946794509888e-02 5.775405094027519226e-02 -6.383734941482543945e-02 1.839340329170227051e-01
-4.757562652230262756e-02 9.902098029851913452e-02 1.277824342250823975e-01 1.791866123676300049e-02 1.101770997047424316e-01 -2.967285811901092529e-01 4.471913874149322510e-01 -1.505735963582992554e-01 -2.042303681373596191e-01 -1.200276166200637817e-01 1.877187937498092651e-01 -1.043868139386177063e-01 -1.354306749999523163e-02 4.701701179146766663e-02 1.459718644618988037e-01 5.127853155136108398e-02 -2.461877614259719849e-01 1.008724793791770935e-01 -3.974984884262084961e-01 -2.122750580310821533e-01 -4.007285751868039370e-04 1.590750962495803833e-01 2.421399652957916260e-01 -2.966233156621456146e-02 -6.640809774398803711e-02 -2.411807775497436523e-01 8.216222375631332397e-02 1.208500415086746216e-01 1.106147170066833496e-01 -1.316460128873586655e-02 -4.351226985454559326e-02 2.509140670299530029e-01
-1.624582707881927490e-01 2.017268091440200806e-01 1.751239597797393799e-01 1.563088595867156982e-01 1.799661517143249512e-01 -6.739456951618194580e-02 1.996580809354782104e-01 -1.875611394643783569e-01 -2.130414396524429321e-01 9.757240861654281616e-02 3.035985864698886871e-02 -9.834644943475723267e-02 -2.847416326403617859e-04 -6.367349624633789062e-02 1.766386479139328003e-01 -2.920853532850742340e-02 -1.405948251485824585e-01 -1.120089888572692871e-01 -1.344584375619888306e-01 5.132813751697540283e-02 2.553592324256896973e-01 -1.745575293898582458e-02 -5.232677608728408813e-02 -2.672008872032165527e-01 -2.776644229888916016e-01 -2.782533466815948486e-01 -8.855870366096496582e-02 -3.568627238273620605e-01 -4.486631136387586594e-03 1.458359211683273315e-01 1.534281373023986816e-01 3.701519668102264404e-01
-5.374565720558166504e-02 3.805608451366424561e-01 -8.750420808792114258e-02 4.966615140438079834e-02 -3.146257717162370682e-03 6.197932735085487366e-02 4.383807480335235596e-01 -8.558104187250137329e-02 -1.023830920457839966e-01 -1.379297673702239990e-01 -8.543191105127334595e-02 -1.485479027032852173e-01 -7.247502356767654419e-02 -2.328052073717117310e-01 3.758933395147323608e-02 -7.054040674120187759e-03 -1.074345707893371582e-01 3.511996865272521973e-01 7.772453129291534424e-02 -2.061071097850799561e-01 -4.507492482662200928e-02 3.164930641651153564e-01 1.900255829095840454e-01 3.852544724941253662e-02 6.886961311101913452e-02 -2.317523360252380371e-01 2.210911959409713745e-01 -2.049776166677474976e-01 1.974569261074066162e-02 1.111466661095619202e-01 -8.210022747516632080e-02 -1.642896234989166260e-01
1.673361957073211670e-01 3.067518174648284912e-01 -1.573893614113330841e-02 2.222394943237304688e-01 -3.342455923557281494e-01 -4.780995845794677734e-02 -7.973495870828628540e-03 -1.453423202037811279e-01 -1.073862910270690918e-01 -2.002582997083663940e-01 -1.841876208782196045e-01 -1.015495806932449341e-01 1.751503348350524902e-02 -2.625355422496795654e-01 -3.016529083251953125e-01 -4.446300491690635681e-02 -1.538002490997314453e-01 6.508921086788177490e-02 3.942673094570636749e-03 1.702164560556411743e-01 1.637105941772460938e-01 3.545751869678497314e-01 2.305618375539779663e-01 1.361261457204818726e-01 -2.503203749656677246e-01 -3.669007867574691772e-02 2.640725858509540558e-02 -2.390017956495285034e-01 -1.264905780553817749e-01 8.841284364461898804e-02 -7.081668823957443237e-02 -5.694461986422538757e-02
2.367963269352912903e-02 3.010449409484863281e-01 1.500151604413986206e-01 1.385145783424377441e-01 -2.700879424810409546e-02 1.249477565288543701e-01 2.922239005565643311e-01 -6.899045407772064209e-02 -2.444193363189697266e-01 -2.179002165794372559e-01 2.500859647989273071e-02 1.465340554714202881e-01 -1.707580536603927612e-01 -1.136487871408462524e-01 -1.407480388879776001e-01 -2.729536890983581543e-01 7.594886422157287598e-02 9.021203219890594482e-02 -2.950959503650665283e-01 1.873790472745895386e-02 1.546073108911514282e-01 2.161747962236404419e-01 1.184698939323425293e-01 4.643995687365531921e-02 -1.541963219642639160e-01 -1.989129185676574707e-02 2.694058232009410858e-02 -4.454956948757171631e-01 -2.277897000312805176e-01 -1.723113805055618286e-01 -1.578318327665328979e-02 3.947948291897773743e-02
-1.646108478307723999e-01 2.636735737323760986e-01 -3.996489569544792175e-02 -1.617727130651473999e-01 -2.236556410789489746e-01 1.483686454594135284e-02 2.968726158142089844e-01 -8.328305929899215698e-02 -1.810326874256134033e-01 -9.611485153436660767e-02 1.005835905671119690e-01 -2.760238200426101685e-02 2.197387963533401489e-01 -1.712829023599624634e-01 -8.894212543964385986e-03 1.103646084666252136e-01 -1.595549881458282471e-01 2.752228081226348877e-01 -8.297678828239440918e-02 -4.505650326609611511e-02 9.847924858331680298e-02 4.846740067005157471e-01 1.470333635807037354e-01 -1.195500791072845459e-01 1.827298700809478760e-01 -9.230733662843704224e-02 8.579673618078231812e-02 1.969515532255172729e-01 -2.466988861560821533e-01 3.407786414027214050e-02 1.404770165681838989e-01 1.645362228155136108e-01
-6.062708050012588501e-02 2.969488203525543213e-01 2.694234848022460938e-01 1.149143949151039124e-01 -3.775458410382270813e-02 -1.598053127527236938e-01 1.298175603151321411e-01 -7.228767126798629761e-02 -2.023959904909133911e-01 2.550042606890201569e-02 -2.060072869062423706e-02 -1.916031837463378906e-01 1.150261610746383667e-01 -2.096753753721714020e-02 1.383527275174856186e-02 -2.905691787600517273e-02 3.370279073715209961e-02 1.340992748737335205e-01 -2.957710325717926025e-01 -3.007974103093147278e-02 4.353742301464080811e-01 3.848557174205780029e-02 1.327690631151199341e-01 -2.882475592195987701e-02 -6.181601062417030334e-02 1.056964769959449768e-01 8.321137726306915283e-02 -2.945847511291503906e-01 -1.182664111256599426e-01 -5.391133949160575867e-02 -3.318819105625152588e-01 3.565430939197540283e-01
-1.594816893339157104e-01 1.446067541837692261e-01 -2.834655530750751495e-02 2.684498131275177002e-01 1.119872927665710449e-01 -1.280361264944076538e-01 2.414641976356506348e-01 1.669290512800216675e-01 1.195268332958221436e-01 1.377260535955429077e-01 -1.456894539296627045e-02 1.128025352954864502e-01 1.239625662565231323e-01 -4.461695253849029541e-02 -2.852072417736053467e-01 8.043261617422103882e-02 -2.719680070877075195e-01 1.607112884521484375e-01 2.297127619385719299e-02 3.043063580989837646e-01 2.760498821735382080e-01 4.009394049644470215e-01 -1.288601458072662354e-01 -1.843592375516891479e-01 -1.896306127309799194e-01 6.208078190684318542e-02 7.471361011266708374e-02 -1.301437765359878540e-01 -1.655901074409484863e-01 -6.783349812030792236e-02 1.986985653638839722e-01 -3.077308647334575653e-03
-1.398842483758926392e-01 3.255494832992553711e-01 -2.862888760864734650e-02 1.536259055137634277e-01 -1.202317997813224792e-01 -2.271778881549835205e-01 2.839038968086242676e-01 -1.571950763463973999e-01 1.171332150697708130e-01 -1.248745992779731750e-02 -1.235071718692779541e-01 -2.842393815517425537e-01 6.918328255414962769e-02 -1.526330411434173584e-01 -2.539680302143096924e-01 -1.485399305820465088e-01 -4.482121467590332031e-01 -4.047525674104690552e-02 1.128945052623748779e-01 1.641392707824707031e-01 -8.099246770143508911e-02 1.949768662452697754e-01 2.502916157245635986e-01 -2.697645872831344604e-02 1.610061898827552795e-02 4.983685910701751709e-02 1.655908674001693726e-01 -1.042121052742004395e-01 -1.319213658571243286e-01 1.590280979871749878e-01 1.138970777392387390e-01 -8.500170707702636719e-02
-1.245531886816024780e-01 1.425915062427520752e-01 -8.136228471994400024e-02 3.810044229030609131e-01 -2.522217808291316032e-03 1.220444440841674805e-01 3.674802780151367188e-01 1.555918306112289429e-01 -2.869772911071777344e-01 4.427820444107055664e-03 9.735989570617675781e-02 -1.008632108569145203e-01 3.522597253322601318e-01 -2.216691076755523682e-01 -1.015271544456481934e-01 7.350020855665206909e-02 7.530126720666885376e-02 -1.923291534185409546e-01 -2.034554034471511841e-01 -6.128236278891563416e-02 7.920362800359725952e-02 2.505301237106323242e-01 1.255486011505126953e-01 1.006908267736434937e-01 -1.245762035250663757e-01 -9.296738542616367340e-03 2.023041993379592896e-01 5.132105574011802673e-02 1.338002085685729980e-02 -5.659415200352668762e-02 -2.934241481125354767e-02 3.179568946361541748e-01
-1.963197141885757446e-01 2.110837250947952271e-01 4.331098198890686035e-01 -1.810671240091323853e-01 4.567409679293632507e-02 5.345625430345535278e-02 4.165891706943511963e-01 -5.966747552156448364e-02 -3.133465722203254700e-02 -1.036410927772521973e-01 -2.742960117757320404e-02 1.462106499820947647e-02 7.984800636768341064e-02 -1.047249808907508850e-01 9.552533179521560669e-02 -1.905738189816474915e-02 9.972167760133743286e-02 -1.642316132783889771e-01 -1.772914826869964600e-01 -5.615557730197906494e-02 1.010987982153892517e-01 4.649001359939575195e-01 -6.322690099477767944e-02 -6.034007295966148376e-02 -2.983153462409973145e-01 -1.562252640724182129e-01 4.686383903026580811e-02 5.953030660748481750e-02 -9.699905663728713989e-02 1.720741838216781616e-01 -1.001293733716011047e-01 -3.584853932261466980e-02
-3.007568418979644775e-02 2.457540184259414673e-01 8.628509938716888428e-03 2.541485987603664398e-02 -2.204800248146057129e-01 3.508869558572769165e-02 2.802335321903228760e-01 8.235899358987808228e-02 -2.778710722923278809e-01 -4.385530203580856323e-02 -7.609788328409194946e-02 -4.122132062911987305e-02 1.370406299829483032e-01 -3.635284006595611572e-01 -9.867383539676666260e-02 -7.731192279607057571e-03 -4.211337864398956299e-01 1.351440548896789551e-01 1.194119602441787720e-01 -1.212774440646171570e-01 4.497248306870460510e-02 2.969359159469604492e-01 -6.411696225404739380e-02 7.917442172765731812e-02 1.307896971702575684e-01 4.419421404600143433e-02 -3.652572035789489746e-01 -1.514968276023864746e-01 -1.855537761002779007e-03 -1.692925766110420227e-02 2.012623995542526245e-01 1.187047511339187622e-01
-1.198547333478927612e-01 1.057363227009773254e-01 3.074593469500541687e-02 7.432629913091659546e-02 -1.048163399100303650e-01 1.162847802042961121e-01 2.118983417749404907e-01 6.415136158466339111e-02 -2.707907259464263916e-01 -2.745654992759227753e-02 -1.789095625281333923e-02 -1.399923712015151978e-01 -1.963401287794113159e-01 -3.881927579641342163e-02 -1.545973420143127441e-01 -3.849197924137115479e-01 8.362274616956710815e-02 1.891989409923553467e-01 1.302464157342910767e-01 -1.161435395479202271e-01 1.983911097049713135e-01 2.786506712436676025e-01 2.705041170120239258e-01 -1.316249221563339233e-01 -3.403958380222320557e-01 2.083728089928627014e-02 -2.531489431858062744e-01 -1.745136976242065430e-01 -5.071050301194190979e-02 -1.373281925916671753e-01 4.209313914179801941e-02 2.712010741233825684e-01
8.162432163953781128e-02 2.810646295547485352e-01 7.580438256263732910e-02 2.285802811384201050e-01 -1.172907352447509766e-01 2.096696011722087860e-02 1.565664857625961304e-01 2.384507805109024048e-01 -2.150248438119888306e-01 -2.001475095748901367e-01 4.195796325802803040e-02 2.199527174234390259e-01 -6.192183867096900940e-02 -2.141960412263870239e-01 -2.910907864570617676e-01 4.382589366286993027e-03 9.715705364942550659e-02 -9.237931668758392334e-02 -1.632270961999893188e-01 -1.564852893352508545e-01 3.233267366886138916e-01 7.476621866226196289e-02 1.758808195590972900e-01 -1.018557026982307434e-01 -3.259423077106475830e-01 -9.544963389635086060e-02 -8.518071472644805908e-02 -1.319218426942825317e-01 -1.802100688219070435e-01 1.186350733041763306e-02 2.890821993350982666e-01 -1.146238893270492554e-01
-2.408787459135055542e-01 2.913644909858703613e-01 1.417204272001981735e-02 3.626697361469268799e-01 -3.314917162060737610e-02 -1.384731233119964600e-01 -4.614864476025104523e-03 9.497787803411483765e-02 -2.847965657711029053e-01 -3.100891970098018646e-02 -7.429888844490051270e-02 -1.916975341737270355e-02 -3.657956421375274658e-02 1.419312953948974609e-01 -3.709027916193008423e-02 -1.503482274711132050e-02 -1.190233230590820312e-01 -2.781642377376556396e-01 -2.322767674922943115e-01 -4.346931278705596924e-01 -8.091115206480026245e-02 3.374615013599395752e-01 1.134125739336013794e-01 -3.501112386584281921e-02 -2.142798155546188354e-01 -7.306983321905136108e-02 -1.286492049694061279e-01 1.153981015086174011e-01 -6.460850685834884644e-02 -7.744613289833068848e-02 -1.541716605424880981e-01 3.106065467000007629e-02
4.097799956798553467e-02 1.759919077157974243e-01 -5.595377087593078613e-02 -1.152853742241859436e-01 -8.775813877582550049e-02 -3.423325717449188232e-01 3.611896932125091553e-01 -1.840216517448425293e-01 -1.722171604633331299e-01 2.174019999802112579e-02 -1.738832145929336548e-01 -1.190693452954292297e-01 8.522023260593414307e-02 -7.731596380472183228e-02 -3.679813146591186523e-01 -5.426996946334838867e-02 1.557767484337091446e-02 3.164200782775878906e-01 -2.072287797927856445e-01 -4.118781536817550659e-02 9.519039839506149292e-02 3.325665593147277832e-01 1.411088407039642334e-01 2.098083943128585815e-01 -1.167056486010551453e-01 2.475243620574474335e-02 -4.950580373406410217e-02 -4.372601397335529327e-03 4.564783349633216858e-02 -1.072886958718299866e-01 9.848957508802413940e-02 -2.587974071502685547e-01
7.927178521640598774e-04 2.149583697319030762e-01 -3.759288229048252106e-03 1.290165334939956665e-01 2.671738341450691223e-02 -3.420041203498840332e-01 3.791354894638061523e-01 1.295776963233947754e-01 -1.083203032612800598e-01 -9.664022922515869141e-02 1.577898710966110229e-01 -6.485944986343383789e-02 -5.266371741890907288e-02 4.172503575682640076e-02 1.852407455444335938e-01 -1.278001964092254639e-01 -2.847993969917297363e-01 2.019105553627014160e-01 8.578617125749588013e-02 4.099039360880851746e-02 6.040590628981590271e-02 8.319504559040069580e-02 3.602952361106872559e-01 1.128575950860977173e-01 -1.457270793616771698e-02 -1.305575519800186157e-01 -2.560822367668151855e-01 1.899630427360534668e-01 -2.394477277994155884e-01 2.240733802318572998e-01 1.915712654590606689e-01 7.985262572765350342e-02
-8.311719447374343872e-02 1.856621801853179932e-01 1.372330784797668457e-01 -5.210575833916664124e-02 -2.301259338855743408e-01 -2.415098994970321655e-01 3.442983031272888184e-01 -4.587326198816299438e-02 2.235387265682220459e-02 7.839629799127578735e-02 -2.117142081260681152e-01 -7.895271480083465576e-02 -1.561003853566944599e-03 -2.069226838648319244e-02 -1.578702926635742188e-01 -2.633582055568695068e-02 -8.162998408079147339e-02 1.633671224117279053e-01 5.744944140315055847e-02 -1.863969713449478149e-01 1.660511344671249390e-01 2.907663285732269287e-01 -1.975180022418498993e-02 2.313653379678726196e-01 -4.890420436859130859e-01 -2.195338532328605652e-02 4.120708256959915161e-02 -3.136973083019256592e-02 4.451944306492805481e-02 -3.379784226417541504e-01 9.601487219333648682e-02 -1.272879838943481445e-01
-2.397631108760833740e-01 2.787859439849853516e-01 -1.661601513624191284e-01 -3.967191278934478760e-02 6.192715466022491455e-02 1.191050186753273010e-02 2.394451946020126343e-01 -1.944215968251228333e-02 -2.256158441305160522e-01 -2.535835504531860352e-01 3.588215634226799011e-02 4.700994119048118591e-03 4.972424730658531189e-02 -1.974772959947586060e-01 -1.205254420638084412e-01 6.959865242242813110e-02 -6.087050586938858032e-02 3.288041055202484131e-01 -2.759901285171508789e-01 -1.786804944276809692e-02 8.567136526107788086e-02 3.012831807136535645e-01 2.529592216014862061e-01 -2.462375909090042114e-01 6.896130740642547607e-02 -1.452774107456207275e-01 1.581326685845851898e-02 1.717905849218368530e-01 -2.867986559867858887e-01 1.149114817380905151e-01 1.600564867258071899e-01 9.393692016601562500e-02
-3.313669562339782715e-01 3.920101374387741089e-02 5.939716473221778870e-03 9.126514196395874023e-02 -1.314659118652343750e-01 -1.371408402919769287e-01 3.032416701316833496e-01 4.816542938351631165e-02 9.327022731304168701e-02 -2.765976451337337494e-02 1.179296448826789856e-01 -3.695791959762573242e-02 -1.489485651254653931e-01 7.745381444692611694e-02 2.142960727214813232e-01 1.577617526054382324e-01 -1.601803600788116455e-01 2.245821207761764526e-01 -1.084000095725059509e-01 -1.806782633066177368e-01 3.719471693038940430e-01 9.159526228904724121e-02 2.662156522274017334e-01 1.660356298089027405e-02 -1.682593375444412231e-01 -3.140843212604522705e-01 -6.592936068773269653e-02 1.672090440988540649e-01 -7.269580662250518799e-02 2.681678235530853271e-01 1.217381209135055542e-01 1.911514550447463989e-01
-2.951031029224395752e-01 1.872416436672210693e-01 9.397795051336288452e-02 9.233590215444564819e-02 -9.730461239814758301e-02 -3.719109892845153809e-01 5.541786551475524902e-01 -6.438411027193069458e-02 -4.566813260316848755e-02 -2.459536492824554443e-02 2.088383883237838745e-01 -1.643176004290580750e-02 4.384107515215873718e-02 1.690419167280197144e-01 1.132144629955291748e-01 -3.856886923313140869e-02 -1.094154492020606995e-01 -4.105158522725105286e-02 7.747439295053482056e-02 -4.738035053014755249e-02 1.296522766351699829e-01 2.443123608827590942e-01 2.486868500709533691e-01 9.599911421537399292e-02 -1.168804541230201721e-01 -1.061374172568321228e-01 2.950260881334543228e-03 1.634073257446289062e-01 -1.695043742656707764e-01 -2.177881002426147461e-01 1.094215735793113708e-01 -2.895910851657390594e-02
-1.036569923162460327e-01 1.606357395648956299e-01 2.134046405553817749e-01 4.733044654130935669e-02 -5.723927170038223267e-02 -3.665441647171974182e-02 1.848144829273223877e-01 4.255540966987609863e-01 -1.021259203553199768e-01 5.019845440983772278e-02 -2.096703201532363892e-01 6.967824697494506836e-02 1.372605189681053162e-02 7.907083630561828613e-02 8.490417897701263428e-02 2.583887577056884766e-01 -2.062977403402328491e-01 2.316830009222030640e-01 -1.814449578523635864e-01 -3.598010912537574768e-02 1.109291538596153259e-01 4.201865196228027344e-01 2.039481103420257568e-01 9.795577079057693481e-02 4.410417377948760986e-02 -1.520299762487411499e-01 -1.685000658035278320e-01 3.079682290554046631e-01 -4.997814819216728210e-02 1.796842962503433228e-01 3.801923710852861404e-03 -4.277794621884822845e-03
3.271025121212005615e-01 3.913441896438598633e-01 2.363617569208145142e-01 1.256724298000335693e-01 -1.179188787937164307e-01 -1.006774827837944031e-01 1.006221864372491837e-02 8.018447458744049072e-02 4.461667686700820923e-02 2.969725057482719421e-02 -1.218833308666944504e-02 -9.009000658988952637e-02 1.620815098285675049e-01 1.113966330885887146e-01 -2.009315192699432373e-01 1.420341283082962036e-01 -3.898887336254119873e-01 -7.885003462433815002e-03 -3.016383945941925049e-02 4.025343060493469238e-02 9.199613332748413086e-02 2.177220880985260010e-01 4.319385811686515808e-02 2.539538443088531494e-01 -1.441186368465423584e-01 -4.817798733711242676e-02 1.969495713710784912e-01 -5.165147408843040466e-02 -2.845364511013031006e-01 2.721060216426849365e-01 8.260317146778106689e-02 1.550904959440231323e-01
2.649219930171966553e-01 3.283513784408569336e-01 -3.078198991715908051e-02 3.323175385594367981e-02 -1.596528850495815277e-02 -2.006309330463409424e-01 3.501427769660949707e-01 1.485930830240249634e-01 1.049932837486267090e-01 -2.975081205368041992e-01 -1.223268359899520874e-01 1.147350519895553589e-01 8.731357008218765259e-02 2.132312953472137451e-01 -1.341782808303833008e-01 9.076149016618728638e-02 4.654713720083236694e-02 1.449807733297348022e-01 -3.621962964534759521e-01 -7.219723612070083618e-02 6.042191386222839355e-02 2.107506096363067627e-01 1.851034313440322876e-01 -4.116867855191230774e-02 -1.138552054762840271e-01 -2.026309072971343994e-01 -1.226079389452934265e-01 2.887160331010818481e-02 4.660038030124269426e-05 2.289933860301971436e-01 2.427746057510375977e-01 5.377267673611640930e-02
8.513067662715911865e-02 3.551039993762969971e-01 -4.439749568700790405e-02 -1.134288832545280457e-01 -7.031174004077911377e-02 7.016375660896301270e-03 3.667323589324951172e-01 -6.872182246297597885e-03 -1.852218210697174072e-01 -2.651802301406860352e-01 -2.670415341854095459e-01 6.661286950111389160e-02 -3.752012178301811218e-02 1.196325272321701050e-01 -8.246500790119171143e-02 -3.392726555466651917e-02 -5.811980739235877991e-02 3.151008784770965576e-01 -9.141439199447631836e-02 3.492593765258789062e-02 1.083502471446990967e-01 -7.661782205104827881e-02 2.132419049739837646e-01 2.400607019662857056e-01 -1.499784439802169800e-01 -4.149163961410522461e-01 -1.044321730732917786e-01 1.053493171930313110e-01 -7.255965471267700195e-02 2.106777727603912354e-01 8.051916025578975677e-03 9.441161900758743286e-02
5.212765932083129883e-02 4.490128532052040100e-02 -5.893636122345924377e-02 2.146547585725784302e-01 1.182964630424976349e-02 -2.102438211441040039e-01 2.992002367973327637e-01 -3.278252780437469482e-01 -2.190057337284088135e-01 -3.553552180528640747e-02 -1.248795613646507263e-01 3.185987100005149841e-02 -8.047204464673995972e-02 -7.595489174127578735e-02 -2.229883372783660889e-01 -3.467828035354614258e-02 -2.721484601497650146e-01 -1.564441025257110596e-01 5.013479292392730713e-02 -2.204447239637374878e-01 2.870898842811584473e-01 4.147939383983612061e-02 2.869931161403656006e-01 -2.109400182962417603e-01 -2.627879381179809570e-01 -4.192728921771049500e-02 -1.460596024990081787e-01 -2.050992995500564575e-01 1.459619998931884766e-01 9.811802953481674194e-02 -1.380277574062347412e-01 1.747203171253204346e-01
-8.532114326953887939e-02 -1.215491164475679398e-02 1.873389035463333130e-01 2.843350172042846680e-01 -1.158514395356178284e-01 -1.828627139329910278e-01 1.965507566928863525e-01 2.639738917350769043e-01 -9.796068072319030762e-02 -1.866560578346252441e-01 -2.064464837312698364e-01 -4.166145324707031250e-01 -1.182276457548141479e-01 -1.201147288084030151e-01 6.198633462190628052e-02 2.573892772197723389e-01 -2.076333612203598022e-01 1.435398608446121216e-01 -1.370021551847457886e-01 8.457775413990020752e-02 2.591044902801513672e-01 7.935012131929397583e-02 9.210225939750671387e-02 9.607073664665222168e-02 -9.520257264375686646e-02 -2.276948690414428711e-01 -7.984367012977600098e-02 -1.353225409984588623e-01 -6.395281106233596802e-02 2.653852105140686035e-01 -1.454643011093139648e-01 1.664499938488006592e-02
4.629237949848175049e-02 2.148572355508804321e-01 -2.447814047336578369e-01 1.222914978861808777e-01 -1.442885696887969971e-01 -2.166778221726417542e-02 3.660253882408142090e-01 1.329478323459625244e-01 -3.207703828811645508e-01 6.069121882319450378e-02 -1.590380072593688965e-01 -1.214325428009033203e-01 -1.949387043714523315e-01 3.931238781660795212e-03 6.870881468057632446e-02 1.307993382215499878e-01 -2.244685590267181396e-01 1.182383596897125244e-01 -9.796486049890518188e-02 8.306305110454559326e-02 1.953077316284179688e-01 2.172108888626098633e-01 -3.304241597652435303e-02 3.491697609424591064e-01 1.509510874748229980e-01 -3.470794484019279480e-02 8.205088227987289429e-02 2.580834925174713135e-01 -2.032145261764526367e-01 2.155872583389282227e-01 4.921311885118484497e-02 1.438528448343276978e-01
-4.341040551662445068e-01 2.158652991056442261e-01 8.615612238645553589e-02 1.774553060531616211e-01 -4.437190666794776917e-02 -5.056441761553287506e-03 4.139000475406646729e-01 4.774610325694084167e-02 -4.009628668427467346e-02 8.758028037846088409e-03 -2.642936259508132935e-02 -2.120224572718143463e-02 2.818458378314971924e-01 1.176736503839492798e-01 2.330678701400756836e-01 -2.287639379501342773e-01 -1.034211367368698120e-01 2.099740803241729736e-01 -1.930103749036788940e-01 2.636135928332805634e-02 5.902047455310821533e-02 1.145689859986305237e-01 -2.393882721662521362e-03 2.117723375558853149e-01 -2.787693440914154053e-01 -1.652757637202739716e-02 -2.092015184462070465e-02 -8.396376669406890869e-02 -1.575274914503097534e-01 5.586773902177810669e-02 -2.814013659954071045e-01 2.988849394023418427e-02
-4.365099593997001648e-02 3.836523890495300293e-01 6.975082308053970337e-02 2.713696956634521484e-01 9.926386177539825439e-02 -1.468632370233535767e-01 3.875971958041191101e-02 2.201972901821136475e-02 -5.137951672077178955e-02 -8.533617854118347168e-02 -1.489212363958358765e-01 1.323903053998947144e-01 6.618257611989974976e-02 -8.020842075347900391e-02 -3.097848594188690186e-01 1.021114513278007507e-01 6.360477954149246216e-02 -1.052124872803688049e-01 -1.337494403123855591e-01 -4.004438221454620361e-02 4.607609510421752930e-01 -3.057722561061382294e-02 2.177998423576354980e-01 1.214004978537559509e-01 -2.130951434373855591e-01 -1.318628191947937012e-01 -6.440013647079467773e-02 -4.120569825172424316e-01 -9.567178040742874146e-02 7.754130661487579346e-02 8.995385468006134033e-02 4.630680009722709656e-02
-1.875895112752914429e-01 -1.417040079832077026e-01 1.654171049594879150e-01 1.684107631444931030e-01 9.905946999788284302e-02 -3.110991418361663818e-01 1.525745689868927002e-01 -2.648294717073440552e-02 -4.738742113113403320e-01 5.375777930021286011e-02 1.548921912908554077e-01 5.345806106925010681e-02 -3.610999882221221924e-02 5.274451896548271179e-02 4.560298845171928406e-02 -2.128647565841674805e-01 -1.610880941152572632e-01 2.071775346994400024e-01 -1.029050648212432861e-01 -1.766713219694793224e-03 2.661408483982086182e-01 1.374047249555587769e-01 1.743146479129791260e-01 5.637226253747940063e-02 -2.608639001846313477e-01 -1.242548674345016479e-01 -1.399348229169845581e-01 2.033911049365997314e-01 -2.551718652248382568e-01 -1.488005276769399643e-02 1.389886438846588135e-01 1.443137526512145996e-01
-1.941987574100494385e-01 1.896720230579376221e-01 -8.169524371623992920e-02 4.107830524444580078e-01 -1.661464944481849670e-02 -2.825476601719856262e-02 3.056964576244354248e-01 1.208041831851005554e-01 -2.177828699350357056e-01 2.994102239608764648e-01 -6.128054484724998474e-02 1.183857917785644531e-01 -9.632469713687896729e-02 1.378074735403060913e-01 -3.501633107662200928e-01 4.052108153700828552e-02 -2.588492929935455322e-01 -1.924588382244110107e-01 1.368131488561630249e-01 -1.415420230478048325e-02 3.217825591564178467e-01 1.585830003023147583e-01 9.321846812963485718e-02 6.482963263988494873e-02 3.474359959363937378e-02 -1.379100829362869263e-01 1.552866548299789429e-01 -3.649596497416496277e-02 -3.569825738668441772e-02 1.227305680513381958e-01 -8.710207790136337280e-02 -1.617283374071121216e-02
-2.026021778583526611e-01 3.046835958957672119e-01 1.464855670928955078e-01 -6.484351120889186859e-03 -1.471739262342453003e-01 -2.268665134906768799e-01 3.643516004085540771e-01 1.732514053583145142e-02 -1.836963146924972534e-01 3.003361821174621582e-01 -2.701058797538280487e-02 1.590813249349594116e-01 1.090955361723899841e-01 2.235255390405654907e-01 -8.004404604434967041e-02 6.295502185821533203e-02 -5.601597577333450317e-02 -2.723352313041687012e-01 -8.991903811693191528e-02 -6.794459372758865356e-02 1.911484003067016602e-01 2.475284785032272339e-01 -2.284847432747483253e-03 1.077508553862571716e-01 4.391442984342575073e-02 -2.653527557849884033e-01 -3.487376123666763306e-02 -3.322298824787139893e-01 -1.198496744036674500e-01 1.265055090188980103e-01 -1.434795092791318893e-02 4.779583215713500977e-02
-9.851838648319244385e-02 6.039224192500114441e-02 2.458506226539611816e-01 -1.002534180879592896e-01 -2.871592044830322266e-01 -3.755549192428588867e-01 1.507118940353393555e-01 9.310116618871688843e-02 5.526165291666984558e-02 -4.108502715826034546e-02 9.430237114429473877e-02 -1.262716054916381836e-01 -4.791439976543188095e-03 -2.740869224071502686e-01 4.626891389489173889e-02 6.479066610336303711e-02 -3.167767226696014404e-01 2.073345938697457314e-03 -2.329690456390380859e-01 2.046522796154022217e-01 5.446802079677581787e-02 3.841896951198577881e-01 5.969974771142005920e-02 -1.120665892958641052e-01 -1.831946969032287598e-01 -2.451886534690856934e-01 -6.507601588964462280e-02 2.412378340959548950e-01 -6.863774359226226807e-02 7.758877240121364594e-03 1.555967628955841064e-01 4.375805705785751343e-02
1.593225896358489990e-01 4.044038355350494385e-01 -1.563829034566879272e-01 -3.017944283783435822e-02 -7.941354066133499146e-02 -7.446151971817016602e-02 3.434453308582305908e-01 3.690767660737037659e-02 -2.316488623619079590e-01 -1.822462826967239380e-01 -1.344366520643234253e-01 -1.314997822046279907e-01 -2.992543578147888184e-01 -9.543858468532562256e-02 -9.283362329006195068e-02 -9.724656119942665100e-03 1.150104328989982605e-01 1.395581811666488647e-01 -4.291680827736854553e-02 6.770147383213043213e-02 1.762021332979202271e-01 3.572378456592559814e-01 -6.658402830362319946e-02 2.646576166152954102e-01 6.398434191942214966e-02 -1.197646632790565491e-01 -1.109392661601305008e-02 -1.387040019035339355e-01 -2.033062726259231567e-01 2.551498413085937500e-01 2.852315269410610199e-02 8.720330893993377686e-02
8.036183193325996399e-03 2.344381958246231079e-01 9.482888132333755493e-02 8.669311553239822388e-02 -2.739300578832626343e-02 -2.755194716155529022e-02 1.925033628940582275e-01 2.587044835090637207e-01 -1.077509149909019470e-01 9.454354643821716309e-02 2.302501723170280457e-02 -2.771650850772857666e-01 -1.055218353867530823e-01 -2.254308015108108521e-01 4.828820005059242249e-02 3.570354357361793518e-02 -4.320360347628593445e-02 1.382859498262405396e-01 1.180313825607299805e-01 7.768340408802032471e-02 2.584106922149658203e-01 5.011625289916992188e-01 5.111176520586013794e-02 -1.937996298074722290e-01 -8.564917743206024170e-02 -8.259703218936920166e-02 -1.474332511425018311e-01 1.919148713350296021e-01 -7.220470905303955078e-02 -1.577880233526229858e-01 2.396432459354400635e-01 3.165111839771270752e-01
-4.114066064357757568e-02 2.327093034982681274e-01 3.204650431871414185e-02 -5.999435856938362122e-02 -1.555184870958328247e-01 8.365301787853240967e-02 4.388846158981323242e-01 6.001282949000597000e-03 -6.423608958721160889e-02 -2.234550118446350098e-01 1.373067647218704224e-01 1.762717515230178833e-01 2.217319235205650330e-02 1.148791834712028503e-01 -8.966460824012756348e-02 2.232061624526977539e-01 -1.904103457927703857e-01 1.316825449466705322e-01 -3.382073715329170227e-03 -3.111575357615947723e-02 4.479064345359802246e-01 2.886677086353302002e-01 -1.499683260917663574e-01 1.557889953255653381e-02 -1.448229998350143433e-01 -2.025790959596633911e-01 -5.012498050928115845e-02 1.647187471389770508e-01 -1.443815529346466064e-01 2.013297975063323975e-01 1.607469916343688965e-01 4.540766123682260513e-03
-2.033440023660659790e-01 6.610784679651260376e-02 6.772618740797042847e-02 3.607544004917144775e-01 -8.234430849552154541e-02 2.197573333978652954e-02 2.201660275459289551e-01 -5.200993642210960388e-02 -4.272732138633728027e-01 1.977308094501495361e-01 1.828006654977798462e-02 1.384566277265548706e-01 -1.844801604747772217e-01 1.506541520357131958e-01 -2.154728025197982788e-01 -3.750720992684364319e-02 -1.645313352346420288e-01 -1.858371049165725708e-01 3.175279125571250916e-02 -1.654316186904907227e-01 1.897097378969192505e-01 2.729502022266387939e-01 -9.887595660984516144e-05 -5.042691156268119812e-02 -1.969577968120574951e-01 -2.113995999097824097e-01 1.103142425417900085e-01 -1.949211359024047852e-01 1.467525511980056763e-01 1.789859831333160400e-01 -1.253246366977691650e-01 9.715469181537628174e-02
6.435067951679229736e-02 1.500672847032546997e-01 2.526675462722778320e-01 2.389636784791946411e-01 -2.482599467039108276e-01 -3.033878654241561890e-02 3.022744953632354736e-01 2.123822271823883057e-01 -1.422059629112482071e-02 -1.122065726667642593e-02 -2.644235193729400635e-01 -2.512755244970321655e-02 -3.237543255090713501e-02 -4.523129016160964966e-02 1.128035481087863445e-03 8.108579553663730621e-03 -9.171430021524429321e-02 3.300156593322753906e-01 -9.389412403106689453e-02 -1.599318683147430420e-01 2.250526845455169678e-01 2.115403711795806885e-01 2.924941480159759521e-01 -1.264135539531707764e-01 -7.763167470693588257e-02 6.176704540848731995e-03 1.215760931372642517e-01 1.003924980759620667e-01 -1.973834782838821411e-01 3.572700917720794678e-01 1.587888151407241821e-01 -8.908860385417938232e-02
7.424248754978179932e-02 2.909762859344482422e-01 4.141972959041595459e-02 3.669920563697814941e-01 1.146290451288223267e-01 -6.200992688536643982e-02 2.781814932823181152e-01 1.273904293775558472e-01 -4.433773923665285110e-03 -1.556480079889297485e-01 -3.359512388706207275e-01 1.070539504289627075e-01 -1.052597686648368835e-01 -2.158476412296295166e-01 -1.250520348548889160e-02 -1.456905342638492584e-02 1.433785632252693176e-02 2.741491496562957764e-01 5.239051952958106995e-02 -1.241614148020744324e-01 2.469275444746017456e-01 3.342891633510589600e-01 3.232652842998504639e-01 -5.187012255191802979e-02 6.739072501659393311e-03 -8.853239566087722778e-02 1.509411931037902832e-01 1.022899448871612549e-01 -1.139640286564826965e-01 5.234479904174804688e-02 1.546203196048736572e-01 -4.486606270074844360e-02
-1.329303234815597534e-01 1.368448045104742050e-02 3.081413358449935913e-02 3.996752202510833740e-01 -2.237220257520675659e-01 -2.452455759048461914e-01 3.328847885131835938e-01 -1.792931109666824341e-01 -1.520369350910186768e-01 1.808864809572696686e-02 -8.257392048835754395e-02 2.086358815431594849e-01 1.045757010579109192e-01 -8.212368935346603394e-03 -3.687969148159027100e-01 -2.047207653522491455e-01 -7.116752862930297852e-02 3.302650451660156250e-01 1.932502835988998413e-01 -7.471101731061935425e-02 -3.584473207592964172e-02 6.587669998407363892e-02 5.198126658797264099e-02 1.842805892229080200e-01 -2.649025321006774902e-01 -8.673379570245742798e-02 -3.502674633637070656e-03 3.549155965447425842e-02 -1.204754561185836792e-01 4.848460480570793152e-02 1.605554856359958649e-02 1.006876155734062195e-01
-2.357544004917144775e-01 4.352935552597045898e-01 -9.435995481908321381e-03 2.632708847522735596e-01 -7.321497052907943726e-02 -1.476334184408187866e-01 1.945613473653793335e-01 2.505878210067749023e-01 -1.513527333736419678e-01 -1.335293650627136230e-01 -1.361031532287597656e-01 8.071522414684295654e-02 3.176208212971687317e-02 -3.176293075084686279e-01 -4.041780158877372742e-02 -1.564594805240631104e-01 -1.626293919980525970e-02 3.711090236902236938e-02 -1.476430743932723999e-01 2.683092355728149414e-01 -1.421851366758346558e-01 2.792872786521911621e-01 -1.576655060052871704e-01 2.107671201229095459e-01 -3.305227309465408325e-02 -4.724703729152679443e-02 -2.834601886570453644e-02 4.226926341652870178e-02 -1.128804236650466919e-01 5.119276419281959534e-02 -2.230215817689895630e-01 1.732105165719985962e-01
1.583952903747558594e-01 1.244470551609992981e-01 1.670765727758407593e-01 3.564341962337493896e-01 -1.084235087037086487e-01 -9.283585846424102783e-02 1.170921251177787781e-01 1.928542554378509521e-01 -5.364676192402839661e-02 7.084201276302337646e-02 -2.742451131343841553e-01 -7.868603616952896118e-02 -2.118352353572845459e-01 6.557666510343551636e-02 -4.818401858210563660e-02 -9.894935414195060730e-03 -1.843915432691574097e-01 1.962342709302902222e-01 1.505643595010042191e-02 -1.909180171787738800e-02 3.158749341964721680e-01 4.199926555156707764e-01 -3.303610719740390778e-03 -2.979473173618316650e-01 -1.196130663156509399e-01 5.414297431707382202e-02 5.049199610948562622e-02 -2.011112570762634277e-01 -8.218531310558319092e-02 -1.827457398176193237e-01 6.492327898740768433e-02 2.228022515773773193e-01
7.018528878688812256e-02 3.504362702369689941e-01 1.572417020797729492e-01 1.451660096645355225e-01 -2.105278968811035156e-01 2.416773699223995209e-02 -4.396437108516693115e-02 -5.790243670344352722e-02 -2.174826711416244507e-01 -2.202457338571548462e-01 -5.222360044717788696e-02 -4.515855386853218079e-02 3.586150705814361572e-02 -2.546304762363433838e-01 -2.657482028007507324e-01 -1.387349665164947510e-01 7.893502712249755859e-02 -3.906364366412162781e-02 -5.494198203086853027e-02 9.927295148372650146e-02 2.428723573684692383e-01 3.714308440685272217e-01 3.158807456493377686e-01 2.078421860933303833e-01 -2.727636992931365967e-01 7.336194161325693130e-03 -5.265711620450019836e-02 -1.783821731805801392e-01 -2.045114338397979736e-01 6.045108288526535034e-02 2.423338033258914948e-02 6.357783824205398560e-02
-3.520765900611877441e-01 1.519479453563690186e-01 4.337288066744804382e-02 2.811128795146942139e-01 1.712263822555541992e-01 -7.033815979957580566e-02 -3.809988498687744141e-02 1.374990195035934448e-01 -8.395568281412124634e-02 -1.726325303316116333e-01 -5.757610127329826355e-02 2.840952482074499130e-03 1.006905287504196167e-01 2.477860823273658752e-02 -2.273867279291152954e-01 8.368675410747528076e-02 -3.271913230419158936e-01 -1.008747667074203491e-01 -1.770164519548416138e-01 -4.076980426907539368e-02 1.561854034662246704e-01 2.395501583814620972e-01 2.151983529329299927e-01 2.832766771316528320e-01 -2.829240560531616211e-01 1.099505499005317688e-01 1.363064050674438477e-01 -1.595678925514221191e-01 1.881743520498275757e-01 2.828993089497089386e-02 2.674028873443603516e-01 7.306561619043350220e-02
7.148896157741546631e-02 -3.061997331678867340e-02 8.210052037611603737e-04 7.881358265876770020e-02 -1.603484153747558594e-01 3.094493225216865540e-02 2.348092645406723022e-01 -5.800787359476089478e-02 -1.917474269866943359e-01 1.299004554748535156e-01 9.081180393695831299e-02 1.309431195259094238e-01 4.325704276561737061e-02 7.914672791957855225e-02 -4.479807987809181213e-02 -3.475806415081024170e-01 -1.398667991161346436e-01 2.633981965482234955e-02 -1.962182521820068359e-01 -8.926761150360107422e-02 1.820890307426452637e-01 4.096897542476654053e-01 7.179131358861923218e-02 1.624366044998168945e-01 -1.645324230194091797e-01 -3.547401726245880127e-01 -2.961986958980560303e-01 2.461345642805099487e-01 -5.058106034994125366e-02 -1.067833416163921356e-02 1.180522888898849487e-01 2.747301757335662842e-01
-4.430174082517623901e-02 3.418919146060943604e-01 1.235531419515609741e-01 1.041264981031417847e-01 -2.078475356101989746e-01 -2.250808030366897583e-01 2.345162630081176758e-01 6.465640664100646973e-02 -9.320912510156631470e-02 2.900816313922405243e-02 4.355215653777122498e-02 -2.777666747570037842e-01 -7.555277645587921143e-02 2.650156319141387939e-01 2.908137999475002289e-02 1.191460341215133667e-01 1.192504018545150757e-01 2.580599784851074219e-01 1.988715305924415588e-02 -1.012947335839271545e-01 5.968390032649040222e-02 3.588415384292602539e-01 7.419998198747634888e-02 -2.326630242168903351e-02 -3.316861391067504883e-01 -1.103394627571105957e-01 -2.683776803314685822e-02 1.508504897356033325e-01 -1.046495586633682251e-01 2.269265353679656982e-01 -1.160483583807945251e-01 -2.664706707000732422e-01
-2.246292829513549805e-01 3.177403807640075684e-01 3.475203514099121094e-01 -1.533598750829696655e-01 2.556049730628728867e-03 6.782047450542449951e-02 2.646182775497436523e-01 -6.542024761438369751e-02 4.582368582487106323e-02 -2.444964498281478882e-01 -1.466216295957565308e-01 -1.156920343637466431e-01 3.407447831705212593e-03 -1.487928163260221481e-02 3.921873867511749268e-02 4.783004894852638245e-02 2.366902492940425873e-02 -2.320758998394012451e-01 -1.002088934183120728e-02 -1.263457834720611572e-01 3.860848397016525269e-02 4.552431404590606689e-01 4.092388600111007690e-02 1.124868541955947876e-02 -1.839514076709747314e-01 -8.785472065210342407e-02 -1.153579577803611755e-01 9.942950308322906494e-02 -2.955012321472167969e-01 1.104853302240371704e-01 -1.509070694446563721e-01 2.376806885004043579e-01
-1.118176337331533432e-02 2.039440572261810303e-01 1.192271560430526733e-01 -1.061647534370422363e-01 -3.065050952136516571e-02 -7.423336803913116455e-02 4.222784936428070068e-01 2.505596913397312164e-02 8.540835976600646973e-02 -1.948904395103454590e-01 -2.014026939868927002e-01 1.463886117562651634e-03 5.501051247119903564e-02 -2.494659125804901123e-01 -6.834304332733154297e-02 6.366746127605438232e-02 1.483583450317382812e-01 7.222485542297363281e-02 -8.584962785243988037e-02 1.578125506639480591e-01 2.576061189174652100e-01 1.303833872079849243e-01 -1.827876418828964233e-01 7.609315961599349976e-02 -1.592651456594467163e-01 -3.283596038818359375e-01 -2.280069887638092041e-01 -1.771377325057983398e-01 -2.577671706676483154e-01 2.027857750654220581e-01 2.620555758476257324e-01 1.127813756465911865e-01
-3.392177750356495380e-04 4.416595399379730225e-01 4.915427416563034058e-02 2.356644123792648315e-01 -9.957806020975112915e-02 -1.326252967119216919e-01 1.218376979231834412e-01 1.571527570486068726e-01 -3.870217874646186829e-02 2.960496582090854645e-02 -1.225050017237663269e-01 -1.006029173731803894e-01 9.014975279569625854e-02 -1.346357762813568115e-01 4.054756835103034973e-02 -3.393926918506622314e-01 2.056382745504379272e-01 9.966100007295608521e-02 -1.367267966270446777e-01 -2.101659625768661499e-01 8.478703349828720093e-02 3.065548837184906006e-01 1.519502699375152588e-01 2.343062311410903931e-01 -1.175778210163116455e-01 4.162544384598731995e-02 -4.393389448523521423e-02 2.595764696598052979e-01 -7.404486089944839478e-02 -5.855317413806915283e-02 -7.887592911720275879e-02 3.392814099788665771e-01
-2.144318222999572754e-01 2.830364704132080078e-01 1.796559430658817291e-02 2.581511139869689941e-01 -6.472906563431024551e-03 -1.229235753417015076e-01 2.925295829772949219e-01 -1.806210279464721680e-01 -2.756034433841705322e-01 3.273056745529174805e-01 9.668744355440139771e-02 -1.016171053051948547e-01 -6.542068719863891602e-02 9.417992085218429565e-02 -2.217011749744415283e-01 8.588475733995437622e-02 -1.438760161399841309e-01 -2.087854444980621338e-01 -4.915150348097085953e-03 -8.278719335794448853e-02 2.047763913869857788e-01 2.958841323852539062e-01 -1.656533330678939819e-01 1.540274322032928467e-01 1.036686170846223831e-02 -2.556486725807189941e-01 2.137209624052047729e-01 -8.142796158790588379e-02 -4.667824134230613708e-02 6.470371969044208527e-03 -6.079977378249168396e-02 1.601653695106506348e-01
-1.454031467437744141e-01 1.269270032644271851e-01 -2.944681942462921143e-01 3.057755529880523682e-01 -1.646251082420349121e-01 -1.743927299976348877e-01 3.143286108970642090e-01 1.131419762969017029e-01 -8.850441128015518188e-02 -1.396717876195907593e-01 -1.842628717422485352e-01 6.683229655027389526e-02 -1.170016899704933167e-01 2.454520203173160553e-02 7.467181421816349030e-03 -1.473321020603179932e-01 -6.684375554323196411e-02 -5.151506885886192322e-02 3.204712867736816406e-01 -1.296822428703308105e-01 1.358339786529541016e-01 1.225073263049125671e-01 -2.872287295758724213e-02 3.354696556925773621e-02 -2.731993198394775391e-01 -1.563499718904495239e-01 -6.385282427072525024e-02 1.273645609617233276e-01 -4.079030081629753113e-02 1.645981967449188232e-01 4.212925136089324951e-01 1.546865552663803101e-01
-3.258329331874847412e-01 -3.005386888980865479e-02 4.396404325962066650e-02 3.233602941036224365e-01 -2.341037988662719727e-01 -2.244966775178909302e-01 -5.341371893882751465e-02 -2.512471675872802734e-01 -1.974889785051345825e-01 1.845864057540893555e-01 -9.574983268976211548e-02 1.072023957967758179e-01 2.994609177112579346e-01 5.545896291732788086e-02 -7.451002299785614014e-02 1.595573723316192627e-01 -2.674938142299652100e-01 5.640244111418724060e-02 -1.681226640939712524e-01 8.246838301420211792e-02 1.231300681829452515e-01 2.413137257099151611e-01 4.690849408507347107e-02 3.271739929914474487e-02 -9.521237015724182129e-02 -7.568205147981643677e-02 -5.654764547944068909e-02 -3.605982065200805664e-01 1.235644612461328506e-02 1.629603505134582520e-01 1.685264259576797485e-01 9.033084660768508911e-02
-1.379026770591735840e-01 -6.054055877029895782e-03 1.039817482233047485e-01 4.596000909805297852e-01 -5.661162547767162323e-03 -1.127196028828620911e-01 4.111623466014862061e-01 -5.609187856316566467e-02 9.073342196643352509e-03 4.450016841292381287e-02 -2.166968915844336152e-04 1.628699302673339844e-01 2.106349617242813110e-01 1.339060068130493164e-01 1.114623919129371643e-01 -2.504386305809020996e-01 -3.164648115634918213e-01 4.762305319309234619e-02 9.322429075837135315e-03 -1.643966585397720337e-01 3.617555648088455200e-02 7.354017347097396851e-02 1.082945335656404495e-02 3.321766257286071777e-01 -1.520774364471435547e-01 8.770930022001266479e-02 4.997760802507400513e-02 -5.633991956710815430e-02 -3.101438470184803009e-02 1.699005216360092163e-01 9.734318405389785767e-02 2.922841906547546387e-01
-2.634149491786956787e-01 2.276719361543655396e-01 6.859627366065979004e-02 3.823177814483642578e-01 -3.965058326721191406e-01 -2.896261513233184814e-01 3.016575872898101807e-01 6.969051063060760498e-02 2.998211793601512909e-02 -1.355044990777969360e-01 -7.901553064584732056e-02 5.677887797355651855e-02 -2.201496437191963196e-02 4.177868738770484924e-02 8.958415687084197998e-02 8.615887910127639771e-02 1.989893764257431030e-01 1.068134084343910217e-01 -1.078478395938873291e-01 2.487823739647865295e-02 -6.093896180391311646e-02 5.906842276453971863e-02 5.596615746617317200e-02 1.493074446916580200e-01 -2.742579877376556396e-01 -8.315086364746093750e-02 -3.223400413990020752e-01 -5.752110108733177185e-02 -9.644237160682678223e-02 -1.185183972120285034e-01 1.819783598184585571e-01 -5.342390760779380798e-02
-1.201036795973777771e-01 3.181279599666595459e-01 2.290503494441509247e-02 2.577563822269439697e-01 8.331070840358734131e-02 8.900501579046249390e-02 1.938271522521972656e-01 -1.320125460624694824e-01 -1.890218704938888550e-01 9.602614492177963257e-02 -1.887460350990295410e-01 1.372836343944072723e-02 -1.954130381345748901e-01 -2.588835954666137695e-01 -1.862535625696182251e-01 -6.147167831659317017e-02 -2.176319062709808350e-02 -1.797714382410049438e-01 -2.168942689895629883e-01 -3.710918873548507690e-02 2.958652675151824951e-01 2.628746628761291504e-01 -5.567715689539909363e-02 2.480224221944808960e-01 -9.942895174026489258e-02 -1.816349625587463379e-01 -2.255140990018844604e-01 -1.919627040624618530e-01 1.723360866308212280e-01 -1.187933906912803650e-01 1.467187255620956421e-01 -1.572261303663253784e-01
-1.666779071092605591e-01 1.342687308788299561e-01 -9.917782247066497803e-02 4.492235183715820312e-02 2.485518902540206909e-02 -1.879281699657440186e-01 1.176214963197708130e-01 -1.154369395226240158e-02 -2.959057688713073730e-01 2.103283554315567017e-01 3.904774412512779236e-02 1.573918461799621582e-01 9.053481370210647583e-02 5.092676728963851929e-02 -1.612467914819717407e-01 -3.773707747459411621e-01 -2.235407084226608276e-01 5.847767367959022522e-02 -4.154091700911521912e-02 -6.408177316188812256e-02 2.362371385097503662e-01 3.144657015800476074e-01 9.936244785785675049e-02 1.570568531751632690e-01 -3.021603077650070190e-02 -6.824129074811935425e-02 -2.791468203067779541e-01 3.475117981433868408e-01 -7.372196018695831299e-02 1.650479435920715332e-01 1.445730328559875488e-01 2.210107296705245972e-01
-3.228063285350799561e-01 1.417134404182434082e-01 -3.126699477434158325e-02 1.794359833002090454e-02 3.044086042791604996e-03 -1.256063878536224365e-01 1.762724220752716064e-01 -1.872575581073760986e-01 -1.648936569690704346e-01 -5.632145702838897705e-02 -2.281624972820281982e-01 -1.181101799011230469e-01 -2.819040119647979736e-01 -8.527028560638427734e-02 -8.003623038530349731e-02 -4.621848836541175842e-02 -1.518021821975708008e-01 3.590094149112701416e-01 -2.202306985855102539e-01 1.587924063205718994e-01 2.009214311838150024e-01 3.047226071357727051e-01 2.895860671997070312e-01 -1.706812977790832520e-01 1.029720455408096313e-01 1.495381593704223633e-01 1.205199956893920898e-01 -2.412986196577548981e-02 -2.331039756536483765e-01 -2.163044176995754242e-03 -1.251704990863800049e-01 1.043524369597434998e-01
-3.159987628459930420e-01 2.953174412250518799e-01 1.345831006765365601e-01 7.284005731344223022e-02 -1.613850891590118408e-01 -3.260801732540130615e-02 2.568286359310150146e-01 6.342758238315582275e-02 -7.359914481639862061e-02 2.150131911039352417e-01 -1.207317486405372620e-01 1.966302543878555298e-01 -9.382259100675582886e-02 1.753236204385757446e-01 -1.787347346544265747e-01 2.780540585517883301e-01 -6.108221039175987244e-02 -2.605018019676208496e-01 2.981725707650184631e-02 5.579028278589248657e-02 2.840074896812438965e-01 3.805853724479675293e-01 8.028856664896011353e-02 3.703898936510086060e-02 -1.641041482798755169e-03 -6.394983083009719849e-02 -1.139981374144554138e-01 -1.704024076461791992e-01 1.709151417016983032e-01 7.782789319753646851e-02 -9.729582071304321289e-02 1.973713487386703491e-01
6.761557608842849731e-02 5.083905905485153198e-02 -4.573648795485496521e-02 2.307850681245326996e-02 1.220913324505090714e-02 4.562773555517196655e-02 4.405254125595092773e-01 -1.924350410699844360e-01 -6.154181063175201416e-02 -1.543119996786117554e-01 -2.109426856040954590e-01 6.132968515157699585e-02 5.874261725693941116e-03 -2.159646600484848022e-01 -1.961677670478820801e-01 -2.692012190818786621e-01 -2.827504277229309082e-02 1.099462155252695084e-02 3.810610622167587280e-03 -6.212135404348373413e-02 -2.171827107667922974e-02 5.359452366828918457e-01 2.104491293430328369e-01 -1.520913690328598022e-01 -6.516660004854202271e-02 -2.144957929849624634e-01 -7.887516915798187256e-02 -1.069352775812149048e-01 -2.509699165821075439e-01 -1.627850681543350220e-01 -2.100006118416786194e-02 7.516141980886459351e-02
3.331248462200164795e-02 3.095461130142211914e-01 8.748506009578704834e-02 2.242545932531356812e-01 -4.669003561139106750e-02 6.290479004383087158e-02 7.778536994010210037e-03 1.067577861249446869e-02 -1.103685200214385986e-01 -2.655166387557983398e-01 -2.330558151006698608e-01 1.822626776993274689e-02 1.024736762046813965e-01 -2.350388914346694946e-01 -1.921625733375549316e-01 -2.073027789592742920e-01 3.235559910535812378e-02 9.681008756160736084e-02 -3.741930704563856125e-03 -1.258808653801679611e-02 3.406879901885986328e-01 3.339109420776367188e-01 4.244858026504516602e-01 2.304722964763641357e-01 -1.218860596418380737e-01 7.609549909830093384e-03 -1.839898899197578430e-02 -1.513500064611434937e-01 -1.831599175930023193e-01 -9.174820035696029663e-02 -6.099896132946014404e-02 2.315130271017551422e-02
4.184106364846229553e-02 3.051786124706268311e-01 1.769186556339263916e-01 2.662079930305480957e-01 2.375736087560653687e-01 -2.601824700832366943e-01 1.900395005941390991e-01 8.498817682266235352e-02 -7.269673049449920654e-02 9.053884446620941162e-02 -1.745188236236572266e-01 6.096545234322547913e-02 3.825815021991729736e-02 -9.155104868113994598e-03 -1.044058352708816528e-01 -1.842611841857433319e-02 -2.465377748012542725e-01 2.263241857290267944e-01 -4.163426160812377930e-02 -2.003286331892013550e-01 2.188821509480476379e-02 2.473327666521072388e-01 6.302418559789657593e-02 -9.098283946514129639e-02 -8.102342486381530762e-02 3.284032344818115234e-01 6.274548918008804321e-02 -9.956091642379760742e-02 -2.097102254629135132e-01 -4.296750575304031372e-02 1.589259505271911621e-01 3.845974504947662354e-01
4.488847032189369202e-02 1.924123466014862061e-01 5.800070241093635559e-02 2.263153493404388428e-01 -1.400925666093826294e-01 -3.694405853748321533e-01 1.520375609397888184e-01 6.122707948088645935e-02 -3.363912701606750488e-01 6.073236092925071716e-02 -1.036542579531669617e-01 -9.900104254484176636e-02 1.599684953689575195e-01 -2.135829813778400421e-02 2.986381575465202332e-02 -2.334653958678245544e-02 -1.077335253357887268e-01 7.312434026971459389e-04 -1.872006207704544067e-01 1.699946373701095581e-01 3.605456054210662842e-01 1.646273583173751831e-01 2.126400023698806763e-01 1.132384464144706726e-01 -8.194947242736816406e-02 6.337081640958786011e-02 -1.656020805239677429e-02 -3.987100422382354736e-01 2.027889788150787354e-01 -1.844443976879119873e-01 -1.238169074058532715e-01 8.599471300840377808e-02
-2.947612702846527100e-01 2.550100088119506836e-01 2.865132093429565430e-01 2.347238361835479736e-02 -9.700316935777664185e-02 -1.440526098012924194e-01 1.228539496660232544e-01 3.933252766728401184e-02 -9.388244897127151489e-02 2.606172859668731689e-01 -3.182550519704818726e-02 8.780344575643539429e-02 8.947953581809997559e-02 2.143492996692657471e-01 -1.532254964113235474e-01 1.182129308581352234e-01 -1.828034073114395142e-01 -2.161276936531066895e-01 -2.237340360879898071e-01 6.297969818115234375e-02 2.445499897003173828e-01 3.239141404628753662e-01 -1.352369189262390137e-01 1.777445524930953979e-02 5.842706188559532166e-02 -2.081639766693115234e-01 8.163016289472579956e-02 -2.222223281860351562e-01 -2.210225164890289307e-01 1.699031740427017212e-01 -1.185741424560546875e-01 1.724247485399246216e-01
-4.005338251590728760e-02 2.853509485721588135e-01 1.263890229165554047e-02 2.915748953819274902e-01 4.351522773504257202e-02 1.300555318593978882e-01 2.598293423652648926e-01 3.359701037406921387e-01 -9.082449972629547119e-02 -1.699315458536148071e-01 5.889234691858291626e-02 -6.250414997339248657e-02 -2.144223302602767944e-01 -6.370453629642724991e-03 1.976938247680664062e-01 -1.129656136035919189e-01 -2.594811283051967621e-02 -1.115071251988410950e-01 1.729086339473724365e-01 -1.401096284389495850e-01 1.461473554372787476e-01 3.346870467066764832e-02 2.650561332702636719e-01 -2.582673914730548859e-02 -2.631563246250152588e-01 -2.611256241798400879e-01 8.962793275713920593e-03 -8.349048346281051636e-02 -4.000356793403625488e-01 1.001804843544960022e-01 -2.680197916924953461e-02 1.375837326049804688e-01
-1.588558852672576904e-01 2.259207963943481445e-01 2.981814146041870117e-01 1.701370626688003540e-02 -6.277677416801452637e-02 -9.647562168538570404e-03 4.118672311305999756e-01 -1.254815161228179932e-01 -2.061694860458374023e-02 -1.789851859211921692e-02 2.953335046768188477e-01 9.287274628877639771e-02 -2.419982552528381348e-01 -6.042614951729774475e-02 -1.706670373678207397e-01 -4.557861387729644775e-02 -9.876487776637077332e-03 -3.753294795751571655e-02 -2.063835114240646362e-01 -1.175488457083702087e-01 -7.177416235208511353e-02 2.442474514245986938e-01 -1.892885379493236542e-02 2.205380201339721680e-01 -4.045076072216033936e-01 -1.257265657186508179e-01 5.755530297756195068e-02 2.100999653339385986e-01 -1.290931850671768188e-01 1.318817585706710815e-01 6.767226010560989380e-02 -1.336022466421127319e-01
-1.398468911647796631e-01 -1.265282481908798218e-01 9.884566813707351685e-02 -8.976010605692863464e-03 2.122909277677536011e-01 -2.241548150777816772e-01 3.858865499496459961e-01 6.510400027036666870e-02 -2.133279889822006226e-01 2.099160999059677124e-01 -1.410071551799774170e-01 -5.671601742506027222e-03 -7.412903755903244019e-02 8.434212207794189453e-02 -6.478958297520875931e-03 -1.579797267913818359e-01 -1.602148413658142090e-01 1.977536976337432861e-01 -5.854891240596771240e-02 -5.193801224231719971e-02 2.559570372104644775e-01 3.677018284797668457e-01 1.905319243669509888e-01 1.669929772615432739e-01 -2.021645605564117432e-01 -1.522549986839294434e-01 4.796106740832328796e-02 4.173892736434936523e-02 -2.577945590019226074e-01 -2.871490120887756348e-01 6.585403531789779663e-02 -4.328013956546783447e-02
5.516728386282920837e-02 9.966618567705154419e-02 -1.662593148648738861e-02 9.479010850191116333e-02 1.566709429025650024e-01 -1.808386445045471191e-01 2.209243923425674438e-01 2.956421375274658203e-01 -3.521994054317474365e-01 1.414069086313247681e-01 -8.208273351192474365e-02 9.128506481647491455e-02 4.915791098028421402e-03 1.584007441997528076e-01 3.211535885930061340e-02 -1.663352400064468384e-01 -2.101703882217407227e-01 3.516801595687866211e-01 -2.079653292894363403e-01 -1.255067437887191772e-01 1.362739205360412598e-01 2.225133776664733887e-01 2.955552935600280762e-01 1.076270490884780884e-01 -7.770891487598419189e-02 -3.182845115661621094e-01 -1.163910552859306335e-01 1.174462884664535522e-01 1.129921302199363708e-01 -1.571961790323257446e-01 7.309632003307342529e-02 5.893875495530664921e-04
-3.922350406646728516e-01 2.540154457092285156e-01 2.455832511186599731e-01 1.340580880641937256e-01 -5.262573435902595520e-02 -2.115128487348556519e-01 1.283255368471145630e-01 -6.505900621414184570e-02 5.688328295946121216e-02 2.501039803028106689e-01 1.119293179363012314e-02 -1.167879179120063782e-01 -3.094897419214248657e-02 -1.386485546827316284e-01 -1.560534834861755371e-01 8.238895237445831299e-02 -1.392190009355545044e-01 -2.100018411874771118e-01 -4.342899918556213379e-01 7.257230579853057861e-02 -8.086312562227249146e-02 1.047034487128257751e-01 1.185619458556175232e-01 -1.094982326030731201e-01 -1.887990236282348633e-01 -9.213179349899291992e-02 -8.118469268083572388e-02 -1.658405065536499023e-01 -1.915682852268218994e-01 7.752747833728790283e-02 2.162508219480514526e-01 1.888305842876434326e-01
6.165791419334709644e-04 1.172291189432144165e-01 4.776790365576744080e-02 1.864474415779113770e-01 1.116691455245018005e-01 1.748640239238739014e-01 4.980293512344360352e-01 1.151292398571968079e-01 -1.500322222709655762e-01 -4.299463331699371338e-02 -3.306755721569061279e-01 1.500194147229194641e-02 6.399491103366017342e-04 -6.564505398273468018e-02 -2.238866873085498810e-02 2.224630117416381836e-01 -2.154648900032043457e-01 2.211351394653320312e-01 -8.860515058040618896e-02 2.287467941641807556e-03 2.177028506994247437e-01 -8.703305386006832123e-03 9.290085732936859131e-02 1.397771537303924561e-01 -1.255129426717758179e-01 -3.253920376300811768e-01 -3.027751110494136810e-02 2.290983498096466064e-01 -2.296224683523178101e-01 1.367197185754776001e-01 1.351037323474884033e-01 1.145351156592369080e-01
-3.129290044307708740e-02 4.151672124862670898e-01 -2.260854654014110565e-02 -2.924150554463267326e-03 9.914563037455081940e-03 1.186366304755210876e-01 3.131670355796813965e-01 -1.698144078254699707e-01 -4.492120817303657532e-03 -2.702289521694183350e-01 -4.196601733565330505e-02 -3.079361915588378906e-01 -8.403959125280380249e-02 2.330286800861358643e-02 -2.983818650245666504e-01 -2.907963097095489502e-01 -2.640372514724731445e-01 2.287128865718841553e-01 1.517316251993179321e-01 -6.591832637786865234e-02 2.324043661355972290e-01 2.068759948015213013e-01 4.662825912237167358e-02 9.256576746702194214e-02 -8.515088260173797607e-02 -1.412648558616638184e-01 1.793704926967620850e-01 3.371269628405570984e-02 -3.968243300914764404e-02 1.080780476331710815e-01 4.958824440836906433e-02 -3.237162902951240540e-02
-2.730009853839874268e-01 3.039032220840454102e-01 3.886878490447998047e-02 5.713425204157829285e-02 -1.085013896226882935e-01 4.266902059316635132e-02 3.652338981628417969e-01 -5.888769519515335560e-04 -1.415458619594573975e-01 -2.088057398796081543e-01 -4.493406787514686584e-02 7.046408951282501221e-02 1.340187788009643555e-01 -1.864280402660369873e-01 -2.527427375316619873e-01 -2.734358236193656921e-02 1.525467038154602051e-01 3.748145699501037598e-02 9.324758499860763550e-02 -2.451573461294174194e-01 -2.421847730875015259e-02 2.163385599851608276e-01 4.463578760623931885e-01 5.840769782662391663e-02 -3.628854081034660339e-02 -1.174522265791893005e-01 7.104036957025527954e-02 1.923234462738037109e-01 -1.322369575500488281e-01 -2.125481516122817993e-01 -4.549671337008476257e-02 1.673258692026138306e-01
-8.173469454050064087e-02 1.896425187587738037e-01 -2.577208727598190308e-02 2.482492476701736450e-01 4.790770635008811951e-02 1.140132080763578415e-02 2.566907107830047607e-01 1.496249288320541382e-01 -8.889511972665786743e-02 1.558078676462173462e-01 7.749388925731182098e-03 -9.591541439294815063e-02 -3.781391680240631104e-02 1.458735466003417969e-01 -1.748938560485839844e-01 1.561869084835052490e-01 -3.597997426986694336e-01 2.995997369289398193e-01 -4.879136756062507629e-02 1.007893383502960205e-01 2.133035510778427124e-01 3.326216936111450195e-01 -5.305299907922744751e-02 -2.652396261692047119e-01 -2.293736189603805542e-01 2.716227173805236816e-01 1.259422861039638519e-02 -1.841162741184234619e-01 4.069087281823158264e-02 -2.066168785095214844e-01 1.309051811695098877e-01 4.735743626952171326e-02
-1.054604575037956238e-01 1.768762618303298950e-01 1.020572334527969360e-01 1.230631619691848755e-01 -1.268796771764755249e-01 -4.432168304920196533e-01 3.054394125938415527e-01 9.916400164365768433e-02 2.530609630048274994e-02 1.962546259164810181e-01 7.392816990613937378e-02 -7.030705362558364868e-02 -1.170508638024330139e-01 -1.913861557841300964e-02 -1.987143233418464661e-02 5.289067700505256653e-02 -2.414308637380599976e-01 4.073954373598098755e-02 -1.647394895553588867e-01 -1.343897730112075806e-01 -1.430266536772251129e-03 1.765578240156173706e-01 -4.227716103196144104e-02 2.305959016084671021e-01 -3.772140741348266602e-01 -1.810276210308074951e-01 -2.359514832496643066e-01 5.879388749599456787e-02 -8.273425698280334473e-02 -1.562098264694213867e-01 2.321005165576934814e-01 -1.973546296358108521e-01
-8.755975216627120972e-02 1.527083218097686768e-01 3.741569817066192627e-02 9.789049625396728516e-02 2.490959167480468750e-01 -1.815792769193649292e-01 3.085940182209014893e-01 1.351347267627716064e-01 -2.923651337623596191e-01 2.997464239597320557e-01 -1.078357547521591187e-01 1.931564211845397949e-01 -1.099732425063848495e-02 -5.805123597383499146e-03 1.071956194937229156e-02 -1.758048385381698608e-01 -2.121441215276718140e-01 2.441915869712829590e-01 -1.298396885395050049e-01 -3.720979019999504089e-02 1.614646241068840027e-02 2.580065131187438965e-01 2.859564423561096191e-01 1.553760021924972534e-01 -1.011702269315719604e-01 -3.453946709632873535e-01 -3.060243651270866394e-02 7.544663548469543457e-02 -4.693676903843879700e-02 -1.121718659996986389e-01 1.102909594774246216e-01 -1.880154609680175781e-01
2.428198009729385376e-01 1.320290118455886841e-01 2.192577719688415527e-01 9.025346487760543823e-02 -7.544235140085220337e-02 8.716632425785064697e-02 1.451674699783325195e-01 4.475685209035873413e-02 -1.395647674798965454e-01 -1.273110508918762207e-01 -8.201928436756134033e-02 1.469048559665679932e-01 -6.071034446358680725e-02 1.539456099271774292e-01 -5.857665464282035828e-02 9.564516134560108185e-03 -2.886128127574920654e-01 -5.347089841961860657e-02 -9.402206167578697205e-03 9.459552913904190063e-02 1.412085741758346558e-01 3.475833237171173096e-01 2.765088081359863281e-01 3.623764961957931519e-02 -1.716706752777099609e-01 -1.557231396436691284e-01 -1.318759322166442871e-01 -4.382312297821044922e-01 -3.779967725276947021e-01 1.175216510891914368e-01 -3.440479189157485962e-02 3.696154057979583740e-02
1.748027838766574860e-02 6.240531057119369507e-02 -1.716766208410263062e-01 3.488284051418304443e-01 -2.758290618658065796e-02 -3.484906852245330811e-01 2.626756429672241211e-01 -6.275696307420730591e-02 7.605892419815063477e-02 -1.436984241008758545e-01 -3.114063441753387451e-01 -2.444073557853698730e-01 -3.796553611755371094e-02 -1.782530546188354492e-01 -3.257022798061370850e-01 8.141915500164031982e-02 -1.111209243535995483e-01 4.194497689604759216e-02 3.565905615687370300e-02 8.447759598493576050e-02 7.758259773254394531e-02 1.413202285766601562e-01 3.344690203666687012e-01 3.200809061527252197e-01 -3.968563303351402283e-02 -1.033437103033065796e-01 -1.782806217670440674e-01 5.378933995962142944e-02 2.558787353336811066e-02 2.498331107199192047e-02 2.533431537449359894e-02 -9.355624020099639893e-02
4.035239666700363159e-02 3.528326153755187988e-01 5.545498803257942200e-02 6.804036349058151245e-02 1.185247972607612610e-01 -1.449957638978958130e-01 2.040619403123855591e-01 3.956731408834457397e-02 -2.798617184162139893e-01 -2.727105021476745605e-01 -8.425859361886978149e-02 -2.185155898332595825e-01 -2.747185342013835907e-02 -3.675733208656311035e-01 5.141526833176612854e-02 -1.574288159608840942e-01 -4.442003369331359863e-02 7.233873754739761353e-02 3.396137803792953491e-02 -1.479897052049636841e-01 1.496233940124511719e-01 2.063371837139129639e-01 1.948983408510684967e-02 -7.623361796140670776e-02 -2.214370518922805786e-01 -1.037279218435287476e-01 1.293090283870697021e-01 1.945796012878417969e-01 -1.637690961360931396e-01 5.978572368621826172e-02 1.716204285621643066e-01 3.760651350021362305e-01
-4.199576377868652344e-01 1.404377073049545288e-01 5.352026596665382385e-02 3.192009925842285156e-01 -2.788138389587402344e-01 5.663919821381568909e-02 5.734449997544288635e-02 -1.805500984191894531e-01 -2.416624277830123901e-01 1.857584416866302490e-01 -1.526689231395721436e-01 -6.768751144409179688e-02 -1.094688661396503448e-02 2.143543958663940430e-01 -1.409076452255249023e-01 9.392128139734268188e-02 -2.708180546760559082e-01 -7.993893325328826904e-02 5.258671194314956665e-02 -3.435523435473442078e-02 1.178225055336952209e-01 2.482506781816482544e-01 4.563451930880546570e-02 9.013653732836246490e-03 -2.750623822212219238e-01 -6.142892315983772278e-02 1.082128658890724182e-01 -2.804164886474609375e-01 6.188068166375160217e-02 2.208267897367477417e-01 -5.499947443604469299e-02 6.280908826738595963e-03
-1.105826720595359802e-01 5.045941472053527832e-02 4.320064559578895569e-02 1.653166413307189941e-01 -1.487759202718734741e-01 -4.592078924179077148e-01 3.641096651554107666e-01 9.318652749061584473e-02 -2.814530953764915466e-02 2.392514944076538086e-01 -6.905914098024368286e-02 -2.524464391171932220e-03 -9.614446014165878296e-02 1.491263508796691895e-01 -3.284481912851333618e-02 -7.094813138246536255e-02 -1.211491152644157410e-01 1.319235414266586304e-01 -1.303639262914657593e-01 5.363192781805992126e-02 -4.847410321235656738e-02 2.923336029052734375e-01 -7.149162888526916504e-02 1.354272663593292236e-01 -2.244558185338973999e-01 -2.470467537641525269e-01 -3.361754417419433594e-01 -4.430912062525749207e-02 -8.807682991027832031e-02 -1.341345012187957764e-01 1.188066974282264709e-01 -2.278006523847579956e-01
7.476817816495895386e-02 2.377999126911163330e-01 6.216393318027257919e-03 5.303349494934082031e-01 -1.237940117716789246e-01 -5.718393623828887939e-02 1.000517681241035461e-01 -7.443477213382720947e-02 -1.614206284284591675e-01 4.677125066518783569e-02 2.206455543637275696e-02 1.081552207469940186e-01 1.251693069934844971e-01 -1.460931152105331421e-01 -2.323799580335617065e-02 -1.711450070142745972e-01 -1.460686624050140381e-01 1.970402151346206665e-01 5.687135457992553711e-02 -2.700172066688537598e-01 3.993408381938934326e-02 3.852956891059875488e-01 1.913228444755077362e-02 -1.812990903854370117e-01 -9.859642386436462402e-02 4.321408458054065704e-03 -1.434151679277420044e-01 -9.267949312925338745e-02 9.597481042146682739e-02 1.767502725124359131e-02 3.775027990341186523e-01 -6.807926297187805176e-02
3.238821029663085938e-02 3.690815269947052002e-01 2.428997904062271118e-01 3.079926967620849609e-01 6.057617813348770142e-02 -6.450232863426208496e-02 1.693261563777923584e-01 2.109552621841430664e-01 -9.960977733135223389e-02 -1.262779980897903442e-01 -2.106740027666091919e-01 -2.026631981134414673e-01 1.556642651557922363e-01 -1.673147529363632202e-01 7.968808710575103760e-02 -8.107931166887283325e-02 -3.219571709632873535e-01 6.935141235589981079e-02 5.188245326280593872e-02 -6.246019527316093445e-02 2.046150267124176025e-01 3.216986358165740967e-02 -1.053701341152191162e-01 -4.256046935915946960e-02 -2.923277318477630615e-01 -1.525020748376846313e-01 8.016271144151687622e-02 1.260740458965301514e-01 3.457426652312278748e-02 3.271175920963287354e-01 -2.028685659170150757e-01 1.127694454044103622e-02
1.080734580755233765e-01 1.869378089904785156e-01 1.951104551553726196e-01 1.886878907680511475e-01 -3.166007399559020996e-01 -2.638428807258605957e-01 1.472530663013458252e-01 -1.075649335980415344e-01 -9.750554710626602173e-02 -2.704375796020030975e-02 1.794336587190628052e-01 -1.910530179738998413e-01 2.905979752540588379e-01 9.399165213108062744e-02 -1.352361775934696198e-02 -1.742402277886867523e-02 -1.758867800235748291e-01 8.517054840922355652e-03 -4.532406479120254517e-02 -1.710157245397567749e-01 -2.963831275701522827e-02 5.415731072425842285e-01 8.273060619831085205e-02 1.201589778065681458e-01 -2.551298439502716064e-01 -2.033360153436660767e-01 7.853002287447452545e-03 7.893635332584381104e-02 2.297675423324108124e-02 -8.845405280590057373e-02 1.594657264649868011e-02 6.919736415147781372e-02
3.172332048416137695e-02 2.473317384719848633e-01 6.569682061672210693e-02 7.388933748006820679e-02 -3.302787244319915771e-02 -1.908534467220306396e-01 -2.267394214868545532e-02 1.794182211160659790e-01 1.648837029933929443e-01 6.571915000677108765e-02 2.154282107949256897e-02 -4.202228412032127380e-02 2.944730594754219055e-02 1.195081621408462524e-01 -6.327057629823684692e-02 8.260885626077651978e-02 -5.464015007019042969e-01 2.122335731983184814e-01 -6.885363906621932983e-02 1.857982203364372253e-02 5.035105347633361816e-02 3.279732167720794678e-01 2.855570241808891296e-02 2.339477539062500000e-01 -9.835835546255111694e-02 -1.987033039331436157e-01 3.384263440966606140e-02 -7.802060246467590332e-02 -2.273767143487930298e-01 4.099915027618408203e-01 -2.060652151703834534e-02 8.468510210514068604e-02
-1.664171814918518066e-01 3.049885928630828857e-01 -4.087346792221069336e-02 3.121436834335327148e-01 5.362374940887093544e-04 -2.152110338211059570e-01 1.952138692140579224e-01 3.837075531482696533e-01 -1.671463847160339355e-01 -1.981710344552993774e-01 1.070691198110580444e-01 3.963029012084007263e-02 -8.943338692188262939e-02 -9.729407727718353271e-02 -1.536886543035507202e-01 6.752818077802658081e-02 7.356118410825729370e-02 -2.009751349687576294e-01 2.911424823105335236e-02 -1.723444461822509766e-01 -4.750698432326316833e-02 3.567051887512207031e-01 -1.684720069169998169e-01 1.099162995815277100e-01 -1.984843313694000244e-01 -2.550453245639801025e-01 -1.638875454664230347e-01 -7.956362515687942505e-02 -7.274958491325378418e-02 -5.355869885534048080e-03 -1.564339250326156616e-01 9.433658421039581299e-02
-1.891812682151794434e-01 1.966834813356399536e-01 -3.729922696948051453e-02 2.510694563388824463e-01 6.594561040401458740e-02 5.384882912039756775e-02 1.203287169337272644e-01 -2.307390561327338219e-03 -3.029175698757171631e-01 -3.572891000658273697e-03 -9.042288362979888916e-02 1.025032475590705872e-01 -3.074420988559722900e-01 1.581891253590583801e-02 -1.505431532859802246e-01 -1.278033666312694550e-02 -2.641870677471160889e-01 -2.376694083213806152e-01 -2.103049606084823608e-01 -4.013516474515199661e-03 1.260100901126861572e-01 3.848425447940826416e-01 -1.198788285255432129e-01 2.100792229175567627e-01 -2.678197622299194336e-01 -8.460291475057601929e-02 -2.681838870048522949e-01 -2.250614762306213379e-01 1.129655614495277405e-01 4.193468764424324036e-02 -9.167137555778026581e-03 -4.729851335287094116e-02
3.499360382556915283e-01 2.734102606773376465e-01 -1.653812266886234283e-02 2.185991853475570679e-01 -1.420199573040008545e-01 -1.641595065593719482e-01 1.600296050310134888e-01 -3.221410792320966721e-03 -1.351768970489501953e-01 -1.281500756740570068e-01 6.557869166135787964e-02 -1.136494241654872894e-02 8.850085735321044922e-02 7.925655692815780640e-02 -1.752421408891677856e-01 1.283233314752578735e-01 -2.335018515586853027e-01 3.020076453685760498e-01 -2.799248397350311279e-01 1.626774072647094727e-01 -6.967973709106445312e-02 7.840822637081146240e-02 7.941175252199172974e-02 3.345135226845741272e-02 7.576088886708021164e-03 -3.130352497100830078e-01 -1.103303059935569763e-01 -3.194813132286071777e-01 -1.368335634469985962e-01 2.505590319633483887e-01 7.726188749074935913e-02 1.132904738187789917e-01
-2.169542312622070312e-01 2.754558622837066650e-01 5.224400199949741364e-03 2.635046541690826416e-01 7.960060238838195801e-02 -3.216885924339294434e-01 1.408737748861312866e-01 2.321727275848388672e-01 5.943601205945014954e-02 -7.430313527584075928e-02 -1.127672865986824036e-01 -3.452348411083221436e-01 -4.112020879983901978e-02 7.139343023300170898e-02 -5.043010786175727844e-02 2.338298261165618896e-01 -3.088715486228466034e-02 -1.448954343795776367e-01 -1.165867969393730164e-01 -1.827363371849060059e-01 3.648764193058013916e-01 1.978677362203598022e-01 1.489255279302597046e-01 -2.727375328540802002e-01 -7.069183140993118286e-02 -1.774332374334335327e-01 5.250579863786697388e-02 7.409734278917312622e-02 -8.178664743900299072e-02 1.252568215131759644e-01 1.137347370386123657e-01 -3.511560708284378052e-02
-2.833296312019228935e-03 2.306618839502334595e-01 2.642557024955749512e-01 1.104552745819091797e-01 -2.468517422676086426e-01 -3.179738819599151611e-01 4.446421861648559570e-01 -1.231571882963180542e-01 -1.764878332614898682e-01 1.910421811044216156e-02 1.973466426134109497e-01 -1.693639308214187622e-01 -3.169878944754600525e-02 -7.536471635103225708e-02 1.090671196579933167e-01 -1.827564206905663013e-03 -2.542976140975952148e-01 -2.080081216990947723e-02 -5.693712458014488220e-02 1.083575114607810974e-01 -7.955186069011688232e-02 1.346756219863891602e-01 -5.748383700847625732e-02 -1.003937199711799622e-01 -3.885815441608428955e-01 -1.927333176136016846e-01 5.597684066742658615e-04 1.593636721372604370e-01 1.832220330834388733e-02 -1.091967672109603882e-01 1.667530983686447144e-01 -2.396411262452602386e-02
-2.064059972763061523e-01 2.330309152603149414e-01 -8.257335983216762543e-03 2.321519851684570312e-01 -3.400390967726707458e-02 -1.661869138479232788e-01 1.308127492666244507e-01 -5.120863765478134155e-02 -6.788938492536544800e-02 -2.036257684230804443e-01 -2.340431660413742065e-01 -1.752348989248275757e-02 1.466727256774902344e-01 -9.883078932762145996e-02 -3.850711882114410400e-01 -1.066079288721084595e-01 -2.448569536209106445e-01 1.591075360774993896e-01 1.596945822238922119e-01 1.651128828525543213e-01 -4.738839343190193176e-03 2.386591583490371704e-01 9.923248738050460815e-02 -1.198105365037918091e-01 -1.625575423240661621e-01 -3.989649936556816101e-02 4.015420079231262207e-01 8.435278385877609253e-02 -2.355456203222274780e-01 6.525278091430664062e-02 2.797061577439308167e-02 1.800930351018905640e-01
-1.236867159605026245e-01 2.435090094804763794e-01 3.065810203552246094e-01 -5.025114864110946655e-02 -5.766990035772323608e-02 4.222736135125160217e-02 3.486323058605194092e-01 5.487794429063796997e-02 -3.746974766254425049e-01 -2.996346652507781982e-01 -7.082361727952957153e-02 -1.042864248156547546e-01 1.377477794885635376e-01 -9.568951278924942017e-02 -2.769559249281883240e-02 -1.126121506094932556e-01 1.489901840686798096e-01 -1.272030621767044067e-01 1.652543246746063232e-01 -2.756676077842712402e-01 5.269443616271018982e-02 2.373028546571731567e-01 1.924591511487960815e-01 2.632388174533843994e-01 -8.298504352569580078e-02 -2.687362134456634521e-01 -9.906804561614990234e-02 3.691206872463226318e-02 -3.834344074130058289e-02 -4.323930945247411728e-03 -1.075108796358108521e-01 -3.372830897569656372e-02
-1.961235851049423218e-01 1.390431523323059082e-01 5.546551942825317383e-02 1.364539712667465210e-01 2.141752280294895172e-02 9.220606088638305664e-02 2.269280701875686646e-01 2.333121299743652344e-01 -3.232536315917968750e-01 -4.318206012248992920e-02 5.385413765907287598e-02 -4.313727468252182007e-02 -1.385876685380935669e-01 7.619625423103570938e-03 -3.286348581314086914e-01 -3.899536132812500000e-01 1.802240759134292603e-01 1.741798967123031616e-01 2.127013057470321655e-01 -7.612694799900054932e-02 1.454397886991500854e-01 2.309153974056243896e-01 2.217973768711090088e-01 -2.161754760891199112e-03 -1.737033575773239136e-01 3.017044393345713615e-03 -2.590698897838592529e-01 -1.951245218515396118e-01 -6.735492497682571411e-02 -5.821666121482849121e-02 -7.461338303983211517e-03 1.851557791233062744e-01
-8.898134529590606689e-02 1.284945905208587646e-01 -1.162854209542274475e-01 2.622977197170257568e-01 -9.896376170217990875e-03 7.288789749145507812e-02 2.109359353780746460e-01 -1.171337217092514038e-01 -1.248641908168792725e-01 2.761184573173522949e-01 -2.085720300674438477e-01 8.103934675455093384e-02 3.566028550267219543e-02 -1.378351897001266479e-01 8.052444458007812500e-02 -3.187589114531874657e-03 1.282314304262399673e-02 -9.948111325502395630e-02 -1.986938565969467163e-01 6.214959174394607544e-02 3.868932127952575684e-01 3.020044267177581787e-01 -8.166765794157981873e-03 -4.274167492985725403e-02 -3.248971104621887207e-01 -9.872494637966156006e-02 -4.428786039352416992e-02 -2.854033410549163818e-01 2.455687671899795532e-01 1.623754054307937622e-01 1.063821762800216675e-01 2.608834505081176758e-01
-2.950688004493713379e-01 2.608068287372589111e-01 -1.825295388698577881e-02 1.839158684015274048e-01 -1.087621152400970459e-01 -1.078269928693771362e-01 2.251046001911163330e-01 -6.131132319569587708e-02 -3.787309825420379639e-01 2.894304692745208740e-01 1.110779494047164917e-02 6.951347738504409790e-02 2.502671442925930023e-02 1.502867490053176880e-01 -1.516104042530059814e-01 -2.865383867174386978e-03 -6.938976794481277466e-02 -2.700233459472656250e-01 -2.984965220093727112e-02 -1.142272204160690308e-01 2.932200729846954346e-01 1.997804045677185059e-01 1.369306119158864021e-03 9.190370887517929077e-02 -3.691767528653144836e-02 -2.630595862865447998e-01 2.545046806335449219e-01 -1.231555268168449402e-01 -2.026015222072601318e-01 1.758085340261459351e-01 -7.069174200296401978e-02 3.222784399986267090e-02
-1.666024625301361084e-01 5.109613016247749329e-02 3.563025966286659241e-03 1.874120086431503296e-01 8.690422028303146362e-02 -2.444075793027877808e-01 1.860211044549942017e-01 -1.759005188941955566e-01 -2.337098717689514160e-01 -3.457753732800483704e-02 3.554069250822067261e-02 1.926423758268356323e-01 2.800210416316986084e-01 1.080947369337081909e-01 -9.141478687524795532e-02 -2.286340296268463135e-01 -2.558847963809967041e-01 2.301015257835388184e-01 2.038053469732403755e-03 1.845487952232360840e-01 9.988489747047424316e-02 2.242281585931777954e-01 1.261135935783386230e-01 2.055789381265640259e-01 -1.031471267342567444e-01 -1.673563718795776367e-01 -1.360890716314315796e-01 1.614556908607482910e-01 -2.668281197547912598e-01 1.863258630037307739e-01 1.232573091983795166e-01 2.854758501052856445e-01
-2.727272212505340576e-01 1.873648315668106079e-01 5.066306889057159424e-02 -2.384774573147296906e-02 -1.843881607055664062e-01 -1.306964457035064697e-01 2.951026558876037598e-01 2.458307445049285889e-01 1.207860484719276428e-01 -8.128549158573150635e-02 -9.224180132150650024e-02 -1.813616044819355011e-02 -1.856901794672012329e-01 1.823174506425857544e-01 1.499765813350677490e-01 6.084399670362472534e-02 -3.547405600547790527e-01 5.038923770189285278e-02 -1.317880451679229736e-01 -1.090218424797058105e-01 3.381439745426177979e-01 5.691438540816307068e-02 1.358835846185684204e-01 -8.748172223567962646e-02 5.620688945055007935e-02 -3.115497231483459473e-01 -2.546866834163665771e-01 -6.703657656908035278e-02 4.134590551257133484e-02 1.928858757019042969e-01 3.901237249374389648e-02 2.312588840723037720e-01
4.761730134487152100e-02 3.234338462352752686e-01 1.818211823701858521e-01 3.977090120315551758e-01 -2.524678409099578857e-01 4.038025811314582825e-02 3.056012094020843506e-01 2.358601093292236328e-01 9.595179557800292969e-02 -4.778050817549228668e-03 -1.229724511504173279e-01 1.001254618167877197e-01 1.033153459429740906e-01 -5.852212756872177124e-02 -4.359567165374755859e-02 9.569165110588073730e-02 1.745067536830902100e-02 2.988657057285308838e-01 -3.891912475228309631e-02 -4.219972994178533554e-03 2.599914073944091797e-01 2.151640206575393677e-01 1.658101677894592285e-01 -1.335174888372421265e-01 5.222257226705551147e-02 2.874921634793281555e-02 -2.120338752865791321e-02 1.027214154601097107e-01 -2.418739795684814453e-01 2.687759399414062500e-01 1.460090577602386475e-01 -1.047857627272605896e-01
-1.384751219302415848e-02 3.004223406314849854e-01 -1.316639930009841919e-01 -8.708412945270538330e-02 4.441012442111968994e-02 -3.190198168158531189e-02 5.660655349493026733e-02 1.266159564256668091e-01 -4.912847280502319336e-02 -9.216633439064025879e-02 2.747298451140522957e-03 1.210071593523025513e-01 1.396598964929580688e-01 -1.490621864795684814e-01 -4.163686335086822510e-01 1.513030976057052612e-01 -3.731373548507690430e-01 2.390677034854888916e-01 -2.221876531839370728e-01 -1.398745924234390259e-01 1.018570587038993835e-01 3.079947829246520996e-01 3.283936157822608948e-02 1.807456719689071178e-03 -6.203432008624076843e-02 -7.623309642076492310e-02 4.317273572087287903e-02 1.084073856472969055e-01 -3.583325445652008057e-01 1.899591386318206787e-01 1.977002918720245361e-01 -1.972156390547752380e-02
1.090419366955757141e-01 3.063581585884094238e-01 1.866000443696975708e-01 -4.427732434123754501e-03 7.590576261281967163e-02 -3.769005537033081055e-01 2.739569544792175293e-01 2.496946603059768677e-02 -6.201871111989021301e-02 -1.570643782615661621e-01 2.028569877147674561e-01 -1.427564918994903564e-01 9.448080509901046753e-02 5.672693718224763870e-03 -9.320010989904403687e-02 1.186382621526718140e-01 -1.196335651911795139e-03 -1.722487621009349823e-02 4.813569784164428711e-02 -3.773637861013412476e-02 3.936608433723449707e-01 2.489714473485946655e-01 7.078035920858383179e-02 2.498766779899597168e-01 -3.018670976161956787e-01 -1.750703901052474976e-01 -1.811157763004302979e-01 8.280032873153686523e-02 1.284326612949371338e-01 1.260941028594970703e-01 -1.664353311061859131e-01 -6.470894068479537964e-02
-2.820227742195129395e-01 1.528911106288433075e-02 -5.283291265368461609e-02 3.052824735641479492e-01 -2.293049246072769165e-01 -9.896306693553924561e-02 3.628651797771453857e-01 2.842893898487091064e-01 7.099484652280807495e-02 -8.315468579530715942e-02 -9.699472039937973022e-02 -1.731681376695632935e-01 -5.985362455248832703e-03 1.920131221413612366e-02 -4.782756045460700989e-02 1.376193463802337646e-01 -2.077476084232330322e-01 -5.582298338413238525e-02 -3.785406351089477539e-01 -2.277889847755432129e-01 2.919171750545501709e-01 1.054459363222122192e-01 8.948938548564910889e-02 -1.723156273365020752e-01 9.520889073610305786e-02 -1.699987947940826416e-01 1.456111818552017212e-01 -1.910237967967987061e-02 -1.007360965013504028e-01 1.336625814437866211e-01 1.155397146940231323e-01 2.645977539941668510e-03
4.884689673781394958e-02 2.806361615657806396e-01 5.424322932958602905e-02 1.062645018100738525e-01 -7.066081464290618896e-02 -2.366279065608978271e-01 -5.271160230040550232e-02 1.527774482965469360e-01 -2.118862420320510864e-01 8.928885310888290405e-02 -9.862929582595825195e-02 2.407250404357910156e-01 1.562026794999837875e-03 3.311413824558258057e-01 -2.372837215662002563e-01 5.662982910871505737e-02 -4.784336388111114502e-01 9.612274169921875000e-02 8.667744696140289307e-02 -4.550375416874885559e-02 1.185926049947738647e-01 2.402046024799346924e-01 -1.761900633573532104e-01 1.414133142679929733e-02 -1.644010692834854126e-01 4.926105029881000519e-03 1.135177072137594223e-02 -1.914952844381332397e-01 -6.359166651964187622e-02 3.300012648105621338e-01 -1.248729601502418518e-02 -1.123937778174877167e-02
1.657596230506896973e-02 2.495440244674682617e-01 1.537895202636718750e-01 -6.923561915755271912e-03 -2.914232313632965088e-01 -6.219274550676345825e-02 1.630223244428634644e-01 1.061840653419494629e-01 -1.509039700031280518e-01 -3.036146461963653564e-01 1.084347441792488098e-01 -7.771100103855133057e-02 -2.996102347970008850e-02 -4.747654795646667480e-01 -7.820065319538116455e-02 -5.010236427187919617e-02 -2.195129692554473877e-01 8.094955235719680786e-02 1.754314750432968140e-01 -9.248096495866775513e-02 1.984492242336273193e-01 1.858466565608978271e-01 2.657833993434906006e-01 2.222356945276260376e-01 1.077500730752944946e-02 -1.676802784204483032e-01 -1.814741790294647217e-01 1.118414327502250671e-01 -1.127218548208475113e-02 1.310107856988906860e-01 1.195822209119796753e-01 1.617011278867721558e-01
-7.468079030513763428e-02 7.792041637003421783e-03 -1.015379354357719421e-01 1.804831624031066895e-01 1.207129508256912231e-01 -9.820824861526489258e-02 3.795654475688934326e-01 1.530868858098983765e-01 -3.033190369606018066e-01 1.697281152009963989e-01 -5.020265281200408936e-02 4.860417917370796204e-02 -1.224039196968078613e-01 1.934436112642288208e-01 3.060040436685085297e-02 -1.974401772022247314e-01 -3.183279931545257568e-01 2.848863005638122559e-01 -1.576865762472152710e-01 -2.588533423840999603e-02 2.291826158761978149e-01 1.534076035022735596e-01 2.764603793621063232e-01 2.051344513893127441e-01 -1.278877407312393188e-01 -9.945398569107055664e-02 -8.506934344768524170e-02 2.745589055120944977e-02 -3.760991245508193970e-02 -2.227182239294052124e-01 1.081659495830535889e-01 -2.054005116224288940e-01
-3.622341901063919067e-02 8.542328327894210815e-02 6.414365023374557495e-02 4.771488904953002930e-01 -1.048073843121528625e-01 -1.453717797994613647e-01 2.196757048368453979e-01 -2.540609985589981079e-02 3.940097987651824951e-02 1.675752550363540649e-01 -2.004148215055465698e-01 2.020827680826187134e-01 -1.698919236660003662e-01 -4.312882199883460999e-02 -2.205317467451095581e-01 -3.885062038898468018e-02 1.477072853595018387e-02 1.703914999961853027e-01 -4.612429812550544739e-02 -3.033233284950256348e-01 4.592186212539672852e-01 1.726871579885482788e-01 1.402912437915802002e-01 2.639290317893028259e-02 -1.540760397911071777e-01 1.359522938728332520e-01 3.993107751011848450e-02 -6.484284996986389160e-02 2.726726606488227844e-02 1.112989261746406555e-01 -1.744864434003829956e-01 -1.049649640917778015e-01
-8.381585776805877686e-02 2.302762567996978760e-01 6.270568072795867920e-02 1.185320988297462463e-01 -2.271399646997451782e-01 1.931879967451095581e-01 3.727032542228698730e-01 1.599990874528884888e-01 -1.664714366197586060e-01 -1.122855395078659058e-01 -2.481950521469116211e-01 -2.082944065332412720e-01 2.811492234468460083e-02 -1.202506646513938904e-01 9.057720005512237549e-02 5.394934862852096558e-02 -6.998999416828155518e-02 3.505818545818328857e-01 -1.470044106245040894e-01 -1.825191378593444824e-01 2.412766665220260620e-01 2.119553089141845703e-01 9.639664553105831146e-03 1.834313720464706421e-01 1.729014366865158081e-01 -7.750526815652847290e-02 -6.581444293260574341e-02 9.253846108913421631e-02 -1.120252609252929688e-01 1.984728733077645302e-03 3.270644247531890869e-01 9.455119818449020386e-02
-3.221663832664489746e-01 2.299681305885314941e-01 1.593648940324783325e-01 5.585848540067672729e-02 -2.510043382644653320e-01 -6.678219884634017944e-02 7.123470306396484375e-02 9.323973953723907471e-02 -1.971762180328369141e-01 2.000524997711181641e-01 1.579435914754867554e-01 2.515002898871898651e-02 -8.139372617006301880e-02 -2.140759117901325226e-02 -2.647896707057952881e-01 1.543282568454742432e-01 -1.130646094679832458e-02 -1.889548599720001221e-01 -2.978449165821075439e-01 3.377312049269676208e-02 -9.087792597711086273e-03 4.396691322326660156e-01 -3.412571176886558533e-02 -2.425631880760192871e-01 -2.117035724222660065e-02 -1.131194904446601868e-01 -1.880418043583631516e-03 -2.209141999483108521e-01 -1.756965667009353638e-01 6.789685785770416260e-02 1.749622523784637451e-01 1.444436609745025635e-01
-3.112490102648735046e-02 2.344005703926086426e-01 -1.717358455061912537e-02 8.385740965604782104e-02 1.118210330605506897e-01 1.323473900556564331e-01 2.318564355373382568e-01 2.906009554862976074e-01 -2.105034738779067993e-01 1.374608874320983887e-01 1.270286440849304199e-01 1.081134229898452759e-01 2.931805141270160675e-02 -5.419535189867019653e-02 -1.687227785587310791e-01 -9.337550401687622070e-02 -1.782787442207336426e-01 4.800529778003692627e-02 1.206671670079231262e-01 1.635088585317134857e-02 3.777117133140563965e-01 1.843969076871871948e-01 -1.734153181314468384e-02 -5.277305096387863159e-02 -3.583859801292419434e-01 1.610319614410400391e-01 -5.622576922178268433e-02 -1.689643710851669312e-01 -2.733811736106872559e-01 4.569737240672111511e-03 2.888479530811309814e-01 -2.521434128284454346e-01
-1.694650948047637939e-01 2.977546155452728271e-01 1.149529591202735901e-01 2.387648820877075195e-01 -3.632082417607307434e-02 -9.852836281061172485e-02 2.792137265205383301e-01 1.101511418819427490e-01 6.677054334431886673e-03 1.276955306529998779e-01 -2.383914589881896973e-01 -9.280505776405334473e-02 3.262170851230621338e-01 1.003826484084129333e-01 3.184691071510314941e-02 -1.676305979490280151e-01 7.718940079212188721e-02 -3.996957093477249146e-02 -3.111435174942016602e-01 -2.853238582611083984e-01 2.128463834524154663e-01 2.025603652000427246e-01 3.437637910246849060e-02 1.233010664582252502e-01 -1.225196495652198792e-01 -2.793921716511249542e-02 -1.126570701599121094e-01 3.110251128673553467e-01 -3.950728476047515869e-02 -5.493143573403358459e-02 -1.296367645263671875e-01 2.208597809076309204e-01
-8.895281702280044556e-03 1.008810661733150482e-02 1.990088373422622681e-01 1.103855147957801819e-01 -1.590190455317497253e-02 -3.771979361772537231e-02 2.607143223285675049e-01 -8.051574975252151489e-02 -1.538275480270385742e-01 -3.704751143231987953e-03 -5.900181084871292114e-02 -6.577442586421966553e-02 -2.246994990855455399e-03 5.311550572514533997e-02 -3.704065084457397461e-01 -3.915702700614929199e-01 6.800158321857452393e-02 2.253160923719406128e-01 4.075617063790559769e-03 2.778463661670684814e-01 2.591514885425567627e-01 2.563943564891815186e-01 9.895637631416320801e-02 9.463065117597579956e-02 -7.802771031856536865e-02 1.319349044933915138e-03 -3.403591215610504150e-01 -2.043385654687881470e-01 -2.555042803287506104e-01 5.239641293883323669e-02 5.852020159363746643e-02 1.663362085819244385e-01
-2.231386601924896240e-01 3.345739543437957764e-01 -2.370395231992006302e-03 -1.091203540563583374e-01 -2.474359720945358276e-01 -1.169242411851882935e-01 2.613945901393890381e-01 -5.283343791961669922e-02 -1.302645653486251831e-01 3.327139317989349365e-01 3.166755288839340210e-02 2.614669203758239746e-01 -1.358644366264343262e-01 1.047777906060218811e-01 4.175038635730743408e-02 -8.913921564817428589e-02 -1.228151768445968628e-01 -1.130043789744377136e-01 -1.236832514405250549e-01 -1.896933466196060181e-01 3.109453320503234863e-01 2.450767308473587036e-01 -5.785736441612243652e-02 1.950434744358062744e-01 -7.365779578685760498e-02 -2.450142651796340942e-01 1.661936342716217041e-01 -1.920231878757476807e-01 -9.248270653188228607e-03 9.667642414569854736e-02 -8.414387702941894531e-02 1.429837346076965332e-01
2.422525919973850250e-02 9.767441451549530029e-02 2.109635621309280396e-02 2.667055726051330566e-01 3.105245158076286316e-02 -1.355056464672088623e-01 7.320187985897064209e-02 -2.032580822706222534e-01 -1.828211396932601929e-01 6.657698005437850952e-02 1.790070384740829468e-01 8.020710945129394531e-02 7.452303171157836914e-02 7.671261578798294067e-02 1.631209105253219604e-01 -4.050020501017570496e-02 -2.065579742193222046e-01 1.129431724548339844e-01 -2.043532431125640869e-01 -3.165802955627441406e-01 4.119924306869506836e-01 2.282432168722152710e-01 -7.801306899636983871e-03 7.583222538232803345e-02 -3.785449564456939697e-01 -3.367383778095245361e-01 -6.221323274075984955e-03 5.574928596615791321e-02 -1.562232673168182373e-01 -3.287401795387268066e-02 1.608523726463317871e-01 5.677673500031232834e-03
2.284066379070281982e-02 2.285102158784866333e-01 -9.507062286138534546e-02 4.770413506776094437e-03 -2.434592247009277344e-01 -1.988225430250167847e-01 3.450223207473754883e-01 -9.766702353954315186e-02 8.218161016702651978e-02 -6.131743267178535461e-02 -4.329270869493484497e-02 7.235337793827056885e-02 -2.043735384941101074e-01 -5.909710377454757690e-02 -2.163246870040893555e-01 -4.122411087155342102e-02 -1.631855517625808716e-01 3.921192884445190430e-01 -2.721693217754364014e-01 -8.134134113788604736e-02 -1.622162908315658569e-01 2.366948723793029785e-01 1.015367060899734497e-01 2.028977721929550171e-01 -3.274730220437049866e-02 -3.665437996387481689e-01 -8.402524888515472412e-02 -1.766178905963897705e-01 -1.489218026399612427e-01 -7.310396432876586914e-02 -4.111148789525032043e-02 -4.062081873416900635e-02
-8.978323638439178467e-02 4.383336901664733887e-01 -3.616166859865188599e-02 2.614053785800933838e-01 1.917547583580017090e-01 -9.454847127199172974e-02 1.161854565143585205e-01 4.222982227802276611e-01 -2.023215144872665405e-01 1.044613122940063477e-01 -2.081455588340759277e-01 1.036762520670890808e-01 8.667194098234176636e-02 -1.956819146871566772e-01 -1.279332786798477173e-01 -2.402062863111495972e-01 -1.626058816909790039e-01 -1.201790496706962585e-01 5.880147218704223633e-02 -8.522911369800567627e-02 2.201006934046745300e-02 1.109425127506256104e-01 3.024719357490539551e-01 -6.913211941719055176e-02 -7.737401127815246582e-02 -1.062341034412384033e-01 -1.589860022068023682e-01 7.874188013374805450e-03 5.565051361918449402e-02 -5.023484304547309875e-02 1.884079724550247192e-01 -1.497784256935119629e-01
8.408166468143463135e-02 2.533330023288726807e-01 -1.502144932746887207e-01 -9.362719953060150146e-02 -2.908721864223480225e-01 -1.441608816385269165e-01 4.605570733547210693e-01 -9.216947853565216064e-02 9.350127726793289185e-02 -1.224809363484382629e-01 -1.255521178245544434e-01 -2.764895558357238770e-01 -2.546548843383789062e-01 1.106309741735458374e-01 -9.879258275032043457e-02 -1.315002888441085815e-01 -1.979018449783325195e-01 -4.910604655742645264e-02 -2.639850378036499023e-01 9.332993626594543457e-02 3.249752894043922424e-02 2.275855988264083862e-01 8.963267505168914795e-02 -1.639064252376556396e-01 -1.340122967958450317e-01 -6.898263096809387207e-02 -8.733424358069896698e-03 1.387248039245605469e-01 -1.727913022041320801e-01 1.446204483509063721e-01 2.069549709558486938e-01 8.924109488725662231e-02
-4.704194515943527222e-02 3.359507322311401367e-01 -4.780772700905799866e-02 -8.103454113006591797e-02 -4.640344530344009399e-02 -2.071324586868286133e-01 2.684794664382934570e-01 1.827713102102279663e-02 -4.563263952732086182e-01 -5.469232425093650818e-02 -3.165398165583610535e-02 -2.416301704943180084e-02 -8.688991889357566833e-03 -1.988927572965621948e-01 4.371658340096473694e-02 -1.296205669641494751e-01 -6.845624744892120361e-02 1.629311442375183105e-01 -7.867822051048278809e-02 -1.451800465583801270e-01 6.166088953614234924e-02 7.231773436069488525e-02 1.926773041486740112e-01 -1.043523550033569336e-01 -2.536804787814617157e-02 -1.915119886398315430e-01 -3.093986511230468750e-01 2.766622602939605713e-01 -2.357829362154006958e-01 1.545177400112152100e-01 2.693580687046051025e-01 1.014063358306884766e-01
4.430030286312103271e-02 2.381379008293151855e-01 1.612815111875534058e-01 9.856943041086196899e-02 6.324833631515502930e-02 -3.598772287368774414e-01 5.068314671516418457e-01 8.251795917749404907e-02 -8.061080425977706909e-02 1.499230228364467621e-02 2.753267288208007812e-01 -1.437989920377731323e-01 -1.934520304203033447e-01 -1.185196340084075928e-01 1.480745971202850342e-01 2.774345502257347107e-02 -2.679975926876068115e-01 -1.137051582336425781e-01 -1.501787006855010986e-01 1.328114569187164307e-01 5.284006707370281219e-03 1.398490816354751587e-01 2.330844551324844360e-01 5.099919438362121582e-02 -1.924230009317398071e-01 -1.441330611705780029e-01 6.312231719493865967e-02 1.906966418027877808e-01 -1.611536443233489990e-01 -5.575962737202644348e-02 1.014090725220739841e-03 -4.835679382085800171e-02
-2.400628104805946350e-02 1.100779473781585693e-01 2.119394242763519287e-01 1.482257992029190063e-01 -2.130553871393203735e-01 -1.827926933765411377e-01 3.648325800895690918e-01 3.628266751766204834e-01 -6.544955074787139893e-02 9.780966490507125854e-02 -1.619464755058288574e-01 -1.333869993686676025e-01 1.619780510663986206e-01 2.012603171169757843e-02 2.115004137158393860e-02 -2.357704490423202515e-01 -2.168502509593963623e-01 3.710689023137092590e-02 -1.056472659111022949e-01 1.179660707712173462e-01 2.460040897130966187e-01 -5.716147832572460175e-03 2.346028536558151245e-01 -1.806639730930328369e-01 -3.757464140653610229e-02 1.965396665036678314e-02 -3.130308119580149651e-03 3.488946706056594849e-02 -9.325437247753143311e-02 3.326456248760223389e-01 2.149139344692230225e-01 -2.145925313234329224e-01
-1.650230586528778076e-01 7.264802604913711548e-02 2.188166230916976929e-01 5.404965206980705261e-02 4.549612477421760559e-02 1.881349235773086548e-01 3.740393817424774170e-01 1.765454709529876709e-01 -1.037391200661659241e-01 -1.163786798715591431e-01 -1.320583187043666840e-02 -2.739371061325073242e-01 1.454188115894794464e-02 -2.545302212238311768e-01 9.912643581628799438e-02 -1.128300651907920837e-01 -2.197108417749404907e-02 1.168007999658584595e-01 -7.362061878666281700e-04 -1.301065459847450256e-02 5.564341787248849869e-03 1.265781372785568237e-01 2.944673895835876465e-01 9.642388671636581421e-02 -4.024534523487091064e-01 -2.785526402294635773e-02 -7.250152528285980225e-02 -1.110536903142929077e-01 -1.258395612239837646e-01 9.295219928026199341e-02 -7.975973933935165405e-02 4.284222424030303955e-01
-1.326214075088500977e-01 2.323784381151199341e-01 1.339284330606460571e-01 2.856852710247039795e-01 1.709027290344238281e-01 -3.269553557038307190e-02 7.667535543441772461e-02 7.534661889076232910e-02 -5.726284906268119812e-02 -5.957501009106636047e-02 2.642461331561207771e-03 -1.374742239713668823e-01 1.349114626646041870e-01 1.910739988088607788e-01 -3.606271743774414062e-01 -2.484924644231796265e-01 7.400032132863998413e-02 1.666624695062637329e-01 -1.600534617900848389e-01 1.319593489170074463e-01 1.481450498104095459e-01 1.843500733375549316e-01 1.358218141831457615e-03 -1.833506822586059570e-01 -1.434411108493804932e-01 -1.874654442071914673e-01 -3.861230909824371338e-01 -7.398895174264907837e-02 -3.097113668918609619e-01 7.334465626627206802e-04 1.251874715089797974e-01 1.645274907350540161e-01
-1.027329266071319580e-01 4.245929121971130371e-01 1.472098380327224731e-01 -1.814870089292526245e-01 -4.850085079669952393e-02 -1.922208517789840698e-01 8.828475326299667358e-02 -5.372328311204910278e-02 -3.053950667381286621e-01 3.959116041660308838e-01 -1.546055823564529419e-01 6.074836850166320801e-02 1.105927303433418274e-01 4.539952054619789124e-02 -2.717087566852569580e-01 -3.255969658493995667e-02 -1.529944688081741333e-01 -1.973140090703964233e-01 -1.761314459145069122e-02 4.938373714685440063e-02 1.801427304744720459e-01 2.704674005508422852e-01 7.361430674791336060e-02 2.813827395439147949e-01 4.593979567289352417e-02 -3.332243859767913818e-02 -3.387655317783355713e-02 -2.273459434509277344e-01 -1.344125568866729736e-01 8.957261592149734497e-02 1.783924549818038940e-02 6.513866595923900604e-03
1.168698146939277649e-01 3.394594788551330566e-01 1.649828813970088959e-02 2.865117788314819336e-01 -5.258997529745101929e-02 7.282202690839767456e-02 1.070862114429473877e-01 -2.363431751728057861e-01 -3.091603815555572510e-01 -4.135526716709136963e-02 -2.041141875088214874e-02 5.178784951567649841e-03 9.591130167245864868e-02 -2.360223084688186646e-01 -1.589729487895965576e-01 1.245505642145872116e-02 -1.045304723083972931e-02 2.295192331075668335e-02 7.053963094949722290e-02 -9.396616369485855103e-03 1.597663760185241699e-01 3.238537609577178955e-01 1.957110911607742310e-01 8.047567307949066162e-02 -2.242857217788696289e-01 -2.258081436157226562e-01 -1.895207613706588745e-01 -3.103618919849395752e-01 1.553177833557128906e-01 2.292443960905075073e-01 -1.845261901617050171e-01 1.173959486186504364e-02
-1.134975254535675049e-01 2.824507951736450195e-01 7.261737436056137085e-02 2.353482991456985474e-01 -2.215484529733657837e-01 -2.614032626152038574e-01 4.862459748983383179e-02 -1.712005287408828735e-01 -3.062382042407989502e-01 7.472569495439529419e-02 -8.835143595933914185e-02 -1.784507632255554199e-01 2.545874118804931641e-01 -1.325676739215850830e-01 -3.817186877131462097e-02 1.666596904397010803e-02 -1.790009737014770508e-01 -7.971086353063583374e-02 -1.847544610500335693e-01 9.227605164051055908e-02 2.886599898338317871e-01 1.160198375582695007e-01 8.124881237745285034e-02 9.742935001850128174e-02 -6.794986873865127563e-02 8.324654400348663330e-02 -1.113034039735794067e-02 -4.331146478652954102e-01 1.507872641086578369e-01 -4.415757209062576294e-02 -6.093915551900863647e-02 2.299245744943618774e-01
1.021637544035911560e-01 2.618476450443267822e-01 1.734938025474548340e-01 -1.608535498380661011e-01 -2.858800590038299561e-01 -2.639417350292205811e-01 3.469563424587249756e-01 8.050279319286346436e-02 2.917343517765402794e-03 -5.502577871084213257e-02 -8.687262237071990967e-02 -1.193523854017257690e-01 -1.713894903659820557e-01 -1.990646868944168091e-02 9.682689607143402100e-02 -4.463681206107139587e-02 -2.043141722679138184e-01 4.324296489357948303e-02 -2.594107687473297119e-01 1.540051400661468506e-01 1.314132660627365112e-01 2.328404337167739868e-01 1.711964607238769531e-01 4.396206885576248169e-02 -2.251684516668319702e-01 -1.310817152261734009e-01 -1.346620023250579834e-01 3.943861722946166992e-01 -1.606195569038391113e-01 4.796225205063819885e-02 1.173110976815223694e-01 6.049013696610927582e-03
1.137831732630729675e-01 2.242706567049026489e-01 3.004485666751861572e-01 2.541337609291076660e-01 5.582134053111076355e-02 -3.311967849731445312e-02 2.522564232349395752e-01 1.531842350959777832e-01 2.561515755951404572e-02 3.447578102350234985e-02 -1.441117376089096069e-01 -1.679868847131729126e-01 1.809161007404327393e-01 -1.652011275291442871e-01 -1.400796771049499512e-01 7.662776857614517212e-02 -3.572632670402526855e-01 1.642338931560516357e-01 -1.663881987333297729e-01 -1.532737072557210922e-02 1.412115097045898438e-01 2.328490614891052246e-01 -5.419966205954551697e-02 1.267369389533996582e-01 -4.703395813703536987e-02 -1.178172975778579712e-01 -1.552939601242542267e-02 7.407659292221069336e-02 1.432302296161651611e-01 3.871966898441314697e-01 -2.746152877807617188e-01 1.043175235390663147e-01
-9.717053174972534180e-02 -6.189021468162536621e-02 1.657602190971374512e-01 1.935247331857681274e-01 -9.790300577878952026e-02 -2.456482648849487305e-01 3.368321657180786133e-01 -1.345842480659484863e-01 -2.651604413986206055e-01 1.323579847812652588e-01 5.412826314568519592e-02 -2.674688212573528290e-02 9.155191481113433838e-02 1.030564010143280029e-01 -8.009528741240501404e-03 -3.033452853560447693e-02 -1.458378732204437256e-01 2.151471748948097229e-02 -2.311296314001083374e-01 -9.304491430521011353e-02 1.667296588420867920e-01 1.681397259235382080e-01 1.089789941906929016e-01 -3.464685752987861633e-03 -4.358838796615600586e-01 -2.130459398031234741e-01 -2.493129111826419830e-02 2.866674363613128662e-01 -2.661364674568176270e-01 -2.185588032007217407e-01 1.179623007774353027e-01 -7.986812293529510498e-02
-3.012042026966810226e-03 3.857691884040832520e-01 1.309680938720703125e-01 -1.110434811562299728e-02 -2.006681412458419800e-01 -3.478388190269470215e-01 -3.711149096488952637e-02 2.004529833793640137e-01 -3.298399150371551514e-01 -9.112948924303054810e-02 1.066903956234455109e-02 7.130049914121627808e-02 1.416695713996887207e-01 2.195569574832916260e-01 -2.833715453743934631e-02 -4.594257473945617676e-02 -1.619396209716796875e-01 1.879931986331939697e-01 2.075552344322204590e-01 2.850230596959590912e-02 -6.211815401911735535e-02 1.780968010425567627e-01 -2.871778793632984161e-02 -2.390160858631134033e-01 -1.762316972017288208e-01 -3.157667815685272217e-01 1.175415888428688049e-01 -1.421299278736114502e-01 -2.409257292747497559e-01 2.524269558489322662e-02 1.074274405837059021e-01 -5.999113619327545166e-02
1.767922192811965942e-02 3.752548396587371826e-01 -1.067964956164360046e-01 1.560554057359695435e-01 7.702021300792694092e-02 -6.349769234657287598e-02 2.446986585855484009e-01 -1.974271386861801147e-01 -1.873054355382919312e-02 1.002082750201225281e-01 -1.142910271883010864e-01 -2.707276046276092529e-01 1.160472631454467773e-01 -1.005912497639656067e-01 -2.043687701225280762e-01 -1.792147457599639893e-01 -3.500871658325195312e-01 -4.287950694561004639e-02 5.306845158338546753e-02 1.591702699661254883e-01 2.920055203139781952e-02 2.622187435626983643e-01 4.045268297195434570e-01 -2.412355737760663033e-03 4.134108126163482666e-02 -1.304510235786437988e-01 2.506947815418243408e-01 -9.841299802064895630e-02 -4.251672700047492981e-02 7.029408961534500122e-02 1.881835162639617920e-01 -2.903911657631397247e-02
-1.243963912129402161e-01 2.422385215759277344e-01 2.096640616655349731e-01 1.549220532178878784e-01 -1.277257502079010010e-01 -1.359862536191940308e-01 3.928255140781402588e-01 -2.915616035461425781e-01 9.520023316144943237e-02 -8.758482336997985840e-02 1.400492936372756958e-01 -3.636576235294342041e-01 -9.404454380273818970e-02 -1.391177624464035034e-01 -1.274353265762329102e-01 -6.566792726516723633e-02 2.134082466363906860e-02 2.290654480457305908e-01 2.426204830408096313e-02 -1.275181677192449570e-02 -6.782242655754089355e-02 3.138756453990936279e-01 1.006961464881896973e-01 1.028706058859825134e-01 -1.475983560085296631e-01 -2.329864799976348877e-01 1.642756909132003784e-01 4.450252279639244080e-02 -1.776119321584701538e-01 1.293323934078216553e-01 7.900083437561988831e-03 -1.884868294000625610e-01
-3.886519372463226318e-02 3.769347369670867920e-01 -1.194597557187080383e-01 1.134885698556900024e-01 -4.590525105595588684e-02 1.950889378786087036e-01 4.368025660514831543e-01 -8.030349761247634888e-02 3.970291092991828918e-02 -2.631770074367523193e-01 7.643729448318481445e-02 -2.701932489871978760e-01 -7.273118197917938232e-02 -7.711789011955261230e-02 -2.295619100332260132e-01 -1.270826309919357300e-01 -2.249948531389236450e-01 1.671421825885772705e-01 1.170885637402534485e-01 -1.836071163415908813e-01 9.963943064212799072e-02 3.023787736892700195e-01 1.490429490804672241e-01 3.628412634134292603e-02 6.469511240720748901e-02 -2.708168625831604004e-01 7.674029469490051270e-02 -9.332242608070373535e-02 -1.636077836155891418e-02 -9.007985889911651611e-02 -4.010014981031417847e-02 9.533620625734329224e-02
1.096178069710731506e-01 2.655000388622283936e-01 1.292006522417068481e-01 9.033407270908355713e-02 -3.073437511920928955e-01 6.450893729925155640e-02 2.600775063037872314e-01 -1.691370503976941109e-03 -2.610245645046234131e-01 -1.896215975284576416e-02 -1.294144988059997559e-02 4.604642093181610107e-02 4.139754548668861389e-02 -3.830377757549285889e-01 -2.447189092636108398e-01 -1.455476731061935425e-01 -2.233589738607406616e-01 2.532134354114532471e-01 -1.180434525012969971e-01 -4.504116252064704895e-02 6.813278049230575562e-02 2.368950098752975464e-01 -4.767889156937599182e-02 1.088273152709007263e-02 6.856603920459747314e-02 1.894593536853790283e-01 -3.169632554054260254e-01 -1.684955209493637085e-01 -2.759208343923091888e-02 -2.649769373238086700e-02 1.432530283927917480e-01 2.037934213876724243e-01
-4.524505138397216797e-02 2.145285531878471375e-02 -1.807686090469360352e-01 -2.270898036658763885e-02 -2.177436500787734985e-01 -3.157598674297332764e-01 5.194800496101379395e-01 3.660656511783599854e-02 1.127796471118927002e-01 -6.543583422899246216e-02 -8.660541847348213196e-03 -1.053291186690330505e-02 -1.353227049112319946e-01 1.808748394250869751e-01 -1.837810426950454712e-01 -5.210895463824272156e-02 -3.101506233215332031e-01 2.902347147464752197e-01 -4.182777181267738342e-02 -1.635616123676300049e-01 1.181809529662132263e-01 2.186746150255203247e-01 2.817359566688537598e-01 1.107647866010665894e-01 -1.123456582427024841e-01 2.240078896284103394e-02 1.187258586287498474e-02 1.063105091452598572e-01 -2.641263883560895920e-03 2.155166566371917725e-01 8.152982592582702637e-02 3.534075245261192322e-02
-9.007629007101058960e-02 1.198938563466072083e-01 1.942488998174667358e-01 6.594474613666534424e-02 7.170584797859191895e-02 -7.406213879585266113e-02 2.423427850008010864e-01 5.545492097735404968e-02 -1.651474237442016602e-01 -8.747217059135437012e-02 1.395606845617294312e-01 -9.264209121465682983e-02 3.218907713890075684e-01 2.819775342941284180e-01 -1.461851000785827637e-01 -1.225904822349548340e-01 -9.466127306222915649e-02 2.683563530445098877e-01 -4.541821032762527466e-02 2.477713525295257568e-01 1.853611767292022705e-01 1.671838462352752686e-01 1.740858852863311768e-01 1.949006468057632446e-01 -2.452694810926914215e-02 -2.913010120391845703e-01 -3.094926178455352783e-01 -9.243351966142654419e-02 -2.366240918636322021e-01 9.916207194328308105e-02 1.893663108348846436e-01 1.182714551687240601e-01
2.754044719040393829e-03 5.052592158317565918e-01 -2.258262932300567627e-01 2.659349739551544189e-01 -5.623369663953781128e-02 6.699407845735549927e-02 1.752490699291229248e-01 -5.743442848324775696e-02 -4.818779230117797852e-02 -7.838840782642364502e-02 -2.353822141885757446e-01 -1.740327179431915283e-01 -8.309461921453475952e-02 -6.843549013137817383e-02 -2.310945689678192139e-01 -8.817721158266067505e-03 -3.478474020957946777e-01 4.843460768461227417e-02 -2.455118857324123383e-02 -8.420197665691375732e-02 -1.629344522953033447e-01 1.597927212715148926e-01 9.377304464578628540e-02 -8.833913132548332214e-03 -2.705644965171813965e-01 -5.991821736097335815e-02 1.453514248132705688e-01 -2.470261305570602417e-01 2.019839175045490265e-02 6.534250080585479736e-02 2.564495801925659180e-01 2.680003456771373749e-02
2.249328345060348511e-01 4.013542532920837402e-01 2.045253813266754150e-01 2.428326457738876343e-01 -2.386198006570339203e-02 3.377643972635269165e-02 5.707286298274993896e-02 -2.310940064489841461e-02 -2.813703715801239014e-01 -2.238833755254745483e-01 -1.346231698989868164e-01 4.357405006885528564e-02 2.900673821568489075e-02 -1.366521418094635010e-01 -2.669742703437805176e-01 -7.081056386232376099e-02 5.148362368345260620e-02 8.319982886314392090e-02 -1.760746389627456665e-01 7.214763760566711426e-02 1.705417186021804810e-01 2.163738608360290527e-01 2.468690723180770874e-01 1.584386229515075684e-01 -2.088317126035690308e-01 -5.412575230002403259e-02 -1.338319480419158936e-01 -1.957892328500747681e-01 -2.882531583309173584e-01 -1.383324712514877319e-01 1.508152335882186890e-01 3.761721029877662659e-02
2.810980677604675293e-01 3.784177303314208984e-01 -1.085834875702857971e-01 5.781223997473716736e-02 -1.626522094011306763e-01 1.764957606792449951e-02 2.463449388742446899e-01 -6.931748986244201660e-02 7.143738330341875553e-04 -1.545940041542053223e-01 -7.789722830057144165e-02 -2.162721902132034302e-01 -1.237867921590805054e-01 7.539305835962295532e-02 -1.802841871976852417e-01 9.504629671573638916e-02 -1.883904337882995605e-01 -1.648224145174026489e-01 -3.372488319873809814e-01 7.994710654020309448e-02 2.660886943340301514e-01 1.570516079664230347e-01 1.863958984613418579e-01 -6.762084364891052246e-02 -1.768159419298171997e-01 -3.074702024459838867e-01 1.098747849464416504e-01 -6.334390491247177124e-02 -3.191306442022323608e-02 -5.881441757082939148e-02 9.854932129383087158e-02 2.397121489048004150e-01
9.383028745651245117e-02 5.147942304611206055e-01 -4.870361834764480591e-02 2.970643043518066406e-01 -9.036781638860702515e-02 2.967284433543682098e-02 2.059232890605926514e-01 3.859605193138122559e-01 -1.887406222522258759e-02 1.174414604902267456e-01 -1.606141030788421631e-01 1.727176457643508911e-01 1.176874339580535889e-01 -1.399148553609848022e-01 -1.091730371117591858e-01 -1.768527179956436157e-01 -1.164530441164970398e-01 3.975274786353111267e-02 6.078011915087699890e-02 5.760201439261436462e-02 9.154461324214935303e-03 2.441308498382568359e-01 2.856098115444183350e-01 -1.561642587184906006e-01 5.878874287009239197e-02 -1.313868761062622070e-01 -8.755499124526977539e-02 -7.228703796863555908e-02 5.953880399465560913e-02 -1.641223020851612091e-02 2.407508194446563721e-01 -7.459762692451477051e-02
-1.943256705999374390e-01 2.646532654762268066e-01 -8.827741257846355438e-03 9.204262495040893555e-02 -1.184724494814872742e-01 -7.306339591741561890e-02 3.390676379203796387e-01 9.554681181907653809e-02 -2.820274829864501953e-01 -2.373241633176803589e-01 -1.998121887445449829e-01 5.213296785950660706e-02 1.946994513273239136e-01 1.778445243835449219e-01 -2.275743931531906128e-01 3.311888501048088074e-02 -9.109830111265182495e-02 1.882273852825164795e-01 -9.241129271686077118e-03 6.014307960867881775e-02 2.117346674203872681e-01 -3.747987002134323120e-02 8.863475918769836426e-02 7.055921107530593872e-02 1.691425442695617676e-01 -4.132640734314918518e-02 -3.697831556200981140e-02 3.509010970592498779e-01 -2.298104017972946167e-01 3.379898071289062500e-01 3.372653946280479431e-02 9.870249032974243164e-02
-1.018941774964332581e-01 -1.193664371967315674e-01 8.056718111038208008e-02 9.085831046104431152e-02 -2.381152510643005371e-01 -1.841160934418439865e-03 2.043969184160232544e-01 4.378766417503356934e-01 1.447407156229019165e-02 -2.795801497995853424e-02 -3.032513558864593506e-01 -1.932153254747390747e-01 -7.888421416282653809e-02 -1.241823434829711914e-01 -1.439187079668045044e-01 1.072257682681083679e-01 -9.380337595939636230e-02 1.691983491182327271e-01 -1.395959109067916870e-01 1.631729677319526672e-02 4.490886330604553223e-01 1.488438397645950317e-01 -3.234812617301940918e-02 3.950270265340805054e-02 -1.853014528751373291e-01 -2.894030511379241943e-01 -1.199695169925689697e-01 -1.933229118585586548e-01 4.428752884268760681e-02 1.344063431024551392e-01 1.445763278752565384e-02 1.120385900139808655e-01
-2.063826173543930054e-01 2.806385457515716553e-01 8.828103542327880859e-02 8.548758178949356079e-02 -2.231717258691787720e-01 -5.602398142218589783e-02 2.655588686466217041e-01 2.148823589086532593e-01 -2.996780164539813995e-02 -2.941206283867359161e-02 -1.647741496562957764e-01 -9.562659263610839844e-02 -1.470209807157516479e-01 -1.894341558218002319e-01 7.275084406137466431e-02 2.122078239917755127e-01 -5.881257355213165283e-02 -6.675628572702407837e-02 -1.144985184073448181e-01 -2.123510092496871948e-01 3.155319392681121826e-01 1.974064707756042480e-01 -6.427741050720214844e-02 -2.756935060024261475e-01 -2.672052197158336639e-02 -4.351869523525238037e-01 7.730337232351303101e-02 8.452957868576049805e-02 6.211061775684356689e-02 2.205886393785476685e-01 -8.539137430489063263e-03 -8.616104722023010254e-02
1.742447540163993835e-02 4.801483750343322754e-01 -6.417822092771530151e-02 2.117260918021202087e-02 -2.145610302686691284e-01 -3.547261655330657959e-02 1.198982745409011841e-01 -1.979226805269718170e-02 2.661564201116561890e-02 -7.751692831516265869e-02 -2.390718907117843628e-01 -2.758267521858215332e-01 -6.644207984209060669e-02 6.907832622528076172e-02 -1.286927908658981323e-01 -1.847519576549530029e-01 -3.006817996501922607e-01 -2.021693736314773560e-01 -7.253810018301010132e-02 2.234529554843902588e-01 6.618531793355941772e-02 1.983999311923980713e-01 2.555532455444335938e-01 -8.468132466077804565e-02 -2.232817411422729492e-01 -7.011485844850540161e-02 3.021879494190216064e-01 9.581108391284942627e-02 7.785980124026536942e-04 1.297028958797454834e-01 1.174445077776908875e-01 1.187811419367790222e-01
1.369595080614089966e-01 2.968432903289794922e-01 7.660929858684539795e-02 -2.221781574189662933e-02 -3.965155780315399170e-02 -3.865194916725158691e-01 1.736606657505035400e-01 1.768848299980163574e-01 -2.265464216470718384e-01 1.401824783533811569e-02 8.751478046178817749e-03 -1.031035482883453369e-01 1.698857247829437256e-01 2.226202748715877533e-02 2.412865869700908661e-02 -6.346100568771362305e-02 -2.676026523113250732e-01 7.656136155128479004e-02 3.643863648176193237e-02 1.756030917167663574e-01 2.316025793552398682e-01 1.548728346824645996e-01 2.971249818801879883e-01 -1.979306191205978394e-01 -1.438374668359756470e-01 -1.387817859649658203e-01 1.735282540321350098e-01 1.010882779955863953e-01 2.554331421852111816e-01 3.091611564159393311e-01 -5.901578441262245178e-02 -1.372684389352798462e-01
2.830946817994117737e-02 1.155804693698883057e-01 -7.866664230823516846e-02 2.709405422210693359e-01 5.253300815820693970e-02 -5.949353426694869995e-02 1.452636718750000000e-01 -2.562627792358398438e-01 -2.749927937984466553e-01 1.576738953590393066e-01 -3.813647478818893433e-02 -3.817091584205627441e-01 -8.807648718357086182e-02 1.392270475625991821e-01 -3.055901825428009033e-01 -8.641402423381805420e-02 -7.077988982200622559e-02 7.750003784894943237e-02 -7.194805890321731567e-02 -2.718080878257751465e-01 2.375968843698501587e-01 2.618081569671630859e-01 2.282011657953262329e-01 1.141282394528388977e-01 6.291610002517700195e-02 -1.767381429672241211e-01 -2.229237854480743408e-01 -1.046601012349128723e-01 -2.088854163885116577e-01 2.679821848869323730e-02 1.282586902379989624e-01 2.691267244517803192e-02
-1.288830339908599854e-01 -7.616939395666122437e-02 -7.157775014638900757e-02 -2.353953197598457336e-02 -3.068342804908752441e-01 -1.968170553445816040e-01 3.058582246303558350e-01 -7.346728444099426270e-02 -1.446582674980163574e-01 2.018240839242935181e-01 -2.806984186172485352e-01 1.191275045275688171e-01 1.079755574464797974e-01 -6.461444497108459473e-02 -1.624062359333038330e-01 -7.201045751571655273e-02 -1.945398151874542236e-01 3.073194622993469238e-01 -4.939975216984748840e-02 1.116981282830238342e-01 2.238860428333282471e-01 1.296726465225219727e-01 1.990685611963272095e-01 2.015235573053359985e-01 -3.153754174709320068e-01 -5.667798966169357300e-02 -1.142804697155952454e-01 1.955330371856689453e-01 -2.747820019721984863e-01 -6.145055964589118958e-02 8.628553152084350586e-02 -5.440912395715713501e-02
-1.186328232288360596e-01 -7.095504552125930786e-02 -1.681144237518310547e-01 2.101881653070449829e-01 -3.043171465396881104e-01 -2.105816751718521118e-01 2.530519664287567139e-01 -1.074603646993637085e-01 -3.841884434223175049e-03 4.864234849810600281e-02 -3.102033436298370361e-01 7.056582719087600708e-02 3.870764747262001038e-02 -1.309812217950820923e-01 -3.012336492538452148e-01 -6.706123240292072296e-03 -1.558986902236938477e-01 3.625934123992919922e-01 -6.561868637800216675e-02 2.898698300123214722e-02 7.885879278182983398e-02 1.573806107044219971e-01 1.308845281600952148e-01 1.191294416785240173e-01 -2.637425363063812256e-01 -1.316304355859756470e-01 -8.643992245197296143e-02 2.335263937711715698e-01 -3.025582730770111084e-01 1.075082719326019287e-01 6.271637231111526489e-02 6.103722006082534790e-02
-1.935572773218154907e-01 1.826144903898239136e-01 2.696432173252105713e-01 -1.876870691776275635e-01 1.905704149976372719e-03 -4.281827062368392944e-02 2.526729702949523926e-01 -5.591694731265306473e-03 -3.204047679901123047e-01 -1.922770142555236816e-01 -1.956462115049362183e-01 -7.507386803627014160e-02 1.713931560516357422e-02 8.866512030363082886e-02 -8.326339721679687500e-02 8.737362921237945557e-02 1.223801970481872559e-01 6.801697611808776855e-02 -1.528548449277877808e-01 -2.438527345657348633e-01 4.469611123204231262e-02 5.536292791366577148e-01 -1.158381327986717224e-01 2.636011540889739990e-01 -6.412132084369659424e-02 -1.199275031685829163e-01 -1.418702900409698486e-01 7.602636516094207764e-02 7.013439387083053589e-02 7.767120003700256348e-02 -7.022293750196695328e-03 -5.919576622545719147e-03
-2.866963148117065430e-01 7.414370775222778320e-02 3.820056095719337463e-02 -7.660241425037384033e-02 -6.345652043819427490e-02 -1.452592164278030396e-01 4.433736801147460938e-01 2.276864498853683472e-01 -3.568015396595001221e-01 -1.840474605560302734e-01 1.230758801102638245e-01 -1.912835054099559784e-02 3.119763173162937164e-02 -1.818960756063461304e-01 -2.485353499650955200e-01 -1.123905032873153687e-01 1.170275509357452393e-01 2.336371690034866333e-01 -5.588008463382720947e-02 1.475178748369216919e-01 2.752527892589569092e-01 -2.524148672819137573e-02 1.047040596604347229e-01 7.037131488323211670e-02 5.045606195926666260e-02 -1.375793218612670898e-01 1.030994057655334473e-01 8.828537166118621826e-02 -1.582000702619552612e-01 2.699747979640960693e-01 1.201536208391189575e-01 -9.244882315397262573e-02
-1.680673509836196899e-01 3.653718829154968262e-01 6.393068283796310425e-02 2.733474373817443848e-01 3.556517511606216431e-02 9.626018255949020386e-02 2.334211617708206177e-01 -2.407166808843612671e-01 -1.859781295061111450e-01 1.296874731779098511e-01 -1.419086381793022156e-02 -8.411028981208801270e-02 7.436470594257116318e-03 -2.288464754819869995e-01 1.013477742671966553e-01 -7.177500426769256592e-02 -2.881592512130737305e-02 -1.634503751993179321e-01 -1.808013021945953369e-01 -1.019481196999549866e-01 3.063453137874603271e-01 1.331526339054107666e-01 -8.721948415040969849e-02 2.298556715250015259e-01 -1.833120435476303101e-01 -1.792489886283874512e-01 -1.381387859582901001e-01 -3.014089763164520264e-01 1.669428497552871704e-01 -4.468339681625366211e-02 1.140548214316368103e-01 2.208469957113265991e-01
1.526601910591125488e-01 6.689917296171188354e-02 -5.129190906882286072e-02 1.831080466508865356e-01 -1.165050938725471497e-01 4.414186626672744751e-02 6.876951456069946289e-02 -6.197700276970863342e-02 -4.150021374225616455e-01 2.733888030052185059e-01 -1.460182201117277145e-02 -1.328626871109008789e-01 -1.873302459716796875e-02 2.415648847818374634e-01 -3.050963580608367920e-01 7.622984796762466431e-02 -1.285417675971984863e-01 1.276581883430480957e-01 -1.909103989601135254e-01 -1.271717697381973267e-01 1.944685876369476318e-01 2.306119799613952637e-01 1.735851764678955078e-01 -9.923014044761657715e-02 6.516568828374147415e-03 -3.235373198986053467e-01 -2.993340492248535156e-01 7.239765673875808716e-02 -1.855292171239852905e-01 -1.872983574867248535e-02 1.863754093647003174e-01 6.362528353929519653e-02
-6.130309775471687317e-02 6.368158012628555298e-02 3.641070798039436340e-02 -1.000360473990440369e-01 -3.102881014347076416e-01 -1.236197426915168762e-01 3.470350801944732666e-01 1.394163966178894043e-01 -1.875349432229995728e-01 -1.108271852135658264e-01 -1.758985035121440887e-02 -5.049480125308036804e-03 4.776513949036598206e-02 -2.666303217411041260e-01 -7.683406025171279907e-02 -1.123514920473098755e-01 -2.857313156127929688e-01 1.911625415086746216e-01 -4.996865615248680115e-02 -1.195981446653604507e-02 -2.837427332997322083e-02 3.286112546920776367e-01 8.338333666324615479e-02 -8.634652942419052124e-02 -4.398356005549430847e-02 7.107184082269668579e-02 -4.618239104747772217e-01 1.032304391264915466e-01 -1.028500646352767944e-01 3.688791021704673767e-02 2.078252583742141724e-01 2.442506402730941772e-01
-2.287398278713226318e-01 2.712517976760864258e-01 6.911240052431821823e-03 3.638123571872711182e-01 -1.887554861605167389e-02 4.560208693146705627e-02 1.789636164903640747e-01 -2.371059730648994446e-02 6.950674206018447876e-02 -2.261387556791305542e-01 -1.321481764316558838e-01 2.797249853610992432e-01 -6.937026232481002808e-02 1.047113463282585144e-01 -8.436659723520278931e-02 -1.024495661258697510e-01 -5.238354951143264771e-02 -2.781561315059661865e-01 -2.413886785507202148e-01 -4.231674596667289734e-03 1.431993860751390457e-02 2.641411721706390381e-01 -3.984894230961799622e-02 7.488464564085006714e-02 -1.512663960456848145e-01 -2.710165083408355713e-01 -3.326275348663330078e-01 1.530886739492416382e-01 -2.412448078393936157e-01 -6.008917931467294693e-03 -6.118676438927650452e-02 1.167805790901184082e-01
-5.415124818682670593e-02 1.957072168588638306e-01 9.615784883499145508e-02 7.627014815807342529e-02 -8.783877827227115631e-03 2.344633080065250397e-02 1.288741528987884521e-01 4.049749970436096191e-01 -1.853145062923431396e-01 4.969956725835800171e-02 5.243949592113494873e-02 1.538352668285369873e-01 1.133086830377578735e-01 -7.459601014852523804e-02 -1.929078549146652222e-01 -4.076768085360527039e-02 -1.084072068333625793e-01 -7.878302596509456635e-03 1.508786827325820923e-01 -1.154272183775901794e-01 4.819307029247283936e-01 2.264823019504547119e-01 8.125664293766021729e-02 -1.656963527202606201e-01 -2.534045875072479248e-01 1.131739839911460876e-02 -7.729791849851608276e-02 -4.120691120624542236e-02 -3.389688730239868164e-01 4.369800910353660583e-02 1.782547682523727417e-01 -2.363195866346359253e-01
6.991413980722427368e-02 2.898853421211242676e-01 1.378118097782135010e-01 5.714619532227516174e-02 -5.703844875097274780e-02 4.283187538385391235e-02 3.442052602767944336e-01 1.631836444139480591e-01 9.660140611231327057e-03 -2.222686558961868286e-01 -1.440415084362030029e-01 -1.767305582761764526e-01 8.690495975315570831e-03 -4.484253823757171631e-01 6.510935723781585693e-02 -1.640178859233856201e-01 -9.749462455511093140e-02 1.693390309810638428e-01 5.022615194320678711e-02 1.053348779678344727e-01 2.007796913385391235e-01 1.454066485166549683e-01 -1.217075344175100327e-02 1.407462265342473984e-02 -3.017776310443878174e-01 -2.272524237632751465e-01 1.140078715980052948e-02 -7.773727178573608398e-02 1.519187446683645248e-02 2.446449100971221924e-01 -2.463513910770416260e-01 1.469285935163497925e-01
-2.620604634284973145e-01 1.360788196325302124e-01 3.707673847675323486e-01 -1.017661616206169128e-01 1.092392951250076294e-01 -1.786072365939617157e-02 2.848589122295379639e-01 7.713438570499420166e-02 1.743411123752593994e-01 -2.106859982013702393e-01 -1.557614058256149292e-01 -1.069383174180984497e-01 1.116354465484619141e-01 -8.670561015605926514e-03 1.109054461121559143e-01 1.153992414474487305e-01 -1.992137879133224487e-01 -8.141274005174636841e-02 -1.806550920009613037e-01 -1.247108331881463528e-03 1.016791015863418579e-01 5.154042840003967285e-01 1.288619935512542725e-01 9.746282547712326050e-02 -8.352361619472503662e-02 -2.671251893043518066e-01 3.598063066601753235e-02 8.820857852697372437e-02 -5.310816317796707153e-02 1.604411453008651733e-01 -1.023403480648994446e-01 9.757393598556518555e-02
-3.313063085079193115e-02 4.131996333599090576e-01 -4.590377211570739746e-03 1.370311081409454346e-01 -6.475429981946945190e-02 -2.003434747457504272e-01 2.761200070381164551e-01 -1.580771207809448242e-01 -2.011439651250839233e-01 -2.731577754020690918e-01 -1.540401671081781387e-02 1.705684810876846313e-01 2.573289871215820312e-01 -7.542954385280609131e-02 -3.731272954610176384e-05 6.744113564491271973e-02 1.973749697208404541e-01 -1.037939861416816711e-01 -1.065808013081550598e-01 -8.981218934059143066e-02 2.334724413231015205e-03 4.003875553607940674e-01 1.107271462678909302e-01 1.981574594974517822e-01 -1.676506251096725464e-01 -1.837690323591232300e-01 -4.265262931585311890e-02 -1.083900704979896545e-01 1.522813830524682999e-02 2.183796279132366180e-02 -2.915820777416229248e-01 2.784033864736557007e-02
4.182604141533374786e-03 3.012602925300598145e-01 2.358175255358219147e-02 9.381659328937530518e-02 7.406646758317947388e-02 1.915623061358928680e-02 4.864356666803359985e-02 1.820295900106430054e-01 -1.080480366945266724e-01 -9.520958364009857178e-02 7.570278644561767578e-02 2.771219313144683838e-01 2.587778568267822266e-01 -2.613902688026428223e-01 -1.387684606015682220e-03 -3.367664515972137451e-01 -1.507109403610229492e-01 -2.264703959226608276e-01 -9.863536059856414795e-02 -1.202892810106277466e-01 2.153355181217193604e-01 3.487324416637420654e-01 2.686935663223266602e-01 5.768145993351936340e-02 -1.444594115018844604e-01 -1.206539794802665710e-01 -7.883626967668533325e-02 -6.035164743661880493e-02 1.326999533921480179e-02 9.612183272838592529e-02 3.314989507198333740e-01 -1.560535188764333725e-02
[truncated: 3,272,788 more chars]
