# Supplementary material for: The Language of Innovation
Source: PLoS One. 2020 Apr 30;15(4):e0230107. doi: 10.1371/journal.pone.0230107 (PMC7194493; doi:10.1371/journal.pone.0230107)
Supplement: S4 File — (GZ) [file pone.0230107.s004.tar.gz › 1982-1986/V2Run_2_VS_4500_embeddings1982-1986ED32.txt]

-5.593230575323104858e-02 2.580514848232269287e-01 -4.305963963270187378e-02 2.377230226993560791e-01 2.154573947191238403e-01 8.451092056930065155e-03 1.206712350249290466e-01 -2.836326062679290771e-01 -2.442679107189178467e-01 -6.911716610193252563e-02 -1.189792528748512268e-01 -1.409305334091186523e-01 8.999186009168624878e-02 1.899669021368026733e-01 -1.562496721744537354e-01 -2.159167081117630005e-02 1.772218197584152222e-02 2.269280999898910522e-01 -2.901384830474853516e-01 1.769558489322662354e-01 -7.928161323070526123e-02 2.108654379844665527e-01 3.772623091936111450e-02 -2.998515032231807709e-02 -1.293137669563293457e-01 -2.438800632953643799e-01 2.011363357305526733e-01 1.959986090660095215e-01 4.427812620997428894e-02 -1.779079139232635498e-01 -2.698578536510467529e-01 2.846094369888305664e-01
1.508647948503494263e-01 1.138225719332695007e-01 1.642772704362869263e-01 2.580468952655792236e-01 9.911378473043441772e-02 -1.203938946127891541e-01 4.191521406173706055e-01 9.424788504838943481e-02 -2.365179657936096191e-01 2.488098479807376862e-02 -2.321661561727523804e-01 -1.503318548202514648e-01 -1.167471408843994141e-01 -3.706785291433334351e-02 8.108144253492355347e-02 -2.673407793045043945e-01 -5.278458073735237122e-02 -2.561350166797637939e-01 1.223960071802139282e-01 2.163829654455184937e-02 1.712039411067962646e-01 7.276447117328643799e-02 1.101815029978752136e-01 -2.803443372249603271e-01 -7.638849318027496338e-02 -2.583046257495880127e-01 1.598943471908569336e-01 2.334540337324142456e-01 4.739665240049362183e-02 -1.849907487630844116e-01 1.795113831758499146e-01 -7.221625745296478271e-02
-1.000538282096385956e-02 1.732541620731353760e-01 5.761926993727684021e-02 3.022660911083221436e-01 2.560800909996032715e-01 -2.562620639801025391e-01 4.626773595809936523e-01 4.223351553082466125e-02 -3.442518115043640137e-01 2.171765565872192383e-01 6.426189839839935303e-02 -1.563367992639541626e-01 1.018599048256874084e-01 1.903301328420639038e-01 2.831267379224300385e-02 1.228104233741760254e-01 -1.656383424997329712e-01 -2.078954726457595825e-01 -8.914928883314132690e-02 -9.918838739395141602e-03 -7.202661782503128052e-02 -2.575281448662281036e-02 1.696578115224838257e-01 -5.880820006132125854e-02 7.420989871025085449e-02 1.797718578018248081e-03 5.137168616056442261e-02 1.031060069799423218e-01 1.157411038875579834e-01 -6.467494368553161621e-02 -2.327980399131774902e-01 -2.530141770839691162e-01
-8.212443441152572632e-03 2.276638001203536987e-01 1.465723961591720581e-01 3.126259446144104004e-01 6.510057300329208374e-02 2.963608317077159882e-02 4.300960898399353027e-01 -5.144947394728660583e-02 -3.006226718425750732e-01 2.113824486732482910e-01 -5.483059957623481750e-02 -4.898868873715400696e-02 1.071470156311988831e-01 1.950907558202743530e-01 -4.224272072315216064e-02 9.938448667526245117e-02 9.088551253080368042e-02 3.433629125356674194e-02 6.062823534011840820e-02 4.894327744841575623e-02 2.990924715995788574e-01 3.596667647361755371e-01 -7.066545635461807251e-02 7.942514494061470032e-03 -1.989417970180511475e-01 6.971141695976257324e-02 -1.487016864120960236e-02 1.825019419193267822e-01 -3.048142790794372559e-01 1.667008548974990845e-02 -8.941984176635742188e-02 1.262418925762176514e-01
-1.127793714404106140e-01 2.631337344646453857e-01 1.256557554006576538e-01 1.996017843484878540e-01 -1.470016539096832275e-01 1.169905290007591248e-01 2.446001619100570679e-01 -3.663546741008758545e-01 -3.409724831581115723e-01 8.739434927701950073e-02 1.319732237607240677e-02 -5.072943866252899170e-02 1.287364512681961060e-01 1.975046694278717041e-01 -2.473295778036117554e-01 4.146324843168258667e-02 1.543604731559753418e-01 -8.736207336187362671e-02 2.628456950187683105e-01 3.945037722587585449e-02 1.045353636145591736e-01 2.307238727807998657e-01 1.030264198780059814e-01 3.335972083732485771e-03 3.758713603019714355e-02 -2.383870631456375122e-02 1.478669792413711548e-02 3.227087259292602539e-01 -1.967159099876880646e-03 -2.915591299533843994e-01 2.008414268493652344e-02 -1.389431804418563843e-01
2.074686065316200256e-02 1.471497267484664917e-01 -1.047202479094266891e-02 8.045354858040809631e-03 4.966082423925399780e-02 -3.060072362422943115e-01 2.750291824340820312e-01 -2.941330075263977051e-01 -3.667166531085968018e-01 -1.566913872957229614e-01 -1.710284352302551270e-01 -2.835393846035003662e-01 2.151601612567901611e-01 4.663958773016929626e-02 2.465337514877319336e-01 -8.730965107679367065e-02 6.857044249773025513e-02 6.784445047378540039e-02 5.743967369198799133e-03 -1.447277702391147614e-02 1.282458752393722534e-01 1.752168089151382446e-01 -1.584466397762298584e-01 -2.749507129192352295e-01 -1.332709938287734985e-01 -7.533551007509231567e-02 8.373469114303588867e-02 2.611917555332183838e-01 -5.860769376158714294e-02 -2.128128111362457275e-01 4.835566505789756775e-02 1.637084931135177612e-01
-1.090043336153030396e-01 1.959035247564315796e-01 5.056953430175781250e-02 4.336247146129608154e-01 1.038809865713119507e-02 -8.199466392397880554e-03 2.392448782920837402e-01 -9.606900811195373535e-02 -1.212662085890769958e-01 1.096087768673896790e-01 -1.838556826114654541e-01 -2.627629935741424561e-01 1.407497227191925049e-01 -1.555572152137756348e-01 1.813154667615890503e-01 9.142559021711349487e-02 8.815198391675949097e-02 -2.502236366271972656e-01 -3.065563738346099854e-01 1.795268803834915161e-01 4.508787766098976135e-02 3.592635393142700195e-01 -2.721491828560829163e-02 1.728235781192779541e-01 -2.014577575027942657e-02 -1.903301775455474854e-01 -9.827637672424316406e-02 8.719377219676971436e-02 -1.034335717558860779e-01 -1.208984702825546265e-01 1.998313814401626587e-01 -1.610544323921203613e-02
-2.627049088478088379e-01 -1.232925131916999817e-01 -1.944329589605331421e-01 4.778577685356140137e-01 -4.824880883097648621e-02 -3.001088500022888184e-01 7.830598950386047363e-02 -1.966150850057601929e-01 -3.596678376197814941e-01 -2.470641396939754486e-02 -1.422007679939270020e-01 -9.025196731090545654e-02 -1.393691003322601318e-01 3.109021186828613281e-01 1.377830654382705688e-02 1.605519503355026245e-01 4.566387739032506943e-03 -8.134958148002624512e-02 6.663704663515090942e-02 -2.331886813044548035e-02 -9.109107404947280884e-02 4.065233282744884491e-03 1.464020311832427979e-01 1.628165543079376221e-01 1.771199107170104980e-01 -1.033046171069145203e-01 6.872452795505523682e-02 2.100497782230377197e-01 -4.560361430048942566e-02 1.940512098371982574e-03 -1.909381896257400513e-01 1.214654296636581421e-01
-1.072121188044548035e-01 -8.544274605810642242e-03 -5.905966088175773621e-02 -3.250968828797340393e-02 8.238631486892700195e-02 -2.318690717220306396e-01 5.502836704254150391e-01 -2.517751455307006836e-01 -1.993209719657897949e-01 -1.535485237836837769e-01 -9.793830662965774536e-02 -1.451191157102584839e-01 7.472259551286697388e-02 -6.526228040456771851e-02 -7.463172078132629395e-03 -1.814623475074768066e-01 1.406579613685607910e-01 -5.449761450290679932e-02 7.109122723340988159e-02 -8.560635894536972046e-02 1.633200645446777344e-01 4.140123426914215088e-01 -2.388343214988708496e-02 1.539102196693420410e-02 -1.318573206663131714e-01 -2.109839916229248047e-01 8.406414836645126343e-02 1.632867902517318726e-01 -1.670448929071426392e-01 -2.173520773649215698e-01 -6.862136721611022949e-02 1.041196510195732117e-01
1.005513966083526611e-01 2.541260719299316406e-01 -7.123839110136032104e-02 1.090380549430847168e-02 4.040239751338958740e-02 3.933721408247947693e-02 3.361877799034118652e-01 -6.836681813001632690e-02 -3.905785977840423584e-01 -4.041281715035438538e-02 -4.224051535129547119e-01 -5.250293388962745667e-02 1.047789826989173889e-01 5.089761316776275635e-02 -1.172846998088061810e-03 -1.663900725543498993e-02 2.605308890342712402e-01 -1.096320301294326782e-01 5.739070475101470947e-02 1.266600638628005981e-01 1.475429087877273560e-01 2.373477816581726074e-01 -1.953473985195159912e-01 -1.017409861087799072e-01 -2.430242598056793213e-01 -1.911008730530738831e-02 3.102939724922180176e-01 7.426595687866210938e-02 1.084221452474594116e-01 -8.124072104692459106e-02 2.078712880611419678e-01 -3.725820779800415039e-02
-6.707945466041564941e-02 5.433917790651321411e-02 1.427972614765167236e-01 5.703532695770263672e-01 9.555909782648086548e-02 2.698120661079883575e-02 2.362622469663619995e-01 1.261536180973052979e-01 -1.023051962256431580e-01 1.235496103763580322e-01 6.915546953678131104e-02 -1.382924467325210571e-01 2.347220033407211304e-01 2.178377211093902588e-01 -7.072735577821731567e-02 5.486972257494926453e-02 -5.193878337740898132e-02 4.387205000966787338e-03 8.484108746051788330e-02 1.286787260323762894e-02 8.296899497509002686e-02 2.824687361717224121e-01 2.491385489702224731e-02 -2.139234244823455811e-01 -1.227758973836898804e-01 1.021213531494140625e-01 3.064038455486297607e-01 2.213928103446960449e-01 8.625719696283340454e-02 -2.863672375679016113e-01 6.377951055765151978e-02 -2.937160432338714600e-03
7.461390341632068157e-04 -3.590951859951019287e-02 -3.554416894912719727e-01 1.506174802780151367e-01 -1.229258477687835693e-01 -1.053060367703437805e-01 6.979154050350189209e-02 -9.180807508528232574e-03 -4.303236007690429688e-01 -2.007494680583477020e-02 -1.966829746961593628e-01 -1.282627135515213013e-01 -9.287607669830322266e-02 1.932166516780853271e-01 -2.311361730098724365e-01 2.355914264917373657e-01 7.671563327312469482e-02 -1.069380119442939758e-01 3.069263398647308350e-01 -7.617428898811340332e-02 -1.183729022741317749e-01 2.308239340782165527e-01 1.186968293040990829e-02 -4.774294421076774597e-02 -1.474378854036331177e-01 -8.585491776466369629e-02 2.120888531208038330e-01 3.386966884136199951e-01 -1.341184880584478378e-02 -6.512051075696945190e-02 -3.149737417697906494e-02 2.041299790143966675e-01
7.698243111371994019e-02 -1.485121902078390121e-02 1.440529972314834595e-01 6.585381925106048584e-02 1.859892159700393677e-01 -1.581555604934692383e-02 4.138838946819305420e-01 5.090555176138877869e-02 -4.542822241783142090e-01 3.189724311232566833e-02 -7.209634035825729370e-02 -1.064676046371459961e-01 5.760903656482696533e-02 -1.174854394048452377e-02 9.423334896564483643e-02 1.224817615002393723e-02 1.009566932916641235e-01 -1.503994315862655640e-01 1.301566958427429199e-01 1.765189766883850098e-01 1.511480361223220825e-01 2.684407234191894531e-01 -3.675267994403839111e-01 -1.253395527601242065e-01 -1.178777543827891350e-03 -2.937508821487426758e-01 2.648077309131622314e-01 5.765751749277114868e-02 2.431371621787548065e-02 2.421060577034950256e-02 -2.398071112111210823e-03 -1.899904012680053711e-01
-1.466598510742187500e-01 1.195202022790908813e-02 -9.120759367942810059e-02 1.983902752399444580e-01 1.318120490759611130e-02 -2.103234827518463135e-01 1.958032846450805664e-01 -2.476950138807296753e-01 -4.095928966999053955e-01 2.590195834636688232e-01 -1.894531846046447754e-01 -3.091077208518981934e-01 4.556339234113693237e-02 1.227630972862243652e-01 -6.390679627656936646e-02 -3.240850195288658142e-02 -6.411682814359664917e-02 1.299526840448379517e-01 -1.207692250609397888e-01 -1.775826513767242432e-01 1.119194477796554565e-01 2.568758130073547363e-01 1.254168003797531128e-01 -1.434234678745269775e-01 2.265844345092773438e-01 1.219448819756507874e-01 1.486620157957077026e-01 7.417447865009307861e-02 -1.454339623451232910e-01 -2.611701190471649170e-01 1.112016066908836365e-01 1.432483047246932983e-01
-9.588811546564102173e-02 -5.237105116248130798e-02 9.749267250299453735e-02 1.796039640903472900e-01 2.528082728385925293e-01 -3.517604768276214600e-01 2.110663652420043945e-01 -6.555169075727462769e-02 -1.389153450727462769e-01 1.396408230066299438e-01 -5.070874467492103577e-03 -2.579590976238250732e-01 3.308283984661102295e-01 3.529407680034637451e-01 3.188111633062362671e-02 -1.055587753653526306e-01 1.425115913152694702e-01 8.770860731601715088e-02 4.110047221183776855e-02 3.165698945522308350e-01 1.044552773237228394e-01 1.817696541547775269e-01 1.195572689175605774e-01 -1.190942004323005676e-01 -5.546003580093383789e-02 1.191351637244224548e-01 1.748627722263336182e-01 1.141234412789344788e-01 -1.189064532518386841e-01 -1.447940468788146973e-01 -2.419659346342086792e-01 3.753846138715744019e-02
1.357747167348861694e-01 -1.051374226808547974e-01 4.236910864710807800e-02 1.743403449654579163e-02 -5.321248993277549744e-02 -1.971524208784103394e-01 -1.187249347567558289e-01 -1.635929793119430542e-01 -1.828903406858444214e-01 1.902292072772979736e-01 3.927774727344512939e-02 -1.551575362682342529e-01 -1.441731452941894531e-01 7.446415722370147705e-02 1.711972057819366455e-02 -1.274442672729492188e-01 -1.321690380573272705e-01 -1.505986899137496948e-01 -1.647329628467559814e-01 3.410948812961578369e-01 -2.953737415373325348e-02 1.003465130925178528e-01 -9.267387911677360535e-03 -1.979690790176391602e-01 -1.504489779472351074e-01 7.838445156812667847e-02 4.020004570484161377e-01 3.004521429538726807e-01 6.428267061710357666e-02 -3.549546599388122559e-01 -3.180018663406372070e-01 -4.448463395237922668e-02
-1.258014291524887085e-01 -1.126058474183082581e-01 1.972860991954803467e-01 2.151594907045364380e-01 1.363605260848999023e-01 5.503418296575546265e-02 2.132297307252883911e-01 -2.832742035388946533e-01 -4.321495890617370605e-01 1.421329975128173828e-01 -8.079817146062850952e-02 5.069546401500701904e-02 7.066243141889572144e-02 -1.298770755529403687e-01 2.271486669778823853e-01 1.417711526155471802e-01 -1.765869930386543274e-02 -9.377489984035491943e-02 8.242290467023849487e-02 -2.081171423196792603e-01 8.170210570096969604e-02 2.614973783493041992e-01 6.464327126741409302e-02 -3.283265233039855957e-01 -9.892664104700088501e-02 -1.446696668863296509e-01 1.700732707977294922e-01 5.676301196217536926e-02 -1.077946648001670837e-01 -2.675191164016723633e-01 -6.402660161256790161e-02 -1.814959049224853516e-01
8.196105808019638062e-02 2.040131688117980957e-01 1.758909225463867188e-01 -9.561814367771148682e-03 2.508710622787475586e-01 -7.166055589914321899e-02 3.027034997940063477e-01 -3.448279574513435364e-02 -2.033334970474243164e-01 7.090736180543899536e-02 -4.220339059829711914e-01 -2.497047036886215210e-01 1.816644668579101562e-01 9.626662731170654297e-02 9.447161853313446045e-02 4.890755191445350647e-02 1.204438433051109314e-01 -2.006820291280746460e-01 -7.111118733882904053e-02 2.316646091639995575e-02 8.842500299215316772e-02 5.287963151931762695e-01 -4.064317420125007629e-02 -1.722246967256069183e-02 1.371832285076379776e-02 -2.842048555612564087e-02 2.219905406236648560e-01 1.173026710748672485e-01 -4.117562994360923767e-02 -4.720455035567283630e-02 3.501930087804794312e-02 -1.914287731051445007e-02
1.920433044433593750e-01 7.555073499679565430e-02 -9.190396219491958618e-02 3.935253992676734924e-02 4.656270146369934082e-02 -1.554615050554275513e-01 3.468313217163085938e-01 -2.540336847305297852e-01 -2.063901424407958984e-01 6.412879377603530884e-02 -4.644576087594032288e-02 -4.004043340682983398e-01 2.486550062894821167e-02 4.313177168369293213e-01 6.539266556501388550e-02 1.734418123960494995e-01 8.306650817394256592e-02 2.267958410084247589e-02 6.887715309858322144e-02 -2.007708419114351273e-03 1.046563833951950073e-01 1.324592679738998413e-01 2.165595889091491699e-01 -2.475918531417846680e-01 -1.306579113006591797e-01 -2.205863445997238159e-01 2.653896249830722809e-02 7.517549674957990646e-03 -1.676079183816909790e-01 -2.406256198883056641e-01 2.730505540966987610e-02 6.295455992221832275e-02
-4.808581620454788208e-02 -1.847544871270656586e-02 -2.247667498886585236e-02 3.410321772098541260e-01 1.304111164063215256e-02 -2.047571986913681030e-01 3.091031312942504883e-01 -1.523150503635406494e-01 -3.380146324634552002e-01 1.092313900589942932e-01 1.219463124871253967e-01 1.148472800850868225e-01 -7.073783874511718750e-02 -5.377726629376411438e-02 1.190600097179412842e-01 -5.125253275036811829e-02 2.507037520408630371e-01 1.878919005393981934e-01 -1.371143013238906860e-01 4.963156580924987793e-02 -5.893041193485260010e-02 -3.075467236340045929e-02 9.932380914688110352e-02 8.972586132586002350e-03 5.828239023685455322e-02 -2.192762643098831177e-01 3.460922539234161377e-01 2.283659428358078003e-01 3.393193781375885010e-01 4.272297024726867676e-02 -2.171442806720733643e-01 1.394494026899337769e-01
-1.843789964914321899e-01 9.602735191583633423e-02 -9.729090146720409393e-03 3.233098387718200684e-01 1.159501150250434875e-01 3.120754612609744072e-03 3.449022769927978516e-03 4.942838102579116821e-02 -3.818313479423522949e-01 2.187416255474090576e-01 2.009708061814308167e-02 -1.669534742832183838e-01 2.158877104520797729e-01 3.465711697936058044e-02 6.563691049814224243e-02 -6.818145513534545898e-02 1.607941985130310059e-01 -4.129623472690582275e-01 -1.057831197977066040e-01 1.846103966236114502e-01 1.371224820613861084e-01 2.372052222490310669e-01 1.565199047327041626e-01 -1.368227154016494751e-01 -2.232180833816528320e-01 -1.250741034746170044e-01 -1.060033068060874939e-01 1.316871494054794312e-01 7.921864162199199200e-04 -2.531217336654663086e-01 1.343214362859725952e-01 1.464617848396301270e-01
1.424921900033950806e-01 4.263303279876708984e-01 1.572947800159454346e-01 -3.512646630406379700e-02 1.675199270248413086e-01 5.924990773200988770e-02 3.231054842472076416e-01 -6.888445466756820679e-02 -1.078833192586898804e-01 -1.540324538946151733e-01 -9.887862205505371094e-02 -1.997016221284866333e-01 1.050902977585792542e-01 2.883313894271850586e-01 -1.602779328823089600e-01 -1.357356160879135132e-01 3.615776821970939636e-02 -6.782939285039901733e-02 -6.524375826120376587e-02 1.045646741986274719e-01 -2.760392427444458008e-02 1.479810625314712524e-01 3.690225630998611450e-02 -1.420559883117675781e-01 -1.220905128866434097e-02 9.709112346172332764e-03 3.406313061714172363e-01 1.708918660879135132e-01 -1.373221278190612793e-01 -3.154203891754150391e-01 -1.903541237115859985e-01 -2.063311040401458740e-01
3.942489624023437500e-02 1.528693735599517822e-01 1.375846564769744873e-01 -6.905278563499450684e-02 7.169605046510696411e-02 1.075419485569000244e-01 4.747018516063690186e-01 -3.689681738615036011e-02 -2.061895877122879028e-01 7.851405441761016846e-02 4.079303890466690063e-02 -3.328972263261675835e-03 2.042730897665023804e-01 2.063085138797760010e-01 7.553111761808395386e-02 -1.302202641963958740e-01 1.778052300214767456e-01 -6.414326839148998260e-03 -2.424696274101734161e-02 -9.853972494602203369e-02 3.204419612884521484e-01 2.359893769025802612e-01 -8.189410716295242310e-02 -1.122754886746406555e-01 -1.835575513541698456e-02 -1.502015143632888794e-01 2.750231325626373291e-01 3.825030028820037842e-01 1.608585193753242493e-02 -4.215344041585922241e-02 -1.975884437561035156e-01 2.123733758926391602e-01
-2.096551656723022461e-01 9.156112372875213623e-02 -1.443299204111099243e-01 2.259263098239898682e-01 1.011446863412857056e-01 8.563340641558170319e-03 4.447628259658813477e-01 -1.231798753142356873e-01 -1.273001283407211304e-01 4.323999285697937012e-01 -1.679631769657135010e-01 -2.083873599767684937e-01 1.278797239065170288e-01 2.624815106391906738e-01 2.381615899503231049e-02 5.919793993234634399e-02 -7.611939311027526855e-02 7.093941420316696167e-02 -5.118058621883392334e-02 1.813548654317855835e-01 -2.199405338615179062e-03 2.528020180761814117e-02 3.867858648300170898e-02 -1.246554255485534668e-01 -2.355909198522567749e-01 2.217724546790122986e-02 1.786061525344848633e-01 2.354931533336639404e-01 1.448764055967330933e-01 -1.949594169855117798e-01 1.420599222183227539e-01 -4.262942820787429810e-02
1.020653843879699707e-01 1.076494976878166199e-01 -1.267007887363433838e-01 4.379322230815887451e-01 8.871528506278991699e-02 8.357016742229461670e-02 2.362809479236602783e-01 -1.633180081844329834e-01 -3.390170037746429443e-01 3.963332250714302063e-02 1.078299619257450104e-02 5.596524849534034729e-02 2.045010924339294434e-01 2.266388088464736938e-01 7.627969980239868164e-02 4.856524989008903503e-02 7.361538708209991455e-02 3.003687560558319092e-01 -5.673593655228614807e-02 1.812503188848495483e-01 1.641150861978530884e-01 2.446754425764083862e-01 1.169466301798820496e-01 -6.302914768457412720e-02 -2.082044929265975952e-01 -1.065265312790870667e-01 1.288912594318389893e-01 2.746696174144744873e-01 -1.963565945625305176e-01 2.924125001300126314e-04 1.179598942399024963e-01 1.276776641607284546e-01
-1.596273630857467651e-01 3.373281359672546387e-01 2.721195295453071594e-02 2.614286839962005615e-01 3.376688659191131592e-01 8.300066739320755005e-02 1.365172117948532104e-01 -1.360919773578643799e-01 -3.403077423572540283e-01 -1.674388498067855835e-01 -1.539500057697296143e-01 3.917391970753669739e-02 2.230564132332801819e-02 -1.288377493619918823e-01 -4.452066496014595032e-02 -2.308699637651443481e-01 -2.660638988018035889e-01 7.132580131292343140e-02 3.544256836175918579e-02 2.194190211594104767e-02 1.975439488887786865e-01 -2.542192675173282623e-02 -8.424179255962371826e-02 1.861077249050140381e-01 -2.181882858276367188e-01 -1.441079229116439819e-01 2.818007469177246094e-01 2.058701217174530029e-01 -6.444833427667617798e-02 4.739794507622718811e-02 -1.309552937746047974e-01 -1.392175257205963135e-01
-1.039344817399978638e-01 3.588437661528587341e-02 1.476051211357116699e-01 1.530185341835021973e-01 2.225948721170425415e-01 1.013475656509399414e-01 2.275597900152206421e-01 -3.022980391979217529e-01 -1.374906450510025024e-01 2.844690382480621338e-01 -3.559099510312080383e-02 -1.778287887573242188e-01 5.818615108728408813e-02 -8.340932428836822510e-02 1.051566377282142639e-02 1.076849177479743958e-02 1.738388091325759888e-01 2.249417155981063843e-01 -1.307508051395416260e-01 5.145762488245964050e-02 1.154447644948959351e-01 5.400524660944938660e-02 1.600927561521530151e-01 -2.588575780391693115e-01 6.473198533058166504e-02 -2.482759058475494385e-01 9.407363831996917725e-02 4.722723066806793213e-01 2.078107744455337524e-01 8.200263977050781250e-02 -1.753417849540710449e-01 9.281925112009048462e-02
-1.054161638021469116e-01 2.174164652824401855e-01 -1.698394268751144409e-01 3.533924818038940430e-01 2.967965602874755859e-01 -1.386703830212354660e-02 3.889712095260620117e-01 3.853246197104454041e-02 -1.204265877604484558e-01 2.679881453514099121e-01 3.480439260601997375e-02 -2.857243716716766357e-01 3.795218840241432190e-02 2.262852042913436890e-01 -5.690036714076995850e-02 -1.310464292764663696e-01 -9.961260855197906494e-02 1.504066288471221924e-01 -3.211622312664985657e-02 -2.566737821325659752e-03 3.733855485916137695e-02 2.310287021100521088e-02 -1.257201433181762695e-01 -1.330265104770660400e-01 -8.717354387044906616e-03 -7.983657717704772949e-02 2.383569329977035522e-01 6.614151597023010254e-02 -7.044232636690139771e-02 -2.588018476963043213e-01 -2.651677131652832031e-01 -1.602824181318283081e-01
-1.180042512714862823e-03 2.604800164699554443e-01 -1.747586764395236969e-02 4.836862385272979736e-01 -1.417072266340255737e-01 -2.005352079868316650e-01 3.140314519405364990e-01 -1.971230655908584595e-01 -1.434751749038696289e-01 9.403001517057418823e-02 6.918436381965875626e-03 -1.106460019946098328e-01 5.651238188147544861e-02 2.312041223049163818e-01 -8.350088261067867279e-03 2.858338132500648499e-02 -1.475058645009994507e-01 1.114056631922721863e-01 1.316927671432495117e-01 -7.478806376457214355e-02 -5.048594996333122253e-02 2.819576561450958252e-01 2.207531183958053589e-01 9.419715404510498047e-02 -1.908851563930511475e-01 -1.132387742400169373e-01 6.700043380260467529e-02 2.288464009761810303e-01 -2.438903898000717163e-01 -1.970719546079635620e-02 7.244879752397537231e-02 1.813025623559951782e-01
1.303682178258895874e-01 1.389325559139251709e-01 -1.336061954498291016e-01 4.018018543720245361e-01 2.501755952835083008e-01 1.864689774811267853e-02 2.255810946226119995e-01 -9.367003291845321655e-02 -3.078073561191558838e-01 2.721469104290008545e-02 1.975252032279968262e-01 1.042103171348571777e-01 1.947090178728103638e-01 3.097537457942962646e-01 6.131730973720550537e-02 -2.742692269384860992e-02 3.333840891718864441e-02 -1.056351438164710999e-01 -2.723055705428123474e-02 5.130966007709503174e-02 -3.108042106032371521e-02 3.697648346424102783e-01 4.901806265115737915e-02 -5.604617297649383545e-02 -1.302726566791534424e-01 -8.834818005561828613e-02 -1.375781185925006866e-02 3.011401593685150146e-01 -1.043101474642753601e-01 -8.542971312999725342e-02 -8.499400317668914795e-02 2.795401513576507568e-01
-2.329574525356292725e-02 5.976646021008491516e-02 2.354740202426910400e-01 3.385756313800811768e-01 5.161588639020919800e-02 1.765914708375930786e-01 1.568278968334197998e-01 -9.896489232778549194e-02 -7.745614647865295410e-02 -3.633882477879524231e-02 1.941549628973007202e-01 -3.061352968215942383e-01 9.177535772323608398e-02 1.926753968000411987e-01 5.831748247146606445e-02 2.919667065143585205e-01 -2.579668071120977402e-03 -1.672916263341903687e-01 -2.461858540773391724e-01 2.999829947948455811e-01 9.435474127531051636e-02 1.875693053007125854e-01 -1.350696086883544922e-01 -1.187199652194976807e-01 -1.804104074835777283e-02 -1.965805292129516602e-01 -1.510514318943023682e-01 3.227647244930267334e-01 -1.569461077451705933e-01 -1.878434121608734131e-01 -2.063235826790332794e-02 -5.761620402336120605e-02
-2.562953233718872070e-01 6.860104948282241821e-02 -1.207176297903060913e-01 2.984021902084350586e-01 -1.406328231096267700e-01 -1.296127885580062866e-01 2.004854679107666016e-01 -1.678056418895721436e-01 -3.342636227607727051e-01 1.303369998931884766e-01 -3.898860216140747070e-01 -7.457309961318969727e-02 7.434680312871932983e-02 9.625814855098724365e-02 -3.453333303332328796e-02 -8.223140984773635864e-02 -9.475097805261611938e-02 -2.670630812644958496e-01 -5.949788168072700500e-02 5.077518522739410400e-02 -2.617789506912231445e-01 8.308308571577072144e-02 -1.993819773197174072e-01 4.877701401710510254e-02 1.619320213794708252e-01 -9.573289006948471069e-02 2.966608405113220215e-01 1.819105818867683411e-02 -1.208835840225219727e-01 -1.415148526430130005e-01 -1.743304729461669922e-01 1.388604044914245605e-01
-1.951746642589569092e-01 3.489993214607238770e-01 6.986087560653686523e-02 4.376898333430290222e-02 2.212236821651458740e-01 2.372960895299911499e-01 1.960761994123458862e-01 -9.807909280061721802e-02 -2.177180945873260498e-01 1.142624765634536743e-01 -1.637820154428482056e-01 -2.632219903171062469e-02 1.078245937824249268e-01 1.385435741394758224e-02 -2.673343420028686523e-01 1.852919161319732666e-01 -5.685247480869293213e-02 -3.076218962669372559e-01 -5.545978434383869171e-03 -1.493845600634813309e-02 2.109563201665878296e-01 1.602631360292434692e-01 6.191571429371833801e-02 3.281923010945320129e-02 -1.436672955751419067e-01 -2.838314175605773926e-01 2.774582803249359131e-01 -7.751460373401641846e-02 -9.144814684987068176e-03 6.239712983369827271e-02 -1.414780318737030029e-01 3.049619495868682861e-01
4.864263534545898438e-02 2.563493549823760986e-01 9.417181462049484253e-02 4.966857731342315674e-01 1.085011586546897888e-01 1.072576455771923065e-02 -8.970243483781814575e-02 -3.474064171314239502e-01 -1.014319881796836853e-01 -3.265453130006790161e-02 2.930821664631366730e-02 -2.294892221689224243e-01 1.564258486032485962e-01 -6.520595401525497437e-02 1.725881993770599365e-01 2.611165866255760193e-02 6.981298327445983887e-02 -8.398720622062683105e-02 6.817139685153961182e-02 1.063215509057044983e-01 3.120243549346923828e-03 1.187601387500762939e-01 -1.126319468021392822e-01 -2.950061857700347900e-02 -9.172296524047851562e-02 -1.298354715108871460e-01 -1.418436225503683090e-02 4.073084294795989990e-01 -1.576461941003799438e-01 -3.087136149406433105e-01 1.350760608911514282e-01 1.622868478298187256e-01
-4.363102018833160400e-01 1.710417568683624268e-01 2.251196503639221191e-01 1.579530686140060425e-01 1.510513573884963989e-01 -9.146844595670700073e-02 1.521750986576080322e-01 -3.394103646278381348e-01 -1.955350935459136963e-01 1.223865523934364319e-01 -1.296303272247314453e-01 -3.130553066730499268e-01 -5.646215379238128662e-02 -7.226110249757766724e-02 -1.833046376705169678e-01 1.408370882272720337e-01 -2.158145159482955933e-01 2.857140824198722839e-02 -4.866467416286468506e-02 -4.265110567212104797e-02 5.704025179147720337e-02 1.436695307493209839e-01 -5.516140162944793701e-02 -3.538364768028259277e-01 -1.139854416251182556e-01 -8.865540474653244019e-02 -1.836685463786125183e-02 1.423188447952270508e-01 -6.460765842348337173e-03 -2.396512478590011597e-01 4.353809729218482971e-02 2.851977944374084473e-02
3.819880783557891846e-01 3.371086344122886658e-02 1.733785495162010193e-02 3.164677917957305908e-01 1.564580053091049194e-01 -2.296288609504699707e-01 3.255598247051239014e-01 -1.731952577829360962e-01 -2.185828387737274170e-01 7.226531207561492920e-02 4.141305759549140930e-02 -1.362892333418130875e-02 1.406711488962173462e-01 2.264834642410278320e-01 -5.318920686841011047e-02 8.450799435377120972e-02 3.810915723443031311e-02 -7.340628653764724731e-02 -7.757886499166488647e-02 2.157364338636398315e-01 2.119736224412918091e-01 2.438685745000839233e-01 4.921637102961540222e-02 -4.648503847420215607e-03 -5.517625063657760620e-02 -7.621101289987564087e-02 -1.346846222877502441e-01 3.332043886184692383e-01 3.029183484613895416e-02 -1.311941444873809814e-01 7.140707224607467651e-02 2.754096090793609619e-01
9.445959329605102539e-02 3.570705354213714600e-01 1.179482340812683105e-01 1.468043029308319092e-01 -9.024741500616073608e-02 -7.616308331489562988e-02 3.786049783229827881e-02 -3.688102662563323975e-01 -7.272040843963623047e-02 2.293351665139198303e-02 6.671591848134994507e-02 -2.024590373039245605e-01 -1.686647534370422363e-02 2.031618058681488037e-01 -3.313112258911132812e-02 1.167706474661827087e-01 5.643951147794723511e-02 -1.524564772844314575e-01 -2.309616655111312866e-02 1.905815303325653076e-02 1.478992849588394165e-01 4.444137215614318848e-01 -3.656978905200958252e-01 -1.113698333501815796e-01 1.108671352267265320e-01 -5.557617638260126114e-03 9.571298211812973022e-02 3.682183027267456055e-01 -8.198434859514236450e-02 -8.376658707857131958e-02 6.461780285462737083e-04 7.429639250040054321e-02
1.797726005315780640e-01 6.137891858816146851e-02 -1.044931933283805847e-01 3.464360535144805908e-01 3.199381232261657715e-01 5.012811720371246338e-02 3.120295107364654541e-01 -1.138873696327209473e-01 -2.719977498054504395e-01 -1.240077521651983261e-02 -8.474446088075637817e-02 7.635958492755889893e-02 2.133808135986328125e-01 2.058316320180892944e-01 -2.742700576782226562e-01 1.224060636013746262e-02 2.276424616575241089e-01 8.422128111124038696e-02 -2.060925215482711792e-01 -9.753362834453582764e-02 1.285999566316604614e-01 1.009404286742210388e-01 -2.376648411154747009e-02 -1.086890995502471924e-01 -1.977471113204956055e-01 -8.088310062885284424e-02 -6.598069518804550171e-02 2.758372128009796143e-01 -8.822847902774810791e-02 -1.995144933462142944e-01 8.310176432132720947e-02 1.917352825403213501e-01
4.622383788228034973e-02 4.316412284970283508e-02 5.178311467170715332e-02 1.526185870170593262e-01 9.702569246292114258e-02 -1.085299067199230194e-02 2.552025914192199707e-01 -2.756448090076446533e-01 -1.608985662460327148e-01 1.637380421161651611e-01 -9.578491747379302979e-02 -2.595871984958648682e-01 -2.404936999082565308e-01 -5.352409556508064270e-02 9.691068530082702637e-02 -1.152871102094650269e-01 2.571693956851959229e-01 2.397904396057128906e-01 -1.041420772671699524e-01 1.095573301427066326e-03 6.168469414114952087e-02 -2.491190470755100250e-02 1.894483901560306549e-02 -1.906471699476242065e-01 1.908754259347915649e-01 -8.424292504787445068e-02 3.708213269710540771e-01 3.505122959613800049e-01 7.754585891962051392e-02 5.033336579799652100e-02 3.522022441029548645e-02 3.427012562751770020e-01
-3.992130234837532043e-02 5.343740805983543396e-02 1.284340769052505493e-02 4.101716578006744385e-01 -1.392197906970977783e-01 -1.480049639940261841e-01 3.671971261501312256e-01 -1.993128359317779541e-01 -2.605974972248077393e-01 7.209356129169464111e-02 1.171369776129722595e-01 -2.099646776914596558e-01 -2.813866734504699707e-02 1.744442135095596313e-01 3.858792781829833984e-02 1.063900738954544067e-01 1.255274713039398193e-01 1.445979773998260498e-01 1.979097425937652588e-01 1.712659895420074463e-01 -6.294124573469161987e-02 2.661927938461303711e-01 -9.391838312149047852e-02 -3.056810051202774048e-02 -1.067483127117156982e-01 1.532884240150451660e-01 7.800582796335220337e-02 3.757816255092620850e-01 -1.415004581212997437e-01 -1.259211450815200806e-01 7.863327860832214355e-02 1.495344787836074829e-01
-1.434164345264434814e-01 2.688719928264617920e-01 -2.173125594854354858e-01 -8.973395824432373047e-02 1.171358451247215271e-01 -2.357851117849349976e-01 3.256477117538452148e-01 -1.689674407243728638e-01 -1.944118589162826538e-01 2.873098850250244141e-02 -9.195523709058761597e-02 -2.351138144731521606e-01 8.122895658016204834e-02 1.432990580797195435e-01 1.892265379428863525e-01 -2.597615420818328857e-01 1.047474425286054611e-02 -4.948221519589424133e-02 -2.575249224901199341e-02 5.691323801875114441e-02 -2.470257505774497986e-02 3.205641806125640869e-01 3.459514081478118896e-01 -1.065755113959312439e-01 -2.684867940843105316e-02 -1.606485433876514435e-02 1.834219098091125488e-01 1.603596359491348267e-01 9.897577017545700073e-02 -3.146328330039978027e-01 -1.499312929809093475e-02 7.038652151823043823e-02
-1.083823665976524353e-01 -1.704009771347045898e-01 -2.395252697169780731e-02 2.180018573999404907e-01 -3.292702510952949524e-02 -6.542608141899108887e-02 1.647444814443588257e-01 -4.820800572633743286e-02 -5.084007978439331055e-01 1.472278535366058350e-01 -2.400864362716674805e-01 -2.817390561103820801e-01 2.440968006849288940e-01 1.308903750032186508e-02 -1.642347723245620728e-01 -1.881683766841888428e-01 -1.451127678155899048e-01 -2.399876713752746582e-02 -6.491219252347946167e-02 -4.266928136348724365e-02 1.370686292648315430e-01 8.029146492481231689e-02 -9.519333392381668091e-02 -1.490997523069381714e-01 -6.740441173315048218e-02 -1.847776919603347778e-01 2.124076634645462036e-01 2.208407074213027954e-01 1.843264251947402954e-01 -3.834892809391021729e-02 -4.920536186546087265e-03 2.911151647567749023e-01
1.233543381094932556e-01 1.512061208486557007e-01 4.695634916424751282e-02 3.905705809593200684e-01 6.711792200803756714e-02 1.297299116849899292e-01 5.336627364158630371e-01 -2.774491608142852783e-01 -9.606193006038665771e-02 3.343211114406585693e-02 9.731350094079971313e-02 1.221887469291687012e-01 9.252311289310455322e-02 3.302514925599098206e-02 -6.981620192527770996e-02 -2.426460683345794678e-01 -3.471971303224563599e-02 -1.136919185519218445e-01 -2.703213393688201904e-01 2.018664330244064331e-01 5.446463823318481445e-02 1.278991103172302246e-01 -2.415586262941360474e-02 8.183500170707702637e-02 -2.174973785877227783e-01 -1.905269324779510498e-01 1.237876117229461670e-01 1.792783141136169434e-01 -1.009323522448539734e-01 -5.408900231122970581e-02 1.006814315915107727e-01 -8.386662602424621582e-02
4.074855148792266846e-01 1.714509576559066772e-01 -7.101226598024368286e-02 3.871141672134399414e-01 7.782177627086639404e-02 -3.902737796306610107e-02 2.679974436759948730e-01 -7.734174281358718872e-02 -3.376331329345703125e-01 6.302345544099807739e-02 1.632566303014755249e-01 3.500681743025779724e-02 7.403666526079177856e-02 2.662967443466186523e-01 -2.043026536703109741e-01 -9.373378008604049683e-02 1.079074293375015259e-01 -1.247786567546427250e-03 7.802437245845794678e-02 1.333426088094711304e-01 1.554901599884033203e-01 1.501491516828536987e-01 -1.769238710403442383e-02 1.094107283279299736e-03 -1.515227407217025757e-01 2.668663673102855682e-02 2.050884962081909180e-01 2.432357519865036011e-01 -1.336169540882110596e-01 -2.225888669490814209e-01 4.833184555172920227e-02 1.196988373994827271e-01
-9.901879727840423584e-02 -1.444529443979263306e-01 -1.287924796342849731e-01 2.036593407392501831e-01 2.946329675614833832e-02 -1.239260658621788025e-01 7.796071935445070267e-03 -2.348034828901290894e-02 6.760526448488235474e-02 -4.164364188909530640e-02 -1.804513931274414062e-01 2.082951180636882782e-02 -9.412224590778350830e-02 -1.315028816461563110e-01 2.187811732292175293e-01 1.298556625843048096e-01 2.631963193416595459e-01 -5.590091273188591003e-02 -6.399072706699371338e-02 9.918877482414245605e-02 -9.110689163208007812e-02 1.326465606689453125e-01 2.388898134231567383e-01 -7.320106029510498047e-02 -2.519872272387146950e-03 -2.428488880395889282e-01 1.893150955438613892e-01 5.377475619316101074e-01 1.216382384300231934e-01 -3.420614898204803467e-01 -2.003422230482101440e-01 -1.834634691476821899e-01
1.141541227698326111e-01 2.513960301876068115e-01 -4.582270048558712006e-03 -5.547558888792991638e-02 2.406116724014282227e-01 1.093898937106132507e-01 -1.191914007067680359e-01 -6.105335056781768799e-02 -4.094721972942352295e-01 -1.014397889375686646e-01 -5.635049194097518921e-02 -3.652477860450744629e-01 1.425958722829818726e-01 -1.027616951614618301e-02 -1.390187740325927734e-01 -1.916741952300071716e-02 6.284843385219573975e-02 -7.768533378839492798e-02 -2.291277348995208740e-01 -4.509955644607543945e-02 -4.746545106172561646e-02 7.260219007730484009e-02 -3.234170004725456238e-02 1.348652988672256470e-01 -1.315631419420242310e-01 -3.134847283363342285e-01 1.146486997604370117e-01 3.689046502113342285e-01 9.060449153184890747e-02 -1.162993535399436951e-01 -2.370748966932296753e-01 -2.101707160472869873e-01
2.981552183628082275e-01 1.138008162379264832e-01 -2.093614935874938965e-01 3.778207898139953613e-01 3.253115713596343994e-01 -8.269916474819183350e-02 2.434110343456268311e-01 -1.706012338399887085e-01 -2.955060601234436035e-01 1.591550372540950775e-02 -6.164396554231643677e-02 -2.279450558125972748e-02 -8.883608877658843994e-02 2.437795251607894897e-01 4.048751667141914368e-02 -9.597464650869369507e-02 9.665176272392272949e-02 -4.750702530145645142e-02 9.898080490529537201e-03 1.051514223217964172e-01 1.338900327682495117e-01 1.457340270280838013e-01 -8.074807375669479370e-02 -1.048924922943115234e-01 -2.550276517868041992e-01 -1.192031148821115494e-02 -9.768997551873326302e-04 2.165659666061401367e-01 -1.974700987339019775e-01 7.817152142524719238e-02 1.536070257425308228e-01 2.833020687103271484e-01
1.535299420356750488e-01 -1.342137623578310013e-02 -3.037945926189422607e-01 1.837209761142730713e-01 -1.547101885080337524e-01 -1.980275958776473999e-01 7.871413230895996094e-02 -9.202946908771991730e-03 1.085939928889274597e-01 -8.398102968931198120e-02 1.729992628097534180e-01 -1.751245558261871338e-01 -1.315782070159912109e-01 -9.968730807304382324e-02 2.787238731980323792e-02 -6.119896844029426575e-02 1.330876201391220093e-01 -2.066987007856369019e-01 -2.880159951746463776e-02 1.186333075165748596e-01 -5.455924943089485168e-02 6.524965167045593262e-02 -5.130943283438682556e-02 1.513856649398803711e-02 1.172606423497200012e-01 -2.502825558185577393e-01 4.981403052806854248e-01 3.931091427803039551e-01 2.904044464230537415e-02 -2.078324407339096069e-01 -2.280135303735733032e-01 9.499361366033554077e-02
-1.059800535440444946e-01 2.925538122653961182e-01 -4.572328552603721619e-02 1.901084780693054199e-01 1.751888892613351345e-03 -1.079053338617086411e-02 -3.448147326707839966e-02 -1.153492927551269531e-02 -3.578386902809143066e-01 1.032862216234207153e-01 -3.587687611579895020e-01 1.108478009700775146e-01 7.212283462285995483e-02 2.241078764200210571e-01 5.549664422869682312e-02 -3.569165244698524475e-03 -1.221073232591152191e-02 -2.720182836055755615e-01 -1.115375757217407227e-01 9.564293920993804932e-02 -3.612028062343597412e-01 2.002513259649276733e-01 -1.085144951939582825e-01 -3.612620756030082703e-02 1.426212340593338013e-01 -2.335895001888275146e-01 2.140977680683135986e-01 2.048727422952651978e-01 -4.229854792356491089e-02 -2.029170989990234375e-01 -1.679898202419281006e-01 1.094945669174194336e-01
-6.597485393285751343e-02 2.070472687482833862e-01 -1.052379459142684937e-01 2.715552449226379395e-01 -8.869689702987670898e-02 1.246650470420718193e-03 1.173321455717086792e-01 -2.252699248492717743e-02 -3.575130105018615723e-01 1.239404901862144470e-01 -3.233559429645538330e-01 -1.455393284559249878e-01 -9.007754921913146973e-02 1.531926542520523071e-01 4.733130708336830139e-02 -2.583500444889068604e-01 5.681339278817176819e-02 -2.446146905422210693e-01 -1.801316142082214355e-01 1.373970359563827515e-01 -1.899909526109695435e-01 1.641950756311416626e-01 -1.235132068395614624e-01 -8.566140383481979370e-02 1.354220509529113770e-01 -1.836950629949569702e-01 1.813866347074508667e-01 4.833301156759262085e-02 -1.340483427047729492e-01 -1.232285425066947937e-01 -3.719833195209503174e-01 1.320930868387222290e-01
-2.029784470796585083e-01 2.422011941671371460e-01 2.468066513538360596e-01 2.449288517236709595e-01 1.367054879665374756e-01 -1.969174742698669434e-01 2.941573858261108398e-01 -3.751613199710845947e-01 -1.919645071029663086e-01 1.139168366789817810e-01 1.801610738039016724e-01 -8.222360908985137939e-02 1.364991664886474609e-01 -4.216125980019569397e-02 -2.404767870903015137e-01 -1.026791855692863464e-01 3.086393885314464569e-02 1.788511425256729126e-01 -1.139278933405876160e-01 9.608904272317886353e-02 1.526764780282974243e-01 3.093331679701805115e-02 5.598425492644309998e-02 -1.040040925145149231e-01 -1.413926295936107635e-02 -3.876919150352478027e-01 2.170877456665039062e-01 1.203685030341148376e-01 4.545446112751960754e-02 -8.358293771743774414e-02 4.560917988419532776e-02 -6.581277586519718170e-03
1.723672379739582539e-03 -7.991933077573776245e-02 -1.349447518587112427e-01 1.769605726003646851e-01 -1.381325274705886841e-01 2.945629134774208069e-02 4.701570793986320496e-02 2.094267401844263077e-03 -4.763798713684082031e-01 1.269665211439132690e-01 -2.238487303256988525e-01 -1.301846951246261597e-01 2.189844399690628052e-01 -1.380718797445297241e-01 -6.298168003559112549e-02 1.255871653556823730e-01 1.317128390073776245e-01 -9.819598495960235596e-02 -1.206088140606880188e-01 3.575988113880157471e-01 -4.675454273819923401e-02 1.113061308860778809e-01 -2.101425826549530029e-01 -1.276221424341201782e-01 9.166237898170948029e-03 -8.622596412897109985e-02 1.340916752815246582e-01 2.517245709896087646e-01 -2.619172930717468262e-01 -3.081242740154266357e-01 -1.675072908401489258e-01 1.220840029418468475e-02
2.840659916400909424e-01 1.954854130744934082e-01 1.138883680105209351e-01 6.730592995882034302e-02 1.452343612909317017e-01 -3.288760036230087280e-02 -9.323418885469436646e-02 -5.034122243523597717e-02 -3.309330940246582031e-01 3.458858132362365723e-01 -1.573321074247360229e-01 -2.017517983913421631e-01 -3.229117766022682190e-02 1.120437532663345337e-01 1.378868967294692993e-01 9.326168149709701538e-02 -2.932667359709739685e-02 -1.225139498710632324e-01 -6.939627975225448608e-02 2.047784626483917236e-01 -1.183859407901763916e-01 1.277847737073898315e-01 -6.928318738937377930e-02 -5.926476046442985535e-02 -2.255360595881938934e-02 -3.001674413681030273e-01 4.165013730525970459e-01 6.899666786193847656e-02 -1.056772544980049133e-01 -2.615628242492675781e-01 -2.070448696613311768e-01 4.125489294528961182e-02
-1.181399375200271606e-01 1.186654642224311829e-01 -1.918760389089584351e-01 8.487218618392944336e-02 9.810061194002628326e-03 -2.202904969453811646e-01 3.304151296615600586e-01 -5.487094819545745850e-02 -1.512857060879468918e-02 -1.303352564573287964e-01 1.886894255876541138e-01 -2.357788980007171631e-01 2.200051210820674896e-03 2.963128089904785156e-01 -1.322525888681411743e-01 1.470603048801422119e-01 2.494351118803024292e-01 -1.201529875397682190e-01 -3.079656064510345459e-01 7.017827779054641724e-02 7.649759296327829361e-03 8.051007241010665894e-02 -8.421807549893856049e-03 1.119103580713272095e-01 2.047085389494895935e-02 -2.965633571147918701e-01 1.158922612667083740e-01 2.894054055213928223e-01 -1.818562150001525879e-01 1.761142611503601074e-01 1.060479208827018738e-01 2.745002508163452148e-01
-2.984965145587921143e-01 6.382639706134796143e-02 1.149126440286636353e-01 1.603939682245254517e-01 8.608813583850860596e-02 -2.986220642924308777e-02 3.864902257919311523e-01 -2.476652264595031738e-01 -1.461027711629867554e-01 3.136588931083679199e-01 -1.084354594349861145e-01 -2.686688005924224854e-01 2.921292372047901154e-02 -3.956322744488716125e-02 -1.363722234964370728e-01 1.993977092206478119e-02 6.315372139215469360e-02 -7.137200795114040375e-03 -3.063325211405754089e-02 -4.844278097152709961e-02 -2.386653237044811249e-02 3.645097017288208008e-01 2.047697454690933228e-01 -1.006026715040206909e-01 -1.571176201105117798e-01 -6.143751367926597595e-02 6.611014902591705322e-02 -1.620982736349105835e-01 -6.830632686614990234e-03 -3.605011999607086182e-01 -2.038438618183135986e-01 1.779184676706790924e-02
-1.811058372259140015e-01 2.152851372957229614e-01 3.624968603253364563e-02 2.617414593696594238e-01 1.394642144441604614e-01 -3.256387710571289062e-01 7.936889678239822388e-02 -2.065423280000686646e-01 -3.837368786334991455e-01 3.411803767085075378e-02 -1.050515398383140564e-01 -4.416533708572387695e-01 1.664918661117553711e-01 4.660227149724960327e-02 -1.541906297206878662e-01 3.950270265340805054e-02 -9.513337910175323486e-02 5.821277573704719543e-02 1.985689848661422729e-01 1.918881833553314209e-01 -2.180404961109161377e-01 4.829053580760955811e-02 1.489177998155355453e-02 6.584097445011138916e-02 1.790350303053855896e-02 -8.934874832630157471e-02 1.396086961030960083e-01 -1.757833361625671387e-01 -1.402328908443450928e-01 -4.086408764123916626e-02 -3.723413124680519104e-02 2.056852728128433228e-01
6.558608263731002808e-02 5.226793140172958374e-02 -1.102605536580085754e-01 2.035915851593017578e-01 3.204070627689361572e-01 -1.391471624374389648e-01 1.459533348679542542e-02 2.119166543707251549e-03 -2.552514374256134033e-01 2.518749535083770752e-01 -2.837586700916290283e-01 1.106995344161987305e-01 -1.696443706750869751e-01 6.521513313055038452e-02 -3.009700030088424683e-02 1.515149772167205811e-01 7.150637358427047729e-02 -1.802447587251663208e-01 3.419982269406318665e-02 -6.841280497610569000e-03 -1.194099411368370056e-01 2.245214581489562988e-01 -2.892624139785766602e-01 1.798766702413558960e-01 -8.341143280267715454e-02 -7.084262371063232422e-02 3.896331414580345154e-02 3.806931078433990479e-01 -5.022428929805755615e-02 3.129189312458038330e-01 -2.406513243913650513e-01 -5.066439509391784668e-02
1.971404701471328735e-01 2.589934468269348145e-01 1.376708894968032837e-01 -3.772735968232154846e-02 3.620909899473190308e-02 -1.773478984832763672e-01 1.578952744603157043e-02 -1.244259625673294067e-01 -1.842826455831527710e-01 2.264276891946792603e-01 -2.643995583057403564e-01 -1.935051083564758301e-01 -2.238493412733078003e-02 3.875565156340599060e-02 5.623614042997360229e-02 1.399482227861881256e-02 1.237512901425361633e-01 1.406562328338623047e-02 -1.801309287548065186e-01 3.658024668693542480e-01 -2.065218240022659302e-02 1.161319762468338013e-01 1.793111115694046021e-02 -6.871925294399261475e-02 -5.899544060230255127e-02 -3.246057033538818359e-01 4.763075411319732666e-01 -5.814867559820413589e-03 -1.417924314737319946e-01 -2.645038366317749023e-01 -9.367706254124641418e-03 2.468883059918880463e-02
-1.474759131669998169e-01 1.602448821067810059e-01 2.929694950580596924e-01 -1.433669924736022949e-01 1.773417741060256958e-01 -1.780741512775421143e-01 1.081439256668090820e-01 -1.800972223281860352e-01 -7.565595209598541260e-02 -1.270071715116500854e-01 1.433529853820800781e-01 -1.803263276815414429e-01 -1.149674132466316223e-01 3.380349576473236084e-01 -1.189619824290275574e-01 -5.031571909785270691e-02 -1.651670634746551514e-01 -3.718777894973754883e-01 -7.009824365377426147e-02 3.756909370422363281e-01 -6.174521986395120621e-03 1.456754803657531738e-01 -6.021329201757907867e-03 -4.846215248107910156e-02 8.304467797279357910e-02 -1.093070209026336670e-01 2.277937904000282288e-02 9.637898206710815430e-02 4.454740881919860840e-02 -2.245455235242843628e-01 -2.200366556644439697e-01 2.346421778202056885e-01
-3.831638395786285400e-01 6.130146980285644531e-02 6.601063162088394165e-02 1.473931372165679932e-01 1.210223212838172913e-01 -3.980473428964614868e-02 3.392899930477142334e-01 -2.526530325412750244e-01 -1.651343852281570435e-01 -7.313535083085298538e-03 1.426332294940948486e-01 -3.116842918097972870e-02 -1.550822556018829346e-01 3.246905207633972168e-01 -4.904622957110404968e-02 3.899654746055603027e-01 -1.092116832733154297e-01 -1.645777374505996704e-01 -4.381785914301872253e-02 -7.215666770935058594e-02 -3.330766782164573669e-02 1.434899568557739258e-01 1.007292326539754868e-02 2.755966484546661377e-01 -5.922184884548187256e-02 -1.261309906840324402e-02 2.103580236434936523e-01 2.503826916217803955e-01 4.055314511060714722e-02 1.230520978569984436e-01 7.105588912963867188e-02 1.386896073818206787e-01
-1.670135930180549622e-02 2.503242194652557373e-01 -2.230477035045623779e-01 5.517710372805595398e-02 5.056740343570709229e-02 -2.652621641755104065e-02 4.625445008277893066e-01 -2.314615994691848755e-01 -6.666389107704162598e-02 -1.338575482368469238e-01 -1.196525916457176208e-01 1.610974036157131195e-02 6.579989939928054810e-02 1.300427913665771484e-01 1.151670888066291809e-01 -9.410634636878967285e-02 5.557769909501075745e-03 1.261027306318283081e-01 -1.313577145338058472e-01 7.231079787015914917e-02 2.199608683586120605e-01 2.378241270780563354e-01 4.904587194323539734e-02 -1.230700314044952393e-01 -7.477793097496032715e-02 7.592894136905670166e-02 1.521767489612102509e-02 4.102945327758789062e-01 -3.061200678348541260e-01 -3.040078878402709961e-01 2.549970895051956177e-02 -7.457286119461059570e-02
-1.382453888654708862e-01 4.841143637895584106e-02 3.466792404651641846e-01 -6.946929544210433960e-02 -8.321514725685119629e-02 -5.552442744374275208e-02 2.462171614170074463e-01 -9.236120432615280151e-02 -3.318142294883728027e-01 -8.296877145767211914e-02 -4.909247625619173050e-03 -5.843079835176467896e-02 -3.059894144535064697e-01 -1.524548511952161789e-02 -1.406323313713073730e-01 7.537674903869628906e-02 4.660611972212791443e-02 -3.673040568828582764e-01 -3.366459012031555176e-01 1.200893893837928772e-01 4.136120155453681946e-02 -7.225415855646133423e-02 -1.118141710758209229e-01 1.339300572872161865e-01 1.444946825504302979e-01 -1.672867387533187866e-01 2.691094279289245605e-01 1.963218897581100464e-01 4.577613994479179382e-02 6.909458432346582413e-03 -1.328704208135604858e-01 2.297747731208801270e-01
-1.131974086165428162e-01 3.295967578887939453e-01 6.696283817291259766e-02 4.510174691677093506e-01 7.305759191513061523e-02 2.816095761954784393e-02 1.559061259031295776e-01 -3.132304847240447998e-01 -1.274603903293609619e-01 4.796279594302177429e-02 -1.559642255306243896e-01 -7.258291542530059814e-02 1.494452729821205139e-02 1.394639760255813599e-01 1.568514406681060791e-01 1.710218638181686401e-01 4.244855046272277832e-02 1.348256319761276245e-01 8.557125926017761230e-02 7.041148375719785690e-03 1.851216256618499756e-01 3.984541296958923340e-01 2.996216295287013054e-03 -2.254879772663116455e-01 -2.408441603183746338e-01 2.740122005343437195e-02 5.921265110373497009e-03 1.870518326759338379e-01 1.458852142095565796e-01 -1.237160935997962952e-01 8.880152553319931030e-02 1.046018078923225403e-01
2.171660363674163818e-01 3.361890017986297607e-01 2.317920476198196411e-01 1.558664739131927490e-01 2.728885114192962646e-01 2.235586792230606079e-01 2.750671207904815674e-01 -5.169694125652313232e-02 -7.163211703300476074e-02 -2.516793273389339447e-02 -9.282306581735610962e-02 -3.776619732379913330e-01 -1.150906533002853394e-01 1.662986874580383301e-01 3.336847061291337013e-03 -1.404361426830291748e-01 1.133499443531036377e-01 -7.356078177690505981e-02 -6.705905497074127197e-02 8.942435681819915771e-02 -4.408548399806022644e-02 3.971269130706787109e-01 -1.997042272705584764e-05 5.702802911400794983e-02 -1.025968417525291443e-01 4.483405873179435730e-02 1.971388757228851318e-01 1.015899106860160828e-01 -1.126188784837722778e-01 -2.543050348758697510e-01 -9.282907098531723022e-02 -4.344800487160682678e-03
-8.715880662202835083e-02 5.610682070255279541e-02 -1.664678752422332764e-02 1.022178232669830322e-01 3.881577253341674805e-01 -2.585564851760864258e-01 1.602059304714202881e-01 -3.057823181152343750e-01 -7.282024621963500977e-02 -9.344521909952163696e-02 -9.574361890554428101e-02 -2.176709473133087158e-01 -2.433580458164215088e-01 1.423576772212982178e-01 1.473389472812414169e-02 -9.527394175529479980e-02 1.464768201112747192e-01 -2.633860409259796143e-01 -4.155302047729492188e-01 8.824667334556579590e-02 -1.016109436750411987e-01 3.712461143732070923e-02 3.148469924926757812e-01 3.291959688067436218e-02 -1.092224642634391785e-01 1.726775467395782471e-01 8.998262137174606323e-02 1.762668192386627197e-01 -1.567905209958553314e-02 -2.343619475141167641e-03 -5.356118548661470413e-03 1.344909369945526123e-01
2.360333316028118134e-02 -1.360431462526321411e-01 -3.266108036041259766e-01 5.894909054040908813e-02 1.940386928617954254e-02 -3.842554092407226562e-01 2.118902951478958130e-01 -2.922252751886844635e-02 -3.881080150604248047e-01 -1.019546464085578918e-01 -1.201322600245475769e-01 -4.956359788775444031e-02 -7.509879302233457565e-03 2.358278185129165649e-01 -1.971968114376068115e-01 1.562816500663757324e-01 -1.567687839269638062e-02 -1.886385492980480194e-02 2.892373502254486084e-01 1.206615120172500610e-01 -1.337769180536270142e-01 1.633453071117401123e-01 -8.561246097087860107e-02 9.533551335334777832e-02 7.478336244821548462e-02 -1.374129951000213623e-01 2.215192764997482300e-01 2.424931526184082031e-01 -9.491205215454101562e-02 -1.698177307844161987e-01 -2.143422067165374756e-01 6.449806690216064453e-02
-1.353665720671415329e-02 2.021243423223495483e-01 -1.034851670265197754e-01 3.386354446411132812e-01 -9.952936321496963501e-02 6.337400525808334351e-02 1.142768636345863342e-01 -9.393768757581710815e-02 -2.643139958381652832e-01 2.272102832794189453e-01 -4.057798981666564941e-01 2.026645280420780182e-02 -4.994720220565795898e-03 3.107875399291515350e-02 -4.467579349875450134e-02 -2.127605825662612915e-01 5.647533014416694641e-02 -6.687295436859130859e-02 -3.188290074467658997e-02 1.646449416875839233e-01 -1.920959949493408203e-01 2.102795243263244629e-01 -7.632802426815032959e-02 -1.796767115592956543e-02 1.560416966676712036e-01 -1.766937822103500366e-01 3.633481264114379883e-01 1.185460388660430908e-01 -1.668081432580947876e-01 -2.490098774433135986e-01 -2.188186198472976685e-01 2.355949021875858307e-02
-1.634746789932250977e-01 1.234413683414459229e-01 -8.029039204120635986e-02 2.947228252887725830e-01 7.384846359491348267e-02 4.658679664134979248e-02 1.238555833697319031e-01 -5.435977876186370850e-02 -4.622024893760681152e-01 1.453194618225097656e-01 -3.412721455097198486e-01 1.054848581552505493e-01 -1.128769591450691223e-01 1.044830903410911560e-01 2.808987163007259369e-02 -1.550213992595672607e-01 4.966168105602264404e-02 -1.935806572437286377e-01 -5.353262647986412048e-02 8.224342018365859985e-02 -2.459361702203750610e-01 2.883900329470634460e-02 -1.608754694461822510e-01 -2.012882754206657410e-02 8.341106027364730835e-02 -1.505981832742691040e-01 2.843982577323913574e-01 4.407484084367752075e-02 -5.641967058181762695e-02 -2.928890883922576904e-01 -2.989466190338134766e-01 -4.422110971063375473e-03
4.118795692920684814e-02 5.420915409922599792e-02 -1.544121652841567993e-01 4.552659988403320312e-01 -1.278141587972640991e-01 -2.718350291252136230e-01 7.870904356241226196e-02 5.481366813182830811e-02 -2.380339205265045166e-01 1.850246042013168335e-01 -2.291264235973358154e-01 -2.384101450443267822e-01 -1.313847750425338745e-01 7.183347642421722412e-02 -8.171770721673965454e-02 3.809162676334381104e-01 2.113847434520721436e-01 -1.676276624202728271e-01 1.056498736143112183e-01 1.192910373210906982e-01 -2.878825552761554718e-02 1.711667329072952271e-02 -2.462931275367736816e-01 3.950639162212610245e-03 -2.202378772199153900e-02 -1.081978529691696167e-01 1.232707798480987549e-01 1.252081245183944702e-01 4.212334752082824707e-02 5.267395451664924622e-02 -2.656577527523040771e-01 -1.106102615594863892e-01
1.253005024045705795e-02 -5.136504396796226501e-02 9.369046241044998169e-02 1.034363955259323120e-01 -1.212992519140243530e-01 -4.437415394932031631e-03 1.467691659927368164e-01 -1.545640174299478531e-02 -1.156917586922645569e-01 1.647254377603530884e-01 -2.578176856040954590e-01 1.099937502294778824e-02 1.132608950138092041e-01 1.850141733884811401e-01 -1.009937152266502380e-01 7.285929471254348755e-02 7.122071087360382080e-02 -1.950442939996719360e-01 -2.184238284826278687e-01 1.419939398765563965e-01 -8.407633751630783081e-03 2.392628043889999390e-01 -1.803620755672454834e-01 -9.807283431291580200e-02 2.320299595594406128e-01 -5.443714857101440430e-01 2.524406909942626953e-01 6.288123130798339844e-02 -2.945426478981971741e-02 -2.718581557273864746e-01 -2.491181343793869019e-01 7.995737344026565552e-02
1.053254753351211548e-01 3.562924265861511230e-02 5.521033704280853271e-02 2.382993698120117188e-01 -9.561155736446380615e-02 -2.380544841289520264e-01 1.942567825317382812e-01 -9.170414507389068604e-02 -1.652604937553405762e-01 -1.488879024982452393e-01 -1.292877197265625000e-01 1.073230709880590439e-02 1.839456409215927124e-01 -1.821709424257278442e-01 -1.556944400072097778e-01 -1.101585701107978821e-01 1.010574121028184891e-02 1.149395033717155457e-01 -2.284912019968032837e-01 1.999580264091491699e-01 6.431562453508377075e-02 6.744968891143798828e-02 -1.936583220958709717e-02 -2.661764919757843018e-01 2.144210934638977051e-01 -1.310460418462753296e-01 3.306515216827392578e-01 1.129324436187744141e-01 -2.995937466621398926e-01 -2.986013889312744141e-02 -3.920984566211700439e-01 1.763512790203094482e-01
-6.941142678260803223e-02 9.077024459838867188e-02 -1.282800287008285522e-01 1.163061782717704773e-01 1.382337957620620728e-01 -3.448313772678375244e-01 2.461982704699039459e-02 -2.595198452472686768e-01 -2.119829356670379639e-01 1.690738797187805176e-01 -2.783848643302917480e-01 2.739410102367401123e-02 -3.023694753646850586e-01 2.018036842346191406e-01 9.114859253168106079e-02 3.177400231361389160e-01 1.296662837266921997e-01 2.003512233495712280e-01 -6.265413016080856323e-02 2.036080807447433472e-01 -2.623794786632061005e-02 2.719644010066986084e-01 -4.356021434068679810e-02 5.746075883507728577e-02 9.422692656517028809e-02 -2.745448611676692963e-02 -2.923921309411525726e-02 2.492467463016510010e-01 1.719610095024108887e-01 -5.092656984925270081e-02 -1.531453430652618408e-01 2.176671326160430908e-01
1.125028952956199646e-01 2.543385922908782959e-01 1.423819810152053833e-01 1.703216433525085449e-01 2.046914696693420410e-01 5.385021492838859558e-02 1.094551533460617065e-01 -4.401756450533866882e-02 -1.712232828140258789e-01 1.042257994413375854e-01 -1.197392120957374573e-01 -1.523114740848541260e-01 6.269639730453491211e-02 2.304171472787857056e-01 -7.333349436521530151e-02 1.954177916049957275e-01 -1.418969035148620605e-01 -2.452297657728195190e-01 1.815812475979328156e-02 -3.705761581659317017e-02 5.293624475598335266e-02 -6.974960118532180786e-02 -6.415979564189910889e-02 -6.944482773542404175e-02 -1.831465959548950195e-01 -3.717640340328216553e-01 5.632665753364562988e-01 -1.172902509570121765e-01 -5.721506476402282715e-02 -1.199797913432121277e-01 -1.196917667984962463e-01 5.474579334259033203e-02
3.137408494949340820e-01 9.390148520469665527e-02 4.106640443205833435e-02 1.939853280782699585e-01 2.017619311809539795e-01 -1.559762377291917801e-02 3.093488514423370361e-01 -2.380345314741134644e-01 -4.057846069335937500e-01 -4.854910820722579956e-02 1.968579292297363281e-01 -1.605010181665420532e-01 2.303549498319625854e-01 1.083219274878501892e-01 3.236963972449302673e-02 1.332999859005212784e-02 9.968066960573196411e-02 -4.007066786289215088e-02 -7.666356861591339111e-02 -7.136584073305130005e-02 3.566924482583999634e-02 2.210348844528198242e-01 -8.166778832674026489e-02 1.745308488607406616e-01 -1.587722264230251312e-02 5.076448991894721985e-02 9.739450365304946899e-02 3.980002999305725098e-01 -4.682694375514984131e-02 -2.754656374454498291e-01 -2.596535347402095795e-02 5.771487206220626831e-02
-1.809645444154739380e-01 3.656236529350280762e-01 -1.625854671001434326e-01 2.042680978775024414e-01 -8.527413010597229004e-02 2.524744719266891479e-02 1.104088723659515381e-01 6.985196843743324280e-03 -3.718945980072021484e-01 1.394014954566955566e-01 -3.455659449100494385e-01 -8.215077966451644897e-02 -1.575548946857452393e-01 1.228749603033065796e-01 -9.509363770484924316e-02 -6.985360383987426758e-02 -1.904928125441074371e-02 -1.493947505950927734e-01 -5.234538391232490540e-02 1.737125366926193237e-01 -2.640043199062347412e-01 2.064602673053741455e-01 -2.658672928810119629e-01 -7.085306942462921143e-02 5.587250366806983948e-02 -2.532677650451660156e-01 2.587922811508178711e-01 9.260736405849456787e-02 -7.324825227260589600e-02 -1.214538142085075378e-02 -1.168905347585678101e-01 4.355427995324134827e-02
-6.852059066295623779e-02 1.557925939559936523e-01 -1.232526972889900208e-01 3.790012896060943604e-01 2.151579596102237701e-02 -1.051973849534988403e-01 2.511858381330966949e-02 -1.779032647609710693e-01 -3.667303025722503662e-01 1.920384913682937622e-01 -3.338314592838287354e-01 3.431662544608116150e-02 -6.227325275540351868e-02 1.335558295249938965e-01 3.731915354728698730e-02 -1.691610515117645264e-01 2.889114618301391602e-02 -1.380644738674163818e-01 -2.569874525070190430e-01 2.126014381647109985e-01 -2.423167228698730469e-01 1.203426346182823181e-01 -1.511685699224472046e-01 -6.549333035945892334e-02 1.630207151174545288e-01 -3.118606209754943848e-01 1.648024618625640869e-01 2.532074227929115295e-02 -3.349954634904861450e-02 -1.809020340442657471e-01 -4.164113849401473999e-02 1.182430759072303772e-01
-1.376991719007492065e-01 5.019876360893249512e-02 -1.907762885093688965e-02 1.158013194799423218e-02 -1.523409783840179443e-01 1.813650280237197876e-01 9.748010337352752686e-02 -3.283351063728332520e-01 -1.142532378435134888e-01 8.389391005039215088e-02 -1.111480668187141418e-01 -1.513630002737045288e-01 -3.496092557907104492e-01 -3.448170050978660583e-02 4.480617865920066833e-02 -1.563541293144226074e-01 1.993093937635421753e-01 -4.522876739501953125e-01 -5.203690379858016968e-02 7.707710564136505127e-02 1.041731014847755432e-01 -2.540252730250358582e-02 -6.134293973445892334e-02 -1.320145130157470703e-01 -2.391378283500671387e-01 2.869138121604919434e-02 1.684164851903915405e-01 2.425193488597869873e-01 -1.960282325744628906e-01 -2.964237630367279053e-01 -1.852597743272781372e-01 8.920123428106307983e-02
1.478846967220306396e-01 3.826830908656120300e-02 1.727008819580078125e-01 2.273028716444969177e-02 -5.107096396386623383e-03 5.444701761007308960e-02 2.652788460254669189e-01 -3.161285519599914551e-01 -5.203194450587034225e-03 4.420627281069755554e-02 1.204913407564163208e-01 -1.833408027887344360e-01 -3.222658336162567139e-01 1.098596379160881042e-01 -1.382579654455184937e-01 6.770184636116027832e-02 -5.225946009159088135e-02 -1.325650811195373535e-01 8.658754639327526093e-03 1.253704428672790527e-01 1.376531422138214111e-01 -7.835192978382110596e-02 -5.551988258957862854e-02 2.185261696577072144e-01 -1.531595289707183838e-01 -2.213167250156402588e-01 3.275277614593505859e-01 4.461378324776887894e-03 -1.837559789419174194e-01 -4.166350662708282471e-01 -8.320597559213638306e-02 2.779527902603149414e-01
-1.089436188340187073e-01 2.743849754333496094e-01 3.124921582639217377e-02 5.418746545910835266e-02 -1.025947257876396179e-01 1.457174718379974365e-01 1.475381851196289062e-01 2.774257399141788483e-02 -2.592837214469909668e-01 1.784799546003341675e-01 4.557398613542318344e-03 1.101914942264556885e-01 2.368714474141597748e-02 7.269211858510971069e-02 -5.244450271129608154e-02 1.296043992042541504e-01 -2.342826426029205322e-01 -2.208405286073684692e-01 6.261799484491348267e-02 1.404556632041931152e-01 1.168830618262290955e-01 3.173487484455108643e-01 -4.958749562501907349e-02 8.530555665493011475e-02 -5.009112507104873657e-02 -4.103157222270965576e-01 4.137229919433593750e-01 9.592659026384353638e-02 -7.719244807958602905e-02 -7.917530834674835205e-02 -2.610349357128143311e-01 1.870219111442565918e-01
-1.685933768749237061e-01 1.705580204725265503e-01 1.566579490900039673e-01 4.306367635726928711e-01 2.165191918611526489e-01 2.096919119358062744e-01 2.557591199874877930e-01 -1.194949820637702942e-01 -1.052009388804435730e-01 1.022000461816787720e-01 6.653818488121032715e-02 -1.930305808782577515e-01 -1.337295323610305786e-01 2.043634466826915741e-02 -7.649705559015274048e-02 -2.156742289662361145e-02 -1.030322387814521790e-01 -2.002434134483337402e-01 -8.933190256357192993e-02 3.574226796627044678e-01 2.993538044393062592e-02 1.084513142704963684e-01 5.291026458144187927e-02 -1.260718107223510742e-01 7.293731719255447388e-02 -1.275974214076995850e-01 -2.143954634666442871e-01 3.119824230670928955e-01 -5.848431959748268127e-02 -2.775467038154602051e-01 -2.946219965815544128e-02 1.005959883332252502e-01
-4.433270543813705444e-02 1.281138807535171509e-01 -1.505183428525924683e-01 1.215405166149139404e-01 2.228687405586242676e-01 -2.976897954940795898e-01 2.728204475715756416e-03 -3.435031771659851074e-01 9.746991842985153198e-02 -9.881960600614547729e-02 -2.235184609889984131e-01 -1.737000197172164917e-01 -1.052258759737014771e-01 1.074630618095397949e-01 -9.699066728353500366e-02 2.283758819103240967e-01 2.420083582401275635e-01 -3.698630332946777344e-01 -7.809594273567199707e-02 -6.177157536149024963e-02 1.167517900466918945e-01 -5.120867118239402771e-02 1.606328412890434265e-02 -2.602730691432952881e-01 -2.483593672513961792e-01 7.319546490907669067e-02 1.570911407470703125e-01 1.666266918182373047e-01 -2.448652386665344238e-01 -1.305440217256546021e-01 -2.108952775597572327e-02 -1.336354315280914307e-01
-4.226012155413627625e-02 1.323581337928771973e-01 2.507374584674835205e-01 5.734059959650039673e-02 3.560534119606018066e-01 -6.626893882639706135e-04 1.618217974901199341e-01 -6.647587567567825317e-02 -4.376234114170074463e-01 2.295770309865474701e-02 -1.883709877729415894e-01 1.218546368181705475e-02 7.555709686130285263e-03 1.915332227945327759e-01 6.662335246801376343e-02 -1.749922633171081543e-01 -5.990058556199073792e-02 -1.047563329339027405e-01 9.353220462799072266e-02 4.890211671590805054e-02 2.438221573829650879e-01 1.781434863805770874e-01 -1.015306860208511353e-01 1.446645855903625488e-01 -1.902815885841846466e-02 -1.766414493322372437e-01 3.425284326076507568e-01 2.332991063594818115e-01 8.503435552120208740e-02 -1.322839036583900452e-02 2.794996500015258789e-01 -1.439278423786163330e-01
9.288084506988525391e-02 2.457897067070007324e-01 -1.684129965724423528e-04 -6.268920749425888062e-02 -2.544953227043151855e-01 -1.787046194076538086e-01 1.994654685258865356e-01 -2.286159694194793701e-01 -9.203685075044631958e-02 -3.403617441654205322e-02 -1.478415429592132568e-01 -3.271688520908355713e-01 -9.261524304747581482e-03 3.442184301093220711e-03 -1.390394419431686401e-01 8.863180130720138550e-02 -1.103964298963546753e-01 -2.483274787664413452e-03 -3.282952606678009033e-01 1.444901674985885620e-01 1.456905901432037354e-01 -5.822479352355003357e-02 -4.769587516784667969e-02 8.860111981630325317e-02 -3.371457457542419434e-01 -2.357935719192028046e-02 2.731965184211730957e-01 1.269510835409164429e-01 -2.399840205907821655e-02 -2.349529862403869629e-01 -3.689431548118591309e-01 -1.026848913170397282e-03
-1.322862952947616577e-01 3.644095063209533691e-01 -3.714707493782043457e-02 -2.450434677302837372e-02 1.425101757049560547e-01 -6.476953625679016113e-02 1.696655899286270142e-01 -4.149387478828430176e-01 -1.593140065670013428e-01 -5.284354835748672485e-02 6.273054331541061401e-02 -1.942031234502792358e-01 -3.988569974899291992e-02 1.072286665439605713e-01 -1.001438349485397339e-01 1.079847365617752075e-01 1.200034543871879578e-01 -1.666100770235061646e-01 -1.101881638169288635e-01 3.155514225363731384e-02 -2.096535265445709229e-01 -1.600665897130966187e-01 2.020598389208316803e-02 -1.645275801420211792e-01 -1.770721226930618286e-01 1.560001373291015625e-01 2.448486834764480591e-01 9.012504667043685913e-02 -2.479405254125595093e-01 -5.748107656836509705e-02 -1.872764676809310913e-01 3.764224946498870850e-01
-8.513341844081878662e-02 1.767686009407043457e-01 4.036795347929000854e-02 4.225170612335205078e-01 -2.516709864139556885e-01 -2.425185590982437134e-02 2.871817648410797119e-01 -1.893830001354217529e-01 -2.239773422479629517e-01 1.683597639203071594e-02 -3.669904172420501709e-02 -1.478994041681289673e-01 5.928568542003631592e-02 1.563555002212524414e-01 9.120669215917587280e-03 8.647048473358154297e-02 -3.633742034435272217e-02 -1.313297152519226074e-01 1.444314867258071899e-01 2.318020612001419067e-01 6.183929368853569031e-02 3.072128891944885254e-01 1.066116616129875183e-01 -3.289037942886352539e-01 1.991824060678482056e-02 3.272184357047080994e-02 -5.308315902948379517e-02 3.417896032333374023e-01 8.096835808828473091e-04 -2.336241751909255981e-01 2.346401661634445190e-02 -5.245709419250488281e-02
1.262285113334655762e-01 2.248363345861434937e-01 1.094443351030349731e-01 1.145905349403619766e-02 2.165671065449714661e-02 -1.981122344732284546e-01 -1.170099154114723206e-01 -1.363698989152908325e-01 -1.747567504644393921e-01 1.573837250471115112e-01 -1.509319245815277100e-01 -1.571102738380432129e-01 -1.527839601039886475e-01 9.761919081211090088e-02 7.372392714023590088e-02 1.534055732190608978e-02 -6.377580761909484863e-02 -1.905488520860671997e-01 -2.034034281969070435e-01 1.490152478218078613e-01 9.177963435649871826e-02 2.009448558092117310e-01 -1.929523050785064697e-01 -1.986370421946048737e-03 -1.469896435737609863e-01 -4.161899983882904053e-01 3.165862262248992920e-01 -1.094247251749038696e-01 -1.972310692071914673e-01 -3.144453763961791992e-01 -2.389841973781585693e-01 1.272073388099670410e-01
-2.526096403598785400e-01 -1.200296953320503235e-01 1.711826026439666748e-01 -5.113434046506881714e-02 2.984763085842132568e-01 -3.291340768337249756e-01 2.290003448724746704e-01 -1.636740267276763916e-01 -1.324674934148788452e-01 4.476729407906532288e-02 -1.082236878573894501e-02 -5.025007203221321106e-02 -1.465667486190795898e-01 3.987590074539184570e-01 5.332600697875022888e-02 2.078775912523269653e-01 -1.011104956269264221e-01 -1.973286271095275879e-01 -1.730323284864425659e-01 6.512544304132461548e-02 -4.912488535046577454e-02 6.047595664858818054e-02 -1.619146615266799927e-01 2.578944861888885498e-01 -1.471105366945266724e-01 -2.119669318199157715e-01 -4.785456135869026184e-02 1.157891005277633667e-01 -1.057977750897407532e-01 -1.992308944463729858e-01 -5.052385479211807251e-02 2.159321606159210205e-01
-1.554046422243118286e-01 1.335123032331466675e-01 5.811795126646757126e-03 3.942964971065521240e-01 1.348852068185806274e-01 3.745318576693534851e-02 3.543499708175659180e-01 -2.197614163160324097e-01 -2.685920000076293945e-01 1.684689968824386597e-01 -9.314686059951782227e-03 -8.111726492643356323e-02 3.140601515769958496e-02 -3.656786680221557617e-02 8.620884269475936890e-02 -1.147290766239166260e-01 3.498719260096549988e-02 2.517383992671966553e-01 1.555249094963073730e-01 1.034576445817947388e-01 4.402717202901840210e-02 3.833304345607757568e-01 6.693489104509353638e-02 3.416344895958900452e-02 -3.163187205791473389e-01 -1.176414862275123596e-01 -1.332727633416652679e-02 3.287028670310974121e-01 -6.639396771788597107e-03 -3.734191879630088806e-02 -3.679050132632255554e-02 -5.292763002216815948e-03
-7.247396558523178101e-02 3.347239494323730469e-01 1.219176873564720154e-01 5.105499625205993652e-01 1.423508524894714355e-01 -1.127310842275619507e-01 1.170425713062286377e-01 -2.133252769708633423e-01 -1.899474859237670898e-01 -4.537952318787574768e-02 -3.846488194540143013e-03 -2.427923977375030518e-01 -2.356334030628204346e-01 2.624788582324981689e-01 7.875750958919525146e-02 -8.203689008951187134e-02 2.921749651432037354e-01 5.134075134992599487e-02 1.143640205264091492e-01 -6.570494174957275391e-02 1.564040482044219971e-01 1.982769966125488281e-01 -2.751132473349571228e-02 -4.136621579527854919e-02 9.029775112867355347e-02 -1.409590542316436768e-01 1.792677044868469238e-01 -7.875965535640716553e-02 -3.832312300801277161e-03 1.485579758882522583e-01 -1.221937015652656555e-01 7.435830682516098022e-02
-2.682309150695800781e-01 1.371999084949493408e-01 -2.008416503667831421e-02 1.695393621921539307e-01 2.190774381160736084e-01 5.148307420313358307e-03 2.354373633861541748e-01 -8.572252839803695679e-02 -9.056308865547180176e-02 1.934946179389953613e-01 -1.182469204068183899e-01 -3.066874444484710693e-01 1.754635870456695557e-01 2.427628934383392334e-01 -1.679862290620803833e-01 -3.886885195970535278e-02 -3.255265951156616211e-01 -2.903057448565959930e-02 8.563268929719924927e-02 3.280140459537506104e-03 1.036294773221015930e-01 1.199324429035186768e-01 9.886316955089569092e-03 2.583399713039398193e-01 -2.115673124790191650e-01 -2.462366223335266113e-02 2.397218644618988037e-01 3.707753419876098633e-01 8.373686671257019043e-02 4.510268196463584900e-02 -1.222423315048217773e-01 -1.604261845350265503e-01
-3.426984548568725586e-01 2.074114419519901276e-02 2.594949305057525635e-01 2.533605396747589111e-01 1.851678639650344849e-02 7.620471064001321793e-03 2.561800777912139893e-01 -2.032144665718078613e-01 -1.396021246910095215e-01 2.724730670452117920e-01 1.538930647075176239e-02 -5.710988119244575500e-02 1.757772266864776611e-02 1.799554824829101562e-01 6.262490898370742798e-02 -1.855525225400924683e-01 2.069585025310516357e-01 -8.070597052574157715e-02 -2.047193348407745361e-01 -6.511844694614410400e-02 2.259025424718856812e-01 7.057588547468185425e-02 1.606082767248153687e-01 -1.278935819864273071e-01 6.257043778896331787e-02 -5.763015523552894592e-02 1.406064331531524658e-01 3.632777333259582520e-01 -2.734434008598327637e-01 -1.260696649551391602e-01 8.527151495218276978e-02 1.562886387109756470e-01
-1.126512438058853149e-01 1.244855746626853943e-01 -4.087141528725624084e-02 8.054326288402080536e-03 -1.666152477264404297e-02 -1.666445285081863403e-02 3.597742617130279541e-01 -2.585883624851703644e-02 -3.567837178707122803e-01 -4.416422545909881592e-02 -4.607472941279411316e-02 -3.514774143695831299e-01 7.543127238750457764e-02 -1.713760346174240112e-01 -4.582333937287330627e-02 -3.828587383031845093e-02 -9.170345216989517212e-02 -9.460538625717163086e-02 8.227469772100448608e-02 3.564714789390563965e-01 2.009506076574325562e-01 2.169524729251861572e-01 1.835505962371826172e-01 -1.392192393541336060e-01 1.428938657045364380e-01 -1.795281618833541870e-01 2.631785571575164795e-01 1.625082194805145264e-01 -1.904167234897613525e-01 -1.015793979167938232e-01 -1.325645297765731812e-01 2.041870951652526855e-01
-2.848675288259983063e-02 6.293172389268875122e-02 -6.777427345514297485e-02 3.905387222766876221e-01 2.142659574747085571e-01 -2.698296308517456055e-01 3.006276786327362061e-01 1.432822644710540771e-02 -1.935650259256362915e-01 -2.228305302560329437e-02 4.526572301983833313e-02 -1.864579319953918457e-01 2.220267951488494873e-01 3.360052704811096191e-01 -5.681635066866874695e-02 1.287906616926193237e-01 -2.356695383787155151e-02 1.583645939826965332e-01 -1.428956910967826843e-02 1.864247918128967285e-01 1.169956028461456299e-01 1.046295613050460815e-01 2.689934708178043365e-02 -2.260658591985702515e-01 -3.189006149768829346e-01 4.395763948559761047e-02 3.719784319400787354e-02 2.824358940124511719e-01 -2.169049531221389771e-01 -2.094254828989505768e-02 5.177619680762290955e-02 -3.920549061149358749e-03
1.139603331685066223e-01 4.292047917842864990e-01 -7.535238564014434814e-02 -9.405399672687053680e-03 4.045147597789764404e-01 -1.150369793176651001e-01 -1.076301038265228271e-01 4.456341266632080078e-02 -2.474373877048492432e-01 1.823621541261672974e-01 -3.349852561950683594e-01 -2.404594868421554565e-01 -1.332290172576904297e-01 1.444458663463592529e-01 6.819693837314844131e-03 1.519198864698410034e-01 1.394280344247817993e-01 -1.725649237632751465e-01 -3.369578346610069275e-02 1.000731661915779114e-01 -4.479361698031425476e-02 6.059629097580909729e-02 1.568693071603775024e-01 1.157611161470413208e-01 -1.460932642221450806e-01 -9.925141930580139160e-02 2.658462524414062500e-01 1.926991790533065796e-01 4.701301828026771545e-02 -9.750717133283615112e-02 -1.557266116142272949e-01 -3.620085865259170532e-02
-1.085307449102401733e-01 2.183510959148406982e-01 6.806558370590209961e-02 3.804010748863220215e-01 2.086110860109329224e-01 -1.437926143407821655e-01 2.762377858161926270e-01 -1.795939803123474121e-01 -1.412800401449203491e-01 2.351259440183639526e-01 -5.046628415584564209e-02 1.003810912370681763e-01 6.156015209853649139e-03 2.158650904893875122e-01 -4.804434627294540405e-02 -7.958402484655380249e-02 -8.199549466371536255e-02 3.646660745143890381e-01 -3.922452032566070557e-02 2.409958541393280029e-01 1.463156193494796753e-01 2.482870221138000488e-01 -5.176210403442382812e-02 -1.120092049241065979e-01 -5.906730145215988159e-02 -1.029748469591140747e-01 3.656069561839103699e-02 2.945862114429473877e-01 1.595499217510223389e-01 -1.374255567789077759e-01 1.136263012886047363e-01 1.350518465042114258e-01
1.728617101907730103e-01 1.639941334724426270e-01 -9.833704680204391479e-02 9.051960706710815430e-02 3.018624782562255859e-01 4.506011959165334702e-03 1.274501383304595947e-01 -4.683774411678314209e-01 -3.904602304100990295e-02 2.538021802902221680e-01 -1.116119176149368286e-01 -2.506935298442840576e-01 7.796805351972579956e-02 -1.195181161165237427e-02 4.039083793759346008e-02 1.841322518885135651e-02 1.491872370243072510e-01 -2.818492241203784943e-02 -1.180794015526771545e-01 1.785167157649993896e-01 -4.127986356616020203e-02 -2.662411890923976898e-02 9.480929374694824219e-02 -2.468526214361190796e-01 1.832449808716773987e-02 6.202676519751548767e-02 4.573998153209686279e-01 1.076516881585121155e-01 -2.086808979511260986e-01 -1.135385222733020782e-02 -1.659043729305267334e-01 1.085077971220016479e-01
5.424989759922027588e-02 -1.261411905288696289e-01 -2.205590754747390747e-01 2.499067932367324829e-01 1.536607891321182251e-01 -5.712665989995002747e-02 3.423003256320953369e-01 -1.303694248199462891e-01 -2.305857986211776733e-01 -6.223432719707489014e-02 -6.463301181793212891e-02 -1.209294423460960388e-01 6.041150167584419250e-02 1.370832324028015137e-01 1.381830424070358276e-01 -2.310960590839385986e-01 -1.344406325370073318e-02 2.150703221559524536e-02 8.727109432220458984e-02 1.410588622093200684e-01 3.593652248382568359e-01 3.610040843486785889e-01 -8.534630760550498962e-03 5.389739759266376495e-03 5.533291026949882507e-02 -5.115795880556106567e-02 -7.433493155986070633e-03 2.422123849391937256e-01 -1.160708367824554443e-01 -3.380384743213653564e-01 9.800625033676624298e-03 2.413573861122131348e-01
-2.681491971015930176e-01 7.081549614667892456e-02 -5.493815988302230835e-02 1.150294020771980286e-01 -7.896906696259975433e-03 -2.222877591848373413e-01 6.176237389445304871e-02 -1.288919448852539062e-01 -3.703382909297943115e-01 3.161797299981117249e-02 -3.554651439189910889e-01 -1.493332982063293457e-01 1.676192856393754482e-03 -2.073479443788528442e-02 -1.868025958538055420e-02 1.347744166851043701e-01 1.737350672483444214e-01 -1.482553482055664062e-01 2.980463032145053148e-04 -4.312621429562568665e-02 -1.877333372831344604e-01 -1.394215412437915802e-02 -5.194251611828804016e-02 -1.989830583333969116e-01 4.855488613247871399e-02 -5.156982541084289551e-01 1.099370196461677551e-01 1.902261972427368164e-01 -1.605246514081954956e-01 -1.550656557083129883e-01 6.711502373218536377e-02 1.689117997884750366e-01
-5.330638960003852844e-02 -4.756299778819084167e-02 1.133010983467102051e-01 2.427352070808410645e-01 2.057887911796569824e-01 2.006088197231292725e-01 2.369034141302108765e-01 -2.580693960189819336e-01 -2.394620180130004883e-01 4.813531413674354553e-03 1.323056668043136597e-01 -1.045678406953811646e-01 -1.023873388767242432e-01 -1.937019638717174530e-02 -2.413262277841567993e-01 -4.418621212244033813e-02 -9.792190045118331909e-02 -1.428662240505218506e-01 -5.560351163148880005e-02 4.852407053112983704e-02 1.913497745990753174e-01 1.718025356531143188e-01 -3.004118502140045166e-01 -1.493242681026458740e-01 -4.097578823566436768e-01 -2.355991601943969727e-01 1.681847423315048218e-01 1.461785435676574707e-01 -1.884851008653640747e-01 2.890136092901229858e-02 1.924646049737930298e-01 1.949798688292503357e-02
4.882148280739784241e-02 6.957001239061355591e-02 -6.178357289172708988e-04 6.261233985424041748e-02 1.160606890916824341e-01 -6.717140972614288330e-02 2.183077931404113770e-01 -2.363075017929077148e-01 -9.130261838436126709e-02 7.390423864126205444e-02 2.289901971817016602e-01 -2.579617798328399658e-01 -1.383169591426849365e-01 1.625376492738723755e-01 2.138552628457546234e-02 2.675468027591705322e-01 -1.078434884548187256e-01 -3.000374436378479004e-01 -1.162626966834068298e-01 1.846894174814224243e-01 3.456010669469833374e-02 1.011701449751853943e-01 1.578991562128067017e-01 5.111213400959968567e-02 -7.759557664394378662e-02 -2.223898768424987793e-01 3.111877441406250000e-01 -2.030411809682846069e-01 -6.622984260320663452e-02 -3.215462565422058105e-01 -3.355183899402618408e-01 1.219008415937423706e-01
5.536653473973274231e-02 1.512546986341476440e-01 1.548824161291122437e-01 1.165091544389724731e-01 2.599971890449523926e-01 2.379033267498016357e-01 1.307041943073272705e-01 3.819521516561508179e-02 -2.628750205039978027e-01 1.132291276007890701e-02 -1.475673168897628784e-01 -6.388020515441894531e-02 -1.798598095774650574e-02 3.493232131004333496e-01 -4.542887210845947266e-02 3.597566857933998108e-02 1.810207962989807129e-01 -1.416296511888504028e-02 3.557409718632698059e-02 7.387650012969970703e-02 1.135929673910140991e-01 3.077765107154846191e-01 1.775448322296142578e-01 -1.461817622184753418e-01 1.089425086975097656e-01 8.478952199220657349e-02 3.375725150108337402e-01 3.171993792057037354e-01 -1.373649388551712036e-01 -2.923081219196319580e-01 -4.592090100049972534e-02 -1.808160245418548584e-01
6.670738011598587036e-02 3.784720301628112793e-01 3.345965743064880371e-01 1.862197816371917725e-01 1.338690966367721558e-01 1.527509391307830811e-01 1.332795470952987671e-01 -2.555084228515625000e-01 -3.725453913211822510e-01 1.006523147225379944e-01 1.910878904163837433e-02 -1.575122028589248657e-01 -9.306915849447250366e-02 4.766947403550148010e-02 2.506973780691623688e-02 3.085141442716121674e-02 4.531492292881011963e-02 -9.185137599706649780e-02 -5.128452926874160767e-02 2.569560110569000244e-01 -2.552552893757820129e-02 2.760877609252929688e-01 -5.191117897629737854e-02 1.201445385813713074e-01 1.117563322186470032e-01 -2.158908639103174210e-03 -4.328804090619087219e-02 2.696947157382965088e-01 3.400541469454765320e-02 -3.564586937427520752e-01 4.969422239810228348e-03 -7.915037125349044800e-02
-4.776193201541900635e-02 3.993821144104003906e-01 7.613728940486907959e-02 4.649981260299682617e-01 6.552085280418395996e-02 -6.236485019326210022e-02 1.110198572278022766e-01 -3.376402556896209717e-01 -2.328677475452423096e-01 8.406797051429748535e-02 3.589339181780815125e-02 -2.466788291931152344e-01 5.264894291758537292e-02 6.818609684705734253e-02 -1.173295527696609497e-01 -4.639267176389694214e-02 3.288730233907699585e-02 -6.620245426893234253e-02 -1.254592649638652802e-02 1.022353768348693848e-01 1.247252225875854492e-01 1.645847856998443604e-01 -1.069432199001312256e-01 3.245679661631584167e-02 -1.527192885987460613e-03 -1.884452551603317261e-01 -2.841556072235107422e-01 2.204710543155670166e-01 -2.206539809703826904e-01 -2.105501294136047363e-01 -6.255324929952621460e-02 4.363141208887100220e-02
-1.146512385457754135e-02 2.233687937259674072e-01 -4.312010854482650757e-02 1.941742897033691406e-01 1.583416312932968140e-01 3.192007243633270264e-01 2.628740668296813965e-01 -6.809917837381362915e-02 -1.581440269947052002e-01 3.119278848171234131e-01 -3.838766738772392273e-02 2.094451189041137695e-01 3.200196847319602966e-02 -3.060274943709373474e-02 -4.477583244442939758e-02 1.573702245950698853e-01 -7.577977329492568970e-02 -1.367706507444381714e-01 5.800038203597068787e-02 3.213310837745666504e-01 1.372938454151153564e-01 1.446393132209777832e-01 3.014335967600345612e-02 -9.704750031232833862e-02 -1.113931983709335327e-01 -3.370616436004638672e-01 3.232025206089019775e-01 5.020376294851303101e-02 2.872689627110958099e-02 -1.420178413391113281e-01 -2.443967908620834351e-01 1.358060985803604126e-01
-1.551341414451599121e-01 -4.401377961039543152e-02 3.422870486974716187e-02 1.308642923831939697e-01 2.325603067874908447e-01 -8.501059561967849731e-02 1.558907032012939453e-01 -1.911300122737884521e-01 -2.801468968391418457e-01 2.953613698482513428e-01 -3.955021202564239502e-01 -3.552959859371185303e-01 2.147576808929443359e-01 7.835961878299713135e-02 -7.335520535707473755e-02 -9.847486391663551331e-03 6.141196191310882568e-02 -1.445522457361221313e-01 9.834088385105133057e-02 1.230336353182792664e-01 -1.149740293622016907e-01 1.442684233188629150e-02 6.291664671152830124e-03 -1.247206777334213257e-01 -1.012348309159278870e-01 -3.782690316438674927e-02 2.503836527466773987e-02 1.878951638936996460e-01 1.719691157341003418e-01 -1.272619217634201050e-01 1.864701509475708008e-02 3.939722776412963867e-01
-2.148222364485263824e-02 5.660957470536231995e-02 -2.603442072868347168e-01 6.087397038936614990e-02 -1.450072526931762695e-01 -2.576280534267425537e-01 3.204795718193054199e-01 -1.340640038251876831e-01 -1.585360057651996613e-02 -2.706149406731128693e-02 -1.672777682542800903e-01 -1.634314507246017456e-01 -1.609533429145812988e-01 1.072264239192008972e-01 -4.249417483806610107e-01 9.872349351644515991e-02 -2.281747199594974518e-02 -1.751989498734474182e-02 1.552742123603820801e-01 6.056519597768783569e-02 -1.499304920434951782e-01 1.808180809020996094e-01 1.167816892266273499e-01 1.124461367726325989e-01 2.245627194643020630e-01 -1.051182001829147339e-01 1.829243153333663940e-01 3.184211850166320801e-01 -1.907460540533065796e-01 -1.511508971452713013e-01 -2.362154275178909302e-01 1.093010455369949341e-01
3.692701458930969238e-02 3.636212050914764404e-01 2.978564202785491943e-01 4.113043248653411865e-01 1.386574357748031616e-01 4.092327877879142761e-02 2.342863008379936218e-02 1.667581126093864441e-02 -2.199801504611968994e-01 9.782691299915313721e-02 -2.037809044122695923e-01 -2.068786323070526123e-01 -1.763586327433586121e-02 -8.193886838853359222e-03 -9.868381172418594360e-02 1.037996783852577209e-01 -1.486969590187072754e-01 -1.502614617347717285e-01 3.931950032711029053e-02 2.628628015518188477e-01 2.959126792848110199e-02 1.262397170066833496e-01 3.470607846975326538e-02 1.105836853384971619e-01 -5.179792642593383789e-02 -1.692118495702743530e-01 -1.076486334204673767e-02 2.073601633310317993e-01 -1.208485066890716553e-01 -3.654226362705230713e-01 1.976704150438308716e-01 -1.280694007873535156e-01
2.580147087574005127e-01 2.336016856133937836e-02 1.581130325794219971e-01 6.876086443662643433e-02 1.025915816426277161e-01 -2.330626100301742554e-01 4.862916469573974609e-02 -1.414614617824554443e-01 -1.670521199703216553e-01 1.458192914724349976e-01 -1.993639469146728516e-01 -1.621690839529037476e-01 -4.405851662158966064e-02 -6.750104576349258423e-02 -1.722427904605865479e-01 -3.696749731898307800e-02 -1.314764022827148438e-01 -2.163597643375396729e-01 5.048089101910591125e-02 5.702521651983261108e-02 1.504800915718078613e-01 1.843088567256927490e-01 -9.650238603353500366e-02 -9.614460170269012451e-02 -1.730186343193054199e-01 -2.973761223256587982e-02 3.521257042884826660e-01 4.954420775175094604e-02 1.179469376802444458e-01 -3.632576465606689453e-01 -4.548995494842529297e-01 8.973918855190277100e-02
-1.113270744681358337e-01 2.121563702821731567e-01 2.048892527818679810e-02 7.943851500749588013e-02 3.636447340250015259e-02 -1.270578950643539429e-01 3.584648966789245605e-01 -1.822110712528228760e-01 -2.418697327375411987e-01 -2.664262950420379639e-01 -1.286477446556091309e-01 -1.287753134965896606e-01 7.646771613508462906e-03 6.690990179777145386e-02 -4.228599369525909424e-02 3.688579797744750977e-02 3.687453269958496094e-02 4.110508412122726440e-02 -5.178669467568397522e-03 2.246392220258712769e-01 1.330611407756805420e-01 3.952100872993469238e-02 3.856700062751770020e-01 -1.228928565979003906e-01 2.179518155753612518e-02 -3.732712864875793457e-01 1.765475049614906311e-02 2.350233495235443115e-01 3.451709151268005371e-01 -7.084873318672180176e-02 5.934589728713035583e-02 1.634365171194076538e-01
-3.855363279581069946e-02 -1.793994903564453125e-01 -3.381843119859695435e-02 2.697056233882904053e-01 1.021162569522857666e-01 -1.054911762475967407e-01 1.617004871368408203e-01 -1.981289535760879517e-01 -3.660216033458709717e-01 -8.205596357583999634e-02 -3.969623148441314697e-02 -1.074216216802597046e-01 -1.002979427576065063e-01 -7.745353132486343384e-02 -3.756622970104217529e-02 1.505963951349258423e-01 1.042353138327598572e-01 2.590770274400711060e-02 -6.843429058790206909e-02 5.857249498367309570e-01 1.190344095230102539e-01 -1.273270845413208008e-01 1.239260584115982056e-01 -7.842313498258590698e-03 -1.302265748381614685e-02 7.493504881858825684e-02 3.037995398044586182e-01 1.016390025615692139e-01 -1.015672758221626282e-01 -1.281613409519195557e-01 -3.151604905724525452e-02 -2.651027143001556396e-01
-1.351064145565032959e-01 3.268004357814788818e-01 -8.418702334165573120e-02 2.135466225445270538e-02 8.736643940210342407e-02 2.852459624409675598e-02 1.086279451847076416e-01 -2.100340425968170166e-01 -7.261189818382263184e-02 1.269729286432266235e-01 -1.570455729961395264e-01 -9.696701914072036743e-02 -2.035901099443435669e-01 7.659723609685897827e-02 5.168308690190315247e-02 1.097380667924880981e-01 1.726228594779968262e-01 -2.780214250087738037e-01 2.748776674270629883e-01 1.022707819938659668e-01 -1.939315348863601685e-02 -8.694611489772796631e-02 -2.453032322227954865e-02 -8.798646740615367889e-03 -2.609799802303314209e-01 2.931297123432159424e-01 2.806308269500732422e-01 3.523584902286529541e-01 1.499824598431587219e-02 -2.775059938430786133e-01 -1.031953766942024231e-01 1.974771767854690552e-01
-3.390420675277709961e-01 1.973963379859924316e-01 3.364590555429458618e-02 2.707594037055969238e-01 1.166562885046005249e-01 -9.217727929353713989e-02 2.198958843946456909e-01 -2.612655758857727051e-01 -2.229652106761932373e-01 2.203767150640487671e-01 -4.087141249328851700e-03 -3.143683969974517822e-01 6.805735826492309570e-02 5.997619777917861938e-02 -1.168850585818290710e-01 2.742376364767551422e-02 -1.245191544294357300e-01 1.321634799242019653e-01 8.274450898170471191e-02 -4.475258290767669678e-02 1.316060870885848999e-01 2.217295616865158081e-01 1.234718114137649536e-01 -4.298300147056579590e-01 -9.428695589303970337e-02 -8.093953132629394531e-02 1.812205165624618530e-01 4.892072826623916626e-02 -7.423980534076690674e-02 -1.997456848621368408e-01 -8.454089611768722534e-02 4.023813083767890930e-02
-2.042678445577621460e-01 1.760578006505966187e-01 3.456061184406280518e-01 2.517672181129455566e-01 9.514616429805755615e-02 -1.006821617484092712e-01 3.621409833431243896e-01 -3.177266418933868408e-01 -1.563024371862411499e-01 -2.705044485628604889e-02 1.292172521352767944e-01 -4.948488995432853699e-02 -1.952105015516281128e-02 1.422486007213592529e-01 -1.574297696352005005e-01 -1.626966595649719238e-01 5.429681390523910522e-02 1.678006798028945923e-01 -1.834288686513900757e-01 1.577531248331069946e-01 1.497733891010284424e-01 -1.530213374644517899e-02 1.499870568513870239e-01 2.010174281895160675e-02 1.410744488239288330e-01 -2.913613319396972656e-01 1.501418501138687134e-01 2.752136588096618652e-01 -1.935650557279586792e-01 -9.126896038651466370e-03 2.368346229195594788e-02 -2.428959310054779053e-02
-1.833665668964385986e-01 2.120472956448793411e-03 2.166856825351715088e-02 8.073388785123825073e-02 -8.880268782377243042e-02 -2.676340639591217041e-01 2.212685644626617432e-01 -2.103099077939987183e-01 -1.988883018493652344e-01 4.553594812750816345e-02 6.681353598833084106e-02 -1.880747228860855103e-01 -5.335914716124534607e-02 -5.507632344961166382e-02 -1.714139729738235474e-01 -1.297546178102493286e-02 1.200178414583206177e-01 -1.401960402727127075e-01 1.340903434902429581e-02 4.809010028839111328e-01 2.743920683860778809e-01 1.034568846225738525e-01 1.917189657688140869e-01 1.499877423048019409e-01 2.302672564983367920e-01 -9.787528961896896362e-02 1.336456090211868286e-01 1.223386824131011963e-01 -2.562540471553802490e-01 -1.198531165719032288e-01 -2.879338562488555908e-01 -2.576624229550361633e-02
2.119750976562500000e-01 8.709724992513656616e-02 1.447770446538925171e-01 2.162869125604629517e-01 -3.411146998405456543e-02 1.502005308866500854e-01 2.506748735904693604e-01 -2.781351208686828613e-01 -1.940129995346069336e-01 -2.729459404945373535e-01 -2.144504785537719727e-01 -2.587534189224243164e-01 4.725559428334236145e-02 1.860506832599639893e-01 -3.909680619835853577e-02 1.693857610225677490e-01 2.870103716850280762e-01 -2.017502188682556152e-01 -5.276144295930862427e-02 -1.415912620723247528e-02 2.735385596752166748e-01 -9.790403768420219421e-03 9.546417742967605591e-03 1.116879433393478394e-01 2.515730261802673340e-01 -3.789093717932701111e-02 3.382619321346282959e-01 8.496929705142974854e-02 -6.591955572366714478e-02 -1.130887195467948914e-01 -1.661773771047592163e-02 7.965829968452453613e-02
9.956925362348556519e-02 -1.280195564031600952e-01 -4.631715267896652222e-02 1.927735209465026855e-01 1.242989525198936462e-01 -1.051022633910179138e-01 7.467731088399887085e-02 -4.803807139396667480e-01 -1.382543146610260010e-01 -1.597667634487152100e-01 -5.541669577360153198e-02 -3.476908430457115173e-02 -8.337661623954772949e-03 -6.608520448207855225e-02 -1.749453395605087280e-01 -5.743714049458503723e-03 3.353587388992309570e-01 -2.708483338356018066e-01 -1.811134070158004761e-01 -4.911000654101371765e-02 2.070044353604316711e-02 -1.323864329606294632e-03 1.636064946651458740e-01 1.381913851946592331e-02 -2.203276455402374268e-01 2.156930267810821533e-01 2.928851544857025146e-01 2.452336102724075317e-01 -1.589294821023941040e-01 -1.722583621740341187e-01 -2.074360996484756470e-01 -1.338974013924598694e-02
-1.593988835811614990e-01 5.479922145605087280e-02 1.017843955196440220e-03 1.028937473893165588e-01 -6.625907029956579208e-03 5.094587802886962891e-02 1.232008859515190125e-01 -2.086877524852752686e-01 -3.884615302085876465e-01 -2.489442676305770874e-01 6.156708300113677979e-02 -1.867964416742324829e-01 -6.571637094020843506e-02 1.198998764157295227e-01 -1.717154681682586670e-01 -1.229968070983886719e-01 -8.926873654127120972e-02 -3.304795026779174805e-01 -2.864103205502033234e-02 1.746472716331481934e-01 2.652732729911804199e-01 -1.081126555800437927e-01 1.411391347646713257e-01 -2.135349214076995850e-01 -7.121943682432174683e-02 -1.304250061511993408e-01 4.286347925662994385e-01 7.056920230388641357e-02 -2.195498198270797729e-01 2.408068394288420677e-03 1.220139339566230774e-01 -1.216354668140411377e-01
-2.175155328586697578e-03 2.422453761100769043e-01 -9.291847795248031616e-02 1.167338415980339050e-01 4.315790720283985138e-03 1.043013781309127808e-01 -2.168580889701843262e-01 -2.054932713508605957e-01 -2.499377876520156860e-01 -1.296996837481856346e-03 2.044941633939743042e-01 -2.253195941448211670e-01 -2.370761334896087646e-01 2.232141047716140747e-01 1.974083036184310913e-01 -5.571916699409484863e-02 1.740964353084564209e-01 1.290594227612018585e-02 -2.056465297937393188e-01 3.305900990962982178e-01 1.068185940384864807e-01 2.444128543138504028e-01 -2.839875780045986176e-02 -1.332713067531585693e-01 1.611118391156196594e-02 -1.210493817925453186e-01 1.494328379631042480e-01 2.069789022207260132e-01 -1.683914810419082642e-01 -3.173704445362091064e-01 -6.759070605039596558e-02 -1.738812178373336792e-01
2.382200807332992554e-01 1.631917804479598999e-01 -1.416114568710327148e-01 2.874092459678649902e-01 1.638988107442855835e-01 5.158634483814239502e-02 1.304015219211578369e-01 -2.826615273952484131e-01 -2.151402235031127930e-01 2.814506888389587402e-01 2.183637768030166626e-02 1.877569109201431274e-01 6.379574537277221680e-02 2.237174361944198608e-01 6.703224778175354004e-02 3.511250019073486328e-02 -5.758994375355541706e-04 -4.445371218025684357e-03 -8.876059204339981079e-02 3.235701471567153931e-02 3.894974663853645325e-02 2.593885660171508789e-01 -1.948602795600891113e-01 -1.773258596658706665e-01 -1.852274835109710693e-01 -4.120323341339826584e-03 -5.009103938937187195e-02 4.525670707225799561e-01 -8.514503017067909241e-03 -2.062979191541671753e-01 -1.763337105512619019e-01 6.264039874076843262e-02
-1.136164367198944092e-02 3.516095876693725586e-01 -1.174717769026756287e-02 -1.067977547645568848e-01 3.550534248352050781e-01 4.717926494777202606e-03 1.180843450129032135e-02 -1.707649789750576019e-02 -1.149858981370925903e-01 1.350450813770294189e-01 1.466080993413925171e-01 -2.217874974012374878e-01 -1.483751386404037476e-01 2.600345015525817871e-01 -6.352327764034271240e-02 2.762089371681213379e-01 1.917856484651565552e-01 -1.521731913089752197e-01 -1.175716817378997803e-01 7.697634398937225342e-02 -4.229522868990898132e-02 7.127039879560470581e-02 5.044071469455957413e-03 7.848383486270904541e-02 -1.790391206741333008e-01 -2.921242117881774902e-01 2.593075633049011230e-01 2.249217480421066284e-01 -2.882651239633560181e-02 -1.657072603702545166e-01 -1.500806510448455811e-01 -2.954708039760589600e-01
5.517019703984260559e-02 -2.211153693497180939e-02 -1.783702224493026733e-01 5.558568239212036133e-01 -4.819071665406227112e-02 -1.892410814762115479e-01 -1.333303004503250122e-01 -1.998857259750366211e-01 -1.500403583049774170e-01 3.510661721229553223e-01 -1.903118640184402466e-01 -1.560489684343338013e-01 -2.091940939426422119e-01 6.689457595348358154e-02 -1.162272971123456955e-02 1.016102358698844910e-01 4.139611870050430298e-02 -9.564737975597381592e-02 5.413288623094558716e-02 2.947406843304634094e-02 -1.055378243327140808e-01 1.127307862043380737e-01 -1.095924973487854004e-01 -8.314948529005050659e-02 -3.209052234888076782e-02 -1.482020616531372070e-01 1.400199085474014282e-01 3.027772307395935059e-01 1.117752045392990112e-01 2.186382710933685303e-01 -1.249475106596946716e-01 1.648305058479309082e-01
-5.280245095491409302e-02 1.226805150508880615e-01 6.093670800328254700e-02 3.902844786643981934e-01 -1.045316308736801147e-01 9.236284345388412476e-02 2.491862513124942780e-02 -2.892268635332584381e-02 -3.225658833980560303e-01 1.273875981569290161e-01 -3.601927161216735840e-01 -8.598013967275619507e-02 2.973213046789169312e-02 2.300216853618621826e-01 -2.061557918787002563e-01 -3.155839443206787109e-02 1.549309026449918747e-02 -2.681514620780944824e-01 -5.411161109805107117e-02 1.489580124616622925e-01 -1.694417893886566162e-01 9.793762117624282837e-02 -5.828517675399780273e-02 -1.096308454871177673e-01 1.116207614541053772e-01 -3.720111846923828125e-01 1.068677827715873718e-01 5.730229243636131287e-02 -2.057777792215347290e-01 -2.116517573595046997e-01 -2.163009494543075562e-01 7.079071830958127975e-03
-7.319688796997070312e-02 2.971032857894897461e-01 8.209224790334701538e-02 -4.172456637024879456e-02 8.390901237726211548e-02 2.336740195751190186e-01 1.483707576990127563e-01 -9.095504134893417358e-02 -2.533734738826751709e-01 2.060710787773132324e-01 -8.289840072393417358e-02 1.386331915855407715e-01 2.171836197376251221e-01 1.333473175764083862e-01 7.874688506126403809e-02 8.443614095449447632e-02 2.961774915456771851e-02 -1.572992950677871704e-01 -8.892844617366790771e-02 1.685721278190612793e-01 1.294200420379638672e-01 1.539385616779327393e-01 1.317658275365829468e-01 8.944752067327499390e-02 -1.106788590550422668e-01 -3.321011364459991455e-01 3.088718354701995850e-01 2.538941986858844757e-02 7.239031046628952026e-02 -2.118627279996871948e-01 -3.234533667564392090e-01 3.063246905803680420e-01
1.570151746273040771e-01 2.484705299139022827e-01 6.813136488199234009e-02 1.948167532682418823e-01 1.418192237615585327e-01 -2.489214986562728882e-01 -3.177098184823989868e-02 3.501405194401741028e-02 -3.573907017707824707e-01 1.158340498805046082e-01 6.536645442247390747e-02 -3.586810529232025146e-01 2.497731745243072510e-01 -2.383020892739295959e-02 -2.362777292728424072e-02 1.939499564468860626e-02 -2.399754077196121216e-01 1.065100505948066711e-01 -1.074377894401550293e-01 2.728654444217681885e-02 5.653959885239601135e-02 3.206607997417449951e-01 -1.463016122579574585e-01 1.007407456636428833e-01 -4.114988073706626892e-02 -1.202311813831329346e-01 6.381125003099441528e-02 3.137084245681762695e-01 -1.076631397008895874e-01 -1.900109648704528809e-01 -2.879106998443603516e-02 2.505844235420227051e-01
9.635926038026809692e-02 1.310712546110153198e-01 -1.139830946922302246e-01 2.657009363174438477e-01 1.782072782516479492e-01 -1.035829186439514160e-01 1.037959456443786621e-01 -1.531708836555480957e-01 -2.387260347604751587e-01 2.060082107782363892e-01 1.309943646192550659e-01 -5.434004962444305420e-02 -4.186345636844635010e-02 -5.085435882210731506e-02 1.456919163465499878e-01 2.131304144859313965e-01 2.642506361007690430e-01 -2.233147621154785156e-01 -1.450631469488143921e-01 1.173293665051460266e-01 8.755106478929519653e-02 8.312033116817474365e-02 -1.769786179065704346e-01 -7.214710116386413574e-02 -6.868018209934234619e-02 9.752442687749862671e-02 1.059544906020164490e-01 2.172411531209945679e-01 -3.661924600601196289e-01 -4.455948248505592346e-02 -3.103658854961395264e-01 -3.347043395042419434e-01
5.340642109513282776e-02 1.992131471633911133e-01 -3.692524507641792297e-02 7.147698104381561279e-02 2.071279659867286682e-02 -6.458088755607604980e-02 5.105589628219604492e-01 -2.014478594064712524e-01 -3.982530415669316426e-06 -3.114944323897361755e-02 -9.823665767908096313e-02 -2.105682045221328735e-01 3.931680694222450256e-02 1.136145815253257751e-01 2.630360126495361328e-01 1.547253429889678955e-01 -9.559849649667739868e-02 -3.132028579711914062e-01 1.197209209203720093e-02 -1.337728947401046753e-01 1.917300373315811157e-01 4.836661741137504578e-02 -3.045964539051055908e-01 -2.396906539797782898e-02 1.913577914237976074e-01 -1.151641011238098145e-01 1.337231695652008057e-01 3.423082232475280762e-01 -1.645083129405975342e-01 -9.178406745195388794e-02 -1.199009129777550697e-03 6.665906310081481934e-02
-1.806151568889617920e-01 2.476823180913925171e-01 2.686550281941890717e-02 1.642017662525177002e-01 4.357279464602470398e-02 1.406081467866897583e-01 -2.722092717885971069e-02 1.539619117975234985e-01 -1.091884002089500427e-01 6.578020006418228149e-02 -2.358801960945129395e-01 1.223456952720880508e-02 1.279487758874893188e-01 9.416678547859191895e-02 -6.011148169636726379e-02 1.564180552959442139e-01 -5.659668147563934326e-02 -2.117274999618530273e-01 -2.176203578710556030e-01 -3.869891515932977200e-04 1.527420282363891602e-01 1.859813928604125977e-01 3.570134053006768227e-03 -1.700090318918228149e-01 -7.275309413671493530e-02 -3.896276950836181641e-01 3.551088571548461914e-01 3.761705756187438965e-02 -1.970290988683700562e-01 -8.080256730318069458e-02 -4.396077394485473633e-01 3.777079656720161438e-02
-1.162344664335250854e-01 -1.226828843355178833e-01 2.139745652675628662e-01 4.669545963406562805e-02 1.517245620489120483e-01 -2.117087244987487793e-01 3.183633387088775635e-01 -2.427413910627365112e-01 -2.188634276390075684e-01 4.947380721569061279e-02 1.312136799097061157e-01 -1.803256124258041382e-01 -1.617543697357177734e-01 2.285361289978027344e-01 -1.809944361448287964e-01 3.263587653636932373e-01 -1.240058615803718567e-01 -2.064587473869323730e-01 -1.418129354715347290e-01 4.686979576945304871e-02 6.387536227703094482e-02 -1.912440545856952667e-02 -1.600786298513412476e-01 4.185399413108825684e-02 -1.233429983258247375e-01 3.776374505832791328e-04 1.824065297842025757e-01 3.156518340110778809e-01 -3.095567040145397186e-02 -3.377289511263370514e-03 2.374592721462249756e-01 2.449416965246200562e-01
-2.052713334560394287e-01 1.784992069005966187e-01 -3.053414449095726013e-02 1.518815755844116211e-01 3.473341763019561768e-01 2.231272868812084198e-02 1.939567625522613525e-01 -9.816431999206542969e-02 -1.822801083326339722e-01 9.041003137826919556e-02 -4.592618346214294434e-02 -1.823130995035171509e-01 1.997591704130172729e-01 2.710512578487396240e-01 -3.749667480587959290e-02 2.105628326535224915e-02 -3.128056228160858154e-01 6.795872002840042114e-02 1.133316755294799805e-01 1.985528767108917236e-01 1.396066695451736450e-01 -7.425157725811004639e-02 -2.065359354019165039e-01 -1.142967119812965393e-02 -1.285379976034164429e-01 -6.945835053920745850e-02 3.006896674633026123e-01 3.966595232486724854e-01 1.695080846548080444e-01 2.596845477819442749e-02 -1.341067850589752197e-01 -5.120965465903282166e-02
-2.137485593557357788e-01 7.653092592954635620e-02 3.234468698501586914e-01 2.201170921325683594e-01 1.264587342739105225e-01 -2.692382410168647766e-02 3.378502726554870605e-01 -3.713181018829345703e-01 -1.476560682058334351e-01 2.432665228843688965e-01 7.131614536046981812e-02 -2.622202225029468536e-02 -1.113182604312896729e-01 2.041835635900497437e-01 -1.548879444599151611e-01 -1.989111304283142090e-01 1.428295578807592392e-02 1.354914009571075439e-01 -6.518611311912536621e-02 1.979397982358932495e-01 2.286459207534790039e-01 -7.770181167870759964e-03 -5.357504263520240784e-02 -1.249963790178298950e-01 1.034109368920326233e-01 -2.255250513553619385e-01 1.946142464876174927e-01 2.511003613471984863e-01 -9.193170815706253052e-02 1.326645165681838989e-01 -2.435155771672725677e-02 1.745731011033058167e-02
2.541931159794330597e-02 5.169920623302459717e-02 6.316254287958145142e-02 3.830095231533050537e-01 2.855106890201568604e-01 -2.626737952232360840e-01 3.031533658504486084e-01 -4.858778417110443115e-02 -2.896350324153900146e-01 2.157256472855806351e-03 1.710488349199295044e-01 -2.413255274295806885e-01 6.689444929361343384e-02 3.381897807121276855e-01 1.214437708258628845e-01 -3.424829989671707153e-02 -1.553570330142974854e-01 -8.769889920949935913e-02 4.107098653912544250e-02 1.694620996713638306e-01 3.045847080647945404e-02 1.275524646043777466e-01 -1.294546127319335938e-01 1.210188772529363632e-02 -6.471911072731018066e-02 2.408949583768844604e-01 2.263730615377426147e-01 1.459701061248779297e-01 -2.010924518108367920e-01 -6.039606407284736633e-02 -3.933311998844146729e-02 -1.353650540113449097e-01
-3.877003490924835205e-02 -6.929117441177368164e-02 -1.426440775394439697e-01 3.008912503719329834e-01 1.595930308103561401e-01 -6.462355703115463257e-02 2.162585258483886719e-01 2.012155205011367798e-02 -1.201830506324768066e-01 1.809304505586624146e-01 -1.458453536033630371e-01 -2.035530656576156616e-01 2.753227651119232178e-01 2.205069512128829956e-01 -6.077742949128150940e-02 4.600415006279945374e-02 -3.361946642398834229e-01 1.012644022703170776e-01 -4.951432347297668457e-02 1.133749559521675110e-01 2.721636295318603516e-01 -1.609147712588310242e-02 -1.186181604862213135e-01 1.250458359718322754e-01 -1.376049965620040894e-01 -1.220658496022224426e-01 2.415257543325424194e-01 4.312610328197479248e-01 3.404399007558822632e-02 1.735110022127628326e-02 -1.802633106708526611e-01 -1.055304780602455139e-01
5.018367245793342590e-02 5.262910202145576477e-02 -2.133902907371520996e-02 1.075523644685745239e-01 2.737914584577083588e-02 -1.524018496274948120e-01 4.654376804828643799e-01 -9.605424106121063232e-02 -2.251968383789062500e-01 1.413791328668594360e-01 1.599361747503280640e-01 -3.324705958366394043e-01 -3.490755334496498108e-02 2.111008912324905396e-01 1.553786844015121460e-01 2.479467093944549561e-01 2.575709111988544464e-02 2.805491164326667786e-02 1.474871188402175903e-01 -6.039510667324066162e-02 2.573188953101634979e-02 2.773652970790863037e-01 6.531649082899093628e-02 -1.864912509918212891e-01 -1.044105961918830872e-01 -9.962484240531921387e-02 -3.883607219904661179e-03 3.153873085975646973e-01 -2.606915831565856934e-01 -2.476773709058761597e-01 -1.256771851330995560e-02 -3.703516349196434021e-02
5.806086584925651550e-02 3.159337639808654785e-01 8.656666427850723267e-02 1.103974431753158569e-01 2.533185780048370361e-01 -2.506110630929470062e-02 6.132020801305770874e-02 -2.270665466785430908e-01 -3.151818513870239258e-01 -1.921892724931240082e-02 8.564370125532150269e-02 1.092970892786979675e-01 9.748212993144989014e-02 1.810319870710372925e-01 -1.723103821277618408e-01 2.459305971860885620e-01 8.803315460681915283e-02 1.891142576932907104e-01 2.577977068722248077e-02 8.561334572732448578e-03 2.363743633031845093e-02 3.976679146289825439e-01 -3.196952641010284424e-01 -6.023966148495674133e-02 3.954885154962539673e-02 8.330146782100200653e-03 7.614896446466445923e-02 2.613842189311981201e-01 -5.608820170164108276e-02 -2.987440526485443115e-01 -1.421111971139907837e-01 -9.192501008510589600e-02
-3.767288476228713989e-02 1.204186081886291504e-01 2.791803479194641113e-01 2.923813881352543831e-03 2.316235601902008057e-01 1.494328975677490234e-01 1.889909803867340088e-01 -7.207815349102020264e-02 -1.681203693151473999e-01 -1.537113487720489502e-01 -2.235040366649627686e-01 -2.313960045576095581e-01 4.243514966219663620e-03 3.859755396842956543e-01 -1.195462346076965332e-01 9.377114474773406982e-02 1.755288243293762207e-01 -7.469230890274047852e-02 -3.438014909625053406e-02 2.573500759899616241e-02 1.428445577621459961e-01 3.348351716995239258e-01 -5.241173878312110901e-02 -1.237219497561454773e-01 1.374557912349700928e-01 -6.064134836196899414e-02 3.166687190532684326e-01 5.423775687813758850e-02 -1.118075326085090637e-01 -1.897549927234649658e-01 -2.377297133207321167e-01 -2.052940428256988525e-01
8.090337365865707397e-02 -5.798998475074768066e-02 1.217167302966117859e-01 -2.888920344412326813e-02 -2.430190742015838623e-01 1.589367240667343140e-01 3.950969874858856201e-01 -2.689254581928253174e-01 -2.630637288093566895e-01 9.909065067768096924e-02 6.644771248102188110e-02 -2.490802854299545288e-01 -1.140436828136444092e-01 2.019225060939788818e-02 1.665889471769332886e-01 1.229573190212249756e-01 -1.941631138324737549e-01 -1.156989112496376038e-01 -2.584546506404876709e-01 2.419818378984928131e-02 1.218991577625274658e-01 9.287881106138229370e-02 1.970794983208179474e-02 4.832995682954788208e-02 -8.952772617340087891e-02 -6.112112849950790405e-02 1.912057697772979736e-01 1.281830221414566040e-01 -1.713341623544692993e-01 -1.959487646818161011e-01 -3.402271270751953125e-01 2.588658034801483154e-01
1.088931262493133545e-01 3.103836774826049805e-01 -1.762917079031467438e-02 -3.604149445891380310e-02 2.114044576883316040e-01 9.312317706644535065e-03 2.076255828142166138e-01 -3.048130571842193604e-01 -4.019045531749725342e-01 -8.917788043618202209e-03 4.298514500260353088e-02 -1.220999509096145630e-01 1.159683242440223694e-02 3.325333595275878906e-01 8.933601528406143188e-02 1.395531892776489258e-01 4.484020173549652100e-03 3.572731465101242065e-02 -1.854693740606307983e-01 1.217731609940528870e-01 -1.486559957265853882e-02 5.120486021041870117e-02 2.528712451457977295e-01 -2.130468562245368958e-02 6.283748894929885864e-03 5.199335515499114990e-03 7.737153768539428711e-02 2.079013288021087646e-01 -3.805966377258300781e-01 -2.464617639780044556e-01 1.240121424198150635e-01 -6.962517648935317993e-02
-1.939196735620498657e-01 2.935662269592285156e-01 1.838678717613220215e-01 1.653543859720230103e-01 -1.022565439343452454e-01 1.043130457401275635e-01 2.254612147808074951e-01 -1.786206290125846863e-02 -4.143999814987182617e-01 1.474643647670745850e-01 -1.185985561460256577e-02 -2.357380986213684082e-01 -1.093361973762512207e-01 3.740698695182800293e-01 -1.596457511186599731e-01 2.503278851509094238e-02 -5.692851915955543518e-02 -1.371344327926635742e-01 -3.627534955739974976e-02 -1.141006052494049072e-01 -2.070928812026977539e-01 1.517528891563415527e-01 -1.179996971040964127e-02 -2.169725000858306885e-01 -1.279202103614807129e-01 -4.679767042398452759e-02 -5.576967820525169373e-02 2.848942577838897705e-01 9.571857750415802002e-02 -2.072416394948959351e-01 -2.566030621528625488e-02 -1.013927087187767029e-01
-1.651786118745803833e-01 1.179121732711791992e-01 3.384229242801666260e-01 2.258257120847702026e-01 -2.857304811477661133e-01 -3.195895254611968994e-01 2.279643714427947998e-01 -1.270801723003387451e-01 -4.791508987545967102e-02 1.574986279010772705e-01 -2.836084663867950439e-01 -3.591587543487548828e-01 3.563694655895233154e-03 1.763209104537963867e-01 -2.284946478903293610e-02 1.005972772836685181e-01 -3.282466158270835876e-02 -6.760083884000778198e-02 1.801965981721878052e-01 3.723500296473503113e-02 1.884528994560241699e-01 1.812462508678436279e-01 1.585225611925125122e-01 -7.417659508064389229e-04 1.779317259788513184e-01 -2.328205853700637817e-02 1.538828015327453613e-01 1.903616935014724731e-01 -1.276701688766479492e-02 -1.925784349441528320e-01 -1.903707534074783325e-02 1.960497722029685974e-02
-2.755875885486602783e-01 7.131274044513702393e-02 2.001100927591323853e-01 1.446823030710220337e-01 9.537603706121444702e-02 1.039192005991935730e-01 2.678706943988800049e-01 9.446416050195693970e-02 -6.534592807292938232e-02 3.244667127728462219e-02 1.874968037009239197e-02 -1.246755272150039673e-01 -5.343679804354906082e-03 -4.298162460327148438e-02 -1.086441650986671448e-01 4.791303351521492004e-02 1.171446070075035095e-01 -2.488964647054672241e-01 -1.234982088208198547e-01 1.672899276018142700e-01 -2.964232861995697021e-01 -2.036235854029655457e-02 -1.890957541763782501e-02 2.999476715922355652e-02 -8.361237496137619019e-02 1.140823513269424438e-01 2.053160220384597778e-01 4.608180224895477295e-01 5.282046645879745483e-02 -3.485424816608428955e-01 -3.249144256114959717e-01 -8.612631261348724365e-02
-3.178118541836738586e-02 1.757551431655883789e-01 1.007017940282821655e-01 1.999812126159667969e-01 1.159497275948524475e-01 -1.438071727752685547e-01 3.027240931987762451e-01 -1.425543129444122314e-01 -2.756281793117523193e-01 -3.596059605479240417e-02 2.190723642706871033e-02 -1.625822484493255615e-01 -2.780647277832031250e-01 -7.304971665143966675e-02 6.635229289531707764e-02 -2.637189999222755432e-02 1.738755404949188232e-01 1.271509528160095215e-01 8.399124443531036377e-02 7.380235195159912109e-02 1.528481859713792801e-02 8.144234865903854370e-02 1.271780282258987427e-01 -1.722448021173477173e-01 -1.188698876649141312e-02 -3.420472443103790283e-01 2.342831790447235107e-01 2.783336937427520752e-01 1.726229041814804077e-01 3.378474712371826172e-01 -2.654382884502410889e-01 6.665970385074615479e-02
-9.843899309635162354e-02 1.822620481252670288e-01 -1.607139110565185547e-01 1.403514444828033447e-01 2.331719100475311279e-01 9.256261587142944336e-02 3.257161080837249756e-01 6.293762475252151489e-02 -2.076068371534347534e-01 7.479567825794219971e-02 2.396176382899284363e-02 -2.167641073465347290e-01 6.184001639485359192e-02 2.696473002433776855e-01 4.605967178940773010e-02 3.658953309059143066e-02 -2.896929681301116943e-01 1.973357498645782471e-01 -6.481124460697174072e-02 1.336962133646011353e-01 1.146907508373260498e-01 1.226572245359420776e-01 -1.418851912021636963e-01 1.762304306030273438e-01 -1.659711450338363647e-01 -8.706887066364288330e-02 2.725248336791992188e-01 3.364116549491882324e-01 2.364799678325653076e-01 -3.409471362829208374e-02 -2.006447315216064453e-01 -1.344779580831527710e-01
-2.571136355400085449e-01 2.347656190395355225e-01 1.589230261743068695e-02 1.826556026935577393e-02 -6.356898695230484009e-02 -2.069268077611923218e-01 -5.707086995244026184e-02 -1.654990464448928833e-01 -2.066816836595535278e-01 -5.653901025652885437e-03 2.442048639059066772e-01 -9.063883870840072632e-02 -8.111564069986343384e-02 3.052482903003692627e-01 8.190788328647613525e-03 -1.765698343515396118e-01 5.514562502503395081e-02 8.851033449172973633e-02 7.047213613986968994e-02 -2.622117474675178528e-02 2.707954049110412598e-01 3.384643495082855225e-01 2.043411284685134888e-01 -4.457203298807144165e-02 7.603307813405990601e-02 -1.964641213417053223e-01 1.851202249526977539e-01 4.169450104236602783e-01 -9.710691869258880615e-02 -2.202003151178359985e-01 7.511675357818603516e-03 2.141604945063591003e-02
9.069838374853134155e-02 1.675193309783935547e-01 -2.372850924730300903e-01 1.581817418336868286e-01 2.219674438238143921e-01 -1.339334994554519653e-01 5.094081163406372070e-01 -2.912263572216033936e-01 1.356506440788507462e-02 -1.982598304748535156e-01 3.389494027942419052e-03 -2.981370091438293457e-01 5.926331132650375366e-02 2.186348289251327515e-01 1.186684966087341309e-01 -5.405180156230926514e-02 7.256198674440383911e-02 -8.993938565254211426e-02 -1.148293465375900269e-01 -8.895850181579589844e-02 1.901416629552841187e-01 1.313353329896926880e-01 -1.755736768245697021e-01 -1.078001409769058228e-01 5.081528425216674805e-02 -6.449942290782928467e-02 7.819066196680068970e-02 2.152066528797149658e-01 -7.959058880805969238e-02 -2.713876068592071533e-01 -5.200878158211708069e-02 4.470762982964515686e-02
-1.166308224201202393e-01 1.592762321233749390e-01 1.755271255970001221e-01 4.058228135108947754e-01 3.195134103298187256e-01 -1.967036398127675056e-03 1.828237473964691162e-01 -8.714374899864196777e-02 -5.801801383495330811e-02 1.306407302618026733e-01 5.796373263001441956e-02 -2.838804423809051514e-01 1.304409801959991455e-01 1.060645133256912231e-01 -8.030737191438674927e-02 8.497434109449386597e-02 1.145503073930740356e-01 -1.799968928098678589e-01 -2.364240586757659912e-01 2.092966586351394653e-01 7.137832045555114746e-02 9.362295269966125488e-02 -8.685523271560668945e-02 -2.018518745899200439e-02 9.901046752929687500e-02 -1.290763616561889648e-01 -2.092856615781784058e-01 2.914232313632965088e-01 -6.854819506406784058e-02 -3.712468743324279785e-01 6.751617789268493652e-02 8.241942524909973145e-02
-2.716968655586242676e-01 2.000707834959030151e-01 -1.064407676458358765e-01 3.434744775295257568e-01 -1.478386223316192627e-01 2.013520710170269012e-02 -2.872823551297187805e-02 -9.013443440198898315e-02 -4.227859675884246826e-01 3.694876655936241150e-02 -3.142524659633636475e-01 -7.029388844966888428e-02 -2.594792051240801811e-03 1.260630041360855103e-01 -6.044995412230491638e-02 -1.601343899965286255e-01 1.151780337095260620e-01 -2.979723513126373291e-01 -9.700159728527069092e-02 8.785672485828399658e-03 -2.019643038511276245e-01 -1.309141423553228378e-02 -2.247332483530044556e-01 1.081569865345954895e-01 8.478019386529922485e-02 -2.339178621768951416e-01 2.629592418670654297e-01 1.183044239878654480e-01 -2.541746012866497040e-02 -1.843678057193756104e-01 -2.270394749939441681e-02 4.155072197318077087e-02
-4.127564132213592529e-01 2.154759913682937622e-01 2.804534137248992920e-01 9.947632998228073120e-02 7.513164728879928589e-02 3.723429143428802490e-02 1.932960599660873413e-01 -4.947321489453315735e-03 -1.094283908605575562e-01 -1.736990064382553101e-01 -1.683339029550552368e-01 -1.074977666139602661e-01 1.068084314465522766e-01 2.965946495532989502e-01 2.013818919658660889e-01 6.813471764326095581e-02 9.165583550930023193e-02 -2.324408292770385742e-01 -4.075913503766059875e-02 2.180405259132385254e-01 5.158866941928863525e-02 -1.535551156848669052e-02 1.178622022271156311e-01 1.577534154057502747e-02 1.515099592506885529e-02 3.241767361760139465e-02 7.359517365694046021e-02 3.171179890632629395e-01 4.419093579053878784e-02 -2.949104011058807373e-01 -3.096626996994018555e-01 5.362508073449134827e-02
-5.758723244071006775e-02 1.163865625858306885e-01 -1.110642701387405396e-01 -5.282980948686599731e-02 1.605254858732223511e-01 1.484173834323883057e-01 1.247831806540489197e-01 -4.606267511844635010e-01 -2.740609943866729736e-01 1.164047941565513611e-01 7.081760466098785400e-02 -1.034489646553993225e-01 -1.592766195535659790e-01 3.477841317653656006e-01 -1.850100606679916382e-01 5.710375308990478516e-02 -1.473745405673980713e-01 -4.899704828858375549e-02 -1.287451479583978653e-02 1.931554973125457764e-01 4.128257557749748230e-02 1.273471713066101074e-01 4.550606757402420044e-02 3.590179085731506348e-01 -1.698408573865890503e-01 -5.464078113436698914e-02 1.033999919891357422e-01 2.210217341780662537e-02 -2.613376379013061523e-01 -8.824829012155532837e-02 -2.199275046586990356e-01 1.622754782438278198e-01
-1.997360140085220337e-01 -1.760110408067703247e-01 -1.032867357134819031e-01 3.098624646663665771e-01 3.091157227754592896e-02 -2.442889958620071411e-01 -3.898110985755920410e-02 2.566002309322357178e-02 -4.228468239307403564e-01 1.781551688909530640e-01 -2.431291528046131134e-02 5.463858321309089661e-02 -2.324879020452499390e-01 1.923600584268569946e-01 1.309777200222015381e-01 2.882196903228759766e-01 3.239935636520385742e-01 -2.890528179705142975e-02 -7.118593901395797729e-02 1.449260264635086060e-01 -2.059224061667919159e-02 6.645911186933517456e-02 -1.033741608262062073e-02 -1.019014343619346619e-01 -2.710684016346931458e-02 -1.072648540139198303e-01 1.598252356052398682e-01 1.331078261137008667e-01 4.053266346454620361e-02 3.686755150556564331e-02 -3.300575315952301025e-01 1.989618241786956787e-01
9.615363553166389465e-03 1.596109420061111450e-01 2.300071865320205688e-01 -2.396777505055069923e-03 2.277368605136871338e-01 1.090057492256164551e-01 2.638798356056213379e-01 4.467771202325820923e-02 -2.208685278892517090e-01 -2.128599137067794800e-01 -1.076289787888526917e-01 -1.695182025432586670e-01 -2.877464704215526581e-02 1.099117100238800049e-01 -1.309012174606323242e-01 -8.391692489385604858e-02 -1.733783036470413208e-01 -1.209969669580459595e-01 -3.255521059036254883e-01 2.945306897163391113e-01 2.922190129756927490e-01 9.523700177669525146e-02 -1.110334247350692749e-01 -2.973791584372520447e-02 -2.431502640247344971e-01 -1.270792931318283081e-01 3.534358143806457520e-01 2.285678982734680176e-01 2.945692837238311768e-02 1.141581013798713684e-01 -8.649878203868865967e-03 5.599901825189590454e-02
1.232757046818733215e-01 2.078097462654113770e-01 1.163157597184181213e-01 1.779543012380599976e-01 2.577793896198272705e-01 -1.090939268469810486e-01 -1.127520650625228882e-01 8.694494515657424927e-02 -3.025926351547241211e-01 6.317379325628280640e-02 -1.790059357881546021e-01 -3.399952948093414307e-01 -1.188096031546592712e-01 8.278083801269531250e-02 1.261776685714721680e-01 1.634173542261123657e-01 1.989488750696182251e-01 -2.590893805027008057e-01 -4.262894392013549805e-02 -2.379147894680500031e-02 -3.372384235262870789e-02 -7.384651899337768555e-02 8.498424291610717773e-02 1.498969495296478271e-01 -3.062569797039031982e-01 -2.958114445209503174e-01 1.409043073654174805e-01 2.159572839736938477e-01 3.085898235440254211e-03 -2.356083393096923828e-01 -1.218195185065269470e-01 -1.657889187335968018e-01
7.244261354207992554e-02 1.320464164018630981e-01 -9.601833671331405640e-02 1.633529067039489746e-01 1.059936806559562683e-01 1.146026179194450378e-01 5.971757769584655762e-01 -2.012504190206527710e-01 -9.618137031793594360e-02 -1.701755821704864502e-01 -1.058799177408218384e-01 1.857884041965007782e-02 8.897459506988525391e-02 1.876859515905380249e-01 6.526789069175720215e-02 -8.312081545591354370e-02 1.688017249107360840e-01 -1.950045377016067505e-01 -2.660006880760192871e-01 -2.373551391065120697e-02 9.146138280630111694e-02 3.655043244361877441e-02 -7.023253291845321655e-02 -1.684033572673797607e-01 2.152450382709503174e-01 -1.410044431686401367e-01 8.218312263488769531e-02 3.268017470836639404e-01 -4.050407558679580688e-02 -2.005404084920883179e-01 -9.626179933547973633e-02 6.420221179723739624e-02
1.859653554856777191e-02 -5.408488959074020386e-02 4.044643044471740723e-02 2.154264971613883972e-02 1.717499271035194397e-02 -3.058104589581489563e-02 2.829457223415374756e-01 -2.127549350261688232e-01 -2.638299167156219482e-01 7.170317322015762329e-02 -5.057325959205627441e-01 -1.401702463626861572e-01 2.404916286468505859e-02 1.802674829959869385e-01 -7.514975965023040771e-03 -2.851081825792789459e-02 -7.451853901147842407e-02 -1.793114393949508667e-01 7.294386625289916992e-02 9.110312908887863159e-02 -3.590103089809417725e-01 1.253949254751205444e-01 -1.149208024144172668e-01 -6.343251466751098633e-02 7.631689310073852539e-02 -2.677384912967681885e-01 5.761097744107246399e-02 2.235578596591949463e-01 -3.231905400753021240e-01 -7.559113204479217529e-02 -1.719357371330261230e-01 1.639306358993053436e-02
7.770110387355089188e-03 2.204609066247940063e-01 2.473200857639312744e-01 7.851899415254592896e-02 -3.198811318725347519e-03 9.541067481040954590e-02 8.673042058944702148e-02 -2.146295458078384399e-01 -1.005840003490447998e-01 2.354054711759090424e-02 6.527102738618850708e-02 -1.797102242708206177e-01 -6.337227672338485718e-02 2.285281270742416382e-01 -3.145986050367355347e-02 1.034671589732170105e-01 1.015974953770637512e-01 -1.147110089659690857e-01 -3.440481722354888916e-01 1.822166442871093750e-01 3.542307298630475998e-03 9.536602348089218140e-02 -5.183843895792961121e-02 -3.363925206940621138e-04 -2.146261781454086304e-01 5.704105272889137268e-02 5.590957403182983398e-01 -6.599937379360198975e-02 -1.401205360889434814e-02 -3.225798904895782471e-01 -1.910342574119567871e-01 1.108227819204330444e-01
-1.134053543210029602e-01 2.052687257528305054e-01 -7.078902795910835266e-03 3.134426176548004150e-01 -1.449218690395355225e-01 1.390392929315567017e-01 1.083057224750518799e-01 3.218492493033409119e-02 -3.991108834743499756e-01 1.492901295423507690e-01 -3.818845748901367188e-01 -2.834505215287208557e-02 -9.644118696451187134e-02 1.896642521023750305e-02 1.576436758041381836e-01 -6.162538193166255951e-03 9.473153948783874512e-02 -7.730437070131301880e-02 -2.043244838714599609e-01 1.387975662946701050e-01 -1.742106974124908447e-01 1.464171558618545532e-01 -2.183887958526611328e-01 -4.713087901473045349e-02 -1.490747462958097458e-02 -1.729522496461868286e-01 2.334408909082412720e-01 9.874349087476730347e-02 -6.916835904121398926e-02 -2.704325616359710693e-01 -2.332358956336975098e-01 1.627216637134552002e-01
-1.123935952782630920e-01 1.980580240488052368e-01 -4.191699028015136719e-01 1.578323543071746826e-01 -3.698068484663963318e-02 -3.360848724842071533e-01 1.069593578577041626e-01 -2.965336740016937256e-01 -2.695430219173431396e-01 -1.426130980253219604e-01 -3.974174261093139648e-01 -4.029281809926033020e-02 4.567359760403633118e-02 2.844101190567016602e-01 1.371890753507614136e-01 2.741560041904449463e-01 -1.172191947698593140e-01 -1.614739894866943359e-01 -5.379826575517654419e-02 2.405332028865814209e-02 -1.895336061716079712e-02 -2.766392193734645844e-02 8.294969052076339722e-02 -6.577368080615997314e-02 -4.394390061497688293e-02 2.724269777536392212e-02 8.779987692832946777e-02 1.281813830137252808e-01 4.915064945816993713e-02 -6.669838912785053253e-03 -1.301201730966567993e-01 4.997035861015319824e-02
-2.527897804975509644e-02 2.311568558216094971e-01 -1.206201612949371338e-01 1.226253360509872437e-01 -5.894822627305984497e-02 -3.881893306970596313e-02 2.781982719898223877e-01 -2.039429545402526855e-01 -1.378689557313919067e-01 -5.402742326259613037e-02 -1.319545209407806396e-01 -1.317592859268188477e-01 2.026197463274002075e-01 1.816412210464477539e-01 -1.837617368437349796e-03 2.357110381126403809e-02 2.329733408987522125e-02 -6.621043384075164795e-02 -1.107436269521713257e-01 -6.991177797317504883e-02 1.539747864007949829e-01 2.893791198730468750e-01 -1.674369163811206818e-02 -1.594119369983673096e-01 -1.190520375967025757e-01 -1.236766874790191650e-01 -1.460765898227691650e-01 5.737649798393249512e-01 -2.355593293905258179e-01 -2.097307518124580383e-02 1.406347304582595825e-01 2.238892465829849243e-01
1.922922134399414062e-01 1.801649034023284912e-01 -1.644024848937988281e-01 3.288301825523376465e-01 3.327558636665344238e-01 -1.998040080070495605e-01 1.513870507478713989e-01 -8.836901932954788208e-02 -1.097621917724609375e-01 -2.711082622408866882e-02 5.836874991655349731e-02 1.606216132640838623e-01 -4.974340274930000305e-02 1.343948692083358765e-01 2.936746925115585327e-02 2.317066192626953125e-01 6.324216723442077637e-03 6.479783356189727783e-02 3.044438362121582031e-02 -7.348380237817764282e-02 1.637795865535736084e-01 4.668323397636413574e-01 -1.558519750833511353e-01 -2.422932088375091553e-01 -7.423272728919982910e-02 1.585092209279537201e-02 1.389848440885543823e-01 2.885631322860717773e-01 -1.080173924565315247e-01 -1.919685006141662598e-01 -1.063614152371883392e-02 -4.072440788149833679e-02
-9.606855362653732300e-02 2.945629656314849854e-01 -1.294904053211212158e-01 -1.308289766311645508e-01 9.009191393852233887e-02 3.189337998628616333e-02 1.997512429952621460e-01 -3.134469091892242432e-01 -2.105490863323211670e-02 1.395433545112609863e-01 -5.312540009617805481e-02 -6.215009465813636780e-02 -2.553058266639709473e-01 -1.833367943763732910e-01 1.823905482888221741e-02 4.109634459018707275e-02 1.142232120037078857e-01 -2.360835224390029907e-01 6.629159301519393921e-02 1.188861429691314697e-01 2.751332819461822510e-01 9.884740412235260010e-02 -2.195966243743896484e-01 -9.440726786851882935e-02 -4.177519679069519043e-01 1.054458916187286377e-01 2.112229317426681519e-01 2.236490249633789062e-01 2.695977874100208282e-02 -2.386945337057113647e-01 -1.527785062789916992e-01 6.475047767162322998e-02
-1.483530849218368530e-01 1.627537161111831665e-01 1.129266992211341858e-01 1.482442952692508698e-02 1.411962509155273438e-01 -2.600251734256744385e-01 3.145937919616699219e-01 -1.714511513710021973e-01 -1.334010213613510132e-01 5.339571088552474976e-02 -1.655380278825759888e-01 -1.613574475049972534e-01 -4.397824406623840332e-01 3.460049033164978027e-01 -1.026299819350242615e-01 -1.827368289232254028e-01 -1.983051747083663940e-01 -6.643890589475631714e-02 -2.317418158054351807e-01 2.170686572790145874e-01 -1.589940488338470459e-01 2.319919504225254059e-02 4.950889851897954941e-03 1.150738447904586792e-01 3.450997546315193176e-02 6.441524252295494080e-03 -8.967760950326919556e-03 -1.223711576312780380e-02 -2.224890738725662231e-01 -2.136730402708053589e-01 -1.028559058904647827e-01 2.511824108660221100e-02
5.391575396060943604e-02 2.636143267154693604e-01 -1.201652958989143372e-01 1.995371282100677490e-01 1.562278270721435547e-01 2.506821230053901672e-02 1.385382115840911865e-01 -3.869991302490234375e-01 -9.393116086721420288e-02 2.046061307191848755e-01 -1.714539378881454468e-01 -2.361245900392532349e-01 4.620262607932090759e-02 -1.802412271499633789e-01 -8.860246837139129639e-02 2.888236567378044128e-02 1.528516858816146851e-01 -4.327533021569252014e-02 -7.835320383310317993e-02 6.060323491692543030e-02 2.151983827352523804e-01 1.407644599676132202e-01 -1.973885744810104370e-01 1.193346902728080750e-01 1.376101970672607422e-01 3.661234676837921143e-02 3.644711375236511230e-01 2.496285140514373779e-01 -2.627892494201660156e-01 7.718751579523086548e-02 -8.011747896671295166e-02 -2.212758660316467285e-01
1.339850574731826782e-01 1.246304586529731750e-01 2.689861059188842773e-01 -3.005531802773475647e-02 1.471463590860366821e-01 -1.947238445281982422e-01 7.869640737771987915e-02 -6.087885797023773193e-02 -1.242406442761421204e-01 5.743119120597839355e-02 -4.246740639209747314e-01 -1.374813616275787354e-01 -1.244687214493751526e-01 -7.565677165985107422e-02 -5.357064679265022278e-02 2.345954179763793945e-01 -1.182811036705970764e-01 -1.789063364267349243e-01 -1.371705383062362671e-01 1.010602936148643494e-01 -3.287577256560325623e-02 1.465614736080169678e-01 -5.972662568092346191e-02 -1.190213188529014587e-01 -2.549503147602081299e-01 -3.753891447558999062e-03 1.748943328857421875e-01 1.203358396887779236e-01 7.366720587015151978e-02 -3.987971842288970947e-01 -3.594120740890502930e-01 8.739838004112243652e-02
-6.079826038330793381e-03 3.303048387169837952e-02 4.183172881603240967e-01 1.834177076816558838e-01 -2.556096995249390602e-03 -1.700330823659896851e-01 -2.207720838487148285e-02 5.013395100831985474e-02 -2.275282144546508789e-01 -1.714991480112075806e-01 -2.832839265465736389e-02 2.991611137986183167e-02 -1.637492924928665161e-01 -2.495189383625984192e-02 -2.847402393817901611e-01 -1.388784199953079224e-01 -2.444246411323547363e-01 -1.262037456035614014e-01 -1.598212569952011108e-01 1.386490091681480408e-02 1.838256418704986572e-01 2.307211905717849731e-01 -3.860495239496231079e-02 -6.359576433897018433e-02 -2.985172569751739502e-01 -3.596756979823112488e-02 3.482486307621002197e-01 1.291360706090927124e-01 3.469929844141006470e-02 -2.424261271953582764e-01 -2.444293498992919922e-01 -7.482273131608963013e-02
-1.195520460605621338e-01 2.488344311714172363e-01 2.411082834005355835e-01 -9.630606323480606079e-02 1.753936111927032471e-01 -8.139290660619735718e-02 2.802661955356597900e-01 -3.637067675590515137e-01 5.821620579808950424e-03 1.528417170047760010e-01 -1.171871554106473923e-02 -1.474001258611679077e-01 -8.301591128110885620e-02 2.434949576854705811e-01 -1.119519844651222229e-01 1.901599615812301636e-01 -1.114178523421287537e-01 -1.524193137884140015e-01 -9.349643439054489136e-02 9.445022791624069214e-02 1.334053557366132736e-02 2.067350894212722778e-01 6.969409435987472534e-02 2.411674410104751587e-01 -4.184816405177116394e-02 1.070893332362174988e-01 1.996491998434066772e-01 2.995220720767974854e-01 -3.265583813190460205e-01 -1.495288163423538208e-01 1.259188950061798096e-01 3.369533270597457886e-02
1.408478245139122009e-02 3.450184464454650879e-01 1.708786934614181519e-01 6.590580940246582031e-02 4.079806208610534668e-01 5.800209194421768188e-02 3.014983832836151123e-01 -1.796016395092010498e-01 -7.880643755197525024e-02 4.812603443861007690e-02 1.339008510112762451e-01 1.000531576573848724e-02 -1.874288171529769897e-01 2.377350628376007080e-01 5.282347649335861206e-02 6.737206131219863892e-02 3.508932143449783325e-02 -6.376088410615921021e-02 -6.745042651891708374e-02 -1.125824674963951111e-01 6.056210026144981384e-02 1.244006976485252380e-01 -1.059218645095825195e-01 -7.052519172430038452e-02 4.776481911540031433e-02 1.398317143321037292e-02 3.535784482955932617e-01 1.028641462326049805e-01 -3.281653225421905518e-01 -3.386350572109222412e-01 1.849410496652126312e-02 1.003785654902458191e-01
2.628874480724334717e-01 1.893934905529022217e-01 1.249369457364082336e-01 1.667509824037551880e-01 2.394467890262603760e-01 -1.421977728605270386e-01 -7.254524528980255127e-02 -6.065952032804489136e-02 -2.998172938823699951e-01 9.349207580089569092e-02 -6.056461483240127563e-02 -1.161268576979637146e-01 -1.113769337534904480e-01 4.870245605707168579e-02 -2.143600285053253174e-01 2.005691528320312500e-01 8.588700555264949799e-03 4.636945202946662903e-02 -8.920751512050628662e-02 9.204530715942382812e-02 -1.247486919164657593e-01 1.491373684257268906e-02 -6.722338497638702393e-02 2.719939053058624268e-01 -2.487625181674957275e-01 -3.225882649421691895e-01 3.359354436397552490e-01 1.818825006484985352e-01 2.919924259185791016e-02 -2.279188185930252075e-01 3.036081232130527496e-02 -2.642505466938018799e-01
1.806264072656631470e-01 2.483499348163604736e-01 8.957182615995407104e-02 -9.912098199129104614e-02 8.892132341861724854e-02 -1.918592453002929688e-01 -4.940278828144073486e-02 -9.148557484149932861e-02 -2.748557627201080322e-01 2.500821650028228760e-01 -1.163614392280578613e-01 -4.030341207981109619e-01 -6.155088916420936584e-02 2.504748702049255371e-01 7.420824468135833740e-02 3.083900175988674164e-02 -9.070675820112228394e-03 -1.697384715080261230e-01 -1.684778332710266113e-01 1.582592427730560303e-01 -5.076981708407402039e-02 2.861374914646148682e-01 -1.212822943925857544e-01 -1.110706329345703125e-01 -7.125487178564071655e-02 -2.971943914890289307e-01 2.873025238513946533e-01 -9.347712621092796326e-03 -5.712871439754962921e-03 -1.985556781291961670e-01 -1.895747780799865723e-01 4.869807511568069458e-03
1.157390996813774109e-01 4.714069664478302002e-01 -1.154395639896392822e-01 3.809305429458618164e-01 1.475521326065063477e-01 -2.416380047798156738e-01 7.325962930917739868e-02 -3.548173606395721436e-01 -3.046728903427720070e-03 1.482116878032684326e-01 3.362425789237022400e-02 2.549513578414916992e-01 7.494068890810012817e-02 2.889180481433868408e-01 -1.009217128157615662e-01 6.879157572984695435e-02 3.371401503682136536e-02 3.194935992360115051e-02 -9.212447702884674072e-02 7.868512719869613647e-02 1.075788661837577820e-01 2.860123813152313232e-01 -5.288001149892807007e-02 -1.251374930143356323e-01 7.432206720113754272e-02 3.066800534725189209e-03 4.801398515701293945e-02 2.033830732107162476e-01 -5.033965781331062317e-02 -6.230720132589340210e-02 -1.316371560096740723e-01 -2.816759236156940460e-02
2.516238689422607422e-01 1.913023591041564941e-01 -1.781867071986198425e-02 2.919350564479827881e-01 2.341893464326858521e-01 -2.480657584965229034e-02 -6.368646398186683655e-03 -2.248870283365249634e-01 -8.256497979164123535e-02 2.127793431282043457e-01 -6.954994052648544312e-02 -9.891228377819061279e-02 -1.916159540414810181e-01 9.983707219362258911e-02 -5.509604886174201965e-02 -1.805915310978889465e-02 1.086190789937973022e-01 -1.066430583596229553e-01 5.134765431284904480e-02 2.323009222745895386e-01 5.160453915596008301e-02 -7.585647702217102051e-02 1.878700554370880127e-01 -1.067963764071464539e-01 8.391311764717102051e-02 1.158198043704032898e-01 1.566380262374877930e-01 3.160549104213714600e-01 -2.955298125743865967e-01 -2.215403616428375244e-01 -3.494037985801696777e-01 -2.311708778142929077e-01
-1.717035323381423950e-01 1.327275782823562622e-01 2.861346900463104248e-01 2.183249145746231079e-01 2.600131928920745850e-01 -1.284977346658706665e-01 2.051258981227874756e-01 -2.630998790264129639e-01 -3.489896282553672791e-02 1.845430000685155392e-03 8.278397470712661743e-02 1.213752478361129761e-01 -2.327235639095306396e-01 1.170841008424758911e-01 -1.133796423673629761e-01 -6.500992458313703537e-03 -2.303224205970764160e-01 -1.603283435106277466e-01 -2.527250349521636963e-01 -1.298906747251749039e-02 9.360180795192718506e-02 2.279520630836486816e-01 8.056671917438507080e-02 -1.250729616731405258e-02 -1.288564950227737427e-01 1.658159643411636353e-01 2.313418537378311157e-01 8.615543693304061890e-02 -1.469343751668930054e-01 3.273777663707733154e-02 -1.535512059926986694e-01 4.036458134651184082e-01
-8.158042281866073608e-02 1.133546978235244751e-01 4.964438080787658691e-02 -2.750549837946891785e-02 4.147895053029060364e-02 -1.245263069868087769e-01 2.132366299629211426e-01 -1.517673581838607788e-01 -3.810187876224517822e-01 1.526565700769424438e-01 -1.777272671461105347e-02 9.938686341047286987e-02 -1.561710685491561890e-01 2.534244358539581299e-01 -2.849052846431732178e-01 3.441624939441680908e-01 1.227134019136428833e-01 -2.037814110517501831e-01 -1.370452344417572021e-01 -2.127092927694320679e-01 1.589024066925048828e-01 4.449263587594032288e-02 -8.978660404682159424e-02 -1.708064079284667969e-01 -4.849147517234086990e-03 -5.479720979928970337e-02 2.217908352613449097e-01 -5.316185578703880310e-02 1.498576551675796509e-01 -3.868529498577117920e-01 -1.106117814779281616e-01 -1.301218383014202118e-02
-1.090250462293624878e-01 -1.663461476564407349e-01 -7.154176384210586548e-02 3.123581409454345703e-01 6.052961573004722595e-03 -2.096856236457824707e-01 1.803559511899948120e-01 -1.200931519269943237e-01 -3.469674289226531982e-01 -2.671641670167446136e-02 -1.559652388095855713e-01 -2.254560962319374084e-02 -2.709742784500122070e-01 5.375570058822631836e-02 2.526763975620269775e-01 2.233322560787200928e-01 2.688283920288085938e-01 2.648368105292320251e-02 -1.455097943544387817e-01 7.527569681406021118e-02 -1.321962475776672363e-01 2.089989334344863892e-01 -2.035721838474273682e-01 1.871392875909805298e-01 -5.761606991291046143e-02 -4.945627972483634949e-02 1.000851467251777649e-01 2.561191618442535400e-01 -3.875255212187767029e-02 1.143191680312156677e-01 -1.948233395814895630e-01 2.439121603965759277e-01
-1.397600118070840836e-02 -9.597607702016830444e-02 -2.228983677923679352e-02 -1.349280029535293579e-01 2.117827385663986206e-01 -3.460373729467391968e-02 9.358485043048858643e-02 5.946380272507667542e-02 -3.746262490749359131e-01 2.296758443117141724e-01 -2.034192234277725220e-01 -2.486746758222579956e-01 -4.161955416202545166e-02 -1.741447299718856812e-01 1.742365583777427673e-02 1.386216431856155396e-01 -1.852214783430099487e-01 -2.040095776319503784e-01 -2.233136594295501709e-01 2.589684128761291504e-01 4.707432817667722702e-03 8.408770710229873657e-02 6.469249725341796875e-02 -9.764450043439865112e-02 -1.571666263043880463e-02 -2.260951548814773560e-01 3.073665797710418701e-01 2.111084610223770142e-01 -2.130935341119766235e-01 -3.145751357078552246e-01 -8.075007796287536621e-02 1.033845841884613037e-01
5.673605203628540039e-02 2.065490931272506714e-01 -5.849990248680114746e-02 1.849316805601119995e-02 -1.327066570520401001e-01 2.740351259708404541e-01 2.621817290782928467e-01 -2.992722094058990479e-01 -1.118547618389129639e-01 8.980242535471916199e-03 -8.203375339508056641e-02 -2.015211582183837891e-01 -2.801370322704315186e-01 7.668522000312805176e-02 8.665158599615097046e-02 1.921977549791336060e-01 -1.777181923389434814e-01 -1.259165406227111816e-01 -2.024694979190826416e-01 1.018654257059097290e-01 2.364765107631683350e-01 3.024780564010143280e-02 -1.345098949968814850e-02 1.902289837598800659e-01 -1.950933784246444702e-01 -5.968562513589859009e-02 2.741756141185760498e-01 4.721724241971969604e-02 -2.023892253637313843e-01 -2.872101664543151855e-01 -9.563605487346649170e-02 2.587860524654388428e-01
-4.387270212173461914e-01 1.677470505237579346e-01 2.059572190046310425e-01 -3.479468822479248047e-02 1.937179267406463623e-02 -6.436321884393692017e-02 3.529736995697021484e-01 4.761885385960340500e-03 -1.453732550144195557e-01 1.200245395302772522e-01 -2.863115370273590088e-01 6.324343383312225342e-02 -2.016184329986572266e-01 -4.534078761935234070e-03 7.574202027171850204e-03 9.689352661371231079e-02 6.346900016069412231e-02 -3.240400552749633789e-01 -1.486832350492477417e-01 3.916809558868408203e-01 3.998706862330436707e-02 1.896454244852066040e-01 -1.196030080318450928e-01 1.781090199947357178e-01 -1.834976300597190857e-02 -1.092268601059913635e-01 -2.376969903707504272e-02 1.453454345464706421e-01 9.548311680555343628e-02 -1.489087492227554321e-01 -3.512833267450332642e-02 1.909131184220314026e-02
-1.600497514009475708e-01 1.649136841297149658e-01 -5.196765437722206116e-02 3.515183627605438232e-01 3.153059259057044983e-02 1.696243137121200562e-01 9.387790411710739136e-02 -1.241091340780258179e-01 -2.286499142646789551e-01 1.605399847030639648e-01 -3.813950419425964355e-01 -4.549984633922576904e-02 -1.370971202850341797e-01 1.836292147636413574e-01 -3.564437851309776306e-02 -5.782192572951316833e-02 1.080912575125694275e-01 -2.930129766464233398e-01 -8.388944901525974274e-03 1.423571109771728516e-01 -1.919999122619628906e-01 1.707867830991744995e-01 -1.887197196483612061e-01 -1.331816613674163818e-01 1.807631105184555054e-01 -1.561897546052932739e-01 2.626644968986511230e-01 -3.451914712786674500e-02 -1.896172314882278442e-01 -2.009786367416381836e-01 -1.568129509687423706e-01 1.370056867599487305e-01
1.577626019716262817e-01 1.416551321744918823e-01 2.333427406847476959e-02 8.721099793910980225e-02 3.294790163636207581e-03 -1.122968122363090515e-01 1.745862886309623718e-02 -2.666106820106506348e-01 -9.674890339374542236e-02 -8.750704117119312286e-03 -1.595883518457412720e-01 -1.439733058214187622e-01 -2.125643491744995117e-01 -4.657007008790969849e-02 3.267183154821395874e-02 1.015419140458106995e-01 -2.140449434518814087e-01 -1.394500285387039185e-01 3.849875926971435547e-02 2.321664690971374512e-01 5.668882653117179871e-02 4.199815392494201660e-01 1.313489377498626709e-01 -3.995780646800994873e-02 -3.812956511974334717e-01 1.408757567405700684e-01 2.307790964841842651e-01 1.876930594444274902e-01 8.459959179162979126e-02 -2.337971925735473633e-01 -3.247498273849487305e-01 -9.181589633226394653e-02
-5.908612906932830811e-02 -1.285792049020528793e-02 2.890592254698276520e-02 1.375990360975265503e-01 -7.507504522800445557e-02 -1.410740315914154053e-01 3.287564814090728760e-01 -9.343585371971130371e-02 -2.236389517784118652e-01 4.952193796634674072e-02 -5.182983875274658203e-01 -1.535609215497970581e-01 -2.071686238050460815e-01 -9.424526244401931763e-02 2.057856135070323944e-02 1.141332834959030151e-01 4.804485663771629333e-02 -2.042372524738311768e-01 -7.323274761438369751e-02 4.449970275163650513e-02 -2.905741035938262939e-01 2.773531079292297363e-01 1.722401380538940430e-01 3.820446552708745003e-03 -8.590574562549591064e-02 -1.508723944425582886e-01 1.189899072051048279e-01 -4.309138283133506775e-02 8.220537006855010986e-02 -1.849736869335174561e-01 -2.989136278629302979e-01 7.354942709207534790e-02
4.404221102595329285e-02 9.678991138935089111e-02 -1.619480401277542114e-01 -3.403910994529724121e-02 7.318462431430816650e-02 -6.306076049804687500e-02 4.542673230171203613e-01 -2.294988930225372314e-01 -3.884600102901458740e-01 1.108662113547325134e-01 -1.764592081308364868e-01 -1.731555908918380737e-01 2.049135789275169373e-02 2.008211798965930939e-02 -1.183051019906997681e-01 -4.673518985509872437e-02 -7.221686094999313354e-02 3.141502663493156433e-02 -2.030552178621292114e-01 -9.210771881043910980e-03 1.632416248321533203e-02 1.970333158969879150e-01 -1.578845530748367310e-01 -3.292355239391326904e-01 -1.954045295715332031e-01 7.094677537679672241e-02 2.960690557956695557e-01 9.987302124500274658e-03 -7.494500279426574707e-02 -2.413260340690612793e-01 1.604954302310943604e-01 -1.054079458117485046e-01
-7.129599899053573608e-02 1.376879215240478516e-01 1.641291230916976929e-01 1.186753716319799423e-02 3.459067782387137413e-03 -2.945823669433593750e-01 1.119759455323219299e-01 -2.944541275501251221e-01 -1.107460707426071167e-01 2.086659893393516541e-02 -1.179165393114089966e-01 -8.077944070100784302e-02 -5.823138169944286346e-03 9.223319590091705322e-02 1.404454279690980911e-02 -3.284854069352149963e-02 -2.541930973529815674e-01 -3.289168775081634521e-01 1.114332303404808044e-01 2.088644169270992279e-02 1.568786799907684326e-01 9.735900163650512695e-02 1.598541736602783203e-01 -5.616285488940775394e-04 2.837713249027729034e-02 1.840327084064483643e-01 3.729298412799835205e-01 1.434396654367446899e-01 3.306458890438079834e-02 -3.627704679965972900e-01 -3.753973841667175293e-01 8.160367608070373535e-02
-2.497021555900573730e-01 2.900647222995758057e-01 3.185851871967315674e-02 1.158164292573928833e-01 1.940623223781585693e-01 -4.974912852048873901e-03 1.355555802583694458e-01 -1.912463456392288208e-01 -2.278145551681518555e-01 4.405668005347251892e-03 3.235696256160736084e-01 -5.064755678176879883e-02 -2.514183819293975830e-01 4.888203367590904236e-02 -6.069485470652580261e-02 -1.258892416954040527e-01 1.050628423690795898e-01 1.453245431184768677e-01 8.398585021495819092e-02 1.684895157814025879e-01 3.916931897401809692e-02 2.973372638225555420e-01 4.172217473387718201e-02 -1.649037599563598633e-01 1.304891109466552734e-01 -2.762484252452850342e-01 3.023989796638488770e-01 1.680679917335510254e-01 -5.029185488820075989e-02 1.669115275144577026e-01 -2.580090165138244629e-01 -7.527341693639755249e-02
1.387844532728195190e-01 7.214197888970375061e-03 1.086496263742446899e-01 -1.141257807612419128e-01 1.509727630764245987e-02 2.669616341590881348e-01 4.336057603359222412e-02 -2.670843899250030518e-01 -2.317794412374496460e-01 -7.275329530239105225e-02 -8.494397997856140137e-02 -1.672752946615219116e-01 -1.249229833483695984e-01 2.330109924077987671e-01 -8.726128935813903809e-02 1.337239593267440796e-01 -8.848658204078674316e-02 -2.599687278270721436e-01 -2.662956118583679199e-01 -6.929305940866470337e-02 -1.023024022579193115e-01 2.672278881072998047e-01 -2.118367105722427368e-01 -2.579028904438018799e-01 4.219343420118093491e-03 9.124214202165603638e-02 2.697742879390716553e-01 3.201183080673217773e-01 -1.456840038299560547e-01 -1.660473048686981201e-01 -1.934709101915359497e-01 -8.556921035051345825e-02
-1.350859105587005615e-01 1.362326741218566895e-01 -1.778757572174072266e-01 2.511126920580863953e-03 -3.528839722275733948e-02 -1.533402502536773682e-01 4.536373615264892578e-01 -4.255712404847145081e-02 -2.171691209077835083e-01 -2.177824676036834717e-01 -2.065053135156631470e-01 -2.512667477130889893e-01 9.195864945650100708e-02 -2.575179636478424072e-01 -1.325543597340583801e-02 7.818897813558578491e-02 -1.509244740009307861e-01 7.190987002104520798e-03 -3.408723697066307068e-02 2.301235049962997437e-01 1.161003932356834412e-01 6.138133630156517029e-02 1.783761382102966309e-01 -2.189413458108901978e-01 -3.833264112472534180e-02 -2.851884365081787109e-01 2.285060435533523560e-01 1.584122180938720703e-01 -9.181361645460128784e-02 -2.432737052440643311e-01 -1.244932413101196289e-01 -2.423123084008693695e-02
-9.393647313117980957e-02 -2.293273508548736572e-01 -3.227396309375762939e-01 9.255897998809814453e-02 -2.457300573587417603e-02 -1.536859571933746338e-01 2.228509485721588135e-01 -5.988268554210662842e-02 -2.502973973751068115e-01 2.673677802085876465e-01 -2.189728617668151855e-01 -3.236842900514602661e-02 7.989284396171569824e-02 2.262395322322845459e-01 -1.961439996957778931e-01 3.007122576236724854e-01 2.545406222343444824e-01 -1.305905729532241821e-01 6.027388200163841248e-02 -1.366578638553619385e-01 3.216383978724479675e-02 1.599855422973632812e-01 4.065845906734466553e-02 -1.202928870916366577e-01 -1.665586605668067932e-02 -2.433477640151977539e-01 5.694871768355369568e-02 2.473077923059463501e-01 -3.639744222164154053e-02 -1.920858174562454224e-01 -2.518322169780731201e-01 7.961742579936981201e-02
-7.144640386104583740e-02 -1.135844960808753967e-01 4.209030419588088989e-02 2.465306222438812256e-01 1.398938000202178955e-01 -1.368763148784637451e-01 3.682171702384948730e-01 -1.042536571621894836e-01 -2.505509853363037109e-01 -1.513995081186294556e-01 1.406864542514085770e-02 -1.956233084201812744e-01 -6.465272605419158936e-02 -1.890669912099838257e-01 -1.756506711244583130e-01 1.771137416362762451e-01 6.529104430228471756e-03 -1.552115231752395630e-01 7.703562732785940170e-03 3.204983472824096680e-01 2.786724865436553955e-01 -1.972343325614929199e-01 9.765769541263580322e-02 3.521560505032539368e-02 3.845283761620521545e-02 -7.731080055236816406e-02 2.816243767738342285e-01 1.475285738706588745e-01 -2.397646456956863403e-01 1.859308918938040733e-03 -2.131766676902770996e-01 -2.065383493900299072e-01
-2.778255939483642578e-01 1.521784514188766479e-01 -2.366498112678527832e-01 1.086264625191688538e-01 1.713398396968841553e-01 -1.359002441167831421e-01 3.309694826602935791e-01 3.418970480561256409e-02 -7.135298848152160645e-02 8.814755827188491821e-03 1.292268782854080200e-01 9.543555974960327148e-02 -1.493589580059051514e-01 3.378037214279174805e-01 -2.693608999252319336e-01 -7.736071199178695679e-02 1.010240837931632996e-01 -7.259124424308538437e-03 -7.984506338834762573e-02 4.056068360805511475e-01 -1.312229931354522705e-01 -5.082923918962478638e-02 -4.047704488039016724e-02 -5.626238510012626648e-02 -8.624539524316787720e-02 -2.912976145744323730e-01 1.965057104825973511e-01 1.548447161912918091e-01 -4.333562776446342468e-02 -2.479227036237716675e-01 -2.390971779823303223e-02 5.313244089484214783e-02
1.904980540275573730e-01 1.621119529008865356e-01 -7.108303904533386230e-02 1.223213002085685730e-01 4.296876117587089539e-02 -1.477129012346267700e-01 2.316522747278213501e-01 -1.021118909120559692e-01 -3.557127118110656738e-01 -1.799235492944717407e-01 -1.362622082233428955e-01 -1.500384956598281860e-01 2.321326881647109985e-01 -4.792425408959388733e-02 9.452260285615921021e-02 1.097336933016777039e-01 1.295426785945892334e-01 -2.622624337673187256e-01 -1.110063344240188599e-01 9.160826355218887329e-02 -2.201660536229610443e-02 3.419217169284820557e-01 -3.628338500857353210e-02 -1.019533202052116394e-01 1.691607683897018433e-01 -4.744616337120532990e-03 4.835627079010009766e-01 1.891076862812042236e-01 -6.738746911287307739e-02 1.984676346182823181e-02 1.179224997758865356e-01 -7.862485013902187347e-03
8.286548405885696411e-02 2.190925180912017822e-01 -1.799192279577255249e-01 1.467828899621963501e-01 3.474903702735900879e-01 -8.649642020463943481e-02 8.153562992811203003e-02 -1.039097234606742859e-01 -3.045980930328369141e-01 1.936341822147369385e-01 -2.696921676397323608e-02 3.705189377069473267e-02 1.243934705853462219e-01 6.639457494020462036e-02 -3.951314464211463928e-02 1.285501867532730103e-01 3.661712408065795898e-01 -1.733022779226303101e-01 -2.432469129562377930e-01 9.074944257736206055e-02 2.079410292208194733e-02 -6.715328246355056763e-02 2.224666625261306763e-01 1.253233551979064941e-01 2.545934543013572693e-02 5.759657919406890869e-02 1.433650106191635132e-01 2.564276158809661865e-01 -2.210934460163116455e-01 -1.095399037003517151e-01 -2.706729769706726074e-01 -2.216261476278305054e-01
3.969530016183853149e-02 2.317918390035629272e-01 -8.340629190206527710e-02 2.599813044071197510e-01 -2.507086470723152161e-02 -2.885038852691650391e-01 2.014323137700557709e-02 -1.960140317678451538e-01 5.668099969625473022e-03 3.368728980422019958e-02 4.105277732014656067e-02 9.586843848228454590e-02 -5.179229751229286194e-02 3.387923240661621094e-01 -3.337588906288146973e-02 -3.536165924742817879e-03 5.755805224180221558e-02 -1.134031563997268677e-01 -2.382856458425521851e-01 -1.130463778972625732e-01 3.138734772801399231e-02 6.289490461349487305e-01 -1.714653074741363525e-01 -8.009931445121765137e-02 -6.163632869720458984e-02 -7.266013324260711670e-02 5.874417349696159363e-02 2.503734827041625977e-01 1.104767713695764542e-02 -1.322298198938369751e-01 -1.318053156137466431e-02 -7.562766224145889282e-02
-4.107019007205963135e-01 2.542652487754821777e-01 -4.451979417353868484e-03 2.094374299049377441e-01 1.871035397052764893e-01 -5.722041055560112000e-02 2.997971177101135254e-01 -2.193186432123184204e-01 -2.379494011402130127e-01 1.791696697473526001e-01 5.350645631551742554e-02 -1.361695826053619385e-01 7.611772418022155762e-02 9.459364414215087891e-02 1.634911447763442993e-02 4.482593014836311340e-02 -4.718011990189552307e-02 -2.368707442656159401e-03 -1.557856053113937378e-02 2.793318033218383789e-01 -1.036381907761096954e-02 2.033814936876296997e-01 5.266105383634567261e-02 -4.743895828723907471e-01 1.375097222626209259e-02 1.502834856510162354e-01 1.259869933128356934e-01 9.524739533662796021e-02 -4.450917243957519531e-02 -9.048467129468917847e-02 -9.269681572914123535e-02 5.578665062785148621e-02
-1.258240938186645508e-01 6.977899372577667236e-02 -4.107764363288879395e-02 1.205939650535583496e-01 3.992483764886856079e-02 -2.409646362066268921e-01 2.052022144198417664e-02 -2.586248219013214111e-01 -4.607560336589813232e-01 -4.059806466102600098e-02 -1.686298996210098267e-01 1.349005382508039474e-02 -1.164604425430297852e-01 4.983564466238021851e-02 5.661383271217346191e-02 3.832597136497497559e-01 2.977925240993499756e-01 6.390938162803649902e-02 -2.332347184419631958e-01 -6.731461733579635620e-02 9.128512442111968994e-02 2.329071164131164551e-01 -1.089061424136161804e-01 7.124316692352294922e-02 1.766676269471645355e-02 -6.354128569364547729e-02 2.331312745809555054e-02 1.832116693258285522e-01 2.280866354703903198e-01 2.576166391372680664e-02 -1.328073740005493164e-01 2.956467866897583008e-01
3.647638950496912003e-03 -1.093767732381820679e-01 -8.065696805715560913e-02 2.176368981599807739e-01 -5.563098564743995667e-02 6.264770030975341797e-02 1.120293363928794861e-01 -2.089454606175422668e-02 -4.237966835498809814e-01 1.382941603660583496e-01 -2.732390165328979492e-01 4.407239332795143127e-02 1.076291948556900024e-01 -1.843560114502906799e-02 -1.121827289462089539e-01 1.880307793617248535e-01 -4.355526715517044067e-02 -2.042735964059829712e-01 -2.926524169743061066e-02 -2.984390035271644592e-02 -2.163116931915283203e-01 1.727779805660247803e-01 -6.605762243270874023e-02 -1.533016469329595566e-02 -1.084077656269073486e-01 -1.636305302381515503e-01 3.097692131996154785e-01 7.151009142398834229e-02 -3.520333468914031982e-01 -1.904654949903488159e-01 -1.284638792276382446e-01 3.688239753246307373e-01
-1.108079999685287476e-01 1.721318960189819336e-01 -1.505718827247619629e-01 1.774581223726272583e-01 2.139762192964553833e-01 -1.867919042706489563e-02 4.087561368942260742e-01 -2.986830770969390869e-01 9.098271280527114868e-02 1.731398254632949829e-01 -2.156919986009597778e-01 -2.037897408008575439e-01 1.108906641602516174e-01 1.098983436822891235e-01 -6.588053703308105469e-02 -1.599983274936676025e-01 2.229692190885543823e-01 -2.953003942966461182e-01 -9.896158427000045776e-02 -1.701192855834960938e-01 9.694525599479675293e-02 -3.937751171179115772e-04 6.344242393970489502e-02 -5.364949628710746765e-02 -8.379410952329635620e-02 1.405271887779235840e-01 3.136314153671264648e-01 2.061198651790618896e-01 -1.630840152502059937e-01 1.255071163177490234e-01 -1.358817070722579956e-01 2.221396937966346741e-02
-3.322255909442901611e-01 1.229745969176292419e-01 -2.690076082944869995e-02 -1.555563509464263916e-01 2.571375072002410889e-01 -5.209096893668174744e-02 3.801571726799011230e-01 7.499580830335617065e-02 -2.012684941291809082e-01 -6.140831112861633301e-02 -1.013936847448348999e-01 -9.788554906845092773e-02 -2.829442024230957031e-01 7.813272625207901001e-02 -1.399410367012023926e-01 -7.185822725296020508e-02 4.798582941293716431e-02 -2.291745245456695557e-01 4.901043698191642761e-02 2.346635162830352783e-01 -2.097349762916564941e-01 6.918879598379135132e-02 -2.148341089487075806e-01 1.964307948946952820e-02 -1.495582610368728638e-01 1.488130260258913040e-02 9.649839997291564941e-02 2.234650552272796631e-01 -2.668469250202178955e-01 -5.182526074349880219e-03 -3.074336349964141846e-01 -1.892458274960517883e-02
-1.311835348606109619e-01 2.777452766895294189e-01 1.106506437063217163e-01 -3.603990748524665833e-02 2.598409168422222137e-02 8.744040131568908691e-02 1.295556426048278809e-01 -8.455436676740646362e-02 -1.269425004720687866e-01 2.467769682407379150e-01 -2.241556346416473389e-01 5.135690048336982727e-02 1.835288852453231812e-01 1.022602394223213196e-01 -9.497208893299102783e-02 2.276504784822463989e-01 -1.954228132963180542e-01 -2.158210724592208862e-01 -5.377726256847381592e-02 2.636544108390808105e-01 1.433464437723159790e-01 2.172265946865081787e-01 -2.077781222760677338e-02 -1.176741495728492737e-01 -1.084439605474472046e-01 -4.431248009204864502e-01 2.122383266687393188e-01 1.681449562311172485e-01 -5.782629176974296570e-02 -8.016247302293777466e-02 -1.585543453693389893e-01 2.635037899017333984e-01
9.482345730066299438e-02 2.938295900821685791e-01 -3.807907178997993469e-02 -1.310436874628067017e-01 2.144096046686172485e-01 1.196384429931640625e-01 3.691224753856658936e-01 -1.913020908832550049e-01 -2.283824831247329712e-01 -8.425049483776092529e-03 -1.106341704726219177e-01 -1.076677367091178894e-01 -2.777614444494247437e-02 2.591626346111297607e-01 1.403847783803939819e-01 1.895206421613693237e-01 1.389511525630950928e-01 7.884144783020019531e-02 -3.393116593360900879e-01 8.292649686336517334e-02 -4.001095145940780640e-02 2.752614021301269531e-01 7.373695075511932373e-02 8.243335038423538208e-02 5.161081254482269287e-02 1.133670564740896225e-02 1.702353358268737793e-01 2.606602311134338379e-01 -2.815089225769042969e-01 -1.839736849069595337e-01 -4.707654565572738647e-02 -3.365113958716392517e-02
-3.895603492856025696e-02 2.771999500691890717e-02 -9.638585150241851807e-02 1.307533085346221924e-01 1.011196598410606384e-01 -1.339521259069442749e-01 3.134055435657501221e-01 -5.877427011728286743e-02 5.187160521745681763e-02 -4.950466752052307129e-02 -3.278229758143424988e-02 -2.910806424915790558e-02 -3.510751426219940186e-01 1.560997515916824341e-01 -2.347928136587142944e-01 1.970364600419998169e-01 2.656614780426025391e-01 -3.879136964678764343e-02 -1.505603343248367310e-01 2.910586893558502197e-01 -1.446700394153594971e-01 -5.081471055746078491e-02 1.632019877433776855e-01 -1.787199229001998901e-01 -6.618367880582809448e-02 -2.968516051769256592e-01 1.347159966826438904e-02 2.969712018966674805e-01 -1.951406300067901611e-01 -2.820094823837280273e-01 1.385681182146072388e-01 1.166614815592765808e-01
-3.067449852824211121e-02 7.801887392997741699e-02 -1.343969404697418213e-01 2.984306812286376953e-01 3.710278775542974472e-03 1.171167418360710144e-01 2.338556796312332153e-01 -1.933166198432445526e-02 -2.720468640327453613e-01 3.777881711721420288e-02 -2.686827778816223145e-01 -2.353487014770507812e-01 -1.721849590539932251e-01 -1.269876211881637573e-01 -1.159638613462448120e-01 -3.764346241950988770e-02 9.768331795930862427e-02 -1.867083013057708740e-01 -1.204252392053604126e-01 4.039919078350067139e-01 2.791997790336608887e-01 2.846914529800415039e-01 7.398586720228195190e-02 -7.176399976015090942e-02 1.609324812889099121e-01 5.204504728317260742e-02 3.627007454633712769e-02 2.639446780085563660e-02 -2.930310964584350586e-01 -6.654473394155502319e-02 -1.229450032114982605e-01 1.600992381572723389e-01
-2.995086275041103363e-02 3.731452673673629761e-02 -9.813660383224487305e-02 3.370898663997650146e-01 -2.319844253361225128e-02 -1.633788496255874634e-01 2.432244867086410522e-01 -2.276698797941207886e-01 2.663574181497097015e-02 -1.192908547818660736e-02 1.724298298358917236e-01 7.335251662880182266e-03 -2.614102698862552643e-02 5.532388575375080109e-03 -1.542763113975524902e-01 2.374830991029739380e-01 2.652047276496887207e-01 -1.559079736471176147e-01 -2.140865921974182129e-01 2.760617248713970184e-02 9.123844653367996216e-02 -6.244464311748743057e-03 2.199788838624954224e-01 2.255675382912158966e-02 8.383809030055999756e-02 1.889322251081466675e-01 3.048188686370849609e-01 4.561592936515808105e-01 -5.629012361168861389e-02 -7.480052858591079712e-02 -3.105730377137660980e-02 -2.696835398674011230e-01
-2.097138166427612305e-01 -3.498550876975059509e-02 1.955390274524688721e-01 1.214394252747297287e-02 2.757266163825988770e-01 -3.119975030422210693e-01 -9.034101385623216629e-04 -3.817296028137207031e-01 -3.883535787463188171e-02 1.480338349938392639e-02 3.937022760510444641e-02 2.285452634096145630e-01 -1.461494714021682739e-01 8.215104788541793823e-02 -1.421861201524734497e-01 -9.130296856164932251e-02 -1.699854284524917603e-01 6.929934024810791016e-02 -2.247530519962310791e-01 1.933770440518856049e-02 -9.929499030113220215e-02 1.941265463829040527e-01 -1.848373711109161377e-01 7.737769186496734619e-02 -1.963569670915603638e-01 -9.559365920722484589e-03 2.300534099340438843e-01 4.200792908668518066e-01 -1.474742293357849121e-01 2.300271764397621155e-02 -1.496087908744812012e-01 1.319311000406742096e-02
-5.833296850323677063e-02 1.327510625123977661e-01 6.483462452888488770e-02 4.225148260593414307e-01 5.033297836780548096e-02 2.775609493255615234e-01 1.709075868129730225e-01 -1.843174546957015991e-02 -1.534518748521804810e-01 -6.352292746305465698e-02 -1.222330257296562195e-01 -3.389197885990142822e-01 -3.941723331809043884e-02 1.901990622282028198e-01 -1.151458099484443665e-01 -8.827462792396545410e-02 -6.660035997629165649e-02 -3.963120747357606888e-03 -3.498899042606353760e-01 1.262349039316177368e-01 -2.353511005640029907e-02 1.650782227516174316e-01 1.608451604843139648e-01 1.116438284516334534e-01 1.718910783529281616e-01 2.913139462471008301e-01 2.974473834037780762e-01 1.914620548486709595e-01 8.679386973381042480e-02 6.990028917789459229e-02 4.981134552508592606e-03 1.001109108328819275e-01
1.224271804094314575e-01 4.234759807586669922e-01 1.794118806719779968e-02 3.535050451755523682e-01 -1.656478084623813629e-02 1.142295598983764648e-01 2.808754146099090576e-01 -3.236735761165618896e-01 -7.446066290140151978e-02 1.072220411151647568e-02 1.864656805992126465e-02 -2.619914710521697998e-03 -1.097240149974822998e-01 1.447876095771789551e-01 1.224389113485813141e-02 3.984732553362846375e-02 -8.345887064933776855e-02 -3.412903845310211182e-02 -2.189778834581375122e-01 -1.015545874834060669e-01 -3.141392394900321960e-02 2.376395165920257568e-01 -1.691022217273712158e-01 -2.614425718784332275e-01 -1.916756182909011841e-01 6.305501610040664673e-02 3.772259503602981567e-02 3.295153081417083740e-01 -1.771507263183593750e-01 -1.472181081771850586e-01 -8.431977778673171997e-02 -1.047526150941848755e-01
-2.368784844875335693e-01 1.493655592203140259e-01 1.691290289163589478e-01 3.332625925540924072e-01 -9.633220732212066650e-02 9.286651760339736938e-02 3.855781257152557373e-01 -1.561782956123352051e-01 -2.701874375343322754e-01 -1.675646752119064331e-01 8.466321229934692383e-02 -2.402954697608947754e-01 -4.747958481311798096e-02 1.094314362853765488e-02 -8.073566854000091553e-02 -1.014544740319252014e-01 1.133066415786743164e-01 1.945461779832839966e-01 2.495852410793304443e-01 9.300435334444046021e-02 2.053710818290710449e-02 1.300986558198928833e-01 1.733767054975032806e-02 -4.565798491239547729e-02 -1.309272199869155884e-01 -1.635470241308212280e-01 1.783197075128555298e-01 3.409136831760406494e-01 2.186523675918579102e-01 -2.485875412821769714e-02 -1.305018067359924316e-01 8.390853554010391235e-02
-1.570490561425685883e-02 1.791545189917087555e-02 4.691384360194206238e-02 1.303719282150268555e-01 5.621032044291496277e-02 3.002818301320075989e-02 2.990426421165466309e-01 -1.790202707052230835e-01 -2.642818689346313477e-01 9.461481124162673950e-02 -2.553282380104064941e-01 -7.452122122049331665e-02 4.023609682917594910e-02 -4.434217512607574463e-02 -2.021550834178924561e-01 4.996183887124061584e-02 1.029896512627601624e-01 -2.711681425571441650e-01 -1.995766758918762207e-01 -3.062533214688301086e-02 -1.240359991788864136e-02 4.325240552425384521e-01 -1.711361855268478394e-01 -1.738135218620300293e-01 4.006758034229278564e-01 -2.118126004934310913e-01 2.011025398969650269e-01 -2.771038562059402466e-02 -6.257486343383789062e-02 -5.659881606698036194e-02 -1.173133850097656250e-01 1.381049007177352905e-01
-9.882085025310516357e-02 1.743679642677307129e-01 -4.790287837386131287e-02 1.623048484325408936e-01 6.941676139831542969e-02 -5.070743560791015625e-01 2.366612702608108521e-01 1.210749000310897827e-01 -1.156104281544685364e-01 -1.660174280405044556e-01 -2.055368870496749878e-01 2.288082242012023926e-02 1.630475521087646484e-01 1.292696744203567505e-01 9.647075831890106201e-02 8.184806257486343384e-02 2.682557515799999237e-02 -1.846669763326644897e-01 -9.120231866836547852e-02 1.650700345635414124e-02 2.750247344374656677e-02 2.661619484424591064e-01 3.679386805742979050e-03 2.497069686651229858e-01 1.964639276266098022e-01 -1.094979122281074524e-01 2.729226052761077881e-01 5.699402838945388794e-02 -2.032372057437896729e-01 -1.104150637984275818e-01 5.080383643507957458e-02 3.062783479690551758e-01
-5.986815690994262695e-02 3.169455230236053467e-01 -8.108040690422058105e-02 3.462900221347808838e-01 1.063170507550239563e-01 -2.660243511199951172e-01 1.622180789709091187e-01 1.351630240678787231e-01 -2.459226697683334351e-01 1.754228025674819946e-01 1.434245407581329346e-01 -5.298387724906206131e-03 1.045266911387443542e-01 2.580047249794006348e-01 -1.512106955051422119e-01 7.900387048721313477e-02 -4.155201837420463562e-02 4.797929432243108749e-03 -8.006222546100616455e-03 -6.284083425998687744e-02 3.064643740653991699e-01 -1.987294852733612061e-02 -1.812872141599655151e-01 2.660738825798034668e-01 -1.429249793291091919e-01 -1.064577139914035797e-02 2.205694317817687988e-01 3.009240329265594482e-01 5.834180489182472229e-02 -1.903588026762008667e-01 3.069871105253696442e-02 -1.424719542264938354e-01
1.349916756153106689e-01 1.266938149929046631e-01 1.656791009008884430e-02 1.246078461408615112e-01 1.199780106544494629e-01 -2.509699761867523193e-01 5.305425524711608887e-01 4.356162995100021362e-02 -3.125405311584472656e-01 -1.205368414521217346e-01 -1.679130792617797852e-01 -1.256500184535980225e-01 4.620328545570373535e-02 3.394098952412605286e-02 -1.096802428364753723e-01 8.201676420867443085e-03 2.744222283363342285e-01 -1.622013151645660400e-01 -2.186630666255950928e-01 -5.778667330741882324e-02 3.499906137585639954e-02 2.795313596725463867e-01 -5.119564384222030640e-02 -9.394731372594833374e-02 1.254204809665679932e-01 -3.137265145778656006e-02 3.122507929801940918e-01 -9.014730900526046753e-02 -7.882104814052581787e-02 1.835092008113861084e-01 -9.923789650201797485e-02 4.399758204817771912e-02
-2.048806697130203247e-01 1.636737734079360962e-01 -1.546685099601745605e-01 1.585028469562530518e-01 3.412564694881439209e-01 -2.086597383022308350e-01 1.467877626419067383e-01 -2.420893758535385132e-01 -1.933004856109619141e-01 7.875844836235046387e-02 -8.854416757822036743e-02 -1.176902949810028076e-01 1.515103131532669067e-01 7.705317437648773193e-02 -1.134433969855308533e-02 -4.668497294187545776e-02 -8.248154073953628540e-02 -3.558680042624473572e-02 1.336932629346847534e-01 -5.455201491713523865e-02 2.972945868968963623e-01 1.463983207941055298e-01 9.753967821598052979e-02 -3.914396762847900391e-01 -5.226155370473861694e-02 -5.562755838036537170e-02 2.970522940158843994e-01 1.025539785623550415e-01 -1.924208402633666992e-01 -2.752307951450347900e-01 1.580689102411270142e-01 4.193970561027526855e-02
-5.079448595643043518e-02 2.807834148406982422e-01 1.672177910804748535e-01 2.541207373142242432e-01 3.002954423427581787e-01 2.818692103028297424e-02 -5.579432100057601929e-02 -1.776079386472702026e-01 -2.855401635169982910e-01 6.323026865720748901e-02 2.102318778634071350e-02 -3.199982643127441406e-01 5.218441411852836609e-02 2.064402252435684204e-01 -1.336846798658370972e-01 5.049528181552886963e-02 -1.494502872228622437e-01 -3.207230865955352783e-01 -1.125430762767791748e-01 1.988100260496139526e-01 1.694636940956115723e-01 5.421722307801246643e-02 1.284238398075103760e-01 2.086229063570499420e-02 6.424735486507415771e-02 -5.958339571952819824e-02 -1.674257665872573853e-01 3.836253285408020020e-01 -3.472404927015304565e-02 -1.527344286441802979e-01 6.763551384210586548e-02 9.119472652673721313e-02
-9.980575740337371826e-02 2.653985917568206787e-01 1.210765540599822998e-01 -3.633484942838549614e-03 3.514545783400535583e-02 2.145019918680191040e-01 1.453748941421508789e-01 -2.004517801105976105e-02 -1.635672599077224731e-01 3.078897297382354736e-01 -1.593523025512695312e-01 5.144064500927925110e-02 -3.938436508178710938e-02 1.230379119515419006e-01 -6.928399205207824707e-02 4.149049893021583557e-02 5.778521299362182617e-03 -1.306722015142440796e-01 1.130682751536369324e-01 7.921058684587478638e-02 2.913078963756561279e-01 1.831469982862472534e-01 1.448092162609100342e-01 -1.011520326137542725e-01 -1.686559170484542847e-01 -3.455185890197753906e-01 1.941168308258056641e-01 6.923344731330871582e-02 -1.709824502468109131e-01 -1.312217265367507935e-01 -3.584872484207153320e-01 3.351195454597473145e-01
1.346313506364822388e-01 9.642975777387619019e-02 1.340374499559402466e-01 1.971029043197631836e-01 1.360023021697998047e-01 1.225151792168617249e-01 -3.149622306227684021e-02 -2.217628806829452515e-01 -2.300433963537216187e-01 1.827243901789188385e-02 9.355834871530532837e-02 -1.481014192104339600e-01 -2.424021661281585693e-01 3.462895452976226807e-01 -1.766900271177291870e-01 -1.364392638206481934e-01 -5.663479212671518326e-03 -1.938901245594024658e-01 1.752630062401294708e-02 -6.319545954465866089e-02 1.241993829607963562e-01 9.136472642421722412e-02 5.358371511101722717e-02 7.581765204668045044e-02 -1.231767795979976654e-02 -1.587124019861221313e-01 2.270685695111751556e-02 -4.793253168463706970e-02 -2.307755947113037109e-01 -1.420273184776306152e-01 -5.422490239143371582e-01 2.229235917329788208e-01
-1.889354884624481201e-01 5.031450092792510986e-02 6.720534712076187134e-02 4.389756917953491211e-01 1.094580814242362976e-01 6.377118080854415894e-02 -1.834118925034999847e-02 -1.934120655059814453e-01 -4.066754281520843506e-01 -1.701996028423309326e-01 -3.421715460717678070e-03 -2.431697100400924683e-01 -1.984270960092544556e-01 1.398704648017883301e-01 1.569162756204605103e-01 -1.410029977560043335e-01 3.713107407093048096e-01 2.628403156995773315e-02 -3.720531985163688660e-02 5.245728045701980591e-02 1.215826347470283508e-01 2.842014431953430176e-01 -4.581260681152343750e-02 8.112581819295883179e-02 -7.861287146806716919e-02 2.854753658175468445e-02 1.051174923777580261e-01 1.189601719379425049e-01 1.554568260908126831e-01 1.075580716133117676e-01 -2.218759246170520782e-02 1.961378753185272217e-01
-5.401026457548141479e-02 -9.302934259176254272e-02 -3.804856836795806885e-01 1.917126178741455078e-01 -1.026247814297676086e-01 -1.578245908021926880e-01 2.518889605998992920e-01 -2.111771702766418457e-01 -2.129559665918350220e-01 9.469448029994964600e-02 -1.970032304525375366e-01 1.060173194855451584e-02 8.927550166845321655e-03 1.195793673396110535e-01 -2.860052287578582764e-01 6.456282734870910645e-02 -8.729881793260574341e-02 -1.342898011207580566e-01 2.531912326812744141e-01 5.067518353462219238e-02 -7.870530337095260620e-02 2.305576503276824951e-01 -3.457649424672126770e-02 4.511839523911476135e-02 2.037518471479415894e-01 -2.118740677833557129e-01 2.214501202106475830e-01 3.411859869956970215e-01 -2.794490382075309753e-02 -6.418508291244506836e-02 -1.897442191839218140e-01 1.488853842020034790e-01
-1.245517209172248840e-01 1.030872762203216553e-01 -6.818828731775283813e-02 1.438828855752944946e-01 1.270183473825454712e-01 3.435982763767242432e-02 2.392958700656890869e-01 -2.569465637207031250e-01 -1.316930353641510010e-01 -7.504268735647201538e-02 2.025293856859207153e-01 -9.759961627423763275e-03 1.281112283468246460e-01 -1.209786999970674515e-02 -1.184882596135139465e-01 1.157767698168754578e-01 7.113201171159744263e-02 -7.658997923135757446e-02 -1.189193576574325562e-01 -9.891936928033828735e-02 6.350007606670260429e-05 3.882102072238922119e-01 -9.707805514335632324e-02 -4.632563591003417969e-01 -2.234275192022323608e-01 -3.430366516113281250e-02 2.072885036468505859e-01 2.805998027324676514e-01 -1.228866651654243469e-01 -2.975718677043914795e-01 7.794596254825592041e-02 -8.775960654020309448e-02
-3.290166854858398438e-01 2.200075387954711914e-01 2.130647450685501099e-01 3.011657595634460449e-01 4.941894114017486572e-02 -2.156166583299636841e-01 2.792392075061798096e-01 -3.143691122531890869e-01 -5.991137027740478516e-02 -1.369691826403141022e-02 1.409603059291839600e-01 -1.163546517491340637e-01 -6.810351274907588959e-03 2.272066026926040649e-01 7.589078694581985474e-02 1.026814058423042297e-01 1.259398609399795532e-01 -6.277912855148315430e-02 -2.527119219303131104e-01 2.904985100030899048e-03 2.357413917779922485e-01 -2.794372290372848511e-02 -1.686073690652847290e-01 -2.082204818725585938e-01 1.878242045640945435e-01 -1.825736910104751587e-01 -1.468617003411054611e-03 2.037810087203979492e-01 -1.986446380615234375e-01 -7.592575997114181519e-02 2.535686641931533813e-02 9.238276630640029907e-02
-1.794389039278030396e-01 2.523485422134399414e-01 8.550488203763961792e-02 2.957859821617603302e-02 -2.294381111860275269e-01 -3.102542459964752197e-01 1.966660916805267334e-01 -3.795343637466430664e-01 -5.493424087762832642e-02 1.903615295886993408e-01 -1.691785901784896851e-01 -5.577104538679122925e-02 1.114080101251602173e-01 -5.325493589043617249e-02 -1.404475569725036621e-01 -4.070834442973136902e-02 4.732700064778327942e-02 -3.667103052139282227e-01 -7.403516769409179688e-02 -9.919401258230209351e-02 2.633485198020935059e-02 -4.176862910389900208e-02 -5.001792311668395996e-02 -2.449837923049926758e-01 -1.027257740497589111e-01 1.633173972368240356e-02 3.170101642608642578e-01 2.192954719066619873e-01 1.415121704339981079e-01 -2.022342085838317871e-01 -1.140354871749877930e-01 -7.979446649551391602e-02
6.013340875506401062e-02 2.825490236282348633e-01 3.473865613341331482e-02 1.365647763013839722e-01 9.068281203508377075e-02 9.547954052686691284e-02 1.778611838817596436e-01 -2.254281044006347656e-01 -9.438353776931762695e-02 1.389927417039871216e-01 -1.389487534761428833e-01 7.183503359556198120e-02 4.996174201369285583e-02 1.613188348710536957e-02 -1.777486205101013184e-01 -2.976404726505279541e-01 -1.971227526664733887e-01 1.388480067253112793e-01 -9.056640416383743286e-02 5.850099027156829834e-02 2.957372069358825684e-01 5.172925814986228943e-02 -1.137875393033027649e-01 1.477542668581008911e-01 -3.326775133609771729e-01 -1.125373542308807373e-01 1.750022619962692261e-01 3.874831795692443848e-01 7.498084753751754761e-02 -2.478334456682205200e-01 -1.068909540772438049e-01 -2.097926437854766846e-01
-2.828611731529235840e-01 6.827215105295181274e-02 2.386870086193084717e-01 1.778967082500457764e-01 2.283655852079391479e-01 -1.389071159064769745e-02 3.395199179649353027e-01 -1.272984314709901810e-02 -1.966495513916015625e-01 -1.593689620494842529e-01 5.477673187851905823e-02 -4.520390555262565613e-02 1.005554348230361938e-01 2.204880267381668091e-01 4.290071874856948853e-02 1.296272724866867065e-01 5.125395581126213074e-02 -2.959881126880645752e-01 -2.574878931045532227e-01 2.469448000192642212e-01 9.422621876001358032e-02 7.094315439462661743e-02 1.057532802224159241e-02 -5.425126850605010986e-02 2.121833339333534241e-02 6.690793484449386597e-02 -1.334034949541091919e-01 2.483552098274230957e-01 1.593218371272087097e-02 -3.560906052589416504e-01 -2.434598505496978760e-01 8.504023402929306030e-02
-6.232284754514694214e-02 -1.232656240463256836e-01 2.724169194698333740e-01 2.524573206901550293e-01 1.817961037158966064e-01 -1.833853498101234436e-02 3.350583910942077637e-01 -1.589579582214355469e-01 2.300615236163139343e-02 6.672456860542297363e-02 -3.025710880756378174e-01 1.791130155324935913e-01 -5.282521992921829224e-02 2.266490459442138672e-01 -1.884159743785858154e-01 3.287540078163146973e-01 -4.891933128237724304e-02 -7.823741436004638672e-02 -3.343193829059600830e-01 2.322191596031188965e-01 -6.461121886968612671e-02 -8.912978321313858032e-02 -6.961723417043685913e-02 1.262561231851577759e-01 1.407019197940826416e-01 -3.461707383394241333e-02 1.632380187511444092e-01 1.419429928064346313e-01 -1.474937945604324341e-01 -2.111980319023132324e-01 -5.817434564232826233e-02 -3.251554071903228760e-02
-1.761063933372497559e-01 2.784232199192047119e-01 -1.818092018365859985e-01 3.397855162620544434e-01 -9.107706137001514435e-03 -6.347234547138214111e-02 -4.982921481132507324e-02 -1.620703488588333130e-01 -1.619807332754135132e-01 4.790859669446945190e-02 -4.185334742069244385e-01 -9.935135394334793091e-02 5.532305222004652023e-03 6.810323335230350494e-03 -1.374777127057313919e-02 -9.879301488399505615e-02 4.577350988984107971e-02 -1.750485897064208984e-01 -2.472321242094039917e-01 5.962711572647094727e-02 -3.204352259635925293e-01 1.549043655395507812e-01 -4.633052647113800049e-02 -6.504366546869277954e-02 4.828837513923645020e-02 -2.486470341682434082e-01 2.183191031217575073e-01 5.626155436038970947e-02 -9.792312979698181152e-02 -2.561038136482238770e-01 -2.558708190917968750e-01 1.988755911588668823e-02
2.178998291492462158e-01 2.799625694751739502e-01 -1.816368997097015381e-01 3.814099431037902832e-01 1.237804591655731201e-01 -8.272254839539527893e-03 1.565967649221420288e-01 -2.683147788047790527e-01 -1.776525825262069702e-01 9.440029412508010864e-02 1.157163735479116440e-02 -3.188774362206459045e-02 1.584502011537551880e-01 1.207674965262413025e-01 -1.462039500474929810e-01 1.822512447834014893e-01 -7.446092786267399788e-04 -4.440605640411376953e-02 8.857801556587219238e-03 -1.002368852496147156e-01 5.177957564592361450e-02 3.770235776901245117e-01 -1.418483909219503403e-02 -1.103488355875015259e-01 -1.305027157068252563e-01 1.225884407758712769e-01 1.297402847558259964e-02 4.134317934513092041e-01 -7.639663666486740112e-02 5.013478174805641174e-02 -2.387925386428833008e-01 1.001779586076736450e-01
1.258358508348464966e-01 1.540307104587554932e-01 -9.628627449274063110e-02 1.009443700313568115e-01 3.262195587158203125e-01 -5.566323548555374146e-02 2.036433219909667969e-01 -7.640397176146507263e-03 -2.650082111358642578e-01 2.480394095182418823e-01 1.043751910328865051e-01 -2.543665766716003418e-01 8.184561133384704590e-02 5.891547352075576782e-02 -2.103224024176597595e-02 7.023867964744567871e-02 -1.316251009702682495e-01 -6.617271155118942261e-02 1.163440942764282227e-01 2.277010679244995117e-01 1.921274363994598389e-01 3.638564348220825195e-01 -3.221594989299774170e-01 4.732912033796310425e-02 1.604976318776607513e-02 -2.382911890745162964e-01 1.008159387856721878e-02 2.552108466625213623e-01 -1.239908039569854736e-01 -2.043382227420806885e-01 1.326692998409271240e-01 8.726377040147781372e-02
1.664581650402396917e-04 1.286729127168655396e-01 2.276985049247741699e-01 6.503640860319137573e-02 -2.373454160988330841e-02 8.074196986854076385e-03 1.326448023319244385e-01 -4.697168990969657898e-02 -1.639347225427627563e-01 1.512708514928817749e-01 -1.351931989192962646e-01 1.063212528824806213e-01 -1.466206274926662445e-02 2.680160403251647949e-01 -3.346042707562446594e-02 9.429906308650970459e-02 -1.253341883420944214e-01 -1.644652336835861206e-01 -5.154955014586448669e-02 2.174109369516372681e-01 1.088592112064361572e-01 7.817268371582031250e-02 -3.113662637770175934e-02 -8.302072435617446899e-02 -3.551355376839637756e-02 -4.606465101242065430e-01 4.832472503185272217e-01 -4.153868556022644043e-02 1.648700796067714691e-02 -1.276355981826782227e-01 -3.456978201866149902e-01 2.055574953556060791e-01
2.634344995021820068e-02 2.559758536517620087e-02 1.690602898597717285e-01 -1.501947790384292603e-01 1.470459252595901489e-01 -2.206765860319137573e-01 9.728936851024627686e-02 -7.137079536914825439e-02 -2.443384081125259399e-01 -2.245120517909526825e-02 -3.155605792999267578e-01 -2.350932061672210693e-01 9.082476794719696045e-02 1.321302056312561035e-01 -6.204133853316307068e-02 -3.718135505914688110e-02 2.565038502216339111e-01 -1.046184897422790527e-01 -2.640365660190582275e-01 3.284913599491119385e-01 2.284338772296905518e-01 -5.801661312580108643e-02 7.180189341306686401e-02 -2.231673300266265869e-01 -9.936284273862838745e-02 -9.488290548324584961e-02 3.681970536708831787e-01 2.633168995380401611e-01 -1.257252097129821777e-01 7.105164974927902222e-02 2.934333682060241699e-02 -7.921321690082550049e-02
-1.556955277919769287e-01 2.176403999328613281e-01 -6.904594600200653076e-02 -8.378009311854839325e-03 9.070319682359695435e-02 -9.394640475511550903e-02 3.437412381172180176e-01 -5.947664007544517517e-02 -2.481338977813720703e-01 -3.440354391932487488e-02 -4.077494144439697266e-01 -8.385519683361053467e-02 2.523280307650566101e-02 9.562414884567260742e-02 3.240060061216354370e-02 3.599613159894943237e-02 2.575229406356811523e-01 -1.821777969598770142e-02 -5.700947344303131104e-02 8.026663213968276978e-02 -4.675764963030815125e-02 3.424270451068878174e-01 3.404218703508377075e-02 -5.472170189023017883e-02 1.679552048444747925e-01 -2.247180789709091187e-01 2.078604549169540405e-01 -1.965949237346649170e-01 -2.937974929809570312e-01 -2.161541879177093506e-01 -1.263521164655685425e-01 1.647064685821533203e-01
1.544753015041351318e-01 3.401359319686889648e-01 1.498936563730239868e-01 9.531809389591217041e-02 -9.735025465488433838e-02 7.183357328176498413e-02 1.725366860628128052e-01 -8.746159076690673828e-02 -3.092637956142425537e-01 9.707053005695343018e-02 -1.326395124197006226e-01 -2.356341481208801270e-01 -3.269278444349765778e-03 1.008724048733711243e-01 2.774262130260467529e-01 2.212548628449440002e-02 1.105192005634307861e-01 -2.288698405027389526e-01 -8.913338929414749146e-02 1.179277002811431885e-01 1.038823872804641724e-01 4.813700914382934570e-01 -7.842159271240234375e-02 -2.168292121496051550e-04 8.078986406326293945e-02 -1.375688612461090088e-01 2.318699955940246582e-01 7.937481999397277832e-02 -5.031033977866172791e-02 -1.825391501188278198e-01 -1.194368898868560791e-01 -2.006786912679672241e-01
-1.155816763639450073e-01 1.303769946098327637e-01 -1.174849458038806915e-02 1.249023675918579102e-01 4.659473150968551636e-02 7.346747815608978271e-02 2.795485258102416992e-01 -2.417690008878707886e-01 -1.498766392469406128e-01 9.926746040582656860e-02 -4.183781333267688751e-03 2.079260945320129395e-01 9.352266788482666016e-02 -4.090893641114234924e-02 4.781335964798927307e-02 1.371373534202575684e-01 -1.702975183725357056e-01 -1.780626922845840454e-01 -1.210375279188156128e-01 4.123943746089935303e-01 8.529473096132278442e-02 2.000025808811187744e-01 -6.296166777610778809e-02 1.937821134924888611e-02 -3.189424872398376465e-01 -1.538843065500259399e-01 1.344063878059387207e-01 1.541900038719177246e-01 6.014880537986755371e-02 2.775704562664031982e-01 -3.966123461723327637e-01 -2.009158954024314880e-02
4.088121652603149414e-02 4.388498887419700623e-02 4.777931421995162964e-02 2.081628441810607910e-01 -2.162657380104064941e-01 -1.090814322233200073e-01 8.469356596469879150e-02 -1.981656104326248169e-01 -7.494913041591644287e-02 1.151947006583213806e-01 -1.728407740592956543e-01 -7.177121192216873169e-02 -5.371156334877014160e-02 -3.783636540174484253e-02 3.136498034000396729e-01 3.311808034777641296e-02 -1.693897396326065063e-01 -4.169711172580718994e-01 -1.283881515264511108e-01 -1.543588936328887939e-01 -3.384754061698913574e-02 8.212939649820327759e-02 -1.526774913072586060e-01 1.106565743684768677e-01 -2.301288098096847534e-01 4.862984269857406616e-02 2.944971024990081787e-01 3.110164105892181396e-01 2.565757632255554199e-01 -2.865761220455169678e-01 -5.667206272482872009e-02 -1.082012727856636047e-01
-1.138531789183616638e-01 2.655411139130592346e-02 -4.970463365316390991e-02 2.405081242322921753e-01 -7.327393442392349243e-02 -3.668839633464813232e-01 7.136567682027816772e-02 -2.220215462148189545e-02 -2.157584764063358307e-02 1.255028694868087769e-01 -2.338008880615234375e-01 8.586520701646804810e-02 -1.145597398281097412e-01 4.658433794975280762e-02 6.962902098894119263e-02 4.020002484321594238e-01 2.105745226144790649e-01 2.129890620708465576e-01 -2.551581561565399170e-01 -1.240947656333446503e-02 7.026780396699905396e-02 1.761770844459533691e-01 -5.485925078392028809e-02 1.357120424509048462e-01 -5.135631561279296875e-02 -1.164449974894523621e-01 1.567583978176116943e-01 3.369797170162200928e-01 1.610526591539382935e-01 -8.349979668855667114e-02 -2.059160321950912476e-01 2.800962626934051514e-01
2.040451206266880035e-02 3.076030313968658447e-01 6.425774842500686646e-02 2.575438022613525391e-01 1.171666681766510010e-01 -2.501144111156463623e-01 1.663858741521835327e-01 1.120642796158790588e-01 -2.198274135589599609e-01 -3.134425878524780273e-01 -4.780855774879455566e-02 -6.152596324682235718e-02 -4.156475514173507690e-02 2.577605247497558594e-01 5.715380236506462097e-02 9.853159636259078979e-02 6.089148670434951782e-02 -3.217379376292228699e-02 1.529275532811880112e-02 -1.555228233337402344e-01 -3.796235099434852600e-02 1.081645302474498749e-02 1.776413917541503906e-01 -8.890612982213497162e-03 2.770642638206481934e-01 -1.230627000331878662e-01 3.902647793292999268e-01 1.507735550403594971e-01 1.294588893651962280e-01 -3.687388896942138672e-01 3.547143191099166870e-02 3.002379462122917175e-02
-4.652547463774681091e-02 1.119753867387771606e-01 -3.754006698727607727e-02 1.325586736202239990e-01 1.095867231488227844e-01 1.939337104558944702e-01 1.433682590723037720e-01 4.010367393493652344e-02 -2.565819025039672852e-01 -5.690137296915054321e-02 -1.701499074697494507e-01 -4.604389891028404236e-02 6.513489037752151489e-02 2.138577699661254883e-01 3.583595156669616699e-02 3.541691228747367859e-02 8.478639647364616394e-03 -6.157841160893440247e-02 -3.550822138786315918e-01 -5.494933202862739563e-02 7.732611894607543945e-02 3.711660802364349365e-01 8.840942382812500000e-02 -2.980805635452270508e-01 4.755725339055061340e-02 -9.410905092954635620e-02 4.202668964862823486e-01 -3.338970988988876343e-02 -2.521826624870300293e-01 -1.563652604818344116e-01 -2.379689365625381470e-01 -1.869841963052749634e-01
-1.125233024358749390e-01 1.188746839761734009e-01 -2.754297107458114624e-02 1.346330642700195312e-01 -6.064748018980026245e-02 -1.123090386390686035e-01 1.107893437147140503e-01 7.003457099199295044e-02 -1.853261440992355347e-01 1.714819818735122681e-01 -1.496264040470123291e-01 -4.279452860355377197e-01 1.840136349201202393e-01 -7.731962203979492188e-02 7.110857963562011719e-02 1.781441867351531982e-01 1.292961984872817993e-01 -2.080973684787750244e-01 -1.219838708639144897e-01 6.421853601932525635e-02 -7.658824324607849121e-02 2.292770594358444214e-01 -5.970206484198570251e-02 -8.346947282552719116e-02 5.358689650893211365e-02 -4.420228004455566406e-01 3.401990234851837158e-01 5.821797251701354980e-02 5.967194959521293640e-02 -2.770075798034667969e-01 -1.188277751207351685e-01 1.231186017394065857e-01
-1.842856556177139282e-01 7.820691913366317749e-02 1.589499115943908691e-01 1.029163897037506104e-01 6.313004344701766968e-02 -1.094526425004005432e-01 1.445529609918594360e-01 -3.775720670819282532e-02 -3.685867786407470703e-01 -1.261389115825295448e-03 -1.685295999050140381e-01 -1.497622728347778320e-01 7.324162870645523071e-02 4.688477888703346252e-02 2.096381038427352905e-01 2.028523832559585571e-01 -3.241407126188278198e-02 -3.636104464530944824e-01 1.732803694903850555e-02 -8.221801370382308960e-02 2.886137962341308594e-01 1.316864192485809326e-01 1.477693021297454834e-01 -2.179561257362365723e-01 1.757164150476455688e-01 -2.504008710384368896e-01 3.551983833312988281e-01 4.164162650704383850e-02 -2.154415845870971680e-01 -5.010792519897222519e-03 -4.972120746970176697e-03 -1.678866147994995117e-01
-9.269923716783523560e-02 2.298726141452789307e-01 5.759855732321739197e-02 2.747274339199066162e-01 -1.615719050168991089e-01 7.373069226741790771e-02 2.047051638364791870e-01 -2.595727741718292236e-01 -3.071233332157135010e-01 1.474056690931320190e-01 -4.690993949770927429e-02 -1.035974696278572083e-01 -4.494266211986541748e-02 3.552401661872863770e-01 1.515813320875167847e-01 -9.681332856416702271e-02 3.537945449352264404e-02 -3.085213480517268181e-03 1.290161609649658203e-01 9.048516303300857544e-02 -1.033612117171287537e-01 3.023336529731750488e-01 2.439169287681579590e-01 4.700185731053352356e-02 -2.165571004152297974e-01 -2.627439983189105988e-02 1.380232870578765869e-01 2.439472675323486328e-01 3.058543503284454346e-01 1.124489232897758484e-01 -2.696194872260093689e-02 8.026907593011856079e-02
-1.273979991674423218e-01 3.023362159729003906e-02 -1.988544464111328125e-01 1.712336987257003784e-01 7.774533331394195557e-02 -2.588782608509063721e-01 2.843350768089294434e-01 -9.545138478279113770e-02 -1.751380413770675659e-01 1.092389896512031555e-01 -2.469998300075531006e-01 -3.243246376514434814e-01 2.309879362583160400e-01 -1.234938651323318481e-01 2.604168355464935303e-01 1.465712487697601318e-01 -3.874520212411880493e-02 5.539887025952339172e-02 1.178497076034545898e-01 1.326382607221603394e-01 3.901394456624984741e-02 -1.117293536663055420e-01 2.204068005084991455e-01 9.607840329408645630e-03 -1.532483547925949097e-01 7.765472680330276489e-02 2.564109563827514648e-01 1.993584334850311279e-01 -1.280159223824739456e-02 -2.660731375217437744e-01 6.831309199333190918e-02 2.736860513687133789e-01
-1.162820309400558472e-01 2.071803659200668335e-01 -1.452145725488662720e-01 8.184091001749038696e-02 6.008164212107658386e-02 -2.018993906676769257e-02 3.059710264205932617e-01 -2.861358225345611572e-01 -2.552438378334045410e-01 1.015369035303592682e-02 1.972610354423522949e-01 -1.608652621507644653e-01 -1.488025039434432983e-01 3.150653466582298279e-02 9.602659195661544800e-02 -1.327312439680099487e-01 1.066666245460510254e-01 -4.300341308116912842e-01 9.625162929296493530e-02 -1.626544296741485596e-01 -7.666403055191040039e-02 2.488781511783599854e-02 -1.195006370544433594e-01 -1.179764047265052795e-01 -1.648638397455215454e-01 1.461160928010940552e-01 1.800285875797271729e-01 3.250201642513275146e-01 -2.648402154445648193e-01 -1.075892895460128784e-01 -1.454868465662002563e-01 7.773023564368486404e-03
-1.220434010028839111e-01 1.417632587254047394e-02 9.353673085570335388e-03 7.574195414781570435e-02 2.893879413604736328e-01 1.489026397466659546e-01 2.335851639509201050e-01 -1.512295156717300415e-01 -1.487207710742950439e-01 -2.669384181499481201e-01 -1.198275163769721985e-01 -1.912773996591567993e-01 -1.388652715831995010e-02 2.115432024002075195e-01 -1.394738852977752686e-01 -2.073607593774795532e-01 -1.978836655616760254e-01 -1.719309836626052856e-01 -1.224251314997673035e-01 3.320775926113128662e-01 1.064862534403800964e-01 3.382360339164733887e-01 -3.183558583259582520e-02 8.524546772241592407e-02 -1.685180515050888062e-01 -3.487975597381591797e-01 8.650948107242584229e-02 1.126355752348899841e-01 2.078550867736339569e-02 2.966051176190376282e-02 -1.249720379710197449e-01 -1.698601394891738892e-01
-1.912870705127716064e-01 1.519360244274139404e-01 -1.565208435058593750e-01 3.305945545434951782e-02 7.915496081113815308e-02 -2.167137265205383301e-01 2.459202259778976440e-01 -1.478142142295837402e-01 1.063879057765007019e-01 9.761858731508255005e-02 -6.443311925977468491e-03 -2.090806514024734497e-01 -1.342210024595260620e-01 2.980776429176330566e-01 -6.892339885234832764e-02 -4.984107986092567444e-02 -5.496959760785102844e-02 -1.045672744512557983e-01 -3.703624010086059570e-01 1.573687195777893066e-01 -1.210050508379936218e-01 7.238890230655670166e-02 -1.133526558987796307e-03 2.652747742831707001e-02 -1.215237230062484741e-01 -9.236004948616027832e-02 2.052475363016128540e-01 3.318707644939422607e-01 -1.715472638607025146e-01 -4.764260724186897278e-02 1.963290572166442871e-01 3.977304995059967041e-01
2.884933492168784142e-03 2.661716639995574951e-01 7.451824098825454712e-02 8.509159833192825317e-02 6.330528110265731812e-02 -6.232688575983047485e-02 1.700598597526550293e-01 1.740031838417053223e-01 -1.407299637794494629e-01 -2.562086880207061768e-01 1.978447847068309784e-02 -1.096971109509468079e-01 2.437344491481781006e-01 2.021719962358474731e-01 1.416862607002258301e-01 1.839981526136398315e-01 6.781134009361267090e-02 4.691023007035255432e-02 -2.196926772594451904e-01 -4.027595371007919312e-02 -1.911889016628265381e-01 3.185489177703857422e-01 1.297307014465332031e-01 9.615459293127059937e-02 -8.241705596446990967e-03 -1.196895912289619446e-01 3.755563497543334961e-01 1.440667957067489624e-01 4.637846350669860840e-02 -4.394856989383697510e-01 -1.520100701600313187e-02 6.832858175039291382e-02
-2.801471352577209473e-01 2.018243521451950073e-01 -1.692753881216049194e-01 -2.153861802071332932e-03 8.770267479121685028e-03 -2.469963580369949341e-01 1.627534329891204834e-01 -3.222578167915344238e-01 -5.161884799599647522e-02 -2.374976724386215210e-01 -3.113806433975696564e-02 -2.849982976913452148e-01 6.573418527841567993e-02 1.240044683218002319e-01 2.105818688869476318e-02 -1.212861910462379456e-01 -1.088684797286987305e-02 -3.082736134529113770e-01 -4.180399235337972641e-03 5.929563194513320923e-02 -1.097478270530700684e-01 -9.619890898466110229e-02 -1.717418730258941650e-01 4.149141255766153336e-03 -7.606454193592071533e-02 8.415579050779342651e-02 1.391261219978332520e-01 3.785825669765472412e-01 -2.732834517955780029e-01 7.953540235757827759e-02 -2.705411612987518311e-01 7.308161258697509766e-02
-1.650105416774749756e-01 2.307057380676269531e-01 -6.522816419601440430e-02 7.293753325939178467e-02 -1.637333445250988007e-02 4.179358854889869690e-02 4.296000897884368896e-01 -3.129881024360656738e-01 -2.028672248125076294e-01 -9.376335889101028442e-03 4.822907969355583191e-02 -1.570968888700008392e-02 -2.884112596511840820e-01 2.651083171367645264e-01 1.591357737779617310e-01 2.770165801048278809e-01 2.483661659061908722e-02 -8.999750018119812012e-02 -1.001440882682800293e-01 2.966102026402950287e-02 7.414752244949340820e-02 8.785574138164520264e-02 -1.863743551075458527e-02 -1.996033489704132080e-01 -1.964511573314666748e-01 -1.194948405027389526e-01 1.969852149486541748e-01 -1.876893341541290283e-01 -1.389269828796386719e-01 -3.095611631870269775e-01 3.425991535186767578e-02 9.930802136659622192e-02
-2.273217290639877319e-01 1.656571179628372192e-01 1.576577574014663696e-01 2.721509635448455811e-01 2.247425168752670288e-01 7.237862050533294678e-02 3.048463761806488037e-01 -4.534761309623718262e-01 -1.114053428173065186e-01 -8.162194490432739258e-02 3.846082836389541626e-03 -2.065903246402740479e-01 1.216664537787437439e-01 6.353350728750228882e-02 -2.545088827610015869e-01 -2.772207260131835938e-01 -9.488485753536224365e-02 -3.693818673491477966e-02 -1.661948859691619873e-01 5.438755732029676437e-03 1.409564316272735596e-01 1.132364757359027863e-02 5.655170977115631104e-02 -1.060959920287132263e-01 -2.335522919893264771e-01 -1.322932988405227661e-01 2.339112199842929840e-02 1.419501602649688721e-01 -1.194305196404457092e-01 -2.965679578483104706e-02 -3.003245685249567032e-03 2.550315260887145996e-01
8.040887117385864258e-02 2.850181162357330322e-01 1.853836327791213989e-01 4.838439449667930603e-02 1.751142591238021851e-01 -2.378931194543838501e-01 -5.166523531079292297e-02 -3.494039177894592285e-02 -1.697919368743896484e-01 -2.883477509021759033e-01 -2.912653144448995590e-03 -7.229136675596237183e-02 -3.752993643283843994e-01 -5.695602670311927795e-02 -2.627321891486644745e-02 -2.524499036371707916e-02 -1.401580171659588814e-03 -3.116261363029479980e-01 -8.654284290969371796e-03 -8.340319246053695679e-02 9.821244329214096069e-02 -4.392985254526138306e-02 1.511645764112472534e-01 5.491023138165473938e-02 -2.580642402172088623e-01 -2.438237667083740234e-01 3.727678954601287842e-01 2.916411161422729492e-01 -3.170292451977729797e-02 -3.405024856328964233e-02 -1.673393696546554565e-01 1.920892624184489250e-03
1.144388969987630844e-02 3.579420745372772217e-01 4.132709279656410217e-02 1.040252298116683960e-01 -1.409201771020889282e-01 2.195616438984870911e-02 1.797470003366470337e-01 -2.349684685468673706e-01 -7.313790917396545410e-02 1.384893208742141724e-01 4.377362783998250961e-03 -2.435530424118041992e-01 -1.715065538883209229e-01 -6.609638035297393799e-02 7.017760723829269409e-02 -1.097310520708560944e-02 -1.305373907089233398e-01 1.273810490965843201e-02 -2.660619914531707764e-01 -1.116910949349403381e-02 -5.819151992909610271e-04 -7.743830326944589615e-03 1.200139895081520081e-01 -8.192056417465209961e-02 -2.171707600355148315e-01 3.278398141264915466e-02 4.263046085834503174e-01 1.613464802503585815e-01 5.460685119032859802e-02 -3.045742809772491455e-01 -3.587157130241394043e-01 1.973379850387573242e-01
-1.652620881795883179e-01 -1.061157733201980591e-01 3.293408371973782778e-05 -1.876429654657840729e-02 3.004837334156036377e-01 -6.729147583246231079e-02 5.834335461258888245e-02 9.446847438812255859e-02 -3.377986252307891846e-01 1.426402777433395386e-01 -9.611596912145614624e-02 -3.665308654308319092e-01 2.288452163338661194e-02 -2.225970625877380371e-01 -3.652494400739669800e-02 1.108777150511741638e-01 -6.452054530382156372e-02 -9.120968729257583618e-02 -1.326717287302017212e-01 9.206329286098480225e-02 1.185279116034507751e-01 1.768603920936584473e-01 -9.096449241042137146e-03 -7.453995943069458008e-02 2.670509554445743561e-02 -3.383127450942993164e-01 3.267391026020050049e-01 9.913598001003265381e-02 -1.095877364277839661e-01 -3.906455039978027344e-01 -2.316558733582496643e-02 1.604949533939361572e-01
-2.763100564479827881e-01 -4.201708361506462097e-02 -3.112577497959136963e-01 3.292649090290069580e-01 -6.760769337415695190e-02 -2.953585088253021240e-01 1.054273173213005066e-02 -2.761615514755249023e-01 -6.553813815116882324e-02 -6.042604893445968628e-02 -2.381973117589950562e-01 -8.534453064203262329e-02 9.341660887002944946e-02 3.459323644638061523e-01 -1.027285680174827576e-01 1.686851829290390015e-01 2.541862428188323975e-02 -3.388321772217750549e-02 -9.509593248367309570e-02 1.487050503492355347e-01 -9.074840694665908813e-02 2.263225317001342773e-01 -4.055094439536333084e-03 4.901119321584701538e-02 -4.547333344817161560e-02 -1.049809530377388000e-01 8.511319756507873535e-02 1.602320820093154907e-01 1.551533937454223633e-01 1.921127587556838989e-01 -2.905125916004180908e-01 1.510749757289886475e-01
-3.434167942032217979e-03 1.920063495635986328e-01 -6.264663487672805786e-02 2.694415748119354248e-01 7.135634124279022217e-02 7.946324348449707031e-02 9.273590892553329468e-02 -3.089362978935241699e-01 -1.226193159818649292e-01 2.318589538335800171e-01 -1.155144423246383667e-01 6.721465289592742920e-02 1.911593526601791382e-01 1.310332715511322021e-01 -9.903049468994140625e-02 -1.241296753287315369e-01 1.208732873201370239e-01 -1.319317519664764404e-01 -1.613307744264602661e-01 -1.551477760076522827e-01 6.797010451555252075e-02 4.062372446060180664e-01 1.735752820968627930e-02 -1.003485843539237976e-01 -3.190567949786782265e-03 8.602590113878250122e-02 2.121928334236145020e-02 4.478768706321716309e-01 -1.058479323983192444e-01 -2.597750723361968994e-01 -3.393841534852981567e-02 2.348201870918273926e-01
1.110437978059053421e-02 1.245887055993080139e-01 9.310085326433181763e-02 3.393200933933258057e-01 9.658712893724441528e-02 6.014982983469963074e-02 1.319151520729064941e-01 -1.341000199317932129e-01 -9.517191350460052490e-02 -8.437523990869522095e-02 -1.666795760393142700e-01 -2.077332139015197754e-01 1.966251134872436523e-01 -1.529375184327363968e-02 2.727828621864318848e-01 7.283734530210494995e-02 -7.457325607538223267e-02 -2.266376167535781860e-01 -8.743749558925628662e-02 3.571365773677825928e-01 4.132769703865051270e-01 1.252979785203933716e-01 1.183950752019882202e-01 -1.695687323808670044e-01 2.220978438854217529e-01 -2.765037119388580322e-02 1.769381761550903320e-01 1.132138893008232117e-01 -9.961224347352981567e-02 -4.534206166863441467e-02 -2.059359550476074219e-01 1.910576671361923218e-01
1.056194491684436798e-02 -1.745454818010330200e-01 -3.076060414314270020e-01 1.092487797141075134e-01 7.612034678459167480e-02 -2.499904185533523560e-01 2.788365185260772705e-01 -4.004747141152620316e-03 -3.196660876274108887e-01 1.146712619811296463e-02 -3.664006590843200684e-01 9.265598654747009277e-02 -7.139390707015991211e-02 2.743402421474456787e-01 -3.229064941406250000e-01 2.492914199829101562e-01 9.055677056312561035e-02 -1.565232872962951660e-01 1.787189096212387085e-01 4.732766374945640564e-02 3.680255264043807983e-02 1.151411905884742737e-01 5.847028270363807678e-02 5.187400430440902710e-02 -1.120877452194690704e-02 -1.661304384469985962e-01 1.099407002329826355e-01 1.699820160865783691e-01 2.384292706847190857e-02 -6.874653697013854980e-02 -2.404032796621322632e-01 7.407502084970474243e-02
2.633861899375915527e-01 1.478744447231292725e-01 -4.045090079307556152e-02 2.961273789405822754e-01 2.318617701530456543e-01 -2.082540094852447510e-01 -7.197646889835596085e-03 -1.298469454050064087e-01 -2.404258251190185547e-01 7.039738819003105164e-03 1.174454465508460999e-01 -3.458125283941626549e-03 1.375790238380432129e-01 8.278831839561462402e-02 -1.093302741646766663e-01 1.047543734312057495e-01 4.348538070917129517e-02 1.654481887817382812e-02 -3.096336871385574341e-02 -2.707262933254241943e-01 2.212931364774703979e-01 3.991535305976867676e-01 2.955832518637180328e-02 -2.290804088115692139e-01 -3.734428435564041138e-02 -1.360408961772918701e-01 2.031162977218627930e-01 1.661580950021743774e-01 -2.083177715539932251e-01 -3.070651888847351074e-01 -9.162319451570510864e-02 1.100691035389900208e-01
5.760474503040313721e-02 1.996609419584274292e-01 1.476123929023742676e-01 3.093679547309875488e-01 3.276739120483398438e-01 -1.547278761863708496e-01 -5.764892697334289551e-02 -1.895169019699096680e-01 -3.677549585700035095e-02 1.107877716422080994e-01 7.057908177375793457e-02 6.133661046624183655e-02 -5.408722162246704102e-02 2.414199560880661011e-01 -5.182981863617897034e-02 8.636719733476638794e-02 2.305298745632171631e-01 1.778155565261840820e-01 -2.703299559652805328e-02 2.122297510504722595e-02 2.199388891458511353e-01 2.426837980747222900e-01 8.176982402801513672e-03 -8.610940724611282349e-02 -2.551016211509704590e-01 -1.894478648900985718e-01 -3.316223993897438049e-02 3.052974343299865723e-01 -3.275236785411834717e-01 -2.640339434146881104e-01 2.039472013711929321e-02 4.092103987932205200e-02
9.578560292720794678e-02 -4.560650512576103210e-02 -2.051216512918472290e-01 2.044045925140380859e-01 1.318634599447250366e-01 -1.842232197523117065e-01 2.918952107429504395e-01 -3.351136445999145508e-01 -3.295603990554809570e-01 -1.683071404695510864e-01 -1.748972013592720032e-02 -5.703246220946311951e-02 2.126388102769851685e-01 1.351226568222045898e-01 -2.763701975345611572e-02 -1.350668221712112427e-01 1.932218819856643677e-01 -1.607885211706161499e-01 -1.140948086977005005e-01 -1.343858540058135986e-01 2.534769177436828613e-01 2.705165743827819824e-01 7.961620390415191650e-02 -2.620171755552291870e-02 6.048269569873809814e-03 -8.716002106666564941e-02 -2.014398761093616486e-02 3.903992176055908203e-01 -1.548601221293210983e-02 -9.538829326629638672e-02 1.227322965860366821e-01 9.751959145069122314e-02
8.622398017905652523e-04 1.691489368677139282e-01 -4.951501265168190002e-02 1.814562231302261353e-01 -1.355973910540342331e-02 -8.849307894706726074e-02 2.203769534826278687e-01 -3.279052078723907471e-01 -2.278919965028762817e-01 -2.047234773635864258e-01 -5.754608288407325745e-02 -7.478608191013336182e-02 1.519813388586044312e-01 2.055700272321701050e-01 6.965666264295578003e-02 -8.330585062503814697e-02 2.062937989830970764e-02 -1.766061782836914062e-01 8.818212896585464478e-02 -1.778323352336883545e-01 1.704138368368148804e-01 3.316361308097839355e-01 -1.392696350812911987e-01 -9.704955667257308960e-02 1.321836113929748535e-01 -3.527708351612091064e-01 -3.300304338335990906e-02 3.605346083641052246e-01 -1.098303794860839844e-01 -2.132854610681533813e-01 1.342564523220062256e-01 -6.768069416284561157e-02
-1.390267312526702881e-01 -1.150980498641729355e-02 1.403558552265167236e-01 3.495448827743530273e-02 -1.147663295269012451e-01 9.948096424341201782e-02 3.085986077785491943e-01 -3.818556368350982666e-01 -2.821279764175415039e-01 2.338483184576034546e-01 3.123810589313507080e-01 -1.170057877898216248e-01 -4.311196133494377136e-02 2.140346467494964600e-01 -8.314129710197448730e-02 9.245138615369796753e-02 -4.354432970285415649e-02 -9.203863888978958130e-02 -5.062267929315567017e-02 1.364923268556594849e-01 5.916014313697814941e-02 7.595316320657730103e-02 3.795848786830902100e-02 -3.147686719894409180e-01 -1.054089814424514771e-01 9.236011654138565063e-03 6.768321245908737183e-02 1.077753156423568726e-01 -8.271090686321258545e-02 -1.528612822294235229e-01 -3.285703957080841064e-01 2.826872467994689941e-01
-2.086696624755859375e-01 1.359685063362121582e-01 -1.469688117504119873e-01 3.066782467067241669e-02 1.825050860643386841e-01 2.051446819677948952e-03 8.119287341833114624e-02 -1.539170891046524048e-01 4.790026322007179260e-02 1.407884061336517334e-01 9.550189226865768433e-02 -1.834087669849395752e-01 -3.025541603565216064e-01 -1.913094520568847656e-01 -1.008132621645927429e-01 -2.008417844772338867e-01 1.915410757064819336e-01 -1.035183444619178772e-01 1.987869739532470703e-01 1.424353420734405518e-01 9.597745537757873535e-02 4.219584167003631592e-02 8.325659483671188354e-02 -4.504808038473129272e-02 -7.343675196170806885e-02 -9.499578922986984253e-02 3.771041631698608398e-01 2.631929218769073486e-01 -3.241661190986633301e-02 -3.471491634845733643e-01 -2.588813006877899170e-01 2.582255005836486816e-01
-9.053643047809600830e-02 -5.382546409964561462e-02 -9.381550550460815430e-02 1.893231123685836792e-01 9.875490516424179077e-02 -1.151823699474334717e-01 3.587772548198699951e-01 1.127843186259269714e-01 3.951099142432212830e-02 6.842739880084991455e-03 -7.765749841928482056e-02 1.984437406063079834e-01 -8.687856793403625488e-02 1.879556775093078613e-01 -1.767175346612930298e-01 -6.377288699150085449e-02 1.622825860977172852e-01 -2.270509749650955200e-01 -3.065793216228485107e-01 4.222248196601867676e-01 8.670249581336975098e-02 -7.249107211828231812e-02 4.015567898750305176e-02 -2.414122372865676880e-01 -1.343072205781936646e-01 -1.883388459682464600e-01 2.989995479583740234e-01 2.872803993523120880e-02 4.184699151664972305e-03 -2.504365742206573486e-01 2.172593772411346436e-02 1.576374620199203491e-01
-3.567609488964080811e-01 6.979835778474807739e-02 1.620980948209762573e-01 1.765626855194568634e-02 3.045706152915954590e-01 -5.472832173109054565e-02 3.089762926101684570e-01 -4.558959305286407471e-01 1.000832021236419678e-01 -1.156331002712249756e-01 -7.606064528226852417e-02 1.090139001607894897e-01 -1.717334985733032227e-01 1.310964077711105347e-01 -1.519262939691543579e-01 2.478032000362873077e-02 -2.184173017740249634e-01 -1.144683659076690674e-01 -9.175078570842742920e-02 4.674701765179634094e-02 -1.194009780883789062e-01 1.411080956459045410e-01 1.748028844594955444e-01 8.174305781722068787e-03 -7.085774093866348267e-02 -1.465297043323516846e-01 1.034251973032951355e-01 3.022723793983459473e-01 -1.887104362249374390e-01 8.440642058849334717e-02 -1.493564993143081665e-01 3.099785000085830688e-02
-1.750793457031250000e-01 -6.126522645354270935e-02 -1.655421033501625061e-02 4.538483545184135437e-02 4.269376397132873535e-01 -1.897953152656555176e-01 -7.345294952392578125e-02 -2.387939393520355225e-01 1.435366272926330566e-01 -1.341644078493118286e-01 -6.324880570173263550e-02 -1.003645136952400208e-01 -1.873560547828674316e-01 6.572949141263961792e-02 1.296945661306381226e-01 3.375409170985221863e-02 2.455862164497375488e-01 -2.983260154724121094e-01 -1.347042769193649292e-01 6.168632209300994873e-02 1.613933145999908447e-01 4.901628196239471436e-02 5.332234129309654236e-02 -9.269583225250244141e-02 1.520328670740127563e-01 -2.870124578475952148e-01 2.554974257946014404e-01 3.011978268623352051e-01 8.593977987766265869e-02 -1.027816683053970337e-01 -2.460280954837799072e-01 1.461807489395141602e-01
-2.052784413099288940e-01 -1.064701676368713379e-01 1.262678951025009155e-01 1.924885362386703491e-01 2.558774054050445557e-01 -2.367796748876571655e-01 2.673805058002471924e-01 -2.057209312915802002e-01 4.654318839311599731e-02 -2.949168160557746887e-02 3.476643189787864685e-02 -1.183148995041847229e-01 -9.970927238464355469e-02 2.348482459783554077e-01 -9.562634862959384918e-03 3.681482374668121338e-01 5.218060221523046494e-03 -1.230274438858032227e-01 -1.517612338066101074e-01 3.395558148622512817e-02 1.220139488577842712e-01 1.675282418727874756e-01 6.016306951642036438e-02 1.664554700255393982e-02 -6.709367781877517700e-02 -7.077652215957641602e-02 2.101989686489105225e-01 2.184660881757736206e-01 -3.667744994163513184e-02 -1.479928195476531982e-01 2.754063308238983154e-01 3.905122280120849609e-01
-2.407507002353668213e-01 4.211712628602981567e-02 -3.922974318265914917e-02 2.613408565521240234e-01 8.617118000984191895e-02 -4.292942956089973450e-02 1.926392912864685059e-01 -4.338035285472869873e-01 5.042490735650062561e-02 6.353510916233062744e-02 2.486349791288375854e-01 2.141236960887908936e-01 -6.112412363290786743e-02 2.011987715959548950e-01 1.212795153260231018e-01 -8.424455672502517700e-02 -1.803664416074752808e-01 3.733323886990547180e-03 2.372620627284049988e-02 7.145158201456069946e-02 2.637904584407806396e-01 1.345681548118591309e-01 -1.506745368242263794e-01 -5.347727984189987183e-02 -1.463422924280166626e-01 -2.311884164810180664e-01 2.375906854867935181e-01 2.405660897493362427e-01 -7.860837876796722412e-02 -2.822513580322265625e-01 1.330692023038864136e-01 1.066951155662536621e-01
-1.718717217445373535e-01 -1.189317852258682251e-01 -3.223555386066436768e-01 3.069591820240020752e-01 6.721858866512775421e-03 -2.511021196842193604e-01 1.723460853099822998e-01 -2.005544155836105347e-01 -2.724212408065795898e-01 8.991672843694686890e-02 -1.455515623092651367e-01 4.683091118931770325e-02 -4.902648925781250000e-02 3.048515021800994873e-01 -7.917959243059158325e-03 1.286057680845260620e-01 1.727286130189895630e-01 -4.723270982503890991e-02 7.997246086597442627e-02 -5.922862794250249863e-03 -2.430322915315628052e-01 5.914825946092605591e-02 1.542703658342361450e-01 -4.357963055372238159e-02 -1.992486715316772461e-01 -1.034495234489440918e-02 2.017360627651214600e-01 2.151466459035873413e-01 -1.240351889282464981e-02 7.158952206373214722e-02 -3.708024322986602783e-01 1.058966815471649170e-01
-6.638567149639129639e-02 2.238518372178077698e-02 -2.093604058027267456e-01 5.069035291671752930e-02 2.131892368197441101e-03 -1.840295344591140747e-01 2.374169230461120605e-01 -5.134038999676704407e-02 -9.647049754858016968e-02 4.343216121196746826e-02 1.195695623755455017e-02 -3.163215816020965576e-01 8.894165605306625366e-02 -3.001489341259002686e-01 -6.143837422132492065e-02 1.387510150671005249e-01 8.575698733329772949e-02 -2.244649678468704224e-01 1.154694482684135437e-01 5.508929491043090820e-02 1.016769707202911377e-01 1.485991925001144409e-01 1.948235034942626953e-01 -1.292652934789657593e-01 8.339570462703704834e-02 -4.117413163185119629e-01 3.093094825744628906e-01 2.706416547298431396e-01 8.295918256044387817e-02 -7.019817084074020386e-02 -2.459156364202499390e-01 2.109806239604949951e-01
-3.321564793586730957e-01 1.734732091426849365e-01 1.616460457444190979e-02 4.608603715896606445e-01 -1.584766507148742676e-01 -3.425857285037636757e-03 1.043903827667236328e-01 -2.121478468179702759e-01 -1.888780444860458374e-01 2.496148087084293365e-02 1.816013008356094360e-01 -1.576505750417709351e-01 -1.263495981693267822e-01 3.003577701747417450e-02 -1.449528187513351440e-01 1.466982066631317139e-01 1.681211404502391815e-02 -1.115784272551536560e-01 -1.741244345903396606e-01 -2.786291576921939850e-02 6.403433158993721008e-03 2.896115481853485107e-01 2.012176662683486938e-01 -2.979415953159332275e-01 -1.746717393398284912e-01 -1.244882717728614807e-01 1.517040133476257324e-01 2.706004306674003601e-02 2.325812876224517822e-01 -1.379346549510955811e-01 7.069807499647140503e-02 -8.655876666307449341e-02
-1.062206551432609558e-01 -4.510686174035072327e-02 4.561442136764526367e-02 1.143360212445259094e-01 8.055659942328929901e-03 -3.903876841068267822e-01 2.698624432086944580e-01 -1.960886269807815552e-01 -3.490408360958099365e-01 1.512567047029733658e-02 -1.228892132639884949e-01 -2.568547725677490234e-01 -1.976653635501861572e-01 1.076791882514953613e-01 6.971016526222229004e-02 1.456875652074813843e-01 3.449014425277709961e-01 1.079325973987579346e-01 -1.463012024760246277e-02 6.259804219007492065e-02 -4.037570953369140625e-02 1.674989461898803711e-01 -1.152894869446754456e-01 9.452217817306518555e-02 6.132138520479202271e-02 -2.833082079887390137e-01 -2.489131689071655273e-02 1.768522858619689941e-01 2.117137461900711060e-01 1.808647960424423218e-01 -2.042143344879150391e-01 7.804147899150848389e-02
-2.036198824644088745e-01 1.448836773633956909e-01 5.156831443309783936e-02 3.200058341026306152e-01 1.801049560308456421e-01 -2.693890333175659180e-01 1.926242858171463013e-01 -1.507953852415084839e-01 -4.027011990547180176e-01 1.740629523992538452e-01 -1.982125192880630493e-01 1.437192708253860474e-01 -2.281313389539718628e-01 -5.113342031836509705e-02 -1.342754662036895752e-01 7.014080882072448730e-02 3.665199130773544312e-02 -1.909126639366149902e-01 4.373989999294281006e-02 2.396320104598999023e-01 2.245577722787857056e-01 -4.857287183403968811e-02 2.702616155147552490e-01 -3.939692303538322449e-02 4.186124354600906372e-02 -7.185684889554977417e-02 1.947335153818130493e-01 -3.807765245437622070e-02 -1.252768337726593018e-01 1.409251540899276733e-01 8.627785742282867432e-02 -1.543498039245605469e-01
-1.298125088214874268e-02 1.892948150634765625e-01 7.189083844423294067e-02 1.419881880283355713e-01 -2.191470861434936523e-01 -2.667866051197052002e-01 3.046961724758148193e-01 -5.908802151679992676e-02 -3.211041390895843506e-01 -1.825074553489685059e-01 -8.567366003990173340e-02 8.024270087480545044e-02 -3.357572853565216064e-02 -1.804660260677337646e-01 6.825477629899978638e-02 3.561143577098846436e-01 4.375491756945848465e-03 -1.444033533334732056e-01 -3.794781491160392761e-02 3.707964718341827393e-01 1.588544249534606934e-01 4.343144223093986511e-02 5.629324167966842651e-02 2.528756298124790192e-02 5.892707780003547668e-02 -2.154755890369415283e-01 2.561882436275482178e-01 1.188148334622383118e-01 -2.228082418441772461e-01 1.652075499296188354e-01 -9.642124176025390625e-02 3.398058935999870300e-02
-1.418100744485855103e-01 2.394445389509201050e-01 -3.377541154623031616e-02 3.876368105411529541e-01 1.671774685382843018e-01 -1.358601599931716919e-01 1.160439625382423401e-01 1.041096672415733337e-01 -3.130783736705780029e-01 2.493624389171600342e-01 8.500473201274871826e-02 -1.171663403511047363e-01 1.345231533050537109e-01 4.670969247817993164e-01 -4.758692160248756409e-02 -4.014699906110763550e-02 -1.137573122978210449e-01 -7.877019792795181274e-02 -6.738345324993133545e-02 2.350756227970123291e-01 1.641733758151531219e-02 8.196303993463516235e-02 -1.007777154445648193e-01 -4.422661382704973221e-03 -2.586318850517272949e-01 6.850381195545196533e-02 2.334692925214767456e-01 1.389990299940109253e-01 -5.596566572785377502e-02 6.871495395898818970e-02 -8.047680556774139404e-02 -1.525910645723342896e-01
-3.087178468704223633e-01 -3.112178109586238861e-02 -5.383692309260368347e-02 -2.508495151996612549e-01 -6.781572848558425903e-02 -2.343992143869400024e-01 3.744934499263763428e-01 7.333075627684593201e-03 -1.171757280826568604e-01 -2.081946283578872681e-01 -1.457921713590621948e-01 -2.371714711189270020e-01 -2.270406633615493774e-01 2.158992439508438110e-01 -1.391228474676609039e-02 1.501045674085617065e-01 -2.869669161736965179e-02 2.882541529834270477e-02 -7.756804674863815308e-02 1.030831560492515564e-01 -3.002127446234226227e-02 8.523536380380392075e-04 -2.432671338319778442e-01 -6.100903823971748352e-02 -1.752063333988189697e-01 -1.852247416973114014e-01 1.649438440799713135e-01 2.815392315387725830e-01 -3.898952901363372803e-02 -5.454154685139656067e-02 -2.932951748371124268e-01 -1.962154805660247803e-01
-1.790628731250762939e-01 1.428517401218414307e-01 6.729669868946075439e-02 8.290256559848785400e-02 2.331103235483169556e-01 -1.445978432893753052e-01 2.214943468570709229e-01 -2.633345425128936768e-01 9.793914854526519775e-02 1.387185454368591309e-01 1.500022113323211670e-01 -7.677961885929107666e-02 -1.375697404146194458e-01 2.061198279261589050e-02 1.142070442438125610e-01 1.006415206938982010e-02 3.253419399261474609e-01 1.478627920150756836e-01 -1.184352636337280273e-01 -8.002885431051254272e-02 1.183163970708847046e-01 5.151580274105072021e-02 1.193619370460510254e-01 -3.953274339437484741e-02 -1.473443359136581421e-01 -1.541446894407272339e-01 5.337304472923278809e-01 2.896001338958740234e-01 -2.056249827146530151e-01 4.485578462481498718e-02 -8.888532966375350952e-02 -7.577709108591079712e-02
-2.924316525459289551e-01 -3.518094494938850403e-02 -3.679947927594184875e-02 -5.801019445061683655e-02 6.206781137734651566e-03 3.556505590677261353e-02 -2.292813919484615326e-02 -5.435163155198097229e-02 -1.997807919979095459e-01 -2.754091983661055565e-04 1.243630945682525635e-01 1.652769595384597778e-01 -2.095071673393249512e-01 1.399959176778793335e-01 -1.448665559291839600e-01 8.178880065679550171e-02 1.091128140687942505e-01 -3.812229931354522705e-01 -5.320987850427627563e-02 2.705222070217132568e-01 -1.826506555080413818e-01 1.109822392463684082e-01 6.743669975548982620e-03 -1.111485734581947327e-01 1.920132525265216827e-02 -5.586800724267959595e-02 4.034829437732696533e-01 3.020081222057342529e-01 -3.060402274131774902e-01 -2.014772742986679077e-01 5.727141350507736206e-02 2.086185961961746216e-01
6.437161564826965332e-02 1.826816201210021973e-01 6.073075160384178162e-02 2.433337569236755371e-01 1.527773099951446056e-03 -1.526211500167846680e-01 2.518354356288909912e-01 -3.403040170669555664e-01 -2.645954787731170654e-01 3.284358978271484375e-02 -5.893178656697273254e-02 -1.944964081048965454e-01 4.203034192323684692e-02 1.289787143468856812e-01 1.628300175070762634e-03 -2.059195041656494141e-01 4.154547452926635742e-01 8.300033211708068848e-02 -2.406365573406219482e-01 -9.121374227106571198e-03 2.909704670310020447e-02 -1.144824549555778503e-01 1.566349565982818604e-01 -1.461673080921173096e-01 1.097020357847213745e-01 6.607412546873092651e-02 3.253872096538543701e-01 2.683075368404388428e-01 -1.054027080535888672e-01 3.939487412571907043e-02 -1.117174401879310608e-01 8.438240736722946167e-02
1.694041192531585693e-01 2.525740861892700195e-01 1.960989460349082947e-02 3.609850406646728516e-01 7.866194099187850952e-02 1.128809824585914612e-01 1.236386224627494812e-01 -4.108219742774963379e-01 -2.034116070717573166e-03 -8.722707629203796387e-02 -1.014126744121313095e-02 9.823756664991378784e-02 5.773463752120733261e-03 8.980711549520492554e-02 1.945959590375423431e-02 1.081190258264541626e-01 -8.691534399986267090e-03 -3.385960310697555542e-02 -1.357233971357345581e-01 -6.084915716201066971e-03 6.781331449747085571e-02 3.209067285060882568e-01 -1.330334544181823730e-01 -3.714332878589630127e-01 7.105524092912673950e-02 -8.996710926294326782e-02 1.562936753034591675e-01 3.977041542530059814e-01 -1.664460450410842896e-02 -2.202628403902053833e-01 6.375171244144439697e-02 -6.908711045980453491e-02
-2.556745111942291260e-01 1.653098315000534058e-01 6.615573167800903320e-02 1.598422676324844360e-01 1.419017016887664795e-01 -1.367618590593338013e-01 2.693190872669219971e-01 -4.744838923215866089e-02 2.117110490798950195e-01 1.321244537830352783e-01 -4.193491116166114807e-02 -1.029563620686531067e-01 -1.869244687259197235e-02 1.456001251935958862e-01 -3.887433111667633057e-01 -1.377188507467508316e-02 1.701802313327789307e-01 -1.177110895514488220e-01 -3.039844632148742676e-01 4.774629771709442139e-01 4.909494519233703613e-02 1.464035362005233765e-01 -1.444341987371444702e-01 6.414943933486938477e-02 -7.553098350763320923e-02 -2.085888683795928955e-01 1.793905496597290039e-01 4.492297768592834473e-02 5.987634137272834778e-02 -5.859743803739547729e-02 -4.748112335801124573e-02 1.074905693531036377e-01
-2.635996043682098389e-01 3.820787742733955383e-02 -1.278832554817199707e-01 -9.673988074064254761e-02 -7.887936383485794067e-02 -2.542912065982818604e-01 4.718833565711975098e-01 1.372094359248876572e-02 -1.893053948879241943e-01 -3.374131023883819580e-01 2.541197091341018677e-02 -3.364281728863716125e-02 -2.662608623504638672e-01 9.991389513015747070e-02 8.284523338079452515e-02 1.305513083934783936e-01 6.124275922775268555e-02 -2.784030437469482422e-01 -9.891234338283538818e-02 1.851103752851486206e-01 -1.068280339241027832e-01 3.714426979422569275e-02 -1.401751190423965454e-01 -6.968908756971359253e-02 -1.956688910722732544e-01 -2.032598853111267090e-01 8.263152837753295898e-02 1.762194931507110596e-01 1.412832457572221756e-02 -1.038056388497352600e-01 -2.493574619293212891e-01 -1.027183234691619873e-02
-2.917098999023437500e-01 1.823010295629501343e-01 -2.060342952609062195e-02 7.493089139461517334e-02 1.541862189769744873e-01 -1.600067764520645142e-01 3.356209993362426758e-01 -2.207402735948562622e-01 1.434229016304016113e-01 -1.064613834023475647e-01 -2.852385118603706360e-02 -1.303556114435195923e-01 -2.461347281932830811e-01 3.082811832427978516e-01 7.040607742965221405e-03 2.533505260944366455e-01 1.435636430978775024e-01 -6.195363588631153107e-03 -1.699949055910110474e-01 5.264308676123619080e-02 -6.852318183518946171e-04 8.287217468023300171e-02 -9.502689540386199951e-02 -3.170777810737490654e-03 -2.084345370531082153e-01 -1.003393605351448059e-01 1.188415195792913437e-02 3.955651223659515381e-01 -1.314298957586288452e-01 -1.197612285614013672e-01 1.615736931562423706e-01 2.434084862470626831e-01
-1.716551184654235840e-01 3.231257945299148560e-02 3.779353797435760498e-01 1.626509279012680054e-01 5.807145312428474426e-02 -1.072624623775482178e-01 2.423783689737319946e-01 -3.015589416027069092e-01 -3.742792010307312012e-01 1.628934442996978760e-01 8.142389357089996338e-02 -6.025391444563865662e-02 -1.249322667717933655e-01 2.346800714731216431e-01 -1.860320568084716797e-01 -2.585047185420989990e-01 -1.256294734776020050e-02 1.541411578655242920e-01 -2.009757459163665771e-01 1.485891491174697876e-01 7.736494392156600952e-02 -5.448285490274429321e-02 1.039855405688285828e-01 -5.482656881213188171e-02 -7.040210068225860596e-02 -2.783567607402801514e-01 1.795255243778228760e-01 1.538879126310348511e-01 -1.136645898222923279e-01 8.650135248899459839e-02 -1.344170272350311279e-01 -2.574202977120876312e-02
-1.550775468349456787e-01 -2.050513774156570435e-02 1.980582773685455322e-01 1.259762197732925415e-01 2.772586941719055176e-01 -1.603931337594985962e-01 2.146086990833282471e-01 -3.387532532215118408e-01 -2.356901764869689941e-01 -9.925217181444168091e-02 1.659222543239593506e-01 -5.735040083527565002e-02 -1.586751639842987061e-01 2.777850925922393799e-01 4.541402310132980347e-02 3.487873375415802002e-01 -8.222042024135589600e-02 -7.473613321781158447e-02 -8.104468137025833130e-02 5.726551637053489685e-02 2.987553365528583527e-02 -8.020137250423431396e-02 -1.213309913873672485e-01 1.000493019819259644e-01 -4.439855739474296570e-02 4.979967698454856873e-02 3.230754435062408447e-01 2.033977806568145752e-01 -6.921564787626266479e-02 -9.375820308923721313e-02 2.334253787994384766e-01 2.494577020406723022e-01
-1.535445153713226318e-01 -6.440324336290359497e-02 -2.184168994426727295e-01 1.673870533704757690e-01 3.650305271148681641e-01 -1.740307211875915527e-01 1.978768259286880493e-01 7.332832366228103638e-02 -1.371402740478515625e-01 -1.758603155612945557e-01 1.521218419075012207e-01 1.533613204956054688e-01 -2.464464679360389709e-02 1.739273667335510254e-01 2.719130553305149078e-02 -6.995943933725357056e-02 -2.862102538347244263e-02 2.252942137420177460e-02 -7.490135729312896729e-02 -8.118967711925506592e-02 2.279244065284729004e-01 6.907537579536437988e-02 1.433297544717788696e-01 2.831614613533020020e-01 -4.594983756542205811e-01 -7.061654329299926758e-02 2.568668425083160400e-01 1.010780259966850281e-01 -8.392288349568843842e-03 -2.037618607282638550e-01 -2.139643430709838867e-01 7.023029774427413940e-02
-1.015231292694807053e-02 1.918204501271247864e-02 1.252918243408203125e-01 3.838518261909484863e-01 -1.015167981386184692e-01 2.843186631798744202e-02 2.152407467365264893e-01 -3.158952593803405762e-01 -2.778389751911163330e-01 -1.565565019845962524e-01 2.551780268549919128e-02 -1.548572778701782227e-01 2.069665491580963135e-02 1.682700514793395996e-01 1.954047828912734985e-01 -2.056041359901428223e-01 1.981150060892105103e-01 1.134407669305801392e-01 -1.669902503490447998e-01 1.008563488721847534e-01 1.694273650646209717e-01 1.465003937482833862e-01 2.441994994878768921e-01 -9.538729488849639893e-02 1.991902291774749756e-01 -1.647443771362304688e-01 -3.591519966721534729e-02 1.676544398069381714e-01 -2.810599282383918762e-02 -1.420886963605880737e-01 -3.415181338787078857e-01 2.855368331074714661e-02
6.316115707159042358e-02 -1.621353626251220703e-01 3.192108869552612305e-01 2.105209976434707642e-01 -1.585809588432312012e-01 -1.545690745115280151e-01 3.894800245761871338e-01 -1.124409139156341553e-01 -1.088179945945739746e-01 7.108843326568603516e-02 -2.464374601840972900e-01 -2.489624172449111938e-01 5.505035817623138428e-02 5.165729299187660217e-02 -1.275454908609390259e-01 2.334463596343994141e-01 1.000739857554435730e-01 -3.602361306548118591e-02 9.526419639587402344e-02 1.283772438764572144e-01 4.193501770496368408e-01 1.158189624547958374e-01 4.212526604533195496e-02 -1.389266103506088257e-01 1.682581007480621338e-02 -1.854631453752517700e-01 7.444172352552413940e-02 1.544032990932464600e-01 2.212775498628616333e-01 -1.379562914371490479e-01 -1.173718869686126709e-01 -3.181827068328857422e-02
-2.267172336578369141e-01 3.299725651741027832e-01 1.348232030868530273e-01 4.190412163734436035e-01 2.120327055454254150e-01 -2.229944914579391479e-01 1.685895919799804688e-01 9.762402623891830444e-02 -1.380701214075088501e-01 3.178976103663444519e-02 3.042931854724884033e-02 -1.550817787647247314e-01 2.128069251775741577e-01 3.165584504604339600e-01 6.204036995768547058e-02 8.874338120222091675e-02 -1.934945881366729736e-01 -1.027873810380697250e-02 8.979439735412597656e-02 1.550483405590057373e-01 -6.117117404937744141e-02 4.803963005542755127e-02 -9.209193289279937744e-02 6.016900390386581421e-02 -1.735783368349075317e-01 -4.202601686120033264e-02 1.818335056304931641e-01 2.594027519226074219e-01 -2.440518736839294434e-01 7.152726501226425171e-02 -1.456709802150726318e-01 -7.134680449962615967e-02
-1.830101311206817627e-01 9.083450585603713989e-02 2.199379354715347290e-01 7.715242356061935425e-02 2.895264625549316406e-01 -2.113360762596130371e-01 3.496057987213134766e-01 -2.747314870357513428e-01 -1.217319369316101074e-01 3.721246495842933655e-02 5.114570632576942444e-02 -1.484323292970657349e-01 -2.708910703659057617e-01 1.952420026063919067e-01 -3.382977098226547241e-02 3.635198175907135010e-01 -5.136077105998992920e-02 -9.190274775028228760e-02 -5.484121665358543396e-02 9.095422923564910889e-02 -2.858235733583569527e-03 7.748687267303466797e-02 -7.340314239263534546e-02 1.325975656509399414e-01 -2.275891005992889404e-01 6.456299871206283569e-02 2.605392932891845703e-01 7.660472393035888672e-02 -1.884955316781997681e-01 -3.160398453474044800e-02 1.588253229856491089e-01 2.219941020011901855e-01
2.590914964675903320e-01 3.597267270088195801e-01 -4.741621203720569611e-03 1.394677460193634033e-01 -9.293038747273385525e-04 1.410664618015289307e-02 2.624667882919311523e-01 4.763320554047822952e-03 -1.823740154504776001e-01 -1.095695644617080688e-01 3.819189593195915222e-02 -4.439602419734001160e-02 -2.794422805309295654e-01 2.222589850425720215e-01 -1.070192903280258179e-01 2.058248668909072876e-01 -1.497105509042739868e-01 9.689261764287948608e-02 -3.364070951938629150e-01 1.330937296152114868e-01 2.168450653553009033e-01 7.648236304521560669e-02 2.103234082460403442e-01 9.643031656742095947e-02 -2.923752963542938232e-01 7.470881193876266479e-02 2.324032485485076904e-01 6.900341063737869263e-02 -1.145671829581260681e-01 -8.097178488969802856e-02 -1.624881476163864136e-01 1.409628242254257202e-01
-4.877165257930755615e-01 -9.760295599699020386e-02 1.549153923988342285e-01 7.817259430885314941e-02 2.935856580734252930e-01 -1.169674769043922424e-01 2.358534783124923706e-01 -2.130623608827590942e-01 -1.576190739870071411e-01 3.460531681776046753e-02 8.136840164661407471e-02 -8.457719534635543823e-02 -2.042265236377716064e-02 1.461169123649597168e-01 -1.908426918089389801e-02 1.416148841381072998e-01 -4.022701457142829895e-02 -2.188110351562500000e-01 -1.742756217718124390e-01 2.091675400733947754e-01 -3.238108009099960327e-02 6.242321059107780457e-02 -1.267337799072265625e-01 2.639226019382476807e-01 -1.255176961421966553e-01 -5.129820201545953751e-04 2.569357752799987793e-01 7.666816562414169312e-02 2.081494331359863281e-01 -2.617850303649902344e-01 2.422360703349113464e-02 1.588206440210342407e-01
-8.829271793365478516e-02 1.773092746734619141e-01 6.960795819759368896e-02 1.280198842287063599e-01 3.513043224811553955e-01 -3.942284360527992249e-02 5.415504425764083862e-02 -2.481772154569625854e-01 -5.173433944582939148e-02 -6.514906883239746094e-02 1.421977132558822632e-01 -1.163592413067817688e-01 -2.389954626560211182e-01 2.788707613945007324e-01 3.683773428201675415e-02 -5.573730170726776123e-02 -4.559033215045928955e-01 -2.072162181138992310e-01 -2.238982170820236206e-01 -1.473880410194396973e-01 1.156728491187095642e-01 1.263456642627716064e-01 2.498896094039082527e-03 -3.708549216389656067e-02 -2.222734242677688599e-01 -1.490182280540466309e-01 2.171495705842971802e-01 1.821002960205078125e-01 -1.663624644279479980e-01 -1.387641429901123047e-01 -1.120510511100292206e-02 1.328801959753036499e-01
1.344374865293502808e-01 1.641155481338500977e-01 7.120837271213531494e-02 1.790813356637954712e-01 1.657857447862625122e-01 -2.400553822517395020e-01 -6.987419445067644119e-03 2.363096363842487335e-02 -7.722259312868118286e-02 -1.332997530698776245e-01 6.637410074472427368e-02 1.190257165580987930e-02 -3.273267149925231934e-01 6.770454347133636475e-02 -1.167486235499382019e-01 -9.114427864551544189e-02 -1.102958396077156067e-01 -3.056737184524536133e-01 4.850519448518753052e-02 -8.444717526435852051e-02 9.513780474662780762e-02 -3.142778575420379639e-02 4.421697184443473816e-02 1.453393399715423584e-01 -2.945815324783325195e-01 -2.405587732791900635e-01 3.209796249866485596e-01 3.252643644809722900e-01 2.617697417736053467e-02 -1.310982853174209595e-01 -3.397539258003234863e-01 -1.876433342695236206e-01
-2.207349538803100586e-01 1.392399519681930542e-01 1.716262102127075195e-01 3.831998705863952637e-01 -5.348148196935653687e-02 6.669033318758010864e-02 -2.153243124485015869e-02 -2.914845943450927734e-01 -4.518416523933410645e-02 2.073300629854202271e-01 -7.351151108741760254e-02 -1.463571339845657349e-01 -9.319696575403213501e-02 2.346999794244766235e-01 9.549167007207870483e-02 5.514465272426605225e-03 2.036454826593399048e-01 9.200670570135116577e-02 -2.600407786667346954e-02 -7.803373783826828003e-02 -8.717948943376541138e-02 1.519289910793304443e-01 1.563429534435272217e-01 -2.099648565053939819e-01 -8.388042449951171875e-02 -9.010274708271026611e-02 3.716129064559936523e-01 1.752004772424697876e-01 3.010230362415313721e-01 -2.695029079914093018e-01 -4.356585443019866943e-02 -1.143747493624687195e-01
-8.544462919235229492e-02 7.399117946624755859e-02 -1.656408421695232391e-02 5.533392429351806641e-01 1.788000464439392090e-01 8.649803698062896729e-02 -6.663818657398223877e-02 -3.398168087005615234e-01 -1.088411882519721985e-01 -1.598355174064636230e-01 6.624110788106918335e-02 -2.015596926212310791e-01 -1.881425827741622925e-01 1.325560808181762695e-01 1.510249171406030655e-02 2.864298038184642792e-02 2.457754127681255341e-02 1.477423757314682007e-01 -1.037416309118270874e-01 1.800875812768936157e-01 -2.186249792575836182e-01 2.367250472307205200e-01 6.255996972322463989e-02 -1.079918518662452698e-01 -1.018169894814491272e-01 -9.747678786516189575e-02 3.457305729389190674e-01 -8.654370158910751343e-02 1.914812326431274414e-01 2.289960160851478577e-02 -1.116966977715492249e-01 -5.815748125314712524e-02
-1.030672937631607056e-01 -5.541725084185600281e-03 3.501877188682556152e-02 2.303833514451980591e-01 1.733843088150024414e-01 -2.921455204486846924e-01 3.205988705158233643e-01 -1.145074889063835144e-01 -2.350972592830657959e-01 1.403013616800308228e-01 -2.038616687059402466e-01 -2.312704026699066162e-01 2.177835255861282349e-01 7.981420308351516724e-02 -1.049354001879692078e-01 -1.731957048177719116e-01 7.813944667577743530e-02 1.809203773736953735e-01 1.105915103107690811e-02 2.104722559452056885e-01 7.777673751115798950e-02 2.985632121562957764e-01 -9.424000978469848633e-02 -1.164874881505966187e-01 -1.874991357326507568e-01 -3.247841596603393555e-01 9.066552668809890747e-02 7.062698900699615479e-02 2.468232661485671997e-01 -2.388348989188671112e-02 5.592244118452072144e-02 1.398604065179824829e-01
-1.641002250835299492e-03 -2.982537150382995605e-01 -2.839994728565216064e-01 1.111433729529380798e-01 -9.205355495214462280e-02 -2.340055704116821289e-01 2.232093065977096558e-01 -1.666420996189117432e-01 -2.354234606027603149e-01 1.100730150938034058e-01 -1.548957228660583496e-01 -3.629324957728385925e-02 9.249027073383331299e-02 1.026649922132492065e-01 -1.819275915622711182e-01 1.553521305322647095e-01 1.274195909500122070e-01 -1.444990038871765137e-01 1.357120871543884277e-01 -1.163626164197921753e-01 1.840810477733612061e-02 1.903371810913085938e-01 -9.813020378351211548e-02 6.398702412843704224e-02 5.221264064311981201e-02 -1.297667473554611206e-01 2.390957027673721313e-01 3.923172354698181152e-01 -9.563758969306945801e-02 -1.791793666779994965e-02 -3.825308084487915039e-01 4.716982692480087280e-02
-2.183395624160766602e-01 3.120324313640594482e-01 -1.405467186123132706e-02 1.083439365029335022e-01 5.675193667411804199e-02 -2.379160970449447632e-01 3.837981224060058594e-01 -3.422146737575531006e-01 -1.180981695652008057e-01 1.588391959667205811e-01 -4.327024798840284348e-03 -2.308678328990936279e-01 -4.814786091446876526e-02 -2.623277530074119568e-02 -7.707951217889785767e-02 7.001718878746032715e-02 1.508977711200714111e-01 7.286480814218521118e-02 2.707463316619396210e-02 -1.049943789839744568e-01 1.969209909439086914e-01 6.371521204710006714e-02 1.431218981742858887e-01 -3.504032790660858154e-01 1.936965249478816986e-02 -1.119498610496520996e-01 1.000724285840988159e-01 3.379518389701843262e-01 8.540798723697662354e-02 -1.559529751539230347e-01 5.918821692466735840e-02 -1.193826198577880859e-01
5.898746475577354431e-02 2.559827566146850586e-01 6.286955624818801880e-02 7.091913372278213501e-02 -1.568809151649475098e-01 -1.119729802012443542e-01 1.691233813762664795e-01 -4.931590855121612549e-01 -1.878312975168228149e-01 1.168855652213096619e-01 -5.969080328941345215e-02 -2.431866675615310669e-01 -7.969848811626434326e-02 -4.784924536943435669e-02 1.411360949277877808e-01 1.785298436880111694e-02 -1.975719481706619263e-01 -2.155747637152671814e-02 -1.312516033649444580e-01 1.254508793354034424e-01 1.917285025119781494e-01 2.909146621823310852e-02 1.466269046068191528e-01 1.736913248896598816e-02 -1.982043981552124023e-01 4.469252750277519226e-02 2.491003870964050293e-01 1.025054901838302612e-01 1.048770770430564880e-01 -3.199992477893829346e-01 -3.047619163990020752e-01 1.433074176311492920e-01
-2.951650321483612061e-01 -3.898549079895019531e-02 -2.384703904390335083e-01 8.601677417755126953e-02 1.970503777265548706e-01 8.137936890125274658e-02 -4.799231514334678650e-02 2.545116469264030457e-02 -7.632183283567428589e-02 9.322262555360794067e-02 1.321500241756439209e-01 -2.826187200844287872e-02 -2.858307063579559326e-01 1.060024723410606384e-01 -5.592945218086242676e-02 -2.354009263217449188e-02 1.370001584291458130e-01 -2.259128093719482422e-01 -2.462108433246612549e-01 2.249394357204437256e-01 -6.154073402285575867e-02 2.630299190059304237e-03 -8.113647997379302979e-02 -8.423347026109695435e-02 -2.032532691955566406e-01 -1.110894456505775452e-01 4.096735119819641113e-01 2.190151810646057129e-01 -2.083994150161743164e-01 -2.983971238136291504e-01 1.024370044469833374e-01 2.416184395551681519e-01
-1.387852728366851807e-01 7.720834016799926758e-02 -3.121168315410614014e-01 1.812833398580551147e-01 1.800600998103618622e-02 -6.796674430370330811e-02 6.277788430452346802e-02 -7.767947018146514893e-02 -1.782296970486640930e-02 -1.121176779270172119e-01 -1.156470850110054016e-01 -2.830595672130584717e-01 -1.041043177247047424e-01 -2.762756645679473877e-01 -1.083799898624420166e-01 9.425818175077438354e-02 1.936708688735961914e-01 1.025801599025726318e-01 -4.803754389286041260e-02 1.657980866730213165e-02 -2.369482517242431641e-01 3.724683821201324463e-01 -1.524431705474853516e-01 -5.156793165951967239e-03 -6.158926337957382202e-02 -2.153052687644958496e-01 3.733430504798889160e-01 2.163691073656082153e-01 3.300978988409042358e-02 -6.425519287586212158e-02 -2.858477532863616943e-01 1.528482288122177124e-01
3.023962781298905611e-04 -1.233256235718727112e-01 4.032355174422264099e-02 1.810003817081451416e-01 -2.608708664774894714e-02 -1.680873148143291473e-02 1.606668233871459961e-01 -3.689900413155555725e-02 -2.519551217555999756e-01 2.431126683950424194e-01 -4.185102283954620361e-01 -1.059392839670181274e-01 6.634303927421569824e-02 2.621518447995185852e-02 -1.400646865367889404e-01 -1.997460275888442993e-01 1.569571197032928467e-01 -1.906355023384094238e-01 -1.625751703977584839e-01 7.519168406724929810e-02 -2.378129810094833374e-01 2.566724121570587158e-01 -2.104479670524597168e-01 -1.410386431962251663e-02 2.936766669154167175e-02 -2.193854749202728271e-01 3.156448900699615479e-01 2.707200944423675537e-01 -1.964746266603469849e-01 -9.545923769474029541e-02 -1.262813508510589600e-01 -5.604155734181404114e-02
-1.583259552717208862e-01 2.768314182758331299e-01 2.391454428434371948e-01 7.166476547718048096e-02 1.384205967187881470e-01 -1.771164238452911377e-01 1.882267445325851440e-01 6.986173242330551147e-02 -7.188399881124496460e-02 8.220437914133071899e-02 2.558904588222503662e-01 -1.183672621846199036e-01 -2.333814948797225952e-01 1.875713169574737549e-01 -7.389062643051147461e-02 2.181306667625904083e-02 2.663657367229461670e-01 -1.399578154087066650e-01 -3.175953328609466553e-01 1.933920383453369141e-01 -8.081158250570297241e-02 6.984418141655623913e-04 -3.990333154797554016e-02 -1.828253269195556641e-01 -1.869242191314697266e-01 -1.841037571430206299e-01 2.757286131381988525e-01 1.566792279481887817e-01 -1.771204024553298950e-01 -2.127235382795333862e-01 1.613979227840900421e-03 2.043027728796005249e-01
-5.253401026129722595e-02 3.017295300960540771e-01 1.863189786672592163e-01 2.256595045328140259e-01 2.005065381526947021e-01 2.526865899562835693e-02 -3.975175693631172180e-02 -1.530100256204605103e-01 -4.262486007064580917e-03 -1.755785197019577026e-01 -1.090417280793190002e-01 5.613058805465698242e-02 -1.977962255477905273e-01 1.196607872843742371e-01 -1.146361827850341797e-01 3.391196951270103455e-02 -3.907151520252227783e-01 -1.050509605556726456e-02 -1.343648582696914673e-01 1.798477321863174438e-01 1.740026324987411499e-01 6.078178808093070984e-02 1.000658124685287476e-01 -7.389674335718154907e-02 -1.694582998752593994e-01 -9.230614453554153442e-02 4.242527186870574951e-01 3.612084090709686279e-01 -7.843637838959693909e-03 5.838905647397041321e-02 -5.891954526305198669e-02 -1.839970946311950684e-01
-3.169706165790557861e-01 2.032289803028106689e-01 6.116458401083946228e-02 2.491728216409683228e-01 -2.319485545158386230e-01 3.773218765854835510e-02 6.669359654188156128e-02 3.624494886025786400e-03 -1.813361048698425293e-01 1.652102321386337280e-01 -1.439630091190338135e-01 -1.643677204847335815e-01 -4.668777063488960266e-02 2.154285758733749390e-01 -2.487831264734268188e-01 -2.071538940072059631e-03 3.829145058989524841e-02 2.963410876691341400e-02 -1.154086142778396606e-01 1.241316320374608040e-03 2.430303841829299927e-01 1.351271271705627441e-01 -1.683391034603118896e-01 -3.662864863872528076e-01 -2.945529222488403320e-01 -2.045548856258392334e-01 2.432874031364917755e-02 1.936720311641693115e-01 4.281258955597877502e-02 -2.931846380233764648e-01 6.573753803968429565e-02 3.186008834745734930e-04
1.750184148550033569e-01 -7.998422719538211823e-03 -4.354106262326240540e-02 1.695639938116073608e-01 -6.065314263105392456e-02 1.138924881815910339e-01 1.707833409309387207e-01 -1.298785656690597534e-01 -4.131125807762145996e-01 1.071451511234045029e-02 -3.130230605602264404e-01 -3.363117948174476624e-02 -1.225018501281738281e-02 -5.344735085964202881e-02 -5.975182726979255676e-02 1.883204281330108643e-01 -5.350956320762634277e-02 -2.848370075225830078e-01 -1.823654025793075562e-02 3.383520245552062988e-01 -1.627931892871856689e-01 -1.170620918273925781e-01 6.333030015230178833e-02 1.376329511404037476e-01 1.262115240097045898e-01 -1.504397094249725342e-01 -6.986189633607864380e-02 3.868804574012756348e-01 -1.345178484916687012e-01 -2.517882883548736572e-01 -6.284914165735244751e-02 1.533246785402297974e-01
-1.161359716206789017e-03 -8.723015338182449341e-02 -3.071212172508239746e-01 1.805324256420135498e-01 -4.165707901120185852e-02 -1.895015984773635864e-01 2.495958507061004639e-01 -8.768095821142196655e-02 -1.255158185958862305e-01 -4.555993899703025818e-02 -1.835349649190902710e-01 -6.117335334420204163e-02 6.832640618085861206e-02 1.356312036514282227e-01 -3.438182175159454346e-01 1.228074058890342712e-01 -1.143227741122245789e-01 -1.188535913825035095e-01 1.854308843612670898e-01 -2.671858854591846466e-02 -1.178764328360557556e-01 1.771299242973327637e-01 -4.969511926174163818e-02 1.636887714266777039e-02 2.265463024377822876e-01 -1.761200428009033203e-01 2.201180607080459595e-01 3.504692912101745605e-01 -1.533110886812210083e-01 -1.848414689302444458e-01 -2.357382178306579590e-01 2.627942562103271484e-01
-1.719152331352233887e-01 1.418395340442657471e-01 1.113999485969543457e-01 1.826221495866775513e-01 1.251403689384460449e-01 2.167703956365585327e-01 1.239155530929565430e-01 3.673071041703224182e-02 -1.658524870872497559e-01 2.880578041076660156e-01 -6.062343344092369080e-02 5.611594766378402710e-02 1.379844844341278076e-01 7.651104778051376343e-02 3.214530274271965027e-02 1.408711820840835571e-01 -8.553389459848403931e-02 -2.129797041416168213e-01 1.525285989046096802e-01 1.833674013614654541e-01 9.390427917242050171e-02 2.275639213621616364e-02 1.237737685441970825e-01 -1.893080770969390869e-01 -8.132211118936538696e-02 -4.429470300674438477e-01 4.045758247375488281e-01 2.050813734531402588e-01 -5.063204094767570496e-02 -1.007296815514564514e-01 -2.098468691110610962e-01 1.636229902505874634e-01
-2.379620075225830078e-01 1.962916366755962372e-02 1.531995832920074463e-01 3.155553042888641357e-01 2.127007544040679932e-01 2.620209753513336182e-01 2.846887707710266113e-01 -1.352916657924652100e-01 -1.326554715633392334e-01 -3.749443218111991882e-02 1.625646948814392090e-01 -2.858929149806499481e-02 -5.565632507205009460e-02 8.558613806962966919e-02 -1.038272827863693237e-01 -1.876960843801498413e-01 -1.899039372801780701e-02 -1.232263222336769104e-01 -9.528110921382904053e-02 1.109865531325340271e-01 2.545371651649475098e-01 2.947448790073394775e-01 1.314397435635328293e-02 -9.482406824827194214e-02 -3.424782156944274902e-01 -1.267065256834030151e-01 3.288947641849517822e-01 8.489459007978439331e-02 -2.042011618614196777e-01 -8.156634867191314697e-02 9.481941908597946167e-02 -1.335713639855384827e-02
-2.113187760114669800e-01 -1.672430783510208130e-01 1.074570044875144958e-01 2.544128298759460449e-01 1.796139478683471680e-01 1.700322777032852173e-01 3.498548567295074463e-01 -2.639553844928741455e-01 -1.860498636960983276e-01 -1.176878958940505981e-01 -3.350964188575744629e-02 -1.319951564073562622e-01 1.439368817955255508e-02 9.515735507011413574e-02 -9.143055230379104614e-02 -2.839182615280151367e-01 -1.357965767383575439e-01 -1.551095694303512573e-01 -1.610385477542877197e-01 3.391969203948974609e-01 2.918690815567970276e-02 2.293342500925064087e-01 -5.856502801179885864e-02 1.725572533905506134e-02 -1.350117474794387817e-01 -2.859819531440734863e-01 8.099941909313201904e-02 1.119189932942390442e-01 1.113236695528030396e-01 -1.033097207546234131e-01 -1.666297763586044312e-01 -1.484024226665496826e-01
-7.512421160936355591e-02 2.455787360668182373e-01 8.759059011936187744e-03 1.365902125835418701e-01 3.552259206771850586e-01 -2.697074711322784424e-01 1.785777322947978973e-02 -2.725597657263278961e-02 -2.040508538484573364e-01 -1.588141471147537231e-01 -3.974528983235359192e-02 7.955864816904067993e-02 -1.505982875823974609e-01 -6.788405776023864746e-02 1.801762916147708893e-02 -1.356420218944549561e-01 -2.256921976804733276e-01 -1.740015894174575806e-01 -1.030910462141036987e-01 -8.232065290212631226e-02 3.532333672046661377e-01 1.769741997122764587e-02 3.725411370396614075e-02 1.241352632641792297e-01 -2.099741548299789429e-01 -1.476827412843704224e-01 3.291081786155700684e-01 3.570413589477539062e-01 -7.083689421415328979e-02 1.221472546458244324e-01 -1.799819022417068481e-01 4.628891125321388245e-03
-5.138289183378219604e-02 1.646356135606765747e-01 -6.925868242979049683e-02 1.463115513324737549e-01 -8.810303360223770142e-02 -1.095534767955541611e-02 2.231739759445190430e-01 -1.736039221286773682e-01 -2.875295579433441162e-01 -7.528180629014968872e-02 4.727126285433769226e-02 6.274263432715088129e-05 5.292892083525657654e-02 1.788197606801986694e-01 1.566550880670547485e-01 2.113618329167366028e-02 -2.893372774124145508e-01 -2.182455211877822876e-01 3.276484459638595581e-02 3.277097344398498535e-01 1.498927772045135498e-01 -1.680385917425155640e-01 1.852691359817981720e-02 -1.851494424045085907e-02 -2.539693713188171387e-01 -3.206275999546051025e-01 1.957648843526840210e-01 3.705165088176727295e-01 -5.468858033418655396e-02 1.677594482898712158e-01 9.666361846029758453e-03 -2.013491094112396240e-01
-3.021798133850097656e-01 2.033658921718597412e-01 -7.442355155944824219e-02 1.384690254926681519e-01 2.223205268383026123e-01 -1.058831587433815002e-01 2.703810334205627441e-01 -1.153481379151344299e-01 -3.064396679401397705e-01 2.460868805646896362e-01 9.550824761390686035e-02 -1.873189210891723633e-01 1.170898601412773132e-01 3.212763965129852295e-01 1.510037295520305634e-02 -9.482874721288681030e-02 -7.414104044437408447e-02 1.732040494680404663e-01 -3.619452938437461853e-02 6.748438626527786255e-02 1.895299702882766724e-01 -1.418938338756561279e-01 -3.980208560824394226e-02 8.466541767120361328e-02 -1.668824255466461182e-01 -1.676018834114074707e-01 1.598730385303497314e-01 3.646340668201446533e-01 1.876630075275897980e-02 2.388930693268775940e-02 -1.599459201097488403e-01 -1.536664217710494995e-01
6.886938214302062988e-02 -4.327455163002014160e-02 2.500860989093780518e-01 -3.320146724581718445e-02 2.581153810024261475e-01 7.362572848796844482e-02 1.130904108285903931e-01 -6.163866445422172546e-02 -3.824673891067504883e-01 4.632791876792907715e-02 -1.626078039407730103e-01 -1.736942082643508911e-01 -3.191908448934555054e-02 4.107540249824523926e-01 -1.205414161086082458e-01 1.407351642847061157e-01 1.993903815746307373e-01 3.487605974078178406e-02 -7.396162301301956177e-02 8.818524330854415894e-02 1.076546534895896912e-01 2.989233732223510742e-01 -1.237074360251426697e-01 -1.439056396484375000e-01 1.507458090782165527e-01 -1.776385121047496796e-02 2.733757495880126953e-01 2.746546864509582520e-01 -1.424036473035812378e-01 -1.380302608013153076e-01 9.353698790073394775e-02 -1.397366672754287720e-01
-2.668079137802124023e-01 6.376657634973526001e-02 4.597769305109977722e-02 2.479667812585830688e-01 6.741531938314437866e-02 6.149184703826904297e-02 3.733681738376617432e-01 1.214347034692764282e-01 -2.210020720958709717e-01 -2.317131012678146362e-01 -9.276045113801956177e-02 -6.793393194675445557e-02 -1.711166580207645893e-03 2.715470194816589355e-01 1.683848947286605835e-01 1.277158409357070923e-01 1.761912852525711060e-01 -3.910562694072723389e-01 -4.373578354716300964e-02 2.360399514436721802e-01 2.614112794399261475e-01 6.755562871694564819e-02 7.433047890663146973e-02 8.215091377496719360e-02 -5.544361472129821777e-02 -5.742217600345611572e-02 -1.071159616112709045e-01 1.470394581556320190e-01 1.543857250362634659e-02 -5.531522631645202637e-02 -2.240179926156997681e-01 2.116469591856002808e-01
-2.705902755260467529e-01 1.535013914108276367e-01 1.122503802180290222e-01 4.273065328598022461e-01 1.575200408697128296e-01 -8.325337618589401245e-02 1.265607029199600220e-01 -2.850877642631530762e-01 -1.396546363830566406e-01 2.433366924524307251e-01 -2.541543245315551758e-01 -1.387934386730194092e-01 2.863492369651794434e-01 1.926737427711486816e-01 1.183176785707473755e-01 1.062023416161537170e-01 -2.019868344068527222e-01 -2.099502272903919220e-02 -1.769880801439285278e-01 8.035994321107864380e-02 1.446598321199417114e-01 -5.389763042330741882e-02 -2.098676860332489014e-01 1.353238821029663086e-01 4.614298418164253235e-02 -8.554432541131973267e-02 1.275566369295120239e-01 1.365854889154434204e-01 -1.679066866636276245e-01 2.085667289793491364e-02 -2.739905565977096558e-02 -1.818175762891769409e-01
-9.125594049692153931e-02 -1.845923662185668945e-01 6.966563314199447632e-02 3.033213615417480469e-01 2.321349382400512695e-01 -2.621383368968963623e-01 1.516033560037612915e-01 -5.651230365037918091e-02 -3.777717947959899902e-01 4.025610163807868958e-02 -1.968075037002563477e-01 1.013532187789678574e-02 -1.770626753568649292e-01 7.758487761020660400e-02 1.267021596431732178e-01 3.155307173728942871e-01 2.296008467674255371e-01 1.299446672201156616e-01 -1.741883009672164917e-01 -1.135278027504682541e-02 -5.215853825211524963e-02 2.757638394832611084e-01 -1.124873459339141846e-01 5.268551409244537354e-02 -1.133286654949188232e-01 7.283081766217947006e-03 1.149030625820159912e-01 6.142318993806838989e-02 1.062069758772850037e-01 5.351013317704200745e-02 -2.504224181175231934e-01 2.735218703746795654e-01
7.950671017169952393e-02 2.687642574310302734e-01 1.485638022422790527e-01 7.800433784723281860e-02 -1.720240414142608643e-01 -5.142302438616752625e-02 3.007119894027709961e-01 -2.624742686748504639e-01 -1.882294118404388428e-01 1.089397370815277100e-01 -3.768560662865638733e-02 -7.209136337041854858e-02 -2.724238336086273193e-01 -7.614792138338088989e-02 -1.185812205076217651e-01 -3.483004495501518250e-02 -1.377422064542770386e-01 5.969962477684020996e-02 -3.596199452877044678e-01 7.707504928112030029e-02 1.759062409400939941e-01 -2.482772432267665863e-02 4.996187984943389893e-02 1.539925634860992432e-01 -1.735257059335708618e-01 1.792529225349426270e-02 1.921498030424118042e-01 1.126570105552673340e-01 -5.607739835977554321e-02 -2.284618467092514038e-01 -4.467369616031646729e-01 4.467463865876197815e-02
1.462121307849884033e-01 1.407703310251235962e-01 -1.830869913101196289e-01 8.281285315752029419e-02 3.061533570289611816e-01 7.997601479291915894e-02 2.522780299186706543e-01 -1.161401867866516113e-01 -1.013688445091247559e-01 -3.265727311372756958e-02 -1.916795670986175537e-01 -1.578521281480789185e-01 3.056545741856098175e-02 2.858203351497650146e-01 2.799167037010192871e-01 1.917777210474014282e-01 9.239887446165084839e-02 -8.341394364833831787e-02 -2.258414179086685181e-01 -3.048466444015502930e-01 2.102330029010772705e-01 9.268215298652648926e-02 3.797747939825057983e-02 -9.407213330268859863e-02 1.064114943146705627e-01 -8.683370053768157959e-02 5.561283603310585022e-02 4.261943101882934570e-01 -9.937048703432083130e-02 -1.062389239668846130e-01 -3.056357055902481079e-02 1.490098536014556885e-01
-2.114731371402740479e-01 1.804130673408508301e-01 -7.377911359071731567e-02 3.139876723289489746e-01 9.025847539305686951e-03 -2.726700529456138611e-02 9.996978193521499634e-02 7.062507420778274536e-02 -2.347473204135894775e-01 2.247072756290435791e-01 -4.216752648353576660e-01 -1.902259886264801025e-02 -4.812366142868995667e-02 -7.496622204780578613e-02 7.344087958335876465e-02 2.478136867284774780e-02 5.601827800273895264e-02 -1.844243556261062622e-01 2.884411811828613281e-02 3.364894911646842957e-02 -9.231752157211303711e-02 1.756572872400283813e-01 -9.279599785804748535e-02 -1.213675662875175476e-01 9.052047133445739746e-02 -4.247121214866638184e-01 2.519057393074035645e-01 1.236014962196350098e-01 -1.132853478193283081e-01 -1.390305608510971069e-01 -2.675110995769500732e-01 1.797486990690231323e-01
1.137345433235168457e-01 1.429988145828247070e-01 9.298235923051834106e-02 4.600910246372222900e-01 2.293287515640258789e-01 3.071132674813270569e-02 4.692903161048889160e-02 -8.830829709768295288e-02 -1.497184187173843384e-01 -6.394675374031066895e-02 1.846370100975036621e-01 8.951888233423233032e-02 -1.733449697494506836e-01 1.781727373600006104e-01 -1.704388409852981567e-01 6.670969724655151367e-02 -1.208712533116340637e-02 2.191328108310699463e-01 1.592255830764770508e-01 -4.826625809073448181e-02 1.813591718673706055e-01 1.672652959823608398e-01 -1.760088466107845306e-02 -5.816999822854995728e-02 -6.005742400884628296e-02 -6.666074693202972412e-02 1.141532957553863525e-01 3.722757995128631592e-01 -3.744853436946868896e-01 -2.734703123569488525e-01 -4.697369784116744995e-02 -3.918124735355377197e-02
-1.309262067079544067e-01 -2.586589753627777100e-02 -5.225913971662521362e-02 1.376329958438873291e-01 3.573196828365325928e-01 -3.450330346822738647e-02 -6.171891093254089355e-02 5.781292915344238281e-02 -9.024856239557266235e-02 1.755199432373046875e-01 -1.320545524358749390e-01 -4.128451645374298096e-01 -1.760454922914505005e-01 7.783968746662139893e-02 -1.167181581258773804e-01 7.465829700231552124e-02 1.390006244182586670e-01 7.318194210529327393e-02 -5.813761800527572632e-02 1.306130886077880859e-01 -3.308479860424995422e-02 1.043383181095123291e-01 1.324803531169891357e-01 1.954281777143478394e-01 -3.839481472969055176e-01 -1.072157174348831177e-01 3.230581879615783691e-01 2.077372223138809204e-01 5.283274501562118530e-02 -5.735364928841590881e-02 -1.720086932182312012e-01 -2.940662205219268799e-01
-8.015219122171401978e-02 2.075077444314956665e-01 3.707745671272277832e-02 2.109608650207519531e-01 2.021285444498062134e-01 1.367488652467727661e-01 4.491735994815826416e-02 -2.030751407146453857e-01 -2.316371500492095947e-01 -8.937549591064453125e-02 -4.518802836537361145e-02 -9.561830013990402222e-02 9.966479614377021790e-03 -2.012801414821296930e-04 -2.790554985404014587e-02 -2.423517405986785889e-01 -2.650406956672668457e-01 -1.298462226986885071e-02 -2.397041618824005127e-01 2.944755554199218750e-01 4.063338041305541992e-02 6.705848872661590576e-02 -1.694427430629730225e-01 -8.997303992509841919e-02 -3.327082097530364990e-01 -2.285885065793991089e-01 3.944719433784484863e-01 2.607412636280059814e-01 6.103116273880004883e-02 -2.020467538386583328e-03 1.459646672010421753e-01 -1.622952148318290710e-02
-2.199859172105789185e-01 7.218666840344667435e-03 -3.706762939691543579e-02 2.698847949504852295e-01 1.577070504426956177e-01 -1.795688271522521973e-01 1.407715678215026855e-01 -2.275449335575103760e-01 -5.105324462056159973e-02 3.990064188838005066e-02 2.969084307551383972e-02 -1.069230213761329651e-01 -2.550862431526184082e-01 1.149137839674949646e-01 -1.198607608675956726e-01 -3.549725711345672607e-01 3.474822938442230225e-01 5.107975751161575317e-02 -2.786824405193328857e-01 -2.061750590801239014e-01 1.713846437633037567e-02 4.919294267892837524e-02 -1.117606535553932190e-01 -7.820072025060653687e-02 -3.688874840736389160e-02 -1.422459483146667480e-01 2.278913855552673340e-01 3.956579267978668213e-01 -5.946167558431625366e-02 -1.110496968030929565e-01 4.112019017338752747e-02 3.155866637825965881e-02
-1.653353869915008545e-02 -3.594211116433143616e-02 -1.790830283425748348e-03 2.712556421756744385e-01 3.414319157600402832e-01 1.665913313627243042e-01 1.814391314983367920e-01 -8.329375088214874268e-02 -1.641439348459243774e-01 -2.319508939981460571e-01 -1.427341550588607788e-01 -1.043595075607299805e-01 -4.672284424304962158e-02 1.136335283517837524e-01 3.016263991594314575e-02 -1.800623536109924316e-01 -3.111152350902557373e-01 -2.259539663791656494e-01 -3.435314819216728210e-02 3.075569272041320801e-01 2.899910211563110352e-01 1.944861859083175659e-01 -1.226224228739738464e-01 1.423724275082349777e-02 -2.618412673473358154e-01 -2.338460236787796021e-01 1.640764176845550537e-01 1.975850462913513184e-01 -8.041191613301634789e-04 2.635347098112106323e-02 3.732057660818099976e-02 -9.032040834426879883e-02
-1.218870133161544800e-01 -9.486798942089080811e-02 2.030709013342857361e-02 7.491426914930343628e-02 2.776252627372741699e-01 5.885124951601028442e-02 1.324913650751113892e-01 1.124802157282829285e-01 1.040159445255994797e-02 1.233397945761680603e-01 1.740759760141372681e-01 -9.026598185300827026e-02 -2.953766882419586182e-01 2.583613693714141846e-01 5.421876162290573120e-02 1.043400317430496216e-01 3.151353001594543457e-01 -3.052049577236175537e-01 -2.174856364727020264e-01 1.658020466566085815e-01 -5.930527299642562866e-02 1.999156028032302856e-01 2.040145844221115112e-01 -1.974403858184814453e-02 -1.667616367340087891e-01 -7.994479686021804810e-02 9.549801796674728394e-02 4.354553222656250000e-01 1.225641369819641113e-01 -9.848237782716751099e-02 -1.213233843445777893e-01 1.124751567840576172e-01
1.437111496925354004e-01 4.844907671213150024e-02 -1.278080977499485016e-02 4.979217797517776489e-02 2.433036714792251587e-01 -1.396408081054687500e-01 -5.593591928482055664e-02 -1.819168776273727417e-01 -9.683886915445327759e-02 -6.625753827393054962e-03 -3.759315907955169678e-01 -1.357469260692596436e-01 -1.359861791133880615e-01 2.491849474608898163e-02 -7.430987060070037842e-02 -5.753744766116142273e-02 -1.578670889139175415e-01 -2.341855615377426147e-01 -1.213992480188608170e-02 4.448204860091209412e-02 1.243597641587257385e-01 2.554978430271148682e-01 -1.305553615093231201e-01 -1.036985814571380615e-01 -2.895202338695526123e-01 8.049780130386352539e-02 2.588281631469726562e-01 -4.950818419456481934e-02 -1.990101486444473267e-01 -4.136578142642974854e-01 -3.171132802963256836e-01 -2.936330251395702362e-02
-1.318055242300033569e-01 -9.428616613149642944e-03 7.586784660816192627e-02 2.289040014147758484e-02 9.684712439775466919e-02 1.861426606774330139e-02 1.577233821153640747e-01 -1.866088658571243286e-01 -4.714981466531753540e-02 -6.992480903863906860e-02 -1.148080676794052124e-01 3.828864172101020813e-02 1.179304793477058411e-01 1.600359752774238586e-02 -2.619798183441162109e-01 -6.847281008958816528e-03 2.468400001525878906e-01 -2.142396569252014160e-01 5.208449438214302063e-02 9.324037283658981323e-02 -1.759861558675765991e-01 -2.014088183641433716e-01 -1.699269264936447144e-01 -1.589597016572952271e-02 -2.527756690979003906e-01 -1.521694064140319824e-01 5.228716135025024414e-01 2.581097483634948730e-01 -2.475453764200210571e-01 -2.689828872680664062e-01 -1.114040836691856384e-01 -1.011044383049011230e-01
1.424541622400283813e-01 1.701544597744941711e-02 1.117798238992691040e-01 1.174225378781557083e-02 5.240499600768089294e-02 -3.550575375556945801e-01 2.151670604944229126e-01 -9.215145558118820190e-02 -2.098776102066040039e-01 6.228323560208082199e-03 -2.598607540130615234e-01 -2.112020850181579590e-01 8.160373196005821228e-03 -3.063341081142425537e-01 -8.607888966798782349e-02 -1.547772344201803207e-02 -1.858447492122650146e-02 7.824034988880157471e-02 -1.675410419702529907e-01 3.103030323982238770e-01 -1.059196703135967255e-02 2.445578724145889282e-01 -3.386904485523700714e-03 -2.185519188642501831e-01 -8.211934007704257965e-03 -2.406136840581893921e-01 3.646675348281860352e-01 4.984930530190467834e-02 -1.582024395465850830e-01 -1.783026307821273804e-01 -1.257862001657485962e-01 1.442643553018569946e-01
-5.745941400527954102e-02 3.041352629661560059e-01 -3.427479043602943420e-02 -1.193388327956199646e-01 4.219012334942817688e-02 1.596464542672038078e-03 3.409556448459625244e-01 -1.065461859107017517e-01 -2.935329675674438477e-01 -5.624657124280929565e-02 -2.789046764373779297e-01 1.017374321818351746e-01 -6.014739628881216049e-03 3.467838466167449951e-01 1.095074042677879333e-01 1.363941878080368042e-01 2.355058491230010986e-01 2.538443543016910553e-02 -2.168577909469604492e-01 2.700074613094329834e-01 1.213279739022254944e-02 3.198873996734619141e-01 7.513264566659927368e-02 6.395010650157928467e-02 7.567072659730911255e-02 2.885334566235542297e-02 8.047882467508316040e-02 1.497527658939361572e-01 -3.125903904438018799e-01 -4.188918694853782654e-02 -8.295699954032897949e-02 -3.138932958245277405e-02
-3.517511114478111267e-02 7.322087883949279785e-02 -2.738146483898162842e-02 -1.279331445693969727e-01 1.416866183280944824e-01 -8.998556435108184814e-02 -3.435406088829040527e-02 -2.837631404399871826e-01 2.987221628427505493e-02 1.081927027553319931e-02 -3.290159702301025391e-01 -7.081028074026107788e-02 -2.798283994197845459e-01 -9.472242556512355804e-03 -2.250571250915527344e-01 1.194970961660146713e-02 1.591114103794097900e-01 -2.348689138889312744e-01 -4.936396181583404541e-01 -1.659756302833557129e-01 8.056003600358963013e-02 1.639149487018585205e-01 2.306923083961009979e-02 1.312800198793411255e-01 -2.103977650403976440e-01 -5.142368376255035400e-03 2.134960591793060303e-01 2.705588936805725098e-01 3.844102099537849426e-02 -1.664752811193466187e-01 -1.602093279361724854e-01 -4.669984057545661926e-02
8.504243940114974976e-02 2.021170854568481445e-01 -8.295439928770065308e-02 -2.368729002773761749e-02 -5.005887895822525024e-02 -1.982736289501190186e-01 2.141741961240768433e-01 -2.156279087066650391e-01 -3.067561089992523193e-01 1.414469778537750244e-01 1.298072636127471924e-01 -2.395611405372619629e-01 -4.086945205926895142e-02 1.920140385627746582e-01 -1.186764240264892578e-01 3.017559349536895752e-01 5.697268620133399963e-02 -8.491318672895431519e-02 -8.461608551442623138e-03 -6.332392990589141846e-02 1.333579272031784058e-01 3.754510283470153809e-01 9.312349557876586914e-02 -1.619296520948410034e-01 -2.192232310771942139e-01 8.012323081493377686e-02 3.196701109409332275e-01 -7.436373829841613770e-02 -1.006848216056823730e-01 -2.980996072292327881e-01 9.102361649274826050e-02 -2.451525628566741943e-02
-1.562258154153823853e-01 -1.049231216311454773e-01 -5.064123496413230896e-02 1.861784756183624268e-01 1.018334329128265381e-01 -2.042934596538543701e-01 1.869448721408843994e-01 -4.397570192813873291e-01 -1.162904649972915649e-01 1.945375949144363403e-01 -2.505648732185363770e-01 -7.371522486209869385e-02 -6.691722571849822998e-02 2.883545123040676117e-02 -3.223524615168571472e-02 9.792397171258926392e-02 -4.105554521083831787e-02 -1.439204365015029907e-01 9.942506998777389526e-02 5.288918018341064453e-01 1.549317687749862671e-01 -1.601269543170928955e-01 4.632140696048736572e-02 -2.576612494885921478e-02 -5.452940613031387329e-02 -1.023498252034187317e-01 5.931213498115539551e-02 5.478065460920333862e-02 -1.800545305013656616e-01 -1.591631472110748291e-01 -1.724364608526229858e-01 -1.986838430166244507e-01
-2.748475670814514160e-01 -5.510360375046730042e-02 -1.434081047773361206e-01 1.147241070866584778e-01 -1.133441086858510971e-02 -1.485749036073684692e-01 -5.911488085985183716e-02 -3.606991469860076904e-01 -4.126419126987457275e-01 1.815870851278305054e-01 -2.023111134767532349e-01 -1.861196458339691162e-01 2.714734338223934174e-02 -3.915819898247718811e-02 6.519450247287750244e-02 8.928125351667404175e-02 1.364776492118835449e-01 -1.893578916788101196e-01 1.085283234715461731e-01 2.218876779079437256e-02 -2.549526393413543701e-01 1.280056238174438477e-01 2.700405381619930267e-02 -1.435769349336624146e-01 1.320503503084182739e-01 -3.160873949527740479e-01 1.533388644456863403e-01 2.206256091594696045e-01 -3.925912454724311829e-02 -1.037994250655174255e-01 1.667712815105915070e-02 2.587860524654388428e-01
-7.995842956006526947e-03 -5.016135424375534058e-02 -1.406224370002746582e-01 1.999256014823913574e-01 6.439018994569778442e-02 -1.745897382497787476e-01 4.224567115306854248e-01 4.846301302313804626e-02 -2.259440869092941284e-01 -1.309309527277946472e-02 8.018128573894500732e-02 -1.919786781072616577e-01 -2.731871902942657471e-01 -8.082470297813415527e-02 3.115076944231987000e-02 -1.276409775018692017e-01 3.449290692806243896e-01 -9.103906340897083282e-03 5.513585731387138367e-02 4.298596829175949097e-02 -2.311341017484664917e-01 3.408660888671875000e-01 -9.048464894294738770e-02 -7.695342600345611572e-02 -3.808227553963661194e-02 -2.887641787528991699e-01 6.663287431001663208e-02 2.349544167518615723e-01 1.962547302246093750e-01 2.613679319620132446e-02 -1.908612549304962158e-01 3.900248184800148010e-02
-2.281811386346817017e-01 -7.853304594755172729e-02 -1.298386417329311371e-02 2.939836084842681885e-01 1.279450207948684692e-01 -3.070116043090820312e-01 9.458669275045394897e-02 -1.600913256406784058e-01 -3.903635740280151367e-01 5.843057855963706970e-02 -2.217275649309158325e-01 -2.237927541136741638e-02 -2.625620365142822266e-01 5.820854380726814270e-02 2.110593020915985107e-01 1.828178018331527710e-01 2.287168800830841064e-01 1.049826815724372864e-01 -8.294791914522647858e-04 -4.860981926321983337e-02 -8.454996347427368164e-02 2.284886091947555542e-01 -1.705203503370285034e-01 -1.793031208217144012e-02 -7.796094566583633423e-02 -1.815190464258193970e-01 1.991717815399169922e-01 2.653258107602596283e-02 5.128238722681999207e-02 2.208552658557891846e-01 -1.716978698968887329e-01 1.986793875694274902e-01
-1.381811052560806274e-01 4.897273331880569458e-02 5.169175565242767334e-02 3.653415739536285400e-01 2.657819390296936035e-01 -2.059186697006225586e-01 2.418767362833023071e-01 -1.325803697109222412e-01 -2.818180918693542480e-01 1.443804651498794556e-01 6.760925799608230591e-02 -3.155800700187683105e-01 2.011787146329879761e-01 2.180331498384475708e-01 2.579121850430965424e-02 7.934681326150894165e-02 -1.211186423897743225e-01 8.351558446884155273e-02 4.505998268723487854e-02 4.970522224903106689e-02 -1.429685112088918686e-02 2.008705139160156250e-01 -4.687928780913352966e-02 -1.270215064287185669e-01 -2.120712399482727051e-01 1.678941249847412109e-01 5.921263620257377625e-02 3.193728029727935791e-01 -2.856802344322204590e-01 2.893806807696819305e-02 -8.521569520235061646e-02 2.059486508369445801e-02
-1.769111454486846924e-01 -2.632469534873962402e-01 -2.719562649726867676e-01 3.118339478969573975e-01 -3.067841753363609314e-03 -3.282551467418670654e-01 8.347014337778091431e-02 -2.263788878917694092e-01 -1.553854495286941528e-01 2.020362392067909241e-02 -1.161970868706703186e-01 -8.824133127927780151e-02 -8.415476232767105103e-02 3.472333550453186035e-01 -5.125154741108417511e-03 1.764148026704788208e-01 1.967145055532455444e-01 -1.107171624898910522e-01 1.960258744657039642e-02 -5.127045884728431702e-02 -1.132674738764762878e-01 1.335293650627136230e-01 1.589239090681076050e-01 -1.340327113866806030e-01 -1.538465172052383423e-01 -9.084486216306686401e-02 9.983742237091064453e-02 3.121373057365417480e-01 -6.192604545503854752e-03 5.700952559709548950e-02 -2.911181449890136719e-01 4.877232760190963745e-02
-2.287181019783020020e-01 1.240146309137344360e-01 -1.405178159475326538e-01 8.244102448225021362e-02 -7.662542909383773804e-02 -3.839876875281333923e-02 1.171321719884872437e-01 -1.405721455812454224e-01 -3.359858393669128418e-01 6.186015158891677856e-02 -3.104977309703826904e-01 -1.043941378593444824e-01 -5.359694734215736389e-02 4.042449221014976501e-02 3.392557427287101746e-02 7.573778927326202393e-02 2.802298963069915771e-01 -2.360693551599979401e-02 2.931377850472927094e-02 5.239158868789672852e-02 -2.878956496715545654e-01 8.652171492576599121e-02 -6.982854008674621582e-02 -2.082649618387222290e-02 6.461612135171890259e-02 -5.374143123626708984e-01 1.960525959730148315e-01 1.993646323680877686e-01 -1.014509543892927468e-04 -1.836436390876770020e-01 -7.902921736240386963e-02 2.000332921743392944e-01
-9.683793038129806519e-02 2.869601845741271973e-01 -2.044281959533691406e-01 1.634278148412704468e-01 5.519210919737815857e-02 1.342543959617614746e-01 4.282017946243286133e-01 -8.876679837703704834e-02 -1.652887463569641113e-01 -5.275604128837585449e-02 -1.456126421689987183e-01 -3.193196356296539307e-01 3.359806910157203674e-02 1.730892062187194824e-01 6.788514554500579834e-02 1.079790219664573669e-01 -7.323358207941055298e-02 -2.159301936626434326e-01 6.029264256358146667e-02 -2.425541728734970093e-01 2.250000387430191040e-01 1.616560816764831543e-01 -1.819657385349273682e-01 1.673293183557689190e-03 9.911806881427764893e-02 -5.056850612163543701e-02 1.901958584785461426e-01 2.849710881710052490e-01 -1.039749532938003540e-01 -1.158733814954757690e-01 1.716396808624267578e-01 1.380241662263870239e-01
-1.684108823537826538e-01 1.439872235059738159e-01 -2.428070902824401855e-01 2.638805508613586426e-01 2.530833482742309570e-01 -1.278134733438491821e-01 4.193926230072975159e-02 -1.617801487445831299e-01 -9.914308786392211914e-03 5.909516289830207825e-02 -5.609601736068725586e-02 -2.757858932018280029e-01 3.150451481342315674e-01 3.178320527076721191e-01 -7.395703345537185669e-02 -3.057322092354297638e-02 -2.714061141014099121e-01 2.894911915063858032e-03 -7.245057821273803711e-02 3.410737961530685425e-02 8.876091241836547852e-02 -4.469513148069381714e-02 -7.016261667013168335e-02 1.092829331755638123e-01 -1.359639465808868408e-01 -1.102397963404655457e-01 1.810570210218429565e-01 4.319388568401336670e-01 2.075898349285125732e-01 -2.434200979769229889e-02 -1.430171877145767212e-01 -5.976765230298042297e-02
-1.349097937345504761e-01 -1.931967288255691528e-01 -1.478237193077802658e-02 3.416720032691955566e-01 -4.704289603978395462e-03 -2.271296083927154541e-01 1.268356740474700928e-01 -9.489322453737258911e-02 -3.393626511096954346e-01 7.450819760560989380e-02 -3.438909053802490234e-01 3.270170837640762329e-02 -1.183568090200424194e-01 1.292892396450042725e-01 -1.341264508664608002e-02 2.474770843982696533e-01 2.563487589359283447e-01 2.243951708078384399e-01 -5.992176383733749390e-02 4.758952185511589050e-03 -6.799583137035369873e-02 2.635480463504791260e-01 -1.082051023840904236e-01 1.389862596988677979e-01 2.257599867880344391e-02 1.516640186309814453e-03 1.445772796869277954e-01 3.109610080718994141e-01 2.181871682405471802e-01 3.454385325312614441e-02 -1.640644967555999756e-01 -1.199639402329921722e-03
-3.578945621848106384e-02 3.043715655803680420e-01 -6.209366768598556519e-02 1.666140705347061157e-01 2.799872457981109619e-01 -9.147120267152786255e-02 3.712672591209411621e-01 -4.466746468096971512e-03 -1.284292936325073242e-01 -2.990369498729705811e-01 -4.922001063823699951e-02 -6.126116216182708740e-02 1.241497024893760681e-01 1.245805248618125916e-01 1.444724667817354202e-02 1.695094257593154907e-01 2.949480898678302765e-02 3.061103634536266327e-02 -2.466834783554077148e-01 -2.308479845523834229e-01 -1.169347111135721207e-02 6.478395313024520874e-02 -3.473983705043792725e-02 9.172914433293044567e-04 -7.073069456964731216e-03 -1.982237026095390320e-02 1.872414946556091309e-01 2.163984775543212891e-01 -7.091921288520097733e-03 -4.970995187759399414e-01 1.080027744174003601e-01 1.234029978513717651e-01
-7.117839902639389038e-02 -2.417209744453430176e-02 -3.740611672401428223e-01 9.868793189525604248e-02 -6.208888255059719086e-03 -8.018732815980911255e-02 1.422713994979858398e-01 -3.402670472860336304e-02 -3.697082996368408203e-01 1.394370496273040771e-01 -5.622932687401771545e-02 6.903292238712310791e-02 -7.487297989428043365e-03 1.383915543556213379e-01 6.938871741294860840e-02 -3.123150020837783813e-02 2.481937259435653687e-01 -2.711158692836761475e-01 1.489313989877700806e-01 7.629600912332534790e-02 -5.508907884359359741e-02 6.993357965257018805e-05 -1.314926743507385254e-01 -3.521903976798057556e-02 4.272716492414474487e-02 -4.468430876731872559e-01 2.879804372787475586e-01 2.621114253997802734e-01 -1.299825906753540039e-01 -7.943025231361389160e-02 1.061985865235328674e-01 2.355521023273468018e-01
1.135523617267608643e-01 -1.461714655160903931e-01 8.052655309438705444e-02 1.714006997644901276e-02 1.248827129602432251e-01 1.446918994188308716e-01 7.582261413335800171e-02 -3.338997364044189453e-01 -1.546233594417572021e-01 -6.629940867424011230e-02 4.598209261894226074e-02 1.226626336574554443e-02 -2.888925075531005859e-01 2.090801298618316650e-01 1.161039024591445923e-01 -2.675754763185977936e-02 3.790812939405441284e-02 -3.294553160667419434e-01 -2.658681869506835938e-01 8.838100731372833252e-02 -7.515071332454681396e-02 2.068905681371688843e-01 -8.169309049844741821e-02 -1.069059073925018311e-01 -1.873429864645004272e-01 7.403516769409179688e-02 4.830413460731506348e-01 1.558638215065002441e-01 -1.136213317513465881e-01 -2.472000420093536377e-01 6.646883673965930939e-03 -7.721256464719772339e-02
2.159329950809478760e-01 3.020029067993164062e-01 1.669755876064300537e-01 -7.433691993355751038e-03 1.320650875568389893e-01 -2.387665510177612305e-01 -1.484541743993759155e-01 -2.872732281684875488e-01 -1.255151927471160889e-01 1.705562323331832886e-01 -4.267142713069915771e-02 -1.788231879472732544e-01 -6.352102756500244141e-02 2.198755927383899689e-02 2.692665718495845795e-02 1.446986943483352661e-01 -2.752628177404403687e-02 -1.579836308956146240e-01 -2.299707531929016113e-01 1.636555045843124390e-01 9.704227000474929810e-02 1.788209229707717896e-01 -1.421849429607391357e-01 -4.108320176601409912e-02 -7.949361950159072876e-02 -3.353042304515838623e-01 3.411504924297332764e-01 1.872415537945926189e-03 -3.862649202346801758e-02 -2.352621257305145264e-01 -2.988235056400299072e-01 2.090582065284252167e-02
2.416112646460533142e-02 1.132519096136093140e-01 1.846392005681991577e-01 3.470648229122161865e-01 -9.716690331697463989e-02 4.007278755307197571e-02 -1.149871125817298889e-01 3.660168498754501343e-02 -3.952173143625259399e-02 1.982745379209518433e-01 -8.973362296819686890e-02 -1.505132466554641724e-01 1.762533932924270630e-01 2.524696588516235352e-01 1.080465912818908691e-01 1.546049565076828003e-01 -8.714422583580017090e-02 -3.840276598930358887e-01 -1.520349830389022827e-01 2.650005184113979340e-02 -1.355207432061433792e-02 7.563481479883193970e-02 -8.253837376832962036e-02 -6.947110593318939209e-02 1.132555976510047913e-01 -3.699410259723663330e-01 3.971346914768218994e-01 2.369836121797561646e-01 -9.157922118902206421e-02 -1.314170956611633301e-01 -1.269789636135101318e-01 5.195096135139465332e-02
-1.098812967538833618e-01 2.533841505646705627e-02 2.371004819869995117e-01 2.019116282463073730e-01 1.020056679844856262e-01 6.426034122705459595e-02 4.376438260078430176e-02 -2.795460224151611328e-01 -3.506930544972419739e-02 5.272909626364707947e-02 1.142249181866645813e-01 1.388060953468084335e-02 -1.160295084118843079e-01 2.498939037322998047e-01 -1.451593786478042603e-01 -1.410468854010105133e-02 -3.622601926326751709e-01 -2.001266032457351685e-01 -2.559472620487213135e-01 -1.739295572042465210e-01 9.369398653507232666e-02 5.044136196374893188e-02 -1.062639132142066956e-01 -1.161236092448234558e-01 -1.725938171148300171e-01 -3.856350481510162354e-02 2.728969752788543701e-01 4.741487801074981689e-01 -2.038386464118957520e-01 1.265594735741615295e-02 -6.583505868911743164e-02 3.898219764232635498e-02
-2.338182777166366577e-01 -4.549893364310264587e-02 -3.424879536032676697e-02 3.758969306945800781e-01 -1.577668040990829468e-01 5.650196969509124756e-02 -4.534779489040374756e-02 -5.545686930418014526e-02 5.015452951192855835e-02 1.019522547721862793e-01 -3.165477216243743896e-01 3.802487999200820923e-02 -7.080135494470596313e-02 2.554777264595031738e-01 9.829727560281753540e-02 2.434386685490608215e-02 1.035639569163322449e-01 -1.161987558007240295e-01 8.146215230226516724e-03 -7.764179259538650513e-03 1.007167529314756393e-02 2.022679895162582397e-01 1.589753478765487671e-02 3.572089597582817078e-02 3.908662591129541397e-03 -4.252924323081970215e-01 2.969125509262084961e-01 6.736533343791961670e-02 -3.271608948707580566e-01 -3.278542160987854004e-01 -1.166093647480010986e-01 -6.226196885108947754e-02
-1.778099387884140015e-01 -2.553003374487161636e-03 3.422449156641960144e-02 9.343159943819046021e-02 1.314648538827896118e-01 -2.406587451696395874e-01 -7.845062017440795898e-02 -1.652399748563766479e-01 -4.828913509845733643e-02 -2.373742759227752686e-01 2.992789261043071747e-03 -1.226868629455566406e-01 -7.754892855882644653e-02 -1.897367537021636963e-01 1.656780391931533813e-01 2.125328630208969116e-01 4.879952967166900635e-02 -7.646128535270690918e-02 -1.028899103403091431e-01 -6.388986110687255859e-02 -5.349713191390037537e-02 2.435100972652435303e-01 1.746790111064910889e-01 5.492277070879936218e-02 3.969481214880943298e-02 -2.364351898431777954e-01 6.450156867504119873e-02 4.788150191307067871e-01 5.066105723381042480e-02 -1.142868697643280029e-01 -4.259952306747436523e-01 2.342208176851272583e-01
1.078940108418464661e-01 2.294025868177413940e-01 -7.523208856582641602e-02 9.301393479108810425e-02 1.886365003883838654e-02 -2.456013113260269165e-01 1.664371602237224579e-02 -2.024675607681274414e-01 -8.340915292501449585e-02 -6.475339084863662720e-02 -2.125242203474044800e-01 -7.603736966848373413e-02 -2.338244616985321045e-01 8.885292708873748779e-02 2.421548403799533844e-02 -1.081960275769233704e-01 -1.298068910837173462e-01 -1.416903585195541382e-01 -1.157962903380393982e-01 -6.218155100941658020e-02 1.743434071540832520e-01 2.442565411329269409e-01 -5.523932166397571564e-03 -3.596221655607223511e-02 -2.774564325809478760e-01 1.481263190507888794e-01 1.810755282640457153e-01 1.034656465053558350e-01 5.321040004491806030e-02 -3.452494740486145020e-01 -5.062909722328186035e-01 -1.271151006221771240e-01
-2.147602140903472900e-01 -1.565580219030380249e-01 -2.636379934847354889e-02 3.523365557193756104e-01 2.317791804671287537e-02 -6.698406487703323364e-02 9.811268746852874756e-02 -2.137465775012969971e-01 -7.938351482152938843e-02 1.210208088159561157e-01 -1.203272119164466858e-01 5.451694503426551819e-02 1.247585192322731018e-01 -4.616919532418251038e-02 -1.857278198003768921e-01 2.149816602468490601e-01 -1.993570178747177124e-01 -6.859418004751205444e-02 -1.673181354999542236e-01 -8.858435600996017456e-02 5.397315323352813721e-02 2.635971903800964355e-01 3.590761423110961914e-01 -2.097466439008712769e-01 9.174705296754837036e-02 -1.299288123846054077e-01 3.951222002506256104e-01 2.052165567874908447e-01 -1.929553151130676270e-01 -9.891899675130844116e-02 6.411975622177124023e-02 -8.430796116590499878e-02
-1.698186248540878296e-01 1.354116797447204590e-01 1.008225902915000916e-01 2.147098481655120850e-01 -7.002071291208267212e-02 5.955147370696067810e-02 3.243599534034729004e-01 6.927356868982315063e-02 -3.574616312980651855e-01 -1.917827725410461426e-01 -2.240289747714996338e-01 4.472382133826613426e-04 8.518657833337783813e-02 3.181025683879852295e-01 2.157499194145202637e-01 1.083355583250522614e-02 6.597770750522613525e-02 -3.580678999423980713e-01 -1.503038555383682251e-01 2.109348475933074951e-01 2.460546940565109253e-01 1.284029148519039154e-02 -1.441622823476791382e-01 -6.977387517690658569e-02 1.639906764030456543e-01 3.884337469935417175e-02 4.624195396900177002e-02 1.812411248683929443e-01 -1.102345585823059082e-01 6.852244259789586067e-04 -2.052394896745681763e-01 6.759425997734069824e-02
-2.038141153752803802e-02 2.176119983196258545e-01 3.689425811171531677e-02 2.444070577621459961e-01 3.484261929988861084e-01 5.714278295636177063e-02 4.458341374993324280e-02 -1.771873831748962402e-01 -1.383693814277648926e-01 -7.858313620090484619e-02 -2.968039214611053467e-01 1.008864864706993103e-02 -1.330254375934600830e-01 1.170211061835289001e-01 2.751144394278526306e-02 -1.838169991970062256e-01 -1.906318962574005127e-01 -4.934677481651306152e-02 -8.597110211849212646e-02 9.584686905145645142e-02 4.397509694099426270e-01 -1.946854442358016968e-01 -1.513310074806213379e-01 6.613803654909133911e-02 -1.001870781183242798e-01 -4.409897327423095703e-02 3.267633914947509766e-01 2.945188879966735840e-01 1.040761023759841919e-01 5.890782177448272705e-02 -1.031220257282257080e-01 9.637221693992614746e-02
-9.710372984409332275e-02 1.035270392894744873e-01 1.137214899063110352e-01 2.687677443027496338e-01 1.034008637070655823e-01 -2.252480387687683105e-01 1.387997269630432129e-01 -1.009202525019645691e-01 -2.523295879364013672e-01 -1.160727292299270630e-01 -1.910555660724639893e-01 1.113841161131858826e-01 3.677339851856231689e-01 1.732095330953598022e-01 -1.358032692223787308e-02 3.286449238657951355e-02 -1.988334357738494873e-01 3.325753286480903625e-02 -2.138302177190780640e-01 2.035483866930007935e-01 -4.060175642371177673e-02 1.227855160832405090e-01 -1.129694059491157532e-01 5.311339721083641052e-02 -3.097214400768280029e-01 -4.069116115570068359e-01 1.413733810186386108e-01 1.447059214115142822e-01 -2.777451090514659882e-02 1.061434224247932434e-01 -9.158045053482055664e-02 -1.682272106409072876e-01
-1.159579828381538391e-01 2.551644146442413330e-01 -3.493573144078254700e-02 1.067395955324172974e-01 2.728881873190402985e-02 -4.647155478596687317e-02 2.011450827121734619e-01 1.870330423116683960e-03 -2.608296275138854980e-01 1.996683627367019653e-01 6.826793402433395386e-02 1.414692550897598267e-01 -2.068842388689517975e-02 -8.672932535409927368e-02 1.595897823572158813e-01 8.287950605154037476e-02 -2.090034335851669312e-01 -2.984624803066253662e-01 -1.525410115718841553e-01 8.267919532954692841e-03 -2.186982147395610809e-02 1.859131157398223877e-01 1.888401657342910767e-01 5.726187303662300110e-02 5.997432768344879150e-02 -4.780661165714263916e-01 3.002854287624359131e-01 8.757724612951278687e-02 -7.293274998664855957e-02 -3.128497302532196045e-02 -3.404237329959869385e-01 1.017343476414680481e-01
-1.317019462585449219e-01 7.011081278324127197e-02 -2.225161641836166382e-01 1.731998473405838013e-01 -9.810850024223327637e-02 -2.289793640375137329e-01 1.842954903841018677e-01 1.570176333189010620e-02 -1.291349530220031738e-01 -1.941135525703430176e-01 -2.797129750251770020e-01 -1.229443177580833435e-01 1.674082875251770020e-01 -2.027687728404998779e-01 -1.111169829964637756e-01 -1.238208934664726257e-01 3.210772946476936340e-02 2.842991054058074951e-02 -1.348533928394317627e-01 1.029694303870201111e-01 2.754665613174438477e-01 2.021166086196899414e-01 2.989123165607452393e-01 -1.385348737239837646e-01 -2.100465297698974609e-01 -2.130856364965438843e-01 1.340482681989669800e-01 1.480318605899810791e-01 -2.866069674491882324e-01 -2.177126854658126831e-01 2.924164198338985443e-02 2.042638212442398071e-01
1.290890425443649292e-01 9.204340726137161255e-02 1.187854036688804626e-01 -3.235737234354019165e-02 -1.346510350704193115e-01 -9.378375113010406494e-02 1.572136953473091125e-02 -3.215399086475372314e-01 -7.775221019983291626e-02 -1.198042407631874084e-01 1.194501202553510666e-02 -8.808466792106628418e-02 -1.054721400141716003e-01 2.825806736946105957e-01 -1.818031445145606995e-02 2.969602495431900024e-02 -1.774447597563266754e-02 3.702057152986526489e-02 -3.716697096824645996e-01 1.753818541765213013e-01 1.906515359878540039e-01 5.631744861602783203e-01 1.049775630235671997e-01 -1.055549979209899902e-01 -3.976636007428169250e-02 -1.200101077556610107e-01 1.384154707193374634e-01 2.358582168817520142e-01 -9.446664713323116302e-03 -2.290083318948745728e-01 -7.894335687160491943e-02 -1.134063974022865295e-01
1.833491325378417969e-01 1.154549419879913330e-01 -6.316429376602172852e-02 3.772176802158355713e-01 2.193773686885833740e-01 2.328820824623107910e-01 4.587789773941040039e-01 -2.862449586391448975e-01 -1.074207276105880737e-01 7.619630545377731323e-02 1.581247001886367798e-01 -2.704304270446300507e-02 -1.362753212451934814e-01 1.959784328937530518e-01 1.092694699764251709e-01 1.330648660659790039e-01 1.313498914241790771e-01 -6.307309120893478394e-02 -9.298500604927539825e-03 1.794559322297573090e-02 1.366273015737533569e-01 -2.567439526319503784e-02 6.370084732770919800e-02 -9.771749377250671387e-02 -2.046682238578796387e-01 -1.228710263967514038e-01 1.287072151899337769e-01 2.961051464080810547e-01 -2.031543403863906860e-01 8.290551602840423584e-02 1.340714544057846069e-01 -1.919819228351116180e-02
1.231005042791366577e-01 -2.138102799654006958e-02 -5.292727053165435791e-02 1.384593080729246140e-02 -1.339274048805236816e-01 3.669289639219641685e-03 1.723439544439315796e-01 -2.194735258817672729e-01 -1.228665038943290710e-01 -1.457416564226150513e-01 -2.164481580257415771e-01 -1.899824440479278564e-01 -2.126170881092548370e-02 2.387774735689163208e-01 -1.243765056133270264e-01 -1.152279973030090332e-01 1.751395463943481445e-01 -8.708026260137557983e-02 -2.254661321640014648e-01 6.247524637728929520e-03 1.641500890254974365e-01 5.983430147171020508e-01 -4.546812921762466431e-02 -6.048192456364631653e-02 2.156833931803703308e-02 -9.344981051981449127e-03 3.107807040214538574e-01 2.447040528059005737e-01 -1.032209768891334534e-01 -4.894373193383216858e-02 1.703133136034011841e-01 -3.451815992593765259e-02
-1.931937783956527710e-01 1.559910476207733154e-01 2.821629047393798828e-01 2.026768326759338379e-01 1.185737699270248413e-01 -5.931785330176353455e-02 7.697261124849319458e-02 -3.807362914085388184e-01 -6.827488075941801071e-03 -2.975588850677013397e-02 3.750116005539894104e-02 9.356294572353363037e-02 -3.296766877174377441e-01 2.892300784587860107e-01 -1.706874519586563110e-01 5.832840129733085632e-02 -3.924264609813690186e-01 -1.256141066551208496e-01 -1.213901396840810776e-02 -8.829216659069061279e-02 -3.473239392042160034e-02 7.115675508975982666e-02 -3.477377444505691528e-02 -1.447712779045104980e-01 -2.207317054271697998e-01 -1.303888261318206787e-01 1.941436827182769775e-01 2.434549927711486816e-01 -1.859700530767440796e-01 -6.623095396207645535e-05 -7.308089733123779297e-02 -6.668529659509658813e-02
-1.233857795596122742e-01 1.473581939935684204e-01 -5.138184130191802979e-02 1.798355430364608765e-01 1.219814270734786987e-01 -1.293409615755081177e-01 4.493387639522552490e-01 6.333720521070063114e-04 3.231372684240341187e-02 5.076159536838531494e-02 1.558635085821151733e-01 -4.239518940448760986e-02 -1.581893414258956909e-01 2.836533784866333008e-01 -7.341815531253814697e-02 6.108911707997322083e-02 2.311929166316986084e-01 1.507107634097337723e-02 -4.085845947265625000e-01 7.433806080371141434e-03 8.532577753067016602e-02 1.530835330486297607e-01 -9.308735281229019165e-02 -4.530292376875877380e-02 -1.073050945997238159e-01 -1.107547432184219360e-01 2.049264311790466309e-01 2.894105613231658936e-01 -1.524730175733566284e-01 -9.289644658565521240e-02 1.648976653814315796e-01 2.820276319980621338e-01
-2.848025411367416382e-02 1.076674833893775940e-01 1.318149566650390625e-01 2.145715057849884033e-01 5.968189612030982971e-02 1.140301451086997986e-01 5.018124580383300781e-01 -1.462301462888717651e-01 -1.586166471242904663e-01 -8.007339388132095337e-02 -5.621579661965370178e-02 -1.081867218017578125e-01 6.289875507354736328e-02 1.231763884425163269e-01 3.681640326976776123e-02 8.430296182632446289e-02 1.921212226152420044e-01 8.802280575037002563e-02 -6.608542054891586304e-02 -3.236270248889923096e-01 2.199152559041976929e-01 2.484288364648818970e-01 -3.272658959031105042e-02 -8.260869979858398438e-02 6.789679825305938721e-02 -8.236701041460037231e-02 8.898901939392089844e-02 4.947667717933654785e-01 -2.649513073265552521e-02 -1.290776282548904419e-01 -7.511883229017257690e-02 3.926465287804603577e-02
-2.894648313522338867e-01 1.913453452289104462e-02 1.043196246027946472e-01 9.714468382298946381e-03 9.501250833272933960e-02 -8.575221896171569824e-02 4.940616488456726074e-01 -1.993416994810104370e-01 3.523158282041549683e-02 -2.752565145492553711e-01 3.123706392943859100e-02 -1.853964030742645264e-01 -6.403667479753494263e-02 8.378351479768753052e-02 -1.118575558066368103e-01 7.079012691974639893e-02 6.435903161764144897e-02 -1.726473867893218994e-01 -2.123856544494628906e-01 -1.536523550748825073e-01 -2.349673211574554443e-02 1.496199220418930054e-01 -4.878532141447067261e-02 -5.083585903048515320e-02 -2.214685976505279541e-01 -3.224245039746165276e-03 6.458113342523574829e-02 3.528258800506591797e-01 -9.286984056234359741e-02 6.499934941530227661e-02 -3.365707993507385254e-01 1.709961444139480591e-01
1.599458903074264526e-01 5.434294342994689941e-01 6.187184527516365051e-02 1.494404822587966919e-01 -9.209284931421279907e-02 -6.508559733629226685e-02 1.050080135464668274e-01 -7.357470691204071045e-02 -9.444192796945571899e-02 3.655540198087692261e-02 -1.706673204898834229e-01 -1.829735636711120605e-01 -1.526726633310317993e-01 -6.689424067735671997e-02 1.892555803060531616e-01 1.326667964458465576e-01 -4.942956566810607910e-02 -4.197882711887359619e-01 -2.206316776573657990e-02 7.760693132877349854e-02 -1.234122179448604584e-02 -5.928520578891038895e-03 1.045670136809349060e-01 1.215930432081222534e-01 -1.846987158060073853e-01 5.100817978382110596e-02 2.215287089347839355e-01 2.327563464641571045e-01 -2.231188118457794189e-01 -5.961981788277626038e-02 -2.555281817913055420e-01 6.430805660784244537e-03
-2.702624201774597168e-01 5.335702002048492432e-02 4.796361923217773438e-02 -8.063256740570068359e-02 1.767082661390304565e-01 4.174755420535802841e-03 3.958319723606109619e-01 -2.926769256591796875e-01 -3.458246588706970215e-01 1.391479223966598511e-01 1.838300377130508423e-01 -2.729004621505737305e-01 -8.491746336221694946e-02 -3.651161491870880127e-02 5.321681872010231018e-02 7.505633682012557983e-02 1.423670351505279541e-01 -2.239371538162231445e-01 -1.738689094781875610e-01 -1.845282316207885742e-01 7.852167636156082153e-02 -8.807422965764999390e-02 8.457532525062561035e-02 1.365074962377548218e-01 -1.584085971117019653e-01 -9.074317663908004761e-02 1.717956215143203735e-01 -1.175059080123901367e-01 -7.236889004707336426e-02 -2.381912469863891602e-01 -2.379257977008819580e-01 8.860670030117034912e-02
-3.408438861370086670e-01 1.077752336859703064e-01 1.448629200458526611e-01 -9.391594678163528442e-03 9.673485904932022095e-02 1.274748891592025757e-01 1.630275547504425049e-01 -1.018868759274482727e-01 -1.196042373776435852e-01 1.460749059915542603e-01 8.576847612857818604e-02 -5.046269670128822327e-02 -1.385413557291030884e-01 4.150336980819702148e-01 2.803526222705841064e-01 5.777659267187118530e-02 -1.247533634305000305e-01 -1.695312857627868652e-01 -2.271151989698410034e-01 -2.730585262179374695e-02 1.957519948482513428e-01 3.128389418125152588e-01 -1.401772648096084595e-01 1.144791767001152039e-01 -1.553924977779388428e-01 -1.845082826912403107e-02 1.797409057617187500e-01 5.649075657129287720e-02 -2.690372765064239502e-01 -1.402438580989837646e-01 -1.263363361358642578e-01 1.899289339780807495e-01
9.237452596426010132e-02 3.756982460618019104e-02 1.105431616306304932e-01 4.547258317470550537e-01 -6.336228549480438232e-02 -3.046735227108001709e-01 -1.840218007564544678e-01 -2.272674590349197388e-01 -2.467489987611770630e-01 4.042996093630790710e-02 -8.222792297601699829e-02 -2.279262244701385498e-01 -1.025108322501182556e-01 1.165781244635581970e-01 -3.825185820460319519e-02 5.890560569241642952e-04 2.540831863880157471e-01 -6.360406428575515747e-02 3.670511022210121155e-02 -3.547310829162597656e-02 -6.344129890203475952e-02 1.165556162595748901e-02 -1.006836146116256714e-01 1.183870136737823486e-01 -1.393385231494903564e-01 -4.076371192932128906e-01 3.369079828262329102e-01 -1.132635250687599182e-01 1.146534234285354614e-01 -1.118196696043014526e-01 -1.501374226063489914e-02 6.778735667467117310e-02
-1.298039406538009644e-01 3.371877595782279968e-02 -3.053069114685058594e-02 1.513094902038574219e-01 3.853426501154899597e-02 -7.823166251182556152e-02 1.666883081197738647e-01 -1.291960328817367554e-01 -1.500107068568468094e-02 -1.114273443818092346e-01 1.422045379877090454e-01 8.961943536996841431e-02 1.862270757555961609e-02 2.976294159889221191e-01 -1.892287135124206543e-01 -6.048665568232536316e-02 3.632174730300903320e-01 -1.558748185634613037e-01 -1.473918408155441284e-01 3.568460643291473389e-01 -2.579736113548278809e-01 -2.062764316797256470e-01 4.169028252363204956e-02 7.905051112174987793e-02 -1.400157958269119263e-01 -2.060378193855285645e-01 2.493834644556045532e-01 2.446429580450057983e-01 -2.251661419868469238e-01 -2.098449766635894775e-01 -1.880380213260650635e-01 1.576339080929756165e-02
-1.810201406478881836e-01 -4.955009743571281433e-02 2.922118082642555237e-02 2.182484865188598633e-01 3.706527501344680786e-02 -2.025053352117538452e-01 3.118877112865447998e-01 -3.598744571208953857e-01 -6.795489788055419922e-02 -3.185294941067695618e-02 6.392109394073486328e-02 4.475029930472373962e-02 -4.705137610435485840e-01 2.514001727104187012e-01 7.369928061962127686e-03 -1.930238455533981323e-01 -1.208212003111839294e-01 1.524958014488220215e-02 -1.438609063625335693e-01 2.087725549936294556e-01 6.499475240707397461e-02 -3.223719447851181030e-02 -1.597877889871597290e-01 6.256884336471557617e-02 1.548737883567810059e-01 1.046468764543533325e-01 1.635107398033142090e-01 2.454494535923004150e-01 -2.067702859640121460e-01 -1.265627890825271606e-01 -6.209257990121841431e-02 1.230330541729927063e-01
-8.185550570487976074e-02 8.630573749542236328e-02 9.465535730123519897e-02 1.068449988961219788e-01 -3.123566806316375732e-01 -1.017380356788635254e-01 1.880695372819900513e-01 -1.044565066695213318e-01 -2.150885313749313354e-01 1.442640572786331177e-01 -3.126714229583740234e-01 -3.494140505790710449e-01 1.617336124181747437e-01 2.634212970733642578e-01 -2.436665445566177368e-02 1.383760571479797363e-01 2.003265172243118286e-01 7.574236392974853516e-02 2.915246039628982544e-02 7.332193106412887573e-02 2.813152968883514404e-01 2.151840776205062866e-01 1.458856612443923950e-01 -1.192623972892761230e-01 -1.139569878578186035e-01 1.002324521541595459e-01 5.723399668931961060e-02 2.835729718208312988e-01 9.793370217084884644e-02 -1.691687107086181641e-01 -1.986280977725982666e-01 1.078484281897544861e-01
-1.395152648910880089e-03 9.904682636260986328e-02 3.181985393166542053e-02 2.444981634616851807e-01 -7.487433403730392456e-02 -8.742243051528930664e-02 -9.854570962488651276e-03 6.455535441637039185e-02 -1.026316061615943909e-01 3.969671130180358887e-01 -1.712601035833358765e-01 5.016855429857969284e-04 -1.376328319311141968e-01 2.831937186419963837e-02 -6.603024899959564209e-02 2.634070441126823425e-02 6.798573583364486694e-02 -1.310748904943466187e-01 -5.488114804029464722e-02 1.182550713419914246e-01 -1.007904931902885437e-01 1.268924921751022339e-01 -1.285896301269531250e-01 -1.820670366287231445e-01 5.758471786975860596e-02 -4.416821897029876709e-01 3.327034115791320801e-01 7.885666191577911377e-02 -1.478598415851593018e-01 -1.737537533044815063e-01 -3.532572090625762939e-01 2.876487374305725098e-01
1.177988797426223755e-01 6.379698216915130615e-02 4.740043357014656067e-02 3.293778002262115479e-01 2.248609960079193115e-01 -4.287061467766761780e-02 3.330104649066925049e-01 -4.565947875380516052e-02 -1.031881198287010193e-01 -2.428355813026428223e-02 3.766288980841636658e-02 -2.581524103879928589e-02 1.535725593566894531e-01 1.584898829460144043e-01 -1.247987002134323120e-01 -9.501150995492935181e-02 2.209665626287460327e-01 1.256910115480422974e-01 2.186021395027637482e-02 -6.263903528451919556e-02 8.451277762651443481e-02 3.128217160701751709e-01 -4.073667526245117188e-02 3.774946555495262146e-03 -3.745369911193847656e-01 -1.419152021408081055e-01 4.848457407206296921e-03 3.964039385318756104e-01 -1.166942119598388672e-01 -8.670038729906082153e-02 1.212587673217058182e-02 3.236500322818756104e-01
-1.995601803064346313e-01 -8.637207746505737305e-02 -1.695443093776702881e-01 4.429866373538970947e-01 1.322236508131027222e-01 -2.304117381572723389e-01 -6.353902630507946014e-03 -2.938961386680603027e-01 -1.554109007120132446e-01 2.637595869600772858e-02 -1.494089961051940918e-01 -4.540413618087768555e-02 -2.355969846248626709e-01 4.725361615419387817e-02 1.247202083468437195e-01 4.407113492488861084e-01 2.138078212738037109e-01 1.076532229781150818e-01 7.571283727884292603e-03 4.025349020957946777e-02 -4.122065007686614990e-02 1.405558735132217407e-01 -9.939043968915939331e-02 1.127499267458915710e-01 -1.236869692802429199e-01 -2.098257690668106079e-01 1.039176210761070251e-01 9.395009279251098633e-02 2.235811576247215271e-02 9.311420470476150513e-02 -2.263763397932052612e-01 1.076935380697250366e-01
-1.389051228761672974e-01 -1.944899559020996094e-01 -3.910554349422454834e-01 3.022482991218566895e-01 -1.242660731077194214e-01 -2.169231474399566650e-01 1.771355122327804565e-01 -2.042536064982414246e-02 -3.105099201202392578e-01 -2.529869228601455688e-02 -2.779339551925659180e-01 -1.187771782279014587e-01 -1.601162552833557129e-01 2.259947508573532104e-01 -6.369584798812866211e-02 9.583273530006408691e-02 -3.693800047039985657e-02 -1.398915052413940430e-01 3.423549979925155640e-02 2.646685577929019928e-02 1.629809476435184479e-02 2.863640896975994110e-02 1.360664516687393188e-01 -2.548904120922088623e-01 -8.485560119152069092e-02 -1.471704542636871338e-01 2.050264775753021240e-01 2.031453698873519897e-01 -1.049415115267038345e-02 4.006679728627204895e-02 -2.529057264328002930e-01 2.018147259950637817e-01
-8.487877994775772095e-02 2.379631251096725464e-01 -7.543605566024780273e-02 3.476807475090026855e-01 -2.503638342022895813e-02 1.783192902803421021e-01 4.622824788093566895e-01 -1.180092766880989075e-01 -5.722973495721817017e-02 -2.400035113096237183e-01 1.796831749379634857e-02 -2.629143930971622467e-02 7.414234429597854614e-02 8.210413157939910889e-02 -3.618570417165756226e-02 1.755798757076263428e-01 -1.052544265985488892e-01 -2.425601035356521606e-01 -1.759564578533172607e-01 -2.334011495113372803e-01 6.562586873769760132e-02 -1.657000482082366943e-01 -7.297982461750507355e-03 -1.292229890823364258e-01 -8.155974000692367554e-02 -1.121075376868247986e-01 6.954328715801239014e-02 2.072624266147613525e-01 -8.732317946851253510e-03 -2.208380103111267090e-01 -3.465121388435363770e-01 -5.897170305252075195e-02
-3.120063990354537964e-02 9.183653444051742554e-02 2.138373106718063354e-01 -2.026843093335628510e-02 1.545335650444030762e-01 -9.028100222349166870e-02 9.089143574237823486e-02 -2.734263241291046143e-01 -3.702606558799743652e-01 8.323194086551666260e-02 4.291576519608497620e-02 -9.501037746667861938e-02 -3.949368298053741455e-01 2.651452720165252686e-01 -9.092731401324272156e-03 -7.231375202536582947e-03 -1.381085067987442017e-01 -1.741435676813125610e-01 -1.296584606170654297e-01 5.152294039726257324e-01 -1.148248687386512756e-01 2.985295467078685760e-02 -2.950311871245503426e-03 8.647008240222930908e-02 1.054281443357467651e-01 -8.558544516563415527e-02 6.084704026579856873e-02 6.681160628795623779e-02 -8.361628651618957520e-02 -2.302393168210983276e-01 -9.085033833980560303e-02 -1.873971777968108654e-03
-1.237442195415496826e-01 -1.779402047395706177e-01 -3.639539331197738647e-02 7.063188403844833374e-02 4.281953871250152588e-01 1.113225892186164856e-01 3.601923584938049316e-01 -1.616537123918533325e-01 -1.754056960344314575e-01 -1.337677687406539917e-01 -1.437808722257614136e-01 5.143387988209724426e-02 -1.945905983448028564e-01 1.986806839704513550e-02 3.597389534115791321e-02 -2.201029658317565918e-01 -9.640004485845565796e-03 -1.435050070285797119e-01 -1.307337135076522827e-01 3.238006532192230225e-01 4.157729074358940125e-02 1.321485787630081177e-01 6.683255732059478760e-02 3.335798857733607292e-03 -2.125376611948013306e-01 -2.606682479381561279e-01 -6.475050747394561768e-02 3.091920316219329834e-01 -3.203212842345237732e-02 -5.679162219166755676e-02 -1.374067664146423340e-01 -1.810493469238281250e-01
-1.767162829637527466e-01 5.011039972305297852e-02 3.409022390842437744e-01 8.573138713836669922e-02 2.218831479549407959e-01 -1.429103612899780273e-01 3.521496355533599854e-01 -2.774167060852050781e-01 -1.096691638231277466e-01 -5.069906637072563171e-02 1.269457936286926270e-01 -1.113741993904113770e-01 -9.565983712673187256e-02 1.604890078306198120e-01 -2.257698923349380493e-01 4.359242320060729980e-01 4.085753113031387329e-03 -7.983131706714630127e-02 -1.199417412281036377e-01 -3.090063482522964478e-02 1.055366620421409607e-01 2.048776298761367798e-01 -8.566460758447647095e-02 8.653241395950317383e-02 -8.318296819925308228e-02 -2.658692188560962677e-02 1.686741262674331665e-01 2.136681079864501953e-01 -3.257147967815399170e-02 9.387375786900520325e-03 2.502683550119400024e-02 2.826097905635833740e-01
3.688928484916687012e-02 -7.009768160060048103e-04 -2.608505189418792725e-01 5.231688022613525391e-01 1.192648080177605152e-03 -2.284016311168670654e-01 3.545643389225006104e-02 -1.808325052261352539e-01 -2.382333427667617798e-01 1.294542700052261353e-01 -1.463212370872497559e-01 -1.476767212152481079e-01 -1.770210713148117065e-01 1.055166795849800110e-01 6.696807593107223511e-02 2.307243943214416504e-01 7.261309772729873657e-02 -1.368474513292312622e-01 -1.368413418531417847e-01 8.423884212970733643e-02 -1.526090204715728760e-01 1.505073308944702148e-01 -4.744656756520271301e-02 -4.657847806811332703e-02 -1.498862262815237045e-02 -2.757881879806518555e-01 5.126729980111122131e-02 1.156565397977828979e-01 1.104376092553138733e-02 2.388082593679428101e-01 -3.180393874645233154e-01 5.540670081973075867e-02
-6.634892523288726807e-02 5.988624691963195801e-02 -1.728750020265579224e-02 8.646510541439056396e-02 2.570166587829589844e-01 -2.276424467563629150e-01 2.387578934431076050e-01 -3.150809705257415771e-01 -2.665060944855213165e-02 -5.114484950900077820e-02 -1.375516731059178710e-04 -9.787999838590621948e-02 -4.067658185958862305e-01 2.286190539598464966e-01 -1.482583582401275635e-01 -8.652052283287048340e-02 2.087903469800949097e-01 -3.362622261047363281e-01 -2.545510232448577881e-01 -4.792034626007080078e-03 -6.076576560735702515e-02 1.054370217025279999e-02 7.405856996774673462e-02 7.301661372184753418e-02 -6.470508873462677002e-02 1.068450435996055603e-01 2.908207476139068604e-01 2.922990024089813232e-01 7.432509213685989380e-02 1.302922517061233521e-01 -1.706958562135696411e-02 7.391895353794097900e-02
-1.990384757518768311e-01 4.281831905245780945e-03 1.143858730792999268e-01 -2.661897838115692139e-01 2.695560455322265625e-01 -8.045952767133712769e-02 1.075979843735694885e-01 -1.988283693790435791e-01 -2.916961610317230225e-01 1.230599824339151382e-02 -3.415273502469062805e-02 -1.457686573266983032e-01 -2.787469923496246338e-01 2.849996648728847504e-02 -1.699706017971038818e-01 -1.578947901725769043e-01 9.588354080915451050e-02 -2.131069451570510864e-01 -1.959891617298126221e-01 -3.529763594269752502e-02 -1.422118693590164185e-01 -1.372507307678461075e-02 9.638337045907974243e-02 -1.260447949171066284e-01 -6.456113606691360474e-02 -1.481160968542098999e-01 4.873715639114379883e-01 2.573060393333435059e-01 -3.637953475117683411e-02 3.111122362315654755e-02 -1.292045116424560547e-01 1.323242038488388062e-01
-1.693731844425201416e-01 5.923248454928398132e-02 -2.507639117538928986e-02 3.116244375705718994e-01 -1.104813665151596069e-01 -1.586055196821689606e-02 -1.432395428419113159e-01 -2.686499357223510742e-01 -3.929381668567657471e-01 -1.402877457439899445e-02 3.303278982639312744e-01 -2.197898924350738525e-01 -1.748527735471725464e-01 2.466097027063369751e-01 -1.220470890402793884e-01 -7.753116637468338013e-02 1.021617054939270020e-01 1.877700835466384888e-01 3.451257571578025818e-02 7.729952037334442139e-02 8.243346214294433594e-02 2.676340639591217041e-01 8.102737367153167725e-03 -1.774605661630630493e-01 1.191219314932823181e-01 -1.669557243585586548e-01 2.330760806798934937e-01 2.724821567535400391e-01 3.640067065134644508e-03 3.686513006687164307e-02 -5.891555175185203552e-02 4.774083942174911499e-02
-3.456742689013481140e-02 -1.821471452713012695e-01 1.557251662015914917e-01 4.038419127464294434e-01 -7.725201547145843506e-02 -1.663234680891036987e-01 1.365471780300140381e-01 -2.064065933227539062e-01 -1.674293279647827148e-01 1.302963197231292725e-01 -5.115716159343719482e-02 -1.884327977895736694e-01 -1.036914214491844177e-01 -1.261478941887617111e-02 -6.908173114061355591e-02 7.434081286191940308e-02 1.440464407205581665e-01 -1.280174255371093750e-01 3.781825676560401917e-02 5.252236723899841309e-01 3.140146732330322266e-01 -1.383957266807556152e-02 1.436299681663513184e-01 1.538868248462677002e-01 -4.308705683797597885e-03 -4.148702323436737061e-02 2.994140982627868652e-01 6.937193870544433594e-02 -7.661177963018417358e-02 -1.793893240392208099e-02 -1.327867507934570312e-01 -3.879791870713233948e-02
-1.023391261696815491e-01 2.721901424229145050e-02 -5.296640470623970032e-02 2.124834805727005005e-02 3.530130982398986816e-01 -1.205451115965843201e-01 5.897199735045433044e-02 -1.594213843345642090e-01 1.763187348842620850e-01 8.396789431571960449e-02 -1.252423822879791260e-01 1.346372067928314209e-01 -2.305205017328262329e-01 -3.357023000717163086e-02 1.680399477481842041e-01 4.164658859372138977e-02 2.111726850271224976e-01 -8.078932762145996094e-02 -1.140700578689575195e-01 1.444077789783477783e-01 7.144516706466674805e-02 5.047913268208503723e-02 6.359466910362243652e-02 4.963746666908264160e-02 -3.967547789216041565e-02 -4.061689972877502441e-01 2.731431126594543457e-01 4.044460058212280273e-01 1.361152678728103638e-01 -2.946135997772216797e-01 -2.195669859647750854e-01 6.232172250747680664e-02
1.440297216176986694e-01 2.074058502912521362e-01 3.019157648086547852e-01 -2.487518079578876495e-02 6.204193085432052612e-02 -2.336184829473495483e-01 3.582518175244331360e-02 -1.305270045995712280e-01 -1.992872506380081177e-01 1.749663800001144409e-01 -2.126477211713790894e-01 -1.187582463026046753e-01 2.326568812131881714e-01 1.560474038124084473e-01 1.299221348017454147e-02 1.735472083091735840e-01 -1.281267851591110229e-01 -1.138969287276268005e-01 1.733632059767842293e-03 1.176600307226181030e-01 2.132374048233032227e-01 3.757820650935173035e-02 -6.831783801317214966e-02 3.907008096575737000e-02 -2.899606712162494659e-02 -3.974111378192901611e-01 3.894110023975372314e-01 4.152147099375724792e-02 -1.336842775344848633e-01 -1.375238895416259766e-01 -2.446083128452301025e-01 1.556579917669296265e-01
5.968860164284706116e-02 -3.626008331775665283e-02 1.841278374195098877e-01 2.869311869144439697e-01 4.769597575068473816e-02 -2.711851298809051514e-01 -5.430621281266212463e-02 5.807573907077312469e-03 -2.872060239315032959e-01 9.985471516847610474e-02 -2.580948472023010254e-01 1.579651534557342529e-01 -1.919536441564559937e-01 -2.759231030941009521e-01 -7.110268622636795044e-02 1.475178301334381104e-01 -1.159569397568702698e-01 -1.675355583429336548e-01 -1.086159870028495789e-01 1.478369235992431641e-01 -1.292418241500854492e-01 4.136706292629241943e-01 8.478171192109584808e-03 -5.291044712066650391e-02 -5.020821839570999146e-02 3.838377818465232849e-02 1.832287460565567017e-01 2.160937190055847168e-01 -1.672539710998535156e-01 -2.826293706893920898e-01 -1.275392323732376099e-01 -4.495909810066223145e-02
8.902286179363727570e-03 2.425166368484497070e-01 1.062696576118469238e-01 2.129737436771392822e-01 2.752434313297271729e-01 -1.591812521219253540e-01 1.882973462343215942e-01 -1.523889899253845215e-01 -3.476349711418151855e-01 1.832483559846878052e-01 1.943411976099014282e-01 -1.250033974647521973e-01 1.573122292757034302e-01 -2.399509400129318237e-02 -1.254447102546691895e-01 1.044504824676550925e-04 -1.977549940347671509e-01 5.707095935940742493e-02 -9.881639480590820312e-02 1.911166906356811523e-01 2.971720099449157715e-01 2.859272360801696777e-01 -1.016522850841283798e-02 -5.780473351478576660e-02 5.740908440202474594e-03 -7.205040752887725830e-02 3.355475887656211853e-02 4.003298580646514893e-01 -7.642340846359729767e-03 -1.949190199375152588e-01 9.380363672971725464e-02 -1.288790162652730942e-02
1.128428578376770020e-01 5.185443907976150513e-02 -1.187645643949508667e-01 -3.465582057833671570e-02 2.572389543056488037e-01 -2.083812095224857330e-02 3.637282550334930420e-01 -1.580064296722412109e-01 -1.218294128775596619e-01 -4.296890646219253540e-02 -2.582014799118041992e-01 -1.106768846511840820e-02 1.919413544237613678e-02 2.017145901918411255e-01 2.044513076543807983e-01 1.809295117855072021e-01 3.372007608413696289e-01 -9.339378029108047485e-02 -2.778299748897552490e-01 7.373860478401184082e-02 5.207338556647300720e-02 -6.432992871850728989e-03 2.021461166441440582e-02 -2.358232438564300537e-01 6.843159440904855728e-03 1.298922598361968994e-01 2.808313071727752686e-01 3.025658130645751953e-01 -2.813059091567993164e-01 -5.563343316316604614e-02 -5.652477964758872986e-02 -9.872556477785110474e-02
-2.117237895727157593e-01 9.991840273141860962e-02 2.960318922996520996e-01 1.815221160650253296e-01 1.066437065601348877e-01 1.185450106859207153e-01 3.115078806877136230e-01 4.491845518350601196e-02 -4.216340780258178711e-01 -2.302548736333847046e-01 -2.160023152828216553e-01 4.953898489475250244e-02 1.079611107707023621e-01 1.546273827552795410e-01 8.867343515157699585e-02 5.358588322997093201e-02 2.238755300641059875e-02 -1.821422129869461060e-01 -5.575120449066162109e-02 2.414443641901016235e-01 3.246746957302093506e-01 3.068246133625507355e-02 -2.246616408228874207e-02 1.434255242347717285e-01 8.560476452112197876e-02 -4.564556584227830172e-04 5.266749486327171326e-02 1.593600809574127197e-01 -1.586234010756015778e-02 -6.997556239366531372e-02 -3.274184167385101318e-01 5.966598540544509888e-02
-3.419083952903747559e-01 -1.798731042072176933e-03 2.609823048114776611e-01 1.702015101909637451e-01 -1.860071904957294464e-02 -6.013999134302139282e-02 4.383101761341094971e-01 -1.121676415205001831e-01 -4.933782294392585754e-02 1.811568737030029297e-01 5.645210668444633484e-02 -7.220464944839477539e-02 -9.699642658233642578e-03 3.101629018783569336e-01 -1.426831632852554321e-01 7.275066524744033813e-02 -2.853113110177218914e-04 -1.691274940967559814e-01 -1.079659089446067810e-01 3.503041267395019531e-01 1.190269514918327332e-01 -4.338564816862344742e-03 -1.501735150814056396e-01 1.897724568843841553e-01 -2.059632092714309692e-01 -7.799349725246429443e-02 2.700168490409851074e-01 3.866133838891983032e-02 9.956314414739608765e-02 -1.929005682468414307e-01 7.495631277561187744e-02 1.951880566775798798e-02
-4.719278961420059204e-02 -7.145304232835769653e-02 1.295232772827148438e-01 2.284020483493804932e-01 1.432263106107711792e-01 -1.506555974483489990e-01 7.430120557546615601e-02 -3.174906969070434570e-01 -2.475746124982833862e-01 6.009076535701751709e-02 4.596291482448577881e-02 -2.341746985912322998e-01 2.402488589286804199e-01 1.550139933824539185e-01 -1.866445541381835938e-01 -1.137665435671806335e-01 1.015220955014228821e-01 -1.498588770627975464e-01 -6.501310318708419800e-02 2.952918708324432373e-01 1.999376714229583740e-01 7.167249172925949097e-02 2.362189590930938721e-01 -2.665765583515167236e-01 -7.321102172136306763e-02 -1.839769482612609863e-01 3.959357738494873047e-01 -1.797385979443788528e-03 7.486357539892196655e-02 -2.802288718521595001e-02 1.488035917282104492e-01 -4.624036699533462524e-02
-9.629216790199279785e-02 -5.200965702533721924e-02 -2.057419121265411377e-01 3.397176563739776611e-01 3.351237997412681580e-02 -3.105193972587585449e-01 1.345716267824172974e-01 -2.847146689891815186e-01 -8.350039273500442505e-02 2.032569842413067818e-03 -2.267092019319534302e-01 -3.978899866342544556e-02 -2.253954671323299408e-02 3.870381712913513184e-01 2.899261005222797394e-02 1.960492730140686035e-01 1.924365311861038208e-01 1.283869096369016916e-05 -1.985543780028820038e-02 5.052296444773674011e-02 -1.850277930498123169e-01 2.376315444707870483e-01 -5.834773555397987366e-02 1.083461660891771317e-02 4.266421496868133545e-02 -2.654307754710316658e-03 1.501356512308120728e-01 1.477401405572891235e-01 4.862724244594573975e-02 1.271044313907623291e-01 -3.381786346435546875e-01 2.659774124622344971e-01
-1.626812964677810669e-01 1.227293089032173157e-01 3.325819671154022217e-01 5.378196015954017639e-02 1.152563914656639099e-01 7.086510211229324341e-02 1.954489350318908691e-01 -1.872489154338836670e-01 -4.833123981952667236e-01 8.372168987989425659e-02 -8.603146672248840332e-02 -1.549218744039535522e-01 -2.831419706344604492e-01 8.145405910909175873e-03 -3.904383629560470581e-02 -8.880140632390975952e-02 1.024116277694702148e-01 6.790352612733840942e-02 -1.939624100923538208e-01 3.155671432614326477e-02 7.299733161926269531e-02 -7.978255301713943481e-02 3.310442715883255005e-02 -1.635166555643081665e-01 -1.228327210992574692e-02 -2.056474983692169189e-01 1.580512821674346924e-01 2.390993833541870117e-01 -6.635281443595886230e-02 3.375028371810913086e-01 -1.183844655752182007e-01 2.039425969123840332e-01
-8.339830487966537476e-02 -1.233660057187080383e-01 -1.498934030532836914e-01 3.505379855632781982e-01 -2.611432969570159912e-02 -1.345532760024070740e-02 8.256886899471282959e-02 2.886389009654521942e-02 -2.157511562108993530e-02 1.583278030157089233e-01 -4.646701812744140625e-01 -3.283948302268981934e-01 -3.334663063287734985e-02 -4.367238283157348633e-02 5.118953529745340347e-03 4.325655996799468994e-01 3.776433318853378296e-02 -2.366374731063842773e-01 3.848426043987274170e-02 -1.046843677759170532e-01 2.868580445647239685e-02 2.387318760156631470e-01 -4.174844920635223389e-02 9.535711258649826050e-02 -2.380184270441532135e-02 -3.032838739454746246e-02 9.070189297199249268e-02 3.004972934722900391e-01 1.494362354278564453e-01 -1.487330049276351929e-01 -7.180382497608661652e-03 -3.850448131561279297e-02
-2.208444476127624512e-01 2.424626052379608154e-01 1.461910605430603027e-01 2.538431584835052490e-01 -1.789289116859436035e-01 8.723270893096923828e-02 3.662717342376708984e-01 -1.168707534670829773e-01 -3.622651994228363037e-01 -7.366404682397842407e-02 -8.929042518138885498e-02 -4.101859405636787415e-02 1.976987160742282867e-02 -8.861193060874938965e-02 5.974636971950531006e-02 2.765947952866554260e-02 1.349498331546783447e-01 2.561534643173217773e-01 2.428354322910308838e-01 2.835530415177345276e-02 -5.117196962237358093e-02 1.302377134561538696e-01 -3.661493584513664246e-02 -4.171612206846475601e-03 -1.042316108942031860e-01 -2.921805717051029205e-03 2.737932801246643066e-01 4.228426218032836914e-01 1.587684154510498047e-01 -3.067254833877086639e-02 -2.702378854155540466e-02 -6.518922746181488037e-02
-1.448976695537567139e-01 7.243464887142181396e-02 1.627759486436843872e-01 2.449104338884353638e-01 7.239270210266113281e-02 -4.497165977954864502e-02 1.274207532405853271e-01 1.288415864109992981e-02 -3.883633613586425781e-01 -1.350766420364379883e-01 5.029077827930450439e-02 -1.408128440380096436e-01 -1.010810676962137222e-02 -4.503998532891273499e-02 -4.087044298648834229e-02 -1.573924571275711060e-01 2.654269151389598846e-02 -1.711678504943847656e-01 -2.420464605093002319e-01 2.237531095743179321e-01 -1.266744732856750488e-01 3.510565757751464844e-01 8.545012027025222778e-02 -3.530741035938262939e-01 1.364703029394149780e-01 -2.817341685295104980e-02 9.416055679321289062e-02 2.776162624359130859e-01 -2.360697835683822632e-01 7.522173691540956497e-03 1.415148675441741943e-01 2.292183488607406616e-01
-3.977345302700996399e-02 -1.037568375468254089e-01 -8.572310209274291992e-03 3.761376440525054932e-02 -1.965191364288330078e-01 -7.433415204286575317e-02 -4.219555109739303589e-02 -1.150361001491546631e-01 -3.223704695701599121e-01 2.649735510349273682e-01 -1.642169654369354248e-01 -1.688556224107742310e-01 1.399795860052108765e-01 -8.311604708433151245e-02 -2.464713901281356812e-01 1.077755689620971680e-01 5.976873636245727539e-02 -7.661251723766326904e-02 -2.688743770122528076e-01 1.956684887409210205e-01 -1.566192954778671265e-01 1.340887397527694702e-01 1.052112057805061340e-01 -2.352934144437313080e-02 -4.209082573652267456e-02 -2.387306243181228638e-01 2.951776050031185150e-02 3.080056011676788330e-01 -3.637158572673797607e-01 -2.172335684299468994e-01 -1.240626126527786255e-01 2.738576829433441162e-01
-8.091232180595397949e-02 9.214232116937637329e-02 9.445775300264358521e-02 4.291020631790161133e-01 1.715126633644104004e-01 -9.859398007392883301e-02 1.535743921995162964e-01 -1.276577264070510864e-01 -1.835193336009979248e-01 2.221036404371261597e-01 5.058958660811185837e-03 -4.118250682950019836e-02 -3.159102052450180054e-03 3.612106665968894958e-02 -1.752876639366149902e-01 -1.228760108351707458e-01 2.430964633822441101e-02 2.036823481321334839e-01 1.996160112321376801e-02 1.404321789741516113e-01 2.685862779617309570e-01 4.070969223976135254e-01 1.138424277305603027e-01 -6.199411302804946899e-02 -2.670830190181732178e-01 -1.187590807676315308e-01 4.508357029408216476e-03 4.020510911941528320e-01 8.379876613616943359e-02 4.685231670737266541e-02 7.064472138881683350e-02 5.334515869617462158e-02
-7.634310424327850342e-02 2.339575886726379395e-01 7.006093859672546387e-02 4.842678457498550415e-02 4.536633938550949097e-02 -2.576801478862762451e-01 -1.489938944578170776e-01 -1.500126719474792480e-01 -2.675752639770507812e-01 -2.308283895254135132e-01 4.321353137493133545e-02 2.635756433010101318e-01 -2.103350311517715454e-01 3.887337446212768555e-01 1.988254785537719727e-01 1.329839974641799927e-01 -2.276738546788692474e-02 -1.699668616056442261e-01 3.185111656785011292e-02 1.079117283225059509e-01 6.324074417352676392e-02 5.225369334220886230e-02 1.595335155725479126e-01 -2.044126391410827637e-01 -2.706867158412933350e-01 -1.584277898073196411e-01 2.743136882781982422e-01 1.842606812715530396e-01 7.838229835033416748e-02 -8.254322409629821777e-02 -6.810370087623596191e-02 1.703969985246658325e-01
-6.313531100749969482e-02 6.203983724117279053e-02 -2.907274961471557617e-01 3.577217161655426025e-01 -2.490763217210769653e-01 -4.776985570788383484e-02 1.725746542215347290e-01 -2.009584754705429077e-01 -3.075394630432128906e-01 -4.338345676660537720e-02 -4.233191013336181641e-01 -9.190373867750167847e-02 -1.549331396818161011e-01 1.070533245801925659e-01 -2.278308421373367310e-01 1.928675621747970581e-01 1.682122796773910522e-01 1.888022385537624359e-02 -8.353514224290847778e-02 1.059639677405357361e-01 -1.300296932458877563e-01 -9.133676066994667053e-03 1.999571360647678375e-02 -1.097876280546188354e-01 -1.597173325717449188e-02 -1.314408183097839355e-01 1.364448219537734985e-01 5.369665846228599548e-02 9.278030693531036377e-02 -1.115721315145492554e-01 -1.094766259193420410e-01 2.968777716159820557e-01
-2.588852345943450928e-01 7.402247935533523560e-02 9.874347597360610962e-02 1.736972182989120483e-01 2.395100295543670654e-01 1.750575751066207886e-01 -1.953733563423156738e-01 -2.102425694465637207e-01 -3.497918248176574707e-01 1.360841095447540283e-01 -3.340514004230499268e-02 3.185869753360748291e-02 1.921760886907577515e-01 1.088052242994308472e-01 -1.196856275200843811e-01 1.161218956112861633e-01 -8.838586509227752686e-02 -2.523905597627162933e-02 -1.960169821977615356e-01 3.139064833521842957e-02 2.395245283842086792e-01 2.236381173133850098e-01 -4.409037530422210693e-02 1.530410647392272949e-01 -4.522213339805603027e-02 7.877260446548461914e-02 3.158167898654937744e-01 1.469324678182601929e-01 -1.446574330329895020e-01 -2.262101024389266968e-01 -9.115158766508102417e-02 -3.271364867687225342e-01
5.815352126955986023e-02 8.961897343397140503e-02 2.116585373878479004e-01 -2.894777245819568634e-02 2.017319053411483765e-01 -3.046967089176177979e-02 -1.033644098788499832e-02 -6.438607722520828247e-02 -3.513887524604797363e-01 3.210499584674835205e-01 -3.098353557288646698e-02 -5.124638229608535767e-02 1.701415479183197021e-01 1.347848623991012573e-01 -5.549958720803260803e-02 1.165668293833732605e-01 -1.670800745487213135e-01 -2.292835861444473267e-01 -2.993053570389747620e-02 5.569643154740333557e-02 8.054198324680328369e-02 1.168937608599662781e-01 1.659051887691020966e-02 -4.041538015007972717e-02 -6.140902265906333923e-02 -2.735049724578857422e-01 5.925225615501403809e-01 1.575135737657546997e-01 -3.466952219605445862e-02 -3.956245630979537964e-02 -9.891518205404281616e-02 1.720201671123504639e-01
-8.005094528198242188e-02 4.275477677583694458e-02 -3.108336590230464935e-02 1.990558207035064697e-01 1.162828430533409119e-01 1.182675659656524658e-01 1.068103909492492676e-01 -2.043579332530498505e-02 1.356531213968992233e-02 -2.440312355756759644e-01 -9.046238660812377930e-02 9.785020351409912109e-02 -1.778756976127624512e-01 -3.161776363849639893e-01 -9.942686557769775391e-02 -3.001611214131116867e-03 8.047191053628921509e-02 1.902323029935359955e-02 9.608246386051177979e-02 1.187532991170883179e-01 1.294148713350296021e-01 3.594441413879394531e-01 -1.624964736402034760e-02 5.426324903964996338e-02 -1.366739720106124878e-01 -1.454186737537384033e-01 4.547226428985595703e-01 3.874736726284027100e-01 1.515704989433288574e-01 -1.155597940087318420e-01 -2.172036170959472656e-01 -1.824131608009338379e-01
9.030354558490216732e-04 -1.770206987857818604e-01 -1.304883658885955811e-01 1.947475522756576538e-01 -1.660948842763900757e-01 -1.565860360860824585e-01 1.026624590158462524e-01 -3.165456652641296387e-02 3.126531466841697693e-02 7.498112320899963379e-02 -3.136630952358245850e-01 -2.105119526386260986e-01 -8.977955579757690430e-02 1.345744878053665161e-01 2.910172343254089355e-01 1.087655946612358093e-01 8.672961592674255371e-02 -2.279760837554931641e-01 1.490546762943267822e-02 1.301164180040359497e-01 9.765709191560745239e-02 3.286911249160766602e-01 -1.752832829952239990e-01 8.413315564393997192e-02 -1.299001127481460571e-01 -3.612949848175048828e-01 2.536780834197998047e-01 8.792891353368759155e-02 -2.843852639198303223e-01 -1.905916482210159302e-01 1.722951419651508331e-02 9.515921026468276978e-02
-1.056438311934471130e-01 -7.022676616907119751e-02 -3.254828453063964844e-01 1.525268405675888062e-01 -3.585144504904747009e-02 -2.361617535352706909e-01 6.091926246881484985e-02 -1.050419583916664124e-01 -2.685990333557128906e-01 4.513117298483848572e-02 -4.617736935615539551e-01 -9.465105086565017700e-02 -7.033092528581619263e-02 3.093729615211486816e-01 -2.019798606634140015e-01 2.448741048574447632e-01 7.925754785537719727e-02 1.555312890559434891e-02 1.485037952661514282e-01 -5.057719070464372635e-03 -2.636907808482646942e-02 -3.158681094646453857e-02 9.650826454162597656e-02 -1.422355920076370239e-01 -7.229446619749069214e-02 -1.988142877817153931e-01 5.786137282848358154e-02 3.096987903118133545e-01 -1.769589446485042572e-02 -1.151618584990501404e-01 -2.367697209119796753e-01 1.077844351530075073e-01
-8.054144680500030518e-02 2.392985969781875610e-01 1.938388943672180176e-01 3.607432842254638672e-01 5.261558666825294495e-02 4.694470763206481934e-02 3.156669139862060547e-01 -4.570826515555381775e-02 -2.380294948816299438e-01 -3.241179510951042175e-02 1.425860100425779819e-04 3.563416004180908203e-01 1.588905043900012970e-02 -9.159495681524276733e-02 -8.574324846267700195e-02 8.778864145278930664e-02 7.977289147675037384e-03 -1.997899711132049561e-01 -3.766711233765818179e-05 2.717879712581634521e-01 5.615626275539398193e-02 -1.714695394039154053e-01 2.327119857072830200e-01 -1.289570033550262451e-01 -2.489240914583206177e-01 -2.187103629112243652e-01 1.979983299970626831e-01 5.637245252728462219e-02 -1.759807616472244263e-01 -5.660499632358551025e-02 -2.180733382701873779e-01 4.845461249351501465e-02
-2.810572832822799683e-02 2.409857809543609619e-01 2.846597880125045776e-02 2.276550531387329102e-01 -1.045870035886764526e-01 1.899942606687545776e-01 2.197999805212020874e-01 -6.267502158880233765e-02 -1.414089351892471313e-01 -2.335788160562515259e-01 -2.088677324354648590e-02 -2.218394279479980469e-01 2.818625047802925110e-02 1.379936188459396362e-01 1.036264840513467789e-02 2.572742700576782227e-01 9.954091906547546387e-02 -7.596784085035324097e-02 4.257811233401298523e-02 1.737587898969650269e-01 3.380747437477111816e-01 2.692626044154167175e-02 -2.009493708610534668e-01 -2.416470497846603394e-01 2.327392697334289551e-01 7.493674010038375854e-02 3.021246492862701416e-01 3.222666382789611816e-01 -1.296308487653732300e-01 -1.172996833920478821e-01 3.427800722420215607e-03 1.786403656005859375e-01
1.105441004037857056e-01 2.778985500335693359e-01 -1.149481534957885742e-01 3.690364658832550049e-01 -8.296091854572296143e-02 -1.264740973711013794e-01 6.270100176334381104e-02 -1.879374682903289795e-01 -1.101988181471824646e-01 -6.774694472551345825e-02 3.701388463377952576e-02 1.432364135980606079e-01 1.480094790458679199e-01 8.264329284429550171e-02 6.587844341993331909e-02 -1.206274256110191345e-01 6.243029981851577759e-02 -1.917802989482879639e-01 -2.399072349071502686e-01 8.242172747850418091e-02 7.328739017248153687e-02 3.844951391220092773e-01 -8.735594153404235840e-02 -2.039213627576828003e-01 -8.800606429576873779e-02 8.060474693775177002e-02 -4.651635512709617615e-02 4.838992059230804443e-01 2.161136269569396973e-02 -1.999489516019821167e-01 -9.005761891603469849e-02 7.876252382993698120e-02
2.243787497282028198e-01 2.435649633407592773e-01 -9.901316463947296143e-02 2.938856482505798340e-01 1.159339547157287598e-01 -1.992901973426342010e-02 7.659269124269485474e-02 -3.700494468212127686e-01 -3.286670446395874023e-01 5.832112953066825867e-02 -5.445706658065319061e-03 4.055927693843841553e-02 1.242108270525932312e-01 1.854721903800964355e-01 -1.281502693891525269e-01 1.003491785377264023e-02 2.593650948256254196e-03 4.857053572777658701e-04 -5.972016230225563049e-02 -1.413013935089111328e-01 5.002430826425552368e-02 4.065455496311187744e-01 -1.270361989736557007e-01 -2.624304890632629395e-01 -1.764294654130935669e-01 1.094669401645660400e-01 4.292263835668563843e-02 2.908249497413635254e-01 -1.182772889733314514e-01 -2.796787209808826447e-02 -1.611520349979400635e-01 1.070736348628997803e-01
9.420987963676452637e-02 9.769323281943798065e-03 -3.353855609893798828e-01 2.600540220737457275e-01 2.328020781278610229e-01 -3.035078346729278564e-01 2.340013980865478516e-01 -1.279115825891494751e-01 -1.222505718469619751e-01 2.860474772751331329e-02 -1.097131967544555664e-01 -1.366363763809204102e-01 -2.357759512960910797e-02 8.000250905752182007e-02 -3.838500678539276123e-01 1.272518634796142578e-01 1.555770821869373322e-02 -8.551668375730514526e-02 1.766022294759750366e-01 -6.060870364308357239e-02 -2.009022235870361328e-01 1.761568933725357056e-01 7.275275886058807373e-02 1.694224327802658081e-01 1.569038480520248413e-01 -1.791929304599761963e-01 2.863010466098785400e-01 1.925474107265472412e-01 -1.720403134822845459e-02 -2.065846920013427734e-01 7.776577025651931763e-02 6.265907734632492065e-02
-4.388575255870819092e-01 -2.171183824539184570e-01 7.720471173524856567e-02 8.841946721076965332e-02 7.516115903854370117e-02 -6.848336756229400635e-02 1.634471416473388672e-01 -3.065664172172546387e-01 -2.322725253179669380e-03 8.845593035221099854e-02 1.616120338439941406e-01 -1.060210987925529480e-01 -7.887079566717147827e-02 1.961303651332855225e-01 -1.041655056178569794e-02 1.935487240552902222e-02 -9.074260294437408447e-02 1.511191576719284058e-02 -2.945487499237060547e-01 3.561317548155784607e-02 -5.337666720151901245e-02 1.280070841312408447e-01 1.850533485412597656e-02 2.982127666473388672e-01 1.862336322665214539e-02 -3.540692850947380066e-02 3.055052757263183594e-01 2.930895984172821045e-01 -2.310855239629745483e-01 -7.059548795223236084e-02 -2.482736110687255859e-01 1.386757045984268188e-01
-1.402006447315216064e-01 1.393622308969497681e-01 4.001147747039794922e-01 8.916715532541275024e-02 -9.100269526243209839e-02 8.285504579544067383e-02 -5.481425300240516663e-02 -3.070247769355773926e-01 -2.168550342321395874e-01 4.426457732915878296e-02 -7.308686524629592896e-02 -3.798020631074905396e-02 -1.026469618082046509e-01 2.266139686107635498e-01 -1.867803037166595459e-01 1.387231238186359406e-02 -1.323674805462360382e-02 -2.015368640422821045e-01 -2.014340311288833618e-01 1.164756268262863159e-01 4.255566000938415527e-02 2.320963442325592041e-01 4.489497840404510498e-02 1.741729825735092163e-01 -1.764886975288391113e-01 1.848194897174835205e-01 4.235954880714416504e-01 9.869111329317092896e-02 8.900842815637588501e-02 -1.904220283031463623e-01 -2.034333646297454834e-01 6.863970309495925903e-02
-1.199683845043182373e-01 -6.187591329216957092e-02 2.399668246507644653e-01 9.825158864259719849e-02 2.221770137548446655e-01 1.848338395357131958e-01 6.025535985827445984e-02 8.808549493551254272e-03 -2.214058935642242432e-01 -1.421490013599395752e-01 -2.830838039517402649e-02 1.473448276519775391e-01 1.056842356920242310e-01 2.065664529800415039e-01 2.424623630940914154e-02 1.344136744737625122e-01 -1.316632777452468872e-01 -3.661443293094635010e-02 -2.258898466825485229e-01 -6.854766607284545898e-02 1.269105523824691772e-01 2.298146188259124756e-01 1.752809286117553711e-01 -3.935206532478332520e-01 -1.078262254595756531e-01 -1.148277968168258667e-01 4.651002585887908936e-01 2.306637316942214966e-01 -6.169091910123825073e-02 -3.398852795362472534e-02 -1.797964572906494141e-01 -5.046925321221351624e-02
-6.522128731012344360e-02 8.203767985105514526e-02 -9.852097928524017334e-02 3.342481702566146851e-02 1.059905216097831726e-01 -2.254179418087005615e-01 -1.142726093530654907e-01 -1.748550869524478912e-02 -1.893569827079772949e-01 -3.046997785568237305e-01 -2.627041339874267578e-01 1.228692457079887390e-01 -2.248494029045104980e-01 -2.077217549085617065e-01 9.400655329227447510e-02 9.162939339876174927e-02 1.488059610128402710e-01 -4.762433469295501709e-02 -3.106769919395446777e-02 -3.890873631462454796e-03 2.183940112590789795e-01 1.089439392089843750e-01 -5.310317128896713257e-02 2.369460090994834900e-02 -4.172903671860694885e-02 -1.368993222713470459e-01 8.010102063417434692e-02 4.810721576213836670e-01 -5.277720093727111816e-02 -3.317630887031555176e-01 -3.301853835582733154e-01 1.024331673979759216e-01
-1.052213087677955627e-01 1.039737388491630554e-01 -7.867335528135299683e-02 1.486255675554275513e-01 1.083469390869140625e-01 6.726861000061035156e-02 1.302696764469146729e-01 -2.399186044931411743e-01 -2.548394501209259033e-01 -2.277500629425048828e-01 -2.421981245279312134e-01 -1.580885499715805054e-01 -3.705149143934249878e-02 1.725612580776214600e-01 -8.302588760852813721e-02 -3.538261353969573975e-02 7.429301738739013672e-02 -9.324159473180770874e-02 1.588022261857986450e-01 -1.432227343320846558e-01 2.731728851795196533e-01 3.044902682304382324e-01 -1.391965448856353760e-01 -1.518008410930633545e-01 1.505480557680130005e-01 -1.355548053979873657e-01 -7.833203673362731934e-02 4.330207109451293945e-01 -6.269866228103637695e-02 -2.968682646751403809e-01 1.382855474948883057e-01 -6.094609573483467102e-02
6.383265554904937744e-02 1.473699957132339478e-01 -1.753932423889636993e-02 4.658291935920715332e-01 -1.160662993788719177e-02 6.329756230115890503e-02 8.374394476413726807e-02 -3.247841596603393555e-01 -1.198124960064888000e-01 -1.192762106657028198e-01 5.410164594650268555e-02 2.010587602853775024e-01 1.375606656074523926e-01 4.718139767646789551e-02 -1.014207974076271057e-01 3.122165240347385406e-02 4.205241333693265915e-03 -4.041438549757003784e-02 -1.392599344253540039e-01 -8.070410043001174927e-02 9.561719745397567749e-02 4.387210607528686523e-01 -1.695133894681930542e-01 -1.376668661832809448e-01 -1.833292692899703979e-01 7.761313021183013916e-02 1.006456911563873291e-01 3.086018562316894531e-01 3.970573842525482178e-02 -2.759507000446319580e-01 -1.298391371965408325e-01 1.395551413297653198e-01
9.744983911514282227e-02 2.816064655780792236e-01 1.577288806438446045e-01 2.260213345289230347e-01 1.958899945020675659e-01 -8.159547299146652222e-02 -2.555824443697929382e-02 3.150483220815658569e-02 -5.297886952757835388e-02 2.906046211719512939e-01 -1.135258004069328308e-01 -1.402606368064880371e-01 -9.530251473188400269e-02 1.542228311300277710e-01 -2.322320789098739624e-01 1.175101324915885925e-01 1.737565994262695312e-01 -3.431097269058227539e-01 3.109521605074405670e-02 8.203235268592834473e-02 -1.099942550063133240e-01 2.040657103061676025e-01 1.032056100666522980e-02 2.220755666494369507e-01 -1.598739027976989746e-01 -3.668374419212341309e-01 3.323432803153991699e-01 1.005542054772377014e-01 -2.060455642640590668e-02 -4.267911240458488464e-02 -4.509887099266052246e-02 -1.561539024114608765e-01
-2.458865046501159668e-01 3.014054596424102783e-01 1.116575673222541809e-01 -4.421183466911315918e-02 -6.879909336566925049e-02 -2.747230418026447296e-02 -9.743156284093856812e-02 -1.195014491677284241e-01 -2.081333547830581665e-01 3.100069984793663025e-02 2.448872327804565430e-01 -1.317477077245712280e-01 -1.641747504472732544e-01 -5.953710898756980896e-02 1.790525168180465698e-01 -1.078615114092826843e-01 1.306126862764358521e-01 -8.122281730175018311e-02 -1.596033573150634766e-01 2.533115148544311523e-01 -1.136811822652816772e-01 4.733506739139556885e-01 -1.241006106138229370e-01 -1.962167173624038696e-01 -2.153538614511489868e-01 -3.220207989215850830e-02 2.302976548671722412e-01 1.302005052566528320e-01 -2.125254832208156586e-02 -1.205495670437812805e-01 -2.570977807044982910e-01 8.088017255067825317e-02
-6.101002916693687439e-02 -1.053816378116607666e-01 5.224061757326126099e-02 -8.644017577171325684e-02 8.760278671979904175e-02 -1.776103489100933075e-02 1.195184588432312012e-01 -2.081467211246490479e-01 -3.776389062404632568e-01 -4.694009199738502502e-02 -2.161502242088317871e-01 4.251889139413833618e-02 -1.616009622812271118e-01 1.666924804449081421e-01 -3.061816990375518799e-01 -1.068692207336425781e-01 -5.492786318063735962e-02 -1.949629038572311401e-01 -1.412269473075866699e-01 2.341408431529998779e-01 3.007446527481079102e-01 1.104618608951568604e-01 -3.888464346528053284e-02 -9.385215491056442261e-02 -3.502786457538604736e-01 -1.632160246372222900e-01 2.105245292186737061e-01 1.373741924762725830e-01 -1.722827255725860596e-01 3.315061703324317932e-02 1.475062966346740723e-01 -2.512570917606353760e-01
1.020517647266387939e-01 3.877214342355728149e-02 -1.557954400777816772e-01 5.431005954742431641e-01 -3.867274522781372070e-02 -1.859568208456039429e-01 2.139935456216335297e-02 -5.634498596191406250e-02 -1.924109011888504028e-01 3.068128526210784912e-01 -2.574388384819030762e-01 -9.654354304075241089e-02 -1.305824518203735352e-01 1.542450934648513794e-01 -8.111121505498886108e-02 2.533997595310211182e-01 1.631977707147598267e-01 -2.694727778434753418e-01 6.500791758298873901e-02 4.728200659155845642e-02 1.610739715397357941e-02 1.473597735166549683e-01 6.089894846081733704e-02 2.234493009746074677e-02 1.161340102553367615e-01 -5.591367185115814209e-02 4.744781553745269775e-02 1.718282848596572876e-01 2.070052772760391235e-01 -8.500640094280242920e-02 -2.651279270648956299e-01 1.005265787243843079e-01
-9.988474845886230469e-02 3.636133968830108643e-01 -1.105127856135368347e-01 2.484896332025527954e-01 2.038524113595485687e-02 4.375679884105920792e-03 2.419088967144489288e-02 -3.575897812843322754e-01 -6.595094501972198486e-02 -1.404061168432235718e-01 -1.325475722551345825e-01 -1.447227150201797485e-01 -4.716606438159942627e-02 2.597861588001251221e-01 -4.138860106468200684e-02 -9.809055179357528687e-02 1.863930374383926392e-01 -5.558024719357490540e-02 6.764338165521621704e-02 -4.772877693176269531e-02 2.046017795801162720e-01 3.022426366806030273e-01 1.719425898045301437e-03 -2.513844370841979980e-01 1.233334839344024658e-01 -1.796045601367950439e-01 -1.141728684306144714e-01 3.642953634262084961e-01 -1.585209220647811890e-01 -2.183357924222946167e-01 -3.693430498242378235e-02 -5.346643179655075073e-02
-3.380821645259857178e-01 -5.558156990446150303e-04 -2.106314152479171753e-02 2.266846969723701477e-02 1.656503528356552124e-01 2.332359254360198975e-01 -1.648445427417755127e-02 -1.471760123968124390e-01 -1.670437306165695190e-01 -1.308687683194875717e-02 -2.931563556194305420e-01 -2.897614240646362305e-01 -3.582748398184776306e-02 -2.002640664577484131e-01 -2.000541239976882935e-01 -4.568877443671226501e-02 1.297606378793716431e-01 5.853850767016410828e-02 -8.478371053934097290e-02 6.016002967953681946e-02 2.888198494911193848e-01 1.408140361309051514e-01 8.883389830589294434e-02 2.385805593803524971e-03 -4.638130962848663330e-02 -1.460914462804794312e-01 2.822695970535278320e-01 4.249255955219268799e-01 1.963267773389816284e-01 -9.720539301633834839e-02 -1.243449226021766663e-01 -1.004692539572715759e-01
-6.799569725990295410e-02 4.866040498018264771e-02 7.021865993738174438e-02 -4.721410572528839111e-02 7.280598580837249756e-02 -1.907445639371871948e-01 1.016946509480476379e-01 -3.906074762344360352e-01 -6.178386881947517395e-02 3.003359772264957428e-03 -8.957859873771667480e-02 -3.886985778808593750e-02 2.187086343765258789e-01 -9.244852513074874878e-02 -1.770288944244384766e-01 1.751440763473510742e-02 2.610687613487243652e-01 -3.424101173877716064e-01 1.180371418595314026e-01 2.284896820783615112e-01 -1.031808257102966309e-01 -1.714172810316085815e-01 -1.346478015184402466e-01 3.100645542144775391e-02 -2.067718505859375000e-01 -1.364476233720779419e-01 4.071379601955413818e-01 2.903674244880676270e-01 -1.661112308502197266e-01 -1.654664725065231323e-01 -4.214573279023170471e-02 -3.165675327181816101e-02
7.615375518798828125e-02 1.556677371263504028e-01 1.176151037216186523e-01 -5.965259671211242676e-02 1.176511049270629883e-01 -1.807581335306167603e-01 5.039411187171936035e-01 -2.389016747474670410e-01 -2.022169679403305054e-01 -9.592604637145996094e-02 -2.276018261909484863e-01 -2.124488502740859985e-01 1.065257638692855835e-01 3.891368955373764038e-02 -1.328524202108383179e-02 -8.702062070369720459e-02 8.437351137399673462e-02 2.703268826007843018e-02 -1.802633702754974365e-02 2.567366696894168854e-02 1.647389233112335205e-01 1.503079831600189209e-01 -1.612153649330139160e-01 -7.212622463703155518e-02 -4.214680194854736328e-02 -2.261777967214584351e-02 2.379659861326217651e-01 1.837407201528549194e-01 -1.053917557001113892e-01 -4.546291530132293701e-01 -7.888072170317173004e-03 -1.646123379468917847e-01
-1.474959775805473328e-02 2.999043464660644531e-01 -4.183984920382499695e-02 1.461880207061767578e-01 -1.266862601041793823e-01 -7.267471402883529663e-02 1.552823632955551147e-01 -1.038027033209800720e-01 -1.494286954402923584e-01 7.292863726615905762e-02 -1.254741195589303970e-02 -1.787291280925273895e-02 -5.397290363907814026e-02 1.617744565010070801e-01 1.454704403877258301e-01 -1.512846723198890686e-02 1.630571186542510986e-01 -4.681493937969207764e-01 3.915537893772125244e-02 2.941555716097354889e-02 -7.604175806045532227e-02 1.013784185051918030e-01 6.912449747323989868e-02 2.070269733667373657e-01 -3.482498824596405029e-01 1.306735575199127197e-01 2.637887559831142426e-02 3.431534171104431152e-01 -3.247208893299102783e-01 2.734166197478771210e-02 -2.716135084629058838e-01 -5.730531364679336548e-02
-9.819148480892181396e-02 8.176159858703613281e-02 -1.142528727650642395e-01 1.696464121341705322e-01 -2.979082241654396057e-02 -1.899193674325942993e-01 3.146040439605712891e-01 -6.102003157138824463e-02 -1.509057134389877319e-01 -9.082799404859542847e-02 -1.721223294734954834e-01 1.970725059509277344e-01 -5.227697081863880157e-03 2.213691733777523041e-02 -1.187524423003196716e-01 1.802079528570175171e-01 1.627420037984848022e-01 -1.230352073907852173e-01 -9.419819712638854980e-02 3.468339443206787109e-01 2.845420837402343750e-01 2.918795049190521240e-01 2.731086611747741699e-01 4.642419517040252686e-02 1.018282547593116760e-01 -1.360577493906021118e-01 2.789437770843505859e-01 -3.482974693179130554e-02 -3.153041899204254150e-01 9.700245223939418793e-03 -1.790069490671157837e-01 4.954507946968078613e-02
-1.621812768280506134e-02 1.306870132684707642e-01 -3.209243342280387878e-02 2.109016478061676025e-01 -6.671708077192306519e-02 4.110242426395416260e-02 2.922718040645122528e-02 -1.144370883703231812e-01 -3.322465717792510986e-01 9.425296634435653687e-02 -3.734763860702514648e-01 -3.056708872318267822e-01 -3.152566403150558472e-02 -1.852171123027801514e-01 -2.223141789436340332e-01 9.936740249395370483e-02 1.366149634122848511e-01 -1.181900799274444580e-01 -1.300957519561052322e-02 1.877366751432418823e-01 2.877851203083992004e-02 1.692429035902023315e-01 3.775101900100708008e-02 1.311985701322555542e-01 1.207457482814788818e-01 -2.460816949605941772e-01 -7.486014813184738159e-02 2.081840485334396362e-01 -3.023982644081115723e-01 -1.484064012765884399e-01 -1.863566786050796509e-01 2.860691547393798828e-01
2.081334739923477173e-01 8.393854647874832153e-02 -4.610565304756164551e-02 6.376193463802337646e-02 1.840607821941375732e-02 2.353331632912158966e-02 -6.188995018601417542e-02 -1.833699047565460205e-01 -1.487727612257003784e-01 1.739126443862915039e-01 -4.966899007558822632e-02 -3.683927357196807861e-01 -1.375803202390670776e-01 2.986881434917449951e-01 3.864351287484169006e-02 9.503886103630065918e-02 2.550961822271347046e-02 -1.918937414884567261e-01 -1.395571678876876831e-01 -4.930794984102249146e-02 1.652559489011764526e-01 -2.019747644662857056e-01 3.370403498411178589e-02 7.089697569608688354e-02 -2.507049739360809326e-01 -5.060151591897010803e-02 2.371051907539367676e-01 1.343983560800552368e-01 -4.188464283943176270e-01 -1.810804009437561035e-01 -1.395910978317260742e-01 3.079248666763305664e-01
-1.347588896751403809e-01 2.300561368465423584e-01 -3.209752142429351807e-01 -1.341132223606109619e-01 5.022092536091804504e-02 -2.051810324192047119e-01 8.925486356019973755e-02 -1.403645519167184830e-02 -6.918694823980331421e-03 6.391520053148269653e-02 9.849324822425842285e-02 6.375633180141448975e-03 -3.695743978023529053e-01 1.440395414829254150e-01 -1.590515077114105225e-01 5.832936614751815796e-02 1.686064004898071289e-01 -1.113600581884384155e-01 -1.671068817377090454e-01 1.636632829904556274e-01 -1.377161592245101929e-01 1.251272261142730713e-01 -1.606493070721626282e-02 -1.197306737303733826e-01 1.728021502494812012e-01 -8.236256986856460571e-02 2.651802897453308105e-01 4.150189757347106934e-01 -2.629010677337646484e-01 -1.881426870822906494e-01 -9.762559831142425537e-02 1.311662793159484863e-01
6.017908081412315369e-02 1.426578462123870850e-01 -1.883488595485687256e-01 6.273722648620605469e-02 3.439063951373100281e-02 1.080192103981971741e-01 4.478715062141418457e-01 -1.196543648838996887e-01 -2.837299406528472900e-01 -1.903253197669982910e-01 -1.660243235528469086e-02 -3.593946695327758789e-01 3.025661408901214600e-02 5.397552624344825745e-02 -8.790681138634681702e-03 7.367849349975585938e-03 5.472975969314575195e-02 -2.801650762557983398e-01 -1.589099764823913574e-01 -2.255507111549377441e-01 1.074684560298919678e-01 1.154823899269104004e-01 -1.337585151195526123e-01 -2.618874190375208855e-03 9.683705121278762817e-02 -4.243874177336692810e-02 1.372258663177490234e-01 4.414209723472595215e-01 -3.838182613253593445e-02 -1.671666502952575684e-01 3.717603906989097595e-02 5.170156061649322510e-02
1.291908621788024902e-01 5.896543711423873901e-02 6.114314496517181396e-02 -1.280721724033355713e-01 1.053878068923950195e-01 -9.106376767158508301e-02 -2.917198650538921356e-02 -1.279462724924087524e-01 -1.996596902608871460e-01 -1.339018642902374268e-01 -1.721881330013275146e-01 -7.631316035985946655e-02 -4.710601270198822021e-01 8.888402581214904785e-02 -1.700645834207534790e-01 -7.371985167264938354e-02 -2.418553829193115234e-01 5.647700279951095581e-02 -5.191116780042648315e-02 1.441690605133771896e-02 1.063499599695205688e-02 2.189032882452011108e-01 -2.428544685244560242e-02 -8.933059126138687134e-02 -2.226979732513427734e-01 6.313747912645339966e-02 3.229597210884094238e-01 3.735621273517608643e-01 1.850844770669937134e-01 -1.703793853521347046e-01 -2.157667428255081177e-01 1.928468048572540283e-01
-7.902152836322784424e-02 -2.328783273696899414e-03 3.106053173542022705e-01 -1.480711251497268677e-01 2.509444653987884521e-01 4.735653474926948547e-02 1.399239450693130493e-01 -9.134315699338912964e-02 -3.149042725563049316e-01 -1.800115108489990234e-01 -1.940035670995712280e-01 -1.976543478667736053e-02 1.209456771612167358e-01 3.462654352188110352e-01 1.985856890678405762e-01 1.742175817489624023e-01 3.437928482890129089e-02 -1.740598678588867188e-01 1.434467546641826630e-02 1.191580742597579956e-01 2.445622384548187256e-01 1.450233161449432373e-01 -2.177474461495876312e-02 -1.143323034048080444e-01 8.920864760875701904e-02 -1.805003732442855835e-01 3.016821742057800293e-01 2.561278641223907471e-01 -1.138830855488777161e-01 1.217680424451828003e-02 -1.285824477672576904e-01 -2.030371427536010742e-01
-7.219021767377853394e-02 -4.710844159126281738e-02 8.423845469951629639e-02 2.848898172378540039e-01 1.155344396829605103e-01 -1.861950159072875977e-01 1.855891197919845581e-01 -1.060510873794555664e-01 -1.805130243301391602e-01 7.149116601794958115e-03 -1.984371840953826904e-01 1.513597816228866577e-01 4.495328962802886963e-01 4.204780980944633484e-02 6.122414395213127136e-02 6.911884993314743042e-02 -1.171317994594573975e-01 1.037427559494972229e-01 -2.147030234336853027e-01 2.151258438825607300e-01 -7.565507292747497559e-02 6.825923919677734375e-02 -1.219696253538131714e-01 1.026146858930587769e-01 -3.401564359664916992e-01 -2.885914146900177002e-01 1.234625130891799927e-01 1.567931324243545532e-01 -1.583899557590484619e-01 -5.845055356621742249e-02 -2.598225176334381104e-01 -1.258133351802825928e-01
-2.842143774032592773e-01 -6.229779869318008423e-02 -8.840455859899520874e-02 1.337513774633407593e-01 1.264923997223377228e-02 -1.155424937605857849e-01 -5.797069519758224487e-02 -3.093245029449462891e-01 -3.547000586986541748e-01 1.184178292751312256e-01 -1.898456066846847534e-01 -1.251516193151473999e-01 1.216113120317459106e-01 -8.368457108736038208e-02 2.700664475560188293e-02 1.652763038873672485e-01 2.071543186902999878e-01 -2.640097737312316895e-01 -2.452281862497329712e-02 2.424884028732776642e-02 -2.584786415100097656e-01 2.081954628229141235e-01 -1.104260832071304321e-01 -1.329094320535659790e-01 -1.367971114814281464e-02 -4.343307018280029297e-01 1.334659289568662643e-02 2.277464419603347778e-01 -3.839291259646415710e-02 -1.544217318296432495e-01 -3.270952403545379639e-02 1.209177449345588684e-01
-1.114204227924346924e-01 -1.312903016805648804e-01 -2.271910756826400757e-01 3.740279376506805420e-01 2.043132297694683075e-02 -3.083286583423614502e-01 1.371145993471145630e-01 -2.075347602367401123e-01 -2.290771752595901489e-01 7.317038625478744507e-02 -7.319207489490509033e-02 -1.256208866834640503e-01 -1.225365698337554932e-01 2.975994050502777100e-01 1.870511623565107584e-04 3.143378794193267822e-01 1.916631311178207397e-01 -3.433025255799293518e-02 9.591525793075561523e-02 -4.569826647639274597e-02 -1.062687337398529053e-01 5.548574961721897125e-03 1.176781207323074341e-01 -1.633455231785774231e-02 -1.200817152857780457e-01 -6.805453449487686157e-02 2.587961032986640930e-02 2.411728799343109131e-01 1.508744955062866211e-01 -4.203624650835990906e-02 -3.661478459835052490e-01 1.703064292669296265e-01
-9.104773402214050293e-02 9.005241841077804565e-02 -2.196933515369892120e-02 5.234068632125854492e-01 3.085441701114177704e-02 -1.630312055349349976e-01 2.164329588413238525e-01 -2.026792019605636597e-01 -2.100642770528793335e-01 8.462435752153396606e-02 7.619888335466384888e-02 -1.129662543535232544e-01 3.181198984384536743e-02 3.118517100811004639e-01 5.870835483074188232e-02 4.716830700635910034e-02 -3.304048627614974976e-02 2.140302062034606934e-01 2.467628717422485352e-01 4.727922379970550537e-02 6.680410355329513550e-02 1.778929084539413452e-01 7.031152397394180298e-02 2.147367410361766815e-02 -1.238202080130577087e-01 -1.179543808102607727e-01 -1.272121444344520569e-02 4.097006618976593018e-01 -1.583692729473114014e-01 5.435128137469291687e-02 3.942832350730895996e-02 2.037825137376785278e-01
-1.735635250806808472e-01 7.546935975551605225e-02 7.776008546352386475e-02 1.688711047172546387e-01 -6.903591006994247437e-02 -1.146248504519462585e-01 2.631361782550811768e-01 8.275186643004417419e-03 3.516565635800361633e-02 9.552421420812606812e-02 -3.569163754582405090e-02 -2.313539683818817139e-01 -2.783264815807342529e-01 5.003114342689514160e-01 -3.018545173108577728e-02 1.078985109925270081e-01 1.317581832408905029e-01 -1.989636719226837158e-01 -2.434199899435043335e-01 4.587053880095481873e-02 1.401928905397653580e-02 -1.112841442227363586e-01 9.173110872507095337e-02 -1.095620319247245789e-01 -1.367549002170562744e-01 -1.963185071945190430e-01 1.592297852039337158e-01 3.245983719825744629e-01 6.878925953060388565e-03 -4.125856980681419373e-02 1.864652037620544434e-01 2.472414076328277588e-01
-2.489194124937057495e-01 8.957685902714729309e-03 1.877524517476558685e-02 3.017033450305461884e-02 3.307661712169647217e-01 -1.464349627494812012e-01 1.844636499881744385e-01 -3.590975403785705566e-01 4.861468449234962463e-03 -6.225916743278503418e-02 -2.525810599327087402e-01 -2.407689988613128662e-01 -3.330176174640655518e-01 6.883922964334487915e-02 -4.613094031810760498e-02 -3.851717710494995117e-02 5.575038492679595947e-02 -3.548807799816131592e-01 -2.383767217397689819e-01 -1.494728028774261475e-01 -4.286121577024459839e-03 2.855424955487251282e-02 1.546473056077957153e-01 6.791636347770690918e-02 -2.987496554851531982e-02 7.375013083219528198e-02 1.844118684530258179e-01 3.155960142612457275e-01 -3.778356313705444336e-02 9.029282629489898682e-02 -2.937045320868492126e-02 9.995720535516738892e-02
-6.478910148143768311e-02 2.723510265350341797e-01 1.005610823631286621e-01 1.162242442369461060e-01 1.006763875484466553e-01 -1.190045103430747986e-01 -6.078273802995681763e-02 -2.316633909940719604e-01 -1.688829511404037476e-01 -2.274016737937927246e-01 1.139112189412117004e-01 -6.852403283119201660e-02 -2.943643629550933838e-01 4.875611886382102966e-02 2.318779751658439636e-02 6.900112330913543701e-02 -2.850575745105743408e-01 -1.991296559572219849e-01 -6.931728124618530273e-02 -2.160313874483108521e-01 -5.122381821274757385e-02 -6.803451478481292725e-02 7.416503131389617920e-02 1.062062904238700867e-01 -2.121449261903762817e-01 -1.272479444742202759e-01 2.374574095010757446e-01 2.909168899059295654e-01 -3.674787282943725586e-01 -2.643497884273529053e-01 -1.427115499973297119e-01 1.392759475857019424e-02
8.111059665679931641e-02 -4.441650211811065674e-02 1.868716627359390259e-01 5.091972276568412781e-02 1.982498615980148315e-01 1.042386982589960098e-02 3.210245966911315918e-01 -1.756851822137832642e-01 -2.210961580276489258e-01 -2.595040500164031982e-01 -1.063699088990688324e-02 -2.903467416763305664e-01 2.216836661100387573e-01 1.987268477678298950e-01 1.093843579292297363e-02 -6.254866719245910645e-03 2.740626037120819092e-01 -1.442752033472061157e-01 -1.402494125068187714e-02 1.701698005199432373e-01 -7.349445670843124390e-02 1.764962822198867798e-01 5.867207795381546021e-02 9.203781187534332275e-02 1.120035350322723389e-01 6.635464727878570557e-02 3.989790678024291992e-01 1.707101762294769287e-01 -2.768902778625488281e-01 -1.298601031303405762e-01 -8.091747015714645386e-02 1.107534468173980713e-01
-9.742940962314605713e-02 1.442387551069259644e-01 -2.297493219375610352e-01 1.016647368669509888e-01 1.866248548030853271e-01 -4.492732882499694824e-02 1.544353961944580078e-01 -5.943814665079116821e-02 8.249033242464065552e-02 1.410109698772430420e-01 1.184826940298080444e-01 -3.761344403028488159e-02 -3.704028427600860596e-01 1.698127239942550659e-01 -2.071411013603210449e-01 1.761831492185592651e-01 1.922359615564346313e-01 -1.803451180458068848e-01 -2.224618047475814819e-01 1.692427247762680054e-01 -1.964233815670013428e-01 6.721971184015274048e-02 -1.449618935585021973e-01 -6.706711649894714355e-02 5.472924187779426575e-02 -3.104961216449737549e-01 2.755820155143737793e-01 3.289168179035186768e-01 -1.736410409212112427e-01 2.646834775805473328e-02 4.982008039951324463e-02 1.647271066904067993e-01
8.787214010953903198e-02 3.598200678825378418e-01 -1.689380705356597900e-01 2.199964374303817749e-01 7.824366539716720581e-02 -1.024100482463836670e-01 2.513053268194198608e-02 -9.388284385204315186e-02 -1.193919405341148376e-01 3.814094886183738708e-02 -3.703072071075439453e-01 -2.407821826636791229e-02 -2.081639319658279419e-01 2.873623743653297424e-04 2.025464177131652832e-01 1.162779033184051514e-01 2.720489203929901123e-01 -1.622984409332275391e-01 6.120715290307998657e-02 6.804732233285903931e-02 -4.562329873442649841e-02 -2.612579427659511566e-02 -6.417984515428543091e-02 2.368915677070617676e-01 -6.920541822910308838e-02 -1.784768104553222656e-01 1.341954618692398071e-01 3.286044597625732422e-01 -6.243558600544929504e-02 1.212728098034858704e-01 -3.265374302864074707e-01 -2.211928665637969971e-01
1.509239897131919861e-02 1.781730651855468750e-01 2.942051887512207031e-01 6.164037808775901794e-02 1.455517262220382690e-01 7.178227603435516357e-02 1.840404868125915527e-01 -1.318112164735794067e-01 -2.283806651830673218e-01 -2.360586822032928467e-01 -1.770434826612472534e-01 -2.563288509845733643e-01 4.740254953503608704e-03 3.877888992428779602e-02 2.870418876409530640e-02 -1.951315850019454956e-01 -1.154296696186065674e-01 -1.164971143007278442e-01 -3.170110285282135010e-01 1.859824955463409424e-01 2.306930124759674072e-01 -1.091952528804540634e-02 -2.373497933149337769e-01 -3.081454429775476456e-03 -3.195900619029998779e-01 -2.024958878755569458e-01 3.053371906280517578e-01 1.568537950515747070e-01 -1.335941553115844727e-01 -2.226427197456359863e-02 -4.689265042543411255e-02 -3.934825584292411804e-02
2.293891608715057373e-01 1.715064644813537598e-01 -5.931144207715988159e-02 2.330246418714523315e-01 1.850690543651580811e-01 7.809406518936157227e-02 1.833106391131877899e-02 -3.008799552917480469e-01 -1.781228780746459961e-01 2.190752886235713959e-02 4.777236655354499817e-02 8.984632045030593872e-02 2.344040423631668091e-01 1.572609692811965942e-01 -2.670443989336490631e-02 -1.183209475129842758e-02 3.948820382356643677e-02 -1.005809381604194641e-01 -1.351341605186462402e-01 -1.130207721143960953e-02 1.022591516375541687e-01 4.580065906047821045e-01 5.288261547684669495e-02 -2.025305181741714478e-01 -2.484591752290725708e-01 -4.204551503062248230e-02 1.359133864752948284e-03 4.497843086719512939e-01 -2.523878822103142738e-03 -1.178446337580680847e-01 -1.788084954023361206e-01 7.840446196496486664e-03
-4.360522329807281494e-02 -9.532795846462249756e-02 1.272734552621841431e-01 4.047555327415466309e-01 5.077660456299781799e-02 -6.056788563728332520e-02 7.179550081491470337e-02 -1.976223737001419067e-01 1.018829196691513062e-01 -3.407866135239601135e-02 6.322833150625228882e-02 -1.432816684246063232e-01 -2.193978279829025269e-01 2.034249305725097656e-01 2.120443284511566162e-01 1.237497571855783463e-02 3.151621818542480469e-01 -1.272023320198059082e-01 -9.210817515850067139e-03 -6.662028608843684196e-04 -2.503068447113037109e-01 1.169290840625762939e-01 -1.121845003217458725e-02 -1.295980811119079590e-01 -4.321470856666564941e-03 -3.341409862041473389e-01 3.663190305233001709e-01 1.287620812654495239e-01 1.712370216846466064e-01 4.833003133535385132e-02 -2.898260653018951416e-01 2.986872382462024689e-02
-2.930926978588104248e-01 8.165488392114639282e-02 2.200961410999298096e-01 1.333119869232177734e-01 1.885771304368972778e-01 -4.442029632627964020e-03 3.884724080562591553e-01 -2.532829046249389648e-01 6.363625824451446533e-02 -7.529875636100769043e-02 -1.271684467792510986e-01 -1.904645375907421112e-02 -2.482707649469375610e-01 1.728156805038452148e-01 -1.545735299587249756e-01 -1.174571663141250610e-01 -1.547522246837615967e-01 -1.331297904253005981e-01 -3.875005543231964111e-01 1.441495120525360107e-01 3.583878651261329651e-02 1.319726407527923584e-01 4.003319889307022095e-02 9.194543957710266113e-02 -1.113645434379577637e-01 -2.469754405319690704e-02 3.442115485668182373e-01 1.220798417925834656e-01 -1.261511892080307007e-01 1.253604590892791748e-01 -1.156012341380119324e-02 1.248927041888237000e-01
-4.894792661070823669e-02 -9.755444526672363281e-02 -2.766587734222412109e-01 1.323651075363159180e-01 2.003203332424163818e-01 -2.494599074125289917e-01 2.322994917631149292e-01 -4.944704100489616394e-02 -2.344416081905364990e-01 -2.945052459836006165e-02 -1.240055039525032043e-01 1.236900594085454941e-02 -2.011257223784923553e-02 7.961082458496093750e-02 -4.123885333538055420e-01 3.076289296150207520e-01 -2.739190310239791870e-02 -1.873216331005096436e-01 1.715423762798309326e-01 4.593747202306985855e-03 -8.341062068939208984e-02 1.556139439344406128e-01 -1.425769031047821045e-01 -3.755199536681175232e-02 8.585864305496215820e-02 -3.520339429378509521e-01 5.396328866481781006e-02 1.870383471250534058e-01 -7.201869785785675049e-02 2.264950051903724670e-02 -2.771401107311248779e-01 1.501901596784591675e-01
-1.360136717557907104e-01 1.216577440500259399e-01 -7.054953277111053467e-02 8.980288356542587280e-02 1.618559509515762329e-01 -1.060464754700660706e-01 8.983521163463592529e-02 2.009799331426620483e-01 -1.257121562957763672e-01 4.919958114624023438e-02 -7.798679638653993607e-03 -7.987239211797714233e-02 6.260523200035095215e-02 -1.407123059034347534e-01 1.907940059900283813e-01 1.276801228523254395e-01 -1.219812259078025818e-01 -1.438521780073642731e-02 -1.359218657016754150e-01 -2.600221335887908936e-01 4.624494537711143494e-02 7.790467143058776855e-02 -2.994139445945620537e-03 -9.531288594007492065e-02 -1.165628135204315186e-01 -2.551187276840209961e-01 2.512520849704742432e-01 4.536432325839996338e-01 -1.917789429426193237e-01 -4.775772243738174438e-02 -4.484086036682128906e-01 2.458992004394531250e-01
-3.479938507080078125e-01 -6.852793693542480469e-02 -1.642821878194808960e-01 2.571183741092681885e-01 3.972536697983741760e-02 -9.092675149440765381e-02 2.363914847373962402e-01 -1.824314296245574951e-01 -2.167603671550750732e-01 -7.883846014738082886e-02 2.698636427521705627e-02 -2.265074998140335083e-01 1.975092887878417969e-01 -2.555030165240168571e-03 7.813418284058570862e-03 5.722706764936447144e-02 7.779001444578170776e-02 -1.307172328233718872e-01 -1.733076386153697968e-02 -2.652252651751041412e-02 2.581958770751953125e-01 2.142331600189208984e-01 -6.851810030639171600e-03 -5.254166126251220703e-01 -9.163424372673034668e-02 -1.565114259719848633e-01 1.285576820373535156e-01 1.488611698150634766e-01 -2.302016830071806908e-03 -1.643451899290084839e-01 -7.972325384616851807e-02 -1.294155567884445190e-01
-1.374592781066894531e-01 9.619082510471343994e-02 1.138454303145408630e-01 4.068175852298736572e-01 1.469500064849853516e-01 -4.696644097566604614e-02 7.721900194883346558e-02 -3.392741829156875610e-02 -3.158280849456787109e-01 -1.373225077986717224e-02 -7.584777474403381348e-02 -1.475550532341003418e-01 2.108673453330993652e-01 4.077466428279876709e-01 -1.721726544201374054e-02 2.102770805358886719e-01 -2.499422281980514526e-01 7.617830485105514526e-02 3.439118340611457825e-02 9.659961611032485962e-02 2.398833166807889938e-03 6.197788193821907043e-02 -1.971170902252197266e-01 1.659607887268066406e-01 -6.060226634144783020e-02 9.394840896129608154e-02 2.058351635932922363e-01 3.023220300674438477e-01 -1.465780287981033325e-01 9.002950787544250488e-02 -1.661430299282073975e-01 -1.651879251003265381e-01
-1.457807421684265137e-01 -1.301217824220657349e-01 -2.864422500133514404e-01 3.020128607749938965e-01 5.664174631237983704e-02 -4.437103122472763062e-02 1.336221247911453247e-01 -9.976032376289367676e-02 -3.733675181865692139e-01 -4.284070432186126709e-02 -3.481252789497375488e-01 2.553552761673927307e-02 -5.620451644062995911e-02 3.059314489364624023e-01 3.448483534157276154e-03 1.445811707526445389e-02 -1.733055803924798965e-03 -8.475454151630401611e-02 -2.738210605457425117e-04 1.945151388645172119e-01 -8.745535463094711304e-02 4.994348064064979553e-02 2.231774926185607910e-01 -2.490089833736419678e-01 -3.507758677005767822e-02 1.594701409339904785e-02 -3.125492110848426819e-02 2.695674002170562744e-01 -2.139148302376270294e-02 6.843355298042297363e-02 -3.380292654037475586e-01 1.844007968902587891e-01
2.306245565414428711e-01 3.622213378548622131e-02 -7.064091414213180542e-02 9.932708740234375000e-02 2.058670967817306519e-01 -9.041104465723037720e-02 2.325876206159591675e-01 -7.974528521299362183e-02 -4.015966951847076416e-01 1.128923520445823669e-01 -1.050285920500755310e-01 5.244714766740798950e-02 7.175921648740768433e-02 4.441792517900466919e-02 4.602519050240516663e-02 -2.144857794046401978e-01 7.285591959953308105e-02 -1.093894522637128830e-02 1.212112903594970703e-01 1.362987011671066284e-01 2.067506313323974609e-01 3.192539215087890625e-01 6.232436373829841614e-02 1.360842678695917130e-02 -8.818145841360092163e-02 -1.843920350074768066e-01 -1.350148953497409821e-02 3.551176488399505615e-01 5.530788376927375793e-02 -4.344814419746398926e-01 5.390451103448867798e-02 1.622956544160842896e-01
6.894922256469726562e-02 2.329092919826507568e-01 9.850213676691055298e-02 1.362876147031784058e-01 4.992229118943214417e-02 1.540990769863128662e-01 2.889588475227355957e-02 -3.088057339191436768e-01 -1.883691847324371338e-01 -5.897494405508041382e-02 3.149295747280120850e-01 -2.927742004394531250e-01 -3.143100738525390625e-01 1.757597923278808594e-01 7.858158648014068604e-02 1.264302134513854980e-01 -4.296766966581344604e-02 -1.682781726121902466e-01 -2.878404594957828522e-02 8.526873588562011719e-02 8.585152029991149902e-02 3.770103454589843750e-01 2.295858971774578094e-02 1.723036170005798340e-01 -1.328567229211330414e-02 -9.665188193321228027e-02 1.469940692186355591e-01 8.129703998565673828e-02 -1.901692599058151245e-01 -3.230004906654357910e-01 -1.093350201845169067e-01 -8.011902123689651489e-02
-2.060570269823074341e-01 -1.875043511390686035e-01 -9.852074086666107178e-02 7.803874462842941284e-02 1.484511047601699829e-01 -1.076979190111160278e-01 6.824703514575958252e-02 8.430161327123641968e-02 -2.348768413066864014e-01 4.994510486721992493e-02 2.514624223113059998e-02 -2.542919814586639404e-01 -2.744796872138977051e-01 -2.531828582286834717e-01 -2.279312014579772949e-01 1.615367233753204346e-01 -1.626277714967727661e-01 -6.713632494211196899e-02 -3.100109398365020752e-01 -3.064746037125587463e-02 2.262744754552841187e-01 7.607668638229370117e-02 2.636611461639404297e-01 2.799932658672332764e-02 -4.317996557801961899e-03 -2.101814895868301392e-01 3.282353579998016357e-01 2.195539027452468872e-01 -1.140432134270668030e-01 -1.961638778448104858e-01 -1.073358803987503052e-01 -4.801062494516372681e-02
-4.630707949399948120e-02 2.780227661132812500e-01 9.834038466215133667e-02 -6.656804680824279785e-02 -9.161792695522308350e-02 6.484113633632659912e-02 4.590878784656524658e-01 -3.968891203403472900e-01 -2.237119078636169434e-01 4.177863243967294693e-03 5.484822671860456467e-03 -1.526872515678405762e-01 -1.395343691110610962e-01 2.730369754135608673e-02 -5.868028849363327026e-03 1.263099815696477890e-02 -1.599938571453094482e-01 6.013744324445724487e-02 -3.829930722713470459e-01 4.387382417917251587e-02 1.956903785467147827e-01 -1.055572032928466797e-01 -4.327629134058952332e-02 1.191527843475341797e-01 -1.907199472188949585e-01 -2.806037850677967072e-02 5.313465371727943420e-02 2.403550744056701660e-01 5.960906296968460083e-02 -1.782282441854476929e-01 -2.025383561849594116e-01 1.197187751531600952e-01
-1.140491068363189697e-01 -4.484803974628448486e-02 1.443026512861251831e-01 3.959139287471771240e-01 2.226175069808959961e-01 2.317816317081451416e-01 1.746370792388916016e-01 -2.688313722610473633e-01 -2.282351553440093994e-01 -4.702396318316459656e-02 1.529919058084487915e-01 4.821236804127693176e-02 -5.474480614066123962e-02 -1.383136399090290070e-02 -9.395217150449752808e-02 -1.675255596637725830e-01 -6.205159798264503479e-02 -1.063323318958282471e-01 -1.307117640972137451e-01 6.032323464751243591e-02 2.170670777559280396e-01 2.363168597221374512e-01 4.493161570280790329e-03 -2.457347139716148376e-02 -4.229854047298431396e-01 -2.019972503185272217e-01 2.533335685729980469e-01 8.130395412445068359e-02 -1.699802726507186890e-01 -4.275466501712799072e-02 1.363566964864730835e-01 4.422142356634140015e-02
1.566603183746337891e-01 2.398168742656707764e-01 -8.716151863336563110e-02 2.248564809560775757e-01 1.216937676072120667e-01 2.114788442850112915e-01 4.405586719512939453e-01 -1.976962089538574219e-01 -1.118757203221321106e-01 -1.456494629383087158e-01 -4.209387302398681641e-02 -1.275331377983093262e-01 -2.677771821618080139e-02 2.458504587411880493e-01 -6.129037961363792419e-02 4.301780462265014648e-02 1.868348568677902222e-02 -1.245708391070365906e-01 8.431874215602874756e-02 -1.941389292478561401e-01 -6.888706702739000320e-03 -7.138095051050186157e-02 -1.511277407407760620e-01 -5.265008658170700073e-02 1.686448752880096436e-01 -6.057123187929391861e-03 2.862221002578735352e-01 4.623967111110687256e-01 -5.282716080546379089e-02 -1.382859945297241211e-01 5.003505200147628784e-02 9.217789769172668457e-02
5.439761560410261154e-03 6.637942790985107422e-02 -1.583709567785263062e-01 3.321876823902130127e-01 1.002440080046653748e-01 -2.531547248363494873e-01 1.791233867406845093e-01 -3.280663490295410156e-01 4.844872653484344482e-02 -9.066184610128402710e-02 1.077168136835098267e-01 -1.004727035760879517e-01 -7.867604494094848633e-02 1.100167483091354370e-01 -3.700745105743408203e-01 1.431755423545837402e-01 2.160913683474063873e-02 -3.906013369560241699e-01 -8.297989517450332642e-02 -3.226967528462409973e-02 1.082341000437736511e-01 -1.887567713856697083e-02 2.155569344758987427e-01 2.064802497625350952e-02 -1.206692494451999664e-02 4.912602156400680542e-02 1.685674041509628296e-01 3.755161464214324951e-01 -1.007928773760795593e-01 1.818766146898269653e-01 -5.412774905562400818e-02 1.389629766345024109e-02
9.942715615034103394e-02 -1.081256195902824402e-02 1.742681115865707397e-01 2.377429306507110596e-01 -1.447416990995407104e-01 -3.738773241639137268e-02 3.381007313728332520e-01 -3.895839750766754150e-01 -1.394207328557968140e-01 -1.355688124895095825e-01 -5.057491734623908997e-02 1.868729479610919952e-02 2.505422234535217285e-01 1.102252900600433350e-01 6.981140375137329102e-02 1.112843900918960571e-01 -6.680433452129364014e-02 -2.428397536277770996e-01 1.090688109397888184e-01 3.650526404380798340e-01 1.219859644770622253e-01 6.478122621774673462e-02 -4.777219146490097046e-02 1.441749334335327148e-01 -1.836609691381454468e-01 -2.400194853544235229e-01 2.224853038787841797e-01 1.801088154315948486e-01 9.975545853376388550e-02 8.633732795715332031e-02 -1.550209671258926392e-01 -1.277183592319488525e-01
-1.217786818742752075e-01 1.820276677608489990e-01 1.861395835876464844e-01 2.114410549402236938e-01 2.240436971187591553e-01 -3.678368330001831055e-01 9.528759866952896118e-02 3.742896951735019684e-03 -3.361435532569885254e-01 5.012591183185577393e-02 -9.009732306003570557e-02 -1.698834002017974854e-01 1.592869758605957031e-01 3.253744840621948242e-01 -1.535555869340896606e-01 -9.530910849571228027e-02 -1.622802168130874634e-01 -6.182872503995895386e-02 2.290154062211513519e-02 8.152777701616287231e-02 9.230693802237510681e-03 1.077334731817245483e-01 -1.893531680107116699e-01 -1.154155433177947998e-01 -2.322569489479064941e-01 1.976349949836730957e-01 1.664577424526214600e-01 1.121326535940170288e-01 -2.547930181026458740e-01 4.679785668849945068e-02 -1.691350042819976807e-01 1.857507228851318359e-01
-2.906299009919166565e-02 -3.573782369494438171e-02 -3.979911804199218750e-01 3.141894638538360596e-01 -5.127350240945816040e-02 -1.175395697355270386e-01 4.258882254362106323e-02 -2.926146686077117920e-01 -1.937501579523086548e-01 -1.808437108993530273e-01 -2.739701569080352783e-01 1.795286685228347778e-02 -4.870886728167533875e-02 2.310094535350799561e-01 1.586861163377761841e-01 2.838136553764343262e-01 -2.385561615228652954e-01 -2.239988297224044800e-01 -3.311651991680264473e-03 1.422107964754104614e-01 -7.583928108215332031e-02 -9.389773756265640259e-02 1.902867853641510010e-01 -1.058068946003913879e-01 -7.596177980303764343e-03 -5.538386479020118713e-02 1.519114673137664795e-01 1.124003976583480835e-01 8.201817423105239868e-02 -2.283299863338470459e-01 -1.270626336336135864e-01 1.632641553878784180e-01
7.817326486110687256e-02 3.354672715067863464e-02 1.099041998386383057e-01 5.117133259773254395e-02 3.284049034118652344e-02 -2.078559994697570801e-02 -3.914918005466461182e-02 -2.324191778898239136e-01 -5.406853556632995605e-01 1.643936336040496826e-01 -2.203649729490280151e-01 -4.254231154918670654e-01 2.911537420004606247e-03 8.284462243318557739e-02 -1.397124677896499634e-02 1.892113313078880310e-02 -1.233847215771675110e-01 1.292804908007383347e-02 -5.443808436393737793e-02 5.306555423885583878e-03 -1.129995211958885193e-01 2.205664217472076416e-01 -2.429013848304748535e-01 1.513994112610816956e-02 -5.976201221346855164e-02 -2.522600889205932617e-01 3.746346533298492432e-01 -5.643289536237716675e-02 -1.176154520362615585e-02 -7.418929040431976318e-02 -9.615516662597656250e-02 -2.388217952102422714e-03
3.428598865866661072e-02 -2.617393136024475098e-01 -2.273356318473815918e-01 3.244619369506835938e-01 -2.301080673933029175e-01 -2.106935232877731323e-01 1.411693990230560303e-01 3.258381038904190063e-02 -1.140540540218353271e-01 5.500896647572517395e-02 -2.887497842311859131e-01 -2.356869727373123169e-01 -1.342004537582397461e-01 1.470883339643478394e-01 1.384911537170410156e-01 1.369820088148117065e-01 5.089540034532546997e-02 -1.793000549077987671e-01 -1.026840060949325562e-01 8.500561863183975220e-02 -1.734686270356178284e-02 2.459175884723663330e-01 -1.844939291477203369e-01 4.754992574453353882e-02 -1.594841331243515015e-01 -2.543570697307586670e-01 3.137479424476623535e-01 -4.740824922919273376e-02 -1.351384520530700684e-01 -2.518324553966522217e-01 -5.029832012951374054e-03 1.925035752356052399e-02
-1.376659125089645386e-01 2.511104643344879150e-01 3.865655278787016869e-03 1.249780431389808655e-01 2.384778708219528198e-01 1.570138335227966309e-01 3.737932145595550537e-01 -3.483287096023559570e-01 7.012689020484685898e-03 -4.562330991029739380e-02 -6.845162063837051392e-02 -1.683875620365142822e-01 2.145185470581054688e-01 1.779317110776901245e-01 -8.156315982341766357e-02 1.543202698230743408e-01 -9.195369482040405273e-02 -1.002971082925796509e-01 -3.506759107112884521e-01 -8.941265940666198730e-02 1.646737754344940186e-01 -8.242762088775634766e-02 -5.415755882859230042e-02 6.831999868154525757e-03 6.103091873228549957e-03 -1.772944778203964233e-01 -1.235863044857978821e-01 3.049432039260864258e-01 -1.553162634372711182e-01 -1.449338197708129883e-01 -1.951458603143692017e-01 8.450984954833984375e-02
-1.146718487143516541e-01 1.378721594810485840e-01 1.303098946809768677e-01 -3.519729897379875183e-02 3.497420996427536011e-02 -1.390098929405212402e-01 1.850825548171997070e-01 -2.018487304449081421e-01 -1.755242198705673218e-01 -1.327561885118484497e-01 -1.792786419391632080e-01 -2.225092351436614990e-01 -4.959325771778821945e-03 1.314801275730133057e-01 -1.233155429363250732e-01 -2.165617793798446655e-02 1.906615346670150757e-01 -3.339794278144836426e-01 2.147630751132965088e-01 5.085550621151924133e-02 -1.550737768411636353e-01 -1.998530179262161255e-01 -9.928873181343078613e-02 -1.179559901356697083e-01 -3.163494169712066650e-01 -8.826429839245975018e-04 2.220344245433807373e-01 3.347122073173522949e-01 -2.271173745393753052e-01 -1.129665449261665344e-01 -2.815101146697998047e-01 -4.049629345536231995e-02
-4.920570179820060730e-02 9.043880552053451538e-02 -6.819442659616470337e-02 1.285910159349441528e-01 1.188102290034294128e-01 -1.302162706851959229e-01 3.669092953205108643e-01 -2.187219411134719849e-01 -1.454804837703704834e-01 -7.186225056648254395e-02 -1.602611094713211060e-01 -1.062471941113471985e-01 1.161885857582092285e-01 3.999931365251541138e-02 1.038439497351646423e-01 -9.776855260133743286e-02 1.269870996475219727e-01 -1.286354213953018188e-01 -9.132957458496093750e-02 -1.356727480888366699e-01 2.493498325347900391e-01 4.058787524700164795e-01 1.900316588580608368e-02 9.783643484115600586e-02 -7.387326657772064209e-02 3.273653984069824219e-02 -5.656822770833969116e-02 5.095429420471191406e-01 -1.350390315055847168e-01 -1.832447499036788940e-01 1.668597906827926636e-01 1.032011210918426514e-01
4.059298709034919739e-02 1.186245232820510864e-01 -4.033785313367843628e-02 5.094187334179878235e-02 3.002986609935760498e-01 -6.186155602335929871e-02 1.657542437314987183e-01 -2.733443118631839752e-02 -2.561610937118530273e-01 3.337222039699554443e-01 -1.884072870016098022e-01 8.585979789495468140e-02 6.269506365060806274e-02 -2.961140498518943787e-02 -2.383702546358108521e-01 5.587905272841453552e-02 2.275783568620681763e-01 -1.012708321213722229e-01 -7.945916801691055298e-02 -4.270716011524200439e-02 1.764993071556091309e-01 1.610632240772247314e-02 7.814385928213596344e-03 1.489714384078979492e-01 -3.227754309773445129e-02 1.043716669082641602e-01 8.234408497810363770e-02 3.593875467777252197e-01 -3.847333490848541260e-01 -1.468507647514343262e-01 -3.215185403823852539e-01 -1.689298003911972046e-01
1.216693148016929626e-01 1.361664682626724243e-01 -3.912981133908033371e-03 1.779891848564147949e-01 1.275257468223571777e-01 -1.617734134197235107e-01 4.270683601498603821e-02 -9.162072837352752686e-02 6.488730013370513916e-02 2.482936345040798187e-02 -1.128175854682922363e-01 -2.934259474277496338e-01 -2.127768248319625854e-01 -2.808112837374210358e-02 -5.098123848438262939e-02 -2.131926082074642181e-02 -2.054638564586639404e-01 -3.532961383461952209e-02 -1.827066689729690552e-01 -2.333162911236286163e-02 1.350742876529693604e-01 3.049096167087554932e-01 -5.054160580039024353e-02 -1.913737691938877106e-02 -3.192521333694458008e-01 1.416711956262588501e-01 2.865108549594879150e-01 9.236474335193634033e-02 -9.628844447433948517e-03 -3.893544375896453857e-01 -4.096955955028533936e-01 -7.655537128448486328e-02
3.592782020568847656e-01 1.137611791491508484e-01 1.150005534291267395e-01 -2.199782058596611023e-02 1.039678230881690979e-02 1.657857745885848999e-01 3.333427906036376953e-01 -2.063872218132019043e-01 -1.133643612265586853e-01 -1.522731631994247437e-01 -8.442445658147335052e-03 -6.991854310035705566e-02 -1.548078805208206177e-01 2.347512692213058472e-01 2.023438960313796997e-01 2.523455321788787842e-01 8.771672099828720093e-02 -1.884802281856536865e-01 -9.310734272003173828e-02 1.565761566162109375e-01 6.730483472347259521e-02 2.229219973087310791e-01 4.296575486660003662e-02 -6.616400927305221558e-02 2.921176515519618988e-02 1.040680855512619019e-01 2.886249125003814697e-01 3.658206164836883545e-01 -3.354831784963607788e-02 -1.258445531129837036e-01 -2.039229720830917358e-01 -1.185648813843727112e-01
-6.093093007802963257e-02 4.270931333303451538e-02 2.824679017066955566e-01 6.173464283347129822e-02 -1.692380942404270172e-02 2.667989134788513184e-01 7.709173858165740967e-02 -1.787358671426773071e-01 -2.843653857707977295e-01 3.419914096593856812e-02 -3.254460915923118591e-02 -1.430712044239044189e-01 -1.127031818032264709e-01 2.494669705629348755e-01 -1.305348575115203857e-01 4.383541271090507507e-02 -1.090082079172134399e-01 -1.389809101819992065e-01 -2.296935766935348511e-01 1.345438659191131592e-01 -7.205377798527479172e-03 2.296150177717208862e-01 1.207283064723014832e-01 1.041964292526245117e-01 -2.387634366750717163e-01 1.205608099699020386e-01 5.141950845718383789e-01 1.432369202375411987e-01 -2.233179472386837006e-02 -2.471993863582611084e-01 -5.653137341141700745e-02 -5.022651702165603638e-02
-9.856341034173965454e-02 1.834161430597305298e-01 3.764889668673276901e-03 2.514333128929138184e-01 3.739095628261566162e-01 -4.191677644848823547e-02 1.886349730193614960e-02 -7.073094695806503296e-02 -1.348227709531784058e-01 1.839601695537567139e-01 -3.166221082210540771e-01 9.088703244924545288e-02 2.567731542512774467e-03 2.224064320325851440e-01 4.042677208781242371e-02 -1.504273712635040283e-01 -2.443185001611709595e-01 -9.417964518070220947e-02 -4.665157198905944824e-02 9.353460371494293213e-02 3.200291395187377930e-01 -1.819493919610977173e-01 -2.114196717739105225e-01 -5.104102939367294312e-02 -8.070003986358642578e-02 -1.265306174755096436e-01 3.876228630542755127e-01 1.930901259183883667e-01 1.590389385819435120e-02 6.495359539985656738e-02 -1.761041730642318726e-01 6.608917564153671265e-02
4.613391309976577759e-02 3.837373852729797363e-01 7.546015083789825439e-02 1.177200302481651306e-01 1.432824581861495972e-01 -1.265974193811416626e-01 3.009400069713592529e-01 -3.411022722721099854e-01 5.004752799868583679e-02 -8.572334796190261841e-02 2.245586812496185303e-01 -2.680784836411476135e-02 -2.374202311038970947e-01 1.865721940994262695e-01 1.251550614833831787e-01 1.558402925729751587e-01 3.047175705432891846e-01 1.073172092437744141e-01 -1.626434028148651123e-01 -1.447689384222030640e-01 1.195620596408843994e-01 1.519716978073120117e-01 6.241567432880401611e-02 6.319375336170196533e-02 -1.903018802404403687e-01 -1.627192199230194092e-01 2.061470299959182739e-01 2.450311928987503052e-01 -7.198353298008441925e-03 -4.598879069089889526e-02 -1.669071763753890991e-01 5.614489689469337463e-02
8.824935182929039001e-03 1.866995841264724731e-01 1.594625562429428101e-01 4.150814712047576904e-01 2.157382816076278687e-01 -1.935485154390335083e-01 2.123203128576278687e-01 -8.389703929424285889e-02 -4.176857173442840576e-01 4.459060356020927429e-02 1.247886046767234802e-01 -4.573686793446540833e-02 9.236330538988113403e-02 3.327398896217346191e-01 -6.323076784610748291e-02 7.752749323844909668e-02 3.325150907039642334e-02 6.914054602384567261e-02 1.345850825309753418e-01 2.484788373112678528e-02 -1.940530724823474884e-02 1.075840443372726440e-01 8.869770169258117676e-02 6.245313957333564758e-02 -1.289938241243362427e-01 2.034722864627838135e-01 5.533202737569808960e-02 2.774570286273956299e-01 -3.229569494724273682e-01 -6.581921130418777466e-03 -1.130644455552101135e-01 6.561113893985748291e-02
5.357458069920539856e-02 3.063217364251613617e-02 8.981262147426605225e-02 4.209895804524421692e-02 -2.258504042401909828e-03 -2.076251208782196045e-01 1.548099964857101440e-01 -3.250868022441864014e-01 3.604627400636672974e-02 6.344812363386154175e-02 -4.077817872166633606e-02 -6.206973455846309662e-03 3.003389574587345123e-02 -5.351643543690443039e-03 1.141146570444107056e-01 6.180263310670852661e-02 -1.993751376867294312e-01 -8.226336538791656494e-02 2.407287806272506714e-02 2.880373597145080566e-01 -9.112275391817092896e-02 2.384347021579742432e-01 -9.652538597583770752e-02 5.214623734354972839e-02 -1.183926910161972046e-01 2.585657872259616852e-02 5.075777173042297363e-01 1.523021757602691650e-01 8.802646398544311523e-02 -2.916544377803802490e-01 -4.212124645709991455e-01 -1.256673783063888550e-01
1.358769536018371582e-01 2.072429060935974121e-01 1.931120008230209351e-01 1.456340253353118896e-01 1.973817497491836548e-02 -1.164922341704368591e-01 7.261029630899429321e-02 -6.296588480472564697e-02 -1.765091270208358765e-01 2.933090627193450928e-01 -4.928724467754364014e-02 -6.183824688196182251e-02 2.713266611099243164e-01 2.419917583465576172e-01 -1.207033987157046795e-03 1.104450374841690063e-01 -1.140380203723907471e-01 -2.624939382076263428e-01 -1.450915336608886719e-01 1.396735310554504395e-01 7.293348014354705811e-02 2.112240493297576904e-01 6.572411954402923584e-02 1.452997530577704310e-04 -2.708548214286565781e-03 -4.075594842433929443e-01 3.648109436035156250e-01 1.965109631419181824e-02 -3.984747827053070068e-02 -1.961515471339225769e-02 -2.819709777832031250e-01 1.768747419118881226e-01
9.798001497983932495e-02 1.488806456327438354e-01 1.799868047237396240e-01 6.469562649726867676e-02 -1.831638365983963013e-01 3.071238100528717041e-02 3.175128996372222900e-01 -3.306545615196228027e-01 -2.232901155948638916e-01 1.328714787960052490e-01 6.712605059146881104e-02 -2.025821805000305176e-01 -1.148972138762474060e-01 -1.203394159674644470e-01 1.330607943236827850e-02 2.105245739221572876e-01 -5.500003695487976074e-02 -1.015448868274688721e-01 -2.435163408517837524e-01 1.248520612716674805e-01 3.069683350622653961e-02 -1.421012580394744873e-01 -4.778496921062469482e-02 1.213220581412315369e-01 -2.840631008148193359e-01 -2.850182354450225830e-01 3.197197020053863525e-01 -1.360413734801113605e-03 -3.972471132874488831e-02 -1.617547273635864258e-01 -2.027893513441085815e-01 2.059058994054794312e-01
-2.565744519233703613e-01 -1.604766994714736938e-01 -1.963915117084980011e-02 4.502102360129356384e-02 2.957380414009094238e-01 -5.882075428962707520e-02 8.270166814327239990e-02 -1.599224507808685303e-01 -9.048940613865852356e-03 8.412174880504608154e-02 -2.547774612903594971e-01 -4.089399874210357666e-01 -3.618759214878082275e-01 -1.305637657642364502e-01 -1.674388647079467773e-01 8.602865040302276611e-02 -5.192264914512634277e-02 -8.504775911569595337e-02 -2.088552564382553101e-01 -1.294315308332443237e-01 2.881446182727813721e-01 -2.401670441031455994e-02 1.482258737087249756e-01 2.350848517380654812e-04 -1.019994076341390610e-02 -8.865647763013839722e-02 2.962931096553802490e-01 1.652541607618331909e-01 -1.395348608493804932e-01 -1.480688899755477905e-01 -1.393713951110839844e-01 -1.305392384529113770e-02
-5.943014472723007202e-02 -7.716911286115646362e-02 1.811958998441696167e-01 3.161570131778717041e-01 1.123481318354606628e-01 -2.445509433746337891e-01 3.113043010234832764e-01 -3.985678255558013916e-01 -7.131396979093551636e-02 -5.066196247935295105e-02 2.343325316905975342e-02 2.068029940128326416e-01 -2.470579743385314941e-01 1.241631209850311279e-01 1.426050961017608643e-01 -4.292064346373081207e-03 -9.316700696945190430e-02 -1.485418528318405151e-01 -1.259857863187789917e-01 2.682794351130723953e-03 1.281815581023693085e-02 1.516159921884536743e-01 -1.985083222389221191e-01 2.067274004220962524e-01 -3.083770573139190674e-01 7.262387126684188843e-02 1.807546764612197876e-01 7.903155684471130371e-02 -2.187883853912353516e-01 -5.445148423314094543e-02 1.423127502202987671e-01 1.395034790039062500e-01
-4.019812047481536865e-01 2.624822035431861877e-02 6.918415427207946777e-02 2.921097725629806519e-02 1.150301992893218994e-01 -2.122110873460769653e-01 2.095442563295364380e-01 -1.068705767393112183e-01 -4.553890321403741837e-03 -8.579726517200469971e-02 -3.444666042923927307e-02 -1.394415553659200668e-02 -2.162417173385620117e-01 3.050551712512969971e-01 -3.060300648212432861e-01 2.309091761708259583e-02 3.752908408641815186e-01 -1.239691376686096191e-01 -1.412006467580795288e-01 2.248081415891647339e-01 -6.287162750959396362e-02 -7.512123137712478638e-02 -1.260438263416290283e-01 2.849807403981685638e-02 -1.364615559577941895e-02 -2.687647938728332520e-01 2.113459259271621704e-01 1.964500397443771362e-01 1.625703722238540649e-01 -1.796391457319259644e-01 -8.395769447088241577e-02 -3.612844645977020264e-02
-2.028372585773468018e-01 2.532357871532440186e-01 -1.271360963582992554e-01 2.214709483087062836e-02 3.745054081082344055e-02 -2.543491423130035400e-01 1.665340363979339600e-01 4.370301589369773865e-02 -6.713976711034774780e-02 -1.124261841177940369e-01 7.553490996360778809e-02 -1.089779213070869446e-01 -1.942306905984878540e-01 1.907725930213928223e-01 -2.453693002462387085e-01 2.717119641602039337e-02 2.501105703413486481e-02 -1.972081512212753296e-01 -4.139897227287292480e-01 1.458040922880172729e-01 -2.555523812770843506e-01 1.035338453948497772e-02 -2.155798077583312988e-01 -7.355901598930358887e-02 1.864509284496307373e-02 -8.373539894819259644e-02 1.720613688230514526e-01 4.134546220302581787e-01 -1.444263570010662079e-02 -2.003608494997024536e-01 5.576370656490325928e-02 1.082002744078636169e-01
1.340053379535675049e-01 1.471525281667709351e-01 1.217590272426605225e-01 1.357948333024978638e-01 -9.638588875532150269e-02 -1.537339985370635986e-01 1.765970289707183838e-01 -2.933427393436431885e-01 -1.568554900586605072e-02 9.396234899759292603e-02 -1.264588832855224609e-01 -1.702546030282974243e-01 -1.862868666648864746e-01 -8.652812987565994263e-02 -3.843941166996955872e-02 -2.684197202324867249e-02 -1.808983832597732544e-01 -5.456542596220970154e-02 -3.095719814300537109e-01 1.421025246381759644e-01 5.824435129761695862e-02 8.615859597921371460e-02 1.995115429162979126e-01 -6.275241822004318237e-02 -2.575065791606903076e-01 -9.140098094940185547e-02 1.889092773199081421e-01 9.228505194187164307e-02 1.215702742338180542e-01 -3.816458582878112793e-01 -4.391565322875976562e-01 -8.636776357889175415e-03
-2.816638164222240448e-02 1.821850240230560303e-01 -1.510795354843139648e-01 3.137024119496345520e-02 1.027214899659156799e-01 -4.862380027770996094e-02 4.635435715317726135e-02 -3.613457083702087402e-01 1.033317018300294876e-02 1.169256791472434998e-01 -6.749746948480606079e-02 -3.030562400817871094e-01 -5.595522373914718628e-02 1.440020799636840820e-01 -2.600941956043243408e-01 7.224174588918685913e-02 1.841450482606887817e-01 -2.738886475563049316e-01 3.904884681105613708e-02 8.350631594657897949e-02 2.040744572877883911e-01 -1.275422573089599609e-01 1.462987065315246582e-02 -1.778155714273452759e-01 -2.084387699142098427e-03 1.308592408895492554e-01 1.582939624786376953e-01 3.591696321964263916e-01 -1.640314757823944092e-01 -1.926436573266983032e-01 -3.546904921531677246e-01 -1.465543657541275024e-01
9.195073507726192474e-03 1.571345031261444092e-01 2.066547125577926636e-01 3.318352699279785156e-01 7.638997863978147507e-03 -8.210469037294387817e-03 9.329789318144321442e-03 9.916824847459793091e-02 -3.595098853111267090e-01 5.213559418916702271e-02 7.414127886295318604e-02 -2.612564265727996826e-01 -9.628579765558242798e-02 2.501852996647357941e-02 -1.751518696546554565e-01 2.222517430782318115e-01 -1.377419531345367432e-01 -8.467262238264083862e-02 -3.687169030308723450e-02 1.410454511642456055e-01 1.120532676577568054e-01 2.256641983985900879e-01 -1.398007422685623169e-01 -5.947044864296913147e-02 -3.270590603351593018e-01 8.717640489339828491e-02 -8.447041362524032593e-02 1.833097636699676514e-01 6.070046126842498779e-02 -7.830399274826049805e-02 -4.214668571949005127e-01 1.998890787363052368e-01
-1.324457526206970215e-01 1.484778672456741333e-01 -1.282780170440673828e-01 1.445276141166687012e-01 -2.836189977824687958e-02 -2.675595879554748535e-01 1.602514684200286865e-01 -3.999792635440826416e-01 -7.457441836595535278e-02 -9.709855169057846069e-02 1.854647397994995117e-01 -2.329172007739543915e-02 -1.189575567841529846e-01 1.353197097778320312e-01 -6.975411670282483101e-04 -7.343676686286926270e-02 3.951053693890571594e-02 1.930008381605148315e-01 -1.692278683185577393e-01 7.040405273437500000e-02 2.943723201751708984e-01 4.391920268535614014e-01 3.136890381574630737e-02 -5.621884390711784363e-02 -2.056015878915786743e-01 -2.254244089126586914e-01 3.783791512250900269e-02 3.256967365741729736e-01 -5.779159441590309143e-02 -2.819959074258804321e-02 4.691430926322937012e-02 1.191593259572982788e-01
-2.433079481124877930e-01 2.631910443305969238e-01 -7.318460196256637573e-02 7.602892071008682251e-02 3.985155373811721802e-02 -2.432097345590591431e-01 -1.319763343781232834e-02 -4.246024787425994873e-01 -2.997662127017974854e-01 -6.675471365451812744e-02 3.209545314311981201e-01 -3.672337159514427185e-02 -2.782047986984252930e-01 1.598141938447952271e-01 1.468641459941864014e-01 -3.494002670049667358e-02 -3.220119513571262360e-03 1.739977449178695679e-01 -1.257849186658859253e-01 8.541805297136306763e-02 5.579905584454536438e-02 3.294496536254882812e-01 9.054160118103027344e-02 -4.943982139229774475e-02 -7.211344689130783081e-02 -1.295878738164901733e-01 1.314768791198730469e-01 2.034557014703750610e-01 -1.209085211157798767e-01 9.024035930633544922e-02 -6.903878599405288696e-02 1.043621003627777100e-01
-2.729108929634094238e-01 3.657866641879081726e-02 2.101770341396331787e-01 -6.977047771215438843e-02 5.216586217284202576e-02 -9.078074991703033447e-02 2.529995143413543701e-01 -1.232483685016632080e-01 -3.094544410705566406e-01 -1.077567860484123230e-01 -2.443793267011642456e-01 2.141597568988800049e-01 1.019397974014282227e-01 2.682649195194244385e-01 1.195310428738594055e-01 2.630994319915771484e-01 2.967011332511901855e-01 -1.723178029060363770e-01 -1.041488125920295715e-01 7.839623838663101196e-02 2.449902296066284180e-01 7.308604568243026733e-02 -6.029522046446800232e-02 -4.631645232439041138e-02 1.481399536132812500e-01 -8.359671384096145630e-02 4.499605298042297363e-02 1.579203158617019653e-01 -2.746074199676513672e-01 -1.854578107595443726e-01 -1.804210543632507324e-01 4.515263810753822327e-02
-1.913119852542877197e-01 -1.264977306127548218e-01 7.629332691431045532e-02 1.916389167308807373e-01 3.679732084274291992e-01 -9.256517142057418823e-02 1.724878102540969849e-01 -2.061019390821456909e-01 1.269643846899271011e-02 -3.192897513508796692e-02 -3.896000608801841736e-02 9.547178447246551514e-02 7.563465088605880737e-02 7.415217906236648560e-02 1.879854947328567505e-01 8.865009248256683350e-02 -7.430975139141082764e-02 -1.285976823419332504e-02 -2.258822172880172729e-01 1.770084053277969360e-01 1.379302889108657837e-02 -3.784763440489768982e-02 1.420017797499895096e-02 8.552777767181396484e-02 -4.564260244369506836e-01 -1.182652264833450317e-02 8.114226907491683960e-02 2.978221178054809570e-01 -1.877655833959579468e-01 -2.924690246582031250e-01 4.105801135301589966e-02 3.146610260009765625e-01
-1.618810147047042847e-01 -1.011900976300239563e-01 -7.069979328662157059e-03 1.584285199642181396e-01 -4.348285123705863953e-02 3.646813100203871727e-03 1.188196614384651184e-01 -2.302360534667968750e-01 -3.627301156520843506e-01 2.491833120584487915e-01 -2.736363708972930908e-01 -1.506014764308929443e-01 1.731964200735092163e-01 -1.645649224519729614e-02 -1.138880848884582520e-01 5.218498036265373230e-02 3.030730411410331726e-02 -2.077775150537490845e-01 2.899554744362831116e-02 5.387254431843757629e-02 -3.282166123390197754e-01 2.075191289186477661e-01 -1.677333191037178040e-02 -1.101362779736518860e-01 -5.174496769905090332e-02 -3.271121084690093994e-01 2.893706560134887695e-01 2.608300745487213135e-01 -1.567220389842987061e-01 -6.352744251489639282e-02 1.020353659987449646e-01 1.438716948032379150e-01
-6.286093499511480331e-03 3.515310585498809814e-01 1.203770041465759277e-01 3.545096218585968018e-01 -6.597996503114700317e-02 -1.804819256067276001e-01 -8.943022787570953369e-02 -1.656319797039031982e-01 -3.335196375846862793e-01 1.876875944435596466e-02 -5.256061628460884094e-02 -2.492368370294570923e-01 2.026077359914779663e-03 1.111186444759368896e-01 -2.801271677017211914e-01 2.906732857227325439e-01 -6.254790723323822021e-02 5.494323372840881348e-02 -2.984991669654846191e-02 -4.535072669386863708e-02 3.081113696098327637e-01 -6.112050637602806091e-02 -1.513584852218627930e-01 5.357535555958747864e-02 -7.443241029977798462e-02 3.489707782864570618e-02 -1.720352284610271454e-02 2.537106275558471680e-01 3.281978890299797058e-02 7.570694386959075928e-02 -7.957770675420761108e-02 3.052637875080108643e-01
-1.688946783542633057e-01 2.200453579425811768e-01 2.907507307827472687e-02 1.986564397811889648e-01 4.000036120414733887e-01 5.216439720243215561e-03 2.141834050416946411e-01 -2.002028524875640869e-01 -2.662058472633361816e-01 -2.007026039063930511e-02 -9.583471715450286865e-02 3.609369322657585144e-02 -7.613523304462432861e-02 6.470438092947006226e-02 7.194250822067260742e-02 -8.587516099214553833e-02 -2.030318677425384521e-01 -5.147080495953559875e-02 -1.514588147401809692e-01 -6.295547634363174438e-02 4.091534912586212158e-01 -1.650133579969406128e-01 -1.274961382150650024e-01 5.201582983136177063e-02 -2.516126334667205811e-01 -1.183093264698982239e-01 2.127203196287155151e-01 3.094893693923950195e-01 -2.933560125529766083e-02 1.627128869295120239e-01 -1.821072399616241455e-02 4.573503509163856506e-02
-6.408783048391342163e-02 1.966698020696640015e-01 3.718366101384162903e-02 4.899231493473052979e-01 1.486540883779525757e-01 -2.547729574143886566e-02 8.550120145082473755e-02 -1.421659141778945923e-01 -2.529742717742919922e-01 6.416755169630050659e-02 -5.459970980882644653e-02 -3.177366256713867188e-01 1.310021281242370605e-01 -1.306285709142684937e-01 -2.922528050839900970e-02 -2.528110891580581665e-02 2.291628904640674591e-02 -2.915832698345184326e-01 8.733718842267990112e-02 3.326958417892456055e-01 1.823457926511764526e-01 1.876649856567382812e-01 2.136816382408142090e-01 -1.669074892997741699e-01 7.700289133936166763e-03 -1.116792391985654831e-02 -1.548706367611885071e-02 1.198999676853418350e-02 -8.798614144325256348e-02 -2.488916218280792236e-01 -8.039016276597976685e-02 1.876242160797119141e-01
-9.020554274320602417e-02 1.104580312967300415e-01 3.815927729010581970e-02 2.141597867012023926e-01 1.550256609916687012e-01 -1.988118588924407959e-01 1.322146654129028320e-01 6.121983006596565247e-02 -4.501660540699958801e-02 3.007154911756515503e-02 5.384683609008789062e-02 -1.045711413025856018e-01 -9.894507378339767456e-02 -1.849577277898788452e-01 1.779371052980422974e-01 1.432535350322723389e-01 -1.050671264529228210e-01 -1.299927681684494019e-01 -1.493962109088897705e-01 -1.840679347515106201e-01 -8.857887983322143555e-02 3.463543485850095749e-03 2.058474272489547729e-01 -3.485674411058425903e-02 -6.003870442509651184e-02 -3.824745118618011475e-01 1.702006459236145020e-01 4.422290027141571045e-01 -1.998214721679687500e-01 4.887718334794044495e-02 -4.112215638160705566e-01 1.147817522287368774e-01
-4.804915189743041992e-02 4.892618209123611450e-02 2.270283550024032593e-01 -6.843438744544982910e-02 -1.777052432298660278e-01 -2.662328630685806274e-02 2.207784652709960938e-01 -2.531619966030120850e-01 -5.616498738527297974e-02 -5.313282087445259094e-02 -1.603294461965560913e-01 -1.174476668238639832e-01 6.460724771022796631e-02 1.658099889755249023e-01 -2.424791008234024048e-01 1.433691680431365967e-01 1.154131367802619934e-01 -2.699340283870697021e-01 2.636049315333366394e-02 4.250283539295196533e-01 1.550572365522384644e-01 -1.400095373392105103e-01 -1.497347354888916016e-01 8.907803148031234741e-02 -3.163628280162811279e-01 -1.905309259891510010e-01 3.025087714195251465e-01 1.893445104360580444e-01 -3.797426447272300720e-02 -9.417393058538436890e-02 -1.395914852619171143e-01 -4.877590760588645935e-02
-3.353096246719360352e-01 -2.254776097834110260e-02 1.624951362609863281e-01 2.370298355817794800e-01 1.565784364938735962e-01 4.004243388772010803e-02 3.408494889736175537e-01 1.042522303760051727e-02 -1.381995677947998047e-01 -2.407908141613006592e-01 -2.196932137012481689e-01 9.337916225194931030e-02 -2.331381663680076599e-02 2.197150439023971558e-01 1.746311597526073456e-02 -3.610659390687942505e-02 2.644026875495910645e-01 -2.379655390977859497e-01 -4.278258234262466431e-02 1.236135885119438171e-01 2.305715531110763550e-01 -9.754777699708938599e-02 -1.098529398441314697e-01 5.928980559110641479e-02 -2.444585412740707397e-02 1.345566958189010620e-01 7.762522250413894653e-02 2.061616480350494385e-01 -1.513273417949676514e-01 -3.149695098400115967e-01 -2.572996914386749268e-01 1.113090850412845612e-02
-1.361640244722366333e-01 -1.215123105794191360e-02 1.303282380104064941e-01 1.974500156939029694e-02 9.555003792047500610e-02 -8.439759910106658936e-02 2.346244603395462036e-01 -8.774783462285995483e-02 -2.346558123826980591e-01 1.553399264812469482e-01 -2.280141264200210571e-01 -2.112725228071212769e-01 3.811643645167350769e-02 1.752749234437942505e-01 2.212763875722885132e-01 7.454261928796768188e-02 9.653647243976593018e-02 -9.492553025484085083e-02 -5.495743453502655029e-02 5.857022479176521301e-02 1.718409508466720581e-01 4.672997295856475830e-01 1.303989142179489136e-01 -9.019073843955993652e-02 1.937982439994812012e-01 -1.552629917860031128e-01 3.209379613399505615e-01 -1.027163118124008179e-01 -2.726121544837951660e-01 -2.196406275033950806e-01 -1.597974747419357300e-01 -3.595168516039848328e-02
-2.735604047775268555e-01 -9.004845470190048218e-02 8.544456213712692261e-02 5.024594441056251526e-02 4.150286912918090820e-01 2.569213509559631348e-02 1.292051821947097778e-01 5.854109302163124084e-03 -2.103013396263122559e-01 5.672771483659744263e-02 -1.393451690673828125e-01 -3.461177647113800049e-01 -3.237732918933033943e-03 -5.390741676092147827e-02 -1.896658688783645630e-01 1.026511043310165405e-01 -7.466178387403488159e-02 1.041196510195732117e-01 4.244310036301612854e-02 1.735088601708412170e-02 1.535362154245376587e-01 -2.841463126242160797e-02 1.556641310453414917e-01 -1.803209446370601654e-02 7.809494435787200928e-02 -4.547052681446075439e-01 3.295391798019409180e-01 1.635516434907913208e-01 2.978554926812648773e-02 -2.520128488540649414e-01 -5.658862181007862091e-03 3.770327568054199219e-02
[truncated: 3,273,709 more chars]
