# Supplementary material for: The Language of Innovation
Source: PLoS One. 2020 Apr 30;15(4):e0230107. doi: 10.1371/journal.pone.0230107 (PMC7194493; doi:10.1371/journal.pone.0230107)
Supplement: S4 File — (GZ) [file pone.0230107.s004.tar.gz › 1982-1986/V2Run_17_VS_4500_embeddings1982-1986ED32.txt]

-1.972849667072296143e-01 6.255576014518737793e-02 -4.684672132134437561e-02 2.122740298509597778e-01 -2.040853053331375122e-01 6.638506427407264709e-03 2.070434987545013428e-01 2.983842045068740845e-02 -2.050088718533515930e-02 7.119507342576980591e-02 -2.512672841548919678e-01 3.045535683631896973e-01 3.402538001537322998e-01 1.525951623916625977e-01 8.737193793058395386e-02 -1.097842678427696228e-01 -3.349600136280059814e-01 -6.419523060321807861e-02 1.722562164068222046e-01 3.784548863768577576e-02 1.579473763704299927e-01 2.908158600330352783e-01 5.079151690006256104e-02 -9.766709804534912109e-02 -3.202410787343978882e-02 -5.254969000816345215e-02 3.906035721302032471e-01 -9.402050077915191650e-02 -2.400277107954025269e-01 4.151375498622655869e-03 -1.088607907295227051e-01 -2.437380142509937286e-02
-9.387987107038497925e-02 1.956993937492370605e-01 -4.787015914916992188e-02 8.368720300495624542e-03 -5.882862955331802368e-03 -3.046631515026092529e-01 -1.034287512302398682e-01 1.867640018463134766e-01 -1.352325528860092163e-01 2.466891109943389893e-01 -3.730557262897491455e-01 2.244696766138076782e-01 -1.082087755203247070e-01 4.520865529775619507e-02 9.489639103412628174e-02 -2.438731864094734192e-02 -1.691921949386596680e-01 -8.182347565889358521e-02 1.891382038593292236e-01 2.347578853368759155e-01 -2.374272048473358154e-01 9.823921322822570801e-02 -2.433248758316040039e-01 -1.565586477518081665e-01 -9.728047996759414673e-02 -1.009223908185958862e-01 2.669610679149627686e-01 1.627451181411743164e-01 -2.085839509963989258e-01 2.826425991952419281e-02 -1.054934635758399963e-01 -2.669397592544555664e-01
5.561335012316703796e-02 5.359155684709548950e-02 1.409697234630584717e-01 4.680503532290458679e-02 1.363803744316101074e-01 -2.405600398778915405e-01 -8.733686991035938263e-03 1.251866668462753296e-01 1.990063339471817017e-01 2.454517483711242676e-01 -1.276200264692306519e-01 4.419729411602020264e-01 1.152357533574104309e-01 -1.046225875616073608e-01 2.339080572128295898e-01 2.064106911420822144e-01 1.141284331679344177e-01 1.513785272836685181e-01 -1.449943147599697113e-02 1.402736008167266846e-01 -2.349222004413604736e-01 -2.583953440189361572e-01 -2.173625305294990540e-02 -3.032891154289245605e-01 -8.759301155805587769e-02 -1.431217789649963379e-01 9.162610769271850586e-02 1.983415335416793823e-02 -2.773581445217132568e-01 -1.044929474592208862e-01 -2.201101332902908325e-01 5.704182386398315430e-02
-1.045300886034965515e-01 1.011368818581104279e-02 2.207456678152084351e-01 2.587073743343353271e-01 -4.133115336298942566e-02 -3.815311491489410400e-01 -1.152865514159202576e-01 1.644394397735595703e-01 1.400019973516464233e-01 1.844892799854278564e-01 -3.404353931546211243e-02 8.757936209440231323e-02 1.073995530605316162e-01 1.322807669639587402e-01 -3.393343836069107056e-02 2.653705887496471405e-02 -1.107332259416580200e-01 2.169921845197677612e-01 2.299588769674301147e-01 -3.464729711413383484e-02 -2.631789445877075195e-01 2.765308320522308350e-01 1.261267066001892090e-02 -2.113179862499237061e-01 -1.008223742246627808e-01 -3.141028583049774170e-01 1.312253326177597046e-01 -5.597880855202674866e-02 -2.497125566005706787e-01 -1.878009885549545288e-01 -3.856403008103370667e-02 -2.451223433017730713e-01
-2.766384184360504150e-01 -1.239474043250083923e-01 -1.428079307079315186e-01 2.005551606416702271e-01 1.102825999259948730e-01 -3.882450461387634277e-01 6.666579097509384155e-02 -6.006990745663642883e-02 1.439476013183593750e-01 2.334582954645156860e-01 1.264228671789169312e-01 2.625116705894470215e-01 7.646211306564509869e-04 -1.876787841320037842e-01 5.691137537360191345e-02 -6.412738561630249023e-02 -8.003995567560195923e-02 5.146042630076408386e-02 2.325248271226882935e-01 6.905302405357360840e-02 -2.711195051670074463e-01 3.494871258735656738e-01 1.112807467579841614e-01 -8.871002495288848877e-02 -2.466492652893066406e-01 -2.619543112814426422e-02 1.066489890217781067e-01 -1.809629052877426147e-02 -2.387467771768569946e-01 -2.290274798870086670e-01 -5.932331830263137817e-02 -6.214133277535438538e-02
-2.241934984922409058e-01 2.397580444812774658e-01 -5.119540542364120483e-02 1.873619258403778076e-01 -1.661402285099029541e-01 -3.121179044246673584e-01 -1.084087342023849487e-01 5.074502155184745789e-02 1.050564795732498169e-01 3.557079434394836426e-01 -1.141424924135208130e-01 2.581925690174102783e-01 3.615009412169456482e-02 1.871321201324462891e-01 8.002223819494247437e-02 -1.076278239488601685e-01 -3.227823078632354736e-01 1.568358242511749268e-01 -1.853916198015213013e-01 8.864291757345199585e-02 -5.485197156667709351e-02 1.525168716907501221e-01 -3.395839408040046692e-02 -1.082018390297889709e-01 -2.013667523860931396e-01 -1.029006242752075195e-01 2.905975580215454102e-01 1.796476095914840698e-01 -1.513753980398178101e-01 -2.060079127550125122e-01 -1.596018485724925995e-02 -8.270248072221875191e-04
-4.523285105824470520e-02 -3.704250231385231018e-02 -2.986630201339721680e-01 2.848073840141296387e-01 -1.742769330739974976e-01 -1.699190437793731689e-01 -1.193075329065322876e-01 1.690827012062072754e-01 -5.760206375271081924e-03 -2.071643806993961334e-02 1.847795695066452026e-01 4.154613614082336426e-01 -1.497223824262619019e-01 -2.027588933706283569e-01 1.804603934288024902e-01 9.903132915496826172e-02 -1.547957863658666611e-02 1.976627558469772339e-01 -7.263313978910446167e-02 8.294989913702011108e-02 -1.342236101627349854e-01 1.320653706789016724e-01 -3.462769389152526855e-01 -9.819342941045761108e-02 -4.180711507797241211e-02 -4.083177819848060608e-02 1.963907778263092041e-01 -4.263719171285629272e-02 -2.697397172451019287e-01 1.522378716617822647e-02 -2.154467552900314331e-01 -1.771993935108184814e-01
-6.414783000946044922e-02 -3.920331597328186035e-02 2.194998562335968018e-01 2.108654230833053589e-01 -1.409798413515090942e-01 9.845314547419548035e-03 1.136715486645698547e-01 -1.866522803902626038e-02 -2.283082157373428345e-01 7.120447605848312378e-02 -8.229538053274154663e-02 3.226564228534698486e-01 3.703207373619079590e-01 2.480287402868270874e-01 1.112918034195899963e-01 1.493921577930450439e-01 -1.328307092189788818e-01 1.375272125005722046e-01 1.408286094665527344e-01 5.401998758316040039e-03 -3.035712242126464844e-01 -1.118868365883827209e-01 -1.828223764896392822e-01 -3.946852385997772217e-01 -2.831616699695587158e-01 4.120604135096073151e-03 1.967851817607879639e-02 1.150581464171409607e-01 3.463802859187126160e-02 5.045606195926666260e-02 -1.356673389673233032e-01 -2.755423635244369507e-02
-1.159467324614524841e-01 5.266871675848960876e-02 -2.209808230400085449e-01 2.866746187210083008e-01 -6.475114822387695312e-02 -2.173213362693786621e-01 1.094086095690727234e-01 -1.589799821376800537e-01 -6.186108663678169250e-02 4.263139069080352783e-01 3.036737069487571716e-02 1.562536507844924927e-01 -2.483351621776819229e-03 2.274335920810699463e-01 1.087693274021148682e-01 -8.437863737344741821e-02 -1.870611011981964111e-01 8.172897249460220337e-02 -3.919674828648567200e-02 2.024509012699127197e-02 -4.805164784193038940e-02 2.904050052165985107e-01 -2.806578413583338261e-04 -2.300949245691299438e-01 -3.531855642795562744e-01 -1.073022931814193726e-02 6.989653408527374268e-02 2.995546758174896240e-01 -1.466591209173202515e-01 -1.155930310487747192e-01 -1.765542179346084595e-01 -1.174295321106910706e-01
1.119230762124061584e-01 1.496313065290451050e-01 -2.987457998096942902e-02 6.890531629323959351e-02 -1.595584452152252197e-01 -3.631705045700073242e-01 1.119294986128807068e-01 8.354324102401733398e-02 -1.155211031436920166e-01 1.316643953323364258e-01 -9.036332368850708008e-02 1.189677417278289795e-01 -5.173683539032936096e-02 4.861961351707577705e-04 2.927947342395782471e-01 1.740505248308181763e-01 -3.937329947948455811e-01 1.672607064247131348e-01 -1.822102218866348267e-01 -1.431468408554792404e-02 -1.226111594587564468e-02 3.253917694091796875e-01 4.619297571480274200e-03 -1.394453346729278564e-01 -1.531402915716171265e-01 1.230891942977905273e-01 3.117443919181823730e-01 3.077991493046283722e-02 -3.027858734130859375e-01 7.157090585678815842e-03 -1.713885217905044556e-01 -1.055557653307914734e-01
-1.065711379051208496e-01 -2.898331917822360992e-02 -8.121929317712783813e-02 1.688711941242218018e-01 -1.154970005154609680e-01 -2.545164227485656738e-01 2.546417415142059326e-01 1.469240635633468628e-01 2.365316450595855713e-01 1.709908097982406616e-01 -5.783103033900260925e-02 1.935417056083679199e-01 1.580472141504287720e-01 8.272214233875274658e-02 2.233830839395523071e-01 -9.366944432258605957e-03 -2.428569346666336060e-01 1.361338347196578979e-01 2.439782470464706421e-01 1.340471953153610229e-01 -3.914863765239715576e-01 4.013765975832939148e-02 1.580976694822311401e-01 -1.388068050146102905e-01 -4.256764799356460571e-02 -2.245657444000244141e-01 -1.829317584633827209e-02 7.255629450082778931e-02 -2.951620221138000488e-01 1.703463196754455566e-01 -2.284333407878875732e-01 -6.462162360548973083e-03
-2.666916251182556152e-01 -6.292625516653060913e-02 2.472891956567764282e-01 1.487832665443420410e-01 1.233707964420318604e-01 3.544726222753524780e-02 1.486296504735946655e-01 1.799696236848831177e-01 -2.295660227537155151e-01 1.895854920148849487e-01 1.512714177370071411e-01 3.186498880386352539e-01 1.776078790426254272e-01 -3.230364993214607239e-02 1.975762397050857544e-01 1.562689393758773804e-01 -1.517389267683029175e-01 2.281905412673950195e-01 1.089401394128799438e-01 9.029797464609146118e-02 -2.055423147976398468e-02 2.083284705877304077e-01 -1.569716334342956543e-01 -2.730665504932403564e-01 -4.879849776625633240e-02 -1.245615109801292419e-01 9.495879709720611572e-02 -1.896516382694244385e-01 5.597782135009765625e-02 -3.176140189170837402e-01 -4.467097669839859009e-02 -2.335100471973419189e-01
-7.616772502660751343e-02 7.557325065135955811e-02 -3.555976748466491699e-01 -1.166020110249519348e-01 1.221035942435264587e-01 -3.537927269935607910e-01 -3.206999599933624268e-02 1.164866536855697632e-01 1.015645489096641541e-01 1.490940600633621216e-01 -5.633775517344474792e-02 2.523218095302581787e-01 -7.932885736227035522e-02 1.033134981989860535e-01 1.342342346906661987e-01 2.495230287313461304e-01 -8.857476711273193359e-02 1.879406273365020752e-01 -9.898799657821655273e-02 -4.302216693758964539e-02 -8.272015303373336792e-02 8.153923600912094116e-02 -1.829351484775543213e-01 -2.451482787728309631e-02 -2.495072036981582642e-01 -1.361073553562164307e-01 3.806413412094116211e-01 1.984097063541412354e-01 -2.896531224250793457e-01 1.159503385424613953e-01 -1.398985087871551514e-01 -1.131845191121101379e-01
-5.192160606384277344e-02 6.609265226870775223e-03 -7.025098800659179688e-02 2.380768954753875732e-01 -4.245620220899581909e-02 -3.537909388542175293e-01 1.671774238348007202e-01 1.572846770286560059e-01 3.766851127147674561e-02 6.347109377384185791e-02 1.113951206207275391e-01 4.453359544277191162e-01 1.143087893724441528e-01 2.706097364425659180e-01 3.563840389251708984e-01 -6.391952931880950928e-02 -8.153533190488815308e-02 5.507999658584594727e-02 6.481728702783584595e-02 3.100260794162750244e-01 6.579136848449707031e-02 2.154517471790313721e-01 1.534711122512817383e-01 -9.324832260608673096e-02 -9.851362556219100952e-02 1.409344747662544250e-02 1.149533316493034363e-01 -5.436745006591081619e-03 -5.235836841166019440e-03 -1.912155002355575562e-01 5.356182903051376343e-02 -2.584812343120574951e-01
-1.091259494423866272e-01 1.404496878385543823e-01 -9.475550614297389984e-03 2.380573153495788574e-01 1.712377220392227173e-01 -1.360201090574264526e-01 -1.034365817904472351e-01 -8.621393144130706787e-02 2.547725439071655273e-01 3.119548559188842773e-01 -1.188315600156784058e-01 3.379790484905242920e-01 -3.045737184584140778e-02 3.069712221622467041e-01 1.295710057020187378e-01 5.980691313743591309e-02 -1.005750000476837158e-01 2.636442780494689941e-01 3.710662946105003357e-02 4.652649909257888794e-02 -1.164295524358749390e-01 2.875219471752643585e-02 2.383864820003509521e-01 -7.665692269802093506e-02 -1.661264449357986450e-01 -3.156943619251251221e-01 1.014038026332855225e-01 -1.476428657770156860e-01 -2.240747660398483276e-01 1.818003654479980469e-01 -1.699672825634479523e-02 -1.907992810010910034e-01
-1.574306488037109375e-01 -4.558338224887847900e-02 1.528929471969604492e-01 1.521657705307006836e-01 2.604808807373046875e-01 -1.526535004377365112e-01 -1.111967638134956360e-01 -1.552730426192283630e-02 -5.925187095999717712e-02 1.101214736700057983e-01 5.085226148366928101e-02 -1.026923134922981262e-01 1.426675915718078613e-01 -9.535099379718303680e-03 -1.287701129913330078e-01 1.220432370901107788e-01 1.900266408920288086e-01 -2.171829640865325928e-01 -7.062470912933349609e-02 3.104125559329986572e-01 -3.507220372557640076e-02 3.786962330341339111e-01 -2.667165398597717285e-01 -2.659871280193328857e-01 -2.159227132797241211e-01 -1.145046129822731018e-01 4.378288686275482178e-01 -4.014911130070686340e-02 -2.218121103942394257e-02 1.633146218955516815e-02 1.185613647103309631e-01 5.614146217703819275e-02
7.180204987525939941e-02 6.919981539249420166e-02 -3.373242914676666260e-02 8.401118963956832886e-02 1.753443330526351929e-01 -2.588004767894744873e-01 3.345125913619995117e-02 1.010590717196464539e-01 1.335091888904571533e-01 -1.112791374325752258e-01 -4.134461656212806702e-02 3.423717021942138672e-01 2.800020575523376465e-01 -1.511072963476181030e-01 1.794560700654983521e-01 4.106519278138875961e-03 -1.717078089714050293e-01 2.162678986787796021e-01 1.220273226499557495e-01 3.897247612476348877e-01 -3.090610168874263763e-02 -9.697757661342620850e-03 -2.103120088577270508e-01 -1.472748070955276489e-01 -2.792653143405914307e-01 5.927820131182670593e-02 3.544126749038696289e-01 1.001575961709022522e-01 -1.639782190322875977e-01 1.589858531951904297e-01 8.103034645318984985e-02 -6.586012989282608032e-02
-8.671618252992630005e-02 1.487006396055221558e-01 -2.599996030330657959e-01 2.470117062330245972e-01 9.466803073883056641e-02 -4.747108221054077148e-01 4.126098379492759705e-02 4.322163760662078857e-02 -1.369144916534423828e-01 3.349220752716064453e-02 -1.278553456068038940e-01 -1.998886652290821075e-02 7.976458221673965454e-02 3.577223122119903564e-01 1.206487715244293213e-01 7.398243248462677002e-02 -1.923561394214630127e-01 2.065072022378444672e-02 -1.028800979256629944e-01 7.983587682247161865e-02 -1.210757493972778320e-01 2.393034696578979492e-01 -3.397315740585327148e-02 -2.036977857351303101e-01 -1.718878149986267090e-01 7.181370258331298828e-02 2.339530885219573975e-01 3.604519879445433617e-03 -3.176529705524444580e-01 1.280775386840105057e-02 -2.254712283611297607e-01 5.086991190910339355e-02
2.855590730905532837e-02 2.666952610015869141e-01 -1.491865366697311401e-01 2.361795306205749512e-01 1.488995701074600220e-01 -1.424338370561599731e-01 1.306736320257186890e-01 1.523489505052566528e-01 2.200448811054229736e-01 5.396291986107826233e-02 -4.107027873396873474e-02 4.068751931190490723e-01 2.308804392814636230e-01 1.560730785131454468e-01 1.697920113801956177e-01 -1.413097083568572998e-01 -3.030887246131896973e-01 5.327090993523597717e-02 1.634696125984191895e-01 -1.957504749298095703e-01 5.814727768301963806e-02 2.380953878164291382e-01 1.251164078712463379e-01 -2.363708764314651489e-01 -1.240066811442375183e-01 -3.734554722905158997e-02 1.672727763652801514e-01 -1.126989424228668213e-01 -1.384683847427368164e-01 -4.732365533709526062e-02 -1.463474929332733154e-01 -1.750064343214035034e-01
-1.219737008213996887e-01 1.273496448993682861e-01 -1.225790753960609436e-01 3.837498277425765991e-02 -2.022515684366226196e-01 -2.327994108200073242e-01 3.081331849098205566e-01 3.301666304469108582e-02 -2.910779118537902832e-01 -1.204681470990180969e-01 -2.160258740186691284e-01 9.390166401863098145e-02 1.645280122756958008e-01 9.921051561832427979e-02 -2.967801643535494804e-03 -2.057547122240066528e-02 -6.372171919792890549e-03 3.358616232872009277e-01 1.223400980234146118e-01 2.045930624008178711e-01 -7.815351337194442749e-02 1.722554415464401245e-01 -1.781501919031143188e-01 7.912431843578815460e-03 -2.132096737623214722e-01 -3.630211353302001953e-01 2.257966846227645874e-01 1.176316663622856140e-01 8.078708499670028687e-02 -1.054764315485954285e-01 -2.674051523208618164e-01 2.702301926910877228e-02
-1.770909577608108521e-01 6.718003004789352417e-02 -6.876365095376968384e-02 4.061120748519897461e-01 7.348873186856508255e-03 -7.149648666381835938e-02 3.738331794738769531e-02 4.048262238502502441e-01 1.105234548449516296e-01 -1.860297843813896179e-02 -8.008836954832077026e-02 3.200666010379791260e-01 -1.891265958547592163e-01 8.114269375801086426e-02 1.315977796912193298e-02 1.355804651975631714e-01 -2.796840071678161621e-01 1.515254378318786621e-01 9.219130873680114746e-02 1.437492072582244873e-01 -1.664851754903793335e-01 1.396468728780746460e-01 -3.090544044971466064e-01 -1.391644924879074097e-01 -1.209412664175033569e-01 -1.716151386499404907e-01 -4.507451504468917847e-02 1.297221183776855469e-01 -2.640418410301208496e-01 1.277321875095367432e-01 1.612634025514125824e-02 -4.275557119399309158e-03
-7.600488513708114624e-02 6.787091493606567383e-03 -5.237428843975067139e-02 1.373431384563446045e-01 -9.967417269945144653e-02 -4.862468838691711426e-01 -2.229157388210296631e-01 -7.870976626873016357e-02 2.659555338323116302e-02 -6.834479421377182007e-02 -2.333479970693588257e-01 5.726321041584014893e-02 -5.031582899391651154e-03 -5.404393887147307396e-04 1.557273864746093750e-01 2.022424936294555664e-01 -1.306819766759872437e-01 -1.956806480884552002e-01 -2.327114902436733246e-02 2.289772927761077881e-01 -5.521637946367263794e-02 1.486998796463012695e-01 1.108798980712890625e-01 -2.822152972221374512e-01 -6.676466763019561768e-02 2.726857783272862434e-03 3.814635574817657471e-01 -1.226568520069122314e-01 -2.634983956813812256e-01 -1.502927839756011963e-01 1.939122229814529419e-01 -1.481194347143173218e-01
6.045890226960182190e-02 -3.975872695446014404e-02 -1.017007529735565186e-01 1.751203089952468872e-01 -3.734873980283737183e-02 -2.901120185852050781e-01 -2.801902964711189270e-02 -1.990207135677337646e-01 1.761642247438430786e-01 1.497295051813125610e-01 -1.985168308019638062e-01 3.349724039435386658e-02 -6.476011872291564941e-02 1.193575412034988403e-01 -1.273441463708877563e-01 2.002703398466110229e-01 -2.938155233860015869e-01 2.069934606552124023e-01 2.401918321847915649e-01 2.652186751365661621e-01 1.512435823678970337e-02 1.497001498937606812e-01 -5.883205682039260864e-03 -1.821066439151763916e-01 -2.334614992141723633e-01 -7.837773859500885010e-02 2.356924414634704590e-01 2.115456610918045044e-01 -2.892294824123382568e-01 -3.075195550918579102e-01 -6.750478595495223999e-02 4.774057120084762573e-02
-1.257167160511016846e-01 1.893147081136703491e-01 1.467482894659042358e-01 3.958472609519958496e-01 2.428805828094482422e-02 -1.846862286329269409e-01 1.571663618087768555e-01 1.185055747628211975e-01 2.912855148315429688e-01 1.877101808786392212e-01 -2.333409637212753296e-01 2.315016984939575195e-01 7.813917845487594604e-02 1.124723404645919800e-01 1.210673525929450989e-01 2.167378365993499756e-01 1.001822948455810547e-01 -6.765280663967132568e-02 1.981894224882125854e-01 2.792306244373321533e-02 -2.807650566101074219e-01 2.991124242544174194e-02 2.249840199947357178e-01 -1.453665047883987427e-01 -6.696958094835281372e-02 -7.646406441926956177e-02 1.643675714731216431e-01 2.353803515434265137e-01 -2.416715919971466064e-01 -1.610651612281799316e-01 -6.629459559917449951e-02 2.302491478621959686e-02
-1.099246814846992493e-01 -2.850565612316131592e-01 2.310976199805736542e-02 2.725448608398437500e-01 -3.100669085979461670e-01 -3.730702996253967285e-01 8.830694854259490967e-02 -6.227349117398262024e-02 2.672408521175384521e-01 1.089414507150650024e-01 -1.847600936889648438e-02 9.877014160156250000e-02 4.796757176518440247e-02 3.230314850807189941e-01 -1.052122376859188080e-02 -2.273448742926120758e-02 -6.893045455217361450e-02 1.747497022151947021e-01 2.714358568191528320e-01 8.060222864151000977e-02 5.572140961885452271e-02 1.046630293130874634e-01 9.563944488763809204e-02 -6.253357231616973877e-02 -1.241895183920860291e-01 -2.199087738990783691e-01 3.121680915355682373e-01 -3.123315237462520599e-02 -9.102448821067810059e-02 -5.189834162592887878e-02 -1.520795822143554688e-01 -2.128168344497680664e-01
-2.257736027240753174e-01 1.268900632858276367e-01 1.045604981482028961e-02 -1.188346147537231445e-01 -2.871290445327758789e-01 -4.528561979532241821e-02 -1.555992476642131805e-02 9.580548107624053955e-02 1.426888704299926758e-01 2.748771607875823975e-01 -2.772818505764007568e-01 1.675940304994583130e-01 7.596419006586074829e-02 1.415839511901140213e-02 -5.217673722654581070e-03 3.084318339824676514e-01 1.547802537679672241e-01 -4.767955746501684189e-03 -7.636687159538269043e-02 -1.139778345823287964e-01 1.166201755404472351e-01 4.976458102464675903e-02 -2.037966400384902954e-01 -1.121823489665985107e-01 -1.890123486518859863e-01 -3.933555446565151215e-03 3.695314228534698486e-01 2.012123912572860718e-01 -1.606946885585784912e-01 -2.206409424543380737e-01 -3.289307653903961182e-01 -1.195063441991806030e-01
-1.354726999998092651e-01 1.502887159585952759e-01 1.907270699739456177e-01 1.963553577661514282e-01 -1.032830998301506042e-01 -1.141365841031074524e-01 3.660252988338470459e-01 1.241349130868911743e-01 4.267521947622299194e-02 -3.799517080187797546e-02 -3.784957528114318848e-01 1.609212011098861694e-01 1.041318569332361221e-02 -6.594369560480117798e-02 3.380607441067695618e-02 -1.283457577228546143e-01 -1.908677071332931519e-01 2.088332325220108032e-01 3.010457754135131836e-02 2.603332996368408203e-01 1.752063259482383728e-02 5.716150254011154175e-02 1.197631135582923889e-01 2.295304834842681885e-02 -2.525434494018554688e-01 -1.777050644159317017e-01 3.294413387775421143e-01 1.183523014187812805e-01 -2.654436528682708740e-01 -1.179279312491416931e-01 -2.157270610332489014e-01 -2.429180406033992767e-02
-8.542497642338275909e-03 2.072983682155609131e-01 1.594011187553405762e-01 5.477390810847282410e-02 8.796782791614532471e-02 -1.658104211091995239e-01 2.285452932119369507e-02 -4.134288802742958069e-02 3.809838593006134033e-01 2.701801359653472900e-01 5.471930280327796936e-02 3.535835146903991699e-01 9.326059371232986450e-02 -8.588064461946487427e-02 1.470638513565063477e-01 1.996953487396240234e-01 1.413223706185817719e-02 -3.204016759991645813e-02 3.165955245494842529e-01 2.530797123908996582e-01 -1.892067864537239075e-02 3.197554871439933777e-02 2.261056192219257355e-02 -1.667482703924179077e-01 5.390169471502304077e-02 -3.353633582592010498e-01 5.705143138766288757e-02 -1.725388318300247192e-02 -3.148910999298095703e-01 -4.258264601230621338e-02 -2.126950025558471680e-01 -8.367679268121719360e-02
4.313736408948898315e-02 -1.646940559148788452e-01 -3.395114839076995850e-02 3.418687582015991211e-01 -9.007549285888671875e-02 -4.327973425388336182e-01 4.271820932626724243e-02 -8.449845761060714722e-02 3.289180994033813477e-01 4.330708459019660950e-02 -2.365964651107788086e-02 1.798338592052459717e-01 2.167254984378814697e-01 -5.397413298487663269e-02 3.006645441055297852e-01 4.027076065540313721e-02 -8.948212116956710815e-02 1.402660012245178223e-01 1.221878305077552795e-01 -1.150111556053161621e-01 -1.566145718097686768e-01 5.651174113154411316e-02 -7.431536167860031128e-02 1.179231610149145126e-02 -1.877595931291580200e-01 -3.457639515399932861e-01 2.230294942855834961e-01 -4.854550585150718689e-02 -1.062316447496414185e-01 -2.864350564777851105e-02 -1.572278738021850586e-01 -1.754295974969863892e-01
-7.798634469509124756e-02 -6.748026609420776367e-02 1.393260210752487183e-01 3.483022749423980713e-01 -3.381539881229400635e-01 -2.244802266359329224e-01 1.198037415742874146e-01 -1.514556258916854858e-01 1.101846173405647278e-01 2.550681233406066895e-01 1.024699136614799500e-01 1.642782539129257202e-01 1.050548031926155090e-01 -1.117474678903818130e-02 -3.567460225895047188e-03 -1.582244038581848145e-01 -8.914785832166671753e-02 2.504186630249023438e-01 2.675098180770874023e-01 -5.546860769391059875e-02 3.545379638671875000e-02 1.747570484876632690e-01 -9.848558343946933746e-03 -3.135860860347747803e-01 -2.026600390672683716e-01 -2.193744480609893799e-01 1.865747869014739990e-01 -6.088555604219436646e-02 -2.800998091697692871e-01 9.662237018346786499e-02 -6.459659337997436523e-02 2.251353487372398376e-02
-8.906252682209014893e-02 -8.189041912555694580e-02 -2.283381074666976929e-01 4.588947594165802002e-01 -2.736557722091674805e-01 -3.250711858272552490e-01 -2.725788764655590057e-02 2.720965147018432617e-01 8.059741556644439697e-02 2.509661577641963959e-02 -1.738962084054946899e-01 1.667686700820922852e-01 2.186392843723297119e-01 7.203692942857742310e-02 -1.209593191742897034e-01 2.772090137004852295e-01 8.781676739454269409e-02 -5.936782807111740112e-02 1.737092435359954834e-01 1.032588928937911987e-01 -1.209021657705307007e-01 2.486618757247924805e-01 -2.852045558393001556e-02 -5.727579817175865173e-02 3.381126374006271362e-02 -4.630665108561515808e-02 2.523304522037506104e-02 -1.509526222944259644e-01 -1.838862001895904541e-01 -1.952868252992630005e-01 -1.230257153511047363e-01 -1.060190498828887939e-01
-8.501296490430831909e-02 1.092868223786354065e-01 -1.090721264481544495e-01 9.838970005512237549e-02 1.050749495625495911e-01 1.365087553858757019e-02 3.136452659964561462e-02 -1.282930225133895874e-01 -1.021584495902061462e-01 2.074056267738342285e-01 -6.136813014745712280e-02 2.930920422077178955e-01 1.932429224252700806e-01 7.885656505823135376e-02 1.824538260698318481e-01 3.793541789054870605e-01 -2.427164465188980103e-01 -4.146424308419227600e-02 -1.078710854053497314e-01 1.650543361902236938e-01 -4.693464040756225586e-01 1.131965592503547668e-01 -8.163911104202270508e-02 -1.271993666887283325e-01 -1.180101484060287476e-01 4.784794524312019348e-02 2.805002927780151367e-01 -2.010187655687332153e-01 2.884764038026332855e-02 -2.533527149353176355e-04 -5.267432704567909241e-02 -2.689501941204071045e-01
-1.452596485614776611e-01 7.865402102470397949e-02 -1.065873578190803528e-01 2.403217852115631104e-01 -1.378679126501083374e-01 1.614304780960083008e-01 -1.401979476213455200e-01 4.901799559593200684e-02 -1.050777807831764221e-01 -1.543270200490951538e-01 -2.849288582801818848e-01 3.155210614204406738e-01 -1.886497437953948975e-01 -1.497026719152927399e-02 7.989463955163955688e-02 2.492338865995407104e-01 1.088811829686164856e-01 1.207898929715156555e-01 -1.126658022403717041e-01 2.954511046409606934e-01 1.583771035075187683e-02 2.758950591087341309e-01 1.608382463455200195e-01 -2.303452342748641968e-01 -1.694561094045639038e-01 1.051617935299873352e-01 2.887008488178253174e-01 2.356422320008277893e-02 -1.428435891866683960e-01 -6.306573748588562012e-02 -2.151351124048233032e-01 2.012287676334381104e-01
-1.392001658678054810e-01 -9.191075712442398071e-02 -7.027881592512130737e-02 4.404589533805847168e-01 -2.127336859703063965e-01 -1.384769678115844727e-01 -1.761955171823501587e-01 1.026610098779201508e-02 1.808399856090545654e-01 1.673568189144134521e-01 3.070149756968021393e-02 2.033040225505828857e-01 1.648303270339965820e-01 -1.290549635887145996e-01 -6.443610787391662598e-02 1.413459610193967819e-02 -2.730439007282257080e-01 1.033876240253448486e-01 1.456103622913360596e-01 1.936048269271850586e-01 -1.953812539577484131e-01 6.459887325763702393e-02 -9.989146888256072998e-02 -8.591602742671966553e-02 -1.605222076177597046e-01 -5.000033974647521973e-02 1.237433925271034241e-01 -3.018262982368469238e-01 -1.786178648471832275e-01 -1.025605052709579468e-01 -3.535477221012115479e-01 1.440708190202713013e-01
-2.610684633255004883e-01 -7.045824825763702393e-02 -4.823350161314010620e-02 4.015723168849945068e-01 1.444571316242218018e-01 -9.939678758382797241e-02 7.234787195920944214e-02 -1.218141801655292511e-02 2.324447333812713623e-01 1.115123853087425232e-01 -2.082291394472122192e-01 2.389613837003707886e-01 8.514562994241714478e-02 -1.350148618221282959e-01 2.248000949621200562e-01 -2.121837586164474487e-01 1.209379807114601135e-01 1.556451022624969482e-01 -1.180292814970016479e-01 3.489709794521331787e-01 -1.896192431449890137e-01 2.275449931621551514e-01 1.512475162744522095e-01 -1.435227394104003906e-01 -3.235898166894912720e-02 4.421090707182884216e-02 2.458219230175018311e-01 -1.034222319722175598e-01 -1.367831975221633911e-01 -1.940432563424110413e-02 -5.272839218378067017e-02 -1.934843212366104126e-01
-8.147969841957092285e-02 6.608734279870986938e-02 8.409725851379334927e-04 2.122998423874378204e-02 -3.628486990928649902e-01 -2.010520845651626587e-01 -3.038457408547401428e-02 -1.464559324085712433e-02 2.240871340036392212e-01 1.872872114181518555e-01 1.172315794974565506e-02 8.136921375989913940e-02 -6.053033843636512756e-02 1.422835234552621841e-02 2.029977142810821533e-01 -6.857606023550033569e-02 -2.626135945320129395e-01 1.682933717966079712e-01 3.515492677688598633e-01 6.789594888687133789e-03 -8.954478055238723755e-02 1.765222400426864624e-01 -1.900716125965118408e-01 -1.210192739963531494e-01 -1.946027278900146484e-01 -2.511564791202545166e-01 3.354023396968841553e-01 -2.576645016670227051e-01 -2.773618996143341064e-01 1.259291078895330429e-02 -4.025996103882789612e-02 -6.386608630418777466e-02
-1.027297005057334900e-01 -1.798613518476486206e-01 -3.075542151927947998e-01 2.116747647523880005e-01 -1.929232478141784668e-01 -1.802674829959869385e-01 -8.432172983884811401e-02 3.180802240967750549e-02 1.408448666334152222e-01 9.402030706405639648e-02 1.258691698312759399e-01 2.579804062843322754e-01 2.808715105056762695e-01 7.314389199018478394e-02 -1.819803714752197266e-01 -3.687316179275512695e-02 -3.776099085807800293e-01 9.886035695672035217e-03 -8.024569600820541382e-02 1.218109875917434692e-01 -1.440141350030899048e-01 3.324317336082458496e-01 2.128653824329376221e-01 -9.814048558473587036e-02 -8.325172215700149536e-02 -1.360621452331542969e-01 2.861857712268829346e-01 -1.002311930060386658e-01 -1.855698525905609131e-01 -8.273685723543167114e-02 1.665711961686611176e-02 3.104900941252708435e-02
1.523486971855163574e-01 -6.452766805887222290e-02 1.958052162081003189e-03 1.603682190179824829e-01 -2.338275313377380371e-01 -2.085341364145278931e-01 6.791342794895172119e-02 -4.958287626504898071e-02 2.328618019819259644e-01 2.532614171504974365e-01 -1.301620248705148697e-02 3.005423843860626221e-01 1.066114380955696106e-01 1.963888853788375854e-01 -8.947589993476867676e-02 -1.845993399620056152e-01 -1.162625700235366821e-01 -2.305165305733680725e-02 2.206842601299285889e-01 -7.398519665002822876e-02 -5.280479043722152710e-02 1.762004196643829346e-01 -2.500560581684112549e-01 -1.735528260469436646e-01 -1.033846810460090637e-01 -2.534726262092590332e-01 2.658777534961700439e-01 -5.250576883554458618e-02 -4.160504341125488281e-01 2.614014409482479095e-02 -8.646256476640701294e-02 -1.282351613044738770e-01
-9.294901043176651001e-02 1.926437914371490479e-01 5.323719605803489685e-02 1.362742185592651367e-01 7.705990970134735107e-02 -1.203679591417312622e-01 -1.023312844336032867e-02 4.070239141583442688e-02 -1.355282962322235107e-01 1.007723361253738403e-01 -1.338460892438888550e-01 9.112449735403060913e-02 7.881504297256469727e-02 2.667418122291564941e-01 -1.257145106792449951e-01 -1.145428717136383057e-01 -2.025320678949356079e-01 1.209418922662734985e-01 1.884582638740539551e-01 2.760613858699798584e-01 6.605459749698638916e-02 1.537230908870697021e-01 -5.864763166755437851e-03 1.417492777109146118e-01 -6.255956739187240601e-02 -3.717391490936279297e-01 4.186682105064392090e-01 1.888390928506851196e-01 -2.665576040744781494e-01 -3.103607892990112305e-01 -1.082054674625396729e-01 -4.473717883229255676e-02
-3.081050887703895569e-02 -1.609539985656738281e-02 -1.133578550070524216e-02 3.293507397174835205e-01 -1.581435948610305786e-01 -2.400270998477935791e-01 1.158604025840759277e-01 -1.634635180234909058e-01 2.868660688400268555e-01 2.000552117824554443e-01 -8.947104215621948242e-02 9.863864630460739136e-02 5.821104347705841064e-02 8.103938400745391846e-02 2.875306308269500732e-01 5.465847998857498169e-02 -2.035282105207443237e-01 5.778339132666587830e-02 1.162809878587722778e-01 8.015657216310501099e-02 -2.164335697889328003e-01 7.079321146011352539e-02 7.505918852984905243e-03 -2.527037076652050018e-02 -2.685110867023468018e-01 -3.840135335922241211e-01 -1.777604967355728149e-02 -2.021349668502807617e-01 -1.131956875324249268e-01 -3.200898766517639160e-01 -1.386221051216125488e-01 -1.388294994831085205e-01
-3.499402850866317749e-02 2.589418888092041016e-01 -2.100350894033908844e-02 2.606977224349975586e-01 6.077022105455398560e-02 -2.394338101148605347e-01 -8.348004519939422607e-02 -2.523442208766937256e-01 1.435118913650512695e-01 1.506883352994918823e-01 5.650554969906806946e-02 2.950079441070556641e-01 -5.083768069744110107e-02 -1.188220605254173279e-01 1.369000971317291260e-01 -1.690880395472049713e-02 -1.416943669319152832e-01 -2.937937388196587563e-03 -6.318910419940948486e-02 1.222614720463752747e-01 -9.586685895919799805e-02 2.937280237674713135e-01 2.021300643682479858e-01 -3.115314543247222900e-01 -1.640572100877761841e-01 3.752826526761054993e-02 2.191996127367019653e-01 3.451451957225799561e-01 -1.533077061176300049e-01 1.072423439472913742e-02 -1.058508753776550293e-01 -2.442846745252609253e-01
-2.213965058326721191e-01 -1.165961660444736481e-02 -7.071851193904876709e-02 1.745721101760864258e-01 4.576277919113636017e-03 -4.121090099215507507e-02 2.416877597570419312e-01 5.789495073258876801e-03 3.010045588016510010e-01 8.664293587207794189e-02 -1.426399648189544678e-01 2.524189651012420654e-01 -5.668761674314737320e-03 2.306629717350006104e-01 2.017876505851745605e-01 2.203779220581054688e-01 -1.660161763429641724e-01 1.091607511043548584e-01 -1.724653989076614380e-01 3.157368004322052002e-01 -1.177300363779067993e-01 2.112434208393096924e-01 -1.563678234815597534e-01 6.293104030191898346e-03 -5.599240586161613464e-02 7.629039138555526733e-02 1.152927950024604797e-01 3.608822226524353027e-01 -1.006921753287315369e-01 -2.115192357450723648e-03 -2.010211050510406494e-01 -2.749328911304473877e-01
6.037534400820732117e-02 -1.721775531768798828e-01 -8.359850198030471802e-02 2.000284940004348755e-01 -1.163200587034225464e-01 -1.695731282234191895e-01 -1.115519329905509949e-01 2.532292902469635010e-01 1.617049425840377808e-01 2.770294547080993652e-01 -3.951106369495391846e-01 2.281767129898071289e-01 1.742880605161190033e-02 1.504989117383956909e-01 -5.284320935606956482e-02 -9.985619038343429565e-02 -1.559275668114423752e-02 -2.628754079341888428e-02 1.848565042018890381e-01 -6.498400866985321045e-02 1.199748367071151733e-01 1.668756902217864990e-01 -1.723793447017669678e-01 -1.395158916711807251e-01 -3.186126351356506348e-01 -2.596420645713806152e-01 9.487181901931762695e-02 -1.457298081368207932e-02 -1.597566157579421997e-01 -2.026869207620620728e-01 -2.105924934148788452e-01 1.849942654371261597e-01
1.372655332088470459e-01 -1.007395461201667786e-01 1.507090032100677490e-01 1.081547439098358154e-01 -2.366872429847717285e-01 -2.327169179916381836e-01 4.862398281693458557e-02 2.396068908274173737e-02 1.963115036487579346e-01 2.460968792438507080e-01 9.419859200716018677e-02 1.863839328289031982e-01 3.509752452373504639e-02 2.294469624757766724e-01 1.327445358037948608e-01 2.652014419436454773e-02 -3.010897934436798096e-01 2.011814564466476440e-01 1.212525367736816406e-01 -1.875160485506057739e-01 -8.163136243820190430e-02 1.386262178421020508e-01 1.989477081224322319e-03 -2.416538745164871216e-01 -2.280400097370147705e-01 -1.682031303644180298e-01 2.357145398855209351e-01 -1.012514457106590271e-01 -3.247980177402496338e-01 -2.009157538414001465e-01 -2.203128933906555176e-01 -5.277252569794654846e-02
3.537221625447273254e-02 -1.934931427240371704e-01 5.795533210039138794e-02 4.406642168760299683e-02 -1.654414646327495575e-02 1.798680424690246582e-01 3.626330196857452393e-01 -1.966719031333923340e-01 -1.238900572061538696e-01 1.976084560155868530e-01 1.523700207471847534e-01 8.558293431997299194e-02 -6.955113261938095093e-02 5.781409144401550293e-02 1.931074112653732300e-01 1.605551540851593018e-01 -5.490217730402946472e-02 1.149865984916687012e-01 -1.218838468194007874e-01 4.283817112445831299e-01 1.237313146702945232e-03 3.115782141685485840e-01 1.304753706790506840e-03 -7.665379345417022705e-02 -5.564056709408760071e-02 -4.106169641017913818e-01 1.323120445013046265e-01 5.839002504944801331e-02 -8.093332499265670776e-02 4.502877593040466309e-03 -1.658394038677215576e-01 -2.296926677227020264e-01
-2.140262722969055176e-01 9.730186313390731812e-02 1.252687349915504456e-02 5.641215294599533081e-02 -2.236936241388320923e-01 -1.296533644199371338e-01 -1.704141199588775635e-01 1.401425898075103760e-01 1.590685546398162842e-01 1.921122707426548004e-02 -1.967907324433326721e-02 -3.422573907300829887e-03 6.829919666051864624e-02 1.315937489271163940e-01 1.134244054555892944e-01 2.366190105676651001e-01 -1.211931928992271423e-01 -1.444972306489944458e-01 -5.502929165959358215e-02 3.370603322982788086e-01 4.908106848597526550e-02 2.188048511743545532e-01 -1.014844924211502075e-01 -4.088605046272277832e-01 1.489820182323455811e-01 1.350499689579010010e-01 2.774119079113006592e-01 2.041856944561004639e-01 -6.632571667432785034e-02 -2.091294825077056885e-01 -3.316360116004943848e-01 1.086012572050094604e-01
-7.834421843290328979e-02 -1.982193738222122192e-01 2.791284918785095215e-01 2.559840679168701172e-01 -3.148472011089324951e-01 -2.459977716207504272e-01 -1.754501163959503174e-01 -1.533183455467224121e-01 2.187034785747528076e-01 1.768016815185546875e-01 -2.862487547099590302e-02 1.221126317977905273e-01 1.280298531055450439e-01 1.217983663082122803e-01 7.461962103843688965e-02 -1.334433350712060928e-02 -1.907769590616226196e-01 5.934044346213340759e-02 2.544343769550323486e-01 -9.729146957397460938e-02 2.959666401147842407e-02 -2.212397567927837372e-02 -2.535756230354309082e-01 -2.330946475267410278e-01 -2.471631318330764771e-01 -1.401315331459045410e-01 2.869404554367065430e-01 -7.596723735332489014e-03 -1.927155405282974243e-01 -7.037120312452316284e-02 1.697566360235214233e-02 -1.605822890996932983e-01
-1.578815430402755737e-01 7.201921939849853516e-02 1.400345712900161743e-01 -9.977724403142929077e-02 -3.043748140335083008e-01 2.596215605735778809e-01 7.127056270837783813e-02 -1.102126091718673706e-01 -2.060998231172561646e-01 3.504056856036186218e-02 -6.529122591018676758e-02 3.108514547348022461e-01 -2.134156525135040283e-01 -7.526297867298126221e-02 3.582964837551116943e-01 -6.167198345065116882e-02 -2.521735727787017822e-01 -3.100774437189102173e-02 6.833631545305252075e-02 2.895145714282989502e-01 5.812951549887657166e-02 3.145052194595336914e-01 1.687954366207122803e-02 -1.324619799852371216e-01 -9.295652806758880615e-02 -2.620199620723724365e-01 2.546053230762481689e-01 -2.024003490805625916e-02 -9.945519268512725830e-02 -6.381879746913909912e-02 7.326930016279220581e-02 5.831921938806772232e-03
-1.767421513795852661e-01 2.060993015766143799e-01 -3.958097193390130997e-03 9.070067666471004486e-03 7.604247890412807465e-03 2.151128649711608887e-01 -5.765243619680404663e-02 -2.216692119836807251e-01 -1.554023027420043945e-01 5.030808970332145691e-02 -3.715894417837262154e-03 4.282555282115936279e-01 1.509648263454437256e-01 1.735556274652481079e-01 8.597049117088317871e-02 4.604625701904296875e-01 -2.026727199554443359e-01 6.995906680822372437e-02 -1.548558622598648071e-01 1.356873512268066406e-01 -2.629268467426300049e-01 2.392245084047317505e-01 -6.577515602111816406e-02 -9.882166236639022827e-02 9.007538668811321259e-03 2.761715091764926910e-02 2.184959650039672852e-01 -8.898435533046722412e-02 -1.786280274391174316e-01 -1.483163535594940186e-01 -4.819114878773689270e-02 -5.852727219462394714e-02
-5.112358182668685913e-02 1.731429845094680786e-01 1.897966954857110977e-03 2.415445446968078613e-01 6.854166835546493530e-02 -7.215418852865695953e-03 1.183731574565172195e-02 -1.371412128210067749e-01 -1.564267873764038086e-01 2.827663905918598175e-02 5.894862115383148193e-02 1.564538478851318359e-01 2.108955234289169312e-01 2.187199592590332031e-01 9.191334247589111328e-02 5.639731287956237793e-01 -2.256898283958435059e-01 6.618819665163755417e-03 -1.024610325694084167e-01 2.500634491443634033e-01 -2.535828351974487305e-01 6.415305286645889282e-02 -1.642885059118270874e-01 -4.608558118343353271e-02 -1.632407903671264648e-01 -5.102781578898429871e-04 1.804890483617782593e-01 -2.023782879114151001e-01 -5.227190256118774414e-02 -1.819764822721481323e-01 -1.438147872686386108e-01 -1.872330307960510254e-01
-3.499056994915008545e-01 -9.799910336732864380e-02 -5.124762654304504395e-02 2.581027150154113770e-01 3.647400811314582825e-02 -1.303679049015045166e-01 7.360979169607162476e-02 -3.735123574733734131e-02 3.010546863079071045e-01 2.285275980830192566e-02 -1.809985339641571045e-01 1.925918012857437134e-01 -7.493955083191394806e-03 6.491900887340307236e-03 -4.345246776938438416e-02 -8.701033145189285278e-02 1.380250602960586548e-01 1.450234502553939819e-01 2.449962049722671509e-01 3.268328905105590820e-01 1.155889630317687988e-01 2.060655802488327026e-01 -7.996006309986114502e-02 -3.202145546674728394e-02 -4.189924001693725586e-01 -4.157450422644615173e-02 9.225314110517501831e-02 2.633492052555084229e-01 -2.008072435855865479e-01 -7.752282917499542236e-02 -1.190560758113861084e-01 -1.311150342226028442e-01
-1.080192774534225464e-01 2.608519606292247772e-02 1.084835901856422424e-01 2.138081192970275879e-01 1.706038266420364380e-01 1.182187069207429886e-02 2.082661986351013184e-01 -9.265348315238952637e-02 -8.781023323535919189e-02 7.561296969652175903e-02 5.966294184327125549e-02 3.217818140983581543e-01 7.082588970661163330e-02 -8.335327357053756714e-02 6.043781340122222900e-02 2.036486864089965820e-01 -1.746710389852523804e-01 -1.413956563919782639e-02 3.465032950043678284e-02 2.026388198137283325e-01 1.816865988075733185e-02 3.154542148113250732e-01 -2.693262100219726562e-01 2.056000754237174988e-03 -1.897377520799636841e-02 2.375467121601104736e-01 2.465695291757583618e-01 -2.346105128526687622e-01 -2.480074763298034668e-01 -1.724603027105331421e-01 -9.800139069557189941e-02 -3.905204534530639648e-01
-2.807107567787170410e-01 2.848501205444335938e-01 1.706766150891780853e-02 -4.380955919623374939e-02 2.175361514091491699e-01 -9.937552735209465027e-03 3.469359502196311951e-02 2.172270603477954865e-02 2.588656358420848846e-02 -1.741560525260865688e-03 1.113256886601448059e-01 1.892441064119338989e-01 1.145386844873428345e-01 1.053250208497047424e-01 1.631101071834564209e-01 2.692028284072875977e-01 -1.751724071800708771e-02 -1.322488933801651001e-01 -5.696952715516090393e-02 3.698121607303619385e-01 -6.577917374670505524e-03 3.300816416740417480e-01 4.955849144607782364e-03 -4.344061762094497681e-02 -9.817571192979812622e-02 8.646810054779052734e-02 3.489625453948974609e-01 -2.676709890365600586e-01 -2.345351576805114746e-01 -1.087151989340782166e-01 -2.576777040958404541e-01 -6.414225697517395020e-02
-6.528404355049133301e-02 6.168745458126068115e-02 -1.107695922255516052e-01 4.126104116439819336e-01 -1.160607635974884033e-01 2.011479884386062622e-01 1.374096274375915527e-01 -1.757794767618179321e-01 -1.520132273435592651e-01 -2.381795272231101990e-02 -9.069857746362686157e-02 2.453119158744812012e-01 2.523087859153747559e-01 -1.371233612298965454e-01 -4.699861630797386169e-02 -1.498159617185592651e-01 4.340484738349914551e-02 7.599413394927978516e-03 2.064766734838485718e-01 -7.831995934247970581e-02 -6.398386508226394653e-02 8.176554739475250244e-02 -1.019774898886680603e-01 -2.102707922458648682e-01 -8.070109784603118896e-02 -1.576301604509353638e-01 6.949407607316970825e-02 -2.514010481536388397e-02 -4.142891764640808105e-01 -2.421776056289672852e-01 -3.421145677566528320e-01 7.911211997270584106e-02
1.930551230907440186e-01 -8.459054864943027496e-03 -1.177254393696784973e-01 4.104268550872802734e-01 3.703033328056335449e-01 -1.886033117771148682e-01 2.694299519062042236e-01 8.745954185724258423e-02 1.912124007940292358e-01 1.395705044269561768e-01 -7.263469696044921875e-02 2.471271604299545288e-01 5.434422940015792847e-02 -1.310858037322759628e-02 1.668664515018463135e-01 -9.645308554172515869e-02 4.779641330242156982e-02 -8.989983797073364258e-02 5.771355330944061279e-02 2.737378180027008057e-01 -1.661394834518432617e-01 7.349713891744613647e-02 2.171407220885157585e-03 -2.430039197206497192e-01 -2.296482026576995850e-01 1.796332001686096191e-02 2.684258222579956055e-01 -1.791898719966411591e-02 -1.219354346394538879e-01 -1.075358912348747253e-01 -1.628357470035552979e-01 -7.534826546907424927e-02
-1.678666025400161743e-01 1.382460743188858032e-01 1.821889132261276245e-01 1.318694353103637695e-01 -3.618988441303372383e-03 -2.790734767913818359e-01 9.520483016967773438e-02 1.821897923946380615e-02 2.624767124652862549e-01 1.432254612445831299e-01 -1.041949447244405746e-02 2.578052878379821777e-01 3.540626913309097290e-02 2.311745285987854004e-01 1.707267016172409058e-01 1.821261793375015259e-01 -7.629913091659545898e-02 2.854233682155609131e-01 -4.344537109136581421e-02 2.337056398391723633e-01 -2.595981657505035400e-01 3.225440084934234619e-01 -2.650616168975830078e-01 -1.019572466611862183e-01 1.834905743598937988e-01 -4.064955189824104309e-02 1.658027470111846924e-01 -1.443481147289276123e-01 1.162862777709960938e-01 2.092175334692001343e-01 -3.848527744412422180e-02 -5.955306440591812134e-02
-8.909649401903152466e-02 3.509134054183959961e-02 1.607597917318344116e-01 1.455952972173690796e-01 -2.587387710809707642e-02 8.621956221759319305e-03 2.247983403503894806e-02 -6.435771007090806961e-03 -1.280799955129623413e-01 9.148290753364562988e-02 -6.874126195907592773e-02 1.754136085510253906e-01 1.323809325695037842e-01 2.272754013538360596e-01 2.290830165147781372e-01 9.560783207416534424e-02 2.073089629411697388e-01 -2.841864340007305145e-02 -6.339109688997268677e-02 1.192799508571624756e-01 -6.175244227051734924e-02 2.799490392208099365e-01 3.719605877995491028e-02 -2.964578568935394287e-01 1.621200740337371826e-01 -2.101496309041976929e-01 1.391879022121429443e-01 -3.244884312152862549e-02 2.932766675949096680e-01 -7.292874902486801147e-02 -5.264512300491333008e-01 -2.420566380023956299e-01
-2.202098071575164795e-01 2.055387496948242188e-01 3.023921884596347809e-02 1.444828659296035767e-01 1.403326839208602905e-01 -1.417967528104782104e-01 7.384532690048217773e-02 -2.975079976022243500e-02 1.029512379318475723e-02 -4.842229932546615601e-02 -2.958614379167556763e-02 2.291580438613891602e-01 -1.336464881896972656e-01 1.691207587718963623e-01 2.604247629642486572e-01 2.784217000007629395e-01 -5.535092204809188843e-03 -2.079413980245590210e-01 -9.796551614999771118e-02 2.115881145000457764e-01 2.348432689905166626e-01 2.291052192449569702e-01 -9.133274853229522705e-02 -1.697972267866134644e-01 7.713500410318374634e-03 1.284413039684295654e-01 4.108116328716278076e-01 -2.173810899257659912e-01 -3.157177567481994629e-01 -1.076572611927986145e-01 5.405627936124801636e-02 -6.688876450061798096e-02
-2.267329096794128418e-01 -8.324463665485382080e-02 -1.366787850856781006e-01 2.903144359588623047e-01 1.906889677047729492e-01 1.337796002626419067e-01 -1.419114619493484497e-01 -1.060419902205467224e-01 3.699310123920440674e-02 1.605161428451538086e-01 -1.061103343963623047e-01 9.979058802127838135e-02 9.798603504896163940e-02 1.073161363601684570e-01 -1.193419285118579865e-02 -2.044039964675903320e-02 1.137837842106819153e-01 5.649979040026664734e-02 7.559368759393692017e-02 4.597502574324607849e-02 -1.005574613809585571e-01 2.553094625473022461e-01 1.087277755141258240e-01 -3.356264531612396240e-01 2.035254091024398804e-01 2.795388363301753998e-02 4.520868659019470215e-01 -1.856183707714080811e-01 -3.570916652679443359e-01 -1.582903712987899780e-01 1.602689623832702637e-01 7.038232870399951935e-04
-3.065745234489440918e-01 -2.558011114597320557e-01 2.053831145167350769e-02 3.731383383274078369e-01 1.399038285017013550e-01 1.216606795787811279e-01 -5.582975968718528748e-02 4.634131863713264465e-02 -6.413169670850038528e-03 -1.002018712460994720e-02 -2.620268166065216064e-01 2.320100665092468262e-01 3.087355494499206543e-01 -2.175101079046726227e-02 -2.219770848751068115e-02 4.964193329215049744e-02 -3.852509253192692995e-04 4.008814692497253418e-02 3.912574425339698792e-02 1.228698939085006714e-01 1.000079438090324402e-01 1.400040090084075928e-01 -4.861710965633392334e-02 -1.865411847829818726e-01 -1.082969643175601959e-02 -5.025979280471801758e-01 -8.351244032382965088e-02 -1.415099352598190308e-01 -1.817420870065689087e-01 -1.479416042566299438e-01 9.573152661323547363e-02 -1.053899973630905151e-01
4.712439700961112976e-02 1.286475211381912231e-01 -5.951808393001556396e-02 3.055787682533264160e-01 -9.692593663930892944e-02 -3.468936383724212646e-01 -1.976819038391113281e-01 -8.560539036989212036e-02 1.949200928211212158e-01 3.109697103500366211e-01 1.073326170444488525e-02 1.178267598152160645e-01 2.827186584472656250e-01 5.258158594369888306e-02 -4.864183068275451660e-02 -1.851870678365230560e-02 -2.673705816268920898e-01 3.775099292397499084e-02 4.677371680736541748e-02 7.575821131467819214e-02 8.982080221176147461e-02 3.755955994129180908e-01 1.888390630483627319e-02 -5.970730260014533997e-02 -1.689536124467849731e-01 -2.168393284082412720e-01 7.783085573464632034e-03 1.893837153911590576e-01 -3.404819369316101074e-01 -5.725634843111038208e-02 -5.328352749347686768e-02 8.146680146455764771e-02
1.762781739234924316e-01 -4.761806875467300415e-02 4.827402904629707336e-02 4.955970495939254761e-02 2.799405753612518311e-01 4.852445423603057861e-02 -1.175583526492118835e-01 -4.170736763626337051e-03 -2.146667242050170898e-01 1.825056821107864380e-01 -1.441825181245803833e-01 -2.570630796253681183e-02 1.351975053548812866e-01 8.576375246047973633e-02 1.370204091072082520e-01 3.552507460117340088e-01 4.787315800786018372e-02 2.826609276235103607e-02 5.336216837167739868e-02 1.621033847332000732e-01 -1.987177431583404541e-01 4.756090939044952393e-01 -3.538795933127403259e-02 1.104500442743301392e-01 -7.356980815529823303e-03 -1.417605429887771606e-01 2.083017528057098389e-01 7.049021869897842407e-02 -4.056116342544555664e-01 -1.765649467706680298e-01 9.824443608522415161e-02 1.031767576932907104e-01
-1.054845228791236877e-01 -8.321335911750793457e-02 -4.259128123521804810e-02 2.254023551940917969e-01 -2.778802812099456787e-01 -2.745074331760406494e-01 8.214370161294937134e-02 1.919180899858474731e-01 2.089973837137222290e-01 2.419066429138183594e-01 -1.844899952411651611e-01 1.628839671611785889e-01 3.033340275287628174e-01 -1.159084811806678772e-01 4.366235435009002686e-02 -1.779160797595977783e-01 -9.567754715681076050e-02 1.010155677795410156e-02 2.500428631901741028e-02 8.595688641071319580e-02 -3.879166245460510254e-01 1.692803204059600830e-01 2.703253552317619324e-02 5.503578856587409973e-02 -2.690377533435821533e-01 -1.969570368528366089e-01 2.418571263551712036e-01 -1.050896942615509033e-01 -9.906119108200073242e-02 -1.325963437557220459e-01 -6.604284793138504028e-02 1.370025426149368286e-01
-2.831587791442871094e-01 8.905170857906341553e-02 -1.286904811859130859e-01 1.775485873222351074e-01 -1.727505028247833252e-01 -4.446160495281219482e-01 -3.086833842098712921e-02 1.873841285705566406e-01 -1.872605644166469574e-02 -1.282057613134384155e-01 -1.517985463142395020e-01 1.377103626728057861e-01 1.013681963086128235e-01 7.761089131236076355e-03 9.412375278770923615e-03 -4.320065677165985107e-02 -1.600780934095382690e-01 -7.837066054344177246e-02 -4.749092087149620056e-02 -2.262635901570320129e-02 1.076098978519439697e-01 1.855688840150833130e-01 2.425611764192581177e-02 -3.097921907901763916e-01 -8.686833083629608154e-02 -4.118715971708297729e-02 3.787775933742523193e-01 -2.194618731737136841e-01 -3.348026573657989502e-01 -1.195866540074348450e-01 8.082831650972366333e-02 1.349605768918991089e-01
-1.964100264012813568e-02 -1.359497457742691040e-01 1.781048625707626343e-01 2.933607101440429688e-01 -1.757448464632034302e-01 1.203042864799499512e-01 -1.059996411204338074e-01 -3.414525836706161499e-02 -2.757004797458648682e-01 -1.342574954032897949e-01 -2.188516110181808472e-01 1.782702505588531494e-01 -1.034924685955047607e-01 4.823118448257446289e-02 1.111809536814689636e-01 5.413184687495231628e-02 9.174749255180358887e-02 -9.772364981472492218e-03 -1.547453999519348145e-01 3.074808977544307709e-02 1.214413642883300781e-01 9.093788266181945801e-02 4.285022243857383728e-02 -2.242001146078109741e-01 -2.164674848318099976e-01 -3.582063913345336914e-01 8.943113684654235840e-02 -1.988757550716400146e-01 -4.551150202751159668e-01 -2.423770725727081299e-01 -7.875483483076095581e-02 1.503562927246093750e-02
-3.188225626945495605e-01 -1.592287421226501465e-01 9.767781198024749756e-02 1.209658905863761902e-01 -2.365969307720661163e-02 2.086634747684001923e-02 4.704032465815544128e-02 -5.140010267496109009e-02 -1.872215569019317627e-01 2.412567287683486938e-01 3.057573689147830009e-03 4.109122753143310547e-01 3.035791218280792236e-02 6.249747425317764282e-02 2.628947794437408447e-01 1.904998868703842163e-01 -2.209006398916244507e-01 2.415924668312072754e-01 1.795791387557983398e-01 -9.530767798423767090e-02 -1.701297461986541748e-01 1.771164685487747192e-01 -1.344065517187118530e-01 -2.731022238731384277e-01 -2.528664171695709229e-01 -1.593685597181320190e-01 9.312560409307479858e-02 -5.355643853545188904e-02 1.340231895446777344e-01 -1.204565167427062988e-01 1.812415421009063721e-01 -5.446911230683326721e-02
-1.241592504084110260e-02 1.254202127456665039e-01 -1.401793807744979858e-01 1.911996901035308838e-01 2.271508798003196716e-02 7.116367667913436890e-02 -1.359890550374984741e-01 -2.368593811988830566e-01 -1.463296562433242798e-01 1.711469376459717751e-03 -5.385455116629600525e-02 2.785801589488983154e-01 6.124473363161087036e-02 1.581175029277801514e-01 1.055650785565376282e-01 3.356530368328094482e-01 -2.799204587936401367e-01 -2.914781915023922920e-03 -1.075781658291816711e-01 2.445627450942993164e-01 -1.576593667268753052e-01 2.913249135017395020e-01 -1.068066060543060303e-01 -2.055912762880325317e-01 -2.901712618768215179e-02 1.474278271198272705e-01 2.955315113067626953e-01 -1.747172623872756958e-01 3.361529484391212463e-02 -2.190548479557037354e-01 -2.123750299215316772e-01 -2.131682336330413818e-01
-4.686595499515533447e-02 -1.685539819300174713e-02 -4.151439666748046875e-02 4.656762257218360901e-02 -6.199926603585481644e-03 6.525788456201553345e-02 -5.487384647130966187e-02 -2.115082591772079468e-01 -6.578376889228820801e-02 1.743363887071609497e-01 9.043430536985397339e-02 3.518874943256378174e-01 1.197254732251167297e-01 2.627381980419158936e-01 1.613265573978424072e-01 5.270632505416870117e-01 -9.770975261926651001e-02 4.770746082067489624e-02 -2.247190475463867188e-01 2.015296965837478638e-01 -2.885862588882446289e-01 2.432732731103897095e-01 4.521540552377700806e-02 -1.148021891713142395e-01 -4.700304567813873291e-02 2.134704776108264923e-02 2.326805442571640015e-01 -8.851522952318191528e-02 -4.817490279674530029e-02 -1.143594533205032349e-01 -1.581776589155197144e-01 -1.482876241207122803e-01
-1.834497302770614624e-01 1.855619810521602631e-02 1.430053561925888062e-01 1.443822979927062988e-01 -3.478056937456130981e-02 -1.043915599584579468e-01 1.745723783969879150e-01 -1.304456740617752075e-01 -1.794657856225967407e-01 7.078374177217483521e-02 -1.187579557299613953e-01 1.620583385229110718e-01 4.521443545818328857e-01 1.983312889933586121e-02 2.370585799217224121e-01 2.824622094631195068e-01 -5.049219354987144470e-02 -1.731599420309066772e-01 -9.873291105031967163e-02 9.744504094123840332e-02 -3.519629687070846558e-02 1.024899333715438843e-01 -2.464725673198699951e-01 -8.162216842174530029e-02 -2.153707146644592285e-01 7.229195535182952881e-02 9.852648526430130005e-02 2.882277406752109528e-02 2.993145883083343506e-01 -2.658368945121765137e-01 -3.053625822067260742e-01 -1.126525551080703735e-02
-5.985775962471961975e-02 8.429060131311416626e-02 -1.377225369215011597e-01 5.519150570034980774e-02 2.468415200710296631e-01 1.770977526903152466e-01 4.765474423766136169e-02 1.338063478469848633e-01 -4.821617156267166138e-02 1.003902480006217957e-01 -2.211260236799716949e-02 3.113912343978881836e-01 -8.468890190124511719e-02 2.162333130836486816e-01 6.654053926467895508e-02 4.726163744926452637e-01 -2.361302226781845093e-01 -5.793754383921623230e-02 -1.834698021411895752e-02 2.649733126163482666e-01 2.715518884360790253e-02 1.668187975883483887e-01 -6.011722609400749207e-02 -5.432933568954467773e-02 -2.624925971031188965e-01 -3.737381473183631897e-02 3.720981180667877197e-01 -1.532596647739410400e-01 -9.860190749168395996e-02 -8.839116990566253662e-02 -9.011636674404144287e-02 -2.013836801052093506e-01
-1.781354844570159912e-01 2.585365176200866699e-01 -5.523021146655082703e-02 1.785119920969009399e-01 1.684561222791671753e-01 6.060454249382019043e-02 -6.596582382917404175e-02 -2.635846734046936035e-01 -3.045856356620788574e-01 2.438506931066513062e-01 -1.777669638395309448e-01 2.287769615650177002e-01 9.405477344989776611e-02 4.098994284868240356e-02 2.232851088047027588e-01 -6.517129484564065933e-03 -1.638698130846023560e-01 3.493139892816543579e-02 9.232287853956222534e-02 1.054203789681196213e-02 2.283976227045059204e-01 6.790955364704132080e-02 -1.947692930698394775e-01 6.866899877786636353e-02 -3.227523863315582275e-01 2.869142405688762665e-02 2.319963276386260986e-01 -2.661931812763214111e-01 -1.611253768205642700e-01 -2.080919891595840454e-01 -6.121584214270114899e-03 -1.700585484504699707e-01
1.247252076864242554e-01 -9.944634139537811279e-02 1.798336803913116455e-01 5.917872488498687744e-02 2.243755571544170380e-02 -2.064033877104520798e-03 7.396150380373001099e-02 -3.605830296874046326e-02 -1.537635326385498047e-01 3.427853286266326904e-01 -2.077788412570953369e-01 1.519120484590530396e-01 3.523227870464324951e-01 2.176926881074905396e-01 -3.512686491012573242e-02 5.729191005229949951e-02 -2.776727974414825439e-01 1.722041517496109009e-01 -6.363120675086975098e-02 -9.049946069717407227e-02 -3.064306378364562988e-01 3.045668900012969971e-01 -2.435518354177474976e-01 -6.239022314548492432e-02 -3.001700527966022491e-02 -3.024858832359313965e-01 5.659376457333564758e-02 -2.127253264188766479e-02 1.700150966644287109e-01 -6.899550557136535645e-02 -2.146543115377426147e-01 5.778607353568077087e-02
-2.612352371215820312e-01 2.299909889698028564e-01 -9.033753722906112671e-02 -8.480885997414588928e-03 7.284065335988998413e-02 -1.042893305420875549e-01 2.832161262631416321e-02 1.022995039820671082e-01 -6.659185746684670448e-04 -1.992821544408798218e-01 -1.912384778261184692e-01 4.184411466121673584e-01 5.808166041970252991e-02 3.271954134106636047e-02 2.537780441343784332e-02 2.934735417366027832e-01 -2.425570040941238403e-03 -1.844409294426441193e-02 8.436948806047439575e-02 1.609801799058914185e-01 5.775010678917169571e-03 1.731547564268112183e-01 9.919404983520507812e-02 -5.687986314296722412e-02 -2.841653116047382355e-02 -8.606062829494476318e-02 4.760719239711761475e-01 -1.567713022232055664e-01 -2.296049892902374268e-01 -2.238582237623631954e-05 -2.852061688899993896e-01 1.749804466962814331e-01
-7.729695737361907959e-02 -3.340977057814598083e-02 -2.311855554580688477e-03 7.230547070503234863e-02 -2.414781451225280762e-01 -2.887238860130310059e-01 -8.724600076675415039e-02 -1.900330185890197754e-01 2.678860127925872803e-01 2.145946770906448364e-01 3.859436511993408203e-02 2.165473848581314087e-01 -1.557667739689350128e-02 -5.664801225066184998e-02 5.624249204993247986e-02 -8.784354478120803833e-02 -3.331911265850067139e-01 5.210877582430839539e-02 8.633159846067428589e-02 4.010423272848129272e-02 4.810635931789875031e-03 1.066568642854690552e-01 -2.725797239691019058e-03 -4.405535459518432617e-01 -8.348261564970016479e-02 -1.611457318067550659e-01 2.049038112163543701e-01 -1.454306095838546753e-01 -3.700720965862274170e-01 -1.215161606669425964e-01 -1.857676953077316284e-01 -1.056477800011634827e-01
-7.816445827484130859e-02 1.436079591512680054e-01 -1.852848380804061890e-01 1.925249993801116943e-01 -1.487109810113906860e-02 1.162149906158447266e-01 -3.598093613982200623e-02 -1.492257118225097656e-01 -1.451356709003448486e-01 5.145560950040817261e-02 2.891073375940322876e-02 3.124628663063049316e-01 2.290590852499008179e-01 1.389786303043365479e-01 3.397706151008605957e-02 4.344537854194641113e-01 -1.458786278963088989e-01 6.097074970602989197e-02 -1.837532818317413330e-01 1.703508943319320679e-02 -2.278199046850204468e-01 4.693529382348060608e-02 -3.755621984601020813e-02 -1.919285953044891357e-01 1.454505790024995804e-02 5.360899120569229126e-02 4.264974892139434814e-01 -1.266719698905944824e-01 -1.156778410077095032e-01 -1.651658266782760620e-01 -2.151864320039749146e-01 -2.032464444637298584e-01
-1.672848314046859741e-01 1.133825108408927917e-01 1.898862794041633606e-02 8.326828479766845703e-02 -2.600676752626895905e-02 1.841399818658828735e-02 3.294776007533073425e-02 -1.585906147956848145e-01 -6.079487875103950500e-02 4.870898555964231491e-03 1.709623076021671295e-02 2.896866202354431152e-01 2.137871086597442627e-01 4.225659370422363281e-02 4.205796495079994202e-02 4.210037589073181152e-01 -3.299468755722045898e-01 1.499399393796920776e-01 -2.302960306406021118e-01 1.982273757457733154e-01 -2.323950380086898804e-01 2.102209925651550293e-01 -1.592524498701095581e-01 -3.701598569750785828e-02 -1.114516332745552063e-01 2.115376479923725128e-02 4.276458919048309326e-01 -1.104188784956932068e-01 -4.179690405726432800e-02 -1.124159023165702820e-01 -1.121086254715919495e-01 -1.633279472589492798e-01
-1.048270910978317261e-01 -1.452345401048660278e-01 -6.917984038591384888e-02 -7.135279476642608643e-03 -1.392938643693923950e-01 -3.798114135861396790e-02 -6.360702216625213623e-02 -1.353825926780700684e-01 -2.070992439985275269e-01 2.532884478569030762e-01 -7.622702419757843018e-02 1.291838437318801880e-01 4.192832857370376587e-02 -3.310702145099639893e-01 4.808790609240531921e-02 -4.165657237172126770e-02 1.179858017712831497e-02 -2.289074361324310303e-01 1.088795065879821777e-02 -6.634680554270744324e-03 -2.472678571939468384e-01 3.806734383106231689e-01 1.900646239519119263e-01 -5.335494503378868103e-02 -1.641293019056320190e-01 -2.344589531421661377e-01 4.175385236740112305e-01 -5.004775524139404297e-02 -2.748432755470275879e-01 -3.950959071516990662e-02 -1.144728437066078186e-01 1.679961830377578735e-01
-1.378022730350494385e-01 -4.767106473445892334e-02 -4.191198050975799561e-01 2.055693976581096649e-02 1.438441872596740723e-01 9.242317080497741699e-02 7.776121050119400024e-02 3.435432678088545799e-03 -5.244516208767890930e-02 -4.038231074810028076e-02 -1.407363712787628174e-01 7.106729596853256226e-02 4.339443147182464600e-02 -3.800953505560755730e-03 -3.606643527746200562e-02 2.035048753023147583e-01 1.212723776698112488e-01 -2.493075281381607056e-01 -1.615930646657943726e-01 -5.503275990486145020e-02 -1.348977684974670410e-01 3.030916154384613037e-01 -1.009985059499740601e-01 -2.719306349754333496e-01 -1.970880478620529175e-01 -2.613615393638610840e-01 2.509543597698211670e-01 2.045493200421333313e-02 -2.206606864929199219e-01 -3.666827678680419922e-01 -1.426059901714324951e-01 1.388025879859924316e-01
-1.186493560671806335e-01 1.901877969503402710e-01 -1.171389594674110413e-01 2.060131579637527466e-01 1.507364809513092041e-01 1.204783320426940918e-01 -4.901618137955665588e-02 -4.219001159071922302e-02 -1.335935853421688080e-02 -1.528852283954620361e-01 -2.121144235134124756e-01 2.482114285230636597e-01 -7.794525474309921265e-02 3.898110240697860718e-02 5.576596781611442566e-02 4.788501262664794922e-01 -4.725227504968643188e-02 -1.056043431162834167e-01 1.127419099211692810e-01 2.920593917369842529e-01 -5.423292145133018494e-02 2.382542043924331665e-01 1.124232783913612366e-01 -7.995498180389404297e-02 -3.036557435989379883e-01 -4.546872153878211975e-02 2.423840314149856567e-01 -1.551142930984497070e-01 -2.074269205331802368e-01 -1.005912013351917267e-02 -2.272815108299255371e-01 1.414631605148315430e-01
-1.830694675445556641e-01 -7.029251009225845337e-02 6.518126279115676880e-02 5.060340166091918945e-01 -1.517572551965713501e-01 -1.637579947710037231e-01 -3.163629770278930664e-02 1.945237368345260620e-01 1.140623539686203003e-02 5.361478030681610107e-02 -2.604229748249053955e-01 1.757723987102508545e-01 -1.269529312849044800e-01 -6.995414197444915771e-02 -1.592516750097274780e-01 1.453009843826293945e-01 1.434646993875503540e-01 8.975748717784881592e-02 9.243264049291610718e-02 2.612237036228179932e-01 -1.627414673566818237e-01 1.672019064426422119e-01 -1.930526494979858398e-01 -1.727860271930694580e-01 3.573893383145332336e-02 -4.657938331365585327e-02 1.434352546930313110e-01 -1.999959349632263184e-01 -2.794629335403442383e-01 -2.144643068313598633e-01 -3.605500981211662292e-02 -1.641165763139724731e-01
3.068720400333404541e-01 -6.062316894531250000e-02 1.018168404698371887e-01 6.971275806427001953e-02 -9.571161121129989624e-02 -8.116082102060317993e-02 -3.073557838797569275e-02 -1.092994064092636108e-01 -1.563528627157211304e-01 6.376208364963531494e-02 -9.622107446193695068e-02 2.118636071681976318e-01 7.310587167739868164e-02 3.426613286137580872e-02 4.934104159474372864e-02 6.229663640260696411e-02 -6.958565860986709595e-02 -3.009782731533050537e-01 -1.918436437845230103e-01 2.178923040628433228e-01 -2.682630904018878937e-02 1.062999442219734192e-01 -2.316986471414566040e-01 -3.067396581172943115e-01 -1.866127178072929382e-02 -5.543661713600158691e-01 2.638423740863800049e-01 -4.390503093600273132e-02 -9.984672069549560547e-02 -1.414417177438735962e-01 4.011189192533493042e-02 -1.118032559752464294e-01
-2.020568698644638062e-01 -1.526710838079452515e-01 -1.022445410490036011e-01 -2.619376778602600098e-01 -2.437357977032661438e-02 -2.579595744609832764e-01 -6.530201993882656097e-03 5.414726957678794861e-02 -7.364623993635177612e-02 8.781266957521438599e-02 -3.108958601951599121e-01 3.006485998630523682e-01 -1.385708060115575790e-02 1.267814487218856812e-01 -6.642885506153106689e-02 9.979151189327239990e-02 -9.274394065141677856e-02 7.894846796989440918e-02 -1.373855322599411011e-01 -9.262362122535705566e-02 -7.583350688219070435e-02 1.784356087446212769e-01 1.775305345654487610e-02 -2.351591438055038452e-01 -2.420864850282669067e-01 -2.759671024978160858e-02 1.977175772190093994e-01 1.169187799096107483e-01 -2.734959125518798828e-01 6.365783512592315674e-02 -4.117776155471801758e-01 -2.446101009845733643e-01
7.644592784345149994e-03 1.073679141700267792e-02 6.526762992143630981e-02 2.065425813198089600e-01 2.489863485097885132e-01 -1.576889604330062866e-01 -2.428591437637805939e-02 1.125995814800262451e-01 -5.194310471415519714e-02 -5.285974964499473572e-02 7.674202322959899902e-02 1.374985128641128540e-01 -7.274075597524642944e-02 -1.348462700843811035e-01 -1.128388866782188416e-01 1.963373571634292603e-01 1.374202072620391846e-01 -1.171754151582717896e-01 -1.571692526340484619e-01 -6.046869605779647827e-02 -1.338151693344116211e-01 5.210982561111450195e-01 1.547794342041015625e-01 -3.275866210460662842e-01 -1.707688421010971069e-01 -2.554837167263031006e-01 2.936515212059020996e-01 2.474257536232471466e-02 -3.094757348299026489e-02 1.926899421960115433e-03 -2.830730378627777100e-01 -6.060660630464553833e-02
-1.244074478745460510e-01 1.657904386520385742e-01 -8.881146460771560669e-02 8.555278182029724121e-02 -2.321828901767730713e-02 -1.197118759155273438e-01 5.452244728803634644e-02 1.309376358985900879e-01 -3.611289858818054199e-01 6.426813453435897827e-02 -1.108842939138412476e-01 1.822310984134674072e-01 1.631111055612564087e-01 -1.649782508611679077e-01 1.387229114770889282e-01 5.590091645717620850e-02 -7.931664586067199707e-02 -1.323489844799041748e-01 1.915322802960872650e-02 9.669233858585357666e-02 3.826197609305381775e-02 1.304498463869094849e-01 1.955610960721969604e-01 -2.539200484752655029e-01 1.973086223006248474e-02 -3.648523390293121338e-01 2.475007921457290649e-01 -1.748521625995635986e-02 -4.111250638961791992e-01 -2.264893203973770142e-01 2.536581158638000488e-01 -1.270635873079299927e-01
-2.463645935058593750e-01 1.620534658432006836e-01 -1.648924052715301514e-01 3.043688833713531494e-01 -9.977009147405624390e-03 -3.946589529514312744e-01 2.109197378158569336e-01 8.381996303796768188e-02 1.510493159294128418e-01 2.530182600021362305e-01 -1.021515205502510071e-01 2.713320553302764893e-01 1.865382790565490723e-01 -1.437636911869049072e-01 -4.522594157606363297e-03 -7.945358008146286011e-02 -1.205354481935501099e-01 5.174178630113601685e-02 1.286276727914810181e-01 7.692836225032806396e-02 -1.166886240243911743e-01 3.687192201614379883e-01 -3.777338191866874695e-02 9.954211860895156860e-02 -1.293158829212188721e-01 -2.752864658832550049e-01 5.013531073927879333e-02 -2.024593949317932129e-01 -5.860200151801109314e-02 -1.136299408972263336e-02 -3.824552893638610840e-02 -1.074624657630920410e-01
-1.886493712663650513e-01 2.018279880285263062e-01 -5.054947733879089355e-02 1.433267593383789062e-01 2.772554159164428711e-01 2.269112616777420044e-01 1.973023079335689545e-02 3.061462752521038055e-02 2.787187881767749786e-02 2.771827206015586853e-02 1.385762393474578857e-01 2.335530221462249756e-01 -2.552264183759689331e-02 1.321765780448913574e-01 1.295895427465438843e-01 1.676623374223709106e-01 3.950033709406852722e-02 -1.809287071228027344e-01 -1.063942313194274902e-01 2.434113621711730957e-01 3.826661780476570129e-02 1.867486387491226196e-01 4.529774561524391174e-02 -2.202429771423339844e-01 -2.631031870841979980e-01 -7.498020678758621216e-02 4.060216844081878662e-01 -2.932700812816619873e-01 -2.983217835426330566e-01 -1.589933782815933228e-02 -1.474589854478836060e-01 6.410887837409973145e-02
-1.170235648751258850e-01 -2.870207726955413818e-01 7.356528192758560181e-03 2.554366886615753174e-01 1.368185281753540039e-01 2.336061298847198486e-01 1.428347527980804443e-01 -7.784052193164825439e-02 7.926906645298004150e-02 9.299169294536113739e-03 -2.249968945980072021e-01 4.087374359369277954e-02 9.171049296855926514e-02 1.811273992061614990e-01 3.254140317440032959e-01 1.862203627824783325e-01 2.366537693887948990e-03 -9.243458509445190430e-02 1.886165440082550049e-01 -1.054628565907478333e-01 6.941181421279907227e-02 1.316833347082138062e-01 2.014292590320110321e-02 -3.101997077465057373e-01 -1.368311196565628052e-01 -1.991726756095886230e-01 1.658559194765985012e-03 -2.914403378963470459e-01 -2.841731905937194824e-01 -2.234541028738021851e-01 5.414041876792907715e-02 -2.177827507257461548e-01
-2.073537111282348633e-01 -1.022774055600166321e-01 1.955019533634185791e-01 2.181997001171112061e-01 -9.294977784156799316e-02 -3.434196114540100098e-01 4.279137030243873596e-02 1.427242346107959747e-02 3.405481874942779541e-01 2.189214676618576050e-01 -2.299321591854095459e-01 1.223920807242393494e-01 -1.757502183318138123e-02 5.638410896062850952e-02 -1.017474457621574402e-01 -9.147583693265914917e-02 -4.356393124908208847e-03 2.853207662701606750e-02 1.457826234400272369e-02 1.163435950875282288e-01 -2.030039131641387939e-01 1.981860212981700897e-02 -5.503580346703529358e-02 -5.095747485756874084e-02 -3.768385350704193115e-01 -2.745131552219390869e-01 3.011436760425567627e-01 -4.895626101642847061e-03 -1.596534699201583862e-01 -1.472352743148803711e-01 -2.462840229272842407e-01 -2.081944420933723450e-02
-1.220157444477081299e-01 5.257673189043998718e-02 -1.512338221073150635e-01 4.280356224626302719e-03 -9.492366760969161987e-02 1.434012223035097122e-02 -1.430849432945251465e-01 -1.272674649953842163e-01 2.558020502328872681e-02 -6.825929973274469376e-03 1.081222593784332275e-01 3.029556870460510254e-01 1.805935204029083252e-01 1.500549465417861938e-01 -4.695007950067520142e-02 -2.297575771808624268e-01 9.322579950094223022e-03 2.791074514389038086e-01 -6.138869002461433411e-02 -1.351903099566698074e-02 -2.922683358192443848e-01 4.194298386573791504e-02 2.745474874973297119e-02 -5.495408549904823303e-02 -2.999838888645172119e-01 -2.827630341053009033e-01 3.430544435977935791e-01 -9.944731136783957481e-04 -1.750563085079193115e-01 -6.361462175846099854e-02 -4.468987584114074707e-01 -6.587103754281997681e-02
-6.532327085733413696e-02 6.700374931097030640e-02 2.796940803527832031e-01 -7.651397585868835449e-02 -8.370703458786010742e-02 1.920376159250736237e-02 -1.235484927892684937e-01 9.803131967782974243e-02 3.617812693119049072e-01 2.532878220081329346e-01 -1.013260036706924438e-01 2.474257498979568481e-01 8.682922273874282837e-02 2.078701108694076538e-01 1.484059542417526245e-01 2.936311066150665283e-01 1.252245008945465088e-01 -3.112999722361564636e-02 2.757307291030883789e-01 1.620743423700332642e-01 -1.354196518659591675e-01 2.020850330591201782e-01 1.639878898859024048e-01 -1.526396721601486206e-01 -1.326293200254440308e-01 2.936511114239692688e-02 2.280997633934020996e-01 8.451342582702636719e-02 -1.506483554840087891e-01 -1.280526816844940186e-01 -2.167035788297653198e-01 -2.395812869071960449e-01
-6.616263091564178467e-02 -1.040238291025161743e-01 1.448249965906143188e-01 1.087009012699127197e-01 -7.979526370763778687e-02 -1.184234116226434708e-02 -2.861783653497695923e-02 8.627578616142272949e-03 9.232804924249649048e-02 3.259005025029182434e-02 -1.544299125671386719e-01 3.013139069080352783e-01 6.719294190406799316e-02 3.411502018570899963e-02 2.334159798920154572e-02 -1.370325088500976562e-01 -4.155813902616500854e-02 3.579607307910919189e-01 -5.222738906741142273e-02 3.052683472633361816e-01 -4.474212601780891418e-02 3.312512636184692383e-01 -4.138632118701934814e-02 2.329559996724128723e-02 -2.108365148305892944e-01 -7.506901025772094727e-02 6.162506341934204102e-02 5.421144515275955200e-02 -5.157903432846069336e-01 -2.984838485717773438e-01 5.722839012742042542e-02 -2.009681910276412964e-01
-2.396538257598876953e-01 1.112173721194267273e-01 6.995917111635208130e-02 2.241561412811279297e-01 3.005826175212860107e-01 -6.755061447620391846e-02 -1.771400272846221924e-01 -2.668643295764923096e-01 9.810604900121688843e-02 2.909909486770629883e-01 -1.258815079927444458e-01 2.980227470397949219e-01 -1.240097284317016602e-01 2.230616472661495209e-02 1.884730905294418335e-01 1.031860709190368652e-01 -1.030585169792175293e-01 1.081657707691192627e-01 4.860604181885719299e-02 2.592906057834625244e-01 1.969350688159465790e-02 1.880009770393371582e-01 -1.692904233932495117e-01 3.893439099192619324e-02 -1.398113071918487549e-01 1.608564257621765137e-01 1.924888938665390015e-01 7.779452949762344360e-02 -2.600447535514831543e-01 -2.013406455516815186e-01 -2.412693798542022705e-01 6.179042905569076538e-02
-1.685708165168762207e-01 -7.600342482328414917e-02 1.428297013044357300e-01 2.239519953727722168e-01 -3.667204827070236206e-02 -2.816529572010040283e-01 1.236474420875310898e-02 1.330846846103668213e-01 2.374915331602096558e-01 1.558277457952499390e-01 -3.521342203021049500e-02 2.213923484086990356e-01 2.166954241693019867e-02 2.495562434196472168e-01 2.829812765121459961e-01 4.556575044989585876e-02 -5.812753736972808838e-02 3.144399225711822510e-01 2.866600751876831055e-01 1.264998503029346466e-02 -6.898819655179977417e-02 7.443540543317794800e-02 1.800241321325302124e-01 -4.941370338201522827e-02 -2.347135394811630249e-01 -2.845854461193084717e-01 1.230908930301666260e-01 -2.242389619350433350e-01 -1.867589503526687622e-01 -8.694299310445785522e-02 -2.068729698657989502e-01 6.625288724899291992e-02
-4.383745491504669189e-01 4.497501626610755920e-02 6.659913063049316406e-02 1.208086609840393066e-01 3.699376434087753296e-02 -1.070151552557945251e-01 -1.146864369511604309e-01 1.422404311597347260e-02 -1.149226501584053040e-01 9.003582596778869629e-02 8.846580237150192261e-02 2.060800231993198395e-02 9.392198920249938965e-02 8.631107956171035767e-02 1.593807637691497803e-01 4.920860752463340759e-02 -1.195830553770065308e-01 -2.424598336219787598e-01 -1.366676092147827148e-01 2.577928304672241211e-01 9.593451768159866333e-02 -1.232153996825218201e-01 -7.935121655464172363e-02 -2.830563187599182129e-01 -1.492245122790336609e-02 -1.005874350666999817e-01 3.630362451076507568e-01 -1.390545070171356201e-01 -2.173697203397750854e-01 -5.693421233445405960e-03 -4.568336009979248047e-01 -2.153142914175987244e-02
-2.647643685340881348e-01 -6.767647713422775269e-02 9.803636372089385986e-02 1.229411140084266663e-01 -3.401650488376617432e-01 -2.376774400472640991e-01 8.167463354766368866e-03 8.768163621425628662e-02 2.388241440057754517e-01 6.410502642393112183e-02 -1.600016802549362183e-01 2.819326519966125488e-01 -8.913896232843399048e-02 4.854134097695350647e-02 1.609186530113220215e-01 3.114251792430877686e-02 -4.568373411893844604e-02 1.984395384788513184e-01 -9.379930049180984497e-02 -3.404586389660835266e-02 -2.131826430559158325e-01 2.289400249719619751e-01 4.763823002576828003e-02 -4.552772268652915955e-03 -4.234178364276885986e-01 -3.471406102180480957e-01 7.915464043617248535e-02 1.390808224678039551e-01 -1.189156696200370789e-01 -3.160067647695541382e-02 -9.927985072135925293e-02 -1.235687807202339172e-01
-4.748518019914627075e-02 3.172522783279418945e-01 -2.703340537846088409e-02 1.370321214199066162e-01 1.438021194189786911e-02 -1.290709972381591797e-01 2.526260539889335632e-02 -1.901695281267166138e-01 -4.466880112886428833e-02 7.109662145376205444e-02 -8.209794014692306519e-02 2.993955314159393311e-01 1.149597615003585815e-01 1.893873810768127441e-01 2.104854881763458252e-01 -2.035215124487876892e-02 -8.325690403580665588e-03 -2.632031440734863281e-01 -1.437466144561767578e-01 1.698798239231109619e-01 3.375973105430603027e-01 1.388357132673263550e-01 3.203267753124237061e-01 -2.141092717647552490e-02 -3.093752264976501465e-02 -2.590774893760681152e-01 3.195960521697998047e-01 9.121616370975971222e-03 -2.926743924617767334e-01 -8.006817102432250977e-02 2.694994769990444183e-02 -9.169621020555496216e-02
-1.990163475275039673e-01 -1.079587358981370926e-02 9.788127243518829346e-02 1.156698465347290039e-01 -2.852403521537780762e-01 -4.185728728771209717e-01 -2.860596030950546265e-02 -1.587411016225814819e-01 3.772809356451034546e-02 2.548935413360595703e-01 1.893623024225234985e-01 2.845427989959716797e-01 -5.221028625965118408e-02 -5.685285199433565140e-03 1.191420853137969971e-01 -9.612617641687393188e-02 -2.216336280107498169e-01 -9.710198640823364258e-02 1.948267519474029541e-01 3.061028011143207550e-02 -2.785798907279968262e-02 2.979134023189544678e-01 -8.275812119245529175e-02 -3.671302273869514465e-02 -1.890355199575424194e-01 -4.389768466353416443e-02 2.574597001075744629e-01 1.563788950443267822e-01 -1.988575458526611328e-01 -1.740406006574630737e-01 -2.027393430471420288e-01 -1.039915829896926880e-01
-3.076660037040710449e-01 -1.366133540868759155e-01 9.379521012306213379e-02 3.483995795249938965e-01 8.294139057397842407e-02 -6.352503597736358643e-02 1.758757829666137695e-01 -1.797816902399063110e-01 -1.205734387040138245e-01 -3.767726570367813110e-02 -2.525040693581104279e-02 3.817219734191894531e-01 -1.731008142232894897e-01 1.998006850481033325e-01 -2.757176011800765991e-02 3.000410199165344238e-01 -1.177910864353179932e-01 1.279335282742977142e-02 -6.188536807894706726e-02 2.031807750463485718e-01 -2.243924885988235474e-01 7.175688445568084717e-02 -1.721040010452270508e-01 7.317980378866195679e-02 -1.153837218880653381e-01 -1.273470520973205566e-01 3.843208551406860352e-01 1.121344044804573059e-01 6.653381884098052979e-02 -4.966321960091590881e-02 5.702933762222528458e-03 -1.139932721853256226e-01
-1.869283802807331085e-02 -2.474180757999420166e-01 1.043438091874122620e-01 3.587100654840469360e-03 1.407228223979473114e-02 -5.279745161533355713e-02 -2.244798690080642700e-01 -8.931396901607513428e-02 2.992680855095386505e-02 2.738392055034637451e-01 -3.754504323005676270e-01 1.292512714862823486e-01 8.165453374385833740e-02 -1.055157780647277832e-01 5.987247079610824585e-02 -1.578361727297306061e-02 1.287020891904830933e-01 3.322342783212661743e-02 1.569922082126140594e-02 -5.115066468715667725e-02 -5.917315371334552765e-03 2.379691749811172485e-01 -1.076446622610092163e-01 -2.526656091213226318e-01 -4.660898149013519287e-01 8.474177867174148560e-02 1.141357794404029846e-01 -7.792741060256958008e-02 -2.534571290016174316e-01 -1.198591440916061401e-01 -2.453985214233398438e-01 -2.757229208946228027e-01
8.452933281660079956e-02 1.142724379897117615e-01 -3.084517121315002441e-01 -4.409860447049140930e-02 2.494381815195083618e-01 -6.839524954557418823e-03 6.948600709438323975e-02 1.786607503890991211e-01 1.207417175173759460e-01 -8.812303096055984497e-02 5.409445241093635559e-02 2.078334093093872070e-01 9.750048816204071045e-02 7.145643234252929688e-02 7.902096211910247803e-02 1.928536742925643921e-01 9.128182381391525269e-02 -3.458493947982788086e-01 1.892258971929550171e-01 9.839544445276260376e-02 -1.261564344167709351e-01 2.327779084444046021e-01 -1.159839332103729248e-01 -1.485921144485473633e-01 -1.984866112470626831e-01 -3.231243789196014404e-01 4.661880135536193848e-01 -7.436885498464107513e-04 -1.150775253772735596e-01 -3.482317551970481873e-02 -4.981556162238121033e-02 -6.373955402523279190e-03
8.388874679803848267e-02 1.426885873079299927e-01 -1.027556881308555603e-01 1.730534136295318604e-01 -1.213346198201179504e-01 -4.104387462139129639e-01 -6.952349096536636353e-02 -1.597588807344436646e-01 -6.346132140606641769e-03 -1.400135904550552368e-01 -2.238119691610336304e-01 1.573236286640167236e-01 1.473282724618911743e-01 2.063319981098175049e-01 9.091482311487197876e-02 2.373319864273071289e-01 -1.117976605892181396e-01 -6.679910421371459961e-02 1.459313631057739258e-01 -3.057695366442203522e-02 -2.397470772266387939e-01 2.520587444305419922e-01 2.113965600728988647e-01 -8.712986856698989868e-02 -2.703470289707183838e-01 5.030044168233871460e-02 2.278750836849212646e-01 -4.425696656107902527e-02 -3.547071516513824463e-01 -8.778147399425506592e-02 -7.551851682364940643e-03 1.401200294494628906e-01
-1.606011837720870972e-01 9.405988268554210663e-03 -3.615609928965568542e-02 1.949210464954376221e-01 2.399469912052154541e-02 -3.130454123020172119e-01 -1.303147375583648682e-01 2.945142388343811035e-01 1.715743839740753174e-01 4.820511117577552795e-02 -7.043275237083435059e-02 1.239073872566223145e-01 8.511461317539215088e-02 -1.615919172763824463e-01 5.147577729076147079e-03 1.232881546020507812e-01 -1.832504421472549438e-01 1.029903739690780640e-01 1.614548382349312305e-03 1.002030149102210999e-01 -1.958002448081970215e-01 2.460669428110122681e-01 -1.547951698303222656e-01 -2.481319308280944824e-01 -9.655862301588058472e-02 4.911680892109870911e-02 2.230787426233291626e-01 -3.744204938411712646e-01 -2.394637465476989746e-01 -3.289899826049804688e-01 -1.496350616216659546e-01 5.964856967329978943e-02
-1.812012195587158203e-01 -6.003342103213071823e-03 3.591485321521759033e-03 3.596054315567016602e-01 -2.605762779712677002e-01 -2.142662256956100464e-01 -1.870677620172500610e-01 4.456249997019767761e-02 1.862481981515884399e-01 2.203933708369731903e-02 7.927232980728149414e-02 2.218110710382461548e-01 2.349587157368659973e-02 -1.694281846284866333e-01 -5.633707344532012939e-02 4.226642847061157227e-02 -1.289925128221511841e-01 2.746542096138000488e-01 9.406431019306182861e-02 9.415936470031738281e-02 -1.668723225593566895e-01 4.651156067848205566e-01 -8.106753975152969360e-02 -8.648917824029922485e-02 -9.960413724184036255e-02 -1.597803980112075806e-01 6.994766741991043091e-02 -1.801544427871704102e-01 -6.601868569850921631e-02 -2.540759444236755371e-01 -2.151191830635070801e-01 -7.827234268188476562e-02
8.111094683408737183e-02 1.160420998930931091e-01 -2.140903770923614502e-01 2.349284887313842773e-01 -1.359503269195556641e-01 1.130928173661231995e-01 -1.545284390449523926e-01 2.264573797583580017e-02 -9.298997931182384491e-03 -4.629045724868774414e-02 -3.069328963756561279e-01 3.382853269577026367e-01 -1.685819178819656372e-01 2.175320684909820557e-02 -3.094332478940486908e-02 2.662203609943389893e-01 -3.682831674814224243e-02 -3.845347464084625244e-02 9.689302742481231689e-02 2.727193571627140045e-02 -1.156681850552558899e-01 2.692963182926177979e-01 -7.939686626195907593e-02 -1.449932008981704712e-01 -2.603308856487274170e-01 -2.456482872366905212e-02 4.151891767978668213e-01 -6.622754782438278198e-02 -2.428195253014564514e-02 1.889040470123291016e-01 -2.364142090082168579e-01 2.194622457027435303e-01
-1.393408626317977905e-01 2.389386147260665894e-01 1.300444006919860840e-01 4.552877545356750488e-01 -1.245098039507865906e-01 -1.034329384565353394e-01 3.749711513519287109e-01 1.122120991349220276e-01 5.722994357347488403e-02 2.017112821340560913e-01 -5.994056910276412964e-02 2.012419551610946655e-01 -4.036720842123031616e-02 1.372901648283004761e-01 1.078766137361526489e-01 2.910383045673370361e-01 5.547293927520513535e-03 -2.615112252533435822e-02 -2.540074288845062256e-02 1.548421531915664673e-01 -2.215794771909713745e-01 1.439794003963470459e-01 -8.195891976356506348e-03 -2.971641905605792999e-02 -5.763985961675643921e-02 1.108227893710136414e-01 2.536011040210723877e-01 1.679229289293289185e-01 -6.216507032513618469e-02 8.450643718242645264e-02 -1.839199960231781006e-01 -2.568337023258209229e-01
-3.156256973743438721e-01 -1.030839011073112488e-01 1.468340866267681122e-02 2.916751429438591003e-02 1.278158873319625854e-01 -5.345994606614112854e-02 -1.795752346515655518e-01 -1.547276973724365234e-01 -2.940514385700225830e-01 2.447263300418853760e-01 2.179033309221267700e-01 2.209673076868057251e-01 2.142769396305084229e-01 1.293245404958724976e-01 3.556860387325286865e-01 -7.068480551242828369e-02 -1.416249722242355347e-01 6.797908991575241089e-02 3.217518329620361328e-01 1.119151934981346130e-01 -1.770853847265243530e-01 1.771600842475891113e-01 -1.417351961135864258e-01 -1.805673539638519287e-01 -7.362173497676849365e-02 -2.610423564910888672e-01 1.229265406727790833e-01 -2.053928095847368240e-03 3.344418480992317200e-02 3.377646207809448242e-02 3.586452454328536987e-02 -1.676324903964996338e-01
-3.313253223896026611e-01 9.431958943605422974e-02 -4.101590812206268311e-02 2.235199362039566040e-01 -6.851185113191604614e-02 -1.816695481538772583e-01 -1.315369158983230591e-01 3.320404887199401855e-01 -1.050644833594560623e-02 -3.210785984992980957e-02 3.520865365862846375e-02 2.776752710342407227e-01 1.060911081731319427e-02 -1.177727654576301575e-01 1.117749698460102081e-02 -1.228396315127611160e-02 -6.250714510679244995e-02 1.416327208280563354e-01 1.482383608818054199e-01 1.023655384778976440e-01 -1.060945764183998108e-01 3.433293402194976807e-01 -7.834093272686004639e-02 -2.190528810024261475e-01 -3.189770132303237915e-02 4.533783718943595886e-02 1.505431085824966431e-01 -3.600266277790069580e-01 -2.518447339534759521e-01 1.237816810607910156e-01 -2.874705195426940918e-01 -1.194764673709869385e-01
-1.136298850178718567e-01 2.299624830484390259e-01 7.356512546539306641e-02 1.255655586719512939e-01 2.099544852972030640e-01 -1.406941264867782593e-01 5.873460322618484497e-02 -1.387390792369842529e-01 -8.357100188732147217e-02 1.734656542539596558e-01 7.650643587112426758e-02 5.943457037210464478e-02 -3.650799021124839783e-02 -4.427916929125785828e-02 -2.850921079516410828e-02 4.408729076385498047e-02 1.818615496158599854e-01 -1.347860842943191528e-01 9.170820564031600952e-02 9.592337161302566528e-02 -1.600443869829177856e-01 2.376514375209808350e-01 -2.215934991836547852e-01 -3.382594883441925049e-01 -2.726002633571624756e-01 -1.395036876201629639e-01 4.757483005523681641e-01 -2.450179159641265869e-01 -8.090271800756454468e-02 1.727950125932693481e-01 -4.221532121300697327e-02 2.028474360704421997e-01
-3.233692795038223267e-02 1.810218580067157745e-02 -2.309818938374519348e-02 2.161977142095565796e-01 -1.637608855962753296e-01 -1.618628650903701782e-01 2.216381132602691650e-01 -2.832975089550018311e-01 -9.862216189503669739e-03 3.011370897293090820e-01 -2.236208021640777588e-01 3.326710760593414307e-01 -2.373470067977905273e-01 1.850657910108566284e-01 1.852988898754119873e-01 -1.399541795253753662e-01 1.658761352300643921e-01 2.790923044085502625e-02 -1.456260215491056442e-02 -6.822043657302856445e-02 -1.625348329544067383e-01 2.004275768995285034e-01 -1.263208836317062378e-01 2.672021090984344482e-02 -7.578835636377334595e-02 -4.724372923374176025e-02 2.864992320537567139e-01 1.850764751434326172e-01 -1.776859760284423828e-01 -2.739886939525604248e-01 -1.600497364997863770e-01 1.413849648088216782e-03
-1.399314999580383301e-01 7.769031077623367310e-02 2.457155585289001465e-01 2.375214695930480957e-01 -5.164120718836784363e-02 -1.990365386009216309e-01 -1.404386162757873535e-01 -1.044097617268562317e-01 -1.152996495366096497e-01 6.037733331322669983e-02 -3.927989900112152100e-01 4.366870522499084473e-01 -4.444035515189170837e-02 1.403037551790475845e-02 1.685416400432586670e-01 2.890104949474334717e-01 1.236993521451950073e-01 -7.671380043029785156e-02 -8.615801483392715454e-02 -1.354512423276901245e-01 1.794330477714538574e-01 3.140713274478912354e-01 -2.151482552289962769e-01 8.164250850677490234e-02 1.791419275104999542e-02 -1.651916652917861938e-01 1.120238099247217178e-02 7.053287327289581299e-02 -1.543901860713958740e-01 -9.383605420589447021e-02 -1.038122996687889099e-01 4.215262830257415771e-02
-1.007817387580871582e-01 -1.043557003140449524e-01 3.002286329865455627e-02 2.014102041721343994e-01 -9.357323497533798218e-02 -2.337978184223175049e-01 1.206332668662071228e-01 -1.436156313866376877e-02 -2.635613083839416504e-01 2.038586735725402832e-01 5.692364647984504700e-02 -1.107070222496986389e-02 1.030383110046386719e-01 -3.033071458339691162e-01 2.791891098022460938e-01 1.145525276660919189e-01 -1.446295678615570068e-01 -3.581320643424987793e-01 -1.106702461838722229e-01 2.906461246311664581e-02 8.298188447952270508e-02 4.117577970027923584e-01 2.433730475604534149e-02 -6.878196448087692261e-02 7.001362275332212448e-03 -2.322168946266174316e-01 2.325223386287689209e-01 -9.937290102243423462e-02 -2.755197882652282715e-01 -1.017567664384841919e-01 1.772803999483585358e-02 -5.219848453998565674e-02
-6.529478728771209717e-02 5.082832649350166321e-02 1.493902057409286499e-01 3.800160586833953857e-01 1.616573184728622437e-01 -1.825946420431137085e-01 1.274650990962982178e-01 5.470585823059082031e-02 3.598071336746215820e-01 1.362108439207077026e-01 -1.781985610723495483e-01 2.888767719268798828e-01 1.003738865256309509e-01 2.183875814080238342e-02 2.734053134918212891e-01 -2.590402960777282715e-01 6.079779565334320068e-02 3.916931152343750000e-02 4.870135337114334106e-02 2.628907263278961182e-01 -1.733523309230804443e-01 2.778009474277496338e-01 2.065887674689292908e-02 -9.627496451139450073e-02 -2.409274131059646606e-01 2.723745419643819332e-04 7.056921720504760742e-02 -3.162726387381553650e-02 -5.984810367226600647e-02 -1.067520678043365479e-01 -2.303613126277923584e-01 -7.988507300615310669e-02
-1.292937546968460083e-01 -4.646601527929306030e-02 1.574165932834148407e-02 2.006227374076843262e-01 7.112994045019149780e-02 4.194914363324642181e-03 -8.792369067668914795e-02 -8.559954166412353516e-02 1.783811897039413452e-01 4.409331083297729492e-02 -2.510196566581726074e-01 2.323522418737411499e-01 1.152091696858406067e-01 1.226418018341064453e-01 -7.520904392004013062e-02 3.053266741335391998e-02 5.715044587850570679e-02 3.158072829246520996e-01 2.195952683687210083e-01 1.240792721509933472e-01 1.509384512901306152e-01 2.407423853874206543e-01 -5.196372047066688538e-02 2.034187503159046173e-02 -4.269943535327911377e-01 -5.160500109195709229e-02 -6.999273318797349930e-03 1.094923391938209534e-01 -4.740406870841979980e-01 -2.063415497541427612e-01 -1.381581127643585205e-01 -3.083933517336845398e-02
-3.531689345836639404e-01 8.635106496512889862e-03 -1.093677803874015808e-01 2.660496532917022705e-01 -4.530619829893112183e-02 -2.095080167055130005e-01 -2.656168304383754730e-02 -3.588233292102813721e-01 1.136215776205062866e-01 -2.227723971009254456e-02 -1.865876019001007080e-01 3.488622009754180908e-01 -3.943724185228347778e-02 -2.977456338703632355e-02 1.614637672901153564e-01 1.993328034877777100e-01 2.528399974107742310e-02 4.881450906395912170e-02 1.501443982124328613e-01 -1.644653081893920898e-02 1.834439039230346680e-01 2.627656757831573486e-01 -3.747795522212982178e-01 7.432246953248977661e-02 7.486059516668319702e-02 -5.364718288183212280e-02 2.359195500612258911e-01 7.207293994724750519e-03 -4.093541577458381653e-02 -5.050627142190933228e-02 1.237461343407630920e-01 1.436199545860290527e-01
5.851597711443901062e-02 -1.381782144308090210e-01 -2.945793047547340393e-02 -4.898770898580551147e-02 5.792150273919105530e-02 -4.673051834106445312e-01 -1.319804042577743530e-01 -1.837400346994400024e-01 -9.578374773263931274e-02 1.442946344614028931e-01 -1.518635600805282593e-01 2.130191326141357422e-01 1.706788130104541779e-02 5.095882713794708252e-02 -4.772785585373640060e-03 2.475268840789794922e-01 -1.060556769371032715e-01 -1.673705689609050751e-02 -1.491778939962387085e-01 2.830868661403656006e-01 -6.595936417579650879e-02 1.001934707164764404e-01 -3.018807470798492432e-01 -1.192751750349998474e-01 -2.415985018014907837e-01 -1.445879489183425903e-01 1.464937329292297363e-01 -1.866311281919479370e-01 -2.572705149650573730e-01 -3.087327480316162109e-01 -2.532099559903144836e-02 8.550374209880828857e-02
1.103256717324256897e-01 -1.345673501491546631e-01 1.459489315748214722e-01 -6.758667528629302979e-03 -2.361369729042053223e-01 -2.191988676786422729e-01 6.650005280971527100e-02 -1.913897991180419922e-01 -1.169954016804695129e-01 -4.012040421366691589e-02 -1.974740531295537949e-03 3.141849040985107422e-01 1.786902546882629395e-01 -8.301936089992523193e-02 8.487024903297424316e-02 2.625979110598564148e-02 1.027005985379219055e-01 -1.121892854571342468e-01 -8.947242051362991333e-02 1.450310647487640381e-01 -4.195756837725639343e-02 4.166809841990470886e-02 -5.064567551016807556e-03 -1.827112138271331787e-01 1.055811867117881775e-01 -4.121421575546264648e-01 4.770085215568542480e-01 -5.975104123353958130e-02 -3.071244359016418457e-01 1.596166044473648071e-01 -1.843517087399959564e-02 -1.464443057775497437e-01
1.298154052346944809e-02 -1.755767762660980225e-01 3.192937374114990234e-02 -1.214293912053108215e-01 2.842633426189422607e-02 -1.257807165384292603e-01 -3.236538469791412354e-01 -2.066281437873840332e-01 1.482697129249572754e-01 5.565371364355087280e-02 -3.904699385166168213e-01 3.035467267036437988e-01 1.327722221612930298e-01 -1.072247400879859924e-01 1.865784078836441040e-01 -5.122106149792671204e-02 -4.240967705845832825e-02 6.470936536788940430e-02 -3.036238066852092743e-02 -6.136748939752578735e-03 -6.054854765534400940e-02 3.341738581657409668e-01 -3.334535658359527588e-01 -1.062126010656356812e-01 -1.563169807195663452e-01 -6.654597073793411255e-02 1.999007463455200195e-01 2.209874428808689117e-02 -2.408062070608139038e-01 8.621034026145935059e-02 -5.662535876035690308e-02 2.649910151958465576e-01
-1.576579660177230835e-01 6.401910632848739624e-02 -2.622445523738861084e-01 2.280011624097824097e-01 -2.115984261035919189e-01 -1.477159112691879272e-01 -1.901659369468688965e-01 -5.721759796142578125e-02 2.078591287136077881e-02 -2.161432206630706787e-01 1.763968318700790405e-01 -3.524499759078025818e-02 1.280129402875900269e-01 2.787810005247592926e-02 3.383775055408477783e-01 -5.947849527001380920e-02 -1.004356294870376587e-01 -1.018937453627586365e-01 8.233218640089035034e-02 6.311988085508346558e-02 -5.370308458805084229e-02 3.428283929824829102e-01 2.421698421239852905e-01 -8.918660134077072144e-02 -3.381958603858947754e-01 -7.126049138605594635e-03 3.457745015621185303e-01 -1.502860188484191895e-01 -1.768117100000381470e-01 -7.657401263713836670e-02 -3.344682231545448303e-02 -1.283841580152511597e-01
6.228926358744502068e-04 -1.396436095237731934e-01 1.795729100704193115e-01 2.303152084350585938e-01 -2.611826360225677490e-01 -1.308148950338363647e-01 -1.999273151159286499e-01 5.010620877146720886e-02 1.755966991186141968e-01 1.691599488258361816e-01 -7.914576679468154907e-02 2.941062152385711670e-01 1.281981468200683594e-01 -1.220119372010231018e-01 4.728914424777030945e-02 -1.055223494768142700e-01 -2.249828130006790161e-01 2.784987725317478180e-02 2.585102617740631104e-01 3.712708875536918640e-02 -1.225728243589401245e-01 1.546581387519836426e-01 1.106491833925247192e-01 -3.302734494209289551e-01 -3.081506788730621338e-01 -2.762261629104614258e-01 2.320821285247802734e-01 -3.353745676577091217e-03 -1.180094853043556213e-01 6.451692432165145874e-02 -3.095377236604690552e-02 2.155199646949768066e-01
-2.293239384889602661e-01 -2.560887718573212624e-03 3.865706501528620720e-03 -6.162229180335998535e-02 1.840120553970336914e-02 -2.712892554700374603e-02 -1.658727973699569702e-01 3.081992864608764648e-01 9.476371854543685913e-02 2.978340536355972290e-02 1.428047269582748413e-01 3.335243463516235352e-02 4.515340179204940796e-02 1.295703500509262085e-01 3.172975182533264160e-01 2.460818737745285034e-01 -2.073905915021896362e-01 -2.704071998596191406e-01 1.368527263402938843e-01 2.113084495067596436e-01 4.318015277385711670e-02 1.310731321573257446e-01 -6.172116845846176147e-02 -1.959449499845504761e-01 3.697856888175010681e-02 -2.636236846446990967e-01 1.596152037382125854e-01 -4.116202704608440399e-03 -3.794700503349304199e-01 -1.977409422397613525e-01 -2.847860157489776611e-01 8.521845191717147827e-02
-1.248965412378311157e-01 1.055125594139099121e-01 1.756426692008972168e-01 2.391110509634017944e-01 -1.096165776252746582e-01 5.765486136078834534e-02 1.922427266836166382e-01 -1.475960910320281982e-01 -1.755255311727523804e-01 1.101255416870117188e-01 -7.275541126728057861e-02 1.736381500959396362e-01 5.663666129112243652e-01 2.637473940849304199e-01 7.864477485418319702e-02 8.399207890033721924e-02 1.772221922874450684e-01 -8.157495409250259399e-02 8.941110223531723022e-02 3.310945332050323486e-01 -1.235983446240425110e-01 4.536887630820274353e-02 -8.813987672328948975e-02 8.163368329405784607e-04 -2.302556094946339726e-04 3.399797528982162476e-02 2.867598831653594971e-01 -7.199002802371978760e-02 1.077373772859573364e-01 -5.917883664369583130e-02 -1.858034580945968628e-01 -1.011018455028533936e-01
-1.365013867616653442e-01 4.505189508199691772e-02 -1.592706739902496338e-01 1.575639247894287109e-01 -5.509081110358238220e-02 1.403724849224090576e-01 -1.639816910028457642e-02 -4.817787930369377136e-02 -1.079370602965354919e-01 5.763841047883033752e-02 -5.388073623180389404e-02 3.639276027679443359e-01 5.209818854928016663e-02 2.556685209274291992e-01 5.542434751987457275e-02 3.761105835437774658e-01 -2.527442872524261475e-01 9.296450763940811157e-02 -7.365548610687255859e-02 1.579549312591552734e-01 -2.987254261970520020e-01 2.005526125431060791e-01 -2.170744836330413818e-01 -3.062138333916664124e-03 -1.764389872550964355e-01 1.287868916988372803e-01 2.588071227073669434e-01 -2.618248462677001953e-01 -1.283494383096694946e-01 -9.358530491590499878e-02 -2.067453861236572266e-01 -1.008589640259742737e-01
8.789803087711334229e-02 -2.202515117824077606e-02 -1.673257350921630859e-01 2.374276220798492432e-01 8.024052716791629791e-03 1.163195744156837463e-01 1.771308667957782745e-02 1.308493465185165405e-01 4.294782876968383789e-02 -5.261281505227088928e-02 -2.050372958183288574e-01 2.515712082386016846e-01 -8.518041670322418213e-02 2.243879139423370361e-01 3.647116199135780334e-02 2.665961980819702148e-01 -4.106038063764572144e-02 -9.920612722635269165e-02 -7.739609573036432266e-03 2.639367580413818359e-01 1.457676887512207031e-01 3.863616585731506348e-01 1.617738902568817139e-01 -3.404759988188743591e-02 -2.476990520954132080e-01 -2.303875610232353210e-02 3.030942976474761963e-01 -1.976452767848968506e-01 -2.052940428256988525e-01 -3.904071450233459473e-02 -2.444912493228912354e-01 2.471310496330261230e-01
-2.008199393749237061e-01 9.528270363807678223e-02 3.667441383004188538e-02 1.316916942596435547e-01 -2.275318801403045654e-01 -1.653253585100173950e-01 -1.779448986053466797e-01 2.192420326173305511e-02 4.412269592285156250e-01 6.898409873247146606e-02 2.704498469829559326e-01 2.226725071668624878e-01 -7.011426985263824463e-02 3.359761834144592285e-01 1.053239256143569946e-01 1.077249273657798767e-01 -4.983136430382728577e-02 -8.418162912130355835e-02 2.089667879045009613e-02 1.640121191740036011e-01 -2.086726278066635132e-01 2.451537847518920898e-01 -1.704912334680557251e-01 -1.966900825500488281e-01 -2.432270199060440063e-01 5.473238229751586914e-02 1.298340857028961182e-01 -1.993961259722709656e-02 -1.525311619043350220e-01 1.067604273557662964e-01 -1.336455643177032471e-01 -1.332556754350662231e-01
2.580945752561092377e-02 2.334989756345748901e-01 -1.098922919481992722e-02 -6.554243713617324829e-02 -1.612426340579986572e-01 -2.920841276645660400e-01 -2.292592078447341919e-01 -6.993597745895385742e-02 3.278532251715660095e-02 2.379424422979354858e-01 -1.032073050737380981e-01 3.076424002647399902e-01 1.644983589649200439e-01 1.917472928762435913e-01 1.784539222717285156e-01 -4.479786008596420288e-02 5.744869634509086609e-02 1.594858244061470032e-02 -1.704495996236801147e-01 -3.624957054853439331e-02 1.312632579356431961e-02 2.056179344654083252e-01 8.570852130651473999e-02 -1.999660730361938477e-01 6.312524527311325073e-02 -4.771354198455810547e-01 2.277902215719223022e-01 2.500319853425025940e-02 -1.124127116054296494e-02 -1.887175291776657104e-01 -1.383000761270523071e-01 2.196276187896728516e-01
-5.137426778674125671e-02 2.103012353181838989e-01 -5.591467395424842834e-02 -2.045450359582901001e-02 -2.237390577793121338e-01 -3.249019980430603027e-01 -2.974090166389942169e-02 -1.651253998279571533e-01 3.549382835626602173e-02 3.160042464733123779e-01 -6.955718249082565308e-02 2.922479808330535889e-01 1.134377494454383850e-01 6.835995707660913467e-03 6.840477883815765381e-02 2.480600476264953613e-01 -1.840699613094329834e-01 -1.248780414462089539e-01 1.319732982665300369e-02 8.338903635740280151e-02 9.728769771754741669e-03 1.873688697814941406e-01 -1.547081321477890015e-01 -1.595008969306945801e-01 -1.221863776445388794e-01 -1.305034458637237549e-01 -7.126575708389282227e-02 1.179450601339340210e-01 -3.278193771839141846e-01 -4.054985344409942627e-01 6.632398068904876709e-02 1.640097647905349731e-01
2.181899547576904297e-02 -8.052691072225570679e-02 -1.264456957578659058e-01 7.934041321277618408e-02 2.299949079751968384e-01 1.480219066143035889e-01 -1.301083415746688843e-01 9.336269460618495941e-03 -2.208375334739685059e-01 -4.069644957780838013e-02 -1.738265454769134521e-01 4.756581485271453857e-01 -5.950997769832611084e-02 1.127936989068984985e-01 3.421999886631965637e-02 2.668510973453521729e-01 3.211647644639015198e-02 2.395142801105976105e-02 -1.136490404605865479e-01 2.025759667158126831e-01 -1.456360518932342529e-01 1.427829116582870483e-01 -1.403511408716440201e-02 -6.944552063941955566e-02 -3.224973380565643311e-01 -2.074677050113677979e-01 1.782194226980209351e-01 -2.003926187753677368e-01 -1.025790944695472717e-01 1.252590417861938477e-01 -3.674507439136505127e-01 3.197707235813140869e-02
-1.941281259059906006e-01 -3.707854747772216797e-01 -1.568266600370407104e-01 2.477022409439086914e-01 5.743653699755668640e-02 1.605905890464782715e-01 -8.802451938390731812e-02 -1.057997196912765503e-01 -1.048856228590011597e-01 3.272970020771026611e-02 -1.212458238005638123e-01 2.951566278934478760e-01 2.570970058441162109e-01 1.352610737085342407e-01 -3.789711743593215942e-02 1.530743986368179321e-01 8.931758254766464233e-02 -9.067961573600769043e-02 1.001183539628982544e-01 7.668837904930114746e-02 -5.359015986323356628e-02 2.742745280265808105e-01 9.732423722743988037e-02 -9.738917648792266846e-02 -1.126951128244400024e-01 -3.096434772014617920e-01 2.210391499102115631e-02 -1.128809228539466858e-01 -2.114966064691543579e-01 -3.000600636005401611e-01 -3.878635540604591370e-02 -2.836499810218811035e-01
-2.861879765987396240e-01 -6.976981647312641144e-03 1.609393209218978882e-01 -3.313983976840972900e-02 -1.497761458158493042e-01 -7.080162875354290009e-03 -6.759651005268096924e-02 4.675499722361564636e-02 3.547292947769165039e-01 2.417777925729751587e-01 -1.848562955856323242e-01 4.119709730148315430e-01 -3.166586533188819885e-02 5.453735217452049255e-02 1.958905905485153198e-01 3.716576695442199707e-01 1.883009523153305054e-01 7.092054933309555054e-02 7.426813244819641113e-02 8.065420389175415039e-02 1.023486815392971039e-02 1.247999891638755798e-01 2.058427631855010986e-01 -2.852549217641353607e-02 -9.847337752580642700e-02 -4.203353077173233032e-02 2.063688635826110840e-01 4.950357601046562195e-02 -2.763068377971649170e-01 -9.088466758839786053e-04 -1.165851727128028870e-01 -1.879769712686538696e-01
-2.001045644283294678e-01 -7.892570644617080688e-02 1.395420730113983154e-01 1.945770084857940674e-01 -1.879010535776615143e-02 -3.069752268493175507e-02 -5.018141120672225952e-02 1.398034580051898956e-02 3.117746412754058838e-01 -5.397356301546096802e-02 -3.032585680484771729e-01 2.163612246513366699e-01 2.081748694181442261e-01 2.979615330696105957e-02 -9.111379832029342651e-02 -3.697140514850616455e-02 1.278622001409530640e-01 2.412056177854537964e-01 1.342857033014297485e-01 1.172032430768013000e-01 1.432695239782333374e-01 2.394143342971801758e-01 -1.842161566019058228e-01 1.056086793541908264e-01 -2.149804830551147461e-01 -1.833325810730457306e-02 2.665013670921325684e-01 7.669061422348022461e-02 -4.038894772529602051e-01 -1.486886292695999146e-01 -1.401680558919906616e-01 -2.050083726644515991e-01
4.901739303022623062e-03 -8.406514674425125122e-02 1.237207055091857910e-01 1.444291770458221436e-01 4.855575039982795715e-03 -2.848049402236938477e-01 -8.725614845752716064e-02 8.589170128107070923e-02 2.259335517883300781e-01 2.582832276821136475e-01 -4.897472634911537170e-02 1.452360898256301880e-01 1.934011727571487427e-01 1.461821943521499634e-01 2.894704937934875488e-01 2.090158015489578247e-01 -1.001535430550575256e-01 2.403819561004638672e-01 1.108968928456306458e-01 4.599383845925331116e-02 -1.688875555992126465e-01 6.255079805850982666e-02 1.478469520807266235e-01 -9.614657610654830933e-02 -2.291088551282882690e-01 -1.731168627738952637e-01 7.198015600442886353e-02 -2.835429310798645020e-01 -4.096547365188598633e-01 4.179698601365089417e-02 -2.215942144393920898e-01 2.528552152216434479e-02
-3.219733834266662598e-01 -2.955895848572254181e-02 2.576722800731658936e-01 -2.840013802051544189e-02 -1.681627482175827026e-01 -3.245984017848968506e-02 7.451307773590087891e-02 7.254409790039062500e-02 3.468782603740692139e-01 2.806960344314575195e-01 -2.098554521799087524e-01 4.110648334026336670e-01 3.624878078699111938e-02 1.917864531278610229e-01 8.251436054706573486e-03 2.544788122177124023e-01 2.390993200242519379e-02 -1.087494418025016785e-01 2.612518072128295898e-01 4.079205542802810669e-02 2.848598547279834747e-02 1.304259896278381348e-01 1.317550390958786011e-01 -1.552191674709320068e-01 -1.071816086769104004e-01 -4.753907397389411926e-02 1.273355185985565186e-01 3.239315003156661987e-02 -1.764236390590667725e-01 2.610952407121658325e-02 -2.581404447555541992e-01 -4.487918317317962646e-02
1.325537357479333878e-02 2.953488826751708984e-01 -1.340084522962570190e-01 3.513731956481933594e-01 4.448103159666061401e-02 -2.523835301399230957e-01 3.509592637419700623e-02 8.724356442689895630e-02 3.116250336170196533e-01 1.831251382827758789e-01 -2.926530130207538605e-02 2.006698548793792725e-01 2.445979267358779907e-01 2.079810500144958496e-01 1.026647835969924927e-01 -4.600716754794120789e-02 -2.177165895700454712e-01 6.960311532020568848e-02 2.067799568176269531e-01 2.753387205302715302e-03 7.711264491081237793e-02 3.292682394385337830e-02 -5.813284590840339661e-02 -2.339247465133666992e-01 -2.077049165964126587e-01 -2.000029385089874268e-01 9.036600589752197266e-02 -1.273030042648315430e-01 -5.090648680925369263e-02 -3.032828569412231445e-01 -1.898633092641830444e-01 -1.042399257421493530e-01
-2.138451486825942993e-01 8.612954616546630859e-02 -3.672724589705467224e-02 4.309593886137008667e-02 -2.930803596973419189e-01 -2.627033293247222900e-01 -1.866160184144973755e-01 1.257317811250686646e-01 1.384865194559097290e-01 -2.207453595474362373e-03 1.817504689097404480e-02 2.730504274368286133e-01 1.611382067203521729e-01 5.641389265656471252e-02 -4.945796728134155273e-02 1.490712165832519531e-01 -2.510188221931457520e-01 2.294345647096633911e-01 -1.193613931536674500e-02 -1.058298125863075256e-01 -1.432347893714904785e-01 2.238106578588485718e-01 1.000108569860458374e-01 -2.764497101306915283e-01 -3.348053693771362305e-01 -1.117877960205078125e-01 1.945415735244750977e-01 3.493786789476871490e-04 -1.922054737806320190e-01 -1.291817575693130493e-01 2.576357126235961914e-01 1.540912836790084839e-01
-1.114797517657279968e-01 -1.315571647137403488e-02 -6.473443657159805298e-02 4.081007093191146851e-02 5.408832430839538574e-02 -5.022202730178833008e-01 -2.148751914501190186e-02 -1.212809234857559204e-01 -2.161578088998794556e-02 -3.153527081012725830e-01 -1.346259862184524536e-01 2.579256892204284668e-01 1.929025724530220032e-02 1.345984041690826416e-01 5.011808872222900391e-02 1.278942227363586426e-01 -1.990166604518890381e-01 1.219717115163803101e-01 7.024136185646057129e-02 9.387198835611343384e-02 -1.368201225996017456e-01 1.582713425159454346e-01 9.485773742198944092e-03 -2.011901885271072388e-01 -1.638998389244079590e-01 -3.833334520459175110e-02 3.764980137348175049e-01 -6.143404915928840637e-02 -3.827318847179412842e-01 -8.206500113010406494e-02 7.607240974903106689e-02 6.220461055636405945e-02
1.127635836601257324e-01 8.101132512092590332e-02 -1.828853189945220947e-01 8.425919711589813232e-02 2.124715298414230347e-01 -8.378779143095016479e-02 2.357812970876693726e-01 1.271084994077682495e-01 5.857202410697937012e-02 1.053543910384178162e-01 -1.815899088978767395e-02 2.596096992492675781e-01 6.529857963323593140e-02 2.526158466935157776e-02 6.530011445283889771e-02 2.347522526979446411e-01 2.916029989719390869e-01 -2.613018453121185303e-02 -2.222222983837127686e-01 -7.588984817266464233e-02 -2.417025566101074219e-01 3.583169579505920410e-01 1.175763532519340515e-01 -1.211841180920600891e-01 -1.785176843404769897e-01 -3.062158823013305664e-01 2.157423645257949829e-01 8.469884097576141357e-02 -3.373993337154388428e-01 -8.575469255447387695e-02 -8.166056126356124878e-02 7.959206402301788330e-02
-1.047919914126396179e-01 7.608424872159957886e-02 -1.733264774084091187e-01 2.008219808340072632e-01 -5.935065448284149170e-02 -2.788916230201721191e-01 2.021378651261329651e-02 -8.574447035789489746e-02 2.524709701538085938e-01 -1.098875999450683594e-01 4.098170623183250427e-02 1.625027507543563843e-01 1.205165088176727295e-01 8.721563965082168579e-02 1.467464417219161987e-01 2.858179621398448944e-02 -9.803651273250579834e-02 3.036937490105628967e-02 -9.582953155040740967e-02 -9.777061641216278076e-02 3.290109336376190186e-01 3.154573440551757812e-01 1.932251602411270142e-01 -2.494247704744338989e-01 -1.971718370914459229e-01 -2.301706820726394653e-01 -3.163585904985666275e-03 -2.138504981994628906e-01 -4.193658232688903809e-01 -1.265271566808223724e-02 -3.614760935306549072e-02 -1.545670628547668457e-01
-2.065969258546829224e-01 6.317228823900222778e-02 -1.024921536445617676e-01 2.038889229297637939e-01 -2.806848660111427307e-02 -2.260843962430953979e-01 6.276214122772216797e-02 3.179378807544708252e-03 2.851562201976776123e-01 9.874677285552024841e-03 9.888648986816406250e-02 3.377319574356079102e-01 2.633633613586425781e-01 -7.341953366994857788e-02 2.140045613050460815e-01 -9.703015536069869995e-02 8.200135082006454468e-02 -7.507311552762985229e-02 -6.205338239669799805e-02 -8.181473612785339355e-02 -4.356421828269958496e-01 2.448890805244445801e-01 -9.230495989322662354e-02 -6.409642845392227173e-02 1.367139518260955811e-01 -5.832090601325035095e-02 1.850015819072723389e-01 1.277349591255187988e-01 -3.127484321594238281e-01 -8.959446847438812256e-02 -1.083710193634033203e-01 -1.862235516309738159e-01
5.039955954998731613e-03 8.965492248535156250e-02 -5.376191437244415283e-02 3.056250214576721191e-01 2.529352009296417236e-01 -3.405750095844268799e-01 -2.296020388603210449e-01 -5.667672306299209595e-02 1.212561875581741333e-01 1.449272781610488892e-01 -9.276252985000610352e-02 2.494871169328689575e-01 6.983567029237747192e-02 1.106425970792770386e-01 1.431392282247543335e-01 1.937268078327178955e-01 -1.356117129325866699e-01 -8.599742501974105835e-02 -1.152649298310279846e-01 3.529274370521306992e-03 -1.303744018077850342e-01 2.652509212493896484e-01 -6.193702295422554016e-02 2.256503403186798096e-01 -6.696476042270660400e-02 -2.970984578132629395e-01 2.079320996999740601e-01 1.844092831015586853e-02 9.046152234077453613e-02 -3.265478014945983887e-01 -1.762975901365280151e-01 -1.209537982940673828e-01
-2.508575022220611572e-01 -2.736349105834960938e-01 -1.119384616613388062e-01 1.089579612016677856e-01 -1.893578469753265381e-02 -4.454383999109268188e-02 -1.313064545392990112e-01 6.316367536783218384e-02 -2.024096399545669556e-01 2.507846057415008545e-01 -1.785219609737396240e-01 -5.566588416695594788e-02 3.092121481895446777e-01 -2.401913255453109741e-01 2.388018816709518433e-01 -9.606450796127319336e-03 1.081799808889627457e-02 1.162870377302169800e-01 -2.034534364938735962e-01 1.021446660161018372e-01 6.752299517393112183e-02 2.756972238421440125e-02 -2.161911278963088989e-01 -1.363690197467803955e-01 -1.010651364922523499e-01 -1.520607024431228638e-01 3.553848862648010254e-01 -1.494738161563873291e-01 -3.170526921749114990e-01 4.619795456528663635e-02 1.899069696664810181e-01 9.024988859891891479e-02
-2.157032489776611328e-01 3.374399244785308838e-02 1.462638229131698608e-01 1.469717919826507568e-01 -5.254251137375831604e-02 -1.594209820032119751e-01 1.267164200544357300e-01 -6.395445764064788818e-02 -2.063221037387847900e-01 1.233047991991043091e-01 -3.108764290809631348e-01 4.403403436299413443e-04 1.462038159370422363e-01 -7.726361043751239777e-03 1.616126745939254761e-01 1.874549128115177155e-02 5.537097156047821045e-02 2.127331197261810303e-01 1.485041826963424683e-01 1.860134303569793701e-01 -9.101039730012416840e-03 -1.848099986091256142e-03 -7.415389269590377808e-02 1.779040545225143433e-01 -1.223929524421691895e-01 -2.256379276514053345e-01 4.132097661495208740e-01 1.507873386144638062e-01 -1.325648427009582520e-01 -3.309521675109863281e-01 -3.584374487400054932e-01 -3.913874924182891846e-02
-3.342440724372863770e-01 1.215837076306343079e-01 2.648369371891021729e-01 -2.385419048368930817e-02 -1.336814761161804199e-01 -4.782724380493164062e-02 -5.653053522109985352e-02 1.243159994482994080e-01 1.333980560302734375e-01 1.770849227905273438e-01 -1.560820788145065308e-01 2.644320428371429443e-01 2.356821903958916664e-03 2.096645720303058624e-02 3.075416982173919678e-01 3.292172551155090332e-01 -5.186235997825860977e-03 -3.780094906687736511e-02 1.836224496364593506e-01 3.769242763519287109e-02 2.940003760159015656e-02 9.364543855190277100e-02 3.344499766826629639e-01 -1.287372503429651260e-02 -2.033775150775909424e-01 -8.420672267675399780e-02 9.344501048326492310e-02 3.924968838691711426e-02 -2.512038052082061768e-01 -2.397697418928146362e-01 -2.076626121997833252e-01 -1.908894330263137817e-01
-7.271083444356918335e-02 -2.062115967273712158e-01 -1.075120270252227783e-01 2.756415605545043945e-01 1.403446048498153687e-01 -5.779888480901718140e-02 -1.984300017356872559e-01 -6.862962245941162109e-02 2.203229814767837524e-01 1.363824903964996338e-01 2.558318898081779480e-02 4.384563118219375610e-02 6.854218244552612305e-02 -4.792194068431854248e-02 5.742277204990386963e-02 -8.890214562416076660e-02 -6.835088133811950684e-02 -1.100916936993598938e-01 2.671589376404881477e-03 3.113922476768493652e-01 -2.492150291800498962e-02 6.372832693159580231e-03 -1.750594936311244965e-02 -5.038075149059295654e-02 -6.209604740142822266e-01 -1.733760535717010498e-01 2.364815026521682739e-01 1.586600206792354584e-02 -2.373109906911849976e-01 -2.448276281356811523e-01 -5.483810976147651672e-02 -3.542201966047286987e-02
3.206147626042366028e-02 1.654046922922134399e-01 -5.102081596851348877e-02 5.791701748967170715e-02 -2.731560766696929932e-01 -3.349575102329254150e-01 -1.204659119248390198e-01 -2.115340232849121094e-01 8.133290708065032959e-02 3.804738819599151611e-01 -1.495245248079299927e-01 1.338824480772018433e-01 3.352360129356384277e-01 3.361674770712852478e-02 8.013644069433212280e-02 1.026356942020356655e-03 -1.859043985605239868e-01 -3.633353859186172485e-02 5.621869489550590515e-02 1.783600300550460815e-01 -2.894756942987442017e-02 1.972090899944305420e-01 -1.032970324158668518e-01 -2.688437998294830322e-01 -1.856577098369598389e-01 -1.042722836136817932e-01 -3.116286359727382660e-02 5.791243165731430054e-02 -2.701667547225952148e-01 -2.612796425819396973e-01 -7.200987637042999268e-02 1.354750543832778931e-01
-1.755013763904571533e-01 -1.948055326938629150e-01 -1.015146896243095398e-01 3.522710502147674561e-01 -3.039134144783020020e-01 -2.801781594753265381e-01 3.224930912256240845e-02 9.114865958690643311e-02 1.971912384033203125e-01 -1.030622944235801697e-01 -2.379454672336578369e-01 2.026746571063995361e-01 7.897241972386837006e-03 -1.413873136043548584e-01 7.680489122867584229e-02 1.912332773208618164e-01 -1.021415665745735168e-01 2.093028128147125244e-01 1.884222924709320068e-01 2.295841425657272339e-01 -1.070706397294998169e-01 1.666084229946136475e-01 -2.049168199300765991e-01 -1.812491416931152344e-01 -1.821713335812091827e-02 -3.069827519357204437e-02 -2.168391365557909012e-03 -3.103593587875366211e-01 -1.492040753364562988e-01 -1.442194133996963501e-01 -3.354573249816894531e-02 -9.279099106788635254e-02
-1.131345108151435852e-01 -2.950775064527988434e-02 -2.086816728115081787e-01 9.012121707201004028e-02 -3.012909740209579468e-02 1.470184475183486938e-01 -2.480086125433444977e-02 -4.955950751900672913e-02 -7.289509475231170654e-02 1.371145620942115784e-02 9.741946309804916382e-02 2.982816696166992188e-01 1.652327179908752441e-01 1.235553994774818420e-01 1.004685238003730774e-01 3.193377256393432617e-01 -3.267310857772827148e-01 5.497402325272560120e-02 -2.615236341953277588e-01 1.278439909219741821e-01 -4.089614748954772949e-01 1.643668562173843384e-01 -1.509476006031036377e-01 -1.426939070224761963e-01 -9.433798491954803467e-02 -4.032154381275177002e-02 2.750175595283508301e-01 -1.356316078454256058e-02 -1.795897930860519409e-01 -2.245603203773498535e-01 -2.043167948722839355e-01 -8.813685178756713867e-02
-2.162188738584518433e-01 -2.509566545486450195e-01 -2.894504964351654053e-01 4.646717011928558350e-02 -1.260101050138473511e-01 -1.514709591865539551e-01 4.252181947231292725e-02 -9.223931282758712769e-02 1.612107306718826294e-01 1.126688495278358459e-01 -9.703781455755233765e-02 4.095154348760843277e-03 -3.088564425706863403e-02 4.355917870998382568e-02 1.917974054813385010e-01 2.218540012836456299e-01 -4.863933101296424866e-02 3.079798817634582520e-01 -4.790790379047393799e-02 2.760482728481292725e-01 -6.701624393463134766e-02 8.167465031147003174e-02 -8.025102317333221436e-02 -1.397099941968917847e-01 9.773999452590942383e-02 -1.181596517562866211e-01 3.695369064807891846e-01 -2.696980237960815430e-01 -3.641329407691955566e-01 -1.262689083814620972e-01 1.242948174476623535e-01 9.266424179077148438e-02
-1.684467494487762451e-01 -1.398718357086181641e-01 -1.646077781915664673e-01 2.351047657430171967e-02 5.135792493820190430e-02 -1.511579903308302164e-04 7.710419595241546631e-03 -1.182003989815711975e-01 1.766311936080455780e-02 -1.239142566919326782e-01 -9.192219935357570648e-03 7.295724004507064819e-02 7.010457664728164673e-02 6.298025697469711304e-02 9.431537240743637085e-02 2.512232959270477295e-01 1.339212507009506226e-01 6.048333272337913513e-02 -8.561136573553085327e-02 9.470893442630767822e-02 7.259507477283477783e-02 2.063330709934234619e-01 3.692469596862792969e-01 -3.249836266040802002e-01 -2.343349158763885498e-01 -3.180815577507019043e-01 2.973060905933380127e-01 -2.191330939531326294e-01 -4.366379231214523315e-02 -3.443357050418853760e-01 4.964268952608108521e-02 -2.503011226654052734e-01
-1.719098240137100220e-01 4.206855967640876770e-02 2.406756728887557983e-01 1.077890321612358093e-01 -1.428310573101043701e-01 9.250442683696746826e-02 -2.306937938556075096e-03 3.650860395282506943e-03 -4.304941892623901367e-01 -1.064049359411001205e-02 -1.721959859132766724e-01 3.933683335781097412e-01 3.124494552612304688e-01 2.439300268888473511e-01 6.916758418083190918e-02 1.979245617985725403e-02 -4.576626420021057129e-02 9.127557277679443359e-02 -9.799035638570785522e-02 8.271984755992889404e-03 -2.801556587219238281e-01 1.830660253763198853e-01 -1.409282386302947998e-01 -1.090715825557708740e-01 -1.650670915842056274e-01 -2.249079793691635132e-01 2.354862242937088013e-01 1.148610487580299377e-01 9.701035171747207642e-02 -1.493715867400169373e-02 -1.340632438659667969e-01 9.368832223117351532e-03
-5.112455785274505615e-02 -2.024465799331665039e-01 -2.381946332752704620e-02 -8.764611184597015381e-02 1.493237167596817017e-02 -1.517741829156875610e-01 2.048629820346832275e-01 1.805146187543869019e-01 1.200749054551124573e-01 2.284913696348667145e-02 -5.513668060302734375e-01 1.585179269313812256e-01 4.437277838587760925e-02 -1.057848110795021057e-01 1.854699105024337769e-01 1.666561365127563477e-01 -7.025212049484252930e-02 1.197460591793060303e-01 1.288916766643524170e-01 -8.611891418695449829e-02 2.225958108901977539e-01 2.480701208114624023e-01 -6.097935512661933899e-02 -1.699164807796478271e-01 -1.846190989017486572e-01 5.483059212565422058e-02 3.312028050422668457e-01 -1.068610250949859619e-01 -1.819339096546173096e-01 -1.008885055780410767e-01 -2.057076692581176758e-01 -1.234868634492158890e-02
-1.906277090311050415e-01 -1.232034992426633835e-02 1.197433099150657654e-01 -9.152130037546157837e-02 5.802223086357116699e-02 -1.556046456098556519e-01 -1.802997291088104248e-01 1.656453758478164673e-01 -4.232417792081832886e-03 -3.727480396628379822e-02 3.333560749888420105e-02 5.062594637274742126e-02 2.284196168184280396e-01 1.936439722776412964e-01 2.350159883499145508e-01 1.726898998022079468e-01 -1.910503804683685303e-01 -1.333715319633483887e-01 -3.862446639686822891e-03 3.532272875308990479e-01 7.411391288042068481e-02 1.169283222407102585e-02 -2.828519344329833984e-01 -3.861415386199951172e-01 2.600608626380562782e-03 -1.240413114428520203e-01 2.446611821651458740e-01 -1.759316027164459229e-01 -1.521988213062286377e-01 1.576263606548309326e-01 -3.213561177253723145e-01 -4.650132730603218079e-02
4.923859983682632446e-02 1.715293526649475098e-01 -2.674066126346588135e-01 4.115864634513854980e-02 -1.386904120445251465e-01 -2.910109162330627441e-01 1.859470084309577942e-02 -1.244993358850479126e-01 3.742465749382972717e-02 3.823286294937133789e-01 -1.069803088903427124e-01 9.121914952993392944e-02 2.556287944316864014e-01 2.232225239276885986e-02 -8.930841088294982910e-02 8.505209535360336304e-02 -1.396219432353973389e-01 1.710856407880783081e-01 7.068786025047302246e-02 3.109190165996551514e-01 1.295109987258911133e-01 2.652443647384643555e-01 -9.075586497783660889e-02 -3.487213551998138428e-01 1.379061024636030197e-02 -1.794444620609283447e-01 2.668276429176330566e-04 9.687501005828380585e-03 -2.724722921848297119e-01 -1.312614977359771729e-01 -1.516634374856948853e-01 1.114863455295562744e-01
-3.043560087680816650e-01 -1.167569775134325027e-02 -1.764749735593795776e-01 6.488452106714248657e-02 4.134537279605865479e-02 -2.865009196102619171e-02 1.095976382493972778e-01 -1.089518666267395020e-01 -2.131579965353012085e-01 1.118922606110572815e-01 -6.359607726335525513e-02 2.193094789981842041e-01 -6.869394332170486450e-02 3.046141266822814941e-01 2.447905242443084717e-01 7.982877641916275024e-02 -1.483866870403289795e-01 8.963556610979139805e-04 3.438455611467361450e-02 1.497716009616851807e-01 -3.790234923362731934e-01 1.842688173055648804e-01 -1.192778050899505615e-01 -2.103722542524337769e-01 -6.535663455724716187e-02 1.865916252136230469e-01 3.844866752624511719e-01 -1.483312696218490601e-01 -8.260778337717056274e-02 8.045335300266742706e-03 6.838752329349517822e-02 -2.633399665355682373e-01
-1.864655613899230957e-01 -2.154464125633239746e-01 -8.697450906038284302e-02 -7.510069012641906738e-02 3.098523914813995361e-01 -1.071596145629882812e-01 8.153222501277923584e-02 2.434525266289710999e-02 4.158169403672218323e-02 -6.732334196567535400e-02 -1.017184257507324219e-01 1.591495722532272339e-01 1.574600636959075928e-01 4.341362044215202332e-03 6.557575613260269165e-02 4.209584370255470276e-02 6.788961589336395264e-02 -1.707095354795455933e-01 1.184520795941352844e-01 2.137836664915084839e-01 -9.439917653799057007e-02 3.974694013595581055e-01 1.328880488872528076e-01 -2.976017296314239502e-01 -1.528889089822769165e-01 4.370393231511116028e-02 3.286581337451934814e-01 -5.508646741509437561e-02 -3.087005317211151123e-01 -2.431762814521789551e-01 -9.980151057243347168e-02 2.252206504344940186e-01
-1.291517447680234909e-02 8.812862634658813477e-02 -7.496204972267150879e-02 8.197484165430068970e-02 -8.985557407140731812e-02 1.458372622728347778e-01 1.845081746578216553e-01 -1.421471834182739258e-01 -8.431200683116912842e-02 7.504823058843612671e-02 8.341422677040100098e-02 2.946626245975494385e-01 8.043191581964492798e-02 1.386538743972778320e-01 1.790292710065841675e-01 5.396458506584167480e-01 -1.926304996013641357e-01 -4.304751753807067871e-02 -8.737792819738388062e-02 2.176197171211242676e-01 -1.250862628221511841e-01 7.967759668827056885e-02 -4.459995776414871216e-02 -1.518164426088333130e-01 -4.185702651739120483e-02 8.083687722682952881e-02 2.879061996936798096e-01 -2.218204885721206665e-01 -2.336243689060211182e-01 -2.026246935129165649e-01 -1.547194868326187134e-01 -1.992641091346740723e-01
-4.663394764065742493e-02 8.997293561697006226e-02 2.989372313022613525e-01 2.204730361700057983e-01 -8.113234490156173706e-02 2.189313024282455444e-01 3.595080971717834473e-01 5.089081451296806335e-02 -5.533294007182121277e-02 3.088949322700500488e-01 -1.690484434366226196e-01 1.232357174158096313e-01 1.215927079319953918e-01 5.908225849270820618e-02 3.299168050289154053e-01 1.641879975795745850e-01 -1.767123490571975708e-01 -1.212330758571624756e-01 1.495420932769775391e-01 5.781833827495574951e-02 -2.339080274105072021e-01 8.833485096693038940e-02 -6.875653564929962158e-02 -3.163225352764129639e-01 -3.359613418579101562e-01 7.937958091497421265e-02 2.739605121314525604e-02 -2.283227257430553436e-02 -6.566580268554389477e-04 -7.409182190895080566e-02 4.167205467820167542e-02 -4.984975978732109070e-02
7.682054489850997925e-02 6.716291606426239014e-02 1.532155126333236694e-01 4.269942939281463623e-01 -3.139476776123046875e-01 -2.955423891544342041e-01 7.018921431154012680e-03 5.403905734419822693e-02 1.183695122599601746e-01 2.274091094732284546e-01 1.181607022881507874e-01 1.215808615088462830e-01 2.045688927173614502e-01 -9.044194966554641724e-02 -3.185540437698364258e-02 -3.577305376529693604e-02 -2.022732496261596680e-01 1.339602284133434296e-02 9.193008393049240112e-02 2.660986781120300293e-01 5.567942932248115540e-02 2.438747882843017578e-01 -9.655585139989852905e-02 2.664178237318992615e-02 -2.571542859077453613e-01 -1.233960837125778198e-01 9.738078713417053223e-02 7.176940888166427612e-02 -3.120225965976715088e-01 -2.401345372200012207e-01 -5.025306716561317444e-02 -4.024457186460494995e-02
3.168768808245658875e-02 3.978621587157249451e-02 -3.047195030376315117e-03 2.055207043886184692e-01 -4.303212165832519531e-01 -3.893592357635498047e-01 5.570237711071968079e-02 3.769351914525032043e-02 -2.582105062901973724e-02 1.478647142648696899e-01 1.803692579269409180e-01 2.370501011610031128e-01 1.885925531387329102e-01 1.725877374410629272e-01 -2.718615904450416565e-02 2.053925991058349609e-01 -1.624195873737335205e-01 1.705298721790313721e-01 2.409539185464382172e-02 -2.574361488223075867e-02 -1.297737509012222290e-01 7.331276684999465942e-02 1.480343639850616455e-01 -1.410203427076339722e-01 -2.318231910467147827e-01 -2.781771123409271240e-01 2.699447274208068848e-01 7.199837267398834229e-02 -1.964728534221649170e-01 4.013131186366081238e-02 1.532121598720550537e-01 2.727114595472812653e-02
-4.737553745508193970e-02 8.575715869665145874e-02 -5.411729216575622559e-02 2.882727421820163727e-02 -2.932974994182586670e-01 -1.220811903476715088e-01 1.554283350706100464e-01 -4.361969605088233948e-02 2.348682098090648651e-02 2.598765194416046143e-01 -6.507657468318939209e-02 -2.089281007647514343e-02 -2.601482719182968140e-02 -3.240993916988372803e-01 2.179008871316909790e-01 6.380549073219299316e-02 -1.029654741287231445e-01 -2.411301285028457642e-01 -2.965253032743930817e-02 4.172563180327415466e-02 1.811704039573669434e-02 4.695638120174407959e-01 -3.356723813340067863e-03 -1.379930078983306885e-01 -9.523204714059829712e-02 -1.479908525943756104e-01 4.235881268978118896e-01 5.275084450840950012e-02 -2.141764611005783081e-01 1.130758672952651978e-01 -3.356705978512763977e-02 2.131280601024627686e-01
-4.707864299416542053e-02 -9.086993336677551270e-02 5.346296727657318115e-02 2.537312805652618408e-01 8.247249573469161987e-02 2.405770309269428253e-02 -1.110486611723899841e-01 -5.247410759329795837e-02 1.491164416074752808e-01 -1.872545331716537476e-01 -1.077223941683769226e-01 2.059774994850158691e-01 1.008352115750312805e-01 6.071367859840393066e-02 -5.374365299940109253e-02 3.240796327590942383e-01 3.380813896656036377e-01 1.265534609556198120e-01 -3.475148975849151611e-02 3.969962894916534424e-02 1.637602746486663818e-01 9.568203985691070557e-02 -1.135208755731582642e-01 -3.519032299518585205e-01 2.033671550452709198e-02 -1.220472529530525208e-01 4.403265118598937988e-01 3.852397575974464417e-02 -2.285293489694595337e-01 -2.426007390022277832e-01 1.747193187475204468e-01 -9.295007586479187012e-02
-1.016262471675872803e-01 2.134304791688919067e-01 -1.776655949652194977e-02 2.556592822074890137e-01 -2.222985029220581055e-01 -2.355053871870040894e-01 -1.550667434930801392e-01 -3.970510363578796387e-01 1.336081176996231079e-01 4.908599331974983215e-02 -2.686699330806732178e-01 2.173301279544830322e-01 7.493428885936737061e-02 5.384628102183341980e-02 2.165928781032562256e-01 -1.232386194169521332e-02 2.921430580317974091e-02 -2.299142926931381226e-01 -1.895787566900253296e-01 1.321437209844589233e-01 2.577790021896362305e-01 1.673980951309204102e-01 8.126123994588851929e-02 -4.545590281486511230e-02 -1.001111119985580444e-01 -1.749020367860794067e-01 2.247315943241119385e-01 -9.430522471666336060e-02 -1.950168311595916748e-01 1.433138386346399784e-03 -2.095350623130798340e-01 6.637021154165267944e-02
-1.103873774409294128e-01 1.265955418348312378e-01 1.285479664802551270e-01 5.920064076781272888e-02 3.427280485630035400e-01 -1.049679592251777649e-01 1.609162688255310059e-01 -1.255068331956863403e-01 5.214689671993255615e-02 7.412989437580108643e-02 9.754183888435363770e-02 6.549777090549468994e-02 3.038545139133930206e-02 -7.206984609365463257e-02 6.261466443538665771e-02 1.759229414165019989e-02 7.927004247903823853e-02 -1.507637947797775269e-01 1.422896683216094971e-01 5.301296710968017578e-03 5.536624789237976074e-02 5.618136525154113770e-01 -1.737444698810577393e-01 -1.318513751029968262e-01 -6.928826123476028442e-02 -1.602919250726699829e-01 4.319216609001159668e-01 -2.367024868726730347e-01 -5.840722471475601196e-02 5.525974929332733154e-02 -2.148490995168685913e-01 8.945386856794357300e-02
-2.152089327573776245e-01 -1.601070398464798927e-03 2.735023796558380127e-01 -8.916235715150833130e-02 2.320444434881210327e-01 1.081957221031188965e-01 6.912503391504287720e-02 -1.379151195287704468e-01 1.461320817470550537e-01 1.338540017604827881e-01 -3.006635978817939758e-02 -1.509256009012460709e-02 -5.727588664740324020e-03 -1.306854337453842163e-01 7.770687341690063477e-02 2.231133133172988892e-01 9.882445633411407471e-02 1.711997389793395996e-01 5.299481749534606934e-02 4.552526772022247314e-02 1.074161231517791748e-01 4.605663418769836426e-01 -1.311787962913513184e-01 -3.428301215171813965e-01 -3.497909903526306152e-01 -8.137349784374237061e-02 1.810651272535324097e-01 -1.744502410292625427e-02 -2.567859292030334473e-01 1.101395860314369202e-01 -2.250274457037448883e-02 1.589012891054153442e-01
-2.549148201942443848e-01 -7.037356495857238770e-02 -1.182724311947822571e-01 2.583491802215576172e-01 5.940073356032371521e-02 -1.178992912173271179e-02 -2.343948334455490112e-01 -1.581042706966400146e-01 3.590930625796318054e-02 -1.173994839191436768e-01 -2.896437346935272217e-01 2.093923091888427734e-01 2.100004851818084717e-01 -4.791424423456192017e-02 7.240840792655944824e-02 1.581122577190399170e-01 1.050188671797513962e-02 -7.311784476041793823e-02 -5.997875705361366272e-02 -1.288299262523651123e-01 -1.362760663032531738e-01 3.063238859176635742e-01 3.408383429050445557e-01 -1.818198114633560181e-01 -4.299196600914001465e-02 -2.537306249141693115e-01 -1.455722376704216003e-02 -1.467464864253997803e-01 -3.403612375259399414e-01 -1.621344983577728271e-01 -1.196452081203460693e-01 -1.207087934017181396e-01
-4.415153339505195618e-02 5.115796625614166260e-02 -2.116174995899200439e-01 1.356278806924819946e-01 -5.060658231377601624e-02 -1.596425324678421021e-01 2.031519263982772827e-02 -1.004844382405281067e-01 2.946689352393150330e-02 -1.140163168311119080e-01 -1.567460298538208008e-01 5.531856045126914978e-02 2.653549611568450928e-01 4.940954750054515898e-05 -3.495545312762260437e-02 1.044227555394172668e-01 5.950630642473697662e-03 -3.802468627691268921e-02 1.507388651371002197e-01 3.144805133342742920e-02 -1.682300120592117310e-01 1.144104450941085815e-01 2.380223572254180908e-01 -3.987256586551666260e-01 -1.452125608921051025e-01 -1.172619685530662537e-01 2.899336218833923340e-01 -5.043935030698776245e-02 -4.521538019180297852e-01 -3.458945751190185547e-01 1.069733053445816040e-01 -1.745593100786209106e-01
-3.244361281394958496e-01 4.391815140843391418e-02 2.266788333654403687e-01 1.383710354566574097e-01 3.542290360201150179e-04 1.198957860469818115e-02 -1.768218427896499634e-01 3.578107953071594238e-01 4.991260915994644165e-02 2.975712902843952179e-02 1.652072966098785400e-01 8.597248792648315430e-02 9.229199588298797607e-02 1.806602925062179565e-01 2.158864587545394897e-01 1.698427647352218628e-01 -1.347705423831939697e-01 -2.410808801651000977e-01 -1.638880372047424316e-01 9.998457133769989014e-02 9.625864773988723755e-02 2.442223727703094482e-01 -3.070392645895481110e-02 -4.042595624923706055e-01 -6.522917747497558594e-02 -5.748260021209716797e-02 1.682767868041992188e-01 -4.403153900057077408e-03 -1.886876523494720459e-01 3.959141299128532410e-02 -2.846012115478515625e-01 -8.769915997982025146e-02
-1.592407077550888062e-01 2.474884986877441406e-01 -3.922989219427108765e-02 2.347078919410705566e-01 3.034951984882354736e-01 -1.743307709693908691e-01 1.024039015173912048e-01 5.027670785784721375e-02 6.673639267683029175e-02 -2.092990465462207794e-02 1.800579428672790527e-01 2.120030820369720459e-01 1.175065860152244568e-01 2.405426502227783203e-01 1.070921868085861206e-01 2.239697277545928955e-01 -2.641822397708892822e-02 -1.954751163721084595e-01 -1.057352796196937561e-01 3.051372766494750977e-01 2.932528220117092133e-02 1.467204391956329346e-01 -3.876224532723426819e-02 -1.203533783555030823e-01 -1.144705563783645630e-01 2.932764776051044464e-02 3.792664706707000732e-01 -1.532733291387557983e-01 -2.752451896667480469e-01 -8.887767791748046875e-02 -2.404198646545410156e-01 3.689098358154296875e-02
1.001891493797302246e-01 -3.369544073939323425e-02 1.295084971934556961e-02 2.262620478868484497e-01 -3.757715225219726562e-01 -1.751888692378997803e-01 -8.359286189079284668e-02 -7.086867839097976685e-02 2.302491962909698486e-01 8.134295791387557983e-02 1.034294664859771729e-01 3.216429948806762695e-01 2.264717966318130493e-02 8.175864070653915405e-02 -5.972499027848243713e-02 8.576559275388717651e-02 3.600556030869483948e-02 1.114588081836700439e-01 1.757542341947555542e-01 1.635163277387619019e-01 -2.011660635471343994e-01 3.122118711471557617e-01 1.360214799642562866e-01 -2.571036517620086670e-01 -2.713135480880737305e-01 -3.663399219512939453e-01 1.175206154584884644e-01 -8.538022637367248535e-02 -2.496751211583614349e-02 3.260333836078643799e-02 1.509586721658706665e-01 1.198711544275283813e-01
-5.034107714891433716e-02 6.458561122417449951e-02 9.081098437309265137e-02 6.742618232965469360e-02 -1.093720793724060059e-01 -2.475076019763946533e-01 -3.269086480140686035e-01 -2.331296205520629883e-01 5.307815223932266235e-02 2.606634497642517090e-01 -8.155941963195800781e-02 6.559327244758605957e-02 4.161294996738433838e-01 4.314514622092247009e-02 2.758914530277252197e-01 9.287296980619430542e-02 9.079825133085250854e-02 -2.620248496532440186e-01 -1.458211988210678101e-01 4.691201075911521912e-02 -6.723726633936166763e-03 1.713539361953735352e-01 9.780440479516983032e-02 -1.550491899251937866e-01 -3.281620144844055176e-02 -3.652586042881011963e-01 2.001940310001373291e-01 -2.534886896610260010e-01 -1.226081978529691696e-02 3.449519351124763489e-02 -2.478156611323356628e-02 2.045295387506484985e-02
-1.186270341277122498e-01 -6.740212440490722656e-02 4.588366672396659851e-02 4.831534996628761292e-02 -5.727716535329818726e-02 1.368992775678634644e-01 -7.971038669347763062e-02 4.126119613647460938e-02 4.121473524719476700e-03 -6.151807680726051331e-02 -2.943420708179473877e-01 -5.930602923035621643e-02 2.666248977184295654e-01 7.576348260045051575e-03 -1.817615628242492676e-01 6.968997418880462646e-02 2.683313377201557159e-02 6.348252296447753906e-02 -9.532532095909118652e-02 1.164465919137001038e-01 -2.352648414671421051e-02 5.070364475250244141e-01 -8.857713080942630768e-03 -1.722788512706756592e-01 2.335384488105773926e-02 -3.716832101345062256e-01 2.464783191680908203e-01 -1.514876782894134521e-01 -2.022532075643539429e-01 -3.763751387596130371e-01 -3.089103847742080688e-02 -1.521944701671600342e-01
-8.801449090242385864e-02 -5.597912147641181946e-02 -1.195022687315940857e-01 8.065168559551239014e-02 2.862561643123626709e-01 -1.415595710277557373e-01 1.178958117961883545e-01 -8.065236732363700867e-03 1.491674333810806274e-01 -1.292768269777297974e-01 -6.083865836262702942e-02 1.266117542982101440e-01 3.214544355869293213e-01 5.865311250090599060e-04 2.887628674507141113e-01 1.981429606676101685e-01 -2.727759778499603271e-01 -3.376056253910064697e-02 -1.369677186012268066e-01 6.831940263509750366e-02 -1.013073623180389404e-01 2.129914909601211548e-01 2.589319944381713867e-01 -2.854418456554412842e-01 -2.642527818679809570e-01 -2.239034473896026611e-01 8.872035890817642212e-02 3.314656913280487061e-01 -1.436502188444137573e-01 -3.174606710672378540e-02 3.128962824121117592e-03 7.234088331460952759e-02
-1.842272430658340454e-01 -8.995740115642547607e-02 1.706799566745758057e-01 2.286976426839828491e-01 -1.452480442821979523e-02 1.079663187265396118e-01 1.940808892250061035e-01 -1.168865710496902466e-01 -3.058350086212158203e-01 1.774019002914428711e-02 -2.566159516572952271e-02 3.102067112922668457e-01 2.780569195747375488e-01 1.900331377983093262e-01 -5.193654075264930725e-02 -5.035012960433959961e-02 4.588421806693077087e-02 2.290824949741363525e-01 4.375062137842178345e-02 -3.756517544388771057e-02 -2.472506910562515259e-01 3.641830384731292725e-01 -1.808707863092422485e-01 -7.688564807176589966e-02 -6.011015549302101135e-02 -2.072733491659164429e-01 1.941407769918441772e-01 1.683458983898162842e-01 6.967729330062866211e-02 7.233408838510513306e-02 -2.759541273117065430e-01 1.216445341706275940e-01
-1.727400422096252441e-01 1.015882343053817749e-01 9.136720746755599976e-02 1.559495627880096436e-01 2.142260521650314331e-01 3.132359590381383896e-03 2.275595068931579590e-01 -1.161135733127593994e-01 -1.666225343942642212e-01 4.208571091294288635e-02 -9.305784851312637329e-02 3.323358297348022461e-01 -2.299562469124794006e-02 4.791349638253450394e-03 5.821940675377845764e-02 1.407084465026855469e-01 -4.327244311571121216e-02 -1.938120871782302856e-01 -5.308955907821655273e-02 4.903588071465492249e-02 -3.891814500093460083e-02 2.886783778667449951e-01 -2.127892374992370605e-01 5.261600483208894730e-03 -1.482151448726654053e-01 1.088854297995567322e-01 2.676256000995635986e-01 -1.755798421800136566e-02 -4.653388261795043945e-01 1.883705109357833862e-01 -3.215165138244628906e-01 -8.749531209468841553e-02
-5.216504633426666260e-02 -4.146299511194229126e-02 -3.103145956993103027e-01 6.354834884405136108e-02 1.115365773439407349e-01 -1.456171125173568726e-01 1.907301247119903564e-01 2.195962369441986084e-01 -1.165777444839477539e-01 -1.983913779258728027e-02 -1.140015721321105957e-01 7.425850629806518555e-02 2.800128459930419922e-01 1.197777315974235535e-01 -1.181123480200767517e-01 1.850174218416213989e-01 2.514326274394989014e-01 -1.240615993738174438e-01 -1.505988240242004395e-01 -3.868351876735687256e-02 -1.642399132251739502e-01 3.307606875896453857e-01 1.112624555826187134e-01 -1.770131736993789673e-01 -3.006502389907836914e-01 -2.847579717636108398e-01 2.499709576368331909e-01 -8.581404387950897217e-02 -1.376205384731292725e-01 -1.467317193746566772e-01 -1.952275484800338745e-01 2.762864530086517334e-02
-1.430259924381971359e-02 -1.103408038616180420e-01 -1.260837316513061523e-01 1.718124747276306152e-01 2.321373075246810913e-01 4.334740713238716125e-02 -1.661728769540786743e-01 1.242066919803619385e-01 -3.783367201685905457e-02 1.890235580503940582e-02 -1.849465817213058472e-01 9.854180365800857544e-02 1.822224557399749756e-01 5.156323313713073730e-02 2.620110213756561279e-01 3.081047534942626953e-01 4.374862462282180786e-02 2.889769971370697021e-01 -1.300106346607208252e-01 3.095275722444057465e-02 -1.674156486988067627e-01 3.182542324066162109e-01 -3.575682938098907471e-01 -1.226771175861358643e-01 1.738959103822708130e-01 -7.095061242580413818e-02 2.225192934274673462e-01 -7.681512832641601562e-02 -3.451417982578277588e-01 8.234485983848571777e-02 3.991912677884101868e-02 -6.754744052886962891e-02
-2.185078412294387817e-01 1.646704971790313721e-01 -1.381985694169998169e-01 7.039816677570343018e-02 -3.207216737791895866e-03 8.684901893138885498e-02 -4.283332079648971558e-02 -8.396269381046295166e-02 -1.329886615276336670e-01 -6.994406133890151978e-02 -9.035547822713851929e-02 3.256385326385498047e-01 1.084637865424156189e-01 1.818399429321289062e-01 2.017857432365417480e-01 4.802080988883972168e-01 -1.525832563638687134e-01 1.478464752435684204e-01 -1.481818258762359619e-01 6.458932161331176758e-02 -2.264501601457595825e-01 2.113872766494750977e-01 -1.011705696582794189e-01 -2.991339378058910370e-02 -1.126327589154243469e-01 9.429137222468852997e-03 2.938849627971649170e-01 -2.219937145709991455e-01 -3.018893115222454071e-02 -1.445590555667877197e-01 -1.521675288677215576e-01 -2.448729574680328369e-01
-1.706603616476058960e-01 1.908857077360153198e-01 2.497841715812683105e-01 2.429345399141311646e-01 6.386418640613555908e-02 -1.386582106351852417e-01 1.554017215967178345e-01 -6.883276998996734619e-02 -1.130967736244201660e-01 6.087861582636833191e-02 1.742892526090145111e-02 -1.255891937762498856e-02 9.926867485046386719e-02 -1.571671478450298309e-02 2.821136265993118286e-02 -5.523327365517616272e-02 2.252958714962005615e-01 -4.592418670654296875e-02 -5.858723446726799011e-02 -1.213958933949470520e-01 -2.149028703570365906e-02 4.160196483135223389e-01 1.212066859006881714e-01 -3.938898146152496338e-01 -3.021604120731353760e-01 -8.476363867521286011e-02 4.147612750530242920e-01 -8.397085219621658325e-02 -7.291608303785324097e-02 1.668120473623275757e-01 -3.497719066217541695e-03 6.927766650915145874e-02
-1.874839961528778076e-01 -1.533706039190292358e-01 5.224820598959922791e-02 2.175629585981369019e-01 2.029829621315002441e-01 1.172289103269577026e-01 1.626975089311599731e-01 -1.494135111570358276e-01 -2.734557092189788818e-01 2.599847316741943359e-01 1.127648428082466125e-01 8.977434784173965454e-02 1.693521887063980103e-01 9.192962199449539185e-02 2.507188320159912109e-01 1.928427666425704956e-01 -1.953759640455245972e-01 7.273773103952407837e-02 -1.505963355302810669e-01 5.450544878840446472e-02 3.887730464339256287e-02 1.281355619430541992e-01 -3.277720883488655090e-02 -7.709979265928268433e-02 -2.035753726959228516e-01 2.022067606449127197e-01 4.802062511444091797e-01 -1.163153350353240967e-01 -6.960554420948028564e-02 -2.753510139882564545e-02 -2.178305983543395996e-01 -1.167325675487518311e-01
2.557872794568538666e-02 -9.189393371343612671e-02 -1.335537713021039963e-02 2.248519100248813629e-02 9.567806124687194824e-02 -3.393318057060241699e-01 -3.234263276681303978e-03 3.345875442028045654e-02 2.838588654994964600e-01 2.280862182378768921e-01 -1.233993470668792725e-01 2.687011361122131348e-01 1.198259443044662476e-01 2.178364545106887817e-01 3.253117501735687256e-01 1.790152676403522491e-02 -3.047864139080047607e-01 -1.004100311547517776e-02 4.622580949217081070e-03 3.165189921855926514e-01 -1.432681456208229065e-02 3.354568183422088623e-01 7.827693223953247070e-02 -2.273624986410140991e-01 -1.647971570491790771e-01 1.015824005007743835e-01 6.881260126829147339e-02 1.187777072191238403e-01 -1.712422072887420654e-01 -1.361909955739974976e-01 8.915752917528152466e-02 3.001695685088634491e-02
-2.096842378377914429e-01 -2.510976511985063553e-03 1.096496134996414185e-01 1.370207518339157104e-01 2.168741226196289062e-01 -1.786026209592819214e-01 1.224887371063232422e-01 -1.886063963174819946e-01 6.440170854330062866e-02 1.934446245431900024e-01 7.830946892499923706e-02 5.145290493965148926e-02 1.332637220621109009e-01 -1.627279222011566162e-01 -6.959975510835647583e-02 1.303526461124420166e-01 1.842116564512252808e-01 -5.449873208999633789e-02 -3.051797449588775635e-01 7.892218977212905884e-02 -8.717557042837142944e-02 2.955836355686187744e-01 -3.293929621577262878e-02 -2.619453966617584229e-01 8.762593567371368408e-02 -1.752973645925521851e-01 4.384226202964782715e-01 1.955524235963821411e-01 -2.563105821609497070e-01 1.019241586327552795e-01 -8.444430422969162464e-04 1.827878654003143311e-01
-1.114072054624557495e-01 8.133180439472198486e-02 -2.126648724079132080e-01 1.796033829450607300e-01 7.706966251134872437e-02 -1.015095859766006470e-01 -2.195736579596996307e-02 -5.762827768921852112e-02 -9.356540627777576447e-03 2.735560834407806396e-01 -1.258029043674468994e-02 -1.390059944242238998e-02 2.285081595182418823e-01 -5.970747023820877075e-02 -9.521336853504180908e-02 -4.771003872156143188e-02 1.311503797769546509e-01 1.720543056726455688e-01 9.649694897234439850e-03 -5.025886744260787964e-02 8.484251052141189575e-02 9.722744673490524292e-02 -1.015496402978897095e-01 2.382680624723434448e-01 -5.468268990516662598e-01 -2.381630539894104004e-01 4.037357270717620850e-01 3.019864484667778015e-02 -1.874864101409912109e-01 -1.695280373096466064e-01 -1.524534225463867188e-01 3.318938612937927246e-02
1.253443509340286255e-01 -3.756437078118324280e-02 8.466898649930953979e-02 -4.519306868314743042e-02 8.262988924980163574e-02 -2.515252828598022461e-01 6.597380340099334717e-02 -1.558471024036407471e-01 -9.755434468388557434e-03 -3.071186840534210205e-01 -6.874861568212509155e-02 1.898320466279983521e-01 2.293665558099746704e-01 -2.231400907039642334e-01 -1.397667229175567627e-01 9.735272824764251709e-02 -1.716533452272415161e-01 -1.269819587469100952e-01 7.571934908628463745e-02 9.583310782909393311e-02 -2.095259912312030792e-02 4.548153877258300781e-01 -1.546398252248764038e-01 -1.238564699888229370e-01 -1.546122133731842041e-01 -2.283034101128578186e-02 2.700132131576538086e-01 -1.780548393726348877e-01 -3.187653720378875732e-01 -1.903121471405029297e-01 -1.015735492110252380e-01 1.552412211894989014e-01
-2.670896053314208984e-01 1.448699086904525757e-01 1.787477135658264160e-01 1.639834940433502197e-01 1.682091206312179565e-01 -7.401660084724426270e-02 2.379204519093036652e-02 -2.262851446866989136e-01 -9.097670018672943115e-02 3.699988126754760742e-01 -1.590838581323623657e-01 3.160837590694427490e-01 -5.483317747712135315e-02 3.326042369008064270e-02 2.680242955684661865e-01 -9.330687671899795532e-02 -2.804265022277832031e-01 8.950378000736236572e-02 4.625229910016059875e-02 1.355246454477310181e-01 1.356315612792968750e-01 2.360723018646240234e-01 -1.442113667726516724e-01 -5.647447425872087479e-03 1.983098313212394714e-02 1.124612614512443542e-01 2.497574985027313232e-01 9.236374497413635254e-02 -2.117375433444976807e-01 -1.344797164201736450e-01 -1.797934174537658691e-01 1.641254276037216187e-01
-1.552481800317764282e-01 -1.723885536193847656e-01 5.305103957653045654e-02 1.794896423816680908e-01 -1.813674531877040863e-02 -3.636696562170982361e-02 2.000355124473571777e-01 -1.120826136320829391e-02 -2.310509793460369110e-02 1.235002800822257996e-01 1.649292260408401489e-01 3.650255501270294189e-01 2.269222736358642578e-01 1.726531088352203369e-01 6.187930703163146973e-02 2.111729979515075684e-02 -2.181114405393600464e-01 1.693079173564910889e-01 1.807848662137985229e-01 1.101416051387786865e-01 4.021425917744636536e-02 1.265887618064880371e-01 -2.615292072296142578e-01 -3.707470893859863281e-01 -1.016256138682365417e-01 -5.545977130532264709e-02 2.519769370555877686e-01 -2.120221033692359924e-02 2.986070811748504639e-01 -1.369820535182952881e-01 -5.839814990758895874e-02 -2.726128995418548584e-01
-1.777303814888000488e-01 2.125604301691055298e-01 2.205383181571960449e-01 8.047214895486831665e-02 3.072397783398628235e-02 -1.759575903415679932e-01 -3.169631659984588623e-01 -3.071331679821014404e-01 -6.142173334956169128e-02 2.310831546783447266e-01 -2.515684664249420166e-01 2.707572281360626221e-01 2.224249690771102905e-01 1.729001407511532307e-03 1.405144780874252319e-01 1.843402385711669922e-01 1.301290839910507202e-01 1.031075343489646912e-01 -7.555143535137176514e-02 -4.374378919601440430e-02 2.850353717803955078e-02 2.373863011598587036e-01 -2.946674525737762451e-01 7.054014503955841064e-02 8.767762780189514160e-02 -1.817709654569625854e-01 2.450811564922332764e-01 1.369673162698745728e-01 -1.428844928741455078e-01 9.017468243837356567e-02 3.543134033679962158e-02 -1.045672819018363953e-01
6.815646588802337646e-02 -3.714833259582519531e-01 -1.737727820873260498e-01 3.872879743576049805e-01 -2.125902473926544189e-01 2.145695984363555908e-01 -1.364078023470938206e-03 -1.110667958855628967e-01 2.871106564998626709e-02 -2.387262322008609772e-02 -1.253798604011535645e-01 6.868244707584381104e-02 2.507964968681335449e-01 1.317212730646133423e-01 2.911010384559631348e-01 5.179770663380622864e-02 -1.420150697231292725e-01 -1.311120688915252686e-01 2.546290159225463867e-01 6.199065968394279480e-02 -7.231827825307846069e-02 9.190686792135238647e-02 -2.051665633916854858e-01 -1.611457318067550659e-01 2.995530376210808754e-03 -1.574019528925418854e-02 2.675682008266448975e-01 -1.621922291815280914e-02 -2.011371254920959473e-01 -1.712290346622467041e-01 -8.463010191917419434e-02 2.174022942781448364e-01
-2.678417973220348358e-02 9.852505475282669067e-02 -1.385539472103118896e-01 -3.118544071912765503e-02 3.363120555877685547e-02 -4.150195121765136719e-01 -1.063256636261940002e-01 -9.749758988618850708e-02 -2.584989070892333984e-01 1.100715696811676025e-01 1.150163821876049042e-02 9.666445851325988770e-02 7.527177780866622925e-02 3.068118989467620850e-01 1.015316620469093323e-01 1.192601621150970459e-01 -1.458306014537811279e-01 3.271096944808959961e-02 -1.563238054513931274e-01 3.065114021301269531e-01 4.227276518940925598e-02 4.642080068588256836e-01 -1.488803774118423462e-01 3.476012125611305237e-02 -2.266677021980285645e-01 -9.223191440105438232e-02 1.264651417732238770e-01 2.943794988095760345e-02 -2.914442121982574463e-01 -1.510205306112766266e-02 3.829963505268096924e-02 -1.331369429826736450e-01
1.253782771527767181e-02 1.122093945741653442e-01 2.062463760375976562e-01 -2.341838367283344269e-02 -1.643779575824737549e-01 -1.557415872812271118e-01 -1.031024307012557983e-01 -2.696811556816101074e-01 -4.262952134013175964e-02 1.963950097560882568e-01 -4.255718365311622620e-02 1.666376143693923950e-01 3.436333537101745605e-01 8.269517123699188232e-02 2.259021997451782227e-01 1.336656063795089722e-01 -1.459574997425079346e-01 -5.723994597792625427e-02 -2.333913296461105347e-01 -5.657784268260002136e-02 5.632765591144561768e-02 6.816430389881134033e-02 6.651267409324645996e-02 -7.881953567266464233e-02 1.769986599683761597e-01 -2.818845212459564209e-01 1.505513191223144531e-01 -1.309522241353988647e-01 -3.043531477451324463e-01 -1.272460967302322388e-01 -4.161737561225891113e-01 1.114065274596214294e-01
1.566689759492874146e-01 -1.524347811937332153e-01 -1.991981565952301025e-01 4.509440660476684570e-01 -3.256561160087585449e-01 -1.017742753028869629e-01 8.835899084806442261e-02 1.626387089490890503e-01 1.374734044075012207e-01 1.193734928965568542e-01 4.315132647752761841e-02 2.290370315313339233e-01 2.116770297288894653e-01 1.735290139913558960e-01 -5.138256773352622986e-02 6.405552476644515991e-02 -1.475413888692855835e-01 -1.480811238288879395e-01 1.877280697226524353e-02 7.398225367069244385e-02 -1.678516268730163574e-01 4.429446533322334290e-02 -6.135207787156105042e-02 -1.969323903322219849e-01 -3.782300949096679688e-01 -1.849268972873687744e-01 1.530182957649230957e-01 -4.716359823942184448e-02 -1.735863536596298218e-01 -7.632543332874774933e-03 1.255439072847366333e-01 1.354108005762100220e-01
-4.078140109777450562e-02 5.636608228087425232e-02 1.814482063055038452e-01 4.133708178997039795e-01 9.174857288599014282e-02 -3.444876074790954590e-01 6.611227989196777344e-02 -2.256389707326889038e-02 3.246210217475891113e-01 9.782965481281280518e-02 -1.626894026994705200e-01 2.669393122196197510e-01 1.281107366085052490e-01 5.946860089898109436e-02 1.427479833364486694e-01 -1.136658787727355957e-01 1.344010084867477417e-01 2.237387895584106445e-01 7.615429814904928207e-03 3.201443552970886230e-01 -9.379798173904418945e-02 3.477436602115631104e-01 -6.346370279788970947e-02 -6.867041438817977905e-02 -9.551151096820831299e-02 -6.282345205545425415e-02 7.791462540626525879e-02 -3.093259036540985107e-02 -1.715643256902694702e-01 -3.078696317970752716e-02 1.839807182550430298e-01 1.977141946554183960e-03
-1.152710393071174622e-01 -2.128929086029529572e-02 3.297890722751617432e-02 -2.838804945349693298e-02 -3.629639744758605957e-02 1.076305210590362549e-01 2.670373618602752686e-01 8.905552327632904053e-02 -2.080831378698348999e-01 2.337430119514465332e-01 -2.297322005033493042e-01 2.527641355991363525e-01 3.678114116191864014e-01 4.018338397145271301e-02 2.640177682042121887e-02 -1.743606030941009521e-01 -1.347267925739288330e-01 1.713121980428695679e-01 -1.486800312995910645e-01 1.644869334995746613e-02 -3.584958910942077637e-01 2.980166971683502197e-01 -1.300175338983535767e-01 -1.010667085647583008e-01 -8.268870413303375244e-02 -1.571067273616790771e-01 2.455235719680786133e-01 -2.714763954281806946e-02 -7.291803508996963501e-02 -9.984137117862701416e-02 -2.525569796562194824e-01 1.539085060358047485e-01
-2.231772392988204956e-01 2.970661222934722900e-02 -3.724595159292221069e-02 9.377044439315795898e-02 8.224553428590297699e-03 2.777789533138275146e-01 1.470913738012313843e-01 -1.064973101019859314e-01 -8.533526211977005005e-03 -6.457062810659408569e-02 8.112148195505142212e-02 2.992524206638336182e-01 4.197192937135696411e-02 7.957036048173904419e-02 1.344999074935913086e-01 2.380636930465698242e-01 -1.593451201915740967e-01 -1.328591257333755493e-01 1.799407601356506348e-01 2.931688427925109863e-01 -2.999566793441772461e-01 3.989415466785430908e-01 -3.899100795388221741e-02 2.563559263944625854e-02 -1.849144697189331055e-01 1.602818518877029419e-01 2.714290320873260498e-01 -5.256884172558784485e-02 -9.939403831958770752e-02 1.245008185505867004e-01 2.757964469492435455e-02 -2.656210660934448242e-01
1.970653384923934937e-01 6.549211591482162476e-02 2.893962152302265167e-02 1.838680654764175415e-01 -9.158076345920562744e-02 -1.531811207532882690e-01 -7.829006016254425049e-02 -1.964191645383834839e-01 -4.986113309860229492e-02 3.196358978748321533e-01 -2.757111787796020508e-01 2.444793581962585449e-01 6.740107387304306030e-02 7.714116573333740234e-02 5.366276577115058899e-02 -4.383645206689834595e-02 6.337665021419525146e-02 -2.139190137386322021e-01 -2.478674426674842834e-02 1.151731163263320923e-01 5.864261090755462646e-02 9.702539443969726562e-02 1.880892366170883179e-01 -1.796074584126472473e-02 -8.117134869098663330e-02 -4.475750029087066650e-01 1.971086263656616211e-01 9.356093592941761017e-03 -4.597600102424621582e-01 -1.712061464786529541e-02 -1.391692608594894409e-01 2.885478362441062927e-02
-5.711765959858894348e-03 -3.022563755512237549e-01 1.429227925837039948e-02 1.844408065080642700e-01 -1.802030652761459351e-01 -2.029170989990234375e-01 1.304813474416732788e-01 -1.610231935046613216e-03 -8.219819515943527222e-02 6.873793900012969971e-02 -2.499288171529769897e-01 2.747073210775852203e-02 1.573021262884140015e-01 1.407225057482719421e-02 1.244045495986938477e-01 2.795288264751434326e-01 1.138061843812465668e-02 -8.183865994215011597e-02 2.893328964710235596e-01 2.171334773302078247e-01 1.126510128378868103e-01 1.802390664815902710e-01 -1.330724656581878662e-01 5.607169587165117264e-03 1.456966400146484375e-01 -2.463749498128890991e-01 3.750112056732177734e-01 -1.567396819591522217e-01 -2.041135132312774658e-01 5.016578733921051025e-02 2.134811133146286011e-01 2.301483750343322754e-01
-1.039780154824256897e-01 9.906901419162750244e-02 -9.768487513065338135e-02 4.568943977355957031e-01 8.209290355443954468e-02 7.665502279996871948e-02 -3.441148623824119568e-02 9.455943107604980469e-02 -5.990369990468025208e-02 -1.557097770273685455e-02 -3.012390434741973877e-01 2.169796526432037354e-01 -4.291422292590141296e-02 1.168679744005203247e-01 8.573099225759506226e-02 3.014247417449951172e-01 1.007741242647171021e-01 1.282754447311162949e-02 -1.690471917390823364e-02 2.509978413581848145e-01 3.668713569641113281e-02 9.125714004039764404e-02 1.778319180011749268e-01 -1.084698438644409180e-01 -2.856359779834747314e-01 4.255331307649612427e-02 2.948786318302154541e-01 -2.563125193119049072e-01 -1.672849804162979126e-01 1.695795804262161255e-01 -2.519694566726684570e-01 5.305202212184667587e-03
-3.372741863131523132e-02 3.383722528815269470e-02 -1.400120556354522705e-01 2.466510683298110962e-01 1.096920073032379150e-01 -3.713714182376861572e-01 -3.092841058969497681e-02 -7.580100744962692261e-02 5.811328068375587463e-02 4.254149738699197769e-03 -1.707709878683090210e-01 1.084738969802856445e-01 1.628505587577819824e-01 1.554880440235137939e-01 -1.381674259901046753e-01 2.210170328617095947e-01 -1.969478428363800049e-01 -1.500194612890481949e-02 -9.549152851104736328e-02 1.219218689948320389e-02 2.054304331541061401e-01 1.509292423725128174e-01 1.539926081895828247e-01 -4.021262526512145996e-01 -1.576388925313949585e-01 -3.005668520927429199e-01 -1.037451345473527908e-02 -6.944890320301055908e-02 -3.908650279045104980e-01 -1.256167888641357422e-01 -1.013474762439727783e-01 -6.069932598620653152e-03
6.476894952356815338e-03 -4.083377716597169638e-04 -1.037227362394332886e-01 2.693555653095245361e-01 -2.744852900505065918e-01 2.883424758911132812e-01 -1.828386783599853516e-01 -1.628535389900207520e-01 -1.673423349857330322e-01 -7.929423591122031212e-04 -8.307631313800811768e-02 1.654102355241775513e-01 1.782325357198715210e-01 2.101932838559150696e-02 1.897061020135879517e-01 1.590263545513153076e-01 -1.076592728495597839e-01 -7.067120820283889771e-02 2.920077443122863770e-01 2.639550268650054932e-01 -5.444496124982833862e-02 -5.065527930855751038e-02 -1.924215555191040039e-01 -2.381716072559356689e-01 5.558815971016883850e-02 -1.443914175033569336e-01 3.036426603794097900e-01 8.893348276615142822e-02 -2.970751523971557617e-01 -2.091773599386215210e-01 -1.165067125111818314e-02 1.243389546871185303e-01
3.694673068821430206e-03 8.304658532142639160e-02 -1.083329990506172180e-01 2.622365057468414307e-01 -7.320865243673324585e-02 -1.538684219121932983e-01 -2.101893126964569092e-01 -3.042186200618743896e-01 -2.652164362370967865e-02 2.961094975471496582e-01 9.814087301492691040e-02 3.656260967254638672e-01 -9.665613621473312378e-02 1.010473668575286865e-01 1.848725527524948120e-01 4.487299025058746338e-01 -1.079101711511611938e-01 9.104645252227783203e-02 -3.666586056351661682e-02 5.481847003102302551e-02 2.743873000144958496e-02 2.948492169380187988e-01 -2.984297275543212891e-01 1.802953705191612244e-02 4.719291813671588898e-03 -8.662196993827819824e-02 -4.445744678378105164e-03 -1.427019834518432617e-01 -1.143401637673377991e-01 1.182552799582481384e-01 -5.813889205455780029e-02 -1.814081333577632904e-02
3.280851542949676514e-01 5.768822506070137024e-02 -6.925468146800994873e-02 2.829391062259674072e-01 -2.335339337587356567e-01 1.747279800474643707e-02 -1.305765807628631592e-01 -1.393657475709915161e-01 -9.497887804172933102e-04 -4.198389500379562378e-02 5.969752743840217590e-02 2.834906578063964844e-01 1.970854699611663818e-01 -2.176156453788280487e-02 1.101821437478065491e-01 3.808880597352981567e-02 8.135157823562622070e-02 2.278950810432434082e-02 -8.068568259477615356e-02 -1.750737801194190979e-02 -1.050515174865722656e-01 2.864070832729339600e-01 6.992033123970031738e-02 2.524745836853981018e-02 -3.319294378161430359e-02 -5.005730390548706055e-01 1.756155788898468018e-01 1.404065787792205811e-01 -2.799804508686065674e-01 1.578026711940765381e-01 -1.501456052064895630e-01 -1.834498196840286255e-01
-2.095218598842620850e-01 -1.124871708452701569e-02 1.607599258422851562e-01 1.038535609841346741e-01 2.468141913414001465e-02 1.705641150474548340e-01 -5.357624217867851257e-02 -3.375462070107460022e-02 1.908894479274749756e-01 4.582780227065086365e-02 -2.329928129911422729e-01 -3.591999113559722900e-01 3.615377843379974365e-01 8.437952026724815369e-03 1.901124119758605957e-01 1.149746179580688477e-01 1.179379522800445557e-01 1.300528831779956818e-02 -7.951337844133377075e-02 4.538223147392272949e-02 8.175681345164775848e-03 4.703059792518615723e-01 -2.077314704656600952e-01 -8.705125749111175537e-02 -1.577606201171875000e-01 -2.894055545330047607e-01 1.475112289190292358e-01 8.447867631912231445e-02 -1.260295212268829346e-01 -1.819083243608474731e-01 -1.939496025443077087e-02 4.802231490612030029e-02
-1.877938210964202881e-01 -1.250669658184051514e-01 1.970718055963516235e-02 2.023472785949707031e-01 -1.244461387395858765e-01 -3.117449581623077393e-01 -2.602824568748474121e-01 -1.213984042406082153e-01 1.481357514858245850e-01 2.654542587697505951e-02 -1.352068502455949783e-02 -1.646706089377403259e-02 1.380526125431060791e-01 4.233950078487396240e-01 3.082563355565071106e-02 7.840060442686080933e-02 2.841931581497192383e-01 -1.078689917922019958e-01 7.053542882204055786e-02 2.741712033748626709e-01 -8.964800089597702026e-02 1.480980813503265381e-01 -4.833886772394180298e-02 3.036134690046310425e-02 7.532824575901031494e-02 -1.060177907347679138e-01 1.648937910795211792e-01 4.719524085521697998e-02 -3.058102428913116455e-01 -2.627183794975280762e-01 -1.935497820377349854e-01 1.788080781698226929e-01
1.276683509349822998e-01 5.200346559286117554e-02 -7.006281521171331406e-03 3.229447603225708008e-01 -2.124054580926895142e-01 -1.614567190408706665e-01 -2.499372512102127075e-01 1.139995083212852478e-01 2.634254842996597290e-02 1.021710783243179321e-01 -1.394305229187011719e-01 1.548647731542587280e-01 2.873544096946716309e-01 -2.398876994848251343e-01 1.186444424092769623e-02 -1.236870586872100830e-01 -7.727974653244018555e-02 6.784103810787200928e-02 5.089774355292320251e-02 5.798796191811561584e-02 -2.735626995563507080e-01 2.689686119556427002e-01 7.560553401708602905e-02 -4.338577389717102051e-01 -1.823966950178146362e-01 -2.290022224187850952e-01 4.425132647156715393e-02 -4.642799496650695801e-02 -2.609008550643920898e-01 -6.511262059211730957e-02 -8.496990427374839783e-03 5.296403542160987854e-03
-2.504259049892425537e-01 1.705666631460189819e-01 -7.889547944068908691e-02 1.141485273838043213e-01 -9.774442762136459351e-02 -1.588561236858367920e-01 1.234573349356651306e-01 -3.117821514606475830e-01 2.556894719600677490e-01 6.071407347917556763e-02 -1.981387585401535034e-01 1.545781791210174561e-01 -1.183724775910377502e-01 -5.690310895442962646e-02 -4.837856441736221313e-02 2.426586672663688660e-02 -6.122152879834175110e-02 1.883001923561096191e-01 1.299911290407180786e-01 1.543907076120376587e-01 -1.681689023971557617e-01 1.472210139036178589e-01 -8.731585927307605743e-03 1.541205793619155884e-01 -5.605508014559745789e-02 -4.005492031574249268e-01 4.179225564002990723e-01 1.310360282659530640e-01 -1.026551425457000732e-01 -2.094502002000808716e-01 -1.094814687967300415e-01 -1.173710748553276062e-01
3.555195778608322144e-02 1.707411259412765503e-01 -5.894756689667701721e-02 3.712336719036102295e-02 1.677038520574569702e-02 -2.285084426403045654e-01 -1.305376645177602768e-02 -1.262701749801635742e-01 -3.112955093383789062e-01 -7.861141860485076904e-02 -1.866110414266586304e-02 3.033175170421600342e-01 -8.396585285663604736e-02 1.552801579236984253e-01 1.584222316741943359e-01 1.857149899005889893e-01 -1.578508317470550537e-01 1.800879985094070435e-01 -7.785843312740325928e-02 2.743566036224365234e-01 -2.205953001976013184e-01 1.938716322183609009e-01 -3.398967981338500977e-01 -8.620229363441467285e-02 -3.735367655754089355e-01 9.125749021768569946e-02 2.688305377960205078e-01 -1.190289556980133057e-01 -1.050625592470169067e-01 -1.020538061857223511e-01 -5.757395923137664795e-02 -5.458815023303031921e-02
-2.642835974693298340e-01 3.128309845924377441e-01 -9.500487893819808960e-02 2.809578366577625275e-02 6.111903116106987000e-02 5.002781003713607788e-02 1.661700755357742310e-02 -1.541125476360321045e-01 -7.852090895175933838e-02 7.783725857734680176e-02 2.371133565902709961e-01 1.840468645095825195e-01 6.332050263881683350e-02 3.660074248909950256e-02 1.699476689100265503e-01 3.115111887454986572e-01 -1.941812783479690552e-01 2.738967835903167725e-01 2.569474875926971436e-01 1.414006948471069336e-02 8.544107526540756226e-02 2.206485271453857422e-01 -1.764075309038162231e-01 -2.551232874393463135e-01 -2.040462493896484375e-01 3.198947384953498840e-02 9.385595470666885376e-02 3.034603893756866455e-01 -2.337608486413955688e-01 -5.519014224410057068e-02 1.385498046875000000e-01 8.388696610927581787e-02
-3.582829982042312622e-02 -4.338174685835838318e-02 3.414413928985595703e-01 1.021706014871597290e-01 -2.326774001121520996e-01 -1.073970422148704529e-01 -4.750923439860343933e-02 5.015139281749725342e-02 1.826802194118499756e-01 7.926389575004577637e-02 1.595988869667053223e-01 1.876909434795379639e-01 9.348656982183456421e-02 -1.426007132977247238e-02 7.263614237308502197e-02 3.345305025577545166e-01 1.949513554573059082e-01 4.702161625027656555e-02 2.039040029048919678e-01 -3.629442676901817322e-02 -9.213232994079589844e-02 4.167170729488134384e-03 4.926219955086708069e-02 -3.254556059837341309e-01 -2.225312143564224243e-01 -2.460863254964351654e-02 4.282077401876449585e-02 -1.207544282078742981e-01 -2.926746904850006104e-01 -1.772329807281494141e-01 -3.838249444961547852e-01 -2.049057632684707642e-01
1.847897171974182129e-01 2.329211235046386719e-01 -8.764690905809402466e-02 -6.804816424846649170e-02 1.529385000467300415e-01 -3.113787174224853516e-01 5.783261731266975403e-02 -1.959823220968246460e-01 -1.371196806430816650e-01 1.569364219903945923e-01 -2.480377908796072006e-03 1.610021442174911499e-01 -6.767742335796356201e-03 9.175034612417221069e-02 2.068738788366317749e-01 2.152208834886550903e-01 -6.454151589423418045e-03 4.182623326778411865e-01 -1.774904876947402954e-01 2.776485681533813477e-01 -1.075994148850440979e-01 3.401274681091308594e-01 -2.293135598301887512e-02 -8.386296778917312622e-02 -1.490456163883209229e-01 -1.944847553968429565e-01 7.817167043685913086e-02 -3.524409234523773193e-02 -2.755273878574371338e-01 -5.505087226629257202e-02 -5.006119981408119202e-02 -5.481019243597984314e-02
-2.932775765657424927e-02 1.810382604598999023e-01 1.045882403850555420e-01 4.143073856830596924e-01 -3.118260763585567474e-02 -2.099670022726058960e-01 -3.038039244711399078e-02 -1.049490049481391907e-01 2.104237079620361328e-01 1.705255359411239624e-01 -1.212852634489536285e-02 8.840304613113403320e-02 9.472065418958663940e-02 2.991658151149749756e-01 1.910720765590667725e-01 -1.252337247133255005e-01 -6.245587021112442017e-02 1.193796098232269287e-01 8.596834540367126465e-02 3.989683985710144043e-01 -8.524511009454727173e-02 3.132221102714538574e-01 3.211722895503044128e-02 -2.194991856813430786e-01 -1.469776779413223267e-01 9.105412662029266357e-02 1.506438702344894409e-01 2.809419929981231689e-01 -6.257142871618270874e-02 6.834896653890609741e-02 7.279083877801895142e-02 -1.004545539617538452e-01
-2.067893743515014648e-01 -1.624972224235534668e-01 1.782798394560813904e-02 3.988169729709625244e-01 -1.232343316078186035e-01 -1.234647855162620544e-01 -3.005378879606723785e-03 1.416140794754028320e-01 2.880517840385437012e-01 2.863416681066155434e-03 -8.001945912837982178e-02 1.215400323271751404e-01 -1.267515420913696289e-01 -2.219679765403270721e-02 -2.102468162775039673e-02 3.206683993339538574e-01 -1.341711729764938354e-01 1.013902798295021057e-01 1.627106666564941406e-01 1.269667297601699829e-01 -2.251148372888565063e-01 4.052109122276306152e-01 -1.158639490604400635e-01 -3.127835392951965332e-01 4.551384598016738892e-03 5.360465124249458313e-02 9.402683004736900330e-03 -8.218120783567428589e-02 -2.582842111587524414e-01 -7.176166027784347534e-02 -1.146115213632583618e-01 7.238578796386718750e-02
-5.375455319881439209e-02 -2.789814770221710205e-02 -1.566103100776672363e-01 2.603792846202850342e-01 7.709075510501861572e-02 1.350466907024383545e-01 2.466293796896934509e-02 6.973579525947570801e-02 -1.155333966016769409e-01 -4.123951494693756104e-02 -2.434577792882919312e-01 2.511954903602600098e-01 -1.947002261877059937e-01 1.866748780012130737e-01 1.285571008920669556e-01 1.768157184123992920e-01 1.034834906458854675e-01 5.522240698337554932e-02 -3.551600873470306396e-02 3.476059734821319580e-01 -1.274195462465286255e-01 2.504690587520599365e-01 2.261193841695785522e-01 -2.282675951719284058e-01 -3.208961486816406250e-01 -3.441440686583518982e-02 3.217616379261016846e-01 -1.758986264467239380e-01 -6.747712939977645874e-02 9.922941774129867554e-02 -1.779434084892272949e-01 1.167944297194480896e-01
-8.100252598524093628e-02 1.723751723766326904e-01 -1.267347782850265503e-01 -2.311308309435844421e-02 -4.750660061836242676e-02 3.053852356970310211e-02 -1.609278023242950439e-01 -1.166516095399856567e-01 1.491508334875106812e-01 2.720236591994762421e-02 6.376364827156066895e-02 2.363481670618057251e-01 1.300947219133377075e-01 -1.499352008104324341e-01 2.145355194807052612e-01 1.765884459018707275e-01 1.531877666711807251e-01 4.724387824535369873e-02 2.956676296889781952e-02 2.368751913309097290e-01 -1.172702759504318237e-01 3.368284106254577637e-01 2.643185555934906006e-01 -5.775920674204826355e-02 -1.525327712297439575e-01 -3.333714008331298828e-01 2.630354464054107666e-01 -2.466371655464172363e-01 5.108527094125747681e-02 -3.304463922977447510e-01 3.974068164825439453e-02 2.097986340522766113e-01
-3.333183825016021729e-01 4.885068163275718689e-03 4.083186388015747070e-02 1.238591223955154419e-02 9.416377544403076172e-02 -8.626956492662429810e-02 -1.931730657815933228e-01 -9.729087352752685547e-02 -1.663891375064849854e-01 -9.556746482849121094e-02 7.216762751340866089e-02 2.992291152477264404e-01 -1.952926442027091980e-02 1.735681444406509399e-01 -9.166696667671203613e-02 -2.838472425937652588e-01 -2.082154713571071625e-02 2.103022038936614990e-01 3.937489353120326996e-03 1.983900147024542093e-04 -2.640006840229034424e-01 1.907447702251374722e-03 2.493154257535934448e-02 -2.707277424633502960e-02 -3.187946081161499023e-01 -3.467293083667755127e-01 4.213711619377136230e-01 -4.116426035761833191e-02 -1.080901622772216797e-01 -7.962313294410705566e-02 -1.841608136892318726e-01 -6.442995369434356689e-02
-3.065008521080017090e-01 -9.918446093797683716e-02 3.109427914023399353e-02 1.136693358421325684e-02 1.124920994043350220e-01 -4.072913527488708496e-02 -4.151152074337005615e-02 -4.511062428355216980e-02 -2.460221499204635620e-01 2.636697292327880859e-01 1.108125075697898865e-01 3.249915838241577148e-01 1.690971553325653076e-01 2.163304984569549561e-01 2.118505239486694336e-01 2.081827521324157715e-01 -2.257681488990783691e-01 1.350068598985671997e-01 3.054001629352569580e-01 1.560600399971008301e-01 -1.154177188873291016e-01 1.901688128709793091e-01 -2.724193632602691650e-01 -2.672650516033172607e-01 -6.030415371060371399e-02 -1.909924894571304321e-01 3.350446000695228577e-02 1.909356191754341125e-02 1.011203154921531677e-01 -5.954003334045410156e-02 -8.221910148859024048e-02 -1.463164538145065308e-01
1.045541241765022278e-01 -1.331409625709056854e-02 1.734579727053642273e-02 2.643161416053771973e-01 2.422347664833068848e-02 -1.184701845049858093e-01 9.564124047756195068e-02 6.790765374898910522e-02 7.062263321131467819e-03 1.122781932353973389e-01 -1.127099096775054932e-01 4.179837107658386230e-01 1.907975226640701294e-01 -7.504063099622726440e-02 4.524369910359382629e-02 -2.376695722341537476e-01 -2.881810665130615234e-01 1.393415778875350952e-01 1.457144320011138916e-01 1.387854069471359253e-01 3.353331470862030983e-03 2.182742208242416382e-01 1.656809300184249878e-01 -2.963262200355529785e-01 -3.866421282291412354e-01 -5.038329586386680603e-02 4.716894181910902262e-04 6.171194836497306824e-02 -3.029643893241882324e-01 -5.908723548054695129e-02 1.151370182633399963e-01 1.395005136728286743e-01
-1.161512583494186401e-01 3.019711188971996307e-02 -1.411654651165008545e-01 1.837211847305297852e-01 -6.175189465284347534e-02 3.089044801890850067e-02 -2.689648792147636414e-02 -4.484856501221656799e-02 2.555280327796936035e-01 -2.829886786639690399e-02 -1.490403413772583008e-01 2.004191726446151733e-01 2.312221974134445190e-01 5.969248339533805847e-02 -2.569824829697608948e-02 -8.396604657173156738e-02 -3.933264687657356262e-02 2.316833138465881348e-01 1.862995624542236328e-01 4.204086363315582275e-01 2.992401085793972015e-02 2.456380426883697510e-01 -3.037902414798736572e-01 -1.106581613421440125e-01 -9.414204210042953491e-02 -1.598580926656723022e-01 -1.223601922392845154e-01 -5.910564586520195007e-02 -4.453848898410797119e-01 -1.816356182098388672e-01 3.503699973225593567e-02 -1.152727305889129639e-01
-6.399177014827728271e-02 -3.110747784376144409e-02 1.034315973520278931e-01 2.098184973001480103e-01 1.865151226520538330e-01 -1.464341729879379272e-01 1.887936145067214966e-01 -2.669866941869258881e-02 -6.713048554956912994e-03 2.681078314781188965e-01 2.666239440441131592e-02 3.034335970878601074e-01 -5.714630335569381714e-02 -1.641963124275207520e-01 2.008644491434097290e-02 -4.248287901282310486e-02 -1.143825724720954895e-01 -3.343268632888793945e-01 -1.301775276660919189e-01 1.958391256630420685e-02 8.592389523983001709e-02 1.347378343343734741e-01 -7.988233864307403564e-02 -2.303253412246704102e-01 -8.859743922948837280e-02 -3.027190566062927246e-01 2.999281883239746094e-01 2.589472532272338867e-01 -2.911494672298431396e-01 6.045582890510559082e-02 2.246669977903366089e-01 1.671283245086669922e-01
-2.756209373474121094e-01 -3.881756588816642761e-02 5.166387557983398438e-02 5.676594004034996033e-02 -1.439261734485626221e-01 -1.359483152627944946e-01 2.292816899716854095e-02 5.184736847877502441e-02 2.338918745517730713e-01 1.420491933822631836e-01 -1.044339984655380249e-01 7.231865823268890381e-02 -1.307134330272674561e-01 -2.960673570632934570e-01 1.265622442588210106e-03 9.649880975484848022e-02 6.450371444225311279e-02 8.095537126064300537e-02 1.863306760787963867e-02 -3.496260568499565125e-02 3.142330422997474670e-02 1.010364070534706116e-01 1.054180711507797241e-01 -5.470287799835205078e-01 -1.475320607423782349e-01 9.360387176275253296e-02 3.768372535705566406e-01 1.697201579809188843e-01 -8.744515478610992432e-02 -1.166905090212821960e-01 -2.880937755107879639e-01 -1.723817139863967896e-01
-1.329957693815231323e-01 -2.815864384174346924e-01 -1.697056442499160767e-01 1.327944248914718628e-01 -1.127123534679412842e-01 -4.232710599899291992e-02 2.181469090282917023e-02 -5.790010094642639160e-02 1.444795876741409302e-01 2.390984892845153809e-01 -1.477437168359756470e-01 8.284094184637069702e-02 1.613991558551788330e-01 1.203533858060836792e-01 1.171762794256210327e-01 3.057383187115192413e-02 1.034820824861526489e-01 1.796057075262069702e-01 2.189941005781292915e-04 2.016140669584274292e-01 -1.684933453798294067e-01 3.018155395984649658e-01 -1.788194030523300171e-01 -2.960878014564514160e-01 2.027815729379653931e-01 4.446902871131896973e-02 1.178599223494529724e-01 -1.062574386596679688e-01 -5.049586296081542969e-01 -1.322443038225173950e-01 8.077425509691238403e-02 7.944925874471664429e-02
-5.197758786380290985e-03 -3.231121003627777100e-01 -2.008320540189743042e-01 2.860877104103565216e-02 -4.829166829586029053e-02 7.504542171955108643e-02 -7.819153368473052979e-02 -1.002553328871726990e-01 2.977072075009346008e-02 6.436788290739059448e-02 -1.053472310304641724e-01 3.750912547111511230e-01 1.827974915504455566e-01 1.572687029838562012e-01 1.745635271072387695e-01 5.422432422637939453e-01 7.821208983659744263e-02 -2.603546716272830963e-02 8.407090790569782257e-03 1.326050311326980591e-01 2.011620700359344482e-01 3.122732639312744141e-01 4.302549734711647034e-02 -1.575530916452407837e-01 -4.786568693816661835e-03 -6.908926647156476974e-03 -9.420059621334075928e-03 6.307096034288406372e-02 -1.176169812679290771e-01 -2.662969827651977539e-01 6.255153566598892212e-02 9.443864226341247559e-02
-7.990315556526184082e-02 1.945005059242248535e-01 -3.955154493451118469e-02 2.119115740060806274e-01 -7.486480474472045898e-02 1.129683181643486023e-01 5.966138094663619995e-02 -1.875891983509063721e-01 -2.952725589275360107e-01 9.698467701673507690e-02 5.992440134286880493e-02 3.747061192989349365e-01 1.550321280956268311e-01 8.978199958801269531e-02 -6.517611443996429443e-02 3.637280762195587158e-01 -2.267112433910369873e-01 -1.025279797613620758e-02 -1.975927501916885376e-01 1.003253161907196045e-01 -2.767122685909271240e-01 2.195505946874618530e-01 -1.787602528929710388e-02 -4.019294306635856628e-02 -1.659271568059921265e-01 -5.606495589017868042e-02 2.161637395620346069e-01 -2.086102664470672607e-01 -2.383641898632049561e-02 -1.275338530540466309e-01 -2.549546957015991211e-01 -1.135600656270980835e-01
1.558087617158889771e-01 -1.289321929216384888e-01 1.712571829557418823e-01 2.519924640655517578e-01 -2.593015134334564209e-01 -7.147537916898727417e-02 -2.361414395272731781e-02 4.102239757776260376e-02 2.736757993698120117e-01 9.251584857702255249e-02 2.056521922349929810e-01 2.837902307510375977e-01 1.286208331584930420e-01 -8.403421193361282349e-02 4.824577644467353821e-02 -3.026666119694709778e-03 -1.529997587203979492e-01 2.017887532711029053e-01 2.448689490556716919e-01 2.701302058994770050e-02 -2.631253898143768311e-01 2.221512198448181152e-01 -3.091575577855110168e-02 -3.329022228717803955e-01 -2.547718584537506104e-01 -1.642048507928848267e-01 2.028888911008834839e-01 -4.093391820788383484e-03 -1.669209003448486328e-01 -1.294651180505752563e-01 -6.176967639476060867e-03 1.629628092050552368e-01
-1.468432098627090454e-01 9.305115789175033569e-02 2.085894905030727386e-02 2.417677789926528931e-01 -2.685762345790863037e-01 -2.515370249748229980e-01 2.515421807765960693e-02 9.843443334102630615e-02 1.863711029291152954e-01 -3.396429121494293213e-02 -1.370770670473575592e-02 3.213014900684356689e-01 -2.492785602807998657e-01 2.612674534320831299e-01 7.416199892759323120e-02 -4.091357067227363586e-02 -8.970350958406925201e-03 -1.237306445837020874e-01 1.017126739025115967e-01 2.976155094802379608e-02 -2.390022277832031250e-01 2.753695845603942871e-01 -2.118815779685974121e-01 -2.169609069824218750e-01 -2.943069338798522949e-01 2.581113763153553009e-02 5.743031948804855347e-02 -1.381997317075729370e-01 -2.141501158475875854e-01 2.559169009327888489e-02 -2.551925182342529297e-01 -1.241982653737068176e-01
-1.427735239267349243e-01 1.308824867010116577e-01 -2.596136331558227539e-01 1.370647400617599487e-01 9.182713180780410767e-02 2.594987116754055023e-02 2.498902566730976105e-02 1.094547733664512634e-01 -7.018950581550598145e-02 2.585918456315994263e-02 -1.810441315174102783e-01 3.269493877887725830e-01 1.170737668871879578e-01 -8.240746706724166870e-02 1.303802281618118286e-01 3.026790022850036621e-01 4.099873825907707214e-02 -9.838363155722618103e-03 7.474708557128906250e-02 2.607122659683227539e-01 -4.561649635434150696e-02 1.618323922157287598e-01 6.756533682346343994e-02 -1.401379108428955078e-01 -2.813228964805603027e-01 9.423095732927322388e-02 3.770979940891265869e-01 -3.020795285701751709e-01 -2.255186140537261963e-01 1.340556144714355469e-01 -1.371573358774185181e-01 2.080418318510055542e-01
-1.064854413270950317e-01 -1.837153136730194092e-01 -4.421760514378547668e-02 6.642071995884180069e-03 7.042750716209411621e-02 -3.167815804481506348e-01 4.396203532814979553e-02 -2.285481095314025879e-01 -8.392543531954288483e-03 -1.084733679890632629e-01 -4.510325491428375244e-01 1.709659695625305176e-01 -1.115919277071952820e-01 1.610970646142959595e-01 3.223209083080291748e-01 6.992878019809722900e-02 -2.018610388040542603e-01 -1.193271949887275696e-01 -4.507089965045452118e-03 3.772469237446784973e-02 1.742485612630844116e-01 1.438117027282714844e-01 -1.914201527833938599e-01 -2.472066506743431091e-02 -5.255960673093795776e-02 -1.175942718982696533e-01 3.577933013439178467e-01 -8.962279558181762695e-02 -2.237134575843811035e-01 4.044855013489723206e-03 -2.257380038499832153e-01 -5.798105895519256592e-02
-2.411005347967147827e-01 1.106917858123779297e-01 -1.222745478153228760e-01 1.769009679555892944e-01 1.218523830175399780e-01 -1.663953959941864014e-01 1.855964362621307373e-01 -3.546683490276336670e-01 -1.564925163984298706e-01 3.624589182436466217e-03 1.302990466356277466e-01 2.706992626190185547e-01 -1.020448058843612671e-01 6.472584605216979980e-02 2.465799450874328613e-01 3.861521184444427490e-01 -2.327121198177337646e-01 2.186150401830673218e-01 -1.000766903162002563e-01 7.497771084308624268e-02 -4.735651984810829163e-02 3.518920019268989563e-02 6.479654461145401001e-02 -2.182652354240417480e-01 -2.791240811347961426e-01 1.057395860552787781e-01 1.305737942457199097e-01 -7.129094749689102173e-02 -1.870590299367904663e-01 -8.512075059115886688e-03 -9.169640392065048218e-02 -1.171602606773376465e-01
-5.935515090823173523e-02 1.720520555973052979e-01 -2.593901157379150391e-01 1.731014549732208252e-01 1.050386801362037659e-01 -3.330777287483215332e-01 -9.784617274999618530e-02 -5.608632415533065796e-02 3.089167177677154541e-02 2.006600797176361084e-02 1.186782121658325195e-01 3.395951390266418457e-01 1.810428313910961151e-02 5.764436349272727966e-02 9.686618298292160034e-02 1.681139469146728516e-01 -2.862579822540283203e-01 -1.732170134782791138e-01 -1.028791591525077820e-01 8.339323848485946655e-02 -1.976470276713371277e-02 2.242740541696548462e-01 5.159794539213180542e-02 -1.739948689937591553e-01 -1.830130368471145630e-01 6.318882107734680176e-02 2.961532473564147949e-01 -2.420270740985870361e-01 -3.129040598869323730e-01 -4.691827297210693359e-02 -2.124352902173995972e-01 1.440485417842864990e-01
5.826862901449203491e-02 1.708195954561233521e-01 -1.879096329212188721e-01 2.040641456842422485e-01 -1.029274016618728638e-01 7.387533783912658691e-02 -2.908670902252197266e-01 7.125712931156158447e-02 -4.354986175894737244e-02 2.702062018215656281e-02 -2.438345402479171753e-01 9.614771232008934021e-03 2.531789541244506836e-01 1.438361704349517822e-01 1.121682822704315186e-01 3.448223769664764404e-01 2.844370901584625244e-01 1.303738802671432495e-01 3.647986426949501038e-02 -9.181029349565505981e-02 1.399103701114654541e-01 3.003305196762084961e-01 -8.735389262437820435e-02 -2.742321491241455078e-01 -1.955130398273468018e-01 3.543177619576454163e-02 1.377909481525421143e-01 -7.878335565328598022e-02 -4.100951179862022400e-02 4.940195754170417786e-02 -3.660401701927185059e-01 -5.694275349378585815e-02
-1.856860071420669556e-01 1.582913547754287720e-01 2.430083975195884705e-02 7.495042681694030762e-02 1.293934434652328491e-01 -5.568107217550277710e-02 2.095782756805419922e-02 -8.805421739816665649e-02 -1.169621646404266357e-01 3.355452716350555420e-01 -5.807518493384122849e-03 -2.411161921918392181e-02 -2.496238239109516144e-02 6.174110248684883118e-02 2.756163664162158966e-02 3.788647651672363281e-01 4.312031716108322144e-02 -2.839156389236450195e-01 -3.242068588733673096e-01 6.826307624578475952e-02 -8.962739259004592896e-02 3.961890637874603271e-01 1.723751723766326904e-01 -3.996366560459136963e-01 -1.485254466533660889e-01 -1.761651039123535156e-01 1.279135793447494507e-01 7.934656739234924316e-02 3.546533361077308655e-02 4.424894973635673523e-02 5.865439400076866150e-02 -3.917773813009262085e-02
-3.207381442189216614e-02 -2.388204447925090790e-02 -2.986290492117404938e-02 2.724399268627166748e-01 6.163519341498613358e-03 1.666283793747425079e-02 2.478768825531005859e-01 2.628930658102035522e-02 -2.444875091314315796e-01 2.590507566928863525e-01 -1.274241507053375244e-01 1.065318062901496887e-01 2.429238110780715942e-01 2.672420740127563477e-01 -6.489609181880950928e-02 -7.963711768388748169e-02 -1.815403997898101807e-01 1.472548842430114746e-01 -2.220143675804138184e-01 6.809714436531066895e-02 -7.323168963193893433e-02 2.128673940896987915e-01 -1.728725731372833252e-01 -2.656132578849792480e-01 -5.569947138428688049e-02 -4.145807325839996338e-01 2.095108926296234131e-01 -1.291236840188503265e-02 1.146071404218673706e-01 6.554938852787017822e-02 -1.950782239437103271e-01 1.765710413455963135e-01
1.962917298078536987e-02 3.656625151634216309e-01 -3.565419018268585205e-01 8.577308058738708496e-02 -1.655241847038269043e-02 -1.038994267582893372e-01 4.164696112275123596e-02 -1.349132508039474487e-01 4.241518303751945496e-02 1.249928101897239685e-01 1.401691138744354248e-01 -5.395748093724250793e-02 9.725812077522277832e-02 4.248727858066558838e-02 2.271663844585418701e-01 1.783057153224945068e-01 -1.225247606635093689e-01 1.690418422222137451e-01 1.229109615087509155e-01 4.323524609208106995e-02 -2.177469730377197266e-01 5.220941081643104553e-02 -2.430431097745895386e-01 -3.808817267417907715e-01 -3.728426992893218994e-02 -1.946190893650054932e-01 2.646081745624542236e-01 2.549625039100646973e-01 -2.529621124267578125e-01 -4.890634864568710327e-02 -2.593984268605709076e-02 -9.792670607566833496e-02
2.378160655498504639e-01 -4.820665344595909119e-03 4.517904669046401978e-02 6.092251464724540710e-02 1.447425484657287598e-01 -1.562561094760894775e-01 -1.372965723276138306e-01 -1.546413451433181763e-01 -1.166247799992561340e-01 -1.814537942409515381e-01 9.576449543237686157e-02 4.433262348175048828e-01 2.588374316692352295e-01 2.150379717350006104e-01 4.250003490597009659e-03 1.498838514089584351e-01 -4.557567089796066284e-02 -4.158018156886100769e-02 -9.127888083457946777e-02 6.673154979944229126e-02 -8.199358731508255005e-02 2.435401380062103271e-01 4.066710243932902813e-04 -6.864795088768005371e-02 -3.984950780868530273e-01 1.615554094314575195e-01 2.184492945671081543e-01 -3.024163469672203064e-02 -3.366543650627136230e-01 -1.740242540836334229e-02 -1.418877393007278442e-01 -8.328890055418014526e-02
-9.885306656360626221e-02 2.125814259052276611e-01 -1.073944382369518280e-03 1.721156984567642212e-01 1.430492997169494629e-01 5.963623523712158203e-02 2.302758991718292236e-01 8.275645668618381023e-04 -4.106111824512481689e-02 7.508232444524765015e-02 -5.984896793961524963e-02 5.075364708900451660e-01 -1.047641485929489136e-01 1.508408337831497192e-01 8.555348962545394897e-02 1.273874044418334961e-01 -1.716008484363555908e-01 -1.584344804286956787e-01 3.792954608798027039e-02 3.268398046493530273e-01 -8.231309801340103149e-02 8.143870532512664795e-02 -2.526269555091857910e-01 3.441377356648445129e-02 -8.311254531145095825e-02 1.003549341112375259e-02 3.313301503658294678e-01 -8.246017247438430786e-02 -2.346864044666290283e-01 -1.296203732490539551e-01 -2.714240252971649170e-01 -4.721610620617866516e-02
7.907824963331222534e-02 1.444346606731414795e-01 -3.614367172122001648e-02 -1.098399087786674500e-01 1.383585631847381592e-01 -2.946736216545104980e-01 6.649241317063570023e-03 -9.601087123155593872e-02 6.844345480203628540e-03 -1.161300614476203918e-01 -1.360739767551422119e-01 5.442631244659423828e-01 9.408316016197204590e-02 1.070999652147293091e-01 1.706320196390151978e-01 1.566740870475769043e-01 2.934389188885688782e-02 2.012698948383331299e-01 1.406464278697967529e-01 3.481262624263763428e-01 9.489539265632629395e-02 2.387195527553558350e-01 -1.472711563110351562e-01 -2.456270456314086914e-01 -3.052263706922531128e-02 1.437884867191314697e-01 1.792199164628982544e-01 -3.021849785000085831e-03 -1.829932183027267456e-01 8.540486544370651245e-02 -1.282736808061599731e-01 2.632007561624050140e-02
-1.996385306119918823e-01 8.794049918651580811e-02 -1.312079876661300659e-01 1.902925223112106323e-01 -3.268929123878479004e-01 -2.160302251577377319e-01 2.003801614046096802e-01 -2.821921706199645996e-01 2.568247318267822266e-01 -2.836141549050807953e-02 -2.886363267898559570e-01 1.753415018320083618e-01 1.110810190439224243e-01 -2.036716043949127197e-02 1.595150977373123169e-01 -5.249397829174995422e-02 7.954775542020797729e-02 1.399937123060226440e-01 1.960039287805557251e-01 -5.274449661374092102e-02 -3.270436525344848633e-01 1.290918700397014618e-02 -3.083016723394393921e-02 6.872390210628509521e-02 -1.956828683614730835e-01 -2.041653245687484741e-01 3.635537028312683105e-01 -1.933474093675613403e-02 3.281381353735923767e-02 -6.879156827926635742e-02 -7.512006163597106934e-02 -1.559217693284153938e-03
-3.182313218712806702e-02 9.255643188953399658e-02 2.058285325765609741e-01 1.438976377248764038e-01 -4.009665548801422119e-02 3.718881309032440186e-02 2.577924132347106934e-01 1.284098066389560699e-02 2.304088622331619263e-01 3.221671283245086670e-01 -1.322297006845474243e-01 3.418226242065429688e-01 -1.954062283039093018e-02 1.204356700181961060e-01 3.960489630699157715e-01 5.484501644968986511e-02 -3.692721426486968994e-01 3.339882940053939819e-02 1.156178936362266541e-01 1.650424599647521973e-01 3.377259895205497742e-02 -1.021343246102333069e-01 -1.533676981925964355e-01 -5.635282397270202637e-02 4.210846871137619019e-02 1.115400120615959167e-01 2.672805488109588623e-01 3.105899319052696228e-02 -2.667604386806488037e-01 2.109416015446186066e-02 7.348437607288360596e-02 -1.086396202445030212e-01
5.718396604061126709e-02 -1.679561734199523926e-01 -1.046102046966552734e-01 3.241876140236854553e-02 -1.941453218460083008e-01 -3.933890163898468018e-01 2.963184565305709839e-02 -3.277829289436340332e-02 -2.629087269306182861e-01 2.850638031959533691e-01 -2.082660347223281860e-01 1.885823607444763184e-01 1.902559548616409302e-01 -1.774817109107971191e-01 8.107198774814605713e-02 5.404454469680786133e-02 1.652928888797760010e-01 -1.312232315540313721e-01 9.679847210645675659e-02 2.509478628635406494e-01 -2.421991201117634773e-03 2.293194085359573364e-01 1.261154562234878540e-01 -2.187360525131225586e-01 -1.049746349453926086e-01 -3.438032865524291992e-01 1.326985359191894531e-01 -1.000348776578903198e-01 -1.983142048120498657e-01 -3.640247508883476257e-02 8.450965583324432373e-02 -1.332441121339797974e-01
2.337371185421943665e-02 -2.672162950038909912e-01 -7.993274927139282227e-02 8.383438736200332642e-02 4.654746502637863159e-02 3.012329153716564178e-02 -1.777824163436889648e-01 1.187509521842002869e-01 2.510481774806976318e-01 2.243682444095611572e-01 -2.499537169933319092e-01 2.129615694284439087e-01 -5.693831294775009155e-02 3.644267022609710693e-01 7.032129913568496704e-02 1.700290143489837646e-01 5.602518096566200256e-02 9.794341027736663818e-02 1.621796637773513794e-01 -1.444738209247589111e-01 1.210436969995498657e-01 3.816172480583190918e-01 -9.448485076427459717e-02 -8.008038997650146484e-02 -1.841606199741363525e-01 -6.637322157621383667e-02 3.875494599342346191e-01 1.135741472244262695e-01 5.448726005852222443e-03 -9.300994127988815308e-02 -1.523623615503311157e-01 -7.688003033399581909e-02
-2.353203445672988892e-01 -1.347853988409042358e-01 -2.083385288715362549e-01 4.470954835414886475e-01 -1.249045878648757935e-01 1.355985403060913086e-01 -7.834319770336151123e-02 -1.523699909448623657e-01 -1.509314179420471191e-01 -1.229541450738906860e-01 -8.937457203865051270e-02 1.246745809912681580e-01 8.521109074354171753e-02 -8.304429799318313599e-02 -4.270923323929309845e-03 1.157577484846115112e-01 1.195730343461036682e-01 1.921310275793075562e-02 2.953112423419952393e-01 -8.904423564672470093e-02 -6.705877929925918579e-02 2.641583979129791260e-01 -8.782947435975074768e-03 -8.417997509241104126e-02 -1.522179543972015381e-01 -2.875290513038635254e-01 1.427714675664901733e-01 -1.930925995111465454e-02 -2.168356776237487793e-01 -3.468854129314422607e-01 -1.432689577341079712e-01 1.584086567163467407e-01
-2.302021682262420654e-01 2.404496520757675171e-01 -2.924968898296356201e-01 2.182362526655197144e-01 1.036878451704978943e-01 -1.380731463432312012e-01 9.171476215124130249e-02 -7.972891628742218018e-02 6.087014451622962952e-02 1.007300913333892822e-01 1.396378129720687866e-01 -8.379331231117248535e-02 -7.552426308393478394e-02 1.228019595146179199e-01 2.077058106660842896e-01 2.630766630172729492e-01 -1.571780592203140259e-01 -4.563759639859199524e-02 2.265120595693588257e-01 -4.624176397919654846e-02 -1.300163269042968750e-01 1.882367767393589020e-02 -5.850329529494047165e-03 -3.987207412719726562e-01 -2.172481864690780640e-01 -6.909608095884323120e-02 1.464453041553497314e-01 9.248501807451248169e-02 -3.737512528896331787e-01 -2.240137010812759399e-01 -1.565429195761680603e-02 9.657127410173416138e-02
-1.258181333541870117e-01 -2.732210233807563782e-02 -8.002119511365890503e-02 3.026173710823059082e-01 -1.135332360863685608e-01 -1.217677965760231018e-01 2.822382934391498566e-02 -2.350692870095372200e-03 -3.413359522819519043e-01 2.629624009132385254e-01 -1.416827142238616943e-01 2.304618060588836670e-01 -1.326140761375427246e-01 -9.305886179208755493e-02 -1.000159755349159241e-01 1.766026318073272705e-01 3.123401850461959839e-02 -1.124565675854682922e-01 6.268692761659622192e-02 8.014149218797683716e-02 -3.577655181288719177e-02 2.790295779705047607e-01 -1.734851486980915070e-02 -2.194719314575195312e-01 1.988919973373413086e-01 -4.627777338027954102e-01 1.895721554756164551e-01 5.135078448802232742e-03 -2.406535595655441284e-01 -4.973876476287841797e-02 1.437880694866180420e-01 9.115898609161376953e-02
-3.385180234909057617e-02 1.070729717612266541e-01 -2.390979081392288208e-01 6.963478773832321167e-02 3.537582159042358398e-01 -6.987804919481277466e-02 -1.386628206819295883e-02 -6.265670061111450195e-02 7.603394985198974609e-02 3.318470343947410583e-02 -1.046701669692993164e-01 1.449012458324432373e-01 4.174346327781677246e-01 -1.510182768106460571e-02 1.439323127269744873e-01 -7.197088003158569336e-02 4.880615696310997009e-02 -8.362449705600738525e-02 -1.845785975456237793e-02 1.738576591014862061e-01 -1.472078710794448853e-01 2.624216973781585693e-01 1.009300053119659424e-01 -4.417227506637573242e-01 -1.507455110549926758e-01 -2.318968325853347778e-01 -3.305672435089945793e-03 9.544671326875686646e-02 -2.578321099281311035e-01 -2.276151031255722046e-01 -8.767835795879364014e-03 -1.106719523668289185e-01
-1.195325851440429688e-01 -1.769799441099166870e-01 -1.424942761659622192e-01 4.025630652904510498e-01 -1.093929037451744080e-01 -8.847438544034957886e-02 -5.526628345251083374e-02 -8.024169504642486572e-02 2.488862872123718262e-01 2.768664062023162842e-01 -4.185344874858856201e-01 1.137520894408226013e-01 -2.440568991005420685e-02 -3.041490353643894196e-02 -5.888714641332626343e-02 -1.041203588247299194e-01 1.981749683618545532e-01 3.214168362319469452e-03 7.932633161544799805e-02 2.045388072729110718e-01 -4.346738103777170181e-03 3.969959616661071777e-01 5.301272496581077576e-02 -9.099946171045303345e-02 -1.955960839986801147e-01 -3.969840705394744873e-02 6.370943039655685425e-02 2.611165121197700500e-02 -2.221411168575286865e-01 -8.183573931455612183e-02 -1.758655160665512085e-01 -1.119191572070121765e-01
-2.929595485329627991e-02 2.543997205793857574e-02 1.960830837488174438e-01 6.153842806816101074e-02 1.786440014839172363e-01 1.080228909850120544e-01 -1.187538281083106995e-01 1.010754704475402832e-01 -3.320726007223129272e-02 1.116619184613227844e-01 6.337979808449745178e-03 -1.886757016181945801e-01 -3.090862929821014404e-02 -9.156129509210586548e-02 3.244882822036743164e-02 3.534081578254699707e-01 -2.611233592033386230e-01 -8.103350549936294556e-02 -3.797896672040224075e-03 -2.721690200269222260e-02 -1.273903617402538657e-04 1.295503824949264526e-01 -6.728246062994003296e-02 -2.294473052024841309e-01 -1.240171492099761963e-01 -4.059545099735260010e-01 3.307773768901824951e-01 1.864838600158691406e-01 -3.793131709098815918e-01 -4.636132344603538513e-02 -2.888922691345214844e-01 -2.323066256940364838e-02
-1.246520504355430603e-01 -1.134759038686752319e-01 -4.416406527161598206e-02 1.380027234554290771e-01 1.416469961404800415e-01 -1.338162124156951904e-01 1.783011853694915771e-01 1.139986142516136169e-01 -1.345675587654113770e-01 -3.816789761185646057e-02 3.086814470589160919e-02 1.878821849822998047e-01 -9.341994882561266422e-04 -2.022571563720703125e-01 -1.936795935034751892e-02 -1.382816396653652191e-02 3.026707470417022705e-01 -2.803333476185798645e-02 -1.485418379306793213e-01 1.067489907145500183e-01 -8.788374066352844238e-02 4.148924052715301514e-01 1.772086769342422485e-01 -4.153650104999542236e-01 -2.050903886556625366e-01 -2.330579608678817749e-01 3.116725981235504150e-01 -5.665499716997146606e-03 -1.455758512020111084e-01 7.474774122238159180e-02 -1.711430996656417847e-01 1.061790436506271362e-01
-1.950150132179260254e-01 1.825470775365829468e-01 1.209833994507789612e-01 9.037853032350540161e-02 1.408835053443908691e-01 1.126239635050296783e-02 2.957262992858886719e-01 -1.297743469476699829e-01 -1.059574633836746216e-01 1.239143311977386475e-01 -1.488341838121414185e-01 4.010467529296875000e-01 -1.246055364608764648e-01 4.431349784135818481e-02 -4.608189221471548080e-03 1.456464380025863647e-01 7.764516025781631470e-02 -1.168117299675941467e-01 5.546143651008605957e-02 2.520962357521057129e-01 -9.048712090589106083e-04 2.839877903461456299e-01 -2.330966889858245850e-01 -1.692529469728469849e-01 -1.682118773460388184e-01 1.845552623271942139e-01 1.557414382696151733e-01 9.461445361375808716e-02 -3.322310149669647217e-01 4.483180120587348938e-02 -2.733254432678222656e-01 2.614804916083812714e-02
-1.235123164951801300e-02 1.184731274843215942e-01 1.433212608098983765e-01 2.089795768260955811e-01 -7.771313935518264771e-02 -3.848208114504814148e-02 3.153256475925445557e-01 6.100783124566078186e-02 -1.854042559862136841e-01 2.803354263305664062e-01 -4.318575933575630188e-02 2.842527925968170166e-01 3.768128752708435059e-01 3.073624074459075928e-01 2.772152125835418701e-01 8.434300869703292847e-02 -1.157792843878269196e-02 -9.222730994224548340e-02 2.081329189240932465e-02 -2.437684088945388794e-01 -1.139283478260040283e-01 2.400057613849639893e-01 -3.967072069644927979e-02 -1.511110961437225342e-01 -1.533558219671249390e-01 -1.644145846366882324e-01 1.730568110942840576e-01 1.210301518440246582e-01 1.544504463672637939e-01 5.123521760106086731e-02 -9.593337029218673706e-02 2.365779317915439606e-02
6.950997561216354370e-02 -2.761583030223846436e-01 2.938743308186531067e-02 2.558597326278686523e-01 -2.070111036300659180e-01 -2.604007422924041748e-01 3.299478068947792053e-02 8.721956610679626465e-02 7.927353680133819580e-02 1.012626886367797852e-01 1.243135184049606323e-01 3.196604847908020020e-01 2.363135814666748047e-01 -1.721447259187698364e-01 -1.551214903593063354e-01 -1.057043671607971191e-01 -3.372512757778167725e-01 1.983260959386825562e-01 1.001715566962957382e-02 2.441381216049194336e-01 3.703764826059341431e-02 2.145483493804931641e-01 -1.236466169357299805e-01 -2.763548195362091064e-01 -1.109542101621627808e-01 -1.793363094329833984e-01 1.951565295457839966e-01 7.036572322249412537e-03 -1.881554573774337769e-01 7.644875347614288330e-02 -4.663000628352165222e-02 -2.149727009236812592e-02
-3.968054428696632385e-02 1.003909558057785034e-01 -1.480054557323455811e-01 5.014659836888313293e-02 -1.416712403297424316e-01 -3.306488394737243652e-01 -1.380199342966079712e-01 -1.071458831429481506e-01 -8.047988265752792358e-02 1.479155421257019043e-01 -2.506859004497528076e-01 5.008547902107238770e-01 -4.247078299522399902e-02 2.635105848312377930e-01 8.025589585304260254e-02 5.925498530268669128e-02 6.104162335395812988e-02 1.339576393365859985e-01 1.377128064632415771e-01 2.232332378625869751e-01 8.640772104263305664e-02 2.727089226245880127e-01 -2.002963870763778687e-01 3.536137053743004799e-03 7.636919617652893066e-02 -6.683261692523956299e-02 1.137361079454421997e-01 -2.905341982841491699e-01 -1.555142551660537720e-01 7.892140746116638184e-02 -8.487235009670257568e-02 1.518267840147018433e-01
-2.549853324890136719e-01 -2.162955254316329956e-01 2.021312862634658813e-01 -9.542879648506641388e-03 -1.126041114330291748e-01 4.770443215966224670e-02 1.395151764154434204e-01 9.696321934461593628e-02 -1.967857591807842255e-02 2.088454216718673706e-01 -6.408745050430297852e-02 3.247745931148529053e-01 1.139555051922798157e-01 1.970522552728652954e-01 2.186798900365829468e-01 9.847289323806762695e-02 -2.112824469804763794e-01 3.773732110857963562e-02 2.821300029754638672e-01 -1.431579887866973877e-02 -9.393464028835296631e-02 2.296948991715908051e-02 -2.589090466499328613e-01 -2.646983563899993896e-01 -1.763962656259536743e-01 -2.331088930368423462e-01 1.981603652238845825e-01 -1.182650476694107056e-01 2.465981543064117432e-01 -9.230939298868179321e-02 -1.109586581587791443e-01 -2.187148183584213257e-01
-3.849982470273971558e-02 1.142806932330131531e-01 6.420762836933135986e-02 1.781088560819625854e-01 -2.962651550769805908e-01 -2.833643853664398193e-01 4.011232778429985046e-02 1.161818355321884155e-01 -8.453147113323211670e-02 9.815487265586853027e-02 9.888217598199844360e-02 4.027971327304840088e-01 2.037548273801803589e-02 2.963912785053253174e-01 -8.870171010494232178e-02 -7.201097905635833740e-02 -2.217856496572494507e-01 3.093652799725532532e-02 7.642557471990585327e-02 2.040860801935195923e-01 -1.337006241083145142e-01 9.516277164220809937e-02 2.652840688824653625e-02 -4.316750764846801758e-01 -1.078896597027778625e-01 -2.996121346950531006e-01 1.183631494641304016e-01 -7.212587632238864899e-03 -1.508136540651321411e-01 -7.960124313831329346e-02 1.048136204481124878e-01 9.572739154100418091e-02
-2.182851284742355347e-01 -3.374767303466796875e-02 -1.703808009624481201e-01 8.739281445741653442e-02 -2.141344249248504639e-01 -1.942817121744155884e-01 -1.426141113042831421e-01 1.707525700330734253e-01 1.072255820035934448e-01 2.629963457584381104e-01 1.303857564926147461e-01 1.570672839879989624e-01 2.602435648441314697e-01 1.722415089607238770e-01 -1.887109428644180298e-01 9.414603561162948608e-02 -1.029203459620475769e-01 5.264841020107269287e-03 5.479839071631431580e-02 -2.184005826711654663e-02 3.843585401773452759e-02 1.024031452834606171e-02 -3.235303238034248352e-02 -2.256390154361724854e-01 -5.082889199256896973e-01 -3.934996724128723145e-01 7.451485842466354370e-02 -1.097759678959846497e-01 -7.599771022796630859e-02 -7.684780657291412354e-02 -6.981958448886871338e-02 -4.739641770720481873e-02
1.986922323703765869e-02 -6.648936867713928223e-02 9.093404561281204224e-02 6.365085393190383911e-02 -2.343483120203018188e-01 -2.500928640365600586e-01 -1.035740692168474197e-02 -3.268345817923545837e-02 5.351970717310905457e-02 2.449142485857009888e-01 9.182626754045486450e-02 1.981673836708068848e-01 2.316299974918365479e-01 1.094680130481719971e-01 -3.950086236000061035e-02 -1.445947289466857910e-01 -4.564235210418701172e-01 -5.597688257694244385e-02 6.013389304280281067e-02 1.916949450969696045e-01 1.189169436693191528e-01 1.932461857795715332e-01 4.280020482838153839e-03 -1.882049143314361572e-01 -2.801962196826934814e-01 -2.441699907649308443e-04 1.878082454204559326e-01 4.580807685852050781e-02 -2.568721175193786621e-01 -1.052844673395156860e-01 -3.009148836135864258e-01 -2.081531435251235962e-01
-7.223255187273025513e-02 -9.076675027608871460e-02 -2.890270650386810303e-01 2.665435373783111572e-01 -2.216978818178176880e-01 -3.868109583854675293e-01 -1.247952133417129517e-01 8.029339462518692017e-02 -1.163275167346000671e-01 3.402211368083953857e-01 -2.187034115195274353e-03 1.379421353340148926e-01 1.881003975868225098e-01 4.396095499396324158e-02 -3.646437777206301689e-03 5.774041265249252319e-02 -2.628834247589111328e-01 8.604069240391254425e-03 -3.936779126524925232e-02 2.553555369377136230e-01 -1.928046904504299164e-02 1.811103671789169312e-01 3.391802776604890823e-03 -1.211785078048706055e-01 -3.655709326267242432e-01 4.715562239289283752e-02 1.667251586914062500e-01 5.380973592400550842e-02 -1.807174086570739746e-01 -1.414054632186889648e-01 -1.052481085062026978e-01 -8.997220546007156372e-02
-7.393851131200790405e-02 1.449325233697891235e-01 -1.814780682325363159e-01 1.219425499439239502e-01 2.715568244457244873e-01 -2.475224621593952179e-02 2.689148187637329102e-01 7.096506655216217041e-02 1.206510588526725769e-01 -4.670169577002525330e-02 6.529777776449918747e-03 3.687870502471923828e-01 -2.242567203938961029e-02 -1.599339246749877930e-01 6.208350136876106262e-02 -8.451692014932632446e-02 -2.031983435153961182e-02 -4.111232701689004898e-03 -1.231281682848930359e-01 -5.632412061095237732e-02 -6.725809723138809204e-02 3.005191683769226074e-01 -1.103858202695846558e-01 -1.601425707340240479e-01 -2.262423634529113770e-01 -4.133230149745941162e-01 1.813590824604034424e-01 9.407737106084823608e-02 -2.437535822391510010e-01 -2.714163959026336670e-01 1.892877817153930664e-01 6.959412712603807449e-03
-2.474525123834609985e-01 -1.527401059865951538e-01 -4.666775837540626526e-02 -5.417897179722785950e-02 -8.776441216468811035e-02 8.450267463922500610e-02 -6.654073297977447510e-02 3.395934030413627625e-02 -1.966497898101806641e-01 8.929560333490371704e-02 -9.992975741624832153e-03 5.928454175591468811e-02 -2.614475227892398834e-02 -1.644581854343414307e-01 4.615411162376403809e-01 -1.443539261817932129e-01 6.721618026494979858e-02 -1.801183447241783142e-02 5.473428592085838318e-02 3.552284538745880127e-01 9.611727297306060791e-02 3.221612274646759033e-01 5.277963355183601379e-02 -7.168501615524291992e-02 -1.981102973222732544e-01 -3.348863422870635986e-01 3.169866204261779785e-01 1.331250220537185669e-01 -2.047202289104461670e-01 3.226539120078086853e-02 1.135654374957084656e-02 1.019634082913398743e-01
-1.599727571010589600e-01 -5.800484493374824524e-02 -1.067432016134262085e-01 3.864090740680694580e-01 8.120778948068618774e-02 1.198501586914062500e-01 -1.449315100908279419e-01 -1.161813549697399139e-02 -2.591648101806640625e-01 -1.525086909532546997e-01 -9.818606078624725342e-02 5.291477963328361511e-02 2.531287074089050293e-01 3.349231556057929993e-02 3.140946328639984131e-01 7.115528732538223267e-02 -1.790646761655807495e-01 -5.956663191318511963e-02 1.420965343713760376e-01 -2.983037009835243225e-02 -7.232498377561569214e-02 1.192941889166831970e-01 -1.850203871726989746e-01 -2.747379243373870850e-01 4.714852198958396912e-02 1.705161295831203461e-02 2.883599698543548584e-01 2.611867189407348633e-01 -3.498679399490356445e-01 -6.068934872746467590e-02 3.943623602390289307e-02 1.704703420400619507e-01
-1.632077246904373169e-01 -7.900162041187286377e-02 1.065747588872909546e-01 1.820013821125030518e-01 -2.420478612184524536e-01 2.154588699340820312e-01 -8.909428864717483521e-02 -1.975790224969387054e-02 -5.869535729289054871e-02 7.842233031988143921e-02 -4.753004908561706543e-01 2.959402836859226227e-02 9.860876202583312988e-02 6.811606884002685547e-02 4.658704996109008789e-02 2.139970809221267700e-01 2.945991158485412598e-01 3.058410622179508209e-02 1.205162331461906433e-01 -9.020613506436347961e-03 -1.962806656956672668e-02 3.740876019001007080e-01 1.957840472459793091e-01 -1.237296015024185181e-01 -1.861761808395385742e-01 -2.978437542915344238e-01 1.135198175907135010e-01 3.537275642156600952e-02 -1.968393474817276001e-01 -1.197601035237312317e-01 1.418420672416687012e-01 -5.980638042092323303e-02
1.234641075134277344e-01 -5.225643515586853027e-02 8.931688964366912842e-02 2.236955761909484863e-01 -1.161863580346107483e-01 3.087608218193054199e-01 -5.865744501352310181e-02 1.629850268363952637e-01 -1.166461184620857239e-01 1.726748347282409668e-01 1.985608935356140137e-01 1.429899781942367554e-01 1.211322918534278870e-01 -1.527597755193710327e-01 2.422122657299041748e-01 1.232746243476867676e-01 5.052996799349784851e-02 1.167635172605514526e-01 -1.910944133996963501e-01 2.267129123210906982e-01 1.714342534542083740e-01 3.644874989986419678e-01 5.628483369946479797e-02 -3.530855104327201843e-02 -4.444226995110511780e-02 -2.969268560409545898e-01 2.817807495594024658e-01 1.907872259616851807e-01 -2.096880078315734863e-01 -1.873470842838287354e-01 -6.226968392729759216e-02 1.017799302935600281e-01
-2.012984752655029297e-01 1.177211292088031769e-03 -2.079967856407165527e-01 3.191025853157043457e-01 -7.344344258308410645e-02 2.485773861408233643e-01 -1.006288826465606689e-01 -1.576840877532958984e-01 1.036122441291809082e-02 -3.367762081325054169e-03 -1.978631615638732910e-01 3.380852341651916504e-01 2.232181131839752197e-01 1.270865947008132935e-01 1.067989617586135864e-01 1.759501993656158447e-01 9.834278374910354614e-02 -9.273618459701538086e-02 1.109711006283760071e-01 4.183222725987434387e-02 -5.135085433721542358e-02 5.253513529896736145e-02 -6.270128488540649414e-02 -1.754440367221832275e-01 -5.446621030569076538e-02 -3.887840807437896729e-01 -8.450351655483245850e-02 -5.512770265340805054e-02 -2.972954511642456055e-01 -2.496356219053268433e-01 4.759642481803894043e-02 -2.461485117673873901e-01
-1.672326028347015381e-01 -9.243803471326828003e-02 -1.354275196790695190e-01 9.899082779884338379e-02 -1.834394782781600952e-01 1.060684695839881897e-01 -9.321065992116928101e-02 -1.034578830003738403e-01 3.384277224540710449e-01 1.406622081995010376e-01 -3.352232277393341064e-01 4.060807451605796814e-02 -2.042466215789318085e-02 -2.320946380496025085e-02 -1.252896934747695923e-01 3.273269906640052795e-02 4.203483089804649353e-02 -2.199436426162719727e-01 1.816711425781250000e-01 2.375360429286956787e-01 -1.614578664302825928e-01 1.981322914361953735e-01 -5.387860164046287537e-02 -3.050786554813385010e-01 -3.850646018981933594e-01 -1.584953665733337402e-01 1.228936091065406799e-01 6.806643307209014893e-02 -1.718572676181793213e-01 -1.311782449483871460e-01 1.221442371606826782e-01 -2.220915555953979492e-01
-1.567202359437942505e-01 9.097509831190109253e-02 3.159076571464538574e-01 -4.003228619694709778e-02 -1.159551832824945450e-02 1.566429995000362396e-02 2.753935158252716064e-01 -1.473546922206878662e-01 -2.453903257846832275e-01 5.728094652295112610e-02 -1.492333710193634033e-01 4.516176283359527588e-01 3.647749423980712891e-01 1.517119258642196655e-01 1.188412085175514221e-01 1.465094238519668579e-01 3.583231568336486816e-02 1.559670921415090561e-02 1.044388338923454285e-01 -2.453080751001834869e-02 -1.491359174251556396e-01 1.937410533428192139e-01 -6.862054020166397095e-02 -2.412296831607818604e-01 -2.798088788986206055e-01 -1.507524251937866211e-01 3.978942334651947021e-02 1.154589746147394180e-02 9.047771245241165161e-02 -1.112746745347976685e-01 -5.031859874725341797e-02 -1.577498465776443481e-01
-2.089895755052566528e-01 -3.097696229815483093e-03 -8.955030702054500580e-03 2.597195096313953400e-02 1.422686874866485596e-01 8.321517705917358398e-02 1.390501391142606735e-02 -1.896962076425552368e-01 -5.114079266786575317e-02 2.736857533454895020e-01 -1.034873723983764648e-01 3.867363035678863525e-01 -1.098427250981330872e-01 -6.436640396714210510e-03 2.990585267543792725e-01 -6.694531440734863281e-02 -3.446788489818572998e-01 -7.071879506111145020e-02 1.102303043007850647e-01 3.026329874992370605e-01 -1.116406098008155823e-01 1.569571048021316528e-01 -1.874156855046749115e-02 1.679503917694091797e-02 -1.658398471772670746e-02 -1.728788763284683228e-01 2.982662320137023926e-01 3.153172731399536133e-01 -1.208454817533493042e-01 7.244642078876495361e-02 -2.093861401081085205e-01 -2.963610924780368805e-02
-1.743366867303848267e-01 -7.615171838551759720e-03 5.957347899675369263e-02 5.043091773986816406e-01 1.448481976985931396e-01 -2.685448229312896729e-01 6.960728205740451813e-03 -6.261035054922103882e-02 1.115151792764663696e-01 -9.186224639415740967e-02 -1.196985840797424316e-01 1.555077731609344482e-01 3.384971916675567627e-01 -1.541600674390792847e-01 7.398279011249542236e-02 -1.779106408357620239e-01 1.063702404499053955e-01 -1.285693645477294922e-01 1.189646199345588684e-01 1.472629010677337646e-01 -2.641265094280242920e-01 1.505299508571624756e-01 -1.156579237431287766e-02 -9.441489353775978088e-03 -3.124202191829681396e-01 -1.789402961730957031e-01 1.930054128170013428e-01 1.960238665342330933e-01 -2.095397561788558960e-02 -4.247237741947174072e-02 -1.056589782238006592e-01 -6.864502280950546265e-02
-2.004871666431427002e-01 1.641193926334381104e-01 1.127444431185722351e-01 1.379202753305435181e-01 3.179640322923660278e-02 -1.521269977092742920e-01 2.072441726922988892e-01 2.743938192725181580e-02 -3.683015108108520508e-01 2.417648136615753174e-01 -9.629520773887634277e-02 8.274830877780914307e-02 2.706428468227386475e-01 2.720677480101585388e-02 -1.157004293054342270e-02 1.230309624224901199e-02 7.091832906007766724e-02 2.934393286705017090e-01 -2.402532845735549927e-02 3.919710963964462280e-02 -2.968725860118865967e-01 8.050895482301712036e-02 -1.342175155878067017e-01 -1.367820799350738525e-01 -3.644265234470367432e-02 -2.049568742513656616e-01 3.158167004585266113e-01 2.365676313638687134e-01 -8.914076723158359528e-03 -1.856526136398315430e-01 -2.969714105129241943e-01 -4.923252388834953308e-02
-1.979127526283264160e-01 3.682476701214909554e-03 -8.760470151901245117e-02 2.494295537471771240e-01 6.222906336188316345e-02 -1.217711418867111206e-01 -2.474001646041870117e-01 -1.414964497089385986e-01 -7.151978462934494019e-02 2.799516730010509491e-02 -2.320812940597534180e-01 4.573990404605865479e-02 -5.710194236598908901e-04 3.797242790460586548e-02 1.893277168273925781e-01 3.301232159137725830e-01 1.799688041210174561e-01 3.075271472334861755e-02 1.269411593675613403e-01 1.589727848768234253e-01 1.136807072907686234e-02 2.312791794538497925e-01 -2.736869156360626221e-01 -2.028629928827285767e-02 -3.354867696762084961e-01 -1.928373873233795166e-01 -9.720445424318313599e-02 3.649350106716156006e-01 -1.852342337369918823e-01 2.009522914886474609e-01 5.457079038023948669e-02 -9.584221988916397095e-02
-1.818391680717468262e-01 4.846802353858947754e-02 -1.554044485092163086e-01 2.483610510826110840e-01 6.214885413646697998e-02 -2.110440284013748169e-01 -2.575121819972991943e-01 -1.897891908884048462e-01 -2.237285822629928589e-01 1.288187876343727112e-02 -2.703268826007843018e-01 1.774378269910812378e-01 -4.576753079891204834e-02 8.917323499917984009e-02 3.568381965160369873e-01 2.404826134443283081e-01 1.715664118528366089e-01 2.125809192657470703e-01 5.297260358929634094e-02 1.887160539627075195e-01 2.187716662883758545e-01 9.919845312833786011e-02 -1.994179487228393555e-01 -6.081753969192504883e-02 -1.016139164566993713e-01 -9.893551468849182129e-02 3.480945825576782227e-01 -1.048623695969581604e-01 4.522929340600967407e-02 -2.697389572858810425e-03 2.335424162447452545e-02 -9.451469779014587402e-02
-3.529902398586273193e-01 5.427169054746627808e-02 2.718375325202941895e-01 1.635564267635345459e-01 -1.548505425453186035e-01 -1.187848001718521118e-01 -9.442006051540374756e-02 7.167255133390426636e-02 1.879429668188095093e-01 2.766182720661163330e-01 -5.748695880174636841e-02 1.992111206054687500e-01 1.138515621423721313e-01 2.090850770473480225e-01 2.713792622089385986e-01 2.057310193777084351e-01 1.802735030651092529e-01 3.198814094066619873e-01 1.850705146789550781e-01 -2.989997342228889465e-02 -2.121826410293579102e-01 1.100869178771972656e-01 1.019451394677162170e-01 -1.616963595151901245e-01 -8.258199691772460938e-02 -1.004658639430999756e-01 -2.921558171510696411e-02 1.226720772683620453e-02 -3.080669343471527100e-01 6.625473499298095703e-02 -1.063792631030082703e-01 3.053062129765748978e-03
5.041297525167465210e-02 -1.347293239086866379e-02 -2.976288320496678352e-03 2.109243720769882202e-01 -1.701168268918991089e-01 -5.925386026501655579e-02 -6.653060764074325562e-02 1.820190697908401489e-01 -2.068017274141311646e-01 1.197690367698669434e-01 -2.493932545185089111e-01 1.408879905939102173e-01 1.651374995708465576e-01 8.418580144643783569e-02 2.718935906887054443e-01 1.190480962395668030e-01 -8.203951269388198853e-02 2.647849917411804199e-01 2.382758855819702148e-01 -1.525923907756805420e-01 4.770451411604881287e-02 1.208698600530624390e-01 -1.847587674856185913e-01 -1.459655463695526123e-01 -2.886625938117504120e-03 -2.252854704856872559e-01 3.503777980804443359e-01 -3.791279494762420654e-01 -1.513067334890365601e-01 1.031683683395385742e-01 1.781805455684661865e-01 9.684154391288757324e-02
-3.389969095587730408e-02 7.021631300449371338e-02 -1.850407756865024567e-02 4.767076298594474792e-02 6.412524729967117310e-02 8.851731568574905396e-02 1.213875263929367065e-01 -7.305864244699478149e-02 1.646551489830017090e-01 -1.358334273099899292e-01 -1.158080026507377625e-01 5.920935049653053284e-02 1.610806286334991455e-01 9.833578020334243774e-02 1.441678553819656372e-01 -7.754889130592346191e-02 -1.884014010429382324e-01 1.418011635541915894e-01 6.040217727422714233e-02 2.275082468986511230e-01 2.827283143997192383e-01 8.095178753137588501e-02 6.888447701930999756e-02 -4.297164827585220337e-02 -1.143032759428024292e-01 -4.861990213394165039e-01 1.597972363233566284e-01 1.996393799781799316e-01 -5.106629729270935059e-01 -2.685259841382503510e-02 -2.313496619462966919e-01 2.083559148013591766e-02
-2.402696460485458374e-01 -2.132492512464523315e-01 5.391177535057067871e-02 -3.533432027325034142e-03 1.372320484369993210e-02 2.725398838520050049e-01 -1.737666279077529907e-01 -2.381480783224105835e-01 -1.142787188291549683e-01 -6.458663940429687500e-02 -5.344878509640693665e-02 1.844150424003601074e-01 2.466454952955245972e-01 -1.985217183828353882e-01 2.629064619541168213e-01 5.189180374145507812e-02 1.320949941873550415e-01 -9.242767095565795898e-02 1.712191998958587646e-01 4.115961492061614990e-03 -8.226196467876434326e-02 -1.285586226731538773e-02 -1.169694513082504272e-01 -1.106047853827476501e-01 -9.221398830413818359e-02 -2.206161059439182281e-02 5.611258745193481445e-01 -4.017712548375129700e-02 -2.810158431529998779e-01 -8.589458465576171875e-02 -6.849911808967590332e-02 -4.083319008350372314e-02
5.665799602866172791e-02 3.060289025306701660e-01 1.244676858186721802e-01 1.035929396748542786e-01 -1.460881531238555908e-01 -1.905898004770278931e-01 -1.557733714580535889e-01 -2.241614311933517456e-01 -1.575402766466140747e-01 3.011131845414638519e-02 -2.529011666774749756e-01 1.654893755912780762e-01 2.784550786018371582e-01 2.325290143489837646e-01 1.409223824739456177e-01 -8.809520304203033447e-02 -3.646809607744216919e-02 1.049955859780311584e-01 1.888034120202064514e-02 1.911631524562835693e-01 -1.426913030445575714e-02 1.191747747361660004e-02 1.801184564828872681e-01 2.099615707993507385e-02 -1.783408373594284058e-01 -2.541052401065826416e-01 2.545368373394012451e-01 4.123661294579505920e-02 -3.749665617942810059e-01 -2.328371405601501465e-01 -4.082819074392318726e-02 -1.631166487932205200e-01
1.596081107854843140e-01 3.233708813786506653e-02 -5.139495432376861572e-02 3.004196882247924805e-01 -1.741898357868194580e-01 -2.644231021404266357e-01 -1.977973803877830505e-02 5.171559751033782959e-02 -4.815747961401939392e-02 1.623176783323287964e-01 3.083164244890213013e-02 3.421708345413208008e-01 3.043593764305114746e-01 -1.192055419087409973e-01 -2.014704048633575439e-01 4.652065411210060120e-02 -1.402182132005691528e-01 5.709271505475044250e-02 1.068764999508857727e-01 2.685004770755767822e-01 -1.926063150167465210e-01 4.493346810340881348e-02 8.072666823863983154e-02 -2.452538907527923584e-01 -3.982242941856384277e-01 -1.041316613554954529e-01 1.856322586536407471e-01 -1.508534550666809082e-01 -1.885398924350738525e-01 -1.007570698857307434e-02 8.019870519638061523e-02 4.555961117148399353e-03
-2.307242900133132935e-02 -1.852063387632369995e-01 -1.105909496545791626e-01 3.963965773582458496e-01 3.540788311511278152e-03 8.512803167104721069e-02 8.875740692019462585e-03 -6.870515644550323486e-02 3.584742918610572815e-02 -3.170540034770965576e-01 -8.939527720212936401e-02 1.104496344923973083e-01 9.249292314052581787e-02 -4.303561151027679443e-02 4.003177583217620850e-01 1.877725273370742798e-01 1.127072349190711975e-01 1.987502872943878174e-01 4.220149815082550049e-01 4.880350083112716675e-02 -6.085386127233505249e-02 1.197575032711029053e-01 -7.611750811338424683e-02 -1.427955925464630127e-01 3.869948536157608032e-02 -4.548749327659606934e-02 2.169180959463119507e-01 3.074349090456962585e-02 -3.197839558124542236e-01 4.465234652161598206e-02 -1.378251314163208008e-01 6.402326375246047974e-02
1.312855482101440430e-01 -1.871503740549087524e-01 7.745078764855861664e-03 1.927778571844100952e-01 -1.024154350161552429e-01 -4.881442338228225708e-02 2.285098731517791748e-01 -1.470056828111410141e-02 -2.282585203647613525e-01 1.967041790485382080e-01 -2.853016853332519531e-01 1.051075682044029236e-01 -1.067461445927619934e-01 1.333008557558059692e-01 3.141176998615264893e-01 1.839187890291213989e-01 8.152043819427490234e-02 1.982616335153579712e-01 2.079042196273803711e-01 -7.789622992277145386e-02 -1.398442685604095459e-01 1.577577143907546997e-01 -1.732984036207199097e-01 -1.385226547718048096e-01 -4.283722117543220520e-02 -2.415491491556167603e-01 3.268277049064636230e-01 -1.947465240955352783e-01 -1.990910470485687256e-01 -6.808374822139739990e-02 2.045193910598754883e-01 1.427500993013381958e-01
-4.775019735097885132e-02 -1.234804019331932068e-01 -2.518790066242218018e-01 2.055660188198089600e-01 -7.778122276067733765e-02 2.065179944038391113e-01 -8.817183226346969604e-02 -7.277808338403701782e-02 1.153536327183246613e-02 1.977269351482391357e-01 -6.430328637361526489e-02 2.131598442792892456e-01 3.710175454616546631e-01 -1.134116128087043762e-01 3.241315111517906189e-02 1.107101216912269592e-01 -7.766498252749443054e-03 1.963354833424091339e-02 2.650950253009796143e-01 -7.007049024105072021e-02 2.545711956918239594e-02 9.618472307920455933e-02 -1.478903293609619141e-01 -1.716005355119705200e-01 -1.927304714918136597e-01 -4.058235287666320801e-01 3.790288791060447693e-02 -3.450660780072212219e-02 -3.097036778926849365e-01 -3.480781912803649902e-01 2.548100054264068604e-02 5.778309702873229980e-02
-9.526780992746353149e-02 -1.634463518857955933e-01 1.873539835214614868e-01 3.241823613643646240e-02 1.772335916757583618e-01 4.604399204254150391e-02 4.107981547713279724e-02 4.870457202196121216e-02 2.430951595306396484e-01 1.227197051048278809e-02 -1.829560697078704834e-01 2.446166276931762695e-01 1.151348352432250977e-01 1.549965739250183105e-01 -5.216082930564880371e-02 2.757536806166172028e-02 1.609789580106735229e-01 3.513800501823425293e-01 1.595201939344406128e-01 2.534567005932331085e-02 2.802791073918342590e-02 3.317938148975372314e-01 -1.624468266963958740e-01 7.900208979845046997e-02 -3.966871500015258789e-01 -2.362521365284919739e-02 1.946191638708114624e-01 9.335607290267944336e-02 -3.376836776733398438e-01 -2.284395247697830200e-01 -7.804063707590103149e-02 -3.684991598129272461e-02
-1.483186334371566772e-01 -1.161824464797973633e-01 -1.026289686560630798e-01 1.847058534622192383e-01 2.085493057966232300e-01 3.866939246654510498e-02 8.858484029769897461e-02 -2.155358940362930298e-01 9.715142846107482910e-02 6.865011900663375854e-02 -2.337743639945983887e-01 1.971917897462844849e-01 2.673497796058654785e-01 3.745293989777565002e-02 5.475703999400138855e-02 1.844422519207000732e-01 9.707635641098022461e-02 -2.634535916149616241e-02 6.007073819637298584e-02 1.009098812937736511e-01 3.511012345552444458e-02 1.600424051284790039e-01 -5.187880992889404297e-02 -9.198939055204391479e-02 5.979505553841590881e-02 -4.023620784282684326e-01 4.399965330958366394e-02 -1.870713084936141968e-01 -2.307857275009155273e-01 -3.923853337764739990e-01 7.506442070007324219e-02 -3.546921014785766602e-01
-5.165828466415405273e-01 -1.457372456789016724e-01 -1.283123809844255447e-02 -5.870561301708221436e-02 -9.077278524637222290e-02 7.971569895744323730e-02 2.518034875392913818e-01 -1.841004490852355957e-01 7.417494058609008789e-02 -9.400876611471176147e-02 -2.532244026660919189e-01 5.308600142598152161e-02 1.749401167035102844e-02 -9.353446960449218750e-02 1.097265183925628662e-01 2.296495884656906128e-01 5.112531036138534546e-02 -1.694310307502746582e-01 -2.085238695144653320e-01 -1.091414596885442734e-02 1.127313449978828430e-02 -2.469862625002861023e-02 -1.184153780341148376e-01 -1.247352063655853271e-01 -1.418708115816116333e-01 -4.058293998241424561e-01 5.565211921930313110e-02 -1.314770523458719254e-02 -2.557836771011352539e-01 1.515874918550252914e-02 -2.178874313831329346e-01 -1.866032481193542480e-01
-3.303530812263488770e-01 9.988132864236831665e-02 -4.390511661767959595e-03 5.607029050588607788e-02 -1.355228126049041748e-01 -2.401727437973022461e-01 -2.120548337697982788e-01 -1.531101763248443604e-01 -6.628163158893585205e-02 -3.959614783525466919e-02 -1.152914166450500488e-01 2.683547437191009521e-01 2.226608991622924805e-01 6.143134459853172302e-02 -3.232395946979522705e-01 6.487577408552169800e-02 -1.727395504713058472e-01 3.184833526611328125e-01 5.554014816880226135e-02 2.041072398424148560e-01 -1.417861878871917725e-01 1.043092235922813416e-01 -1.765171736478805542e-01 -3.935962915420532227e-03 -2.132911682128906250e-01 -1.598355770111083984e-01 9.598068147897720337e-02 -4.303917754441499710e-03 -4.431200772523880005e-02 -2.955652177333831787e-01 -2.561827600002288818e-01 -8.099576830863952637e-02
4.392997920513153076e-02 8.105288445949554443e-02 -1.730795651674270630e-01 9.731665998697280884e-02 2.248705923557281494e-01 -2.766850292682647705e-01 1.770687848329544067e-02 -1.591603271663188934e-02 5.986251682043075562e-02 1.629945188760757446e-01 -3.092556595802307129e-01 5.090975165367126465e-01 5.282356869429349899e-03 -6.482564657926559448e-02 -3.684676066040992737e-02 1.883465945720672607e-01 -7.565435022115707397e-02 -3.364677354693412781e-02 -8.427608013153076172e-02 -9.772403538227081299e-02 -8.373978734016418457e-02 1.814495325088500977e-01 -1.873483955860137939e-01 1.817240379750728607e-02 -1.627542227506637573e-01 -3.024573624134063721e-01 3.522441163659095764e-02 1.378067135810852051e-01 5.750562064349651337e-03 -1.149762049317359924e-01 -3.581134974956512451e-01 -1.406409144401550293e-01
-1.614958941936492920e-01 -1.102943792939186096e-01 8.044164627790451050e-02 9.318577498197555542e-02 -5.905498191714286804e-02 -2.509707808494567871e-01 -1.630856283009052277e-02 -3.526654327288269997e-03 2.027575224637985229e-01 2.277126461267471313e-01 6.549558043479919434e-02 2.903033792972564697e-01 5.446183681488037109e-02 2.282244265079498291e-01 2.303489893674850464e-01 3.004934787750244141e-01 2.856753468513488770e-01 3.084679245948791504e-01 2.397042065858840942e-01 1.325337737798690796e-01 -1.294307708740234375e-01 1.772372424602508545e-01 1.599194407463073730e-01 -1.757707446813583374e-01 -5.308542773127555847e-02 -1.994476020336151123e-01 -1.144487597048282623e-02 -2.321542560821399093e-04 -2.242620289325714111e-01 1.719437241554260254e-01 -1.442089676856994629e-01 1.023676153272390366e-02
-1.872094124555587769e-01 -1.880066245794296265e-01 -7.218455523252487183e-02 3.144359290599822998e-01 8.049986511468887329e-02 1.217049732804298401e-01 5.561652407050132751e-02 1.963955722749233246e-02 1.107142493128776550e-01 -3.595126420259475708e-02 -1.448013186454772949e-01 2.284281849861145020e-01 3.210934698581695557e-01 6.470530480146408081e-02 3.845385834574699402e-02 2.533914148807525635e-01 1.316502988338470459e-01 -1.932470053434371948e-01 5.293276533484458923e-02 -1.068985536694526672e-01 3.860119730234146118e-02 1.534794270992279053e-01 1.049391701817512512e-01 1.577914692461490631e-02 -1.072988808155059814e-01 -4.094343483448028564e-01 9.771709889173507690e-02 -1.898875087499618530e-01 -2.605015337467193604e-01 -2.905519604682922363e-01 -5.758402869105339050e-02 -2.356232851743698120e-01
-1.226489469408988953e-01 -2.325519621372222900e-01 1.663331314921379089e-02 -2.968482486903667450e-02 -1.130400523543357849e-01 -1.431834697723388672e-01 -1.412258148193359375e-01 2.616081237792968750e-01 1.771043427288532257e-02 -5.371242761611938477e-02 2.655335702002048492e-02 1.260166019201278687e-01 -2.358399331569671631e-02 2.363063693046569824e-01 6.171446293592453003e-03 2.035359740257263184e-01 2.268798500299453735e-01 -1.505276858806610107e-01 -9.626722335815429688e-02 1.389751285314559937e-01 -1.680450141429901123e-01 3.614537119865417480e-01 5.732756108045578003e-02 -3.573809564113616943e-01 -1.569115519523620605e-01 -3.932901620864868164e-01 1.350036114454269409e-01 -2.037872970104217529e-01 -1.688960939645767212e-01 -1.117496490478515625e-01 1.254054903984069824e-01 -4.479007795453071594e-02
-8.647625148296356201e-02 -4.041133821010589600e-01 -9.076216816902160645e-02 1.952067166566848755e-01 1.801332980394363403e-01 6.101795285940170288e-02 5.268878117203712463e-02 2.781827002763748169e-02 1.289582699537277222e-01 1.119625940918922424e-01 -2.086267173290252686e-01 -1.015053130686283112e-02 2.680063545703887939e-01 1.461752057075500488e-01 2.926669418811798096e-01 1.725282222032546997e-01 2.018183916807174683e-01 -1.119269616901874542e-02 3.617954254150390625e-02 9.009356051683425903e-02 -1.673609465360641479e-01 3.093173801898956299e-01 -9.197697788476943970e-02 -6.069509312510490417e-02 1.380276829004287720e-01 -3.286089301109313965e-01 1.444686353206634521e-01 -1.645581871271133423e-01 -1.903931945562362671e-01 -2.075706273317337036e-01 -4.721589852124452591e-03 -1.458939760923385620e-01
-1.031219307333230972e-02 2.280606925487518311e-01 1.209891587495803833e-02 -6.154898181557655334e-02 -1.550976037979125977e-01 1.916483491659164429e-01 4.826484620571136475e-02 1.470890343189239502e-01 1.841181814670562744e-01 2.761380560696125031e-02 -2.696557641029357910e-01 -1.042618751525878906e-01 1.078147366642951965e-01 9.826446883380413055e-03 3.019415959715843201e-02 2.444018870592117310e-01 -5.434928834438323975e-02 -1.358046829700469971e-01 2.043495178222656250e-01 -5.139618366956710815e-02 2.768654003739356995e-02 4.692961871623992920e-01 2.606065571308135986e-02 -2.038843333721160889e-01 -1.429696977138519287e-01 -2.417019456624984741e-01 2.530245184898376465e-01 -3.094223700463771820e-02 -2.908854484558105469e-01 -2.529500424861907959e-01 -3.394559398293495178e-02 -2.143530845642089844e-01
-2.158881276845932007e-01 1.971422880887985229e-02 6.777863949537277222e-02 -1.533467136323451996e-02 2.381204254925251007e-02 1.109166815876960754e-01 -8.346721529960632324e-02 1.756583899259567261e-02 1.363102197647094727e-01 1.078259274363517761e-01 -6.913400441408157349e-02 -2.069164514541625977e-01 4.656327515840530396e-02 2.860452979803085327e-02 5.378535017371177673e-02 3.781677782535552979e-01 -1.664646118879318237e-01 -2.264132499694824219e-01 1.526116672903299332e-02 6.332857161760330200e-02 1.016287803649902344e-01 7.260500639677047729e-02 4.332165233790874481e-03 -3.518314659595489502e-01 -1.452667564153671265e-01 -4.547659158706665039e-01 3.238157331943511963e-01 1.816197633743286133e-01 -1.464577168226242065e-01 1.278836578130722046e-01 -2.680788934230804443e-01 5.736654624342918396e-02
-2.477995306253433228e-01 1.111201196908950806e-01 -1.236382499337196350e-02 2.762855887413024902e-01 -4.170938208699226379e-02 -2.740660682320594788e-02 1.275827549397945404e-02 -7.872422039508819580e-02 1.711273938417434692e-01 -1.800258010625839233e-01 -1.428328454494476318e-01 2.825849652290344238e-01 1.913590580224990845e-01 -6.608734279870986938e-02 2.511267960071563721e-01 -1.672195792198181152e-01 -1.928094029426574707e-01 -1.733917593955993652e-01 1.443757414817810059e-01 6.956197321414947510e-02 -2.954096794128417969e-01 -3.547015786170959473e-02 1.472385786473751068e-02 6.474635004997253418e-02 -4.106362760066986084e-01 -1.565275341272354126e-01 1.954501718282699585e-01 4.443277046084403992e-02 -1.548121571540832520e-01 -4.948319122195243835e-02 -2.846411168575286865e-01 1.426758915185928345e-01
-1.270065456628799438e-01 8.857979625463485718e-02 -3.382762661203742027e-03 2.021450549364089966e-01 4.526560753583908081e-02 -1.152062192559242249e-01 -2.291518598794937134e-01 1.202854982693679631e-04 9.630574285984039307e-02 1.054640393704175949e-02 -1.163889542222023010e-01 1.148595139384269714e-01 4.201813042163848877e-01 2.741255164146423340e-01 -7.129306439310312271e-03 -4.746753722429275513e-02 -1.086865668185055256e-03 -4.270376265048980713e-02 1.723333448171615601e-01 -1.168677676469087601e-02 -1.731565445661544800e-01 -3.209983231499791145e-03 -1.108968853950500488e-01 1.729918122291564941e-01 -1.485213488340377808e-01 -2.133588641881942749e-01 6.085215210914611816e-01 5.683850124478340149e-02 1.620735526084899902e-01 -5.918534472584724426e-02 -4.784471914172172546e-02 1.197076216340065002e-02
-2.659309804439544678e-01 -3.217178955674171448e-02 1.387315839529037476e-01 2.854062318801879883e-01 1.039782240986824036e-01 -2.557294368743896484e-01 1.106624677777290344e-01 2.867449307814240456e-03 2.727458477020263672e-01 2.383792400360107422e-01 -1.690513938665390015e-01 2.299632877111434937e-01 -2.210685610771179199e-01 1.142390668392181396e-01 9.232522547245025635e-02 1.285349875688552856e-01 -1.977518387138843536e-02 9.632804989814758301e-02 -3.530726581811904907e-02 6.222101673483848572e-02 -4.522535949945449829e-02 -3.933891281485557556e-02 -7.267498224973678589e-02 -5.866872146725654602e-03 -3.487638533115386963e-01 -1.541304737329483032e-01 2.865039110183715820e-01 2.718860208988189697e-01 -6.235237419605255127e-02 5.807703360915184021e-03 -2.857498824596405029e-01 -1.696029752492904663e-01
-2.122622877359390259e-01 -2.322794795036315918e-01 1.071325317025184631e-01 1.106161698698997498e-01 -1.167672723531723022e-01 -2.237183228135108948e-02 2.188074737787246704e-01 -2.409810274839401245e-01 -1.664655953645706177e-01 2.292460203170776367e-01 1.654439419507980347e-01 2.648637294769287109e-01 2.075497806072235107e-01 2.138911783695220947e-01 8.419411629438400269e-02 2.637360095977783203e-01 -2.001569122076034546e-01 2.546332478523254395e-01 2.432606667280197144e-01 6.030499935150146484e-02 8.222660422325134277e-02 1.659292578697204590e-01 -1.625653505325317383e-01 -3.428570330142974854e-01 -3.308252617716789246e-02 -1.326278001070022583e-01 1.888595521450042725e-02 3.636824339628219604e-02 1.217652261257171631e-01 -1.043143421411514282e-01 -8.564241230487823486e-02 -1.205863878130912781e-01
-1.341054588556289673e-01 1.222959160804748535e-01 1.323324162513017654e-02 3.029223382472991943e-01 -2.391127869486808777e-02 -3.085705041885375977e-01 6.201846897602081299e-02 -1.312334984540939331e-01 1.739781200885772705e-01 7.160128443501889706e-04 -4.358172789216041565e-02 1.786065995693206787e-01 1.297012269496917725e-01 -2.027956843376159668e-01 1.891451776027679443e-01 -2.806110978126525879e-01 9.376382082700729370e-02 4.764190316200256348e-02 4.177477583289146423e-02 4.301365911960601807e-01 -9.192641591653227806e-04 2.185939252376556396e-02 -5.049883574247360229e-02 -1.986066699028015137e-01 -1.353347003459930420e-01 -1.053480431437492371e-01 2.680494189262390137e-01 3.058534264564514160e-01 -2.821548283100128174e-01 -8.411509916186332703e-03 -2.399203926324844360e-02 -7.978227734565734863e-02
-1.252262443304061890e-01 -7.292248774319887161e-03 -6.610447913408279419e-02 1.291712373495101929e-01 1.670529097318649292e-01 -3.146948218345642090e-01 1.735074669122695923e-01 1.852306276559829712e-01 -4.231270775198936462e-02 2.415875792503356934e-01 1.734254658222198486e-01 1.830538958311080933e-01 8.401227742433547974e-02 -1.948600262403488159e-02 -1.002123206853866577e-01 2.007496170699596405e-02 2.397260963916778564e-01 1.186342816799879074e-02 -1.522189676761627197e-01 4.013984650373458862e-02 -9.530846029520034790e-02 4.272322356700897217e-01 1.402321904897689819e-01 -4.072846174240112305e-01 -1.917320638895034790e-01 -1.455836296081542969e-01 2.707637548446655273e-01 9.117060899734497070e-02 -1.056169793009757996e-01 3.524328395724296570e-02 -3.247463703155517578e-02 1.328595727682113647e-01
-9.828440099954605103e-02 -5.820556543767452240e-03 -1.180422976613044739e-01 -3.570900112390518188e-02 -1.689376533031463623e-01 1.827986389398574829e-01 -8.958552777767181396e-02 8.247688412666320801e-02 -1.545812487602233887e-01 -7.146184891462326050e-02 -4.390324000269174576e-03 1.115741878747940063e-01 2.297401428222656250e-01 -1.357695311307907104e-01 4.134563803672790527e-01 1.536083370447158813e-01 3.783701732754707336e-02 -6.857076287269592285e-02 3.608506321907043457e-01 -5.390633642673492432e-02 -1.834676861763000488e-01 1.211438626050949097e-01 3.999999910593032837e-02 -3.640173748135566711e-02 -6.067566573619842529e-02 -1.522241085767745972e-01 4.690916240215301514e-01 -1.180831417441368103e-01 -2.606817185878753662e-01 -2.146415412425994873e-01 -1.544095724821090698e-01 4.314637929201126099e-02
-7.831544429063796997e-02 -5.362651497125625610e-02 8.080886304378509521e-02 -2.281445637345314026e-02 1.611213237047195435e-01 1.139025576412677765e-02 1.142659485340118408e-01 -1.524923145771026611e-01 -2.528118193149566650e-01 2.744448482990264893e-01 1.150511577725410461e-01 2.782832086086273193e-01 7.677514851093292236e-02 1.714456677436828613e-01 1.922759264707565308e-01 5.373506993055343628e-02 -3.875395357608795166e-01 2.914098277688026428e-02 8.673018217086791992e-02 1.823440641164779663e-01 6.838031858205795288e-02 1.005245447158813477e-01 -4.073955491185188293e-02 1.135230213403701782e-01 -3.042277395725250244e-01 -3.591631948947906494e-01 3.338094949722290039e-01 -1.000341624021530151e-01 1.175906658172607422e-01 -9.553658962249755859e-02 -8.081978559494018555e-02 1.512323170900344849e-01
-2.825431823730468750e-01 4.103825427591800690e-03 -2.210533022880554199e-01 9.351807832717895508e-02 1.018088161945343018e-01 -4.095470905303955078e-02 2.267467975616455078e-02 -7.789713889360427856e-02 -2.134473174810409546e-01 -1.739211753010749817e-02 -3.531809896230697632e-02 1.579951196908950806e-01 4.641846567392349243e-02 1.296083480119705200e-01 1.827073544263839722e-01 3.809565603733062744e-01 -1.380261182785034180e-01 -1.456980407238006592e-01 -1.554850954562425613e-03 9.616293013095855713e-02 -2.791036367416381836e-01 1.960157752037048340e-01 -1.333261728286743164e-01 -1.361817717552185059e-01 -3.451425135135650635e-01 2.707265615463256836e-01 2.290797978639602661e-01 8.693905919790267944e-02 -9.440407902002334595e-02 -1.605449914932250977e-01 -1.103383451700210571e-01 -2.699965834617614746e-01
-6.348379701375961304e-02 -5.426305904984474182e-02 -1.960279494524002075e-01 1.618409901857376099e-01 9.152783453464508057e-02 1.456179469823837280e-01 -6.342120468616485596e-02 9.260294027626514435e-03 6.667333655059337616e-03 -9.533646702766418457e-02 -7.827016711235046387e-02 -1.933863945305347443e-02 2.937068641185760498e-01 2.924892120063304901e-02 1.452620327472686768e-01 -6.710271537303924561e-02 3.093428094871342182e-04 -8.961949497461318970e-02 1.892567873001098633e-01 1.687194705009460449e-01 -8.714020997285842896e-02 9.674572944641113281e-02 -1.808594763278961182e-01 -9.984510391950607300e-02 1.230323128402233124e-02 -1.195552498102188110e-01 4.547730088233947754e-01 1.034857332706451416e-01 -5.936658382415771484e-01 -2.110958099365234375e-01 -6.971375644207000732e-02 2.402740530669689178e-02
-1.072493121027946472e-01 1.449218839406967163e-01 1.834540367126464844e-01 -2.180750668048858643e-01 -6.289371103048324585e-02 1.561799645423889160e-01 -1.498133093118667603e-01 -7.057743519544601440e-02 1.350717395544052124e-01 3.790185227990150452e-02 -2.902721762657165527e-01 7.932972162961959839e-02 4.493309557437896729e-02 -1.417422741651535034e-01 7.325276732444763184e-02 2.509268820285797119e-01 5.404833331704139709e-02 2.823645770549774170e-01 1.102152839303016663e-01 -1.215321384370326996e-02 9.119711071252822876e-02 3.710509836673736572e-01 6.485011428594589233e-02 -4.627706110477447510e-01 -1.926620900630950928e-01 1.166451908648014069e-02 2.869754433631896973e-01 -7.063490152359008789e-02 -4.495186358690261841e-02 -1.241774782538414001e-01 -1.610843688249588013e-01 -5.045959353446960449e-02
-3.495825231075286865e-01 8.317004889249801636e-02 2.232795767486095428e-02 4.827200770378112793e-01 7.177996635437011719e-02 4.904597997665405273e-02 1.088774576783180237e-01 -3.892135247588157654e-02 2.369070947170257568e-01 6.786454468965530396e-02 -1.521502286195755005e-01 3.186175525188446045e-01 1.393914371728897095e-01 -2.435197383165359497e-01 1.059251651167869568e-01 -5.085394531488418579e-02 -4.519318789243698120e-02 -6.413849536329507828e-03 -5.108948424458503723e-02 1.014519259333610535e-01 -3.312275111675262451e-01 1.246395036578178406e-01 -1.013321205973625183e-01 -3.553166240453720093e-02 -2.493379823863506317e-02 -9.766653925180435181e-02 1.351353526115417480e-01 1.258879005908966064e-01 -2.639919519424438477e-01 -2.692098021507263184e-01 1.529409177601337433e-02 7.883056066930294037e-03
4.187620431184768677e-02 -4.542912542819976807e-02 3.465129062533378601e-02 1.350950449705123901e-01 -5.476316809654235840e-02 -8.727264404296875000e-02 1.668705604970455170e-02 -3.201596066355705261e-02 -8.294939249753952026e-02 2.121472656726837158e-01 9.479984641075134277e-02 2.863593101501464844e-01 8.224900811910629272e-03 2.607676200568675995e-02 1.075909957289695740e-01 3.897736966609954834e-01 -1.147914379835128784e-01 -8.482100814580917358e-02 4.068763554096221924e-01 -4.193723946809768677e-02 -2.826436758041381836e-01 3.455926775932312012e-01 -4.258578121662139893e-01 3.998610004782676697e-02 4.312419146299362183e-02 3.568992391228675842e-02 1.727381348609924316e-01 -8.710151910781860352e-02 -1.649116128683090210e-01 -1.424428168684244156e-02 -3.789057210087776184e-02 -1.354328095912933350e-01
-3.634719550609588623e-01 -7.990377396345138550e-02 1.632015854120254517e-01 5.890684202313423157e-02 8.555655181407928467e-02 -5.020309984683990479e-02 -8.021606504917144775e-02 -1.865978538990020752e-01 -2.270659357309341431e-01 2.683058679103851318e-01 1.525470763444900513e-01 3.305456340312957764e-01 1.998742520809173584e-01 6.990753859281539917e-02 2.844463288784027100e-01 5.098852142691612244e-02 -1.606949865818023682e-01 5.037652794271707535e-03 3.021426796913146973e-01 1.287772953510284424e-01 1.451511215418577194e-02 1.189251691102981567e-01 -2.517871558666229248e-01 -2.353989332914352417e-01 -9.260980784893035889e-02 -1.600836068391799927e-01 8.100777119398117065e-02 -1.216337308287620544e-01 1.379520297050476074e-01 -5.259397253394126892e-02 -5.698793102055788040e-03 -2.271689474582672119e-01
1.208847835659980774e-01 1.999423950910568237e-01 -2.890001796185970306e-02 1.732693463563919067e-01 2.667087689042091370e-02 1.511222273111343384e-01 -5.178280547261238098e-02 1.137422248721122742e-01 1.133716478943824768e-02 2.654269337654113770e-02 -3.492093086242675781e-01 3.957412242889404297e-01 1.079013124108314514e-01 3.051667474210262299e-02 1.480060517787933350e-01 2.968111932277679443e-01 -1.309487372636795044e-01 -5.211522802710533142e-03 6.225534901022911072e-02 1.447103619575500488e-01 -1.345639973878860474e-01 1.819663643836975098e-01 1.277521550655364990e-01 1.028040703386068344e-02 -2.643647193908691406e-01 4.328330233693122864e-02 2.567397356033325195e-01 -1.212343573570251465e-01 -2.189928889274597168e-01 2.347850799560546875e-01 -3.203589320182800293e-01 7.544836401939392090e-02
-1.211972609162330627e-01 -2.478685826063156128e-01 4.146565217524766922e-03 -5.392605066299438477e-02 -6.348428875207901001e-02 -1.028347089886665344e-01 -2.520747482776641846e-01 -5.762350559234619141e-02 8.689308166503906250e-02 1.794989258050918579e-01 -3.867031931877136230e-01 1.818390041589736938e-01 1.295673102140426636e-01 -1.731274127960205078e-01 -1.318284869194030762e-02 -1.396536976099014282e-01 6.954108178615570068e-02 2.129234187304973602e-02 1.330201625823974609e-01 6.485053896903991699e-02 2.023836411535739899e-02 3.965585231781005859e-01 -1.032940745353698730e-01 -2.044817507266998291e-01 -3.657940626144409180e-01 1.883630640804767609e-02 1.752952784299850464e-01 5.504567176103591919e-02 -2.151948064565658569e-01 -2.562654018402099609e-01 -1.098716706037521362e-01 -1.461360305547714233e-01
-7.558949291706085205e-02 -3.223057389259338379e-01 -2.327863313257694244e-02 2.225643396377563477e-01 -8.857260644435882568e-02 -7.612799853086471558e-02 -1.861996501684188843e-01 2.931596636772155762e-01 1.254490762948989868e-01 1.980539113283157349e-01 -3.626468181610107422e-01 1.563095003366470337e-01 -8.879282511770725250e-03 1.553210169076919556e-01 1.105646640062332153e-01 6.374916434288024902e-02 1.244975402951240540e-01 9.009272605180740356e-02 3.360648080706596375e-02 7.784000626998022199e-05 1.443026680499315262e-02 3.116261661052703857e-01 -2.128489911556243896e-01 -5.480601266026496887e-02 -1.314794570207595825e-01 6.968536227941513062e-02 4.409477412700653076e-01 1.348924934864044189e-01 -5.758372321724891663e-02 -2.076247185468673706e-01 -2.951333485543727875e-02 -4.725617170333862305e-02
-1.832740902900695801e-01 1.517428904771804810e-01 2.157966345548629761e-01 4.730343818664550781e-02 -1.325622797012329102e-01 1.885474026203155518e-01 -4.282764717936515808e-02 5.587855819612741470e-03 1.776317954063415527e-01 2.062651664018630981e-01 -3.970016241073608398e-01 -1.256380230188369751e-01 -1.176636442542076111e-01 -1.418247520923614502e-01 1.282233446836471558e-01 3.018832802772521973e-01 -5.035921186208724976e-02 1.212422922253608704e-02 -4.860876873135566711e-02 1.497094482183456421e-01 1.045204401016235352e-01 3.410918405279517174e-03 -9.266947954893112183e-02 -2.130384445190429688e-01 -1.601690351963043213e-01 -3.455567955970764160e-01 3.114918172359466553e-01 1.086512673646211624e-02 -1.511140167713165283e-01 -5.685471370816230774e-02 -2.202480286359786987e-01 -2.034928649663925171e-01
-1.643396317958831787e-01 2.796969190239906311e-02 -9.041156619787216187e-02 5.323810875415802002e-02 -7.281427085399627686e-02 -2.329563349485397339e-01 -2.173547893762588501e-01 2.475044457241892815e-03 1.338863279670476913e-02 2.429543286561965942e-01 -4.034975171089172363e-01 1.738611757755279541e-01 2.476077824831008911e-01 -4.314879328012466431e-02 1.488034576177597046e-01 3.045292496681213379e-01 2.797020971775054932e-01 9.015304595232009888e-02 1.535423845052719116e-01 -8.173765987157821655e-02 1.674086041748523712e-02 2.189529836177825928e-01 1.675279736518859863e-01 -2.156907767057418823e-01 -1.444357633590698242e-01 -5.483494326472282410e-02 2.083487659692764282e-01 1.780343353748321533e-01 6.903009116649627686e-02 1.049549952149391174e-01 -1.581001430749893188e-01 -2.119185179471969604e-01
-3.749787211418151855e-01 -4.239165782928466797e-02 2.459661364555358887e-01 -7.056579738855361938e-02 -1.735244244337081909e-01 -2.055033575743436813e-03 -6.235879659652709961e-02 2.773119881749153137e-02 3.454315662384033203e-01 1.651119440793991089e-01 -1.713050454854965210e-01 2.699528038501739502e-01 8.831191062927246094e-02 1.437645703554153442e-01 1.146928817033767700e-01 9.085591137409210205e-02 2.044172435998916626e-01 1.199960336089134216e-01 1.338704824447631836e-01 2.653848826885223389e-01 -5.052430555224418640e-02 6.285132467746734619e-02 1.637121886014938354e-01 -1.057325154542922974e-01 -2.022583037614822388e-01 -1.042074710130691528e-01 1.434997320175170898e-01 7.013786584138870239e-02 -3.643958866596221924e-01 -1.584894955158233643e-01 -1.576533764600753784e-01 -9.800127148628234863e-02
-7.647132733836770058e-04 2.392922528088092804e-02 -2.337815426290035248e-02 -3.317613899707794189e-02 -1.375894099473953247e-01 -3.713596761226654053e-01 1.641280055046081543e-01 -1.523849219083786011e-01 1.639235317707061768e-01 -1.808671802282333374e-01 -2.686507999897003174e-01 2.579778730869293213e-01 -5.545220524072647095e-02 2.046047598123550415e-01 1.458242982625961304e-01 1.742667704820632935e-01 -2.245548069477081299e-01 -6.865312159061431885e-02 -1.474771089851856232e-02 -6.027857586741447449e-02 -2.155407667160034180e-01 2.235326617956161499e-01 -5.571645498275756836e-02 -1.724569499492645264e-01 -1.813320070505142212e-01 -1.236937846988439560e-02 2.635450959205627441e-01 -1.661059260368347168e-01 -3.888922929763793945e-01 -1.593772917985916138e-01 6.796378642320632935e-03 -2.957467734813690186e-02
-3.207750022411346436e-01 -6.264828890562057495e-02 -3.671910986304283142e-02 4.476596415042877197e-02 -2.635107934474945068e-01 -1.581194400787353516e-01 -5.565534532070159912e-02 -1.091756671667098999e-01 6.074406951665878296e-02 1.168941184878349304e-01 -4.106423631310462952e-02 1.188851892948150635e-01 -2.569196373224258423e-02 2.027886211872100830e-01 7.752314954996109009e-02 1.537589281797409058e-01 5.870383605360984802e-02 2.373488843441009521e-01 -1.059172004461288452e-01 2.515591084957122803e-01 -6.414216756820678711e-02 1.544293463230133057e-01 -3.749111592769622803e-01 -1.277660876512527466e-01 1.433905661106109619e-01 -8.788408339023590088e-02 2.679084241390228271e-01 -5.388352274894714355e-02 -3.707221746444702148e-01 -1.178744584321975708e-01 2.255607247352600098e-01 2.268585711717605591e-01
-3.706222772598266602e-01 3.844041749835014343e-02 -4.703164100646972656e-02 2.891085855662822723e-02 -9.593565762042999268e-02 -1.426165252923965454e-01 -1.471647620201110840e-01 1.249681711196899414e-01 2.961009442806243896e-01 1.473785489797592163e-01 2.993865124881267548e-02 4.456695616245269775e-01 1.152033358812332153e-01 -1.018605008721351624e-01 8.086862973868846893e-03 3.171903789043426514e-01 1.616873890161514282e-01 1.495233476161956787e-01 1.566909551620483398e-01 1.189636737108230591e-01 9.169764071702957153e-02 2.420661151409149170e-01 -1.949908095411956310e-03 1.172069609165191650e-01 -9.419743716716766357e-02 -1.772885471582412720e-01 2.247865870594978333e-02 1.292737573385238647e-01 -3.179665803909301758e-01 1.351139545440673828e-01 -7.881557196378707886e-02 8.377254754304885864e-02
-3.677515313029289246e-02 1.108523532748222351e-01 2.315954118967056274e-01 1.597260832786560059e-01 -2.831110358238220215e-02 5.150304362177848816e-02 8.497857302427291870e-02 -8.667086064815521240e-02 -2.634877264499664307e-01 6.409174948930740356e-02 -1.252673715353012085e-01 3.748054206371307373e-01 3.216135203838348389e-01 7.768620550632476807e-02 2.421524748206138611e-02 -8.349672704935073853e-02 2.870670333504676819e-02 3.098124265670776367e-01 -1.667111217975616455e-01 8.798372000455856323e-03 -2.174296826124191284e-01 3.694321811199188232e-01 -9.076411277055740356e-02 -2.219371795654296875e-01 -4.840146377682685852e-02 -2.262839823961257935e-01 2.153065204620361328e-01 1.161258146166801453e-01 1.025430336594581604e-01 -5.637866631150245667e-02 -1.602301597595214844e-01 1.536416262388229370e-01
6.941701471805572510e-02 -1.484076678752899170e-01 1.049168873578310013e-02 1.065071448683738708e-01 6.462435424327850342e-02 -1.407964825630187988e-01 3.717518597841262817e-02 2.321303337812423706e-01 -1.010721549391746521e-01 1.002634912729263306e-01 1.633098721504211426e-01 1.327450126409530640e-01 -2.382306568324565887e-02 -9.675785899162292480e-02 -8.991109579801559448e-02 1.983918398618698120e-01 2.886211872100830078e-01 -6.775494664907455444e-02 3.864578902721405029e-02 -2.117768488824367523e-02 -6.133327633142471313e-02 3.229538798332214355e-01 1.600688882172107697e-02 -5.346463918685913086e-01 -1.941041648387908936e-01 -2.273890823125839233e-01 3.470030725002288818e-01 7.674982398748397827e-02 -1.295440047979354858e-01 -1.360695660114288330e-01 -1.535682976245880127e-01 4.405630379915237427e-02
1.315072327852249146e-01 7.596049457788467407e-03 -2.897801436483860016e-02 1.787860244512557983e-01 -2.924363315105438232e-01 -3.229950964450836182e-01 4.081006627529859543e-03 -2.433231323957443237e-01 -6.337368488311767578e-02 2.258527576923370361e-01 8.610858768224716187e-02 1.862541884183883667e-01 2.346383631229400635e-01 2.598145306110382080e-01 -1.580630093812942505e-01 1.146836951375007629e-01 -9.336387738585472107e-03 5.683992803096771240e-02 1.198674738407135010e-01 2.227446883916854858e-01 6.371431052684783936e-02 1.600545644760131836e-01 2.984572015702724457e-02 -3.390924334526062012e-01 4.770207405090332031e-02 -4.917332157492637634e-02 1.451021134853363037e-01 1.334985941648483276e-01 -2.683903276920318604e-01 -3.329238891601562500e-01 -6.138520780950784683e-03 -6.015038862824440002e-02
-1.166837960481643677e-01 5.866749584674835205e-02 -1.012246832251548767e-01 2.511687576770782471e-01 2.922993525862693787e-02 8.111700415611267090e-02 1.552759110927581787e-01 -1.857134550809860229e-01 -1.600533425807952881e-01 5.153947323560714722e-02 -9.720078855752944946e-02 3.452476561069488525e-01 1.067070364952087402e-01 6.914465129375457764e-02 9.278687834739685059e-02 4.084188640117645264e-01 -2.260474264621734619e-01 -8.099714294075965881e-03 -8.451483398675918579e-02 2.823191881179809570e-01 -1.569116711616516113e-01 1.380329430103302002e-01 -1.589187607169151306e-02 9.748739190399646759e-03 -1.212489679455757141e-01 2.821120992302894592e-02 3.653330504894256592e-01 -9.644488804042339325e-03 6.865148246288299561e-02 1.481039673089981079e-01 -3.506482541561126709e-01 -1.199341267347335815e-01
-1.387043297290802002e-01 -1.188306510448455811e-01 -1.555352956056594849e-01 1.861297525465488434e-02 -2.349619120359420776e-01 -2.878375351428985596e-01 -3.163661435246467590e-02 -8.995099365711212158e-02 7.489816844463348389e-02 8.408482372760772705e-02 -8.508647233247756958e-02 1.174730807542800903e-02 3.178189396858215332e-01 1.915017492137849331e-03 -9.178784675896167755e-03 1.108610164374113083e-02 -1.343978345394134521e-01 2.175146937370300293e-01 -6.126013025641441345e-02 2.993217483162879944e-02 -1.749202460050582886e-01 1.143810432404279709e-02 -7.932092994451522827e-03 -3.823919594287872314e-01 -3.974670767784118652e-01 -2.954171597957611084e-01 1.549587547779083252e-01 -3.558176159858703613e-01 -6.831796467304229736e-02 1.324204541742801666e-02 -2.867945842444896698e-02 -1.584362387657165527e-01
-3.441464006900787354e-01 -2.217196859419345856e-02 2.805858254432678223e-01 -1.014652848243713379e-01 -1.438028067350387573e-01 -6.820244342088699341e-02 1.196976527571678162e-01 1.520163714885711670e-01 3.978700563311576843e-02 -8.087722957134246826e-02 -7.430526893585920334e-03 1.112370193004608154e-01 1.691641658544540405e-01 2.160450816154479980e-01 1.092125847935676575e-01 1.072203367948532104e-01 -1.298056095838546753e-01 -2.628324925899505615e-01 1.380288302898406982e-01 3.179463446140289307e-01 -2.712367288768291473e-02 7.525017112493515015e-02 -1.269319951534271240e-01 -1.319728940725326538e-01 2.851469907909631729e-03 -2.721116542816162109e-01 6.593813747167587280e-02 4.068575426936149597e-02 -3.727071583271026611e-01 5.800802260637283325e-02 -3.526866436004638672e-01 1.315047144889831543e-01
-3.479011952877044678e-01 1.109592169523239136e-01 4.833244532346725464e-02 -1.454064100980758667e-01 -1.486488431692123413e-01 5.812295526266098022e-02 -1.140794157981872559e-01 1.251935958862304688e-02 8.456969261169433594e-02 1.594633758068084717e-01 -4.438419044017791748e-01 1.111951619386672974e-01 1.005835309624671936e-01 1.906677708029747009e-02 1.832206845283508301e-01 -4.557367786765098572e-02 6.799491494894027710e-02 1.124001890420913696e-01 9.297110140323638916e-02 -5.070093646645545959e-02 8.328924328088760376e-02 3.131185173988342285e-01 -2.239674888551235199e-02 -2.411190867424011230e-01 -2.453941404819488525e-01 2.228577733039855957e-01 2.837024629116058350e-01 1.361174043267965317e-03 -1.581461578607559204e-01 -1.811157613992691040e-01 -2.754390537738800049e-01 -1.777673885226249695e-02
-9.484771639108657837e-02 7.646639645099639893e-02 1.683561876416206360e-02 2.471786141395568848e-01 -1.769965589046478271e-01 9.989405423402786255e-02 -5.574465170502662659e-02 3.981519117951393127e-02 -2.297326773405075073e-01 -5.905294790863990784e-02 -2.912310697138309479e-02 5.700834095478057861e-02 1.147647202014923096e-01 6.339041143655776978e-02 3.223326057195663452e-02 5.292076617479324341e-02 -5.864764004945755005e-02 4.302650690078735352e-02 1.431156545877456665e-01 2.336377501487731934e-01 2.118091331794857979e-03 -2.994903363287448883e-03 7.633662968873977661e-02 1.909547857940196991e-02 -4.775834977626800537e-01 -2.549790740013122559e-01 7.304353266954421997e-02 2.321027219295501709e-01 -4.906106293201446533e-01 -2.791924774646759033e-01 -1.736053079366683960e-01 -9.341829270124435425e-02
-1.199525371193885803e-01 -5.824204906821250916e-02 -3.657100722193717957e-02 4.411120340228080750e-02 -4.508366808295249939e-03 -2.263905666768550873e-02 -9.835197776556015015e-02 2.158797383308410645e-01 1.510612517595291138e-01 1.874917000532150269e-01 -3.042739629745483398e-01 1.791126877069473267e-01 5.856885388493537903e-02 1.268006954342126846e-02 8.446305245161056519e-02 1.289843618869781494e-01 1.781850936822593212e-03 5.168880522251129150e-02 1.907423883676528931e-01 -1.700278073549270630e-01 1.780440807342529297e-01 4.184577167034149170e-01 -1.670187264680862427e-01 -2.409748136997222900e-01 -6.722506880760192871e-02 1.734481006860733032e-02 2.665622532367706299e-01 1.699932962656021118e-01 -4.063495621085166931e-02 -1.408784836530685425e-01 -3.695446848869323730e-01 -2.975824177265167236e-01
-7.980598136782646179e-03 -1.240023821592330933e-01 -1.393655538558959961e-01 2.146486192941665649e-01 -1.136914417147636414e-01 5.686967074871063232e-02 7.714200019836425781e-02 2.299898266792297363e-01 -2.182414829730987549e-01 5.002309754490852356e-02 7.090248912572860718e-02 -3.003746084868907928e-02 1.529185622930526733e-01 9.286703914403915405e-02 1.070058420300483704e-01 1.573724448680877686e-01 1.286039967089891434e-02 4.802327137440443039e-03 1.742804199457168579e-01 4.077921062707901001e-02 6.604211032390594482e-02 -1.016781404614448547e-01 -2.479752451181411743e-01 -7.215601950883865356e-02 1.942656561732292175e-02 -4.428105354309082031e-01 3.294106423854827881e-01 -2.022546231746673584e-01 -3.890112638473510742e-01 -9.697026759386062622e-02 -2.816818058490753174e-01 1.421028673648834229e-01
-7.834339886903762817e-02 2.528701126575469971e-01 2.192749828100204468e-01 8.206773549318313599e-02 -1.897934591397643089e-03 -6.798906624317169189e-02 1.766459941864013672e-01 -2.320161461830139160e-01 1.218847371637821198e-02 4.997408390045166016e-02 -1.252321898937225342e-02 1.027854904532432556e-01 1.246237084269523621e-01 -6.614164263010025024e-02 -4.503673315048217773e-02 4.888115078210830688e-02 2.184348702430725098e-01 -1.696996837854385376e-01 -1.916636675596237183e-01 9.794630855321884155e-02 -1.428041793406009674e-02 3.536591529846191406e-01 -5.932508781552314758e-02 -2.324278652667999268e-01 -1.998380422592163086e-01 -4.164035990834236145e-02 4.826961457729339600e-01 -3.208169937133789062e-01 -2.034895271062850952e-01 1.276025772094726562e-01 6.825754418969154358e-03 -8.224172145128250122e-02
-1.558249350637197495e-02 -2.326381951570510864e-01 -1.810286790132522583e-01 8.279519528150558472e-02 -3.025552444159984589e-02 -9.469344466924667358e-02 -1.052859611809253693e-02 -1.764083802700042725e-01 -1.646443307399749756e-01 -5.812038481235504150e-02 -8.345337212085723877e-02 1.833542138338088989e-01 -3.141642361879348755e-02 -3.795173466205596924e-01 2.908070087432861328e-01 2.911092340946197510e-01 -2.719762176275253296e-02 -7.312339264899492264e-03 -1.564372926950454712e-01 -5.893430113792419434e-02 6.361749768257141113e-02 -5.906833335757255554e-03 -7.410882413387298584e-02 -3.213133215904235840e-01 -1.316108852624893188e-01 -2.611835598945617676e-01 4.019026160240173340e-01 1.060082316398620605e-01 -2.683897912502288818e-01 -7.487103343009948730e-03 -6.241446733474731445e-02 6.043726205825805664e-02
-1.812433451414108276e-01 1.773674190044403076e-01 6.353400647640228271e-02 1.378860175609588623e-01 1.874048709869384766e-01 -2.561333775520324707e-02 8.521302044391632080e-02 -2.287560850381851196e-01 -1.143924593925476074e-01 8.215258270502090454e-02 -8.412474393844604492e-02 7.282353937625885010e-02 -1.606878042221069336e-01 9.034535288810729980e-02 3.509140014648437500e-01 -4.595167189836502075e-02 -1.524101495742797852e-01 -9.058175608515739441e-03 -1.503617614507675171e-01 1.402044445276260376e-01 2.356113344430923462e-01 4.045391976833343506e-01 -3.116360902786254883e-01 -8.361604809761047363e-02 -2.202191203832626343e-01 1.059878766536712646e-01 3.158818781375885010e-01 -1.179264113306999207e-01 -2.135343551635742188e-01 -9.884005039930343628e-02 -5.953385680913925171e-02 -6.816647201776504517e-02
5.157372914254665375e-03 -1.733906194567680359e-02 -3.969530388712882996e-02 2.962342202663421631e-01 2.091979980468750000e-01 -3.652991354465484619e-01 5.165275186300277710e-02 -1.372682601213455200e-01 -8.306025527417659760e-03 -9.416279196739196777e-02 1.003287849016487598e-03 8.223305642604827881e-02 9.914307855069637299e-03 2.138928771018981934e-01 5.781115032732486725e-04 3.717057704925537109e-01 -2.122945785522460938e-01 1.328830122947692871e-01 6.454449146986007690e-02 -8.304456621408462524e-02 1.464627087116241455e-01 3.186385333538055420e-01 -1.038228124380111694e-01 -2.700206935405731201e-01 6.164066493511199951e-02 -2.177267223596572876e-01 -2.619648724794387817e-02 6.076309829950332642e-02 -3.736751079559326172e-01 -9.387090802192687988e-02 3.944917023181915283e-02 -1.608291417360305786e-01
-5.576304718852043152e-02 -1.704232990741729736e-01 3.665411174297332764e-01 7.628785818815231323e-02 -1.559599488973617554e-01 -1.086807847023010254e-01 7.489838451147079468e-02 -1.011752709746360779e-01 -3.643731400370597839e-02 -5.710161477327346802e-02 5.672062933444976807e-02 9.615758806467056274e-02 2.120913416147232056e-01 -1.684243679046630859e-01 2.116293273866176605e-02 8.332812786102294922e-02 3.023036420345306396e-01 -1.306189596652984619e-01 -6.027095392346382141e-02 1.880111545324325562e-01 1.567833423614501953e-01 1.423863470554351807e-01 -2.244942635297775269e-02 -9.443406760692596436e-02 -2.242107391357421875e-01 -3.442501127719879150e-01 3.921423256397247314e-01 8.537702262401580811e-03 -2.234632968902587891e-01 -1.836355030536651611e-02 -2.043478637933731079e-01 2.480641305446624756e-01
1.061118543148040771e-01 2.111860811710357666e-01 -1.549813300371170044e-01 2.305191010236740112e-01 1.659990996122360229e-01 -2.624205648899078369e-01 2.199549823999404907e-01 8.419384062290191650e-02 2.056201994419097900e-01 -3.089449927210807800e-02 -1.241705287247896194e-02 1.300248354673385620e-01 1.608965992927551270e-01 3.363013267517089844e-01 2.059247493743896484e-01 -9.551892429590225220e-02 -1.371895670890808105e-01 -2.389173768460750580e-02 -5.582833662629127502e-02 1.475908905267715454e-01 6.216097623109817505e-02 3.834260106086730957e-01 1.250159144401550293e-01 -3.659780323505401611e-01 -2.592601180076599121e-01 -1.781305521726608276e-01 1.054351329803466797e-01 -2.239425852894783020e-02 4.352425225079059601e-03 -8.454514294862747192e-02 -4.206914827227592468e-02 -6.516207009553909302e-03
-3.118087053298950195e-01 9.033026546239852905e-02 -1.735307462513446808e-02 3.017615079879760742e-01 2.739924006164073944e-02 -1.913536190986633301e-01 -2.019831091165542603e-01 4.126487299799919128e-02 -1.623982340097427368e-01 4.119718074798583984e-02 -1.137390285730361938e-01 2.572031021118164062e-01 2.817101180553436279e-01 -3.104643523693084717e-02 5.686164274811744690e-02 2.117665261030197144e-01 -7.854345440864562988e-02 5.435358732938766479e-03 7.408648729324340820e-02 -3.231779336929321289e-01 3.134947270154953003e-02 3.183088600635528564e-01 -3.793172538280487061e-01 5.301786959171295166e-02 -1.380605548620223999e-01 -2.649875544011592865e-02 7.369823008775711060e-02 1.899660676717758179e-01 -1.747698634862899780e-01 1.315848380327224731e-01 2.029095590114593506e-02 1.146526336669921875e-01
-2.136052101850509644e-01 -6.596266478300094604e-02 5.160650610923767090e-02 3.624629974365234375e-01 2.267819643020629883e-02 2.573217079043388367e-02 3.462634682655334473e-01 -9.860942512750625610e-02 7.862692698836326599e-03 -2.453635632991790771e-02 -5.037174094468355179e-03 3.945019245147705078e-01 6.739698350429534912e-02 2.078834772109985352e-01 -3.818609565496444702e-02 2.372703999280929565e-01 -2.605786621570587158e-01 1.555003821849822998e-01 -2.454062923789024353e-02 2.263211756944656372e-01 -1.604140847921371460e-01 2.808023095130920410e-01 -2.549493610858917236e-01 1.194395720958709717e-01 -9.148769080638885498e-02 -3.635754436254501343e-02 2.739669382572174072e-01 6.795675307512283325e-02 2.689523994922637939e-02 7.265006192028522491e-03 7.378257066011428833e-02 2.327816793695092201e-03
-2.249932885169982910e-01 -1.845823079347610474e-01 -1.884026266634464264e-02 8.958366513252258301e-02 8.213246613740921021e-02 -8.945075422525405884e-02 3.621307313442230225e-01 -4.371866211295127869e-02 -2.930067181587219238e-01 1.117930710315704346e-01 -9.780456125736236572e-02 4.059849679470062256e-01 7.879378646612167358e-02 -5.277829244732856750e-02 3.354154154658317566e-02 -5.674229934811592102e-02 -4.758736491203308105e-02 2.695182859897613525e-01 9.586384147405624390e-02 -1.321910507977008820e-02 7.981019467115402222e-02 -7.314280420541763306e-02 1.162256021052598953e-02 1.531918048858642578e-01 -1.877643316984176636e-01 -3.956503272056579590e-01 2.393508255481719971e-01 6.034709140658378601e-02 -7.657072693109512329e-02 -1.387193202972412109e-01 -2.734160423278808594e-01 -2.952866442501544952e-02
-7.035284489393234253e-02 6.930077075958251953e-02 1.684089154005050659e-01 2.168161571025848389e-01 -3.129639104008674622e-02 1.766701191663742065e-01 2.138976007699966431e-01 1.042501106858253479e-01 -1.508789658546447754e-01 -1.545994309708476067e-03 -7.452800869941711426e-02 2.944253683090209961e-01 3.786994516849517822e-01 1.310985684394836426e-01 9.529420733451843262e-02 6.105312705039978027e-02 4.421656951308250427e-03 1.642092466354370117e-01 -1.493376344442367554e-01 -6.542684882879257202e-02 -3.154919147491455078e-01 2.691155672073364258e-01 -1.734887808561325073e-01 1.845795288681983948e-02 -1.741730421781539917e-01 -2.520188689231872559e-01 1.566636860370635986e-01 1.989252865314483643e-01 5.676459893584251404e-02 -7.223624736070632935e-02 -3.359906077384948730e-01 4.889227822422981262e-02
-1.140757724642753601e-01 1.132917497307062149e-02 9.666141122579574585e-02 3.099615573883056641e-01 -4.312499612569808960e-02 -2.450229674577713013e-01 6.855858117341995239e-02 9.642173349857330322e-02 4.143242537975311279e-01 2.967696189880371094e-01 -5.048116296529769897e-02 1.289506852626800537e-01 2.974952757358551025e-02 3.742025792598724365e-01 2.842605412006378174e-01 1.399166435003280640e-01 7.307691266760230064e-04 2.277115136384963989e-01 7.045806944370269775e-02 -5.461006984114646912e-02 -1.094283908605575562e-01 2.532913163304328918e-02 4.728981107473373413e-02 -1.835899800062179565e-02 -2.388795167207717896e-01 -2.580476403236389160e-01 1.151896119117736816e-01 -8.952885121107101440e-02 -2.516199350357055664e-01 2.706195041537284851e-02 -3.529531508684158325e-02 1.106628030538558960e-02
-2.359181195497512817e-01 3.938289359211921692e-02 2.231460362672805786e-01 -3.007971495389938354e-02 -5.377522855997085571e-02 1.220197901129722595e-01 2.053072452545166016e-01 -1.649444699287414551e-01 -2.013819962739944458e-01 4.271182045340538025e-02 -1.056638509035110474e-01 4.506008028984069824e-01 3.845191001892089844e-01 2.392476052045822144e-01 7.419873774051666260e-02 1.669362187385559082e-01 -7.385341823101043701e-02 1.692186668515205383e-02 6.319887936115264893e-02 -7.456828653812408447e-02 -1.569042950868606567e-01 1.108702421188354492e-01 -4.504527896642684937e-03 -1.953876763582229614e-01 -3.100325167179107666e-01 -2.306721508502960205e-01 -1.436774712055921555e-02 -4.187884926795959473e-02 2.546540647745132446e-02 2.981215342879295349e-02 -6.452477723360061646e-02 -2.500162422657012939e-01
-1.756686270236968994e-01 -1.098560355603694916e-02 -2.303874678909778595e-02 1.350198686122894287e-01 -1.044700387865304947e-03 -4.167322441935539246e-02 1.941016316413879395e-01 -6.020021438598632812e-02 -2.747368216514587402e-01 8.792334794998168945e-02 9.769278764724731445e-02 3.744356334209442139e-01 2.622813731431961060e-02 1.110163852572441101e-01 -1.327575556933879852e-02 4.610276222229003906e-01 -2.316328585147857666e-01 2.909296937286853790e-02 -5.108684301376342773e-03 1.475979238748550415e-01 -2.328024506568908691e-01 4.975817352533340454e-02 -1.578958332538604736e-01 1.163698434829711914e-01 -1.804306060075759888e-01 -1.809324920177459717e-01 3.967729210853576660e-01 1.471125483512878418e-01 3.339933231472969055e-02 -1.041619405150413513e-01 -8.570047467947006226e-02 -1.157574355602264404e-01
-7.487821578979492188e-02 1.732457280158996582e-01 -2.118353545665740967e-02 1.684033870697021484e-01 -2.204404473304748535e-01 -3.354436755180358887e-01 -1.487576216459274292e-02 -2.288008034229278564e-01 1.353643536567687988e-01 3.751154839992523193e-01 -2.349052950739860535e-02 1.994946449995040894e-01 2.834947705268859863e-01 1.821001432836055756e-02 8.044765144586563110e-02 1.535601317882537842e-01 -1.756132245063781738e-01 -1.358340531587600708e-01 -9.668042510747909546e-02 2.692941427230834961e-01 1.460516732186079025e-02 1.110599264502525330e-01 -7.901486009359359741e-03 -1.079005673527717590e-01 -1.180799975991249084e-01 7.412869948893785477e-03 -2.026905305683612823e-02 1.848050765693187714e-02 -3.986722826957702637e-01 -2.845388650894165039e-01 -3.952667117118835449e-02 -1.096652168780565262e-02
-2.719520926475524902e-01 1.313675194978713989e-01 2.429173737764358521e-01 -1.466152667999267578e-01 -2.718702852725982666e-01 -6.284599751234054565e-02 4.947458952665328979e-02 -2.145517803728580475e-02 3.485552966594696045e-01 8.815943449735641479e-02 -4.525501281023025513e-02 3.715823292732238770e-01 1.902459189295768738e-02 1.476231217384338379e-01 9.438685327768325806e-02 3.354039788246154785e-01 6.695598363876342773e-02 -2.768620103597640991e-02 2.500714957714080811e-01 -2.685124985873699188e-03 5.283902585506439209e-02 6.291727721691131592e-02 1.384187936782836914e-01 -1.176753938198089600e-01 -1.666219979524612427e-01 -1.094898208975791931e-01 2.754963934421539307e-01 7.066595554351806641e-02 -2.656322121620178223e-01 4.403426125645637512e-02 -1.276607066392898560e-01 -1.325710415840148926e-01
-7.816463708877563477e-02 -6.467961519956588745e-02 2.109103202819824219e-01 2.680903673171997070e-01 -9.425254166126251221e-02 -7.153154350817203522e-03 3.579480648040771484e-01 2.889310568571090698e-02 -2.045527547597885132e-01 9.903120994567871094e-02 -5.619721859693527222e-02 2.701402604579925537e-01 2.895571589469909668e-01 1.054728701710700989e-01 1.505177840590476990e-02 1.460228767246007919e-02 -1.381188035011291504e-01 1.665171384811401367e-01 -1.105463132262229919e-01 -3.779192455112934113e-03 -1.632000058889389038e-01 3.234824538230895996e-01 -1.301839947700500488e-01 -2.288759499788284302e-01 -9.407516568899154663e-02 -1.667127162218093872e-01 1.730716675519943237e-01 1.874342709779739380e-01 2.100654393434524536e-01 -1.271988302469253540e-01 -2.803456187248229980e-01 1.094906404614448547e-01
-1.594742387533187866e-02 2.037807852029800415e-01 -1.557672470808029175e-01 1.819945275783538818e-01 -1.495627611875534058e-01 -1.336565464735031128e-01 7.770430296659469604e-02 -1.486882120370864868e-01 7.393917441368103027e-02 2.840252220630645752e-01 3.489574044942855835e-02 1.726022735238075256e-02 1.689588427543640137e-01 1.473905593156814575e-01 9.888982772827148438e-02 -4.543754830956459045e-02 8.370786905288696289e-02 -5.908875912427902222e-02 2.425282895565032959e-01 3.413387760519981384e-02 -1.341304332017898560e-01 1.451631933450698853e-01 -4.527174308896064758e-02 -4.768185019493103027e-01 -1.436259150505065918e-01 1.203725188970565796e-01 1.115140095353126526e-01 2.014038562774658203e-01 -4.260204136371612549e-01 -2.521038353443145752e-01 5.579826980829238892e-02 8.633818477392196655e-02
-3.661080300807952881e-01 -1.808705925941467285e-01 -2.692760154604911804e-02 2.222648859024047852e-01 4.783251136541366577e-02 -1.898197680711746216e-01 1.002365723252296448e-01 -1.800633780658245087e-02 -2.873174548149108887e-01 1.198626589030027390e-03 8.008012920618057251e-02 1.403587907552719116e-01 1.033902987837791443e-01 4.581860080361366272e-02 4.166714474558830261e-02 3.712129890918731689e-01 -2.943306267261505127e-01 3.713589161634445190e-02 2.146062627434730530e-02 2.752015292644500732e-01 -2.667447626590728760e-01 -7.524129748344421387e-02 -2.325253188610076904e-01 -1.075858697295188904e-01 3.163855150341987610e-02 -1.652376204729080200e-01 3.114503324031829834e-01 7.268812507390975952e-02 -5.775334313511848450e-02 -1.289038266986608505e-02 1.404016315937042236e-01 -1.139134094119071960e-01
1.046152412891387939e-01 -1.012563481926918030e-01 -1.521924789994955063e-02 -5.980898067355155945e-02 4.883203282952308655e-02 -2.235562540590763092e-02 -2.288087829947471619e-02 -6.210836395621299744e-02 -1.160908043384552002e-01 -7.150498777627944946e-02 -1.611224263906478882e-01 5.004794150590896606e-02 3.243049979209899902e-01 -1.350046992301940918e-01 -1.525756623595952988e-02 1.807341277599334717e-01 -1.847890317440032959e-01 -2.156578600406646729e-01 1.723296493291854858e-01 -8.252081274986267090e-02 5.829147621989250183e-02 3.334744870662689209e-01 -5.865197628736495972e-02 -2.819826602935791016e-01 -3.274400234222412109e-01 6.259954720735549927e-02 3.396603465080261230e-01 -6.393852829933166504e-02 -3.261988461017608643e-01 -1.778116822242736816e-01 -3.923920914530754089e-02 2.819586098194122314e-01
-1.633704602718353271e-01 2.864321172237396240e-01 5.116631463170051575e-02 1.965242326259613037e-01 1.601946651935577393e-01 4.937399178743362427e-02 -8.031307160854339600e-02 1.250047683715820312e-01 4.304150491952896118e-02 5.908012762665748596e-02 1.572171598672866821e-01 1.136791929602622986e-01 7.418514043092727661e-02 4.649931937456130981e-02 1.614876538515090942e-01 1.449078917503356934e-01 1.754960864782333374e-01 -2.352805435657501221e-01 -1.165107861161231995e-01 2.643931508064270020e-01 7.466818392276763916e-02 3.233178555965423584e-01 -3.158450825139880180e-03 -1.214632242918014526e-01 -2.159428596496582031e-01 -8.911482989788055420e-03 4.253443777561187744e-01 -1.515669673681259155e-01 -3.352069556713104248e-01 -2.474956959486007690e-02 -1.577357798814773560e-01 1.384200751781463623e-01
-2.355160266160964966e-01 9.935534000396728516e-02 -6.653237342834472656e-02 1.561200022697448730e-01 1.329647898674011230e-01 3.623033314943313599e-02 -1.633722931146621704e-01 2.790368497371673584e-01 -1.101890057325363159e-01 7.503981888294219971e-02 2.583061717450618744e-02 5.501563549041748047e-01 1.430041640996932983e-01 1.810643076896667480e-01 -3.201521188020706177e-02 3.718401491641998291e-01 -6.804114580154418945e-02 -1.865912228822708130e-01 9.699288755655288696e-02 2.040217816829681396e-01 -7.755030691623687744e-02 2.099111974239349365e-01 4.984928295016288757e-02 7.924894988536834717e-02 -6.079110130667686462e-02 -7.506177574396133423e-02 2.114513367414474487e-01 -1.828890144824981689e-01 -8.904033154249191284e-02 5.756897851824760437e-02 -1.342712789773941040e-01 5.097459256649017334e-02
1.398364198394119740e-03 8.866833895444869995e-02 6.988573074340820312e-02 -1.817162930965423584e-01 -1.046819016337394714e-01 4.712412133812904358e-02 -2.326082885265350342e-01 2.352541871368885040e-02 2.294757515192031860e-01 4.581885039806365967e-02 -2.149518579244613647e-01 5.835659801959991455e-02 2.252570390701293945e-01 -5.751530453562736511e-02 5.821348726749420166e-02 2.464893609285354614e-01 3.267499431967735291e-02 1.126001700758934021e-01 -8.954978734254837036e-02 2.275082655251026154e-02 3.908989578485488892e-02 5.171574950218200684e-01 2.163409721106290817e-03 -2.461788356304168701e-01 -2.832872569561004639e-01 -2.862240374088287354e-01 9.278745204210281372e-02 1.231616437435150146e-01 -1.855119168758392334e-01 -1.179664209485054016e-01 1.545907109975814819e-01 -2.318924516439437866e-01
-7.171006500720977783e-02 1.348185092210769653e-01 -2.701169848442077637e-01 3.004494309425354004e-01 -4.022182524204254150e-02 1.413637250661849976e-01 1.378191113471984863e-01 1.840674877166748047e-01 -5.411855503916740417e-02 2.243769541382789612e-02 5.579720064997673035e-02 3.532136976718902588e-01 8.575168997049331665e-02 9.526106528937816620e-03 4.035306349396705627e-02 4.018601179122924805e-01 -5.328237637877464294e-02 -3.000586992129683495e-03 -1.172372475266456604e-01 3.005345761775970459e-01 -2.514849416911602020e-02 1.297993063926696777e-01 -1.151185184717178345e-01 -1.353315711021423340e-01 -3.878455460071563721e-01 -1.706753671169281006e-01 2.035821042954921722e-02 -1.664005517959594727e-01 1.898023933172225952e-01 -5.663790553808212280e-02 -1.566102951765060425e-01 -9.861203283071517944e-02
7.230625301599502563e-02 -1.835445910692214966e-01 1.082661189138889313e-02 2.667520642280578613e-01 -1.641541123390197754e-01 2.021300345659255981e-01 7.731365412473678589e-02 -6.577707827091217041e-02 -1.014951318502426147e-01 2.879528403282165527e-01 3.372250124812126160e-03 7.377547677606344223e-03 8.393280208110809326e-02 -8.864337950944900513e-02 5.026008933782577515e-02 9.049147367477416992e-02 -9.923411160707473755e-02 1.690208166837692261e-01 6.382548809051513672e-02 3.957509100437164307e-01 -2.052227556705474854e-01 2.904117107391357422e-01 -2.921138145029544830e-02 -1.436453312635421753e-01 -9.199755638837814331e-02 -3.142134547233581543e-01 2.776439487934112549e-01 2.865831851959228516e-01 8.310536295175552368e-02 1.563308387994766235e-01 -1.337512582540512085e-01 1.735098212957382202e-01
-2.982839383184909821e-02 -1.069203838706016541e-01 3.146308362483978271e-01 5.626242980360984802e-02 6.250914186239242554e-02 -6.602437794208526611e-02 9.785152971744537354e-02 -9.820216149091720581e-02 1.407193243503570557e-01 3.036449551582336426e-01 2.321347147226333618e-01 4.543947800993919373e-02 7.004823535680770874e-03 -3.952877223491668701e-02 1.432048063725233078e-02 -2.163996361196041107e-02 5.295670032501220703e-02 -1.736605018377304077e-01 -9.679608792066574097e-02 6.995797622948884964e-03 1.230156747624278069e-03 2.922854423522949219e-01 1.497397273778915405e-01 -2.778909206390380859e-01 -3.705363869667053223e-01 -3.081173002719879150e-01 4.083602726459503174e-01 -1.486795097589492798e-01 -1.106599718332290649e-01 2.293244376778602600e-02 -1.182130426168441772e-01 1.117822900414466858e-01
9.439808875322341919e-02 -4.754108563065528870e-02 1.803773194551467896e-01 3.232593834400177002e-01 -3.856875747442245483e-02 -9.493339806795120239e-02 3.083772957324981689e-02 -1.393394619226455688e-01 -7.026396691799163818e-02 -1.376580148935317993e-01 -9.760001301765441895e-02 5.230561494827270508e-01 1.112020462751388550e-01 -5.997325852513313293e-02 2.463555186986923218e-01 6.083881482481956482e-02 -6.968698650598526001e-02 -2.534660138189792633e-02 -1.061355993151664734e-01 2.500249445438385010e-01 1.145998165011405945e-01 2.700845599174499512e-01 -8.131638914346694946e-02 8.850344270467758179e-02 -4.669688045978546143e-01 -3.002659603953361511e-02 4.928077384829521179e-02 1.170377284288406372e-01 -1.968760974705219269e-02 1.211871355772018433e-01 -1.352243311703205109e-02 -5.856581777334213257e-02
-2.420192956924438477e-01 -1.228151991963386536e-01 -1.012955158948898315e-01 2.514943666756153107e-02 -2.245017439126968384e-01 -1.844361722469329834e-01 -1.026911288499832153e-01 -2.104913294315338135e-01 5.041284486651420593e-02 6.506340205669403076e-02 -8.810933679342269897e-02 1.528787761926651001e-01 7.173728942871093750e-02 2.822624742984771729e-01 4.775729775428771973e-02 7.951608300209045410e-02 1.542396470904350281e-02 2.509073615074157715e-01 -2.070147991180419922e-01 3.366153836250305176e-01 -6.449173390865325928e-02 1.133094057440757751e-01 -2.736153602600097656e-01 -1.627514362335205078e-01 1.841503381729125977e-02 -7.971403189003467560e-03 3.042344748973846436e-01 -1.482965052127838135e-01 -3.666743934154510498e-01 7.356894016265869141e-02 2.225280404090881348e-01 5.296170711517333984e-02
-1.899643689393997192e-01 -3.576981648802757263e-02 -1.096643283963203430e-01 -7.958739250898361206e-02 -1.428362578153610229e-01 -3.535085171461105347e-02 2.628392577171325684e-01 -7.948504760861396790e-03 2.241489738225936890e-01 1.738870739936828613e-01 -3.385001122951507568e-01 1.818543374538421631e-01 3.931250423192977905e-02 -1.624568998813629150e-01 -1.720344461500644684e-02 3.183667361736297607e-01 7.044149935245513916e-02 1.089531108736991882e-01 4.279720783233642578e-02 -7.977010309696197510e-02 8.225332200527191162e-02 2.822008728981018066e-01 -1.559924036264419556e-01 -1.104123517870903015e-01 2.448908425867557526e-02 -1.752485334873199463e-01 3.330414891242980957e-01 5.446488782763481140e-02 -1.472698301076889038e-01 1.051526069641113281e-01 -3.809674978256225586e-01 -1.572216749191284180e-01
-3.106526732444763184e-01 -1.308368742465972900e-01 1.577901770360767841e-03 1.442861557006835938e-01 -1.728855371475219727e-01 -3.150063008069992065e-02 -1.794783324003219604e-01 2.455206774175167084e-02 1.977259814739227295e-01 -2.418590337038040161e-02 -9.097053110599517822e-02 3.275700211524963379e-01 9.096629172563552856e-02 3.404308259487152100e-01 6.973042339086532593e-02 8.028996735811233521e-02 2.026692032814025879e-01 3.139650216326117516e-04 1.350175589323043823e-01 3.920862451195716858e-02 4.586993902921676636e-02 2.010701447725296021e-01 1.242534220218658447e-01 -1.331238150596618652e-01 -1.024448722600936890e-01 -1.029233410954475403e-01 2.593248188495635986e-01 1.752844005823135376e-01 -1.334465574473142624e-02 3.558456301689147949e-01 -3.444750308990478516e-01 -1.002903878688812256e-01
4.119426757097244263e-02 -3.552186861634254456e-02 -1.076817363500595093e-01 3.348681032657623291e-01 9.210924059152603149e-02 1.649232059717178345e-01 6.720905750989913940e-02 5.343545228242874146e-02 -1.657896339893341064e-01 2.279316633939743042e-02 -2.082443684339523315e-01 2.404287755489349365e-01 -5.618960410356521606e-02 1.178426109254360199e-02 4.041273891925811768e-02 4.429036378860473633e-01 1.743189990520477295e-02 -1.284434050321578979e-01 5.908909440040588379e-02 3.329997658729553223e-01 -1.287645194679498672e-03 3.193099796772003174e-01 -1.053107623010873795e-02 -1.682001911103725433e-02 -1.373412907123565674e-01 -1.060508117079734802e-01 1.697369217872619629e-01 7.049808651208877563e-02 -3.639823524281382561e-03 9.571074694395065308e-02 -3.658827841281890869e-01 2.439516484737396240e-01
-1.290089040994644165e-01 1.241059973835945129e-02 7.568120490759611130e-03 3.572661578655242920e-01 1.194564029574394226e-01 3.321921080350875854e-02 -1.555437147617340088e-01 -2.468250393867492676e-01 -2.893788367509841919e-02 2.871216237545013428e-01 -2.000360041856765747e-01 2.500136792659759521e-01 -2.047111988067626953e-01 1.324299275875091553e-01 6.291852891445159912e-02 -1.163100078701972961e-01 -3.509435057640075684e-01 -2.141212671995162964e-02 4.981706663966178894e-02 1.996414214372634888e-01 1.221336498856544495e-01 9.960374236106872559e-02 -2.744614779949188232e-01 -1.626663804054260254e-01 -2.337584644556045532e-01 -5.930388346314430237e-02 1.385346651077270508e-01 4.261450842022895813e-02 5.394485220313072205e-02 -2.550274133682250977e-01 -2.078473120927810669e-01 9.687812626361846924e-02
-1.773206591606140137e-01 -2.512052655220031738e-01 -2.121202796697616577e-01 2.587897777557373047e-01 -3.699506074190139771e-02 -7.494269311428070068e-02 -9.639126062393188477e-02 -5.756256356835365295e-02 2.109479755163192749e-01 -1.278432458639144897e-02 1.392388045787811279e-01 2.317038178443908691e-01 1.209473237395286560e-01 -4.979785531759262085e-02 8.948335796594619751e-02 5.855674296617507935e-02 -1.313259154558181763e-01 -9.011075645685195923e-02 -2.927747964859008789e-01 4.375532269477844238e-02 5.142236500978469849e-02 1.484902054071426392e-01 8.689858019351959229e-02 -3.164148926734924316e-01 -4.603311419486999512e-01 3.152472525835037231e-02 2.179847210645675659e-01 -5.925561767071485519e-03 -3.014685213565826416e-01 6.001358851790428162e-02 1.496144682168960571e-01 7.023834437131881714e-02
1.451082676649093628e-01 -1.697732135653495789e-02 -3.855565562844276428e-02 2.316695749759674072e-01 -2.930379807949066162e-01 -2.209926843643188477e-01 -1.705736517906188965e-01 -1.021410003304481506e-01 1.483374983072280884e-01 2.198372930288314819e-01 -2.530879378318786621e-01 1.567319184541702271e-01 1.825825572013854980e-01 -6.075215339660644531e-02 4.984240513294935226e-04 2.652820944786071777e-02 3.262086585164070129e-02 1.092855185270309448e-01 2.667594850063323975e-01 -2.334374748170375824e-02 1.998787671327590942e-01 3.917071968317031860e-02 1.179425641894340515e-01 -2.209373116493225098e-01 -2.115879803895950317e-01 -2.633100450038909912e-01 3.191494941711425781e-01 -1.162954699248075485e-02 -1.795652508735656738e-01 -2.409156262874603271e-01 -8.605999499559402466e-02 -2.233216762542724609e-01
-1.569808423519134521e-01 -2.816049456596374512e-01 -2.144937366247177124e-01 1.005769148468971252e-01 -7.049775868654251099e-02 -3.378736376762390137e-01 -9.446881711483001709e-02 -4.509422555565834045e-02 -7.580202072858810425e-02 -9.690942242741584778e-03 -7.080388814210891724e-02 2.882280647754669189e-01 9.648834913969039917e-02 9.998206980526447296e-03 -1.670160563662648201e-04 1.385725438594818115e-01 -2.475849241018295288e-01 -7.048300653696060181e-02 -3.380913734436035156e-01 1.315935999155044556e-01 5.009223893284797668e-02 2.466361969709396362e-01 -2.268537878990173340e-02 -3.934923931956291199e-02 -3.875788748264312744e-01 -8.809966593980789185e-02 2.192179560661315918e-01 1.853938102722167969e-01 -2.258789390325546265e-01 -1.346364170312881470e-01 1.146484762430191040e-01 -3.627459332346916199e-02
-1.342951357364654541e-01 -9.841395169496536255e-02 2.414829842746257782e-02 4.264146089553833008e-03 -1.390291303396224976e-01 2.072516977787017822e-01 7.087831199169158936e-02 -1.473766118288040161e-01 2.196661084890365601e-01 -9.153406322002410889e-02 -2.309195250272750854e-01 -1.824349611997604370e-01 1.711293458938598633e-01 -4.794452711939811707e-02 8.164159953594207764e-02 1.311606913805007935e-01 6.067716330289840698e-02 9.779223054647445679e-02 1.905865594744682312e-02 -1.918461322784423828e-01 4.895187169313430786e-02 5.322961807250976562e-01 -4.636785387992858887e-02 -3.820386826992034912e-01 -2.241262048482894897e-01 -1.918529868125915527e-01 2.458292245864868164e-01 4.438477382063865662e-02 -1.304017454385757446e-01 -9.084729850292205811e-02 1.183954766020178795e-03 -1.581395864486694336e-01
3.189551085233688354e-02 -1.465249657630920410e-01 -2.176089137792587280e-01 3.481694161891937256e-01 -2.027096003293991089e-01 1.921190321445465088e-01 4.512849077582359314e-02 -1.037416532635688782e-01 -3.987940773367881775e-02 -3.966139256954193115e-02 -2.763840928673744202e-02 1.324728131294250488e-01 1.283170580863952637e-01 -3.638548403978347778e-02 2.618721872568130493e-02 -7.695149630308151245e-02 4.178847745060920715e-02 8.407371491193771362e-02 2.947863042354583740e-01 1.168099343776702881e-01 8.652757853269577026e-03 1.272429674863815308e-01 -2.551356554031372070e-01 -2.633904516696929932e-01 -1.903085559606552124e-01 -2.017698287963867188e-01 1.365229636430740356e-01 7.505090534687042236e-02 -3.604389727115631104e-01 -4.085011482238769531e-01 -1.102462038397789001e-01 -4.504560679197311401e-02
2.830787375569343567e-02 2.134802564978599548e-02 -1.896228939294815063e-01 2.304730415344238281e-01 -1.423772722482681274e-01 -3.449145555496215820e-01 6.146916002035140991e-02 -1.429530978202819824e-01 2.196287661790847778e-01 1.350293308496475220e-01 -6.786926090717315674e-02 2.222014963626861572e-01 3.876768648624420166e-01 6.585126370191574097e-02 -1.702990680932998657e-01 -2.763619273900985718e-02 -1.875261813402175903e-01 4.520902410149574280e-02 2.544679939746856689e-01 2.822977006435394287e-01 2.925183251500129700e-02 6.560502201318740845e-02 -9.223956614732742310e-02 -1.003744006156921387e-01 -4.814134165644645691e-02 -8.298540860414505005e-02 2.572557330131530762e-01 1.067684814333915710e-01 -2.437501847743988037e-01 -2.394585162401199341e-01 -1.511997580528259277e-01 -9.784265607595443726e-02
6.832489371299743652e-02 -2.037002146244049072e-02 -6.496395170688629150e-02 1.787052750587463379e-01 -2.507305443286895752e-01 9.027396142482757568e-02 1.626116782426834106e-01 1.002419814467430115e-01 -1.278541535139083862e-01 1.614429056644439697e-01 -2.718612551689147949e-01 6.358023732900619507e-02 -9.328234940767288208e-03 1.017543151974678040e-01 5.294406786561012268e-02 1.947058439254760742e-01 -1.643289625644683838e-01 2.124299108982086182e-01 3.332535177469253540e-02 5.521911010146141052e-02 2.166083604097366333e-01 1.859540641307830811e-01 3.676577284932136536e-02 -1.639057099819183350e-01 -1.190353035926818848e-01 -4.816737771034240723e-01 3.089538402855396271e-02 -4.573920369148254395e-02 -4.316675066947937012e-01 -1.268946081399917603e-01 1.790057569742202759e-01 1.001292169094085693e-01
-7.495492696762084961e-02 -2.783482894301414490e-02 7.733152713626623154e-03 2.175156027078628540e-01 -5.184987932443618774e-02 -1.762430071830749512e-01 4.512494802474975586e-02 4.662536084651947021e-02 -2.826097309589385986e-01 1.511364579200744629e-01 -2.066261321306228638e-02 1.641582138836383820e-02 -5.506768077611923218e-02 1.381406486034393311e-01 1.165144518017768860e-01 2.848621606826782227e-01 3.231440670788288116e-03 -2.240277975797653198e-01 -8.119116723537445068e-02 -3.833938017487525940e-02 -2.624548599123954773e-02 1.312161982059478760e-01 4.037490487098693848e-01 -3.606098592281341553e-01 -3.637986630201339722e-02 -2.414928674697875977e-01 3.083911240100860596e-01 -1.188647449016571045e-01 -1.964404135942459106e-01 4.294420033693313599e-02 -2.933931350708007812e-01 1.530387848615646362e-01
3.963137790560722351e-02 1.632575131952762604e-02 -1.606356054544448853e-01 2.884680032730102539e-02 2.958535552024841309e-01 -2.065802514553070068e-01 2.962475419044494629e-01 1.376110464334487915e-01 -6.250483542680740356e-02 1.417882144451141357e-01 -1.226804405450820923e-01 1.217512488365173340e-01 2.842730879783630371e-01 -2.248290628194808960e-01 1.290845870971679688e-01 1.818737387657165527e-02 2.010496407747268677e-01 -6.739614903926849365e-02 -1.833341270685195923e-02 2.189095020294189453e-01 9.520897641777992249e-03 1.476913392543792725e-01 -9.645553678274154663e-02 -9.556285291910171509e-02 -4.774456098675727844e-02 -3.393246829509735107e-01 1.147504225373268127e-01 -2.618006058037281036e-02 -4.654735922813415527e-01 -1.545137465000152588e-01 -1.228670030832290649e-01 1.091555133461952209e-01
-2.081796526908874512e-02 1.747958809137344360e-01 -1.565989106893539429e-01 2.250897884368896484e-01 1.560878157615661621e-01 -8.476638048887252808e-02 -7.855588570237159729e-03 1.057699173688888550e-01 1.253688484430313110e-01 1.142722554504871368e-02 -2.714886069297790527e-01 -1.880910806357860565e-02 2.554714679718017578e-01 -4.305620864033699036e-02 -9.623579680919647217e-03 2.966354191303253174e-01 1.481020301580429077e-01 -1.118227988481521606e-01 1.097659319639205933e-01 3.772309795022010803e-02 -1.922305077314376831e-01 9.955026209354400635e-02 5.394237861037254333e-02 -2.205270975828170776e-01 -3.245605826377868652e-01 -9.698052704334259033e-02 1.337465345859527588e-01 -2.734884619712829590e-01 -3.942473232746124268e-01 -1.601329743862152100e-01 1.013559773564338684e-01 -2.466243952512741089e-01
-2.012832760810852051e-01 3.498872816562652588e-01 6.989728659391403198e-02 -4.272055253386497498e-02 -2.756458818912506104e-01 5.389095470309257507e-02 1.782640963792800903e-01 1.253375224769115448e-02 6.260311603546142578e-02 5.201570689678192139e-02 9.657464921474456787e-02 2.309956997632980347e-01 3.814024031162261963e-01 8.873497694730758667e-02 8.850520849227905273e-02 1.432532668113708496e-01 1.069558411836624146e-01 -6.095698475837707520e-02 -1.037397235631942749e-01 1.648537218570709229e-01 -9.565866738557815552e-02 -2.560473233461380005e-02 -1.722128987312316895e-01 8.573625981807708740e-02 -3.139938414096832275e-01 -9.287342429161071777e-03 4.655064940452575684e-01 8.668242394924163818e-02 -7.306037843227386475e-02 -1.725311763584613800e-02 -1.508718729019165039e-01 1.316502690315246582e-01
1.502343565225601196e-01 -1.277393251657485962e-01 -2.025641798973083496e-01 1.468212753534317017e-01 -7.820747792720794678e-02 9.150137007236480713e-02 8.312799036502838135e-02 -1.822762489318847656e-01 -9.097488224506378174e-02 1.029497291892766953e-02 -7.498518377542495728e-02 1.830384135246276855e-01 2.800667285919189453e-01 -6.952554732561111450e-02 4.768608510494232178e-01 2.826923131942749023e-01 -6.958336383104324341e-02 -9.512095153331756592e-02 1.269515007734298706e-01 5.324658006429672241e-02 -1.296410560607910156e-01 -8.732827752828598022e-02 -7.377501577138900757e-02 -1.475645899772644043e-01 -1.070777606219053268e-02 -2.289785891771316528e-01 2.024639546871185303e-01 -1.983716711401939392e-02 -4.576752781867980957e-01 -1.735239289700984955e-02 -3.893499821424484253e-02 1.268922537565231323e-01
1.246000230312347412e-01 -1.412047594785690308e-01 -4.252306371927261353e-02 1.920554488897323608e-01 1.244844198226928711e-01 1.119108200073242188e-01 2.363680601119995117e-01 -1.990636885166168213e-01 2.506044879555702209e-02 -8.234383165836334229e-02 -2.914777696132659912e-01 1.529180705547332764e-01 1.048279628157615662e-01 1.713048219680786133e-01 -1.446162313222885132e-01 1.749186962842941284e-02 2.126401215791702271e-01 9.384314715862274170e-02 8.797761052846908569e-02 -1.363796461373567581e-02 -1.218562498688697815e-01 3.405387699604034424e-01 -2.618947029113769531e-01 -2.814054191112518311e-01 -2.027886062860488892e-01 -2.413410544395446777e-01 1.600393354892730713e-01 9.993958473205566406e-02 -2.250141948461532593e-01 -1.213939711451530457e-01 2.810044288635253906e-01 -7.195640355348587036e-02
-3.770314157009124756e-02 9.951984137296676636e-02 -2.755674421787261963e-01 1.476746350526809692e-01 4.323104023933410645e-02 -2.809082567691802979e-01 2.181897461414337158e-01 2.647784352302551270e-02 2.100730538368225098e-01 1.159275174140930176e-01 -2.371064871549606323e-01 3.901886940002441406e-01 8.757965266704559326e-02 1.184873655438423157e-01 9.343869239091873169e-02 1.519911289215087891e-01 -2.527880370616912842e-01 7.130058854818344116e-02 3.168753115460276604e-03 -4.307131096720695496e-02 -1.301838159561157227e-01 2.753408551216125488e-01 -1.250247508287429810e-01 1.645063608884811401e-01 -8.489897102117538452e-02 -3.612776696681976318e-01 1.006801649928092957e-01 -8.720966428518295288e-02 6.510633230209350586e-02 -2.077647000551223755e-01 -1.775587499141693115e-01 3.945375233888626099e-02
-6.767299026250839233e-02 1.389220170676708221e-02 -7.946964353322982788e-02 1.549890190362930298e-01 1.457162499427795410e-01 1.496026962995529175e-01 1.092052087187767029e-01 -1.778299510478973389e-01 -2.076152712106704712e-01 -1.041870713233947754e-01 3.665080294013023376e-02 2.220963090658187866e-01 2.470438182353973389e-02 1.957929432392120361e-01 6.571535766124725342e-02 3.372707962989807129e-01 -5.012724548578262329e-02 -2.754138037562370300e-02 8.847150951623916626e-02 4.495101273059844971e-01 -1.230484247207641602e-01 2.660330832004547119e-01 5.229325965046882629e-02 -1.065306738018989563e-01 -2.291047871112823486e-01 -6.416392326354980469e-02 3.692977726459503174e-01 -1.116018965840339661e-01 1.397007107734680176e-01 6.892173737287521362e-02 -2.303560525178909302e-01 -1.419667154550552368e-01
-6.428011506795883179e-02 -7.034438848495483398e-02 2.582896053791046143e-01 3.015958964824676514e-01 -2.412614822387695312e-01 -2.649944424629211426e-01 9.382066875696182251e-02 8.076499402523040771e-02 9.667462855577468872e-02 2.503295242786407471e-01 5.971493199467658997e-02 1.475390493869781494e-01 1.612526923418045044e-02 -4.292727634310722351e-02 3.450211836025118828e-03 -1.777102798223495483e-01 -1.849643737077713013e-01 4.571843519806861877e-02 1.870230883359909058e-01 4.624458029866218567e-02 3.594445437192916870e-02 -2.675051800906658173e-02 -2.264745086431503296e-01 -1.091268137097358704e-01 -2.914876043796539307e-01 -3.511973619461059570e-01 1.905287057161331177e-01 -1.052629351615905762e-01 -2.428914904594421387e-01 -2.068473696708679199e-01 -1.661919802427291870e-01 -1.863826960325241089e-01
-2.113570517394691706e-04 1.300888974219560623e-02 2.227982431650161743e-01 1.946783214807510376e-01 2.014194056391716003e-02 1.132661178708076477e-01 2.459704428911209106e-01 -7.904710620641708374e-02 -2.049850821495056152e-01 3.863438963890075684e-02 -4.379842057824134827e-02 2.794694304466247559e-01 5.089460611343383789e-01 9.040963649749755859e-02 8.219695836305618286e-02 -2.754416689276695251e-02 -1.425205497071146965e-03 3.068168163299560547e-01 -9.670018404722213745e-02 7.088567316532135010e-02 -1.120271086692810059e-01 1.546042561531066895e-01 -1.178226470947265625e-01 -1.193076074123382568e-01 -2.278452515602111816e-01 -2.998027503490447998e-01 1.823075264692306519e-01 -3.551647812128067017e-02 7.903118431568145752e-02 8.958869427442550659e-02 -2.269374728202819824e-01 1.375161111354827881e-01
-1.346286088228225708e-01 -9.025650471448898315e-02 3.633584082126617432e-01 2.045250385999679565e-01 4.275038093328475952e-02 -2.142045274376869202e-02 3.471402227878570557e-01 -2.732877619564533234e-02 -1.077883765101432800e-01 -6.966419168747961521e-04 -1.190133988857269287e-01 2.785407304763793945e-01 1.596226990222930908e-01 2.340333163738250732e-01 2.038940489292144775e-01 1.405896544456481934e-01 -2.480692118406295776e-01 4.717382416129112244e-02 1.626700311899185181e-01 6.728349626064300537e-02 -5.986071750521659851e-02 1.082780361175537109e-01 -1.298554539680480957e-01 -3.306512832641601562e-01 -1.533861011266708374e-01 -9.262322634458541870e-02 1.294206529855728149e-01 -1.115110814571380615e-01 9.283743053674697876e-02 6.596908718347549438e-02 -5.494212731719017029e-02 -3.432776927947998047e-01
6.915265694260597229e-03 -7.035790942609310150e-03 2.715762332081794739e-02 2.016180306673049927e-01 -4.484980106353759766e-01 -1.312602311372756958e-01 2.468340992927551270e-01 -2.459965199232101440e-01 9.319054335355758667e-02 2.335471361875534058e-01 -2.073991149663925171e-01 1.788447648286819458e-01 2.153226435184478760e-01 -1.967843621969223022e-01 1.247623469680547714e-02 1.479071080684661865e-01 3.010223805904388428e-02 1.618014425039291382e-01 -1.564640551805496216e-01 1.963605433702468872e-01 9.058465808629989624e-02 3.348766267299652100e-01 2.692139241844415665e-04 -2.113462835550308228e-01 -8.216793835163116455e-02 -1.049729064106941223e-02 -8.902296423912048340e-02 -1.366580836474895477e-02 -2.903729677200317383e-01 -4.626286029815673828e-02 6.982221454381942749e-02 1.090890839695930481e-01
-3.915658220648765564e-02 -8.628922700881958008e-02 -9.318161010742187500e-02 3.141867518424987793e-01 1.163394972681999207e-01 1.279370784759521484e-01 -1.604411303997039795e-01 -7.188504934310913086e-02 2.422604560852050781e-01 -2.042558640241622925e-01 -1.626982688903808594e-01 2.590883076190948486e-01 -6.189480423927307129e-02 4.318812116980552673e-02 -4.768060520291328430e-02 2.890244126319885254e-01 6.375067681074142456e-02 -4.961209371685981750e-02 -1.853516884148120880e-02 -2.977221645414829254e-02 6.624102592468261719e-02 3.001795411109924316e-01 -1.511183679103851318e-01 -2.842733860015869141e-01 6.112021952867507935e-02 -1.465734280645847321e-02 4.334735572338104248e-01 -1.925494074821472168e-01 -1.981477141380310059e-01 -2.351132482290267944e-01 8.846237510442733765e-02 1.047395542263984680e-02
-1.113803870975971222e-02 -4.094513058662414551e-01 -4.292923957109451294e-02 6.054779887199401855e-02 -8.806277811527252197e-02 -7.764593465253710747e-05 -1.820264905691146851e-01 3.149308264255523682e-01 6.075951457023620605e-02 2.986582517623901367e-01 -1.287131458520889282e-01 1.522854864597320557e-01 4.125282913446426392e-02 1.801595650613307953e-02 3.556350767612457275e-01 2.226250059902667999e-02 1.403355896472930908e-01 1.232704073190689087e-01 -1.032069604843854904e-02 1.160788089036941528e-01 1.516371071338653564e-01 3.553670942783355713e-01 -1.796249598264694214e-01 -1.492262184619903564e-01 -1.089347749948501587e-01 -1.203858554363250732e-01 2.990225255489349365e-01 1.496193557977676392e-01 -1.488492190837860107e-01 -1.263422193005681038e-03 -9.738124907016754150e-02 -5.401352792978286743e-02
-2.072586715221405029e-01 -1.966157853603363037e-01 -2.118444740772247314e-01 2.996866405010223389e-01 8.928751945495605469e-02 7.930400222539901733e-02 -3.899247199296951294e-02 -1.019913852214813232e-01 5.104862153530120850e-02 1.024911999702453613e-01 -8.468534052371978760e-02 2.935308218002319336e-01 3.044973909854888916e-01 6.469197571277618408e-02 2.920581959187984467e-02 1.357874870300292969e-01 -3.925522416830062866e-02 -1.390418112277984619e-01 1.025478765368461609e-01 -6.782117486000061035e-02 1.006641760468482971e-01 2.237448692321777344e-01 1.038736104965209961e-02 3.948778659105300903e-02 -7.764123380184173584e-02 -4.217662215232849121e-01 7.812891155481338501e-03 -4.890333861112594604e-03 -3.347557485103607178e-01 -2.140477150678634644e-01 1.041490882635116577e-01 -2.903419435024261475e-01
-5.984370782971382141e-02 1.099309027194976807e-01 1.721750050783157349e-01 2.108352929353713989e-01 -7.826568931341171265e-02 9.998787939548492432e-02 1.143567860126495361e-01 -2.144820690155029297e-01 -1.569846719503402710e-01 8.662711828947067261e-02 2.631272189319133759e-02 3.573787808418273926e-01 5.014284253120422363e-01 1.159439384937286377e-01 7.758635096251964569e-03 1.475000083446502686e-01 -8.901559561491012573e-02 -3.316244855523109436e-02 -7.994962483644485474e-02 6.038856506347656250e-02 -8.918938785791397095e-02 1.355737298727035522e-01 -1.895376294851303101e-01 -1.247551385313272476e-02 -2.288758903741836548e-01 -1.188123822212219238e-01 2.056900560855865479e-01 2.737733907997608185e-02 2.233573496341705322e-01 8.323579281568527222e-02 -3.413076102733612061e-01 -1.531057506799697876e-01
6.175996735692024231e-03 -1.398882865905761719e-01 1.350524127483367920e-01 2.785363793373107910e-01 -2.047434598207473755e-01 3.134048730134963989e-02 2.843334153294563293e-02 -2.816475741565227509e-02 -2.824769318103790283e-01 -2.504107058048248291e-01 -3.183526992797851562e-01 4.728837683796882629e-02 1.562415510416030884e-01 5.720795318484306335e-02 2.206532657146453857e-02 1.663781255483627319e-01 6.543863564729690552e-02 -1.140985563397407532e-01 -1.170392483472824097e-01 7.172099500894546509e-02 8.797515183687210083e-02 1.576183438301086426e-01 -5.714724585413932800e-02 -1.761841028928756714e-01 -7.582008093595504761e-02 -4.833299517631530762e-01 2.258773893117904663e-01 4.954467713832855225e-02 -3.686454296112060547e-01 -7.019530236721038818e-02 -3.674932569265365601e-02 9.488102048635482788e-03
1.140500307083129883e-01 -1.249042674899101257e-01 2.308961451053619385e-01 1.082308441400527954e-01 -2.201146073639392853e-02 4.678365960717201233e-02 4.165814816951751709e-02 1.030055284500122070e-01 -2.119614779949188232e-01 -1.341494619846343994e-01 -2.819672822952270508e-01 1.941913925111293793e-02 9.959610551595687866e-02 -1.350039839744567871e-01 6.809944659471511841e-02 2.593250274658203125e-01 1.222661063075065613e-01 -5.926438421010971069e-02 1.796566247940063477e-01 2.639400660991668701e-01 5.709738284349441528e-02 1.147633343935012817e-01 -1.222220435738563538e-01 -9.822667390108108521e-02 -2.477845251560211182e-01 -5.704063549637794495e-02 5.030128359794616699e-01 1.195019632577896118e-01 -3.713691234588623047e-01 -8.085131645202636719e-02 1.145263109356164932e-02 1.027164235711097717e-01
-2.000620514154434204e-01 -1.834808354033157229e-04 -1.606877744197845459e-01 2.553931474685668945e-01 -9.914135932922363281e-02 -1.586103737354278564e-01 -2.025325298309326172e-01 -1.806996017694473267e-01 6.666030734777450562e-02 -3.010285459458827972e-02 -4.601379111409187317e-02 -9.061279892921447754e-02 1.824098229408264160e-01 1.205913648009300232e-01 1.119323000311851501e-01 -1.075899824500083923e-01 7.070943713188171387e-02 1.013335734605789185e-01 9.952799975872039795e-02 1.595978587865829468e-01 -2.871291339397430420e-01 9.389030933380126953e-02 -4.165857285261154175e-02 1.545600444078445435e-01 -5.099428892135620117e-01 -2.864302992820739746e-01 3.703369796276092529e-01 -6.757532805204391479e-02 -1.303330808877944946e-01 -2.100171707570552826e-02 -3.136685118079185486e-02 -5.415873229503631592e-02
-3.368287086486816406e-01 -9.432911127805709839e-02 7.236384600400924683e-02 3.819833695888519287e-01 7.362925261259078979e-02 -1.314359903335571289e-01 -2.648103535175323486e-01 -2.704558968544006348e-01 -3.167109191417694092e-02 8.397684246301651001e-02 -6.107879802584648132e-02 4.112454652786254883e-01 -2.080046199262142181e-02 -7.989314198493957520e-02 1.629534661769866943e-01 3.034995198249816895e-01 1.365759372711181641e-01 3.916072472929954529e-02 -1.126889586448669434e-01 -5.405018106102943420e-02 1.655407994985580444e-01 2.791201472282409668e-01 -1.255725324153900146e-01 1.400734037160873413e-01 -9.213196486234664917e-02 -8.415620028972625732e-02 1.596835255622863770e-01 1.167272478342056274e-01 -1.293431073427200317e-01 4.509359598159790039e-02 5.903476849198341370e-02 2.631858736276626587e-02
-1.160830142907798290e-03 -1.397062186151742935e-02 -7.407706580124795437e-04 9.151230007410049438e-02 -2.088456600904464722e-01 3.243245482444763184e-01 1.371935606002807617e-01 1.901354491710662842e-01 -1.112607568502426147e-01 1.241616010665893555e-01 3.983020782470703125e-02 2.298544719815254211e-02 3.147225826978683472e-02 -8.567941933870315552e-02 3.438696563243865967e-01 6.280149519443511963e-02 7.709573209285736084e-02 8.333961665630340576e-02 -1.346141099929809570e-01 2.177934050559997559e-01 2.203383892774581909e-01 3.834058642387390137e-01 -7.275965064764022827e-02 -5.711475852876901627e-03 -5.044668912887573242e-02 -2.543571591377258301e-01 4.018598198890686035e-01 -4.775655269622802734e-02 -1.202080175280570984e-01 -7.417381554841995239e-02 -3.098850548267364502e-01 -3.009233437478542328e-02
-7.449723780155181885e-02 3.124171197414398193e-01 -2.029203809797763824e-02 2.282654792070388794e-01 1.987289637327194214e-01 -1.256024539470672607e-01 5.208945274353027344e-02 1.046648249030113220e-01 1.764418184757232666e-02 3.534425050020217896e-02 -2.085863947868347168e-01 1.808714866638183594e-01 -2.980058453977108002e-02 1.852823346853256226e-01 4.110234603285789490e-02 3.198343515396118164e-01 9.562677890062332153e-02 -1.733192205429077148e-01 5.928234197199344635e-03 1.765250116586685181e-01 2.646489068865776062e-02 1.745797544717788696e-01 -9.096576273441314697e-02 6.006887555122375488e-02 -2.770310938358306885e-01 -9.015992283821105957e-02 3.955318033695220947e-01 -2.675489187240600586e-01 -2.763479053974151611e-01 2.884342893958091736e-02 -2.309539169073104858e-01 3.902311623096466064e-02
-4.617507755756378174e-02 1.557518392801284790e-01 1.947936415672302246e-01 1.852738857269287109e-01 1.460205912590026855e-01 1.163868904113769531e-01 1.173891425132751465e-01 -2.307229042053222656e-01 -1.577936112880706787e-01 9.727573394775390625e-02 -4.148631170392036438e-02 -1.212726011872291565e-01 -3.982353210449218750e-02 -7.646976411342620850e-02 2.437323331832885742e-01 1.232456266880035400e-01 -2.510410547256469727e-01 1.391986310482025146e-01 -7.083561271429061890e-02 1.500147283077239990e-01 -8.703576773405075073e-02 2.796731591224670410e-01 -3.345819711685180664e-01 -1.123211309313774109e-01 -4.424716532230377197e-01 -9.316190332174301147e-02 1.919989585876464844e-01 -2.658289074897766113e-01 -1.428056806325912476e-01 8.792512863874435425e-02 -7.842800021171569824e-02 1.008509099483489990e-02
-8.322928100824356079e-02 -1.202271282672882080e-01 6.066155433654785156e-02 1.649838238954544067e-01 -2.457623928785324097e-01 -2.225921601057052612e-01 1.048789918422698975e-01 2.544588744640350342e-01 3.513793647289276123e-01 8.867353200912475586e-02 -4.637821391224861145e-02 3.207229971885681152e-01 -1.151945814490318298e-01 1.187237054109573364e-01 1.019932795315980911e-02 -4.128754511475563049e-02 -1.557354070246219635e-02 1.682403087615966797e-01 8.969571441411972046e-02 2.110286802053451538e-01 -2.050054222345352173e-01 3.061482310295104980e-01 -9.181086719036102295e-02 -2.029857337474822998e-01 -3.240577876567840576e-01 1.268910896033048630e-02 8.784150332212448120e-02 -1.110924556851387024e-01 -2.500348687171936035e-01 -2.166427485644817352e-02 -1.421058624982833862e-01 -1.469005346298217773e-01
1.250619292259216309e-01 3.226930275559425354e-02 -1.835079491138458252e-01 7.270916551351547241e-02 -1.230461671948432922e-01 -3.289166986942291260e-01 1.214255914092063904e-01 -3.699484765529632568e-01 -1.092616915702819824e-01 -3.160601481795310974e-02 -1.858210116624832153e-01 6.782755255699157715e-02 1.247743070125579834e-01 2.548679709434509277e-01 1.575735211372375488e-01 1.154039502143859863e-01 -2.316318452358245850e-02 4.941894486546516418e-02 -9.453816711902618408e-02 1.765708178281784058e-01 9.316960722208023071e-02 2.250674962997436523e-01 2.368977069854736328e-01 -1.987509578466415405e-01 -6.183934956789016724e-02 -3.349697887897491455e-01 1.427728980779647827e-01 -1.237168237566947937e-01 -3.354379832744598389e-01 -8.883105218410491943e-02 -1.020024195313453674e-01 -1.345293521881103516e-01
-2.202635854482650757e-01 -2.944604456424713135e-01 -2.356766164302825928e-01 -2.070685476064682007e-02 -1.495088338851928711e-01 -2.129347324371337891e-01 -8.141000568866729736e-02 -9.885046631097793579e-02 -2.595004253089427948e-02 2.431702055037021637e-02 -1.294670104980468750e-01 2.661776542663574219e-01 4.189247265458106995e-02 2.045405060052871704e-01 1.209881678223609924e-01 1.376655697822570801e-01 2.494066357612609863e-01 2.298766821622848511e-01 -4.889295622706413269e-02 2.222582846879959106e-01 -7.737255841493606567e-02 8.928657323122024536e-02 -3.613821268081665039e-01 -2.238741070032119751e-01 -7.455591112375259399e-02 1.082844436168670654e-01 1.501857787370681763e-01 -2.246887423098087311e-02 -3.622396588325500488e-01 1.564746052026748657e-01 4.958016797900199890e-03 3.271388262510299683e-02
3.141764085739850998e-03 -4.135368168354034424e-01 -1.335904002189636230e-01 3.018238246440887451e-01 1.336726546287536621e-01 6.957879662513732910e-02 -1.479239016771316528e-01 -3.692555055022239685e-02 2.481647431850433350e-01 6.119498983025550842e-02 -1.997459679841995239e-01 2.317911386489868164e-01 1.424030661582946777e-01 -1.445567160844802856e-01 2.475838214159011841e-01 3.046686351299285889e-01 1.128768399357795715e-01 -4.898218065500259399e-02 8.280926197767257690e-02 6.664173677563667297e-03 -2.251147031784057617e-01 1.103092655539512634e-01 -3.596605733036994934e-02 -1.294204443693161011e-01 -1.409584097564220428e-02 1.849726028740406036e-02 1.906873881816864014e-01 -9.524971246719360352e-02 -3.512647449970245361e-01 3.155113011598587036e-02 -1.327066272497177124e-01 -1.700826287269592285e-01
-1.804413199424743652e-01 -5.850139260292053223e-02 -6.164693832397460938e-02 2.660951316356658936e-01 1.496553570032119751e-01 -2.117847502231597900e-01 -8.840617537498474121e-02 -1.134346798062324524e-01 2.211056649684906006e-01 4.091213271021842957e-02 -3.927943408489227295e-01 3.319838047027587891e-01 1.132385060191154480e-02 3.231368362903594971e-01 2.106474041938781738e-01 -1.237115338444709778e-01 8.944067358970642090e-02 -5.756023153662681580e-02 8.255365490913391113e-02 7.354400586336851120e-03 4.734558984637260437e-02 1.632643938064575195e-01 -3.953988477587699890e-02 4.720732197165489197e-02 -2.243554294109344482e-01 -1.375646144151687622e-01 2.790777087211608887e-01 2.697310745716094971e-01 -1.089651361107826233e-01 1.636681258678436279e-01 7.438210397958755493e-02 8.503865450620651245e-02
2.023158362135291100e-03 1.468559354543685913e-02 -8.284023962914943695e-03 1.219318434596061707e-01 -1.019023805856704712e-01 5.753482505679130554e-02 2.430914044380187988e-01 -6.301581859588623047e-02 -2.217494398355484009e-01 2.446951270103454590e-01 -2.423588186502456665e-01 4.235603511333465576e-01 3.662020564079284668e-01 2.804270088672637939e-01 8.169168233871459961e-02 3.628651797771453857e-02 -8.023519068956375122e-02 6.062835454940795898e-02 1.144959554076194763e-01 -1.090678423643112183e-01 -2.163086533546447754e-01 2.123471647500991821e-01 -1.167468875646591187e-01 -1.481839865446090698e-01 -1.375853717327117920e-01 -2.066475898027420044e-01 6.003469973802566528e-02 9.207858890295028687e-02 1.717362701892852783e-01 2.289765514433383942e-03 -1.636858433485031128e-01 -2.180991619825363159e-01
-4.715566337108612061e-02 -1.977467909455299377e-02 1.754322648048400879e-01 3.009708523750305176e-01 2.196865975856781006e-01 -3.087821044027805328e-02 -1.060212310403585434e-02 -3.020928427577018738e-02 -4.783174395561218262e-02 -8.139409869909286499e-02 -2.038502246141433716e-01 5.817399546504020691e-02 4.978001862764358521e-02 4.794505611062049866e-02 -1.047341376543045044e-01 3.965760767459869385e-02 8.910655230283737183e-02 4.241007864475250244e-01 1.112619638442993164e-01 1.641208119690418243e-02 1.273346394300460815e-01 3.298804461956024170e-01 -1.154393479228019714e-01 1.205767542123794556e-01 -2.664715051651000977e-01 -2.145552486181259155e-01 3.118342459201812744e-01 7.461104542016983032e-02 -1.956685930490493774e-01 -2.889287471771240234e-01 -2.082585841417312622e-01 -1.275835782289505005e-01
-7.634306699037551880e-02 -2.208533138036727905e-01 2.257862836122512817e-01 2.451428920030593872e-01 1.178522501140832901e-02 9.783956408500671387e-02 2.847318947315216064e-01 -6.118518114089965820e-02 1.134685985743999481e-02 1.138752177357673645e-01 -4.971091449260711670e-02 2.737351655960083008e-01 1.309531480073928833e-01 -4.338857159018516541e-02 3.011460602283477783e-01 4.154022037982940674e-02 -1.937738358974456787e-01 -6.912946701049804688e-02 -1.763174086809158325e-01 6.141365505754947662e-03 -1.122661866247653961e-02 1.185108125209808350e-01 -3.897681534290313721e-01 -5.761383846402168274e-02 -1.600394099950790405e-01 -5.987039953470230103e-02 3.189488351345062256e-01 -1.425417214632034302e-01 2.226300835609436035e-01 -2.175162881612777710e-01 -2.074943482875823975e-01 6.174295023083686829e-02
-1.686167418956756592e-01 3.776755183935165405e-02 1.241618394851684570e-01 -2.258992567658424377e-02 -9.379164129495620728e-02 -2.252573817968368530e-01 2.134538590908050537e-01 -3.644061088562011719e-01 1.737368106842041016e-01 1.637783199548721313e-01 -2.226547300815582275e-01 2.296430021524429321e-01 2.993874065577983856e-02 -9.667219966650009155e-02 1.534979939460754395e-01 -1.400763690471649170e-01 -1.944197416305541992e-01 3.103150129318237305e-01 8.889638632535934448e-02 2.327398210763931274e-01 -1.998256444931030273e-01 7.188098877668380737e-02 9.049794822931289673e-02 -2.491031400859355927e-02 -9.917194396257400513e-02 -2.439509779214859009e-01 3.340906798839569092e-01 1.185297742486000061e-01 -1.285566985607147217e-01 -2.018615901470184326e-01 -3.422687202692031860e-02 -6.916844751685857773e-03
7.715702988207340240e-03 2.239920198917388916e-01 -2.692227363586425781e-01 2.127093970775604248e-01 3.989164158701896667e-02 -4.319389909505844116e-02 -1.843391507863998413e-01 -5.280042067170143127e-03 -3.082299232482910156e-02 3.038984537124633789e-01 -4.042468499392271042e-03 1.670312136411666870e-01 4.911142587661743164e-02 2.775599062442779541e-01 1.721639037132263184e-01 -9.780213236808776855e-02 5.274241045117378235e-02 7.387191802263259888e-02 1.812669634819030762e-01 2.097610980272293091e-01 -1.550689488649368286e-01 2.763610482215881348e-01 -2.052406668663024902e-01 1.905739009380340576e-01 -2.439749687910079956e-01 -1.686269491910934448e-01 1.279925107955932617e-01 -1.059561222791671753e-01 -4.092230796813964844e-01 -5.681427568197250366e-02 5.173588916659355164e-02 -4.246249794960021973e-02
-9.940701723098754883e-02 -2.149971127510070801e-01 -1.225825250148773193e-01 1.635136753320693970e-01 7.415165752172470093e-02 1.916861161589622498e-02 1.618276834487915039e-01 -1.275783628225326538e-01 -1.031682863831520081e-01 1.540590543299913406e-02 1.198200657963752747e-01 4.241775572299957275e-01 5.435278639197349548e-02 7.351072132587432861e-02 -9.283524751663208008e-02 8.324619382619857788e-02 6.508874893188476562e-02 7.762908935546875000e-02 1.598941236734390259e-01 5.153004080057144165e-02 -1.636295318603515625e-01 3.926669657230377197e-01 -1.775336414575576782e-01 6.890843063592910767e-02 -1.448636054992675781e-01 4.051577299833297729e-02 3.620232641696929932e-01 -2.730099260807037354e-01 -1.120766028761863708e-01 1.483822762966156006e-01 -1.780001670122146606e-01 -2.730059623718261719e-01
-1.861279904842376709e-01 -1.250039339065551758e-01 5.195457860827445984e-02 1.901031136512756348e-01 -1.628962904214859009e-01 -2.391741126775741577e-01 1.121146902441978455e-01 8.901628851890563965e-02 3.119853138923645020e-01 8.881706744432449341e-02 -5.448323488235473633e-02 3.761801170185208321e-03 -4.925404116511344910e-02 9.462866187095642090e-02 -1.047429814934730530e-01 5.764759704470634460e-02 3.401266783475875854e-02 1.753342896699905396e-01 -6.455272436141967773e-02 1.113053709268569946e-01 -3.667828738689422607e-01 1.882673949003219604e-01 -7.275745738297700882e-03 -1.351305693387985229e-01 -3.921781480312347412e-01 -2.547789812088012695e-01 2.775956392288208008e-01 1.628377139568328857e-01 -1.524657905101776123e-01 -6.769923120737075806e-02 -2.195679396390914917e-01 -1.941780298948287964e-01
-1.584958285093307495e-01 -4.511969164013862610e-02 -7.469001412391662598e-02 1.210254430770874023e-01 -1.462020426988601685e-01 2.735010683536529541e-01 -2.353496402502059937e-01 -7.578666508197784424e-02 1.657293140888214111e-01 -5.851820483803749084e-02 -6.114253774285316467e-02 -1.213702261447906494e-01 3.449409008026123047e-01 -1.146202459931373596e-01 -2.047711238265037537e-02 2.578663527965545654e-01 -6.631195545196533203e-02 4.786872118711471558e-02 5.440952628850936890e-02 1.456964164972305298e-01 -3.196999728679656982e-01 3.044245839118957520e-01 7.096450030803680420e-02 -2.486933469772338867e-01 -7.635414600372314453e-02 -2.343349903821945190e-01 3.353811204433441162e-01 -1.008347198367118835e-01 -2.466223761439323425e-02 2.547724246978759766e-01 1.170561928302049637e-02 -7.226370275020599365e-02
4.563188552856445312e-02 6.274294853210449219e-02 2.280788570642471313e-01 1.302671283483505249e-01 -1.951923072338104248e-01 1.611903011798858643e-01 2.461135089397430420e-01 -9.852376580238342285e-02 -1.363871246576309204e-01 2.407531887292861938e-01 -4.395644366741180420e-02 3.290009200572967529e-01 9.209900349378585815e-02 9.387522190809249878e-02 4.617933183908462524e-03 1.560687273740768433e-01 -1.893568038940429688e-01 3.881542757153511047e-02 4.624082148075103760e-02 1.182414218783378601e-01 -1.676237434148788452e-01 2.217884361743927002e-01 -3.404936492443084717e-01 -1.650387048721313477e-01 -4.047725722193717957e-02 -7.314916234463453293e-03 3.168713748455047607e-01 -7.870616018772125244e-02 1.435509771108627319e-01 -2.082827836275100708e-01 -9.384051710367202759e-02 -3.273946642875671387e-01
-1.646604686975479126e-01 -7.978885620832443237e-02 2.194645442068576813e-02 -1.567103117704391479e-01 -8.678513020277023315e-02 -2.405654937028884888e-01 -2.236514985561370850e-01 1.445632576942443848e-01 1.099776402115821838e-01 -8.759726915741339326e-05 -1.079478487372398376e-01 2.348656505346298218e-01 2.139357775449752808e-01 6.397160142660140991e-02 -5.293123796582221985e-02 2.853368222713470459e-01 -2.153647318482398987e-02 -9.918253868818283081e-02 1.273990124464035034e-01 3.941735029220581055e-01 1.175613258965313435e-03 4.653626680374145508e-01 1.213313490152359009e-01 -1.297844648361206055e-01 -3.245599269866943359e-01 8.452962152659893036e-03 -1.228472292423248291e-01 -4.675210267305374146e-02 -1.030516922473907471e-01 -1.759192533791065216e-02 -1.239840835332870483e-01 1.146611198782920837e-01
-2.317029982805252075e-01 3.881180658936500549e-02 7.613573223352432251e-02 8.256619423627853394e-02 1.813834011554718018e-01 -8.435994386672973633e-02 2.132372185587882996e-02 6.313399970531463623e-02 -5.830558761954307556e-02 -2.032200992107391357e-01 -9.080159664154052734e-02 2.244687825441360474e-01 5.829642340540885925e-02 1.096691936254501343e-01 1.583596691489219666e-03 3.875099718570709229e-01 1.254836022853851318e-01 -7.629410177469253540e-02 1.821186691522598267e-01 2.852971553802490234e-01 9.346366859972476959e-04 1.080208048224449158e-01 3.306698799133300781e-02 -5.166947096586227417e-02 -2.223559319972991943e-01 -2.513090707361698151e-02 4.209295511245727539e-01 -7.533192634582519531e-02 -3.820562362670898438e-01 1.750311702489852905e-01 -2.378849387168884277e-01 3.363980725407600403e-02
9.506694972515106201e-02 -4.973103106021881104e-02 5.144333094358444214e-02 -1.479654014110565186e-01 7.078013569116592407e-02 -4.022061452269554138e-02 1.303089857101440430e-01 -1.193536221981048584e-01 -4.371972382068634033e-02 1.397395431995391846e-01 -2.452615648508071899e-02 -3.025363944470882416e-02 1.503496617078781128e-01 -1.230303496122360229e-01 3.160071671009063721e-01 2.196892797946929932e-01 -2.480896115303039551e-01 2.128214091062545776e-01 1.278654485940933228e-01 3.096411824226379395e-01 2.974348068237304688e-01 3.092259168624877930e-01 -2.860491909086704254e-02 -6.412552297115325928e-02 -2.497419118881225586e-01 -2.105595469474792480e-01 3.303314447402954102e-01 2.113795280456542969e-01 -7.537373341619968414e-03 1.563317701220512390e-02 -2.180361449718475342e-01 -2.899334207177162170e-02
-2.881219685077667236e-01 8.320081979036331177e-02 -2.596934735774993896e-01 2.659485340118408203e-01 7.233362644910812378e-02 1.006405055522918701e-01 2.444934844970703125e-01 -8.071533590555191040e-02 -3.151825442910194397e-02 2.513843774795532227e-01 -4.870218038558959961e-02 3.190637230873107910e-01 9.334449470043182373e-02 -5.249633267521858215e-02 5.660821218043565750e-03 1.547559648752212524e-01 -6.519949436187744141e-02 -1.552925072610378265e-02 -1.520683914422988892e-01 2.635296881198883057e-01 1.128404960036277771e-01 -1.245813369750976562e-01 -1.590754985809326172e-01 -2.061256915330886841e-01 -3.714261054992675781e-01 4.266953095793724060e-02 2.795109748840332031e-01 -2.610387802124023438e-01 3.484132932499051094e-03 -1.477075368165969849e-02 -6.506089866161346436e-02 -5.300670489668846130e-02
-1.533239185810089111e-01 -6.959982961416244507e-02 3.841320872306823730e-01 5.307325348258018494e-02 -1.411236524581909180e-01 -4.342418164014816284e-02 1.862102001905441284e-01 -6.107409670948982239e-02 -1.835882961750030518e-01 2.335207611322402954e-01 3.032790683209896088e-02 2.024627625942230225e-01 2.643443346023559570e-01 1.549557149410247803e-01 3.404245078563690186e-01 1.230155006051063538e-01 -1.470570266246795654e-01 2.134188562631607056e-01 5.562287196516990662e-02 4.525947198271751404e-02 -1.370392739772796631e-01 1.738200783729553223e-01 -1.107791364192962646e-01 -3.102185428142547607e-01 -4.933828860521316528e-02 2.726038452237844467e-03 2.029487937688827515e-01 -5.610596016049385071e-02 1.013496145606040955e-01 7.603751868009567261e-02 -3.115169703960418701e-02 -3.352477848529815674e-01
6.342883408069610596e-02 1.979203075170516968e-01 -2.022576034069061279e-01 3.581809103488922119e-01 -9.527129679918289185e-02 1.869450658559799194e-01 -1.177092269062995911e-01 4.035223647952079773e-02 -1.469408422708511353e-01 4.430086165666580200e-02 -4.223934412002563477e-01 2.064052969217300415e-01 7.151704281568527222e-02 3.723488748073577881e-02 2.108992785215377808e-01 -2.363274106755852699e-03 1.303042322397232056e-01 -1.175694838166236877e-01 1.998863667249679565e-01 -5.110494326800107956e-03 -3.118989057838916779e-02 2.928848862648010254e-01 -1.010249257087707520e-01 -2.219626158475875854e-01 -1.512321233749389648e-01 -4.734282847493886948e-03 1.160161569714546204e-01 1.153128296136856079e-01 -2.773182690143585205e-01 2.911323904991149902e-01 -5.729608610272407532e-02 -3.046510741114616394e-02
-5.301284417510032654e-02 -5.334709212183952332e-02 5.275337025523185730e-02 1.811567842960357666e-01 4.925824701786041260e-02 -3.385305702686309814e-01 6.003475282341241837e-03 -3.383686542510986328e-01 -5.736791715025901794e-02 1.365237832069396973e-01 -6.388845294713973999e-02 3.622797429561614990e-01 2.870416939258575439e-01 3.636532649397850037e-02 -6.154073402285575867e-02 -1.410547527484595776e-03 -2.231682464480400085e-02 2.454233169555664062e-02 7.880745828151702881e-02 2.417243868112564087e-01 -1.248397678136825562e-01 2.084875404834747314e-01 -1.844412386417388916e-01 -5.771708860993385315e-02 -1.380809247493743896e-01 7.623013854026794434e-02 -4.841791093349456787e-02 -3.227905631065368652e-01 -3.531825244426727295e-01 -1.954911947250366211e-01 -6.236670166254043579e-02 1.483855992555618286e-01
6.111383810639381409e-02 -6.735128164291381836e-02 5.390404537320137024e-02 3.998252749443054199e-01 -2.634692192077636719e-01 -4.714642465114593506e-02 1.192538291215896606e-01 1.873566508293151855e-01 1.323388218879699707e-01 2.501662075519561768e-01 1.742483377456665039e-01 3.232710957527160645e-01 1.817803382873535156e-01 -1.116333603858947754e-01 -4.755710437893867493e-02 -1.492025405168533325e-01 -2.679266929626464844e-01 -1.013845354318618774e-01 2.122942060232162476e-01 2.261500954627990723e-01 2.126214466989040375e-02 1.518090218305587769e-01 -5.457449331879615784e-02 -1.995876878499984741e-01 -2.177707254886627197e-01 -1.144103482365608215e-01 2.048611491918563843e-01 -1.406430602073669434e-01 -2.184178680181503296e-01 -7.460075616836547852e-02 4.627034813165664673e-02 -2.728726342320442200e-02
1.225989237427711487e-01 -1.503266394138336182e-01 1.642513722181320190e-01 1.839579492807388306e-01 -2.612121999263763428e-01 -1.332801282405853271e-01 -5.750604346394538879e-02 1.160621494054794312e-01 1.347437947988510132e-01 9.984055161476135254e-02 1.882399469614028931e-01 4.069725871086120605e-01 9.337487816810607910e-02 2.340555377304553986e-02 -2.140756510198116302e-02 -1.205796971917152405e-01 -1.350578069686889648e-01 1.272529214620590210e-01 8.444597572088241577e-02 1.209294348955154419e-01 -1.193848922848701477e-01 1.314070820808410645e-01 -3.357055038213729858e-02 -4.106784164905548096e-01 -3.377234041690826416e-01 -2.106079608201980591e-01 2.314556390047073364e-01 2.714107045903801918e-03 -2.080619484186172485e-01 -8.095362782478332520e-02 1.548584103584289551e-01 4.495158419013023376e-02
-3.086996972560882568e-01 -2.548997700214385986e-01 -2.885464578866958618e-02 4.157475754618644714e-02 7.436175644397735596e-02 -1.114595606923103333e-01 1.103652119636535645e-01 -1.074833869934082031e-01 -1.602350324392318726e-01 6.179062649607658386e-02 1.901144832372665405e-01 4.574066698551177979e-01 1.196838766336441040e-01 -1.809575855731964111e-01 2.594381868839263916e-01 1.006269752979278564e-01 -3.389351367950439453e-01 8.705685287714004517e-02 2.073962390422821045e-01 -1.860545761883258820e-02 -7.389936596155166626e-02 2.573140859603881836e-01 -1.563345789909362793e-01 -1.420458704233169556e-01 -8.711384236812591553e-02 -2.740831077098846436e-01 3.968059271574020386e-02 -1.154124885797500610e-01 9.217055886983871460e-02 -5.434568598866462708e-02 -3.013728000223636627e-02 6.368312984704971313e-02
-1.854528486728668213e-01 -1.565424352884292603e-01 4.635443910956382751e-02 9.319952130317687988e-02 -1.004283204674720764e-01 9.123808890581130981e-02 4.042762517929077148e-02 7.498311996459960938e-02 -1.511955857276916504e-01 -9.537559002637863159e-02 -3.754274249076843262e-01 1.058160662651062012e-01 6.163896620273590088e-02 -6.429921090602874756e-02 8.279170840978622437e-02 2.878895699977874756e-01 7.873662561178207397e-02 4.836706072092056274e-02 2.740719541907310486e-02 8.574207127094268799e-02 6.620759516954421997e-02 -2.327074995264410973e-03 -1.080969423055648804e-01 -2.579359412193298340e-01 -4.058258831501007080e-01 -1.779850721359252930e-01 1.013909131288528442e-01 -1.338710933923721313e-01 -2.804172039031982422e-01 -3.638647198677062988e-01 2.869551479816436768e-01 -7.507100701332092285e-02
-3.821276426315307617e-01 -1.910805404186248779e-01 1.412933468818664551e-01 -4.599125310778617859e-02 2.239620238542556763e-01 -7.647296041250228882e-02 9.589094668626785278e-02 -5.260658636689186096e-02 9.617161005735397339e-02 8.694589138031005859e-02 -6.146699562668800354e-02 2.309537082910537720e-01 2.789113819599151611e-01 -7.162352651357650757e-02 1.913117244839668274e-02 1.765019893646240234e-01 2.543558180332183838e-02 -1.648653298616409302e-01 8.893220126628875732e-02 5.489071458578109741e-02 -3.125661518424749374e-03 3.261917233467102051e-01 2.172156274318695068e-01 -1.383656859397888184e-01 -1.316551268100738525e-01 8.289960026741027832e-02 3.175122141838073730e-01 -3.691326826810836792e-02 -2.734323740005493164e-01 -1.860842406749725342e-01 9.737886488437652588e-02 2.868904769420623779e-01
2.443189471960067749e-01 -7.092097401618957520e-02 1.978495717048645020e-01 -1.607652604579925537e-01 -2.323086746037006378e-02 -1.845557391643524170e-01 2.887782081961631775e-02 -7.727460563182830811e-02 9.852079674601554871e-03 -1.803542673587799072e-01 -3.545211851596832275e-01 3.229150176048278809e-01 2.324065864086151123e-01 7.738272100687026978e-02 -7.568578422069549561e-02 1.268811523914337158e-01 -1.201706659048795700e-02 1.963990777730941772e-01 5.429482832551002502e-02 2.597135603427886963e-01 1.547408872283995152e-03 4.056296646595001221e-01 1.412876695394515991e-01 -1.189925149083137512e-01 -2.869307994842529297e-01 4.949482157826423645e-02 2.203173637390136719e-01 -4.858616739511489868e-02 -1.509253233671188354e-01 1.150278970599174500e-01 -6.552727520465850830e-02 2.668850310146808624e-02
1.986564844846725464e-01 -4.677799716591835022e-02 -1.289608776569366455e-01 1.777559220790863037e-01 -1.620559543371200562e-01 1.235171128064393997e-02 4.235994443297386169e-02 -2.029226161539554596e-02 -1.397805521264672279e-03 2.860865890979766846e-01 -1.874969340860843658e-02 -1.233175247907638550e-01 1.245552375912666321e-01 -2.815907076001167297e-02 1.238735690712928772e-01 2.595651745796203613e-01 -2.083874195814132690e-01 7.795006036758422852e-02 8.213214576244354248e-02 2.100540548563003540e-01 5.270745977759361267e-02 3.004187345504760742e-01 -1.022301018238067627e-01 5.060895346105098724e-03 3.181926533579826355e-02 -4.167622923851013184e-01 3.726348876953125000e-01 -8.225153386592864990e-02 1.956469863653182983e-01 4.890103638172149658e-02 -3.466789126396179199e-01 3.178859362378716469e-03
-7.143830507993698120e-02 -1.188411377370357513e-02 -1.054411008954048157e-01 1.743217855691909790e-01 -2.953934669494628906e-01 -3.556152284145355225e-01 -7.184033095836639404e-02 2.996070124208927155e-02 -9.528734534978866577e-02 1.689071804285049438e-01 -1.137667428702116013e-02 1.899802535772323608e-01 2.595394849777221680e-01 -2.278886437416076660e-01 2.070656605064868927e-02 7.134443521499633789e-02 -3.007623553276062012e-01 -7.697785645723342896e-02 -2.622275054454803467e-02 2.036142796277999878e-01 -1.100693196058273315e-01 2.593518793582916260e-01 -1.097943782806396484e-01 -1.859427802264690399e-02 -3.227427601814270020e-01 1.250552684068679810e-01 1.475268453359603882e-01 7.674844563007354736e-02 -3.043552041053771973e-01 -2.264583110809326172e-01 -6.480304896831512451e-02 -9.458748996257781982e-02
2.803695620968937874e-03 -4.819549620151519775e-02 2.043140977621078491e-01 2.745101451873779297e-01 -2.348810285329818726e-01 -5.860895290970802307e-02 2.413729962427169085e-04 -3.262185677886009216e-02 2.347352914512157440e-02 8.739960938692092896e-02 1.968452632427215576e-01 3.564086258411407471e-01 1.233018562197685242e-01 -1.585002392530441284e-01 -7.657582312822341919e-02 -3.291233628988265991e-02 -3.484855592250823975e-01 1.508974134922027588e-01 -1.406362373381853104e-02 9.758254140615463257e-02 -1.955022364854812622e-01 1.065042167901992798e-01 1.958730369806289673e-01 -3.552064597606658936e-01 -2.368182390928268433e-01 -2.474882304668426514e-01 1.191388070583343506e-01 -2.399709820747375488e-02 -2.777896523475646973e-01 -1.113355979323387146e-01 8.975437283515930176e-02 -4.367058724164962769e-02
-2.115288525819778442e-01 1.158937662839889526e-01 -5.719383433461189270e-02 1.777452230453491211e-01 5.326589569449424744e-02 -4.945302847772836685e-03 -1.367400139570236206e-01 4.267345666885375977e-01 -1.211648583412170410e-01 -7.416951656341552734e-02 -8.769472129642963409e-03 1.153097152709960938e-01 1.572660505771636963e-01 1.484560072422027588e-01 2.668305933475494385e-01 1.380778998136520386e-01 -2.352325767278671265e-01 -2.668243348598480225e-01 -1.168073490262031555e-01 1.928241848945617676e-01 5.497780628502368927e-03 9.827160835266113281e-02 -1.614471226930618286e-01 -2.395333051681518555e-01 -1.326454151421785355e-02 -2.254062294960021973e-01 2.577043473720550537e-01 -3.535765409469604492e-02 -1.375264972448348999e-01 8.463602513074874878e-02 -3.426105082035064697e-01 1.088435202836990356e-02
-2.121766060590744019e-01 2.517211018130183220e-03 -2.114140242338180542e-01 3.027511835098266602e-01 1.020121574401855469e-01 -2.783443778753280640e-03 -2.601930312812328339e-02 -6.217869371175765991e-02 -6.707177311182022095e-02 3.096474893391132355e-02 1.354400813579559326e-01 -1.502530723810195923e-01 1.172995343804359436e-01 -1.089256033301353455e-01 1.149378791451454163e-01 -1.802186667919158936e-01 -6.353630684316158295e-03 -2.480002306401729584e-02 6.906482577323913574e-02 4.354228079319000244e-02 -8.122533559799194336e-02 1.120135337114334106e-01 1.690340936183929443e-01 -1.349526345729827881e-01 -3.382491171360015869e-01 -5.078275501728057861e-02 4.861490428447723389e-01 -3.107346296310424805e-01 -3.582173287868499756e-01 1.505347937345504761e-01 -1.081054136157035828e-01 -1.289010327309370041e-02
-1.156811788678169250e-01 -3.115847706794738770e-01 1.494550108909606934e-01 -2.150963693857192993e-01 1.493122577667236328e-01 -1.363503783941268921e-01 -2.196785807609558105e-01 -3.143412526696920395e-03 -7.888583466410636902e-03 1.477226018905639648e-01 -2.552568018436431885e-01 2.126978188753128052e-01 2.001366913318634033e-01 2.113358825445175171e-01 1.447153240442276001e-01 -9.419411071576178074e-04 -6.941734254360198975e-02 -1.506318747997283936e-01 2.332687675952911377e-01 -1.696366071701049805e-01 1.179061010479927063e-01 2.820513844490051270e-01 -2.049542367458343506e-01 -1.847375184297561646e-02 -3.305772244930267334e-01 -6.891008466482162476e-02 2.664571702480316162e-01 6.405197083950042725e-02 -1.991950571537017822e-01 2.563746459782123566e-02 -1.316881477832794189e-01 2.285302802920341492e-02
-1.306839138269424438e-01 -6.475560367107391357e-02 9.192491322755813599e-02 2.653090953826904297e-01 -6.555354595184326172e-02 7.382886111736297607e-02 2.951939702033996582e-01 -2.343499362468719482e-01 -1.312795579433441162e-01 2.117447368800640106e-02 3.449826687574386597e-02 1.205874755978584290e-01 3.466486036777496338e-01 1.524715125560760498e-01 3.241681456565856934e-01 1.210300251841545105e-01 2.848862111568450928e-02 -1.567779481410980225e-01 -1.564444415271282196e-02 3.345118835568428040e-02 -1.758524179458618164e-01 1.967795193195343018e-01 -1.110945865511894226e-01 -9.597004950046539307e-02 -1.543823331594467163e-01 -1.043474003672599792e-01 2.685118615627288818e-01 -4.415253177285194397e-02 2.863754034042358398e-01 -6.717689335346221924e-02 -3.718503713607788086e-01 1.417822903022170067e-03
7.988891447894275188e-04 -8.710288256406784058e-02 -1.726963222026824951e-01 3.817833662033081055e-01 -2.278399765491485596e-01 -3.633356690406799316e-01 -2.772043272852897644e-02 1.131963208317756653e-01 -1.546251177787780762e-01 8.749138563871383667e-02 8.787811547517776489e-02 6.432652473449707031e-02 1.727952212095260620e-01 -3.932447731494903564e-02 5.930877104401588440e-02 3.930582851171493530e-02 -2.762937247753143311e-01 7.529539614915847778e-02 2.552106510847806931e-03 2.895038127899169922e-01 -2.359537482261657715e-01 3.383925557136535645e-01 -5.979993380606174469e-03 -2.459079027175903320e-03 -3.087787032127380371e-01 -9.047068655490875244e-02 3.907411172986030579e-02 -1.335710193961858749e-02 -2.530170977115631104e-01 -1.713199168443679810e-01 -8.457920514047145844e-03 -6.860541552305221558e-02
-4.975683987140655518e-02 -2.185343056917190552e-01 1.068965792655944824e-01 1.629021167755126953e-01 -1.290658712387084961e-01 -4.791732504963874817e-02 3.048129379749298096e-01 -7.200189679861068726e-02 9.417384117841720581e-02 8.524106442928314209e-02 -9.421139955520629883e-02 -1.051811426877975464e-01 6.190396100282669067e-02 1.010625343769788742e-02 2.880958616733551025e-01 -1.045923959463834763e-02 -9.468843042850494385e-02 -7.592808455228805542e-02 2.310534566640853882e-02 2.040931135416030884e-01 5.174994841217994690e-02 2.223136425018310547e-01 -1.798919774591922760e-02 5.398843809962272644e-02 -1.477616429328918457e-01 8.787870407104492188e-02 4.083946347236633301e-01 2.227666825056076050e-01 -3.049606084823608398e-01 1.252244263887405396e-01 -4.489794075489044189e-01 -5.609507113695144653e-02
1.545964740216732025e-02 -2.634354829788208008e-01 -2.047179788351058960e-01 1.446734368801116943e-01 2.698808349668979645e-02 -2.099839299917221069e-01 -4.684843122959136963e-02 -1.999564170837402344e-01 -1.534810513257980347e-01 4.222061857581138611e-02 -6.968531757593154907e-02 3.017167747020721436e-01 -9.496278315782546997e-02 -3.062911629676818848e-01 2.169135212898254395e-01 2.279972285032272339e-01 -2.277260087430477142e-02 -7.998625934123992920e-02 -7.256185263395309448e-02 -8.376919478178024292e-02 4.162313044071197510e-02 7.960802316665649414e-02 -1.615312993526458740e-01 -2.378268092870712280e-01 -5.597163736820220947e-02 -2.726183831691741943e-01 4.381341934204101562e-01 1.378005295991897583e-01 -1.395374685525894165e-01 1.138429641723632812e-01 -7.594790309667587280e-02 1.445807218551635742e-01
-1.378732621669769287e-01 1.864657700061798096e-01 -1.816975325345993042e-01 3.232622519135475159e-02 9.082865901291370392e-03 -3.351651430130004883e-01 5.898164585232734680e-02 -1.877124905586242676e-01 1.210848093032836914e-01 3.090235590934753418e-01 -3.093463480472564697e-01 1.339886188507080078e-01 -5.800751969218254089e-02 1.669706851243972778e-01 1.231244355440139771e-01 -6.546644866466522217e-02 -2.648749351501464844e-01 -5.141421034932136536e-02 -2.184930816292762756e-02 2.319848388433456421e-01 3.203120455145835876e-02 2.681898474693298340e-01 5.548281595110893250e-02 -3.685364723205566406e-01 -2.643757164478302002e-01 -3.547685593366622925e-02 1.520460993051528931e-01 -1.310165412724018097e-02 -2.180184572935104370e-01 -5.584210902452468872e-02 4.215362295508384705e-02 2.681181579828262329e-02
3.746361285448074341e-02 -2.256375402212142944e-01 -1.019941642880439758e-02 9.818390756845474243e-02 -1.050732359290122986e-01 -1.046771928668022156e-01 1.827235370874404907e-01 6.469193100929260254e-02 -1.698434948921203613e-01 2.763053774833679199e-01 -1.514085382223129272e-01 1.410055160522460938e-01 -5.336584150791168213e-02 -2.377030253410339355e-02 1.424161940813064575e-01 1.984469443559646606e-01 -1.572226732969284058e-01 -2.003706395626068115e-01 -2.369682863354682922e-02 2.029256075620651245e-01 6.396945565938949585e-02 4.981197416782379150e-02 2.600184381008148193e-01 -4.429262578487396240e-01 -4.470311105251312256e-02 -2.921900451183319092e-01 9.294705092906951904e-02 -2.772992849349975586e-01 -2.227949351072311401e-01 -1.335515230894088745e-01 -2.180222421884536743e-01 4.904241859912872314e-02
-1.999752372503280640e-01 -5.567732825875282288e-02 -2.088694870471954346e-01 3.411946296691894531e-01 7.848320901393890381e-02 -1.508805453777313232e-01 -1.461683362722396851e-01 -3.517254292964935303e-01 -9.603825956583023071e-02 -9.749749675393104553e-03 -7.629366219043731689e-02 2.761772274971008301e-01 -4.397824779152870178e-02 1.559365391731262207e-01 3.817248940467834473e-01 2.397417724132537842e-01 -6.264398247003555298e-02 1.389962732791900635e-01 -1.900212839245796204e-02 5.896095186471939087e-02 3.279941082000732422e-01 1.611683219671249390e-01 -2.169459015130996704e-01 -2.138995826244354248e-01 -5.731035768985748291e-02 -6.341543793678283691e-02 2.331908792257308960e-02 1.435014307498931885e-01 -8.897642046213150024e-02 -9.139476716518402100e-02 -6.135579943656921387e-02 -9.138086810708045959e-03
-2.838738560676574707e-01 -2.911559678614139557e-02 1.333036692813038826e-03 3.254904150962829590e-01 -8.708708733320236206e-02 2.744490839540958405e-02 8.605100214481353760e-02 -2.993359863758087158e-01 -1.573217958211898804e-01 1.356477886438369751e-01 1.835397630929946899e-01 2.831239104270935059e-01 -9.005375951528549194e-02 -8.312235586345195770e-03 6.118667870759963989e-02 2.305314242839813232e-01 4.616557061672210693e-02 6.962016969919204712e-02 3.784201666712760925e-02 -1.661382801830768585e-02 -1.615117788314819336e-01 3.101623058319091797e-01 -3.689297139644622803e-01 -1.765479333698749542e-02 -5.781524628400802612e-02 9.001857042312622070e-02 1.606994122266769409e-01 -1.440712958574295044e-01 -8.980800956487655640e-02 8.191131986677646637e-03 -3.220327496528625488e-01 -2.189881950616836548e-01
-2.780755162239074707e-01 1.288828905671834946e-02 -2.550892233848571777e-01 -3.603689372539520264e-02 -1.393820345401763916e-01 1.750503107905387878e-02 2.166326045989990234e-01 -3.531851619482040405e-02 9.741715341806411743e-02 -1.286192983388900757e-01 9.936995804309844971e-02 2.336751967668533325e-01 -3.941334784030914307e-02 1.042217700160108507e-04 2.278461307287216187e-01 1.262030601501464844e-01 8.864223957061767578e-02 -2.509161829948425293e-01 -7.062894105911254883e-02 2.246172130107879639e-01 1.064322218298912048e-01 2.601561546325683594e-01 3.229268193244934082e-01 -2.088932543992996216e-01 -8.120074868202209473e-02 -3.193050324916839600e-01 1.964289993047714233e-01 -1.768976449966430664e-01 -2.943023443222045898e-01 -4.020855948328971863e-02 -6.815474480390548706e-02 -6.192626431584358215e-02
-1.205285787582397461e-01 -1.190061569213867188e-01 -3.854256868362426758e-02 1.070181652903556824e-01 -1.370159536600112915e-01 3.124081492424011230e-01 -1.645981967449188232e-01 -1.208308860659599304e-01 -2.145970910787582397e-01 1.202287301421165466e-01 1.049153953790664673e-01 1.793417632579803467e-01 1.255920827388763428e-01 -1.687647402286529541e-01 3.908987045288085938e-01 3.234175592660903931e-02 -2.031188756227493286e-01 -1.177433729171752930e-01 2.524479031562805176e-01 1.965391263365745544e-02 -6.209691241383552551e-02 4.110766202211380005e-02 -1.305852551013231277e-02 1.002232655882835388e-01 -3.127318024635314941e-01 -2.371331453323364258e-01 3.160748779773712158e-01 -1.039874106645584106e-01 -2.512256801128387451e-01 -1.712687760591506958e-01 7.437973469495773315e-02 2.826865203678607941e-02
-2.705097571015357971e-02 2.123558819293975830e-01 -5.832295119762420654e-02 1.162792667746543884e-01 -2.827041745185852051e-01 -3.161146640777587891e-01 3.833622857928276062e-02 -2.072434723377227783e-01 1.743051037192344666e-02 2.959534823894500732e-01 -7.191944122314453125e-02 1.520239412784576416e-01 2.503416538238525391e-01 4.136510938405990601e-02 6.647874414920806885e-02 1.963579282164573669e-02 -4.575458168983459473e-02 -1.389225125312805176e-01 -1.620196849107742310e-01 3.044868707656860352e-01 2.039429731667041779e-02 2.201406359672546387e-01 4.293339326977729797e-02 -2.663415372371673584e-01 -2.263672798871994019e-01 -3.768993541598320007e-02 -5.399675294756889343e-02 2.230565063655376434e-02 -3.402693271636962891e-01 -2.947301864624023438e-01 -8.284472674131393433e-02 3.931855782866477966e-03
-6.799232959747314453e-02 -6.679829210042953491e-02 3.469354808330535889e-01 1.290400028228759766e-01 6.744039058685302734e-02 -1.056736111640930176e-01 1.358928065747022629e-02 -9.734894335269927979e-02 -2.824414893984794617e-02 2.681744471192359924e-02 7.650187704712152481e-03 -2.471817284822463989e-01 1.457367539405822754e-01 3.968508914113044739e-02 -7.987524569034576416e-02 2.497728317975997925e-01 6.529825739562511444e-03 1.011709421873092651e-01 -6.252283602952957153e-02 2.471945434808731079e-01 -6.036341935396194458e-02 3.210352659225463867e-01 2.845116890966892242e-02 -4.202760159969329834e-01 -1.872609406709671021e-01 -1.698082685470581055e-01 4.235434532165527344e-01 -1.398372203111648560e-01 -1.014020517468452454e-01 1.460848897695541382e-01 -6.757720559835433960e-02 1.256660819053649902e-01
4.920430108904838562e-02 -1.721516251564025879e-01 -1.325895190238952637e-01 -6.414681673049926758e-02 2.074509114027023315e-02 -3.276115059852600098e-01 -7.855383306741714478e-02 -1.729128658771514893e-01 1.500010192394256592e-01 -1.902621686458587646e-01 -3.139402866363525391e-01 1.970479488372802734e-01 -3.922072052955627441e-02 2.426488697528839111e-01 -7.702374830842018127e-03 3.307672441005706787e-01 -7.644465565681457520e-02 1.094122752547264099e-01 5.760268494486808777e-02 1.180318966507911682e-01 -1.157508864998817444e-01 2.813393175601959229e-01 -7.995029538869857788e-02 -1.628478914499282837e-01 -1.050537675619125366e-01 -5.383871495723724365e-02 2.338975220918655396e-01 1.426867395639419556e-01 -3.477734327316284180e-01 2.371273934841156006e-01 -9.858543425798416138e-02 5.097457673400640488e-03
-3.709617257118225098e-01 -7.763284444808959961e-02 4.458439722657203674e-02 1.916687339544296265e-01 -1.062859520316123962e-01 -4.349229857325553894e-02 -1.600933969020843506e-01 2.276123734191060066e-03 1.531692892313003540e-01 2.925837971270084381e-02 -3.556789830327033997e-02 3.518552184104919434e-01 1.588430553674697876e-01 3.193506002426147461e-01 3.695971146225929260e-02 6.218301132321357727e-02 1.165923550724983215e-01 5.481195822358131409e-02 1.380749791860580444e-01 1.146565470844507217e-02 1.389252245426177979e-01 2.179667353630065918e-01 1.673818826675415039e-01 2.303769253194332123e-02 -3.230739012360572815e-02 -1.776122897863388062e-01 3.295169174671173096e-01 -8.148329652613028884e-05 -9.049769490957260132e-03 3.491062819957733154e-01 -3.196920752525329590e-01 -2.229076623916625977e-02
-1.811942160129547119e-01 -6.682197749614715576e-02 -1.160102616995573044e-02 3.676278889179229736e-01 -3.418488800525665283e-02 -8.881268650293350220e-02 3.386642634868621826e-01 -4.336077347397804260e-02 -6.706989556550979614e-02 1.418336294591426849e-02 1.279542744159698486e-01 3.000313639640808105e-01 1.267130076885223389e-01 8.677645027637481689e-02 -2.217770367860794067e-02 2.031918168067932129e-01 -1.980942934751510620e-01 1.331645995378494263e-01 -9.667327255010604858e-02 2.577098608016967773e-01 -1.628597229719161987e-01 2.288740426301956177e-01 -3.632023632526397705e-01 1.281472444534301758e-01 -3.724378347396850586e-02 -4.644655808806419373e-02 3.903266191482543945e-01 7.428165525197982788e-02 -9.551580063998699188e-03 -2.712941914796829224e-02 5.421476811170578003e-02 1.306870765984058380e-02
-2.404290586709976196e-01 3.349038772284984589e-03 2.009633034467697144e-01 8.320318534970283508e-03 -1.387974172830581665e-01 5.618898570537567139e-02 2.303297072649002075e-01 -1.705780327320098877e-01 -2.741691172122955322e-01 2.612726949155330658e-02 -1.605151742696762085e-01 3.083801865577697754e-01 4.328819513320922852e-01 3.154721558094024658e-01 1.039444580674171448e-01 7.507345080375671387e-02 -1.015340611338615417e-01 8.969588577747344971e-02 1.332383453845977783e-01 -3.284580633044242859e-02 -2.271824777126312256e-01 1.276725083589553833e-01 -9.797317534685134888e-02 -2.357070744037628174e-01 -1.219569221138954163e-01 -2.012793570756912231e-01 5.759242177009582520e-02 3.918688371777534485e-02 9.573607891798019409e-02 -9.670580178499221802e-02 -1.619203835725784302e-01 -1.478596925735473633e-01
-9.369587898254394531e-02 -1.871605217456817627e-01 1.070711538195610046e-01 2.520553469657897949e-01 -1.821484863758087158e-01 -2.434652745723724365e-01 -5.579135566949844360e-02 -9.493251889944076538e-02 3.936093449592590332e-01 1.029408350586891174e-01 -1.060559153556823730e-01 -2.371543832123279572e-02 1.642338931560516357e-01 -2.493338286876678467e-02 2.539726793766021729e-01 4.448062554001808167e-02 -6.220221146941184998e-02 5.209097266197204590e-02 1.637964397668838501e-01 1.282563316635787487e-04 -2.081580460071563721e-01 9.248786419630050659e-02 1.310113817453384399e-02 4.834217019379138947e-03 -4.086703956127166748e-01 -3.190336823463439941e-01 1.462838053703308105e-01 2.310924464836716652e-03 -4.954452440142631531e-02 -1.694457381963729858e-01 -2.706557512283325195e-01 -1.584202498197555542e-01
-1.828483492136001587e-01 1.226487755775451660e-01 -1.676085405051708221e-02 4.846887588500976562e-01 -9.467530995607376099e-02 1.778752356767654419e-01 -8.278452605009078979e-02 -1.513879597187042236e-01 -1.821315474808216095e-02 2.446900866925716400e-02 -3.334069252014160156e-02 1.420944929122924805e-01 1.364452540874481201e-01 -1.225602347403764725e-02 8.216349780559539795e-02 8.630202710628509521e-02 2.259179949760437012e-01 4.607539251446723938e-02 2.953967452049255371e-01 1.276318281888961792e-01 -1.580718457698822021e-01 7.318268716335296631e-02 -1.998653709888458252e-01 -1.787733584642410278e-01 1.596911810338497162e-02 -3.788674771785736084e-01 2.992937224917113781e-04 -5.110819637775421143e-02 -2.582923173904418945e-01 -2.752087414264678955e-01 3.216273849830031395e-03 2.071556448936462402e-01
5.846653506159782410e-02 -1.761776804924011230e-01 2.430962324142456055e-01 1.540362238883972168e-01 -2.432867139577865601e-01 1.478997319936752319e-01 6.176859140396118164e-02 3.943530842661857605e-02 -2.226337939500808716e-01 -1.198444049805402756e-02 -2.817718088626861572e-01 1.940068006515502930e-01 9.938244521617889404e-02 1.342531889677047729e-01 1.038075461983680725e-01 1.568761318922042847e-01 1.944888532161712646e-01 -1.663913875818252563e-01 -1.779802143573760986e-01 1.117818281054496765e-01 -4.432767163962125778e-03 2.044796049594879150e-01 7.150562107563018799e-02 6.051384843885898590e-03 -1.211175024509429932e-01 -4.746419787406921387e-01 1.631413996219635010e-01 1.486948728561401367e-01 -2.972375750541687012e-01 -1.773921847343444824e-01 -3.226944431662559509e-02 -7.207368966192007065e-03
-9.829574078321456909e-02 3.801156580448150635e-02 5.667667835950851440e-02 -1.290476024150848389e-01 5.135076493024826050e-02 2.087960392236709595e-01 1.591199487447738647e-01 7.828721404075622559e-02 5.729988589882850647e-02 1.842637658119201660e-01 -2.187026143074035645e-01 -1.329237595200538635e-02 -1.136389747262001038e-01 6.012915074825286865e-02 1.217676699161529541e-01 1.330270469188690186e-01 -8.507796376943588257e-02 -6.607434898614883423e-02 -1.043777260929346085e-02 9.106172248721122742e-03 -1.086276620626449585e-01 2.249183058738708496e-01 1.676111221313476562e-01 -5.537595152854919434e-01 -2.006657123565673828e-01 -4.554464221000671387e-01 1.781315952539443970e-01 1.029404997825622559e-01 -1.992317438125610352e-01 -1.037477776408195496e-01 1.526064798235893250e-02 8.606421947479248047e-02
-2.050710320472717285e-01 8.879077434539794922e-02 -1.072506457567214966e-01 3.423484414815902710e-02 1.679029017686843872e-01 -3.506919741630554199e-01 -7.491600513458251953e-02 -1.462679058313369751e-01 -2.549833357334136963e-01 1.732022017240524292e-01 -1.855928152799606323e-01 2.561569809913635254e-01 3.812699392437934875e-02 1.438769996166229248e-01 9.724163264036178589e-02 1.058603152632713318e-01 -1.442919857800006866e-02 1.226636320352554321e-01 -1.308737695217132568e-01 4.245127364993095398e-02 -6.057438626885414124e-02 2.393663376569747925e-01 1.294878125190734863e-01 -1.940321773290634155e-01 -2.059500217437744141e-01 -1.558764372020959854e-02 7.834640890359878540e-02 -1.705580353736877441e-01 -4.799277186393737793e-01 -1.296441555023193359e-01 4.218341410160064697e-02 -2.119936496019363403e-01
-1.560921072959899902e-01 -2.295251935720443726e-01 -1.148147657513618469e-01 2.391659468412399292e-01 -1.369596272706985474e-01 8.248905092477798462e-02 -4.306296631693840027e-02 -2.026093155145645142e-01 -1.237871274352073669e-01 -2.283375859260559082e-01 1.332518458366394043e-01 1.177017390727996826e-01 2.152774184942245483e-01 -5.071931984275579453e-03 1.621595770120620728e-01 1.559657901525497437e-01 -2.378622069954872131e-02 -1.243215277791023254e-01 3.779450654983520508e-01 4.009293764829635620e-02 -2.664706297218799591e-02 1.378004550933837891e-01 -1.264540106058120728e-01 8.745877072215080261e-03 5.355899222195148468e-03 -4.346545338630676270e-01 2.078043520450592041e-01 1.867643296718597412e-01 -2.148641347885131836e-01 -5.733958259224891663e-02 -2.523647248744964600e-01 1.079090610146522522e-01
-1.599749028682708740e-01 -3.250703960657119751e-02 2.639294564723968506e-01 1.044228449463844299e-01 7.215466350317001343e-03 -2.001815736293792725e-01 7.373972237110137939e-02 -1.978323608636856079e-02 -3.087594509124755859e-01 3.329505622386932373e-01 -1.680419892072677612e-01 1.341140419244766235e-01 1.462336778640747070e-01 2.441288977861404419e-01 2.571826875209808350e-01 1.457586586475372314e-01 -1.001228950917720795e-02 -1.349199414253234863e-01 -8.102724701166152954e-02 3.635221719741821289e-01 1.671995371580123901e-01 -3.763789311051368713e-02 5.668638274073600769e-02 -2.942038178443908691e-01 1.229933798313140869e-01 -1.641706377267837524e-01 2.587544918060302734e-01 -8.190374076366424561e-02 4.659985750913619995e-02 -5.100318789482116699e-02 -1.712362766265869141e-01 -7.402126677334308624e-03
-3.005836333613842726e-04 -9.092434495687484741e-02 -6.661929190158843994e-02 1.614029519259929657e-02 3.557421639561653137e-02 -1.450312882661819458e-01 5.402060970664024353e-02 1.564773730933666229e-02 2.106449753046035767e-01 4.849602002650499344e-03 -4.091096520423889160e-01 2.339420467615127563e-02 -1.221434101462364197e-01 7.301100343465805054e-02 1.022345274686813354e-01 1.176016405224800110e-01 7.894294708967208862e-02 2.423428185284137726e-02 2.595533728599548340e-01 -9.626569598913192749e-02 7.646052539348602295e-02 2.236428111791610718e-01 -2.442373633384704590e-01 -2.441565394401550293e-01 -4.876616224646568298e-02 -3.980903886258602142e-03 4.879948496818542480e-01 -1.149619892239570618e-01 -1.693907827138900757e-01 -1.895740479230880737e-01 -3.493716418743133545e-01 -7.552980631589889526e-02
-5.668286606669425964e-02 -1.736244112253189087e-01 1.400296986103057861e-01 2.795407474040985107e-01 -1.967264711856842041e-01 -1.343861520290374756e-01 -1.174623426049947739e-02 1.124307233840227127e-02 1.404257267713546753e-01 1.920749992132186890e-01 9.135173261165618896e-02 2.881193161010742188e-01 1.268073171377182007e-01 -1.486104428768157959e-01 -1.398103237152099609e-01 -1.079994887113571167e-01 -2.278229445219039917e-01 9.436354786157608032e-02 1.601183861494064331e-01 2.061404883861541748e-01 -1.102081388235092163e-01 5.718423426151275635e-02 -1.115960404276847839e-01 -3.534170985221862793e-01 -3.075156807899475098e-01 -8.514660596847534180e-02 2.581431865692138672e-01 -1.291771531105041504e-01 -2.737843990325927734e-01 -5.500085651874542236e-02 1.507444977760314941e-01 1.641914248466491699e-01
-2.408147454261779785e-01 5.778429657220840454e-02 -1.443778723478317261e-01 6.830565631389617920e-02 -1.379103958606719971e-01 1.910977512598037720e-01 5.884505435824394226e-02 1.116919517517089844e-01 -2.177525609731674194e-01 -1.344211101531982422e-01 -1.473936587572097778e-01 2.091245502233505249e-01 2.710371315479278564e-01 2.587104737758636475e-01 1.409741938114166260e-01 2.536786720156669617e-02 -6.123621016740798950e-02 1.828697472810745239e-01 3.588433936238288879e-02 2.060064524412155151e-01 -2.132992725819349289e-03 -4.313213378190994263e-02 1.633235439658164978e-02 2.145700752735137939e-01 -2.483494728803634644e-01 -4.135018587112426758e-01 4.142212569713592529e-01 2.160559780895709991e-02 -2.679241262376308441e-02 2.917560748755931854e-02 -1.189076155424118042e-01 -1.803604513406753540e-02
-1.229465454816818237e-01 -2.356128990650177002e-01 -2.383578754961490631e-02 1.673181653022766113e-01 -1.269029974937438965e-01 1.989494413137435913e-01 -1.833388805389404297e-01 7.668481022119522095e-02 -2.963471040129661560e-02 -9.332598000764846802e-02 -3.820258975028991699e-01 1.650997549295425415e-01 3.179081976413726807e-01 9.924229234457015991e-02 -1.016439124941825867e-01 1.384439468383789062e-01 8.217068016529083252e-02 1.000353321433067322e-01 -3.001471608877182007e-02 -9.637874364852905273e-02 2.849917486310005188e-02 3.433757126331329346e-01 3.456716611981391907e-02 -1.814523637294769287e-01 -3.258241340517997742e-02 -1.132263019680976868e-01 2.413770705461502075e-01 2.474927604198455811e-01 -3.838673532009124756e-01 -1.461936980485916138e-01 -1.306418608874082565e-02 1.853008940815925598e-02
-1.799346208572387695e-01 -1.604456156492233276e-01 -1.341668516397476196e-02 -3.196120634675025940e-02 -2.523496150970458984e-01 2.415010891854763031e-02 7.108616828918457031e-02 8.012995123863220215e-03 -6.883324682712554932e-02 2.479309141635894775e-01 1.120960041880607605e-01 2.938354909420013428e-01 1.085513830184936523e-01 1.958113722503185272e-02 2.786084413528442383e-01 1.267336457967758179e-01 -1.447444409132003784e-01 5.239806324243545532e-02 2.643949389457702637e-01 3.219148144125938416e-02 -1.580209583044052124e-01 3.409171998500823975e-01 -1.750692427158355713e-01 -4.080664813518524170e-01 5.492638796567916870e-02 -2.132479995489120483e-01 1.408442109823226929e-01 -6.786324083805084229e-02 2.647387385368347168e-01 1.139426045119762421e-02 -1.166258230805397034e-01 -1.028708368539810181e-01
-2.999343872070312500e-01 8.507367968559265137e-02 3.476580977439880371e-02 4.008190631866455078e-01 1.628793403506278992e-02 2.987609505653381348e-01 -3.828582540154457092e-02 -1.539129205048084259e-02 2.148387022316455841e-02 2.597380578517913818e-01 -1.682886481285095215e-01 8.170897513628005981e-02 -3.587891906499862671e-02 -1.046083047986030579e-01 1.368499398231506348e-01 1.870245784521102905e-01 2.678831294178962708e-02 -1.677666045725345612e-02 3.693184629082679749e-02 3.696562349796295166e-01 -1.595513224601745605e-01 1.660272032022476196e-01 9.854850172996520996e-02 -2.055562287569046021e-02 1.308838576078414917e-01 -3.026675581932067871e-01 6.424979865550994873e-02 1.451487988233566284e-01 -1.076636612415313721e-01 1.345729380846023560e-01 -3.343387246131896973e-01 5.717411637306213379e-02
5.512052401900291443e-02 1.039351075887680054e-01 8.195638656616210938e-02 2.888464331626892090e-01 8.231423050165176392e-02 -1.621221154928207397e-01 -7.426059246063232422e-02 -1.208992078900337219e-01 2.460591346025466919e-01 2.498366385698318481e-01 -2.712551951408386230e-01 3.314821422100067139e-01 2.062143385410308838e-01 1.523089259862899780e-01 1.688246428966522217e-01 -2.238348871469497681e-01 -7.669355720281600952e-02 6.604238599538803101e-02 -1.089726313948631287e-01 2.994312047958374023e-01 -9.343597292900085449e-02 1.304152756929397583e-01 -3.233129382133483887e-01 -8.153174072504043579e-02 -3.296825885772705078e-01 8.557561784982681274e-03 7.375401258468627930e-02 1.546979397535324097e-01 -7.882090285420417786e-03 -6.622371077537536621e-02 2.382710762321949005e-02 1.500745769590139389e-02
-1.738997697830200195e-01 -8.385004548472352326e-06 1.030754819512367249e-01 1.747915893793106079e-01 -6.861148029565811157e-02 -1.643575727939605713e-01 -8.136095851659774780e-02 2.404018342494964600e-01 1.097531765699386597e-01 1.910903006792068481e-01 1.000693812966346741e-01 2.238284051418304443e-01 1.618622988462448120e-01 3.846383392810821533e-01 6.849363446235656738e-02 3.858695924282073975e-01 2.246463894844055176e-01 2.608219683170318604e-01 2.569547295570373535e-01 1.210772842168807983e-01 -1.471112817525863647e-01 1.855513900518417358e-01 1.794454604387283325e-01 -1.496102064847946167e-01 -1.765126287937164307e-01 -1.120141968131065369e-01 -2.575955539941787720e-02 7.014001160860061646e-02 -1.681620180606842041e-01 6.143810972571372986e-02 -6.329024583101272583e-02 2.934692241251468658e-02
-1.311144977807998657e-01 9.966128319501876831e-02 3.777992427349090576e-01 2.280944287776947021e-01 -1.054519265890121460e-01 -8.122211694717407227e-02 2.887248992919921875e-01 -1.987871527671813965e-01 -2.243501991033554077e-01 9.641459584236145020e-02 -2.290491610765457153e-01 1.632793247699737549e-01 2.222826331853866577e-01 1.878556162118911743e-01 1.629378944635391235e-01 1.666457653045654297e-01 -7.216741144657135010e-02 4.059370607137680054e-02 1.043237373232841492e-01 -5.243954062461853027e-02 -1.693370491266250610e-01 6.481517851352691650e-02 -1.797713786363601685e-01 -2.265490740537643433e-01 -1.898085922002792358e-01 -4.405323788523674011e-02 2.125559449195861816e-01 -3.096351586282253265e-02 -7.531581073999404907e-02 -3.944924846291542053e-02 1.105138733983039856e-01 -3.452447652816772461e-01
-1.617222279310226440e-01 2.141885459423065186e-01 1.063495650887489319e-01 1.530905961990356445e-01 -2.278022468090057373e-01 -2.573966085910797119e-01 -7.252807915210723877e-02 8.012264035642147064e-03 -6.204662099480628967e-02 3.073694705963134766e-01 5.579225346446037292e-02 2.836831212043762207e-01 -1.296804100275039673e-01 1.837583780288696289e-01 4.850667715072631836e-02 -1.386142671108245850e-01 -2.608070075511932373e-01 -9.742559492588043213e-02 1.805964261293411255e-01 -2.784758806228637695e-02 -1.240785717964172363e-01 2.157133668661117554e-01 8.066096343100070953e-03 -8.633039891719818115e-02 -2.975302934646606445e-01 -8.326805382966995239e-02 2.805101871490478516e-01 9.295513853430747986e-03 -2.999181151390075684e-01 -2.799532003700733185e-02 -2.515343725681304932e-01 -8.427608013153076172e-02
-2.067766338586807251e-01 -3.885159641504287720e-02 -3.567706644535064697e-01 1.370757520198822021e-01 -5.388237908482551575e-02 -1.387662738561630249e-01 1.322052441537380219e-02 1.863432824611663818e-01 7.438655942678451538e-02 -1.446496415883302689e-02 1.462155207991600037e-02 -1.295950263738632202e-01 9.117903560400009155e-02 1.097459569573402405e-01 1.156772971153259277e-01 5.074229836463928223e-02 -1.847252547740936279e-01 -2.162574529647827148e-01 1.682424247264862061e-01 1.125305220484733582e-01 -1.611850559711456299e-01 4.023064374923706055e-01 2.256177961826324463e-01 -1.727280318737030029e-01 -2.831517755985260010e-01 -1.831887662410736084e-01 2.341664433479309082e-01 -1.853100657463073730e-01 -1.633556634187698364e-01 -2.596217095851898193e-01 -3.208379447460174561e-02 7.129059731960296631e-02
-2.454644888639450073e-01 7.679356634616851807e-02 2.062060236930847168e-01 1.441229693591594696e-02 1.406081169843673706e-01 1.033832281827926636e-01 4.094652086496353149e-02 -1.841648370027542114e-01 -2.024987637996673584e-01 1.896040439605712891e-01 -4.344980046153068542e-02 1.917638927698135376e-01 1.726957112550735474e-01 5.414220970124006271e-03 1.910113394260406494e-01 -1.334753166884183884e-02 1.585187762975692749e-01 -9.379737824201583862e-02 2.684201858937740326e-02 2.230692505836486816e-01 7.143127918243408203e-02 1.507041454315185547e-01 -2.774344384670257568e-01 -1.275324225425720215e-01 -2.413503825664520264e-01 -9.266483038663864136e-02 2.300392836332321167e-02 2.634259164333343506e-01 -4.291552901268005371e-01 2.076458483934402466e-01 -1.557217240333557129e-01 2.217686474323272705e-01
-4.317649640142917633e-03 -2.216636836528778076e-01 -2.284073382616043091e-01 7.347405701875686646e-02 -8.965679258108139038e-02 -1.508105844259262085e-01 6.463680416345596313e-02 1.010651588439941406e-01 3.553205356001853943e-02 1.472203284502029419e-01 1.460227519273757935e-01 8.374256640672683716e-02 1.196601167321205139e-01 -6.166699156165122986e-02 -2.175246477127075195e-01 1.891569197177886963e-01 2.619955241680145264e-01 -2.844369783997535706e-02 -8.212170004844665527e-02 9.509678184986114502e-02 -1.215476635843515396e-02 4.891196787357330322e-01 5.190955847501754761e-02 -3.540384769439697266e-01 -1.244051009416580200e-01 -1.872934848070144653e-01 1.117872968316078186e-01 1.969767212867736816e-01 -2.794240713119506836e-01 -1.664693653583526611e-01 -1.637892425060272217e-01 -9.210595488548278809e-02
-1.457281708717346191e-01 -1.563977450132369995e-01 1.590082608163356781e-02 1.436356361955404282e-02 -2.079845033586025238e-02 -1.760819554328918457e-01 -2.565190196037292480e-01 -3.386667743325233459e-02 9.220860898494720459e-02 2.978511452674865723e-01 -4.104243516921997070e-01 9.438204765319824219e-02 8.528051525354385376e-02 -9.106206148862838745e-02 -4.343610629439353943e-02 -7.477680593729019165e-02 1.334848254919052124e-01 1.063695270568132401e-02 1.153868511319160461e-01 6.870988011360168457e-02 7.263524085283279419e-02 3.407232165336608887e-01 -1.452281773090362549e-01 -2.600852251052856445e-01 -4.027494490146636963e-01 -1.217756792902946472e-01 1.179513707756996155e-01 5.771923437714576721e-02 -1.192131787538528442e-01 -2.081011831760406494e-01 -1.377470791339874268e-01 -2.024788260459899902e-01
2.136441767215728760e-01 1.371198296546936035e-01 -1.895781978964805603e-02 1.950824707746505737e-01 -1.625716835260391235e-01 -1.057457625865936279e-01 -1.411834508180618286e-01 -2.533407509326934814e-01 1.056612879037857056e-01 3.937758505344390869e-01 -5.553252995014190674e-02 2.100067287683486938e-01 2.771711051464080811e-01 1.887872256338596344e-02 -1.219248473644256592e-01 2.380054593086242676e-01 -9.722948819398880005e-02 -4.791732877492904663e-03 -6.497339159250259399e-02 3.168258070945739746e-02 2.121178992092609406e-02 1.691356673836708069e-02 -5.658455938100814819e-02 -3.407374024391174316e-01 -2.019134163856506348e-01 2.636143239215016365e-03 8.442246168851852417e-02 -1.253604292869567871e-01 -4.177036285400390625e-01 -1.928221583366394043e-01 -3.971063345670700073e-02 4.141515493392944336e-02
8.061299473047256470e-02 -4.005511477589607239e-02 1.067001745104789734e-02 2.991299927234649658e-01 -2.770023941993713379e-01 -5.027295276522636414e-02 -1.666591316461563110e-01 -1.917791366577148438e-01 -1.135853528976440430e-01 -9.021595865488052368e-02 -8.826015889644622803e-02 8.945734798908233643e-02 2.136690169572830200e-01 -6.467948108911514282e-02 9.157599508762359619e-02 3.869922831654548645e-02 2.788250707089900970e-02 -1.379859447479248047e-01 -1.093175858259201050e-01 -7.769357413053512573e-02 -7.668340951204299927e-02 1.564851999282836914e-01 -2.720343172550201416e-01 -1.453895270824432373e-01 -7.031326740980148315e-02 -5.588153600692749023e-01 1.409241706132888794e-01 8.590003103017807007e-02 -2.790669202804565430e-01 1.953251957893371582e-01 -1.576973944902420044e-01 -1.151905357837677002e-01
-1.126466393470764160e-01 -7.058966904878616333e-02 -2.380069047212600708e-01 2.552228868007659912e-01 -1.409535016864538193e-02 -1.960325986146926880e-01 -3.426114916801452637e-01 -1.097554191946983337e-01 9.309570491313934326e-02 3.904195502400398254e-02 -1.500964462757110596e-01 8.106168359518051147e-02 1.937135159969329834e-01 1.176030114293098450e-01 1.146695166826248169e-01 3.533142507076263428e-01 2.781194746494293213e-01 6.204882264137268066e-02 1.044544577598571777e-01 -3.422765433788299561e-02 -4.485734552145004272e-02 1.829194724559783936e-01 -4.662578459829092026e-03 -2.774768471717834473e-01 -1.470892727375030518e-01 1.039197668433189392e-01 3.394709825515747070e-01 1.651671826839447021e-01 5.025714263319969177e-02 4.956652224063873291e-02 -2.784587740898132324e-01 2.473987080156803131e-02
-3.313359320163726807e-01 -1.191509962081909180e-01 1.601165831089019775e-01 1.920237988233566284e-01 1.858424991369247437e-01 -3.408059775829315186e-01 -1.012389808893203735e-01 7.282554358243942261e-02 1.521660983562469482e-01 2.132645994424819946e-01 -5.507644265890121460e-02 1.073169410228729248e-01 6.335785239934921265e-02 1.810230463743209839e-01 1.576302200555801392e-01 4.028829634189605713e-01 4.508164525032043457e-02 3.255609571933746338e-01 -7.895851135253906250e-02 4.540342465043067932e-02 -2.641399800777435303e-01 3.884766995906829834e-02 3.461383283138275146e-02 -6.981564313173294067e-02 -6.165792793035507202e-02 -3.049765825271606445e-01 9.025768935680389404e-02 -6.301903724670410156e-02 -1.275547742843627930e-01 8.785770088434219360e-02 -9.400282800197601318e-02 -6.864716857671737671e-02
-8.301505446434020996e-02 -1.114271432161331177e-01 3.120177984237670898e-01 1.799417883157730103e-01 4.962091892957687378e-02 2.319721281528472900e-01 2.492722570896148682e-01 -1.119921822100877762e-02 8.266846835613250732e-02 2.852311134338378906e-01 3.804104030132293701e-02 1.478045731782913208e-01 1.064251065254211426e-01 1.085632592439651489e-01 1.949627697467803955e-01 1.558735370635986328e-01 -1.849038004875183105e-01 -1.486064940690994263e-01 1.153533533215522766e-01 1.656375229358673096e-01 -3.483212888240814209e-01 1.632571518421173096e-01 -3.212952753528952599e-03 -3.316557109355926514e-01 -2.897004783153533936e-01 2.518893405795097351e-02 8.444997668266296387e-02 2.855547517538070679e-02 -1.430130796507000923e-03 9.180376678705215454e-02 -2.530707977712154388e-02 -2.809610366821289062e-01
-1.799879223108291626e-01 1.674274653196334839e-01 5.396106280386447906e-04 -4.272962361574172974e-02 8.338736742734909058e-02 -1.127421483397483826e-01 1.696844100952148438e-01 -2.346436306834220886e-02 8.520729094743728638e-02 -3.298361599445343018e-02 1.747029125690460205e-01 2.726141810417175293e-01 1.682412773370742798e-01 4.005178213119506836e-01 -2.636143378913402557e-02 2.018076479434967041e-01 2.746338210999965668e-02 -8.835621178150177002e-02 -4.627513885498046875e-02 1.154089868068695068e-01 -9.562951326370239258e-02 3.462802767753601074e-01 -2.203251570463180542e-01 3.190945088863372803e-02 -1.568254381418228149e-01 2.040044069290161133e-01 4.172469377517700195e-01 4.661467671394348145e-02 -1.532702744007110596e-01 -6.781462579965591431e-02 -2.561300992965698242e-01 8.123271912336349487e-02
-2.413000166416168213e-01 1.110474616289138794e-01 -1.010799333453178406e-01 1.631156206130981445e-01 1.980406604707241058e-02 1.275151222944259644e-01 3.129512667655944824e-01 -1.330061163753271103e-02 5.183899030089378357e-02 2.322939038276672363e-01 1.012764424085617065e-01 2.785729765892028809e-01 1.617684215307235718e-01 -6.624495983123779297e-02 3.078133799135684967e-02 2.844685018062591553e-01 7.106485217809677124e-02 -4.766635224223136902e-02 -1.994463615119457245e-02 2.656181752681732178e-01 -2.942061983048915863e-02 1.293534934520721436e-01 -3.748349845409393311e-01 -7.459527999162673950e-02 -4.317092001438140869e-01 1.117928698658943176e-01 1.725819259881973267e-01 -8.212193101644515991e-02 1.545506268739700317e-01 -1.349864900112152100e-01 -3.277013078331947327e-02 1.999224163591861725e-02
-1.499888449907302856e-01 5.132644902914762497e-03 -1.594304293394088745e-01 1.485460996627807617e-01 -2.709017097949981689e-01 -1.496921926736831665e-01 5.893814936280250549e-02 -7.380382716655731201e-02 1.626530140638351440e-01 2.715207338333129883e-01 -2.144548445940017700e-01 2.187138795852661133e-01 9.460851550102233887e-02 -1.570206433534622192e-01 -5.148851126432418823e-02 1.197114959359169006e-01 1.199710369110107422e-01 5.436028540134429932e-02 -1.338647902011871338e-01 1.888106465339660645e-01 5.549534410238265991e-02 4.055141806602478027e-01 -2.312349528074264526e-02 -1.756365299224853516e-01 -4.114558920264244080e-03 -1.272203624248504639e-01 -9.683226048946380615e-02 5.665263906121253967e-02 -4.309869110584259033e-01 -2.938748002052307129e-01 -3.484741598367691040e-02 9.352241456508636475e-02
-4.259923473000526428e-02 -2.478816807270050049e-01 3.859648946672677994e-03 -3.492550225928425789e-03 -1.006930023431777954e-01 -1.734100580215454102e-01 1.182922720909118652e-02 -2.248346656560897827e-01 -3.353576958179473877e-01 1.436931937932968140e-01 -9.087900817394256592e-02 2.878868579864501953e-01 -3.749520331621170044e-02 -2.874127328395843506e-01 1.761394292116165161e-01 3.606013655662536621e-01 -6.729363650083541870e-02 -2.042237967252731323e-01 2.920368127524852753e-02 3.991073742508888245e-02 -1.022438257932662964e-01 2.234599292278289795e-01 1.862386008724570274e-03 -3.712007403373718262e-01 7.357235997915267944e-02 -2.144003957509994507e-01 9.923993051052093506e-02 -2.469443343579769135e-02 -2.544217109680175781e-01 -5.304127186536788940e-02 1.425294205546379089e-02 -6.518506910651922226e-03
6.379920244216918945e-02 4.209590330719947815e-02 -5.982030183076858521e-03 3.397499918937683105e-01 -1.727238744497299194e-01 -1.728822439908981323e-01 -5.086479336023330688e-02 -5.181505531072616577e-02 1.001733615994453430e-01 2.977264523506164551e-01 1.490134000778198242e-01 1.678698807954788208e-01 1.952857822179794312e-01 1.272597014904022217e-01 1.008191518485546112e-02 -1.398711204528808594e-01 -4.020310640335083008e-01 -9.110036492347717285e-02 -2.212107367813587189e-02 1.712139397859573364e-01 5.373910069465637207e-02 2.721540033817291260e-01 -9.567103534936904907e-02 -3.625962883234024048e-02 -1.480897068977355957e-01 -1.641315370798110962e-01 6.562543660402297974e-02 8.121050149202346802e-02 -3.944789767265319824e-01 -1.838396042585372925e-01 -2.000995725393295288e-01 -1.194254234433174133e-01
-3.157201036810874939e-02 7.168067246675491333e-02 1.901180893182754517e-01 1.610912382602691650e-01 -1.931390315294265747e-01 -1.250691413879394531e-01 -1.517298370599746704e-01 -2.509936094284057617e-01 4.595147818326950073e-02 1.751561760902404785e-01 -1.797568947076797485e-01 1.599063277244567871e-01 1.148489341139793396e-01 6.087829917669296265e-02 2.620235383510589600e-01 -6.894941627979278564e-02 6.567908823490142822e-02 -1.290194988250732422e-01 -1.652844846248626709e-01 5.537704750895500183e-02 -1.677727140486240387e-02 1.189361885190010071e-01 -2.190087549388408661e-02 -1.393804401159286499e-01 1.544234752655029297e-01 -2.958881258964538574e-01 2.698544859886169434e-01 -3.676240146160125732e-01 -1.665700078010559082e-01 -1.937650889158248901e-02 -4.181168675422668457e-01 6.194709613919258118e-02
-1.863409727811813354e-01 5.747720971703529358e-02 3.315219581127166748e-01 1.704008172964677215e-05 -7.174597680568695068e-02 -2.537297308444976807e-01 6.883284449577331543e-02 -5.583226308226585388e-02 -4.231802746653556824e-02 -6.475825328379869461e-03 9.340726584196090698e-02 1.259957104921340942e-01 2.060960605740547180e-02 -2.156643122434616089e-01 -6.702296901494264603e-03 -1.288177818059921265e-02 1.214822605252265930e-01 -1.157637387514114380e-01 -1.272779405117034912e-01 6.630380451679229736e-02 -1.439996957778930664e-01 4.362320005893707275e-01 -1.650008931756019592e-02 -2.822923064231872559e-01 -2.375528812408447266e-01 -1.544936839491128922e-02 4.890990853309631348e-01 -9.020248800516128540e-02 -1.448762714862823486e-01 -8.085602521896362305e-02 -2.665682137012481689e-02 1.705677211284637451e-01
4.629239067435264587e-02 -1.529075056314468384e-01 -1.247252896428108215e-01 4.296810925006866455e-02 1.165271922945976257e-02 -5.352188348770141602e-01 -2.840237691998481750e-02 -1.466956734657287598e-01 -4.446591436862945557e-02 1.259266398847103119e-02 -5.301843211054801941e-02 1.345468871295452118e-02 1.983101069927215576e-01 9.376072883605957031e-02 -1.685035973787307739e-01 2.156623601913452148e-01 -7.969021797180175781e-02 -4.270069301128387451e-02 1.131847351789474487e-01 -3.964760154485702515e-02 2.186204679310321808e-02 2.627050876617431641e-01 4.944615438580513000e-02 -3.820220232009887695e-01 -1.649743765592575073e-01 -1.310449242591857910e-01 3.875596821308135986e-01 -1.071212291717529297e-01 -1.641153395175933838e-01 -1.244708746671676636e-01 -5.870290100574493408e-02 1.662201136350631714e-01
-2.089540958404541016e-01 -1.288629621267318726e-01 4.365842044353485107e-02 -8.291199058294296265e-02 1.112753227353096008e-01 -7.636010646820068359e-02 -8.518188446760177612e-02 4.293099045753479004e-02 1.155144572257995605e-01 -1.088136434555053711e-01 -6.377188116312026978e-02 1.444943100214004517e-01 2.904202640056610107e-01 1.131458654999732971e-01 1.334624290466308594e-01 9.727221727371215820e-02 6.959783378988504410e-03 -8.307427912950515747e-02 1.452414244413375854e-01 9.676166623830795288e-02 1.933834701776504517e-02 4.315930306911468506e-01 2.429610043764114380e-01 -2.117246091365814209e-01 -9.441284090280532837e-02 1.265884935855865479e-01 4.857338964939117432e-01 3.178725251927971840e-03 -1.951026469469070435e-01 -2.352522164583206177e-01 -8.109726011753082275e-02 2.007677406072616577e-01
-1.491265445947647095e-01 1.305021792650222778e-01 -5.611954256892204285e-02 7.100966572761535645e-02 -3.855073079466819763e-02 9.953425079584121704e-02 2.159285247325897217e-01 1.123999506235122681e-01 3.514701724052429199e-01 3.166632056236267090e-01 -3.141409754753112793e-01 1.897050142288208008e-01 1.059800982475280762e-01 -1.471574604511260986e-01 -3.493222966790199280e-02 3.431454598903656006e-01 1.817230135202407837e-01 1.014450192451477051e-01 1.151075307279825211e-02 1.509399861097335815e-01 7.437897473573684692e-02 7.601433247327804565e-02 -9.431247413158416748e-02 -1.564060151576995850e-01 5.864775553345680237e-02 -6.377633661031723022e-02 3.557429611682891846e-01 -1.046007722616195679e-01 -1.187603771686553955e-01 1.080691069364547729e-01 -2.984478175640106201e-01 -2.824454940855503082e-02
4.540691152215003967e-02 9.283605217933654785e-02 -2.035209536552429199e-01 2.181550860404968262e-01 -2.065735012292861938e-01 -1.287033855915069580e-01 2.435994893312454224e-01 -7.909558713436126709e-02 3.487946465611457825e-02 -6.600682437419891357e-02 -1.310229897499084473e-01 -9.333949536085128784e-02 2.481272965669631958e-01 -4.286941513419151306e-02 -1.176495179533958435e-01 3.139267116785049438e-02 7.775856554508209229e-02 5.809490010142326355e-02 2.530700154602527618e-02 2.652865648269653320e-01 -1.014463379979133606e-01 5.062336847186088562e-02 1.132886186242103577e-01 -3.241130709648132324e-01 -3.271481096744537354e-01 -3.945851922035217285e-01 1.649039983749389648e-01 5.745535343885421753e-02 -2.731649875640869141e-01 -2.283377200365066528e-01 -1.279988139867782593e-01 1.351057291030883789e-01
-1.160834729671478271e-01 -9.604246914386749268e-02 1.511325538158416748e-01 2.507917284965515137e-01 -5.814803764224052429e-02 -3.601662218570709229e-01 -1.500781923532485962e-01 -1.982870511710643768e-02 2.255483716726303101e-01 2.373826950788497925e-01 9.721776098012924194e-02 5.776005983352661133e-02 1.153958737850189209e-01 1.266313642263412476e-01 2.677859067916870117e-01 2.248387485742568970e-01 -2.355762198567390442e-02 1.849213540554046631e-01 1.348341703414916992e-01 -3.013501130044460297e-02 -6.410670280456542969e-02 9.797767549753189087e-02 1.389509439468383789e-01 -8.847017586231231689e-02 -2.747221291065216064e-01 -3.952907323837280273e-01 -2.279266715049743652e-02 -1.281683743000030518e-01 -2.609737813472747803e-01 -2.447548555210232735e-03 -1.206871345639228821e-01 -1.946449130773544312e-01
-3.244872093200683594e-01 -8.248582482337951660e-03 -2.852433919906616211e-02 1.188556030392646790e-01 1.801666021347045898e-01 -1.002380345016717911e-02 2.468645945191383362e-02 -1.803451925516128540e-01 -4.910166934132575989e-02 1.577181816101074219e-01 4.770223051309585571e-02 7.842961698770523071e-02 6.364222615957260132e-02 -1.696425527334213257e-01 -7.144032418727874756e-02 1.416508015245199203e-02 1.752156615257263184e-01 -1.865709722042083740e-01 -1.492911130189895630e-01 4.616780579090118408e-02 3.284006938338279724e-02 4.323922693729400635e-01 -9.793723374605178833e-02 -2.149024456739425659e-01 -2.100646644830703735e-01 3.257720172405242920e-02 5.432862043380737305e-01 1.659818589687347412e-01 -4.565738514065742493e-02 -2.585156261920928955e-02 -9.424286335706710815e-02 1.639562994241714478e-01
-7.601345330476760864e-02 2.495571672916412354e-01 -5.011942237615585327e-02 1.056355610489845276e-01 1.740015596151351929e-01 3.002176061272621155e-02 2.042298670858144760e-03 1.947343349456787109e-01 -1.274881139397621155e-02 -1.258441805839538574e-02 -2.214686125516891479e-01 2.632261812686920166e-01 3.824449703097343445e-02 2.482837736606597900e-01 1.523809041827917099e-02 4.482202231884002686e-01 4.276388138532638550e-02 -1.438658833503723145e-01 1.279797106981277466e-01 3.133509159088134766e-01 9.816615283489227295e-02 2.431379407644271851e-01 -3.589440137147903442e-02 -3.977170959115028381e-02 -2.384548336267471313e-01 -7.895176857709884644e-02 3.181733489036560059e-01 -1.529914438724517822e-01 -1.430046856403350830e-01 8.174419403076171875e-02 -1.680779606103897095e-01 1.201526671648025513e-01
-3.509873151779174805e-02 6.458897143602371216e-02 -1.368961036205291748e-01 -1.154594048857688904e-01 2.313002496957778931e-01 4.552831500768661499e-02 -1.201699301600456238e-02 1.686355620622634888e-01 -2.087989747524261475e-01 -8.354251086711883545e-02 1.132054403424263000e-01 1.970339417457580566e-01 3.776800259947776794e-02 -5.510750785470008850e-02 1.061101555824279785e-01 2.353666275739669800e-01 1.979900598526000977e-01 -7.094587781466543674e-04 -4.014817252755165100e-02 -3.016112931072711945e-02 -1.915438324213027954e-01 5.301573276519775391e-01 9.398353286087512970e-03 -1.643821001052856445e-01 -2.253330051898956299e-01 -1.895981431007385254e-01 2.860312163829803467e-01 1.063551381230354309e-01 -3.301874101161956787e-01 -3.521949052810668945e-02 -1.461578905582427979e-01 -8.350986987352371216e-02
-7.072498649358749390e-02 6.936866044998168945e-02 2.739903032779693604e-01 1.725250184535980225e-01 2.776484936475753784e-03 9.072627127170562744e-02 1.079556569457054138e-01 -5.533327162265777588e-02 -2.376419007778167725e-01 1.752553433179855347e-01 2.655830606818199158e-02 1.377488523721694946e-01 7.334256172180175781e-02 5.020098015666007996e-02 2.037790715694427490e-01 1.049952879548072815e-01 1.607004702091217041e-01 -1.118393614888191223e-01 -1.343755871057510376e-01 2.097177654504776001e-01 1.395064890384674072e-01 1.872678697109222412e-01 6.366511434316635132e-02 -9.337674081325531006e-02 -3.092935681343078613e-01 -1.370922476053237915e-01 7.636454701423645020e-02 3.465753793716430664e-01 -4.839712977409362793e-01 5.760267376899719238e-02 -1.133393123745918274e-01 1.913329958915710449e-01
-2.187231928110122681e-01 3.523359075188636780e-02 -7.727381773293018341e-03 1.360564380884170532e-01 3.163077635690569878e-03 1.573225855827331543e-01 -8.219787850975990295e-03 8.680811524391174316e-02 7.680880278348922729e-02 9.249188005924224854e-02 -2.679366767406463623e-01 -1.545375287532806396e-01 2.132638245820999146e-01 2.157557606697082520e-01 4.404886811971664429e-02 -9.983230382204055786e-02 4.936096444725990295e-02 -2.402740269899368286e-01 4.994220100343227386e-03 1.908042579889297485e-01 6.823412142693996429e-03 4.329450428485870361e-01 -1.551038473844528198e-01 -1.453493088483810425e-01 -1.012847200036048889e-01 -3.342839479446411133e-01 -4.315900057554244995e-02 -4.345478117465972900e-02 -2.415716499090194702e-01 -2.744613885879516602e-01 -9.523051977157592773e-02 -2.968804538249969482e-01
2.347344160079956055e-01 -1.017523780465126038e-01 9.521314501762390137e-02 3.834811151027679443e-01 -2.586716040968894958e-02 2.137010842561721802e-01 6.096671149134635925e-02 1.255183517932891846e-01 -2.387691847980022430e-02 2.605164423584938049e-02 -5.035890638828277588e-02 1.730105578899383545e-01 2.305259406566619873e-01 1.291318796575069427e-02 4.302735030651092529e-01 2.060807347297668457e-01 3.134109452366828918e-02 9.413754940032958984e-02 7.029255479574203491e-02 5.893262475728988647e-02 -4.703589901328086853e-02 2.068547308444976807e-01 -1.334539055824279785e-01 -3.778815641999244690e-02 1.541377753019332886e-01 -2.260934263467788696e-01 1.914865523576736450e-01 1.269934140145778656e-02 -3.856924474239349365e-01 -1.782681494951248169e-01 8.558805286884307861e-02 1.261626482009887695e-01
-1.234848052263259888e-01 -2.349296510219573975e-01 -1.680786907672882080e-01 1.534561365842819214e-01 -2.613961100578308105e-01 2.440126985311508179e-01 8.277466893196105957e-02 -2.472126632928848267e-01 -8.283529430627822876e-02 -1.553864963352680206e-02 -7.840009033679962158e-02 4.907906800508499146e-02 1.849520057439804077e-01 -2.992494590580463409e-02 2.792826294898986816e-01 1.232519280165433884e-02 2.383000403642654419e-02 1.131381541490554810e-01 2.343856841325759888e-01 -9.421277046203613281e-02 -9.717701375484466553e-02 2.127002626657485962e-01 -3.125936090946197510e-01 2.063565887510776520e-02 -1.590724736452102661e-01 -2.123060375452041626e-01 1.922667622566223145e-01 -3.312836214900016785e-02 -3.920424282550811768e-01 -1.234966143965721130e-01 -1.575598493218421936e-02 2.129965573549270630e-01
9.295897930860519409e-02 9.336068481206893921e-02 6.706737726926803589e-02 6.627513468265533447e-02 4.770277068018913269e-02 -2.059819400310516357e-01 2.385769598186016083e-02 1.585447788238525391e-02 -6.164645776152610779e-02 1.029970943927764893e-01 1.818449199199676514e-01 7.267297804355621338e-02 4.116684664040803909e-03 -3.839044272899627686e-02 -4.764480143785476685e-02 2.345101684331893921e-01 3.526614904403686523e-01 1.717257127165794373e-02 2.956851944327354431e-02 -6.646946072578430176e-02 -2.873150072991847992e-02 4.863232076168060303e-01 -1.099361628293991089e-01 -2.867973148822784424e-01 -2.045077383518218994e-01 -1.774524003267288208e-01 4.616801440715789795e-01 8.111266791820526123e-02 -2.968608774244785309e-02 -1.204962562769651413e-02 -9.325720369815826416e-02 2.287311553955078125e-01
1.356743127107620239e-01 -1.289504859596490860e-02 1.271903067827224731e-01 1.328014433383941650e-01 -2.026883065700531006e-01 -1.889829039573669434e-01 -2.090474367141723633e-01 -2.138513028621673584e-01 -8.837185055017471313e-02 1.225584223866462708e-01 -1.036305949091911316e-01 2.035564929246902466e-01 2.574881613254547119e-01 -1.718495190143585205e-01 1.822690516710281372e-01 -2.065023779869079590e-02 -7.008864730596542358e-02 -2.848474681377410889e-01 -2.950760722160339355e-01 1.301348209381103516e-01 2.231596736237406731e-03 2.099737524986267090e-01 -1.072723641991615295e-01 -1.673223376274108887e-01 -2.982338191941380501e-03 -3.841837644577026367e-01 3.216549754142761230e-01 -1.703838706016540527e-01 -6.943964958190917969e-02 -3.646579012274742126e-02 1.275626569986343384e-01 2.684580162167549133e-02
-3.429566025733947754e-01 -2.548046596348285675e-02 -1.458289660513401031e-02 1.393226683139801025e-01 -6.458718795329332352e-03 -1.569616198539733887e-01 1.146142631769180298e-01 -3.443520665168762207e-01 4.551410973072052002e-01 2.176526747643947601e-02 1.341146379709243774e-01 -1.438455423340201378e-03 9.957555681467056274e-02 2.084530293941497803e-01 1.181143522262573242e-01 1.519059389829635620e-01 -9.462379664182662964e-02 -7.729696482419967651e-02 1.435074675828218460e-02 -8.765009790658950806e-02 -6.896864622831344604e-02 2.720391452312469482e-01 -3.342910483479499817e-02 -2.178869098424911499e-01 -1.781703829765319824e-01 -2.157857269048690796e-02 1.837359368801116943e-01 -1.496631056070327759e-01 -2.833789028227329254e-02 -1.463368684053421021e-01 -3.586460351943969727e-01 1.790389232337474823e-02
-9.182732552289962769e-02 -6.811762601137161255e-02 -1.605042070150375366e-01 3.283342719078063965e-01 -6.895402073860168457e-02 3.690995974466204643e-03 -1.004803646355867386e-02 8.493828773498535156e-02 2.482096850872039795e-01 1.565195024013519287e-01 9.987350553274154663e-02 4.096728190779685974e-02 2.839089035987854004e-01 5.041518807411193848e-02 -1.976811699569225311e-02 2.514718659222126007e-02 -1.926810108125209808e-02 -5.685019493103027344e-02 -1.272106915712356567e-01 2.355146557092666626e-01 2.729502739384770393e-03 1.023773699998855591e-01 6.227977573871612549e-02 -6.417027860879898071e-02 -5.565060377120971680e-01 -3.156090378761291504e-01 9.528065100312232971e-03 5.692559480667114258e-02 -3.181052207946777344e-01 4.874126985669136047e-02 3.553326427936553955e-02 -2.194169461727142334e-01
-9.702222794294357300e-02 3.174046427011489868e-02 -1.312661021947860718e-01 3.143287599086761475e-01 3.272357210516929626e-02 3.747508302330970764e-02 -9.119633585214614868e-02 -8.748883008956909180e-02 1.685499846935272217e-01 -2.685211412608623505e-02 -1.138935983180999756e-01 -1.720929741859436035e-01 2.083652615547180176e-01 2.902801893651485443e-02 8.162674307823181152e-02 1.072377152740955353e-02 5.630770698189735413e-02 -8.368617855012416840e-03 -1.047535464167594910e-01 2.113018333911895752e-01 -1.567969173192977905e-01 2.317815832793712616e-02 5.747557803988456726e-02 1.462988089770078659e-02 -5.632403492927551270e-01 -3.734269738197326660e-01 2.274086326360702515e-01 -3.384362533688545227e-02 -3.098546564579010010e-01 -1.239565536379814148e-01 -1.584110409021377563e-02 -1.538483947515487671e-01
-2.690294981002807617e-01 -2.098316997289657593e-01 -1.266335994005203247e-01 -1.397717092186212540e-02 7.450429350137710571e-02 -2.682398557662963867e-01 9.151066839694976807e-02 -2.310200333595275879e-01 -8.553203195333480835e-02 -7.080156356096267700e-02 -1.351434141397476196e-01 1.695526242256164551e-01 7.308270782232284546e-02 7.364201545715332031e-02 2.689116261899471283e-02 3.413124382495880127e-01 1.089813839644193649e-02 3.948914110660552979e-01 -8.106538653373718262e-02 1.158640980720520020e-01 -8.889320492744445801e-02 2.793468832969665527e-01 -4.459636658430099487e-02 -2.443320602178573608e-01 -1.617759615182876587e-01 4.322696849703788757e-02 4.961212351918220520e-02 4.239789396524429321e-02 -3.853017687797546387e-01 7.030573487281799316e-02 1.672701686620712280e-01 -5.861656740307807922e-02
-3.829413652420043945e-01 -2.129684388637542725e-01 -1.682518422603607178e-01 1.404449194669723511e-01 -1.668134331703186035e-02 2.207051590085029602e-02 1.124366819858551025e-01 -1.883075684309005737e-01 1.080606505274772644e-02 -1.356307044625282288e-02 -4.181555807590484619e-01 -4.493798688054084778e-02 2.144087105989456177e-01 4.925715923309326172e-02 2.016001753509044647e-02 -5.188600346446037292e-02 -9.674642235040664673e-02 -3.375477790832519531e-01 7.916003465652465820e-02 8.391675353050231934e-02 -7.398372143507003784e-02 1.242200210690498352e-01 -8.764129132032394409e-02 -2.545160651206970215e-01 2.447870746254920959e-02 -1.874013692140579224e-01 1.453693360090255737e-01 -1.525374967604875565e-02 -3.086065351963043213e-01 -7.200682163238525391e-02 -1.950975954532623291e-01 -2.385162711143493652e-01
-1.881035864353179932e-01 -8.314374834299087524e-02 -9.132725745439529419e-02 3.729234933853149414e-01 -1.870399224571883678e-03 -1.209162399172782898e-01 1.642821580171585083e-01 -1.613313704729080200e-02 -1.688524931669235229e-01 6.321975495666265488e-03 9.513373370282351971e-04 2.892487943172454834e-01 1.613234579563140869e-01 1.059198603034019470e-01 2.111298032104969025e-02 2.874925732612609863e-01 -8.078695088624954224e-02 1.225421577692031860e-02 -6.291864067316055298e-02 4.010817110538482666e-01 -2.211461067199707031e-01 1.373325139284133911e-01 -1.713684648275375366e-01 5.987907946109771729e-02 -9.450514614582061768e-02 1.132305413484573364e-01 3.826679885387420654e-01 6.712485849857330322e-02 -7.726069539785385132e-03 4.874608665704727173e-02 1.248037368059158325e-01 -2.700634002685546875e-01
-2.888634204864501953e-01 4.638253897428512573e-02 6.546115875244140625e-02 2.493703514337539673e-01 -2.498436272144317627e-01 1.740495488047599792e-02 -1.653243042528629303e-02 -2.749779522418975830e-01 4.500214755535125732e-01 -7.480330020189285278e-02 6.416372209787368774e-02 1.401870995759963989e-01 -2.763311006128787994e-02 3.066198714077472687e-02 6.987864524126052856e-02 1.825719177722930908e-01 -6.865210831165313721e-02 -1.594402045011520386e-01 1.963071152567863464e-02 -2.093821018934249878e-01 7.923983037471771240e-03 7.814372330904006958e-02 -8.149881660938262939e-02 -2.195198982954025269e-01 -2.093145251274108887e-01 -1.078699827194213867e-01 2.837457358837127686e-01 -1.910426616668701172e-01 -1.887354440987110138e-02 2.390721812844276428e-02 -2.336149662733078003e-01 -2.723954319953918457e-01
-1.435256153345108032e-01 -2.704284898936748505e-02 -2.022747648879885674e-03 6.261700391769409180e-02 -1.970603764057159424e-01 -2.700268290936946869e-02 7.900638133287429810e-02 1.527879685163497925e-01 3.058862090110778809e-01 2.696287035942077637e-01 -3.603776693344116211e-01 9.398720413446426392e-02 1.559386402368545532e-01 -1.012328565120697021e-01 -6.120420247316360474e-02 2.283594310283660889e-01 4.206731170415878296e-02 6.391987949609756470e-02 9.986449033021926880e-02 4.009606782346963882e-03 1.096336692571640015e-01 1.623506098985671997e-01 -6.172920763492584229e-02 -1.473301500082015991e-01 -9.961184114217758179e-02 -1.663540452718734741e-01 2.395676672458648682e-01 1.438651382923126221e-01 -3.025160729885101318e-01 -3.542464971542358398e-02 -3.957623839378356934e-01 -2.556209266185760498e-01
-2.068579345941543579e-01 3.339462727308273315e-02 1.259132474660873413e-02 4.901811480522155762e-01 -3.381282463669776917e-02 -1.134702041745185852e-01 -1.493394225835800171e-01 3.462523594498634338e-02 7.686932384967803955e-02 1.006242632865905762e-01 9.377050213515758514e-03 4.589939713478088379e-01 -2.558414936065673828e-01 1.050142347812652588e-01 6.078225094825029373e-03 9.618531167507171631e-02 -2.064080834388732910e-01 2.592627406120300293e-01 8.711988478899002075e-02 2.809034883975982666e-01 -2.484572678804397583e-02 6.715934723615646362e-02 -2.506932020187377930e-01 -1.312456429004669189e-01 2.090801857411861420e-02 -1.319830864667892456e-01 5.376810953021049500e-02 -1.057412773370742798e-01 -1.996224373579025269e-01 7.145526260137557983e-02 -5.984768643975257874e-02 -5.988049134612083435e-02
-2.299621403217315674e-01 -1.061629205942153931e-01 2.240744791924953461e-02 2.527406513690948486e-01 9.660643525421619415e-03 3.050036728382110596e-01 3.439802676439285278e-02 -9.067480266094207764e-02 -8.768584579229354858e-03 1.412810385227203369e-01 -1.809746623039245605e-01 1.578803211450576782e-01 -4.908045008778572083e-02 -8.293238282203674316e-02 2.785682678222656250e-01 2.452810704708099365e-01 2.046621590852737427e-02 -5.527184531092643738e-02 -9.783325344324111938e-02 1.868326961994171143e-01 -1.096316874027252197e-01 1.069693341851234436e-01 -1.873003505170345306e-02 -1.437843777239322662e-02 -8.763224631547927856e-02 -4.183376729488372803e-01 1.137692481279373169e-01 2.740169465541839600e-01 -9.406190365552902222e-02 8.879938721656799316e-02 -4.004700183868408203e-01 1.561463922262191772e-01
2.205743268132209778e-02 -2.205514162778854370e-01 -9.675896912813186646e-02 1.214003711938858032e-01 1.812635809183120728e-01 -1.888997256755828857e-01 -1.220193877816200256e-02 -2.205154597759246826e-01 -1.707340031862258911e-02 1.457428336143493652e-01 -2.112660855054855347e-01 3.369044363498687744e-01 1.103863343596458435e-01 -8.795540034770965576e-02 3.225118517875671387e-01 3.288729190826416016e-01 1.270670741796493530e-01 -1.461768448352813721e-01 -6.971508264541625977e-02 -2.478255182504653931e-01 2.921015582978725433e-02 2.306135296821594238e-01 -4.882665351033210754e-02 -2.251601368188858032e-01 6.789997569285333157e-04 -1.285429485142230988e-02 2.854880988597869873e-01 3.565805731341242790e-03 -1.438622921705245972e-01 -3.038659319281578064e-02 -2.022376060485839844e-01 2.063532322645187378e-01
-2.242793738842010498e-01 -3.260921239852905273e-01 -3.662450909614562988e-01 4.598269239068031311e-03 -2.396686524152755737e-01 -1.347949355840682983e-01 1.261155009269714355e-01 -7.925273478031158447e-02 -7.737415283918380737e-02 1.042114347219467163e-01 -8.476147055625915527e-02 -2.262908406555652618e-02 2.361880429089069366e-02 1.491889506578445435e-01 1.878356635570526123e-01 5.149062722921371460e-02 5.357540398836135864e-02 1.178157478570938110e-01 -5.448506772518157959e-02 2.495366930961608887e-01 -4.575493931770324707e-02 1.435349881649017334e-01 -2.429310083389282227e-01 -2.700071334838867188e-01 1.291697379201650620e-02 -1.051816642284393311e-01 2.408705353736877441e-01 2.224229648709297180e-02 -4.147411882877349854e-01 8.895272761583328247e-02 1.466697007417678833e-01 1.354093104600906372e-01
-9.941618889570236206e-03 9.447071701288223267e-02 -6.731253862380981445e-02 1.069468557834625244e-01 3.228471279144287109e-01 -2.619023323059082031e-01 -1.274726539850234985e-02 -1.720625758171081543e-01 5.241150408983230591e-02 -1.136301979422569275e-01 8.783359825611114502e-02 5.076050758361816406e-01 -4.231545701622962952e-02 3.146029412746429443e-01 1.306577771902084351e-01 2.240057140588760376e-01 -1.187477856874465942e-01 1.087660044431686401e-01 3.104283660650253296e-02 1.475827544927597046e-01 4.844743385910987854e-02 1.314100623130798340e-01 -7.459266483783721924e-02 -2.684127986431121826e-01 -2.445032894611358643e-01 1.081458106637001038e-01 1.804425567388534546e-01 -1.490545645356178284e-02 -2.042912095785140991e-01 -1.124100685119628906e-01 -1.276335269212722778e-01 5.043343827128410339e-02
-6.637113541364669800e-02 -7.059483975172042847e-02 1.667125821113586426e-01 8.861777931451797485e-02 -4.089565016329288483e-03 -6.308620423078536987e-02 2.913772165775299072e-01 3.060701116919517517e-02 -4.732724279165267944e-02 2.757351398468017578e-01 -2.209287732839584351e-01 4.354873001575469971e-01 -2.159740626811981201e-01 2.170474231243133545e-01 -4.934199526906013489e-02 2.071033716201782227e-01 4.355518892407417297e-02 -2.126663923263549805e-01 -6.559509783983230591e-03 1.296760737895965576e-01 -2.335693314671516418e-02 1.556930989027023315e-01 -1.215344741940498352e-01 1.842782949097454548e-03 -2.813620269298553467e-01 -2.071688324213027954e-02 1.092910692095756531e-01 1.498740613460540771e-01 -2.782977223396301270e-01 8.466325700283050537e-02 -3.193203508853912354e-01 7.207746803760528564e-02
[truncated: 3,269,990 more chars]
