# Supplementary material for: The Language of Innovation
Source: PLoS One. 2020 Apr 30;15(4):e0230107. doi: 10.1371/journal.pone.0230107 (PMC7194493; doi:10.1371/journal.pone.0230107)
Supplement: S4 File — (GZ) [file pone.0230107.s004.tar.gz › 1982-1986/V2Run_3_VS_4500_embeddings1982-1986ED32.txt]

-5.496238544583320618e-02 2.032473832368850708e-01 -1.750910580158233643e-01 -6.790027767419815063e-02 1.211828291416168213e-01 -5.530773848295211792e-02 1.969205886125564575e-01 1.156943142414093018e-01 -2.083240598440170288e-01 -7.186166942119598389e-02 1.521971970796585083e-01 4.406168311834335327e-02 1.165372729301452637e-01 -5.819090083241462708e-02 2.503483891487121582e-01 -2.321323007345199585e-01 -1.781538724899291992e-01 -2.571428418159484863e-01 1.276697684079408646e-02 2.209637910127639771e-01 3.123375214636325836e-02 2.777050733566284180e-01 -2.475771456956863403e-01 3.277592957019805908e-01 2.535245418548583984e-01 -8.970534056425094604e-02 -1.947308046510443091e-04 -9.966202080249786377e-02 1.243005618453025818e-01 -5.860903114080429077e-02 3.833367824554443359e-01 3.933867067098617554e-02
2.269088774919509888e-01 7.139657624065876007e-03 1.409826129674911499e-01 -1.423086971044540405e-01 3.698785603046417236e-01 1.050955355167388916e-01 9.907481074333190918e-02 2.215535007417201996e-02 -4.120636582374572754e-01 -5.660348758101463318e-02 4.751010611653327942e-02 3.886645436286926270e-01 -1.989658623933792114e-01 -2.244159206748008728e-02 -6.275521218776702881e-02 1.024069935083389282e-01 2.051919698715209961e-02 -1.237088143825531006e-01 3.016560338437557220e-02 1.218042746186256409e-01 -1.299433857202529907e-01 3.726098537445068359e-01 -1.861951351165771484e-01 1.716200560331344604e-01 -1.138160675764083862e-01 1.150363311171531677e-01 -2.381638810038566589e-02 -6.781101226806640625e-02 -1.624089777469635010e-01 1.579886674880981445e-01 1.365945786237716675e-01 1.291224360466003418e-01
-1.153339669108390808e-01 -1.951037906110286713e-02 3.049750626087188721e-02 -2.957789003849029541e-01 3.095090687274932861e-01 -3.524697721004486084e-01 3.607148230075836182e-01 9.217020124197006226e-02 -3.206455707550048828e-01 2.651321701705455780e-02 9.227224625647068024e-03 3.654001653194427490e-01 8.545554429292678833e-02 -6.583252549171447754e-02 -9.313837508670985699e-04 -1.289597749710083008e-01 -1.886643320322036743e-01 1.033416986465454102e-01 -1.124861687421798706e-01 3.172425180673599243e-02 -2.047747671604156494e-01 6.140284240245819092e-02 -5.816217139363288879e-02 -1.391689926385879517e-01 -1.691339910030364990e-01 -1.097357869148254395e-01 2.201234847307205200e-01 -1.559051275253295898e-01 -5.499922111630439758e-02 9.071445465087890625e-02 1.412218660116195679e-01 -2.966523729264736176e-02
-1.100353375077247620e-01 3.552043437957763672e-01 9.604219347238540649e-02 -7.139448076486587524e-02 4.099412858486175537e-01 -2.558490931987762451e-01 1.245851367712020874e-01 1.165546923875808716e-01 -2.696129381656646729e-01 5.958759412169456482e-02 1.011580973863601685e-01 1.355130225419998169e-01 -8.078194409608840942e-02 2.859886176884174347e-02 -2.080203294754028320e-01 6.954374909400939941e-02 2.018352746963500977e-01 -2.513393759727478027e-01 1.971257030963897705e-01 1.470276117324829102e-01 -5.377154052257537842e-02 1.676711291074752808e-01 -7.904913276433944702e-02 4.668591916561126709e-02 -6.547442823648452759e-02 -1.248082667589187622e-01 2.361228875815868378e-02 5.801222473382949829e-02 2.614435851573944092e-01 -2.724405564367771149e-02 -1.955427601933479309e-02 3.569460511207580566e-01
-1.377350278198719025e-02 3.275846540927886963e-01 2.773162722587585449e-01 8.834822475910186768e-02 4.880789220333099365e-01 -1.361693590879440308e-01 1.342222988605499268e-01 -7.944522425532341003e-03 -2.360970824956893921e-01 -2.112571299076080322e-01 4.030922651290893555e-01 -1.867714524269104004e-02 1.576872356235980988e-02 -1.122931167483329773e-01 4.841434955596923828e-02 -3.077832283452153206e-03 -2.143744938075542450e-02 -5.090387538075447083e-02 3.250614553689956665e-02 -6.053902581334114075e-02 -1.038890033960342407e-01 1.972101181745529175e-01 2.465027384459972382e-02 3.557904362678527832e-01 -9.988152422010898590e-03 -6.980371661484241486e-03 1.025562062859535217e-01 -1.740819215774536133e-01 -1.277129072695970535e-02 -5.747618153691291809e-02 -1.350663453340530396e-01 8.485117554664611816e-02
-5.600397661328315735e-02 2.229167073965072632e-01 1.634643226861953735e-01 -2.907162606716156006e-01 4.166526794433593750e-01 3.448279574513435364e-03 1.671561971306800842e-02 -1.426803134381771088e-02 -4.273294806480407715e-01 -5.552872270345687866e-02 -1.273440755903720856e-02 1.281292736530303955e-01 3.299771621823310852e-02 4.404883086681365967e-02 -5.989146977663040161e-02 1.072064191102981567e-01 -3.680495172739028931e-02 -7.238978892564773560e-02 -3.103561699390411377e-01 2.054033055901527405e-02 -3.927871584892272949e-02 2.614930868148803711e-01 -1.626649498939514160e-02 -6.083126738667488098e-02 4.638328403234481812e-02 1.197178736329078674e-01 9.954224526882171631e-02 -1.359289586544036865e-01 -7.088498771190643311e-02 -2.676057815551757812e-01 5.079470202326774597e-02 3.743625283241271973e-01
-1.834272406995296478e-02 1.049603223800659180e-01 -1.395711600780487061e-01 -2.180133163928985596e-01 3.948268890380859375e-01 1.948300935328006744e-02 6.736166030168533325e-02 -1.440093070268630981e-01 -4.306533932685852051e-01 -2.038144022226333618e-01 2.475800812244415283e-01 9.340104460716247559e-02 1.856813132762908936e-01 1.988835036754608154e-01 7.329078018665313721e-02 -6.741122901439666748e-02 9.536651521921157837e-02 -8.994177333079278469e-04 1.484704911708831787e-01 5.557128414511680603e-02 -1.501123160123825073e-01 -1.251000314950942993e-01 -3.282945752143859863e-01 -1.097081229090690613e-01 -6.227240338921546936e-02 -2.136819530278444290e-03 4.360701888799667358e-02 1.947020292282104492e-01 -1.920566894114017487e-02 -5.451404675841331482e-02 3.235985338687896729e-01 1.230805367231369019e-01
-1.847080737352371216e-01 -8.963759988546371460e-02 -3.368231654167175293e-02 -1.985152810811996460e-01 2.043173760175704956e-01 -1.195404157042503357e-01 -4.730145633220672607e-02 2.713757157325744629e-01 1.925655454397201538e-02 -7.655230164527893066e-02 9.691590815782546997e-02 2.922651171684265137e-01 1.825410723686218262e-01 -1.896813660860061646e-01 5.758381634950637817e-02 -2.690399289131164551e-01 2.404556274414062500e-01 -1.999675035476684570e-01 8.207396604120731354e-03 3.842483460903167725e-02 1.824392825365066528e-01 -1.597989946603775024e-01 -3.094750940799713135e-01 1.507850587368011475e-01 1.594557017087936401e-01 2.727747857570648193e-01 1.988433003425598145e-01 -5.656645074486732483e-02 1.222117841243743896e-01 -2.328849285840988159e-01 -2.830701507627964020e-02 2.238808721303939819e-01
-4.922052100300788879e-02 3.565195947885513306e-02 -1.357297301292419434e-01 -2.621754705905914307e-01 3.181737661361694336e-01 3.207650035619735718e-02 9.730401635169982910e-02 -7.483526319265365601e-02 -4.399694800376892090e-01 2.586613409221172333e-02 1.719243079423904419e-01 -2.056568302214145660e-02 1.673604920506477356e-02 -2.419148236513137817e-01 1.956035047769546509e-01 4.281861707568168640e-02 -1.112304106354713440e-01 -2.262755334377288818e-01 -3.280332386493682861e-01 -4.333148524165153503e-02 -1.101648882031440735e-01 2.745750844478607178e-01 -2.025138400495052338e-02 1.566551178693771362e-01 2.796795964241027832e-01 1.772907823324203491e-01 6.130751967430114746e-02 -8.409334719181060791e-02 1.045222580432891846e-01 -1.085801869630813599e-01 1.060900241136550903e-01 1.694345772266387939e-01
-1.193887516856193542e-01 5.043923482298851013e-02 7.141408324241638184e-02 -9.570006281137466431e-02 4.312072992324829102e-01 -4.830553382635116577e-02 -1.360637247562408447e-01 8.401224762201309204e-02 -2.717958092689514160e-01 -2.385439723730087280e-01 1.445589512586593628e-01 1.537656784057617188e-01 -6.390326470136642456e-02 1.496363729238510132e-01 -1.495184600353240967e-01 -1.461252868175506592e-01 -1.938541382551193237e-01 -5.414023250341415405e-02 -4.110702872276306152e-01 1.164232939481735229e-01 2.618831954896450043e-02 2.042663693428039551e-01 -2.250376939773559570e-01 7.043620198965072632e-02 1.939823031425476074e-01 3.588365614414215088e-01 -5.696348473429679871e-02 6.104125082492828369e-02 -2.939738146960735321e-02 1.000076681375503540e-01 3.635944798588752747e-03 6.556407362222671509e-02
7.961902767419815063e-02 4.249565601348876953e-01 -1.086488813161849976e-01 -2.195292860269546509e-01 3.880235552787780762e-01 -1.914536058902740479e-01 3.273648023605346680e-01 3.111762106418609619e-01 -1.013180315494537354e-01 3.647025674581527710e-02 1.499751806259155273e-01 3.103373348712921143e-01 5.917819589376449585e-02 -1.436065733432769775e-01 1.143093034625053406e-01 -6.762006878852844238e-02 1.834695227444171906e-02 -3.353829309344291687e-02 4.298916459083557129e-02 -8.183438330888748169e-02 -3.804243728518486023e-02 2.163524031639099121e-01 2.964894846081733704e-02 1.543292105197906494e-01 -5.420437827706336975e-02 8.331604301929473877e-02 8.262096345424652100e-02 1.474971920251846313e-01 2.494232952594757080e-01 1.045131403952836990e-02 -6.904861330986022949e-02 3.449519351124763489e-02
1.411374360322952271e-01 -4.338601976633071899e-02 -4.462504386901855469e-02 -1.677091419696807861e-02 1.628960520029067993e-01 -1.884231120347976685e-01 2.070683985948562622e-01 3.172099590301513672e-01 -2.151967734098434448e-01 1.127605289220809937e-01 1.980349123477935791e-01 6.319122761487960815e-02 2.287507355213165283e-01 -9.292760491371154785e-02 1.494652777910232544e-01 1.032194346189498901e-01 -5.066815018653869629e-02 -6.024857610464096069e-02 -1.143715083599090576e-01 1.141261681914329529e-01 4.176336154341697693e-02 2.422150224447250366e-02 -3.121502399444580078e-01 2.439773529767990112e-01 4.372110124677419662e-03 2.326894104480743408e-01 2.392559647560119629e-01 -2.819486558437347412e-01 4.607529565691947937e-02 -2.492715567350387573e-01 -1.143747493624687195e-01 3.381658196449279785e-01
2.169272005558013916e-01 1.965932399034500122e-01 -2.568129301071166992e-01 -2.542223930358886719e-01 4.330343604087829590e-01 1.845762599259614944e-03 -1.245559081435203552e-01 1.335319727659225464e-01 -3.566760420799255371e-01 4.527371376752853394e-02 4.701757431030273438e-02 1.648973971605300903e-01 6.040531676262617111e-03 8.406934142112731934e-02 -1.208038926124572754e-01 -7.612800598144531250e-02 -1.581567227840423584e-01 -1.365684270858764648e-01 -1.858005821704864502e-01 2.065082043409347534e-01 8.341842144727706909e-02 2.538442909717559814e-01 -2.830468714237213135e-01 -6.223433464765548706e-02 1.495474856346845627e-02 9.208631515502929688e-02 -1.121055036783218384e-01 -1.226596906781196594e-02 1.560431867837905884e-01 1.878219991922378540e-01 7.773427665233612061e-02 1.156503334641456604e-01
-6.733788549900054932e-02 1.560745686292648315e-01 8.811931312084197998e-02 -2.133009135723114014e-01 5.079253911972045898e-01 -2.074296399950981140e-02 6.424844264984130859e-02 9.416204690933227539e-02 -2.661468982696533203e-01 -2.262063622474670410e-01 2.188463658094406128e-01 -2.919073402881622314e-02 1.942564994096755981e-01 4.667194932699203491e-02 1.979528069496154785e-01 1.147020906209945679e-01 -3.946477919816970825e-02 -1.361378580331802368e-01 -1.326947212219238281e-01 3.404097855091094971e-01 4.491087421774864197e-02 3.607007116079330444e-02 -4.533937945961952209e-02 -9.199349582195281982e-02 2.516471967101097107e-02 3.212424367666244507e-02 1.545175313949584961e-01 -1.495588719844818115e-01 1.678947955369949341e-01 2.102724462747573853e-01 2.474687695503234863e-01 1.856320053339004517e-01
-2.139678746461868286e-01 3.884005546569824219e-01 1.094909291714429855e-02 -6.130296364426612854e-02 2.817832231521606445e-01 -2.163417190313339233e-01 3.556661680340766907e-02 1.230099354870617390e-03 -2.870326042175292969e-01 8.912252634763717651e-02 1.413671076297760010e-01 3.146751224994659424e-01 -5.466669425368309021e-02 -1.957235783338546753e-01 -8.465345203876495361e-02 -7.699198275804519653e-02 -1.104782223701477051e-01 3.503304123878479004e-01 -1.562966257333755493e-01 1.811324059963226318e-01 -1.150492671877145767e-02 1.046806341037154198e-03 -6.610435247421264648e-02 2.951603829860687256e-01 -1.381886750459671021e-01 1.021614819765090942e-01 3.262209706008434296e-03 9.885436855256557465e-03 1.925564259290695190e-01 -3.166916966438293457e-02 1.403170377016067505e-01 1.925578713417053223e-01
-8.547628670930862427e-02 -3.576537221670150757e-02 -3.337004780769348145e-01 -1.202702969312667847e-01 3.340422213077545166e-01 1.210130155086517334e-01 2.532968297600746155e-02 4.773375093936920166e-01 -1.780954152345657349e-01 -2.725665271282196045e-01 -4.060162603855133057e-02 1.886323094367980957e-01 -8.260370232164859772e-03 1.549453139305114746e-01 9.531721472740173340e-02 -3.971038851886987686e-03 9.659703075885772705e-02 -1.280177831649780273e-01 2.973264157772064209e-01 1.064760684967041016e-01 -1.573247164487838745e-01 6.393876671791076660e-02 -1.107561737298965454e-01 3.000063635408878326e-02 -2.093954756855964661e-02 -2.292971014976501465e-01 -2.325574010610580444e-01 -1.178025826811790466e-01 -5.036789923906326294e-02 -1.548621356487274170e-01 -2.426621504127979279e-02 1.374918222427368164e-01
-1.925174593925476074e-01 2.650311589241027832e-01 2.723040618002414703e-02 -1.965510249137878418e-01 3.713996112346649170e-01 1.307781338691711426e-01 -1.731724850833415985e-02 2.388678491115570068e-01 8.836289495229721069e-02 6.723324209451675415e-02 2.285852134227752686e-01 2.714542746543884277e-01 2.226989157497882843e-02 1.486369669437408447e-01 8.765779435634613037e-02 1.509354561567306519e-01 -1.196934282779693604e-01 -3.601409122347831726e-02 -2.887080311775207520e-01 -4.181141033768653870e-02 -1.907269805669784546e-01 2.956910431385040283e-01 -1.341776847839355469e-01 1.109363734722137451e-01 -7.527579367160797119e-02 4.748849943280220032e-02 1.979064345359802246e-01 -1.922800689935684204e-01 3.701392933726310730e-02 3.050218820571899414e-01 -4.473536089062690735e-02 1.195315569639205933e-01
9.748655557632446289e-02 2.065203487873077393e-01 1.181137114763259888e-01 -4.219107702374458313e-02 4.676885604858398438e-01 9.096307307481765747e-02 -1.384207978844642639e-02 2.033565193414688110e-01 -3.884516358375549316e-01 2.344460785388946533e-02 2.727393805980682373e-01 8.529921621084213257e-02 2.220386825501918793e-02 -8.616640418767929077e-02 -9.690223634243011475e-02 -1.065084114670753479e-01 1.033967826515436172e-02 -1.488515734672546387e-01 -2.250120341777801514e-01 1.563780158758163452e-01 -2.178218662738800049e-01 -5.520109832286834717e-02 -2.656156420707702637e-01 -1.071231663227081299e-01 1.902018338441848755e-01 2.056435048580169678e-01 -2.127135843038558960e-01 5.435635522007942200e-02 -2.967951446771621704e-02 1.093461513519287109e-01 1.613110452890396118e-01 8.005315810441970825e-02
-1.238198652863502502e-01 1.219196394085884094e-01 5.201041325926780701e-02 -1.428664177656173706e-01 4.066171646118164062e-01 -1.955609768629074097e-01 1.021815650165081024e-02 1.267802566289901733e-01 -4.577365219593048096e-01 4.289404675364494324e-02 9.336566179990768433e-02 2.641865015029907227e-01 2.100211679935455322e-01 6.102448329329490662e-02 8.132027834653854370e-02 2.240406423807144165e-01 -1.906359642744064331e-01 -5.179698765277862549e-02 -1.916260085999965668e-02 -9.093794040381908417e-03 8.377445489168167114e-02 1.322391722351312637e-02 2.770781703293323517e-02 6.928391009569168091e-02 1.380794346332550049e-01 -1.053187064826488495e-02 -6.180610507726669312e-02 -3.337027132511138916e-01 2.934512495994567871e-01 8.841831237077713013e-02 8.856491744518280029e-02 2.098792791366577148e-01
8.853236585855484009e-02 2.426931262016296387e-01 6.119399145245552063e-02 -3.638471066951751709e-01 2.156975418329238892e-01 -5.282223224639892578e-03 -3.602940216660499573e-02 -2.247493714094161987e-02 1.698341071605682373e-01 -4.943930357694625854e-02 1.571124345064163208e-01 1.519175618886947632e-01 -1.556211858987808228e-01 -4.821017384529113770e-02 2.484374791383743286e-01 -5.188273638486862183e-02 3.053897321224212646e-01 -4.506987705826759338e-02 1.934027969837188721e-01 9.848119318485260010e-02 -2.492682635784149170e-01 2.155528031289577484e-02 -3.932609856128692627e-01 -1.114075910300016403e-02 1.978958845138549805e-01 7.012880593538284302e-02 1.405415236949920654e-01 -3.233354687690734863e-01 7.119411230087280273e-02 -9.169425070285797119e-02 1.007238700985908508e-01 1.642999202013015747e-01
-1.934182941913604736e-01 3.303428590297698975e-01 1.425247788429260254e-01 -1.583737283945083618e-01 2.521560490131378174e-01 2.918559610843658447e-01 6.326314806938171387e-02 1.830597175285220146e-03 -2.942765355110168457e-01 -8.440835028886795044e-02 2.618798315525054932e-01 2.683334052562713623e-01 7.924386858940124512e-02 1.469784677028656006e-01 9.799953550100326538e-02 5.890967696905136108e-02 -3.479406982660293579e-02 7.383225113153457642e-02 8.973680436611175537e-02 7.758574932813644409e-02 -2.323856391012668610e-02 8.230023086071014404e-02 -2.730468213558197021e-01 2.942119240760803223e-01 -9.077379107475280762e-02 1.404485851526260376e-01 1.432082056999206543e-01 1.052300631999969482e-01 1.040096506476402283e-01 -1.128537803888320923e-01 3.175126612186431885e-01 8.340751379728317261e-02
-9.624749072827398777e-04 1.592036634683609009e-01 3.122733160853385925e-02 7.251295447349548340e-02 5.016489624977111816e-01 -9.746453166007995605e-02 -8.969213068485260010e-02 2.760387659072875977e-01 -4.517776370048522949e-01 -1.413403302431106567e-01 -3.667252510786056519e-02 2.365716248750686646e-01 -1.751530617475509644e-01 -1.363322585821151733e-01 -2.262994050979614258e-01 2.602169290184974670e-02 -6.945153325796127319e-02 -1.137556955218315125e-01 -1.388153582811355591e-01 -1.781549751758575439e-01 -1.042637154459953308e-01 -1.796490252017974854e-01 -7.056266814470291138e-02 1.791902482509613037e-01 1.336023360490798950e-01 -1.543809175491333008e-01 -6.818608194589614868e-02 -1.606176793575286865e-01 9.115362167358398438e-02 2.933927625417709351e-02 -7.565409690141677856e-02 6.672780215740203857e-02
6.006472557783126831e-02 2.220743298530578613e-01 2.883609570562839508e-02 -3.296875953674316406e-01 5.479881763458251953e-01 -5.749738961458206177e-02 -4.438120126724243164e-02 -7.103650271892547607e-02 -4.957003518939018250e-02 2.440997585654258728e-02 1.504691666923463345e-03 1.141017302870750427e-01 -8.124603331089019775e-02 -1.326896101236343384e-01 -1.150741521269083023e-02 1.064794287085533142e-01 5.069525912404060364e-02 -1.154816895723342896e-01 -2.347843199968338013e-01 -1.255681216716766357e-01 -3.151724934577941895e-01 1.572360396385192871e-01 -4.507815092802047729e-02 1.906237453222274780e-01 3.785117268562316895e-01 -3.044918738305568695e-02 -7.667098939418792725e-02 -6.941108405590057373e-02 1.178905665874481201e-01 -9.316226094961166382e-02 2.567868866026401520e-02 2.187004685401916504e-01
3.714279457926750183e-02 3.855184093117713928e-02 3.367210328578948975e-01 -2.852321229875087738e-02 4.530075490474700928e-01 -1.276860684156417847e-01 3.074678778648376465e-01 1.779009550809860229e-01 -1.521635651588439941e-01 -4.492770880460739136e-02 2.124752551317214966e-01 3.475969731807708740e-01 1.862259232439100742e-03 -1.233350634574890137e-01 8.764107525348663330e-02 -2.667520344257354736e-01 -1.151328980922698975e-01 8.512023091316223145e-02 -1.766519993543624878e-01 -5.008113384246826172e-02 4.438041150569915771e-02 1.235415264964103699e-01 -2.248546034097671509e-01 -6.776693463325500488e-02 -1.892964690923690796e-01 -1.973617589101195335e-03 1.667805761098861694e-02 -1.041612122207880020e-04 2.810788154602050781e-01 -4.156539216637611389e-02 9.989235550165176392e-03 8.058036118745803833e-02
-6.190062314271926880e-02 1.584120541810989380e-01 9.952325373888015747e-02 -2.794758677482604980e-01 4.371192455291748047e-01 -3.694463372230529785e-01 -1.357002742588520050e-02 7.626175135374069214e-02 -2.069775462150573730e-01 1.820901334285736084e-01 2.004157900810241699e-01 1.838847547769546509e-01 -7.098943740129470825e-02 1.106093525886535645e-01 -1.770952343940734863e-01 -6.227616220712661743e-02 4.491591826081275940e-02 -2.106979042291641235e-01 1.059956923127174377e-01 5.583174154162406921e-02 2.347036637365818024e-02 6.134253740310668945e-02 1.395849138498306274e-01 2.915050089359283447e-01 2.186743319034576416e-01 3.495510667562484741e-02 1.972612142562866211e-01 -6.411280483007431030e-02 1.290531456470489502e-01 -1.850517690181732178e-01 4.091487452387809753e-02 1.812040656805038452e-01
9.857101738452911377e-02 -3.099651932716369629e-01 1.401064991950988770e-01 -4.365266561508178711e-01 1.693838834762573242e-01 -2.171480059623718262e-01 -1.031627804040908813e-01 1.014487594366073608e-01 -2.812924385070800781e-01 -4.142074659466743469e-02 9.190979599952697754e-02 3.254685699939727783e-01 -1.814945787191390991e-01 -2.159742414951324463e-01 -1.810193359851837158e-01 -1.549228876829147339e-01 -1.320220157504081726e-02 9.938845783472061157e-02 1.165285706520080566e-01 -1.246446818113327026e-01 5.316911265254020691e-02 2.034564018249511719e-01 -4.427028074860572815e-02 9.952180087566375732e-02 1.644892990589141846e-01 -1.194543614983558655e-01 -1.577998399734497070e-01 -1.301025152206420898e-01 -1.560292672365903854e-02 -3.877988457679748535e-02 1.215237826108932495e-01 2.464678585529327393e-01
6.699804216623306274e-02 7.842310518026351929e-02 1.722168177366256714e-01 -2.330761700868606567e-01 2.886716127395629883e-01 -4.574478417634963989e-02 -2.553604915738105774e-02 1.499395221471786499e-01 -8.422978222370147705e-02 3.610751777887344360e-02 1.829747110605239868e-01 3.287684321403503418e-01 -4.603088200092315674e-01 2.531385235488414764e-02 1.209331601858139038e-01 1.215888373553752899e-02 1.594794690608978271e-01 -1.647420972585678101e-01 -1.915167272090911865e-01 -1.882143318653106689e-01 1.571486587636172771e-03 -3.371734172105789185e-02 -7.539214100688695908e-03 5.831500515341758728e-02 8.238144218921661377e-02 1.040587276220321655e-01 1.193095892667770386e-01 -2.910024225711822510e-01 2.831757664680480957e-01 -2.436271011829376221e-01 1.673513352870941162e-01 7.874371856451034546e-02
3.046989254653453827e-02 1.337593495845794678e-01 -4.410345479846000671e-02 -1.315757185220718384e-01 4.444669485092163086e-01 -2.188468724489212036e-01 4.406946897506713867e-01 3.246752917766571045e-02 -1.524394303560256958e-01 -1.317868977785110474e-01 -6.259964406490325928e-02 1.898778825998306274e-01 -9.074538201093673706e-02 -1.382568627595901489e-01 6.495597213506698608e-02 -1.586801707744598389e-01 -1.539115309715270996e-01 1.942657679319381714e-01 -9.662183374166488647e-02 3.918524365872144699e-03 -1.771397739648818970e-01 -1.135667264461517334e-01 -1.743792742490768433e-01 1.073749512434005737e-01 2.223267592489719391e-02 -2.142811715602874756e-01 1.098786219954490662e-01 -1.373828500509262085e-01 2.260096073150634766e-01 7.158409059047698975e-02 2.706706821918487549e-01 1.416610330343246460e-01
5.536852777004241943e-02 3.432821035385131836e-01 5.286029353737831116e-02 -2.542447745800018311e-01 3.282756209373474121e-01 -4.180981218814849854e-01 1.228729784488677979e-01 1.022277027368545532e-01 -2.771758139133453369e-01 1.328729093074798584e-01 2.370474934577941895e-01 -6.235750392079353333e-03 1.761738508939743042e-01 -1.589772477746009827e-02 1.122073456645011902e-01 -1.734861880540847778e-01 8.935654908418655396e-02 -4.340134933590888977e-02 1.618410348892211914e-01 1.270537227392196655e-01 3.583600744605064392e-02 1.267141103744506836e-01 5.219451151788234711e-03 -5.387014243751764297e-03 1.378008872270584106e-01 -3.770489245653152466e-02 -8.531346172094345093e-02 -3.652979061007499695e-02 1.618556827306747437e-01 -1.463615000247955322e-01 1.632952243089675903e-01 3.254838585853576660e-01
-1.994228921830654144e-02 1.528186649084091187e-01 -1.558820307254791260e-01 -1.953516453504562378e-01 5.356984138488769531e-01 -2.678729593753814697e-01 1.158144176006317139e-01 5.862484127283096313e-02 -2.141942381858825684e-01 7.610882073640823364e-02 1.533039361238479614e-01 2.283366769552230835e-01 9.587688371539115906e-03 -1.805916242301464081e-02 1.361175067722797394e-02 -1.747716814279556274e-01 -1.470179017633199692e-02 -2.733711600303649902e-01 1.135541796684265137e-01 1.641285717487335205e-01 -4.118190705776214600e-02 1.382196396589279175e-01 -2.448856644332408905e-02 1.264825165271759033e-01 2.619843184947967529e-01 -5.286259576678276062e-02 1.660780608654022217e-01 3.071504533290863037e-01 -9.637604653835296631e-02 -5.733621492981910706e-02 3.987324982881546021e-02 1.416011303663253784e-01
-1.400951743125915527e-01 2.180706560611724854e-01 1.616300642490386963e-02 -3.089366853237152100e-01 2.545400559902191162e-01 -5.020402371883392334e-02 2.170801311731338501e-01 3.729333728551864624e-02 -3.779732584953308105e-01 -1.136372834444046021e-01 5.469035729765892029e-02 1.930173486471176147e-01 1.339064836502075195e-01 -9.190696477890014648e-02 -1.823707967996597290e-01 -4.971358552575111389e-02 1.254335641860961914e-01 -1.839494109153747559e-01 -2.948942780494689941e-02 -3.187487125396728516e-01 -1.260785460472106934e-01 -4.302214086055755615e-02 -1.430090237408876419e-02 2.850317060947418213e-01 -1.123554781079292297e-01 -2.591712176799774170e-01 2.908069081604480743e-02 1.319723427295684814e-01 1.860536485910415649e-01 -2.711493372917175293e-01 7.474574446678161621e-02 1.187836937606334686e-02
-1.039656400680541992e-01 7.421252131462097168e-02 7.393187284469604492e-02 -2.186219245195388794e-01 2.079705297946929932e-01 -1.230773925781250000e-01 5.948481336236000061e-02 3.845035433769226074e-01 -2.656408250331878662e-01 -2.147433580830693245e-03 2.765851654112339020e-02 1.245738007128238678e-02 1.912709176540374756e-01 5.935284309089183807e-03 7.567920722067356110e-03 -1.574317365884780884e-02 1.091177314519882202e-01 -1.341855823993682861e-01 5.434866249561309814e-02 -4.908211156725883484e-02 1.048621460795402527e-01 6.856656074523925781e-02 -4.213356673717498779e-01 1.258819103240966797e-01 -4.484307020902633667e-02 2.259880006313323975e-01 -1.204886212944984436e-01 -1.792679876089096069e-01 -1.544698625802993774e-01 2.283060550689697266e-01 2.361548095941543579e-01 3.693155348300933838e-01
-1.778513193130493164e-01 -4.683861508965492249e-02 -1.057466268539428711e-01 -2.489215731620788574e-01 1.992726773023605347e-01 -4.115827754139900208e-02 -4.417640715837478638e-02 7.917423546314239502e-02 -2.902713119983673096e-01 1.253418922424316406e-01 5.237138271331787109e-01 -2.274285256862640381e-02 -4.366695508360862732e-02 2.875484339892864227e-02 -2.486449666321277618e-02 -7.026767730712890625e-02 4.615127295255661011e-02 -2.865703776478767395e-03 -1.049557402729988098e-01 6.962211430072784424e-02 -8.984247595071792603e-02 1.636443138122558594e-01 -3.048434853553771973e-01 1.929195523262023926e-01 1.313663870096206665e-01 -1.512899398803710938e-01 -2.668724358081817627e-01 -9.286009520292282104e-02 -8.805326372385025024e-02 -1.110873520374298096e-01 2.653392851352691650e-01 -2.585885524749755859e-01
-2.188308537006378174e-01 1.716848462820053101e-01 -1.470296084880828857e-01 -1.758134365081787109e-01 4.661107361316680908e-01 -1.074395552277565002e-01 1.049599200487136841e-01 -7.215637713670730591e-02 -1.317553967237472534e-01 4.983658343553543091e-02 2.707513570785522461e-01 3.106004595756530762e-01 3.007768094539642334e-01 7.350376248359680176e-02 1.906719990074634552e-02 4.334289953112602234e-02 1.962479650974273682e-01 1.135334745049476624e-01 1.291208565235137939e-01 -2.664043009281158447e-01 -3.732407838106155396e-02 1.520310193300247192e-01 -2.561659216880798340e-01 1.484816968441009521e-01 1.209182590246200562e-01 -6.728713214397430420e-02 1.190537810325622559e-01 4.659185558557510376e-02 -3.752763196825981140e-02 -1.350863128900527954e-01 -8.394769579172134399e-02 1.546991467475891113e-01
-2.263803333044052124e-01 1.245740614831447601e-02 5.499290302395820618e-02 -1.459308862686157227e-01 4.273494482040405273e-01 -2.712368220090866089e-02 2.163840979337692261e-01 2.621807456016540527e-01 -3.142117559909820557e-01 -7.682362943887710571e-02 4.017833769321441650e-01 1.597911417484283447e-01 -1.757591068744659424e-01 1.222911924123764038e-01 1.561318039894104004e-01 1.571447774767875671e-02 2.968772947788238525e-01 3.767377138137817383e-02 -2.523550689220428467e-01 4.428023472428321838e-02 1.313630044460296631e-01 1.343990862369537354e-01 -1.380158867686986923e-02 5.559724941849708557e-02 -2.450683154165744781e-02 -1.052569523453712463e-01 3.208489343523979187e-02 -8.183784037828445435e-02 7.260737568140029907e-02 1.731984913349151611e-01 1.145795509219169617e-01 -4.103003442287445068e-02
-1.622285395860671997e-01 1.969510763883590698e-01 3.219972923398017883e-02 -2.340060919523239136e-01 4.433224797248840332e-01 -4.570979624986648560e-02 2.061428502202033997e-02 -5.656504631042480469e-02 -2.721914947032928467e-01 1.265113204717636108e-01 6.282157450914382935e-02 1.024132221937179565e-01 -1.218325123190879822e-01 -8.755011111497879028e-02 -4.611298814415931702e-02 -1.967982500791549683e-01 8.379637449979782104e-02 -6.089218333363533020e-02 1.622577756643295288e-01 1.189875081181526184e-01 -1.422048062086105347e-01 8.742664009332656860e-02 -9.568258374929428101e-02 2.975174188613891602e-01 1.964534670114517212e-01 1.989132314920425415e-01 4.722337424755096436e-02 2.089559882879257202e-01 7.097092270851135254e-02 -1.738633960485458374e-01 -1.144385188817977905e-01 3.997348248958587646e-01
-3.834165930747985840e-01 3.031584322452545166e-01 2.831769362092018127e-02 -7.094498723745346069e-02 3.892132937908172607e-01 -1.871073842048645020e-01 -1.191816627979278564e-01 1.708039641380310059e-01 -3.230349719524383545e-01 -1.738372296094894409e-01 2.215414047241210938e-01 4.454202577471733093e-02 1.894667595624923706e-01 4.143044725060462952e-02 5.345128942281007767e-03 -1.958516612648963928e-02 6.434299051761627197e-02 -1.520060747861862183e-01 -8.781760931015014648e-02 -1.553066521883010864e-01 -1.312647461891174316e-01 1.674699783325195312e-02 1.074479743838310242e-01 1.134815588593482971e-01 2.683240175247192383e-01 4.861490800976753235e-02 6.643489748239517212e-02 -6.151171028614044189e-02 -1.874883174896240234e-01 -1.479455232620239258e-01 -1.566507816314697266e-01 1.912216842174530029e-01
6.049025803804397583e-02 8.922262489795684814e-02 1.137657836079597473e-01 -1.113264262676239014e-01 4.419750273227691650e-01 -1.982588320970535278e-01 -6.324166059494018555e-02 2.975684963166713715e-02 -2.742382884025573730e-01 1.095019280910491943e-01 1.763078719377517700e-01 1.019705310463905334e-01 -7.155480980873107910e-02 -1.304856389760971069e-01 -6.834425032138824463e-02 -5.518308654427528381e-02 -1.433827634900808334e-02 -1.702432632446289062e-01 2.671773135662078857e-01 -1.635736413300037384e-02 -2.113333493471145630e-01 3.742942959070205688e-02 -1.286637634038925171e-01 1.469419896602630615e-01 3.155418634414672852e-01 3.508083149790763855e-02 2.625947892665863037e-01 1.026591658592224121e-01 -7.334231585264205933e-02 2.344575896859169006e-02 2.171483784914016724e-01 3.828117847442626953e-01
1.509617567062377930e-01 3.581515848636627197e-01 2.277821153402328491e-01 -1.231891512870788574e-01 8.893303573131561279e-02 -7.658481597900390625e-02 -1.058717072010040283e-01 -7.951927930116653442e-02 -4.190158098936080933e-02 1.464054584503173828e-01 2.065310627222061157e-01 2.646011710166931152e-01 -3.290662467479705811e-01 -7.224598526954650879e-02 1.644941717386245728e-01 2.477067150175571442e-02 -2.257208079099655151e-01 -1.367548704147338867e-01 -1.351451426744461060e-01 -2.474905401468276978e-01 -1.461450755596160889e-01 1.105481088161468506e-01 -3.083035945892333984e-01 1.254930794239044189e-01 6.861249357461929321e-02 6.107774749398231506e-02 1.268309354782104492e-01 -2.410571575164794922e-01 9.412638098001480103e-02 -4.630584269762039185e-02 4.177576862275600433e-03 2.938290536403656006e-01
8.276855200529098511e-02 2.239119112491607666e-01 -2.591157704591751099e-02 -1.052456051111221313e-01 4.593766629695892334e-01 -4.062218368053436279e-01 1.175485253334045410e-01 7.498665899038314819e-02 -2.454690337181091309e-01 -1.505977809429168701e-01 -1.868792809545993805e-02 3.658270090818405151e-02 2.051699310541152954e-01 1.264799684286117554e-01 1.708927154541015625e-01 -1.658457517623901367e-01 -1.516707241535186768e-02 -9.257075190544128418e-02 6.353283673524856567e-02 2.591715455055236816e-01 -1.369477901607751846e-02 1.391927599906921387e-01 -8.224859088659286499e-02 1.874704360961914062e-01 -1.784258522093296051e-02 7.678714394569396973e-02 1.008362546563148499e-01 1.031999755650758743e-02 2.745875716209411621e-01 -2.387816458940505981e-01 1.005978509783744812e-01 1.893557012081146240e-01
-1.051416546106338501e-01 1.160291656851768494e-01 1.799571514129638672e-01 -1.862586885690689087e-01 4.705808460712432861e-01 -3.784215822815895081e-02 6.172697618603706360e-02 2.301730662584304810e-01 -3.774027228355407715e-01 -2.109543234109878540e-01 1.542326211929321289e-01 9.773638844490051270e-02 -1.373685803264379501e-02 -1.300995498895645142e-01 1.742004603147506714e-01 3.431061804294586182e-01 -4.290770366787910461e-02 1.508945822715759277e-01 -1.148075237870216370e-01 2.378818541765213013e-01 -6.373308598995208740e-02 1.176619082689285278e-01 -2.154460735619068146e-02 -3.582899272441864014e-02 2.647996544837951660e-01 1.001654192805290222e-01 5.229457095265388489e-02 2.335547236725687981e-03 1.055745780467987061e-02 -3.566852584481239319e-02 1.733767986297607422e-01 1.221161782741546631e-01
7.120635360479354858e-02 7.303940597921609879e-03 -3.094920143485069275e-02 -4.929757416248321533e-01 4.257283210754394531e-01 1.118795275688171387e-01 1.858201920986175537e-01 7.084372639656066895e-02 -1.370685100555419922e-01 -9.961083531379699707e-02 4.628235474228858948e-02 1.718056574463844299e-02 2.040409110486507416e-02 6.807703524827957153e-02 2.904197759926319122e-02 -1.419555544853210449e-01 1.314729154109954834e-01 4.882862791419029236e-02 -2.985388040542602539e-01 1.040175110101699829e-01 9.331665188074111938e-02 1.450755745172500610e-01 -6.100653205066919327e-03 2.450547814369201660e-01 -1.348482370376586914e-01 1.963509023189544678e-01 5.976140871644020081e-02 -2.322053462266921997e-01 8.959189802408218384e-02 -1.514925807714462280e-01 2.606267631053924561e-01 1.944244951009750366e-01
1.771207451820373535e-01 1.264746636152267456e-01 2.473226189613342285e-01 -3.135896325111389160e-01 3.361976742744445801e-01 -1.447687149047851562e-01 -5.634866282343864441e-02 2.242290675640106201e-01 -3.566161096096038818e-01 1.511335372924804688e-01 -4.554794356226921082e-02 1.355551332235336304e-01 -6.408599764108657837e-02 -1.964159123599529266e-02 1.966238254681229591e-03 -1.335446685552597046e-01 6.722789257764816284e-02 -8.329446613788604736e-02 7.298947125673294067e-02 2.462721616029739380e-02 -2.174745649099349976e-01 1.032856330275535583e-01 -7.683879882097244263e-02 3.173669278621673584e-01 -2.378143556416034698e-02 -2.038968056440353394e-01 1.112099811434745789e-01 2.541739344596862793e-01 3.219887614250183105e-02 -1.594730466604232788e-01 2.141565829515457153e-01 1.986563056707382202e-01
-3.993371874094009399e-02 1.805867552757263184e-01 7.417090237140655518e-02 -1.510942876338958740e-01 5.143836736679077148e-01 -1.869620978832244873e-01 4.733598977327346802e-02 2.331475615501403809e-01 -4.073948785662651062e-02 1.340527236461639404e-01 2.375346980988979340e-02 2.353324592113494873e-01 5.850614979863166809e-02 -2.015126496553421021e-02 -1.054444685578346252e-01 7.195871323347091675e-02 -1.000012308359146118e-01 -5.901052802801132202e-02 1.747445464134216309e-01 5.903688818216323853e-02 -9.497321397066116333e-02 1.829544901847839355e-01 -1.480876207351684570e-01 1.924223005771636963e-01 4.137617051601409912e-01 3.626023232936859131e-02 4.921707510948181152e-02 1.647433489561080933e-01 1.773113757371902466e-01 -5.214854702353477478e-02 -7.185336947441101074e-02 3.086551129817962646e-01
-5.496592819690704346e-02 1.657310277223587036e-01 -2.808921635150909424e-01 -1.982059925794601440e-01 2.395775020122528076e-01 -1.079905927181243896e-01 1.015668958425521851e-01 2.500583827495574951e-01 1.631233543157577515e-01 -1.823296546936035156e-01 1.923267692327499390e-01 1.788338646292686462e-02 -2.274346798658370972e-01 6.562608294188976288e-03 2.782171666622161865e-01 -1.620373725891113281e-01 -1.431026011705398560e-01 -7.891004532575607300e-02 -2.565896213054656982e-01 -2.578532136976718903e-02 9.483422338962554932e-02 -9.646726399660110474e-02 -9.428860247135162354e-02 5.058239400386810303e-02 1.338822543621063232e-01 8.354107290506362915e-02 2.633251845836639404e-01 -1.389358341693878174e-01 -3.224896788597106934e-01 -1.070279777050018311e-01 1.838285326957702637e-01 2.666033804416656494e-01
-1.413468271493911743e-01 1.954432278871536255e-01 9.273077547550201416e-02 -3.332028388977050781e-01 1.419263482093811035e-01 1.208123788237571716e-01 7.743511348962783813e-02 1.698014438152313232e-01 -3.858485221862792969e-01 -2.131948769092559814e-01 9.335524588823318481e-02 1.511206012219190598e-02 -1.729080677032470703e-01 -1.821459680795669556e-01 -2.206805199384689331e-01 -1.603664755821228027e-01 -2.759244143962860107e-01 4.013296961784362793e-02 -5.218926817178726196e-02 -1.334596425294876099e-01 2.222472578287124634e-01 -9.535991586744785309e-03 -2.423291951417922974e-01 1.518771499395370483e-01 3.647525906562805176e-01 -3.757053613662719727e-02 -7.916287332773208618e-02 -1.159014999866485596e-01 -2.330972440540790558e-02 -9.290866553783416748e-02 1.301540136337280273e-01 4.516240954399108887e-02
2.788668870925903320e-02 1.766158342361450195e-01 -6.358161568641662598e-02 -7.451016455888748169e-02 3.977573513984680176e-01 -1.418525129556655884e-01 5.544291809201240540e-02 -1.668333113193511963e-01 -1.032575219869613647e-01 1.240525543689727783e-01 9.880271553993225098e-02 2.176757752895355225e-01 1.326423976570367813e-02 -8.239932358264923096e-02 -1.689038723707199097e-01 -3.318304941058158875e-02 -2.764060720801353455e-02 -2.301371395587921143e-01 7.148426026105880737e-02 2.630488872528076172e-01 8.549395017325878143e-03 1.520712524652481079e-01 -2.364997267723083496e-01 2.404557168483734131e-01 1.211723908782005310e-01 -9.460709989070892334e-02 2.996707856655120850e-01 2.489517778158187866e-01 5.215986073017120361e-02 -1.493829786777496338e-01 5.862067639827728271e-02 4.006703794002532959e-01
8.436217159032821655e-02 2.404111176729202271e-01 4.628612473607063293e-02 -1.047478169202804565e-01 1.265037953853607178e-01 7.937671244144439697e-02 -6.238881032913923264e-03 1.736263781785964966e-01 7.071817666292190552e-02 -2.130829244852066040e-01 1.231125444173812866e-01 6.338312476873397827e-02 -1.837192624807357788e-01 -2.336291223764419556e-01 2.492955774068832397e-01 2.438122220337390900e-02 -3.323828279972076416e-01 8.859371393918991089e-02 -1.154228821396827698e-01 8.847828209400177002e-02 -9.000154584646224976e-02 -1.596176773309707642e-01 -3.823974728584289551e-01 3.106991350650787354e-01 -6.481823325157165527e-02 7.335454970598220825e-02 1.220791563391685486e-01 -1.355219930410385132e-01 -1.024163067340850830e-01 5.903514474630355835e-02 -1.688358336687088013e-01 3.842852413654327393e-01
-1.484560668468475342e-01 1.447683870792388916e-01 7.033495604991912842e-02 -6.037562340497970581e-02 2.175111323595046997e-01 -2.187034636735916138e-01 -3.335766121745109558e-02 3.135877847671508789e-01 -2.817242145538330078e-01 -1.432263255119323730e-01 8.178475499153137207e-02 -1.131014749407768250e-01 7.694888114929199219e-02 -3.389140218496322632e-02 -8.406731486320495605e-02 -8.862268179655075073e-02 -2.258792892098426819e-02 -3.637015074491500854e-02 1.417314708232879639e-01 -1.116948872804641724e-01 1.537515223026275635e-01 1.442220658063888550e-01 -4.915207922458648682e-01 1.661257743835449219e-01 -1.908520311117172241e-01 1.268735080957412720e-01 -2.133874744176864624e-01 -2.831905782222747803e-01 -9.086254239082336426e-02 -6.254747044295072556e-03 1.201160699129104614e-01 2.519170045852661133e-01
-2.188151329755783081e-01 8.479965478181838989e-02 1.691731251776218414e-02 -3.537539392709732056e-02 1.731053441762924194e-01 -8.441954851150512695e-02 -2.602108288556337357e-03 2.078420817852020264e-01 -3.172612786293029785e-01 -1.292503625154495239e-01 1.525795906782150269e-01 -6.917973514646291733e-03 5.921233072876930237e-02 -2.381557412445545197e-02 8.035951294004917145e-03 -8.409536629915237427e-02 1.478111892938613892e-01 -2.252157032489776611e-01 -1.719512604176998138e-02 -4.596243798732757568e-02 1.789630651473999023e-01 1.923749446868896484e-01 -4.963629841804504395e-01 8.250690996646881104e-02 -4.564153496176004410e-03 1.159095466136932373e-01 -2.769350409507751465e-01 -6.580600887537002563e-02 -1.939450353384017944e-01 1.561057716608047485e-01 3.001437485218048096e-01 2.597078680992126465e-01
1.120022907853126526e-01 1.550892442464828491e-01 1.672623604536056519e-01 -3.601095676422119141e-01 3.050294518470764160e-01 -8.413472771644592285e-02 -2.475430816411972046e-02 2.196846306324005127e-01 -8.282366394996643066e-02 5.135036259889602661e-02 4.303658604621887207e-01 2.796455323696136475e-01 -1.883690208196640015e-01 6.348378211259841919e-02 6.402187794446945190e-02 -1.502053588628768921e-01 7.802915573120117188e-02 1.462688744068145752e-01 -5.836692824959754944e-02 -2.514947056770324707e-01 -3.098394274711608887e-01 2.064739018678665161e-01 7.531826198101043701e-02 6.183416023850440979e-02 7.472817599773406982e-02 9.581773541867733002e-03 7.254744321107864380e-02 -1.339097768068313599e-01 9.350588917732238770e-02 -4.454192519187927246e-02 1.529784500598907471e-01 1.113393232226371765e-01
-3.049987601116299629e-03 1.935153007507324219e-01 -1.144245043396949768e-01 -2.589446306228637695e-01 3.118316829204559326e-01 8.471252024173736572e-02 7.379242032766342163e-02 2.295801490545272827e-01 -1.626462787389755249e-01 -7.737059891223907471e-02 1.863644123077392578e-01 -9.416346251964569092e-02 6.055535748600959778e-02 -5.935797095298767090e-02 -1.642632782459259033e-01 -7.941856049001216888e-03 2.175801433622837067e-02 -1.950433850288391113e-01 2.804223820567131042e-02 -3.238915205001831055e-01 -1.942141652107238770e-01 -7.492590695619583130e-02 -3.616079688072204590e-01 3.835583850741386414e-02 -1.713210642337799072e-01 2.817740738391876221e-01 -4.548443108797073364e-02 -8.632631599903106689e-02 1.264706552028656006e-01 -2.118984013795852661e-01 8.574619144201278687e-02 3.213512003421783447e-01
-1.704928129911422729e-01 2.178001552820205688e-01 -1.344459652900695801e-01 -1.324675083160400391e-01 3.480049073696136475e-01 1.599051654338836670e-01 7.695376873016357422e-02 3.227394521236419678e-01 -1.355156451463699341e-01 -6.553944945335388184e-02 3.277488052845001221e-02 -5.947609315626323223e-04 -2.654820866882801056e-02 3.561266511678695679e-02 -5.906439945101737976e-02 -3.031462728977203369e-01 -2.602804005146026611e-01 -7.753425836563110352e-02 -1.626674272119998932e-02 -1.298190206289291382e-01 -5.169913917779922485e-02 -3.195073455572128296e-02 -3.909107148647308350e-01 1.360206902027130127e-01 4.121552035212516785e-02 -2.076311409473419189e-02 -1.530565321445465088e-01 -3.906406462192535400e-01 2.554578520357608795e-02 -2.602189406752586365e-02 2.533697485923767090e-01 -2.132314443588256836e-02
-1.024050787091255188e-01 -3.775387629866600037e-02 -1.394061595201492310e-01 -1.072109267115592957e-01 3.207904472947120667e-02 -1.091527100652456284e-02 1.186922118067741394e-01 -1.889129728078842163e-01 -2.397730052471160889e-01 -1.350296139717102051e-01 1.502470672130584717e-01 4.444814622402191162e-01 5.562546849250793457e-02 -1.754848510026931763e-01 3.412924706935882568e-01 2.534473873674869537e-02 2.211920320987701416e-01 -7.609138637781143188e-02 -5.598961189389228821e-02 7.860039919614791870e-02 -3.018340468406677246e-01 -2.078364975750446320e-02 -6.255844235420227051e-02 1.753489822149276733e-01 3.118004500865936279e-01 -2.012532800436019897e-01 5.237402766942977905e-02 7.316911965608596802e-02 -1.450921148061752319e-01 -4.849146935157477856e-04 1.538749486207962036e-01 2.803349494934082031e-01
-1.882586777210235596e-01 4.390147328376770020e-02 -5.065559409558773041e-03 2.012457847595214844e-01 4.313699603080749512e-01 6.950952112674713135e-03 2.010769397020339966e-01 1.310158520936965942e-01 -3.236607909202575684e-01 -1.500900685787200928e-01 3.380360901355743408e-01 1.614273935556411743e-01 7.306594401597976685e-02 -2.268254756927490234e-02 3.209155201911926270e-01 -3.789815679192543030e-02 9.899675846099853516e-03 -1.595280617475509644e-01 -1.334797590970993042e-01 2.101083844900131226e-01 1.806352101266384125e-02 1.553317904472351074e-01 -4.589674994349479675e-02 4.953353345626965165e-05 -4.298017919063568115e-02 4.020264372229576111e-02 -2.427561581134796143e-02 -2.065860480070114136e-01 1.986156851053237915e-01 4.870576784014701843e-02 2.693112492561340332e-01 -1.591976583003997803e-01
-3.993224501609802246e-01 3.333754539489746094e-01 -1.696404255926609039e-02 -3.622603416442871094e-01 3.632207810878753662e-01 3.324114903807640076e-02 2.368133515119552612e-01 1.304789483547210693e-01 -1.591418236494064331e-01 8.017457276582717896e-02 2.544050514698028564e-01 1.755097508430480957e-01 -1.158312037587165833e-01 -1.631863713264465332e-01 -1.447101980447769165e-01 3.569072112441062927e-02 6.256341189146041870e-02 -1.084856241941452026e-01 6.144560128450393677e-02 5.572617799043655396e-02 9.082526713609695435e-02 -3.318748250603675842e-02 -6.639514863491058350e-02 -1.696610152721405029e-01 -2.096402831375598907e-02 2.468953877687454224e-01 -2.065125666558742523e-02 -1.962435841560363770e-01 3.896946460008621216e-02 2.454318478703498840e-02 1.455519497394561768e-01 1.159818843007087708e-01
5.571039393544197083e-02 -1.661164462566375732e-01 1.364420354366302490e-02 -2.277933359146118164e-01 2.054854184389114380e-01 -3.204507753252983093e-02 3.744521737098693848e-01 1.774255633354187012e-01 5.127074569463729858e-02 1.781986057758331299e-01 1.215985342860221863e-01 -7.888412103056907654e-03 -1.233442351222038269e-01 -2.594404518604278564e-01 1.437931060791015625e-01 -2.871631979942321777e-01 1.043054983019828796e-01 -1.202853694558143616e-01 -1.316656917333602905e-01 2.376881241798400879e-01 -1.045445203781127930e-01 -6.634118407964706421e-02 -4.787564277648925781e-01 2.902883104979991913e-02 2.868635356426239014e-01 1.546677649021148682e-01 -4.340252280235290527e-02 -2.381693199276924133e-02 -1.093015894293785095e-01 1.909526437520980835e-02 -3.034669719636440277e-02 3.048258647322654724e-02
-1.778648644685745239e-01 1.742035746574401855e-01 -1.212570667266845703e-01 -6.777368485927581787e-02 3.974256813526153564e-01 7.466115802526473999e-02 -1.336579322814941406e-01 2.390346229076385498e-01 -1.849928051233291626e-01 -2.787396609783172607e-01 7.180279493331909180e-02 8.735219389200210571e-02 -6.613808125257492065e-02 -4.926559701561927795e-02 -1.573566794395446777e-01 -2.251167148351669312e-01 -3.220609426498413086e-01 -1.685490012168884277e-01 -1.013357862830162048e-01 -1.034386232495307922e-01 -1.082128807902336121e-01 -1.588252745568752289e-02 -1.905245184898376465e-01 1.561929881572723389e-01 -9.352906793355941772e-02 7.860315591096878052e-02 -1.434829831123352051e-01 -2.779290378093719482e-01 -1.860638894140720367e-02 -1.917443424463272095e-01 2.984000444412231445e-01 -9.263704717159271240e-02
-1.351965814828872681e-01 1.833809167146682739e-01 -7.209122180938720703e-02 -1.076188832521438599e-01 1.675020009279251099e-01 1.457828134298324585e-01 6.477547436952590942e-02 1.475874185562133789e-01 -1.291057616472244263e-01 -1.445589810609817505e-01 3.656636178493499756e-01 4.961241781711578369e-02 -8.853524178266525269e-02 -6.907014548778533936e-02 1.492039561271667480e-01 -1.989447325468063354e-01 -1.615627110004425049e-01 -2.828262150287628174e-01 -1.428607385605573654e-03 -1.573072075843811035e-01 -1.795216947793960571e-01 4.162652418017387390e-02 -2.005495578050613403e-01 2.477823644876480103e-01 -1.977940350770950317e-01 -1.137574091553688049e-01 -2.622115015983581543e-01 2.032206356525421143e-01 3.249257802963256836e-01 7.222989201545715332e-02 -1.692634969949722290e-01 1.996540278196334839e-01
-1.474480926990509033e-01 -8.626326918601989746e-02 -5.178456380963325500e-02 -3.569976687431335449e-01 6.062704324722290039e-02 -1.209437400102615356e-01 1.171016544103622437e-01 1.137856543064117432e-01 -2.908262312412261963e-01 3.176630288362503052e-02 2.619492411613464355e-01 2.065053135156631470e-01 7.582434266805648804e-02 -3.701074421405792236e-02 2.262280434370040894e-01 -5.197291821241378784e-02 -1.136871650815010071e-01 -2.785136699676513672e-01 -2.246480584144592285e-01 1.243720762431621552e-02 8.901771157979965210e-02 -2.546018958091735840e-01 -5.302552506327629089e-02 1.498557925224304199e-01 1.175714507699012756e-01 -3.842916786670684814e-01 1.867280751466751099e-01 1.383563876152038574e-01 8.840814977884292603e-02 6.818043068051338196e-03 -3.472419455647468567e-02 2.723295390605926514e-01
-2.531001903116703033e-02 5.172718781977891922e-03 1.048388034105300903e-01 1.115682628005743027e-02 4.210424423217773438e-01 -3.000862002372741699e-01 1.619573831558227539e-01 -9.914010018110275269e-02 -4.155588746070861816e-01 -7.698452472686767578e-02 1.987662315368652344e-01 1.527803838253021240e-01 7.672349363565444946e-02 -1.483972519636154175e-01 -1.059482470154762268e-01 -2.922237850725650787e-02 -3.035161085426807404e-02 -1.567235887050628662e-01 -3.017290830612182617e-01 1.491732895374298096e-02 -2.698301374912261963e-01 2.369225770235061646e-01 -8.147070766426622868e-04 -4.260814189910888672e-02 2.106750160455703735e-01 -7.667615264654159546e-02 1.423980444669723511e-01 5.487360060214996338e-02 5.955131724476814270e-02 -2.639441788196563721e-01 1.246130210347473621e-03 9.543384611606597900e-02
-2.200257778167724609e-01 -5.816182494163513184e-02 -1.948415637016296387e-01 -2.734752297401428223e-01 1.555156707763671875e-01 -5.012272670865058899e-02 -3.062365949153900146e-01 3.824566304683685303e-02 -2.935528159141540527e-01 -2.612659037113189697e-01 2.686928808689117432e-01 1.698328107595443726e-01 -1.668939143419265747e-01 9.901865571737289429e-02 2.394724935293197632e-01 -1.289802938699722290e-01 -2.862669527530670166e-01 -1.932441741228103638e-01 1.486103087663650513e-01 -1.199981123208999634e-01 -1.866085827350616455e-01 -7.122893631458282471e-02 -1.102433502674102783e-01 2.078756093978881836e-01 -1.116510946303606033e-02 -6.297147274017333984e-02 -1.906844824552536011e-01 -6.538934260606765747e-02 -1.845886185765266418e-02 1.909777969121932983e-01 5.780567973852157593e-02 1.023689061403274536e-01
-6.918150931596755981e-02 3.037933111190795898e-01 8.334885537624359131e-02 -1.366398036479949951e-01 4.813722968101501465e-01 -1.505785137414932251e-01 -3.898999886587262154e-03 2.034392952919006348e-01 -3.230678737163543701e-01 1.838751137256622314e-01 1.612165123224258423e-01 1.275047063827514648e-01 -2.142553031444549561e-02 1.967932621482759714e-04 3.020337820053100586e-01 -1.635192930698394775e-01 7.600489258766174316e-02 -1.572169214487075806e-01 9.217156469821929932e-02 -1.410994827747344971e-01 -9.321805089712142944e-02 2.756774127483367920e-01 -2.766301110386848450e-02 -9.378892369568347931e-03 -1.255499422550201416e-01 -1.303404122591018677e-01 1.339506059885025024e-01 -2.299703657627105713e-02 9.429085999727249146e-03 -2.479045093059539795e-01 -4.047647118568420410e-02 1.543067693710327148e-01
5.663655698299407959e-02 1.764693111181259155e-01 7.964259386062622070e-02 -5.155017226934432983e-02 4.796753525733947754e-01 1.020849496126174927e-01 -4.048522561788558960e-02 1.853534430265426636e-01 -5.168578028678894043e-01 -1.257085055112838745e-01 5.039194971323013306e-02 2.572781220078468323e-02 4.048279672861099243e-02 3.474831208586692810e-02 -1.280686706304550171e-01 -1.523362100124359131e-01 -1.818484365940093994e-01 -1.184083446860313416e-01 -2.558083236217498779e-01 8.053388446569442749e-02 -7.309544831514358521e-02 -1.551906615495681763e-01 -2.045564800500869751e-01 5.180669948458671570e-02 9.114089608192443848e-02 -2.596657276153564453e-01 1.095426380634307861e-01 5.230842530727386475e-02 -2.401297353208065033e-02 -1.643030047416687012e-01 -1.428376734256744385e-01 1.418980807065963745e-01
-1.760739535093307495e-01 7.964658737182617188e-02 -5.171252414584159851e-02 -2.263765484094619751e-01 -8.429460972547531128e-02 -8.540645986795425415e-02 -2.493125200271606445e-02 -6.048168614506721497e-02 -3.857502937316894531e-01 -1.925924271345138550e-01 2.510589361190795898e-01 1.432765722274780273e-01 -1.871904134750366211e-01 -4.283910095691680908e-01 7.601280510425567627e-02 6.439562141895294189e-02 1.116926744580268860e-01 -1.635273694992065430e-01 -2.710437960922718048e-02 5.010179057717323303e-02 -2.522941827774047852e-01 9.151534736156463623e-02 -1.564677655696868896e-01 1.330399513244628906e-01 -3.250931575894355774e-02 -3.512427508831024170e-01 1.374156624078750610e-01 -1.004860922694206238e-01 -8.909020572900772095e-02 -2.709041535854339600e-01 -2.571032010018825531e-02 7.091822568327188492e-03
8.570413291454315186e-02 3.310012631118297577e-03 -8.769299089908599854e-02 -1.882209330797195435e-01 2.153193056583404541e-01 -1.694706827402114868e-01 -3.841106593608856201e-02 3.875775635242462158e-01 -1.189963519573211670e-01 1.616547405719757080e-01 1.335608661174774170e-01 8.937689661979675293e-02 4.631407186388969421e-02 -2.295424416661262512e-02 -9.009093977510929108e-03 1.396096348762512207e-01 -2.695182571187615395e-03 -1.501367241144180298e-01 -4.490204900503158569e-02 2.596791684627532959e-01 2.501670122146606445e-01 -1.089194715023040771e-01 -2.722086012363433838e-01 2.442749738693237305e-01 7.639335840940475464e-02 1.259427964687347412e-01 -2.161145955324172974e-02 -1.084599643945693970e-01 2.489240840077400208e-03 -7.861303538084030151e-02 3.053621761500835419e-02 5.414146780967712402e-01
-2.386076748371124268e-01 1.210816502571105957e-01 -3.498732671141624451e-02 -1.312971115112304688e-01 2.410843521356582642e-01 -1.591216772794723511e-01 -1.927921175956726074e-02 2.400595396757125854e-01 -3.160417079925537109e-01 -1.919603645801544189e-01 1.222740188241004944e-01 -3.428808227181434631e-02 1.130716949701309204e-01 -1.302889436483383179e-01 -1.007250621914863586e-01 -2.177300862967967987e-03 8.999477326869964600e-02 -5.857754498720169067e-02 -7.962076924741268158e-03 -6.201072409749031067e-02 -1.095945201814174652e-02 8.165913075208663940e-02 -3.959191739559173584e-01 2.988545298576354980e-01 -5.878036469221115112e-02 2.592756450176239014e-01 -2.884767949581146240e-01 -1.724292635917663574e-01 -2.177618145942687988e-01 1.330749839544296265e-01 1.948685795068740845e-01 1.438970714807510376e-01
-2.731528878211975098e-01 7.255968451499938965e-02 8.181464672088623047e-02 -2.052528262138366699e-01 1.949926763772964478e-01 -1.431512981653213501e-01 -7.088221609592437744e-02 9.307198971509933472e-02 -1.741578876972198486e-01 -1.626614034175872803e-01 7.036691904067993164e-02 -1.046169176697731018e-01 1.618879884481430054e-01 -3.017009608447551727e-02 -1.293457597494125366e-01 -2.088536620140075684e-01 1.502699851989746094e-01 -1.186085939407348633e-01 8.052173256874084473e-02 4.582533985376358032e-02 -3.255858644843101501e-02 2.310316264629364014e-01 -4.212016463279724121e-01 2.213261276483535767e-01 -1.265850961208343506e-01 1.614688783884048462e-01 -2.328686863183975220e-01 -2.185965329408645630e-01 -9.907634556293487549e-02 1.768041551113128662e-01 1.935791075229644775e-01 3.003723621368408203e-01
-4.685140028595924377e-02 4.582629725337028503e-02 1.047308370471000671e-01 -2.195802330970764160e-01 -9.741149097681045532e-02 -8.911404758691787720e-02 2.277963906526565552e-01 1.639183461666107178e-01 -7.132321596145629883e-03 -2.127231284976005554e-02 2.347463667392730713e-01 1.550860404968261719e-01 2.016841620206832886e-01 -2.182789891958236694e-01 1.745750308036804199e-01 -9.478220343589782715e-02 1.683868765830993652e-01 1.279868781566619873e-01 -1.003859192132949829e-01 -7.270422577857971191e-02 1.236751861870288849e-02 -1.317083239555358887e-01 -3.078054487705230713e-01 2.666185200214385986e-01 3.037176430225372314e-01 1.583649218082427979e-01 -1.876063197851181030e-01 -3.245145976543426514e-01 -1.916821449995040894e-01 -7.976613938808441162e-02 1.326476782560348511e-01 2.663256525993347168e-01
-2.375309020280838013e-01 -1.465067151002585888e-03 -1.572598367929458618e-01 -1.207404732704162598e-01 4.992882311344146729e-01 3.291885182261466980e-02 -1.694138050079345703e-01 1.319225430488586426e-01 3.166359290480613708e-02 -8.669411391019821167e-02 1.910761445760726929e-01 1.192617639899253845e-01 1.467612534761428833e-01 8.054386824369430542e-02 -1.340822428464889526e-01 -6.556410342454910278e-02 -8.679917454719543457e-02 -7.596400380134582520e-02 1.098823384381830692e-03 5.414847284555435181e-02 9.455376863479614258e-02 -8.996634744107723236e-03 -4.835948348045349121e-01 1.173653602600097656e-01 -1.062435880303382874e-01 5.883412435650825500e-03 -2.047650516033172607e-01 -2.832409739494323730e-01 -7.845971733331680298e-02 2.130955606698989868e-01 1.613426953554153442e-01 1.194357052445411682e-01
1.943594403564929962e-02 3.446630537509918213e-01 -3.641868382692337036e-02 -1.921729296445846558e-01 1.583338677883148193e-01 -1.130777299404144287e-01 -1.808421909809112549e-01 -5.583539232611656189e-02 5.193807184696197510e-03 -2.450028955936431885e-01 3.473783284425735474e-02 3.033303916454315186e-01 -2.896453067660331726e-02 -1.748301386833190918e-01 -8.343873545527458191e-03 9.879025071859359741e-02 -2.216834016144275665e-02 1.706908494234085083e-01 -1.413842439651489258e-01 -2.656601369380950928e-02 -1.783511042594909668e-01 -1.399380266666412354e-01 -2.918648421764373779e-01 3.431456983089447021e-01 -9.814312309026718140e-02 2.448237836360931396e-01 -3.149816691875457764e-01 -1.014212220907211304e-01 1.028160825371742249e-01 -1.251893788576126099e-01 2.005006372928619385e-01 1.556586027145385742e-01
-2.673917412757873535e-01 9.632914513349533081e-02 -8.545218408107757568e-02 -1.386675834655761719e-01 2.889376692473888397e-02 -2.709098756313323975e-01 1.255051232874393463e-02 3.003317713737487793e-01 -6.744661182165145874e-02 1.118239834904670715e-01 2.760213613510131836e-01 2.959665954113006592e-01 -3.595489542931318283e-03 -4.327940195798873901e-02 2.935197949409484863e-01 6.237008422613143921e-02 1.319783031940460205e-01 -2.606444358825683594e-01 1.606190055608749390e-01 3.788311267271637917e-03 -2.673890907317399979e-03 -7.316695153713226318e-02 -3.109650015830993652e-01 -5.906167440116405487e-03 3.987882435321807861e-01 1.777200847864151001e-01 -2.390951151028275490e-03 -1.159832775592803955e-01 -1.081954985857009888e-01 3.820319846272468567e-02 -9.177764877676963806e-03 1.573369503021240234e-01
-2.523378431797027588e-01 -2.761981682851910591e-03 7.306291372515261173e-04 -1.372514069080352783e-01 1.455694437026977539e-01 2.061474882066249847e-02 5.210577975958585739e-03 3.116515576839447021e-01 -1.550945639610290527e-01 5.527662113308906555e-02 2.607966363430023193e-01 2.790594995021820068e-01 -2.442584633827209473e-01 -1.597705036401748657e-01 -2.032147496938705444e-01 -1.891257762908935547e-01 -1.672160774469375610e-01 2.636640891432762146e-02 -8.320879191160202026e-02 -9.235898405313491821e-02 -5.857685208320617676e-02 6.775947660207748413e-02 -3.915658891201019287e-01 2.276989817619323730e-01 -8.288556337356567383e-02 -1.067656874656677246e-01 -1.944266408681869507e-01 -2.560600936412811279e-01 1.145554780960083008e-01 1.142283901572227478e-01 1.624744385480880737e-01 -1.787389218807220459e-01
-1.989009678363800049e-01 3.366692364215850830e-01 1.597462147474288940e-01 -1.427678912878036499e-01 4.738043248653411865e-01 -1.292792707681655884e-01 -6.897266488522291183e-03 6.549458205699920654e-02 -2.079736441373825073e-01 2.753706276416778564e-02 2.388823963701725006e-02 1.198787242174148560e-01 6.527625024318695068e-02 -7.198685407638549805e-02 -1.446303278207778931e-01 -7.179895043373107910e-02 -8.285514265298843384e-02 -1.436928007751703262e-02 -6.249652430415153503e-02 9.131038933992385864e-02 -5.574258044362068176e-02 2.825123667716979980e-01 -7.570845633745193481e-02 2.590043246746063232e-01 3.825805485248565674e-01 -9.353170543909072876e-02 6.190356984734535217e-02 1.712268888950347900e-01 -1.523606628179550171e-01 -4.481567814946174622e-02 -1.169823259115219116e-01 2.428099513053894043e-01
-1.142284199595451355e-01 -8.262814022600650787e-03 8.215892128646373749e-03 3.401730582118034363e-02 2.541688084602355957e-01 -2.998159527778625488e-01 1.063166260719299316e-01 4.270332455635070801e-01 -1.345598399639129639e-01 -1.412073671817779541e-01 5.128325521945953369e-02 -9.809786826372146606e-02 3.931096941232681274e-02 -1.313159316778182983e-01 -5.486303940415382385e-02 -2.020282447338104248e-01 1.216179355978965759e-01 -1.465351134538650513e-01 -7.807115558534860611e-03 -8.896607160568237305e-02 2.867265418171882629e-02 1.610385924577713013e-01 -4.299639463424682617e-01 2.335331141948699951e-01 -7.755485922098159790e-02 1.989791989326477051e-01 -2.402796596288681030e-01 -1.017357185482978821e-01 -1.288252025842666626e-01 8.941691368818283081e-02 2.213164120912551880e-01 1.640961021184921265e-01
-2.795493006706237793e-01 9.508191794157028198e-02 -2.400060929358005524e-02 -1.617452055215835571e-01 1.598970144987106323e-01 -1.599804311990737915e-01 4.279364272952079773e-02 3.764518201351165771e-01 -2.078890502452850342e-01 -1.317205876111984253e-01 1.572720855474472046e-01 -1.672502420842647552e-02 2.032111734151840210e-01 5.680529028177261353e-02 -5.475988611578941345e-02 -4.928875714540481567e-02 1.051999046467244625e-03 -8.373892307281494141e-02 1.694153249263763428e-02 -1.657971292734146118e-01 1.152857244014739990e-01 3.089656829833984375e-01 -4.178307056427001953e-01 1.500253081321716309e-01 -9.376440942287445068e-02 2.560081481933593750e-01 -1.455491781234741211e-01 -1.678508073091506958e-01 -6.081254035234451294e-02 6.444051116704940796e-02 2.082710713148117065e-01 2.007147818803787231e-01
8.127447217702865601e-03 2.386191785335540771e-01 -6.330303847789764404e-03 5.245202034711837769e-02 4.780662432312965393e-02 -4.470576718449592590e-02 8.501726388931274414e-02 2.566508948802947998e-01 -3.080217242240905762e-01 -4.353677630424499512e-01 -5.469128489494323730e-03 2.757948935031890869e-01 -5.496014282107353210e-02 -3.337397053837776184e-02 -1.355032622814178467e-01 -9.427605196833610535e-03 5.575772747397422791e-02 6.362809985876083374e-02 -7.219606637954711914e-02 1.566520780324935913e-01 -3.131592571735382080e-01 -1.063744816929101944e-02 -1.821587383747100830e-01 1.302917152643203735e-01 -2.564441859722137451e-01 -2.296269387006759644e-01 2.508288808166980743e-02 -1.419579386711120605e-01 -5.027629807591438293e-02 -2.226777672767639160e-01 -1.500073224306106567e-01 2.838741540908813477e-01
-6.040835753083229065e-03 3.869448602199554443e-02 1.384717971086502075e-01 -1.629851013422012329e-02 -3.086175955832004547e-02 9.808891266584396362e-02 1.395840346813201904e-01 2.628725767135620117e-01 -4.222763180732727051e-01 -4.941009357571601868e-02 2.719773054122924805e-01 1.140059307217597961e-01 1.169509068131446838e-02 1.472320705652236938e-01 -1.056503728032112122e-01 -1.014711111783981323e-01 -1.072593498975038528e-02 -2.357164621353149414e-01 1.464873552322387695e-01 5.773349199444055557e-03 -3.804183006286621094e-01 -7.481983304023742676e-02 -2.292852699756622314e-01 -5.755948647856712341e-02 -1.014957576990127563e-01 -3.019942343235015869e-01 -1.315571516752243042e-01 -2.280819267034530640e-01 8.060639351606369019e-02 -8.026165887713432312e-03 7.288011163473129272e-02 3.206128180027008057e-01
-1.087451800704002380e-01 9.828601963818073273e-03 -1.851951330900192261e-01 -2.350471913814544678e-01 2.837091982364654541e-01 3.806085884571075439e-02 -1.060912087559700012e-01 1.819502413272857666e-01 -2.347201555967330933e-01 2.113500237464904785e-01 3.525525331497192383e-01 5.330386757850646973e-02 -1.699208468198776245e-02 -1.038119569420814514e-01 9.394270926713943481e-02 -7.280604541301727295e-02 -3.218675265088677406e-03 6.746220588684082031e-02 -5.442380532622337341e-02 1.509606931358575821e-02 -1.418668180704116821e-01 -4.514506086707115173e-02 -4.602147042751312256e-01 2.204890102148056030e-01 -1.044263765215873718e-01 -2.398059368133544922e-01 -3.097956478595733643e-01 -2.184262573719024658e-01 -6.548099964857101440e-02 8.288053795695304871e-03 1.137627363204956055e-01 -2.053995057940483093e-02
-6.016831845045089722e-02 4.226695746183395386e-02 9.208638966083526611e-02 -2.724303901195526123e-01 4.233176708221435547e-01 1.095162034034729004e-01 1.969625353813171387e-01 -2.110777981579303741e-02 -2.985857129096984863e-01 -1.174679324030876160e-01 2.341351211071014404e-01 1.676166951656341553e-01 -1.452713459730148315e-02 -7.272858917713165283e-02 -6.713126599788665771e-02 5.134964012540876865e-04 2.560824751853942871e-01 -1.376460343599319458e-01 -1.103825680911540985e-02 -1.835065037012100220e-01 2.652736753225326538e-02 -7.312114536762237549e-02 -2.355184406042098999e-01 3.183067142963409424e-01 -1.905890554189682007e-01 -1.692941635847091675e-01 2.480983138084411621e-01 1.576139181852340698e-01 1.025519222021102905e-01 -1.473392695188522339e-01 1.441433876752853394e-01 -6.872063037008047104e-03
-3.051967620849609375e-01 3.168306052684783936e-01 -1.617631912231445312e-01 -6.792513187974691391e-03 3.258873894810676575e-02 -3.203464150428771973e-01 6.039940565824508667e-02 3.721015751361846924e-01 -2.047054022550582886e-01 -1.396942045539617538e-02 1.387577131390571594e-02 1.103488802909851074e-01 -4.641881585121154785e-01 -1.715693920850753784e-01 -4.804858937859535217e-03 -7.309293746948242188e-02 4.908586665987968445e-02 -9.258209913969039917e-02 -2.190015316009521484e-01 2.082758210599422455e-02 -1.881215162575244904e-02 1.589903086423873901e-01 -1.010308489203453064e-01 9.678623825311660767e-02 1.177921146154403687e-01 -1.613670140504837036e-01 2.366635017096996307e-02 1.567050348967313766e-03 -2.032078355550765991e-01 -1.687272042036056519e-01 1.015205830335617065e-01 6.781253218650817871e-02
3.443718552589416504e-01 -1.430840045213699341e-01 1.034801900386810303e-01 -1.543272286653518677e-01 3.955170810222625732e-01 4.779796674847602844e-02 3.962088748812675476e-02 8.217504620552062988e-02 -3.226044774055480957e-01 4.821438714861869812e-02 1.310649663209915161e-01 3.681082129478454590e-01 -1.454086415469646454e-02 -1.275585144758224487e-01 -2.869021594524383545e-01 -1.192310899496078491e-01 6.916843354701995850e-02 -1.021801605820655823e-01 -2.617550194263458252e-01 1.027793064713478088e-01 9.539683349430561066e-03 1.919000446796417236e-01 -2.873399555683135986e-01 -1.287381201982498169e-01 1.527973115444183350e-01 -1.350097954273223877e-01 -1.383090019226074219e-02 -4.093304648995399475e-02 7.465421408414840698e-02 -2.695856429636478424e-02 8.255849778652191162e-02 1.901430264115333557e-02
-2.181826978921890259e-01 -1.364008486270904541e-01 -1.388571411371231079e-01 -4.197931662201881409e-02 1.718389093875885010e-01 -2.637767605483531952e-02 2.683123759925365448e-02 1.828986555337905884e-01 -4.025421142578125000e-01 -2.986970543861389160e-01 2.062745690345764160e-01 -1.960416790097951889e-03 -5.207685753703117371e-04 5.576943233609199524e-02 -2.668354846537113190e-02 -1.948351413011550903e-01 -1.201922819018363953e-01 3.174522519111633301e-02 4.595867916941642761e-02 3.058916628360748291e-01 -2.802608013153076172e-01 2.432357072830200195e-01 9.187933802604675293e-02 1.180426627397537231e-01 1.388716399669647217e-01 -7.595362141728401184e-03 -2.287690341472625732e-01 -3.828565180301666260e-01 7.520713657140731812e-02 -8.092130720615386963e-02 4.404502362012863159e-02 9.556054323911666870e-02
-1.416069418191909790e-01 1.982945650815963745e-01 7.725200802087783813e-02 6.500350683927536011e-02 6.678960751742124557e-03 -1.134595498442649841e-01 2.440178841352462769e-01 2.602323889732360840e-01 -2.746506035327911377e-01 -6.909516453742980957e-02 2.226238548755645752e-01 1.220443844795227051e-01 -1.960053145885467529e-01 -2.363234609365463257e-01 2.010330110788345337e-01 -1.362876147031784058e-01 -1.205929275602102280e-02 -2.359863221645355225e-01 -1.865731179714202881e-01 1.739983074367046356e-02 -4.136327803134918213e-01 -5.214088037610054016e-02 -2.071638256311416626e-01 1.481661759316921234e-02 -1.081537641584873199e-02 -2.823072969913482666e-01 5.071053281426429749e-02 -1.298024952411651611e-01 -1.159339584410190582e-02 2.304547429084777832e-01 -1.299049556255340576e-01 1.228144988417625427e-01
-1.338895410299301147e-01 3.267306387424468994e-01 -6.249579414725303650e-02 -6.139354780316352844e-02 5.073846578598022461e-01 -2.133745700120925903e-01 1.770777553319931030e-01 1.100916042923927307e-01 -3.553242385387420654e-01 -6.789962947368621826e-02 2.567965984344482422e-01 -6.885397434234619141e-02 -1.207886170595884323e-02 4.509364720433950424e-03 2.091626077890396118e-01 -1.026886329054832458e-01 -9.808137267827987671e-02 -9.142454713582992554e-02 -8.742274343967437744e-02 -1.590689569711685181e-01 9.614284336566925049e-02 1.582245528697967529e-01 8.653292059898376465e-02 3.494505286216735840e-01 -8.434902876615524292e-02 4.037716984748840332e-02 -2.094556950032711029e-02 -7.383978459984064102e-03 7.638894766569137573e-02 -5.272378027439117432e-02 6.671864539384841919e-02 1.675685644149780273e-01
-1.425177901983261108e-01 3.055806457996368408e-01 -7.557836174964904785e-02 1.278190058656036854e-03 1.967452466487884521e-01 1.072428897023200989e-01 4.043564572930335999e-02 4.154713153839111328e-01 -6.136201322078704834e-02 -5.342129617929458618e-02 2.607075273990631104e-01 1.201273202896118164e-01 -3.015511296689510345e-02 -1.309216916561126709e-01 -3.346671164035797119e-02 -1.831826269626617432e-01 -2.279338985681533813e-01 -2.109279632568359375e-01 2.123195864260196686e-02 -5.103358626365661621e-02 -5.769925564527511597e-02 3.070544451475143433e-02 -1.766374111175537109e-01 7.247883826494216919e-02 -5.710547789931297302e-02 -1.320269107818603516e-01 -3.298700153827667236e-01 -4.644140303134918213e-01 -1.167777776718139648e-01 -4.015976190567016602e-02 1.163135021924972534e-01 -1.411368604749441147e-02
-1.509948074817657471e-01 -1.113946512341499329e-01 -2.431377582252025604e-02 -1.624539792537689209e-01 5.931633338332176208e-02 -2.600447535514831543e-01 1.288489699363708496e-01 1.141790747642517090e-01 -1.451717913150787354e-01 -8.875031024217605591e-03 3.172183632850646973e-01 2.508011460304260254e-02 1.134826913475990295e-01 -2.701622806489467621e-02 2.490858547389507294e-02 -5.536558106541633606e-02 -5.256048962473869324e-02 -5.340104103088378906e-01 -7.196298241615295410e-02 4.634614661335945129e-02 -1.666778116486966610e-03 -1.072191745042800903e-01 -3.204977214336395264e-01 1.238396205008029938e-02 -1.514826118946075439e-01 -3.838762342929840088e-01 1.716580241918563843e-03 4.777837917208671570e-02 1.176665425300598145e-01 1.490375995635986328e-01 4.871305823326110840e-02 2.768993675708770752e-01
7.328556478023529053e-02 2.318882197141647339e-01 1.434230655431747437e-01 -2.659983932971954346e-01 4.569229185581207275e-01 -2.571599185466766357e-01 4.043954424560070038e-03 1.321715414524078369e-01 -2.121097445487976074e-01 -4.614294692873954773e-02 6.499707698822021484e-02 2.540537714958190918e-01 -4.523498192429542542e-02 9.440124779939651489e-02 2.829061634838581085e-02 -1.538010984659194946e-01 1.131681650876998901e-01 -3.257413581013679504e-02 8.762962371110916138e-02 -1.632894203066825867e-02 1.958436518907546997e-01 2.432433366775512695e-01 4.589821025729179382e-02 4.969731345772743225e-02 6.523250788450241089e-02 -7.733232527971267700e-02 1.715391427278518677e-01 -3.923436999320983887e-02 8.044517040252685547e-02 -3.149438500404357910e-01 2.962413132190704346e-01 2.174927592277526855e-01
7.104670256376266479e-02 2.828074097633361816e-01 -9.759181737899780273e-02 -9.754366427659988403e-02 2.600034475326538086e-01 -1.150247678160667419e-01 -1.369770616292953491e-01 -8.905470371246337891e-02 -2.538512945175170898e-01 1.078472356311976910e-03 1.814476400613784790e-02 2.307313084602355957e-01 7.110350765287876129e-03 -1.087838783860206604e-02 2.050601691007614136e-01 -3.538517653942108154e-01 3.257081657648086548e-02 -3.485786616802215576e-01 8.980756998062133789e-02 -8.410690724849700928e-02 -4.292781464755535126e-03 1.886593699455261230e-01 -1.336298882961273193e-01 -6.905948370695114136e-02 1.326502710580825806e-01 -1.112512126564979553e-01 1.978835165500640869e-01 -3.523237705230712891e-01 6.020456552505493164e-02 -1.631016880273818970e-01 2.795179784297943115e-01 -7.352467626333236694e-02
-4.185048863291740417e-03 -1.219268143177032471e-01 2.719158828258514404e-01 -1.130613610148429871e-01 3.471021652221679688e-01 -1.858422160148620605e-01 2.336677908897399902e-01 -7.905017118901014328e-04 -1.044435724616050720e-01 -5.462858453392982483e-02 1.256667375564575195e-01 4.172277450561523438e-01 -2.404587119817733765e-01 -1.201114878058433533e-01 -7.507291436195373535e-02 2.584670297801494598e-02 -2.083440870046615601e-01 1.321564614772796631e-01 5.285638570785522461e-02 9.195586293935775757e-02 1.134623289108276367e-01 6.200753152370452881e-02 -1.740437895059585571e-01 2.097588479518890381e-01 -7.265690714120864868e-02 -2.148687988519668579e-01 -8.992503583431243896e-02 -2.107975631952285767e-01 2.854322791099548340e-01 -1.980342268943786621e-01 -1.285645458847284317e-02 1.360385864973068237e-01
9.341280162334442139e-02 6.089613586664199829e-02 9.407152980566024780e-02 -2.445368021726608276e-01 1.841501146554946899e-01 3.685751557350158691e-02 1.303803622722625732e-01 -1.563315391540527344e-01 -3.075745999813079834e-01 -5.153736099600791931e-02 3.250770866870880127e-01 2.029366344213485718e-01 3.665317222476005554e-02 2.509085461497306824e-02 9.397201985120773315e-02 -1.612844467163085938e-01 1.838919520378112793e-01 -1.857085227966308594e-01 -1.001172736287117004e-01 -8.819144964218139648e-02 -4.095119237899780273e-01 1.611739695072174072e-01 -2.784723043441772461e-01 -2.962436340749263763e-02 2.432306483387947083e-02 3.125706920400261879e-03 2.526220381259918213e-01 5.885038897395133972e-02 3.262490630149841309e-01 -4.079000279307365417e-02 1.447676122188568115e-01 7.827889919281005859e-02
4.104576632380485535e-02 7.897745817899703979e-02 -1.030778363347053528e-01 -4.645998775959014893e-02 4.862196743488311768e-01 9.639389812946319580e-02 2.434007376432418823e-01 -1.215688660740852356e-01 -8.913297951221466064e-02 -1.411807239055633545e-01 2.088572829961776733e-01 1.246526539325714111e-01 -3.457532450556755066e-02 -1.325584948062896729e-01 4.382318630814552307e-02 2.143800407648086548e-01 -2.021902948617935181e-01 -3.730211406946182251e-02 -2.494316250085830688e-01 -1.649943292140960693e-01 -1.470378190279006958e-01 1.824431270360946655e-01 -2.590545117855072021e-01 1.395123451948165894e-01 5.076874420046806335e-02 5.229623243212699890e-02 -1.510397046804428101e-01 -1.235771104693412781e-01 8.042231202125549316e-02 -2.892424762248992920e-01 3.130349516868591309e-01 3.435776010155677795e-02
-1.603813022375106812e-01 2.999007105827331543e-01 -1.393101215362548828e-01 -2.539030015468597412e-01 4.076860845088958740e-01 -3.002883791923522949e-01 1.096708402037620544e-01 2.906596660614013672e-02 -2.092621177434921265e-01 1.109833493828773499e-01 1.157843172550201416e-01 3.230663239955902100e-01 -5.019144713878631592e-02 -1.146540641784667969e-01 -1.803227961063385010e-01 -2.123084217309951782e-01 -4.251372814178466797e-02 2.288151718676090240e-02 1.105174124240875244e-01 9.392339736223220825e-02 -1.129487305879592896e-01 -3.053750842809677124e-02 -3.688044100999832153e-02 8.157411217689514160e-02 5.446556489914655685e-03 6.025474052876234055e-03 1.934973746538162231e-01 -7.250998169183731079e-02 3.701449036598205566e-01 -1.153832972049713135e-01 8.806183934211730957e-02 1.347457766532897949e-01
-1.692514568567276001e-01 1.140287071466445923e-01 3.767606616020202637e-02 -2.985448241233825684e-01 2.035103440284729004e-01 1.221855804324150085e-01 1.301498264074325562e-01 9.449812769889831543e-02 -3.012719154357910156e-01 -6.282266974449157715e-02 -2.003138363361358643e-01 1.555443406105041504e-01 -1.883562654256820679e-01 -1.001757606863975525e-01 -1.019380055367946625e-02 -2.128555178642272949e-01 -1.822543293237686157e-01 -1.012872606515884399e-01 1.840093582868576050e-01 3.950430452823638916e-02 4.897423088550567627e-02 6.435313075780868530e-02 -5.661842823028564453e-01 -7.292611896991729736e-02 1.377203017473220825e-01 -6.596808880567550659e-02 -8.525529503822326660e-02 -9.790314733982086182e-02 -2.042890489101409912e-01 -1.800402998924255371e-01 -5.317664891481399536e-02 8.465015143156051636e-02
-7.318097352981567383e-02 2.161669172346591949e-02 1.500038802623748779e-01 -1.063197255134582520e-01 5.646843910217285156e-01 -1.427388489246368408e-01 5.400952696800231934e-02 1.110845506191253662e-01 -1.565244793891906738e-01 1.711938343942165375e-02 1.132127270102500916e-01 2.512832880020141602e-01 -1.349582225084304810e-01 2.876063343137502670e-03 8.026925474405288696e-02 -4.491167068481445312e-01 2.338359355926513672e-01 5.862351041287183762e-03 7.505185157060623169e-02 -2.446362562477588654e-02 -6.617005914449691772e-02 1.054896116256713867e-01 1.820530556142330170e-02 -2.180374925956130028e-03 1.421522200107574463e-01 8.051206916570663452e-02 8.652893453836441040e-02 -4.510349594056606293e-03 2.687332332134246826e-01 -1.958160847425460815e-01 9.837250411510467529e-02 2.180023789405822754e-01
-1.115695312619209290e-01 3.633334040641784668e-01 1.068093478679656982e-01 -8.490590751171112061e-02 1.497270464897155762e-01 2.156519703567028046e-02 7.667730748653411865e-02 1.537490636110305786e-01 -2.789818942546844482e-01 1.060621719807386398e-02 -4.500856250524520874e-02 4.174332320690155029e-02 -3.377923965454101562e-01 -2.311571240425109863e-01 1.987794041633605957e-01 -2.526013925671577454e-02 -2.035736292600631714e-01 -8.713523298501968384e-02 -2.181034386157989502e-01 2.980076074600219727e-01 -2.876158654689788818e-01 1.126048639416694641e-01 -2.875703275203704834e-01 1.547470092773437500e-01 7.209735363721847534e-02 -5.389580503106117249e-02 -2.121440917253494263e-01 -9.009911864995956421e-02 1.835784465074539185e-01 3.943069651722908020e-02 1.023799329996109009e-01 -2.646469511091709137e-02
-1.655368357896804810e-01 -6.905142217874526978e-02 -1.412071436643600464e-01 -1.580971330404281616e-01 5.345710515975952148e-01 -2.348863780498504639e-01 -6.075362674891948700e-03 -1.735911965370178223e-01 -2.442373186349868774e-01 -1.117142736911773682e-01 1.175268441438674927e-01 1.579686254262924194e-01 6.599825620651245117e-02 -1.979608237743377686e-01 -9.410444647073745728e-02 1.115323677659034729e-01 -9.888569824397563934e-03 1.479145511984825134e-02 7.930610328912734985e-02 -2.908976934850215912e-02 -3.125411644577980042e-02 4.135856628417968750e-01 -1.604597717523574829e-01 5.687397345900535583e-02 1.844862401485443115e-01 2.368544191122055054e-01 6.329408288002014160e-02 4.063590988516807556e-02 5.793903023004531860e-02 -8.725821971893310547e-02 -5.448193848133087158e-02 2.405263781547546387e-01
2.566704759374260902e-03 -2.165689133107662201e-02 -1.564670205116271973e-01 -1.328854588791728020e-03 1.947917342185974121e-01 -1.932186782360076904e-01 1.978264451026916504e-01 1.635514050722122192e-01 -2.336217164993286133e-01 4.266085848212242126e-02 2.797272801399230957e-01 7.634223997592926025e-02 4.679951444268226624e-02 7.923322916030883789e-02 -1.174392271786928177e-02 3.742732107639312744e-02 6.349334865808486938e-02 -2.387449704110622406e-02 -2.044039666652679443e-01 -7.448592036962509155e-02 1.052933111786842346e-01 2.877181172370910645e-01 -4.974839091300964355e-01 -2.068426087498664856e-02 -2.472568303346633911e-01 2.062374949455261230e-01 6.384497135877609253e-02 -3.336578905582427979e-01 2.564666233956813812e-02 -2.276030741631984711e-02 1.462726294994354248e-01 2.191705405712127686e-01
6.141899526119232178e-02 -1.391203999519348145e-01 -1.055349558591842651e-01 -1.443850845098495483e-01 3.938451707363128662e-01 -1.172932982444763184e-01 -9.909757971763610840e-02 1.968601793050765991e-01 -1.846635192632675171e-01 -9.907951578497886658e-03 2.870576083660125732e-01 -4.216412082314491272e-03 -1.561267524957656860e-01 -9.644193947315216064e-02 9.548211842775344849e-02 -2.094317376613616943e-01 1.299848705530166626e-01 1.148418933153152466e-01 -3.148740902543067932e-02 -9.255918674170970917e-03 -1.054037436842918396e-01 3.749189078807830811e-01 -9.595634788274765015e-02 2.703420221805572510e-01 5.375155806541442871e-02 -3.255233764648437500e-01 3.973842039704322815e-02 2.621695399284362793e-01 1.364758461713790894e-01 5.414133146405220032e-02 1.255248636007308960e-01 2.063014209270477295e-01
-2.461671531200408936e-01 -1.589722000062465668e-02 -5.444134771823883057e-02 1.829999536275863647e-01 1.529143601655960083e-01 1.853427141904830933e-01 9.456997364759445190e-02 2.137624323368072510e-01 -2.485769391059875488e-01 -4.791300743818283081e-02 2.227395176887512207e-01 1.985219568014144897e-01 1.669415533542633057e-01 7.240037084557116032e-04 1.028400510549545288e-01 -6.390846520662307739e-02 -1.181864440441131592e-01 -9.360960125923156738e-02 1.483899354934692383e-01 1.213503777980804443e-01 -4.394343793392181396e-01 8.536130934953689575e-02 -3.635163307189941406e-01 7.962145656347274780e-02 -9.402408450841903687e-02 -1.045724302530288696e-01 -1.434513777494430542e-01 -2.291742116212844849e-01 2.492565512657165527e-01 1.490183919668197632e-01 9.428922832012176514e-02 1.011596024036407471e-01
4.100845195353031158e-03 1.664610356092453003e-01 3.391833510249853134e-03 -2.153938710689544678e-01 4.630249440670013428e-01 7.521563023328781128e-02 -2.082991600036621094e-01 1.948329955339431763e-01 -3.549771308898925781e-01 5.219821631908416748e-02 8.579499274492263794e-02 2.152989953756332397e-01 5.836976692080497742e-02 -1.317473053932189941e-01 -3.667860478162765503e-02 -9.216775000095367432e-02 -3.263022284954786301e-03 -3.170047700405120850e-01 -2.884100973606109619e-01 -1.122849881649017334e-01 -1.621652692556381226e-01 -1.032650587148964405e-03 -2.804743349552154541e-01 5.845452472567558289e-02 1.224749013781547546e-01 -2.194354124367237091e-02 -2.043445408344268799e-02 5.095986649394035339e-02 1.688407808542251587e-01 9.590623527765274048e-02 -2.104903608560562134e-01 7.897885143756866455e-02
-8.500288426876068115e-02 3.857843950390815735e-02 1.814751923084259033e-01 1.993919909000396729e-02 5.353369116783142090e-01 3.582589328289031982e-02 1.702514588832855225e-01 -1.188931707292795181e-02 -3.355131447315216064e-01 -2.872286736965179443e-01 2.492236495018005371e-01 1.229442432522773743e-01 8.750347793102264404e-02 5.902782827615737915e-02 -2.028483152389526367e-01 -5.931096151471138000e-03 6.239797174930572510e-02 -5.082956701517105103e-02 -1.422769390046596527e-02 -1.235481351613998413e-02 -9.343364834785461426e-02 -2.767961472272872925e-02 -2.997792065143585205e-01 2.332441061735153198e-01 6.285904347896575928e-02 -1.535266041755676270e-01 2.262171916663646698e-02 -4.727695509791374207e-02 2.349694371223449707e-01 -1.941911429166793823e-01 -1.539804488420486450e-01 -9.402418881654739380e-02
-2.132669985294342041e-01 2.405607998371124268e-01 3.919223323464393616e-03 -2.121935226023197174e-02 5.769891142845153809e-01 -1.033773496747016907e-01 1.074073389172554016e-01 -8.897612988948822021e-02 -1.800683140754699707e-01 -6.871579587459564209e-02 3.026430010795593262e-01 6.050437316298484802e-02 9.294883906841278076e-02 9.257252514362335205e-02 1.926239766180515289e-02 2.057586330920457840e-03 1.519701182842254639e-01 2.215959131717681885e-02 1.548733413219451904e-01 -1.099947839975357056e-01 9.723418205976486206e-02 7.085765153169631958e-02 -2.599340975284576416e-01 1.388605535030364990e-01 1.770488917827606201e-01 -2.547335922718048096e-01 1.953708939254283905e-02 4.715653881430625916e-02 1.635800898075103760e-01 -1.989522725343704224e-01 1.026224121451377869e-01 2.154871821403503418e-01
-1.231426149606704712e-01 -6.480977404862642288e-03 -1.760789602994918823e-01 -2.025254517793655396e-01 2.202484309673309326e-01 -1.397984325885772705e-01 -1.462781429290771484e-01 1.528337001800537109e-01 -3.108299076557159424e-01 3.019938059151172638e-02 4.814168810844421387e-01 6.947311758995056152e-02 9.787543118000030518e-02 -1.082315817475318909e-01 5.662130191922187805e-02 9.860992431640625000e-03 -1.551104635000228882e-01 1.054054424166679382e-01 9.503684192895889282e-02 1.210063770413398743e-01 4.968537390232086182e-02 2.290161699056625366e-01 -3.597225844860076904e-01 2.262073904275894165e-01 -1.685464084148406982e-01 -1.223017945885658264e-01 -1.950090974569320679e-01 -6.135968863964080811e-02 4.253179207444190979e-02 -1.543958783149719238e-01 6.754005700349807739e-02 -1.776319444179534912e-01
2.939715050160884857e-02 6.177593395113945007e-02 -5.492581427097320557e-02 -2.734147906303405762e-01 3.741859793663024902e-01 1.846138536930084229e-01 1.596081703901290894e-01 1.280385255813598633e-01 -1.452883780002593994e-01 -7.247559726238250732e-02 4.012664854526519775e-01 1.781782060861587524e-01 1.879683136940002441e-01 -2.104627788066864014e-01 4.085221514105796814e-02 -1.875581741333007812e-01 -1.158017739653587341e-01 -7.717607170343399048e-02 -1.985333859920501709e-02 -7.251046597957611084e-02 3.200503885746002197e-01 1.977104544639587402e-01 -1.026440039277076721e-01 -3.274348750710487366e-02 -3.043645247817039490e-02 2.500299513339996338e-01 -3.049967053811997175e-04 -1.522435098886489868e-01 1.856234669685363770e-01 7.763087749481201172e-02 1.155171170830726624e-01 2.176913172006607056e-01
6.441801786422729492e-02 3.641379624605178833e-02 -2.557062208652496338e-01 -1.126707941293716431e-01 1.440718173980712891e-01 -2.657822966575622559e-01 1.381414979696273804e-01 1.342321187257766724e-01 -3.964463248848915100e-02 6.763166934251785278e-02 1.070789173245429993e-01 3.281939029693603516e-01 8.686739206314086914e-02 -2.630852162837982178e-01 -6.371173262596130371e-02 2.029310017824172974e-01 6.825996190309524536e-02 -1.202573627233505249e-01 -2.889276444911956787e-01 1.452309787273406982e-01 1.516587585210800171e-01 -1.766927242279052734e-01 -2.861552238464355469e-01 1.507010906934738159e-01 -6.390547007322311401e-02 4.709416255354881287e-02 -7.012256979942321777e-02 -1.406185925006866455e-01 -7.192911952733993530e-02 -9.968717396259307861e-02 -8.368511497974395752e-02 4.527768790721893311e-01
-5.015932396054267883e-02 8.827821910381317139e-02 1.905757337808609009e-01 -1.831706166267395020e-01 5.568594932556152344e-01 3.008030354976654053e-01 1.882268339395523071e-01 -6.308156251907348633e-02 -1.917577832937240601e-01 -8.844538778066635132e-02 3.137542009353637695e-01 1.747334748506546021e-01 4.868062213063240051e-02 6.169138476252555847e-02 -2.029709517955780029e-01 -3.824413940310478210e-02 -4.861788451671600342e-02 -1.387516856193542480e-01 1.864577382802963257e-01 -3.320509195327758789e-02 -4.451661836355924606e-03 1.712164096534252167e-02 -3.805600702762603760e-01 6.744893640279769897e-02 -4.934726282954216003e-02 -9.560491889715194702e-02 9.559807926416397095e-02 1.316785346716642380e-02 -1.967987418174743652e-02 -1.255220919847488403e-01 -1.004569455981254578e-01 5.602471530437469482e-02
-6.443500518798828125e-02 4.786918312311172485e-02 -3.446405231952667236e-01 -6.310414522886276245e-02 1.527972370386123657e-01 1.822205185890197754e-01 8.283151686191558838e-02 3.595620095729827881e-01 -2.458690553903579712e-01 -2.286484986543655396e-01 7.213812321424484253e-02 1.546852141618728638e-01 5.319790542125701904e-02 -1.615441441535949707e-01 -1.109738275408744812e-02 9.195045568048954010e-03 1.375811547040939331e-01 -2.767265588045120239e-02 3.604131564497947693e-02 7.334676384925842285e-02 -2.142076492309570312e-01 1.312458068132400513e-01 -2.964881360530853271e-01 -7.151035219430923462e-02 1.379856746643781662e-02 -4.230768978595733643e-02 -3.547880053520202637e-01 -2.799577414989471436e-01 3.923384845256805420e-02 -3.276240229606628418e-01 -3.070216998457908630e-02 9.246638417243957520e-02
-7.541951537132263184e-02 3.471121564507484436e-02 2.304819524288177490e-01 -1.165851652622222900e-01 3.520838916301727295e-01 -1.044803932309150696e-01 -1.778130233287811279e-01 -6.941008567810058594e-02 -4.082067906856536865e-01 -8.017082512378692627e-02 1.886633634567260742e-01 6.133539229631423950e-02 -3.625657260417938232e-01 -1.646615266799926758e-01 3.033962547779083252e-01 -9.163083508610725403e-03 -8.693778887391090393e-03 1.069128662347793579e-01 -1.003087311983108521e-02 -7.219784706830978394e-02 4.027629271149635315e-02 2.221324145793914795e-01 -1.423324048519134521e-01 9.027849882841110229e-02 -8.765265345573425293e-03 1.304105669260025024e-01 -1.552860736846923828e-01 -4.893947020173072815e-02 -1.459243427962064743e-02 -1.473279893398284912e-01 2.866860330104827881e-01 2.192466109991073608e-01
-1.277882158756256104e-01 -1.186385080218315125e-01 -2.906010486185550690e-02 -1.294815391302108765e-01 3.239382505416870117e-01 -2.491650283336639404e-01 -5.464553833007812500e-02 7.842220366001129150e-02 1.464454829692840576e-01 -8.503729850053787231e-02 1.869701296091079712e-01 1.064211800694465637e-01 -1.423885524272918701e-01 7.432997226715087891e-02 2.027801703661680222e-03 -7.213450223207473755e-02 -2.269352376461029053e-01 -7.540347427129745483e-02 -1.353650689125061035e-01 9.903265535831451416e-02 -5.041133761405944824e-01 3.040778040885925293e-01 -3.026351928710937500e-01 -6.257887929677963257e-02 -5.420161783695220947e-02 6.646288186311721802e-02 -1.491447240114212036e-01 1.437022536993026733e-01 9.478022903203964233e-02 -1.960444264113903046e-02 7.684487849473953247e-03 2.877001166343688965e-01
-8.870638906955718994e-02 2.020595520734786987e-01 -1.010974645614624023e-01 7.168146222829818726e-02 2.171127200126647949e-01 1.993083395063877106e-02 2.365805357694625854e-01 3.556059896945953369e-01 -7.989024370908737183e-02 -2.463608235120773315e-01 7.993926852941513062e-02 3.849396407604217529e-01 -2.169735878705978394e-01 -4.123647511005401611e-02 8.859039098024368286e-02 -2.155474573373794556e-01 2.298399806022644043e-01 -1.768808662891387939e-01 -1.004300639033317566e-01 1.498996913433074951e-01 -2.184232771396636963e-01 2.802217379212379456e-02 -2.132309377193450928e-01 -2.132079191505908966e-02 -6.461939215660095215e-02 -9.506073594093322754e-02 -2.955983951687812805e-02 3.737933188676834106e-02 -8.105001598596572876e-02 1.490760445594787598e-01 -2.931602597236633301e-01 1.998673528432846069e-01
-1.500699520111083984e-01 2.451995760202407837e-01 5.913963913917541504e-02 -1.369738429784774780e-01 4.880914390087127686e-01 2.656587865203619003e-03 1.883157789707183838e-01 1.944518387317657471e-01 -1.436074972152709961e-01 3.930701687932014465e-02 2.789692878723144531e-01 9.769790619611740112e-02 -5.855656415224075317e-02 8.135420270264148712e-03 2.574725449085235596e-01 1.070211976766586304e-01 5.454557016491889954e-02 -9.362990409135818481e-02 -1.020910143852233887e-01 7.474610954523086548e-02 2.003998495638370514e-02 2.492462694644927979e-01 1.049286797642707825e-01 3.361504524946212769e-02 -2.700521610677242279e-02 -2.041409760713577271e-01 1.264940798282623291e-01 -2.609769999980926514e-01 2.714172303676605225e-01 -4.040354490280151367e-02 2.878242731094360352e-01 7.571549713611602783e-02
1.377658843994140625e-01 1.607009023427963257e-01 3.054526448249816895e-02 -3.676927983760833740e-01 1.202256381511688232e-01 -2.016725242137908936e-01 -6.338891386985778809e-02 -6.307860463857650757e-02 -2.930343151092529297e-01 -6.135930772870779037e-03 3.070616126060485840e-01 4.153062403202056885e-01 -2.928461506962776184e-02 1.167912930250167847e-01 5.637092143297195435e-02 -1.633354276418685913e-01 1.168501079082489014e-01 -6.484460085630416870e-02 -3.561445698142051697e-02 -2.733366191387176514e-01 -3.032887876033782959e-01 6.937990337610244751e-02 -5.036992952227592468e-02 4.825797677040100098e-02 7.227529585361480713e-02 -1.624904721975326538e-01 -4.781731590628623962e-02 -2.678272500634193420e-02 1.822374314069747925e-01 -1.059493124485015869e-01 2.809025347232818604e-01 7.374691218137741089e-02
-1.682097911834716797e-01 1.849258840084075928e-01 -2.292127609252929688e-01 -2.123872563242912292e-02 2.464048564434051514e-01 -6.157215684652328491e-03 -5.501067638397216797e-02 -2.268973588943481445e-01 9.560627862811088562e-03 -1.798997223377227783e-01 1.041123643517494202e-01 1.010223552584648132e-01 1.223949156701564789e-02 -1.273041218519210815e-01 -8.693678677082061768e-02 1.272956840693950653e-02 -3.544809520244598389e-01 -8.109109103679656982e-02 -1.396160274744033813e-01 -8.646889775991439819e-02 -3.525173068046569824e-01 2.456477880477905273e-01 -3.682298362255096436e-01 2.102811038494110107e-01 -1.401265561580657959e-01 -3.278934862464666367e-03 -2.513262815773487091e-02 7.594835013151168823e-02 1.760780960321426392e-01 -1.997130066156387329e-01 9.894795715808868408e-02 2.476489096879959106e-01
1.332362592220306396e-01 1.438559144735336304e-01 -2.556284368038177490e-01 1.150479316711425781e-01 3.900505900382995605e-01 -2.193854600191116333e-01 -1.449299901723861694e-01 -2.046333998441696167e-02 -1.357846260070800781e-01 -2.341474741697311401e-01 1.420691758394241333e-01 7.386811077594757080e-02 6.058044359087944031e-02 -2.462686747312545776e-01 -4.546276107430458069e-02 -2.807842791080474854e-01 1.226896792650222778e-02 6.019324809312820435e-02 -2.597897648811340332e-01 -8.672037720680236816e-02 -2.341596335172653198e-01 -1.594552583992481232e-02 -3.838334977626800537e-01 5.316169932484626770e-02 2.534144818782806396e-01 -2.658331394195556641e-02 -3.408794850111007690e-02 -7.699141651391983032e-02 -6.407518230844289064e-05 2.268602699041366577e-01 9.645842947065830231e-03 9.774034470319747925e-02
-2.970241010189056396e-01 1.569350510835647583e-01 -1.555726379156112671e-01 -1.814632564783096313e-01 1.419973075389862061e-01 -1.829934865236282349e-01 -1.316974461078643799e-01 2.928601801395416260e-01 -2.955348491668701172e-01 -3.880596160888671875e-02 1.547912973910570145e-02 7.437224499881267548e-03 -2.742386162281036377e-01 5.720828194171190262e-03 4.150376096367835999e-02 -4.765651747584342957e-02 -7.931271940469741821e-02 -1.038392335176467896e-01 -2.684717774391174316e-01 3.247191309928894043e-01 -2.617250382900238037e-01 -7.639893144369125366e-02 -1.665221005678176880e-01 8.041467517614364624e-02 -4.257738124579191208e-03 -1.370033025741577148e-01 2.287825047969818115e-01 -1.276788562536239624e-01 -1.017007827758789062e-01 -2.121294438838958740e-01 -1.630769520998001099e-01 1.799643635749816895e-01
1.249496936798095703e-01 -6.203662604093551636e-02 3.266717866063117981e-02 1.222713366150856018e-01 2.199114859104156494e-01 -2.386198490858078003e-01 -9.642530232667922974e-02 3.382493555545806885e-01 -8.395598828792572021e-02 -1.121516600251197815e-01 1.102488934993743896e-01 2.573906779289245605e-01 -2.160486280918121338e-01 -9.936984628438949585e-02 -1.840467303991317749e-01 -5.163625627756118774e-02 -1.189019381999969482e-01 -1.046661138534545898e-01 -1.665889471769332886e-01 -2.761478126049041748e-01 -1.490023583173751831e-01 4.295154213905334473e-01 -3.018127977848052979e-01 1.609327346086502075e-01 -1.076611429452896118e-01 -6.175819411873817444e-02 1.177325099706649780e-01 1.414080411195755005e-01 1.246910169720649719e-01 -8.861192502081394196e-03 1.536411792039871216e-01 5.582705885171890259e-02
-1.132500916719436646e-01 5.334786176681518555e-01 -1.145791485905647278e-01 4.848028346896171570e-02 2.052671909332275391e-01 7.835514098405838013e-02 1.251984983682632446e-01 -9.748584590852260590e-03 -1.358639448881149292e-01 -1.932805627584457397e-01 1.706695854663848877e-01 1.253838390111923218e-01 1.101695522665977478e-01 1.949455142021179199e-01 9.860631823539733887e-02 -1.171680465340614319e-01 9.893847256898880005e-02 -1.725864112377166748e-01 -1.230091303586959839e-01 -1.025810465216636658e-01 -8.639513701200485229e-02 1.446107625961303711e-01 -2.302706539630889893e-01 3.229091763496398926e-01 1.766391694545745850e-01 -2.171320021152496338e-01 -9.443439543247222900e-02 -2.479675412178039551e-01 2.586394920945167542e-02 7.964041829109191895e-02 -2.023859322071075439e-01 3.418784961104393005e-02
-2.047912776470184326e-01 2.600325047969818115e-01 -1.874131709337234497e-01 -9.254352748394012451e-02 4.327056109905242920e-01 -2.380044609308242798e-01 -9.489806741476058960e-02 1.927631199359893799e-01 -1.836767047643661499e-01 1.292394250631332397e-01 1.544277817010879517e-01 1.401552855968475342e-01 -5.053381249308586121e-02 1.926548779010772705e-02 1.137237548828125000e-01 -7.777635008096694946e-02 -1.292043179273605347e-01 -1.955648511648178101e-01 -1.816898770630359650e-02 8.740078657865524292e-03 -8.659817278385162354e-03 -3.546248748898506165e-02 -5.508019123226404190e-03 3.849182650446891785e-02 8.363531529903411865e-02 -9.224188327789306641e-02 2.710419297218322754e-01 2.573442459106445312e-01 1.419404894113540649e-02 -6.167303398251533508e-02 4.430916532874107361e-02 4.706608355045318604e-01
-1.324902921915054321e-01 1.065703928470611572e-01 2.728058397769927979e-01 -5.478230491280555725e-02 1.299388110637664795e-01 1.794715672731399536e-01 2.773773670196533203e-01 -1.427961420267820358e-02 -2.368023991584777832e-01 -3.514446020126342773e-01 1.987562477588653564e-01 3.213411867618560791e-01 -2.533029317855834961e-01 -1.111841425299644470e-01 -1.937045007944107056e-01 -9.238826483488082886e-02 -1.596184819936752319e-01 -1.227034479379653931e-01 -4.221072420477867126e-02 -4.818749614059925079e-03 -3.431778401136398315e-02 -4.739105701446533203e-02 -3.888179659843444824e-01 9.440504759550094604e-02 2.258668839931488037e-01 -1.083377227187156677e-01 -1.379126757383346558e-01 -1.149226650595664978e-01 -5.303084477782249451e-02 -1.262272000312805176e-01 4.051540046930313110e-02 -3.567824512720108032e-02
-1.640632599592208862e-01 2.696075104176998138e-02 1.026480123400688171e-01 2.475965209305286407e-02 -5.379545688629150391e-02 -4.550253227353096008e-02 1.620579212903976440e-01 1.027882993221282959e-01 -1.783411055803298950e-01 4.498087987303733826e-02 1.825647503137588501e-01 3.500997722148895264e-01 -1.113720517605543137e-02 -3.141712844371795654e-01 9.140346199274063110e-02 -2.704470455646514893e-01 2.277340292930603027e-01 -8.321148902177810669e-02 -1.492019742727279663e-01 -1.024787202477455139e-01 8.066648989915847778e-02 9.189084172248840332e-02 -4.745340645313262939e-01 2.063281387090682983e-01 -7.754217088222503662e-02 2.367983013391494751e-01 5.403684824705123901e-02 -2.429676949977874756e-01 -1.847432255744934082e-01 -1.283711194992065430e-01 -1.843280158936977386e-02 -1.087624672800302505e-02
-2.340490221977233887e-01 4.566631093621253967e-02 1.201798394322395325e-01 2.919197455048561096e-02 3.442136645317077637e-01 -9.167669340968132019e-03 -1.147413905709981918e-02 2.076289653778076172e-01 -2.346553504467010498e-01 -1.374107152223587036e-01 1.625008881092071533e-01 1.012551113963127136e-01 1.319283396005630493e-01 -5.684315040707588196e-02 -1.339347958564758301e-01 -1.017263904213905334e-01 1.342921555042266846e-01 -1.260492205619812012e-01 -6.464375182986259460e-03 -2.386638075113296509e-01 5.849970504641532898e-02 8.629018813371658325e-02 -5.015071630477905273e-01 2.756043672561645508e-01 -2.082057297229766846e-01 1.697501689195632935e-01 -7.868552207946777344e-02 -1.893694996833801270e-01 -1.469473689794540405e-01 5.216811224818229675e-02 1.619741916656494141e-01 1.116985306143760681e-01
-1.798941493034362793e-01 -1.260374113917350769e-02 -4.981442913413047791e-02 -2.016700357198715210e-01 2.936632037162780762e-01 -8.784026431385427713e-05 -1.270515024662017822e-01 3.906989470124244690e-02 -2.803919911384582520e-01 -4.272127989679574966e-03 4.140887558460235596e-01 -3.005157224833965302e-02 3.686323761940002441e-02 1.139020398259162903e-01 -5.985397845506668091e-02 1.456183847039937973e-02 -2.558566033840179443e-01 4.725541174411773682e-02 -1.039692088961601257e-01 9.071859717369079590e-02 -1.510616540908813477e-01 6.351120024919509888e-02 -3.064574897289276123e-01 2.513559460639953613e-01 2.164984820410609245e-03 -2.438513338565826416e-01 -1.595939695835113525e-01 -4.126322567462921143e-01 -1.274296920746564865e-02 -1.037317961454391479e-01 7.020093500614166260e-02 -9.769254177808761597e-02
-2.390230894088745117e-01 2.376588284969329834e-01 -1.654054224491119385e-01 -5.704547837376594543e-02 4.780000746250152588e-01 1.907454878091812134e-01 6.963564455509185791e-02 7.467759400606155396e-02 -1.991147845983505249e-01 -1.048636250197887421e-02 8.180774003267288208e-02 2.877782285213470459e-01 -2.688623405992984772e-02 -9.406932443380355835e-02 -2.089157104492187500e-01 -5.680459365248680115e-02 -1.831961721181869507e-01 -7.833480834960937500e-02 9.780531376600265503e-02 -3.523558750748634338e-02 2.107970267534255981e-01 1.932788193225860596e-01 -1.365707963705062866e-01 -4.894454497843980789e-03 2.033493667840957642e-01 4.710125178098678589e-02 1.578874588012695312e-01 -8.759099990129470825e-02 2.198491841554641724e-01 -3.326748013496398926e-01 7.485105842351913452e-02 5.493781715631484985e-02
-8.802939951419830322e-02 5.207895487546920776e-02 -1.557138711214065552e-01 -9.683520346879959106e-02 2.894544005393981934e-01 -3.272494673728942871e-01 2.259346544742584229e-01 8.370999246835708618e-02 -3.339121639728546143e-01 4.801193252205848694e-02 -1.414209306240081787e-01 1.647762060165405273e-01 -1.944391131401062012e-01 -1.592637151479721069e-01 5.348233878612518311e-02 -3.807181417942047119e-01 1.163617521524429321e-01 -2.635757029056549072e-01 -2.070685327053070068e-01 1.173231452703475952e-01 -2.387265712022781372e-01 3.869606554508209229e-02 -8.765958249568939209e-02 1.200594231486320496e-01 7.650633156299591064e-02 -1.608093269169330597e-03 -1.230096668004989624e-01 -8.689058572053909302e-02 7.415628433227539062e-02 -1.876255869865417480e-01 -1.659862697124481201e-01 -1.342451721429824829e-01
-6.352591514587402344e-02 5.036242678761482239e-02 -8.785176090896129608e-03 -1.488464027643203735e-01 4.751833677291870117e-01 -2.175866067409515381e-01 1.163884028792381287e-01 8.701789379119873047e-02 -2.194932848215103149e-01 -2.569988071918487549e-01 -1.172650903463363647e-01 -1.766065694391727448e-02 1.329834759235382080e-01 -2.107222974300384521e-01 -2.304532378911972046e-02 -1.331448704004287720e-01 2.610332667827606201e-01 6.438606977462768555e-02 -2.744567096233367920e-01 -3.180894255638122559e-02 -2.975082397460937500e-01 2.142183333635330200e-01 -1.500117480754852295e-01 2.634081616997718811e-02 1.936447322368621826e-01 -3.648319840431213379e-02 8.472014218568801880e-02 -7.503841072320938110e-03 -2.134491801261901855e-01 1.595222055912017822e-01 6.251634657382965088e-02 2.027284801006317139e-01
-2.117941081523895264e-01 -2.894343063235282898e-02 -1.624038815498352051e-01 -2.086017429828643799e-01 2.423201948404312134e-01 -6.968662887811660767e-02 -9.185241162776947021e-02 2.522675693035125732e-01 -2.388268113136291504e-01 8.153463900089263916e-02 3.547991812229156494e-01 5.285650864243507385e-02 -1.218265667557716370e-01 -1.530388295650482178e-01 -6.387528497725725174e-03 -3.967723995447158813e-02 -1.163761541247367859e-01 1.892363876104354858e-01 1.382482051849365234e-01 -1.185730546712875366e-01 -2.003632783889770508e-01 2.204913645982742310e-01 -4.177594482898712158e-01 1.057253405451774597e-01 -9.676504135131835938e-02 -6.599273532629013062e-02 3.119186684489250183e-02 -1.656462252140045166e-01 -2.767087817192077637e-01 1.322107911109924316e-01 1.483293175697326660e-01 -3.683331981301307678e-02
-3.466798067092895508e-01 -1.688045114278793335e-01 -1.121561452746391296e-01 -1.439483910799026489e-01 1.130355894565582275e-01 -6.669165939092636108e-02 4.657054692506790161e-02 -1.148689463734626770e-01 -2.744501829147338867e-01 -1.274481415748596191e-02 2.535284161567687988e-01 2.746927440166473389e-01 1.469667851924896240e-01 -1.353416889905929565e-01 2.339165508747100830e-01 -8.838514238595962524e-02 4.161884263157844543e-02 -3.057135045528411865e-01 -2.100278586149215698e-01 1.384718157351016998e-02 4.305381327867507935e-02 1.040209457278251648e-01 -1.634992957115173340e-01 1.390123367309570312e-01 2.061022073030471802e-02 -4.014764130115509033e-01 1.101730111986398697e-02 1.170773953199386597e-01 1.496869623661041260e-01 -6.644507497549057007e-02 -1.472412645816802979e-01 2.135447263717651367e-01
-8.165313303470611572e-02 -1.163163408637046814e-01 1.126372218132019043e-01 -2.961754202842712402e-01 5.600669384002685547e-01 -1.105518639087677002e-01 1.683971881866455078e-01 4.974238947033882141e-02 6.935702264308929443e-02 -7.053852826356887817e-02 6.302122771739959717e-02 3.379774093627929688e-01 -1.614997386932373047e-01 -1.960973143577575684e-01 -1.231423914432525635e-01 -1.686583459377288818e-01 -1.977118700742721558e-01 1.069447919726371765e-01 5.727857723832130432e-02 1.025974974036216736e-01 1.815251819789409637e-02 9.336981177330017090e-02 -9.665087610483169556e-02 3.180994465947151184e-02 2.632883191108703613e-02 -2.632214426994323730e-01 -1.877712644636631012e-02 -1.858611851930618286e-01 2.860833704471588135e-01 -3.296171501278877258e-02 8.555516600608825684e-02 8.760518580675125122e-02
1.573426723480224609e-01 1.101282387971878052e-01 1.547834128141403198e-01 -3.336563706398010254e-01 1.230683922767639160e-01 -8.339048922061920166e-02 1.108038006350398064e-03 1.451885793358087540e-02 -2.060088217258453369e-01 -7.779543846845626831e-02 2.973262071609497070e-01 3.855756521224975586e-01 -8.833701908588409424e-02 1.890971362590789795e-01 1.247611641883850098e-02 -1.908133774995803833e-01 7.330121099948883057e-02 -4.952273145318031311e-02 -1.545404735952615738e-02 -1.446541249752044678e-01 -2.377591580152511597e-01 2.925960421562194824e-01 -1.577402800321578979e-01 2.150783240795135498e-01 -8.749048225581645966e-03 -1.029437035322189331e-01 2.571390068624168634e-04 6.384201347827911377e-02 3.622335493564605713e-01 -6.429407745599746704e-02 1.795090287923812866e-01 1.234385296702384949e-01
-1.541503071784973145e-01 3.136429488658905029e-01 8.266619592905044556e-02 -7.068841904401779175e-02 2.980075180530548096e-01 -2.479180097579956055e-01 2.413048893213272095e-01 2.126490026712417603e-01 -9.968642145395278931e-02 1.214995384216308594e-01 1.640591770410537720e-01 2.896090149879455566e-01 1.173524186015129089e-02 -1.438458412885665894e-01 -3.026095628738403320e-01 -9.107140451669692993e-02 -1.622466892004013062e-01 5.906312540173530579e-02 3.952175006270408630e-02 2.078973054885864258e-01 -1.992639750242233276e-01 1.062097623944282532e-01 -1.749036163091659546e-01 1.158231496810913086e-01 5.358072742819786072e-02 1.946107484400272369e-03 2.661932408809661865e-01 -1.879023015499114990e-02 2.970880568027496338e-01 -1.108696386218070984e-01 6.517006456851959229e-02 8.749788999557495117e-02
7.783377170562744141e-02 8.624036610126495361e-02 1.369998455047607422e-01 -3.772766292095184326e-01 3.015848100185394287e-01 -2.811399698257446289e-01 2.440056055784225464e-01 1.095773652195930481e-02 7.330472022294998169e-02 -3.947525471448898315e-02 7.576652336865663528e-03 4.311379492282867432e-01 -3.251349925994873047e-02 -8.545549213886260986e-02 -6.328952312469482422e-02 -6.145407631993293762e-02 -2.164993435144424438e-01 6.012254580855369568e-02 1.137982308864593506e-02 1.874771267175674438e-01 1.823367774486541748e-01 8.394308388233184814e-02 -1.931194961071014404e-01 8.462926745414733887e-02 2.998729608952999115e-02 -1.525633335113525391e-01 -1.748445928096771240e-01 -1.672464758157730103e-01 3.061258792877197266e-01 -5.508353561162948608e-02 -1.902843080461025238e-02 1.907738000154495239e-01
-4.957282915711402893e-02 2.535458803176879883e-01 1.893604919314384460e-02 3.645250946283340454e-02 4.343196451663970947e-01 -2.799735963344573975e-01 2.217726558446884155e-01 -1.273170709609985352e-01 -3.848772943019866943e-01 1.009358186274766922e-02 6.378329545259475708e-02 2.311918437480926514e-01 1.582180261611938477e-01 6.258491426706314087e-02 2.193563282489776611e-01 6.371019780635833740e-02 -1.341999471187591553e-01 -2.319540232419967651e-01 -8.886341005563735962e-02 6.552182137966156006e-02 -2.776433899998664856e-02 1.438695043325424194e-01 -5.310851335525512695e-02 1.507002860307693481e-01 6.554508209228515625e-02 -8.997242897748947144e-02 -5.386069789528846741e-02 -1.653933823108673096e-01 3.143779635429382324e-01 -6.909665465354919434e-02 9.270504862070083618e-02 1.625737845897674561e-01
-1.793715506792068481e-01 2.684948146343231201e-01 -4.773226752877235413e-02 5.716872960329055786e-02 5.165764689445495605e-01 -8.204398304224014282e-02 5.785544589161872864e-02 4.694297164678573608e-02 -1.506891846656799316e-01 8.832212537527084351e-02 2.693514823913574219e-01 2.268856167793273926e-01 1.310922354459762573e-01 -1.041689366102218628e-01 -1.680459380149841309e-01 -1.842976361513137817e-01 -1.887716352939605713e-02 -2.042154818773269653e-01 -4.933100193738937378e-02 -2.261094190180301666e-02 -1.394499093294143677e-01 7.187940180301666260e-02 -1.397158764302730560e-02 -3.912122920155525208e-02 6.460188329219818115e-02 -2.232536226511001587e-01 2.020659893751144409e-01 -1.677835136651992798e-01 -8.815924823284149170e-02 -1.414984762668609619e-01 -3.246828913688659668e-01 1.967878937721252441e-01
-7.013878971338272095e-02 2.100947201251983643e-01 -7.457614690065383911e-02 -9.064025431871414185e-02 4.826796650886535645e-01 -4.825402051210403442e-03 -1.760879606008529663e-01 2.219335436820983887e-01 -2.128101438283920288e-01 6.395085249096155167e-03 1.635990738868713379e-01 2.034024596214294434e-01 -5.001969635486602783e-02 -1.672956645488739014e-01 -8.438610285520553589e-02 -3.732713684439659119e-02 -9.061053395271301270e-03 -2.553217113018035889e-01 -3.404377400875091553e-01 -6.946479529142379761e-02 -1.386099606752395630e-01 -7.670992612838745117e-02 -2.882374525070190430e-01 -2.089196583256125450e-03 2.581668496131896973e-01 -1.562230587005615234e-01 -1.678500622510910034e-01 -1.112198606133460999e-01 9.369619190692901611e-02 1.614617109298706055e-01 -5.063869059085845947e-02 -9.077117592096328735e-02
-7.409421354532241821e-02 -1.236158758401870728e-01 1.117502450942993164e-01 -8.406151831150054932e-02 1.319056302309036255e-01 -1.721850037574768066e-02 2.560624852776527405e-02 2.954752445220947266e-01 -4.194313287734985352e-01 -8.923090249300003052e-02 2.491265982389450073e-01 1.564079150557518005e-02 1.999329179525375366e-01 -1.049874052405357361e-01 2.311632782220840454e-02 -1.262586563825607300e-01 2.260270901024341583e-02 -7.379543036222457886e-02 -3.248276561498641968e-02 2.519447505474090576e-01 -4.416656494140625000e-01 -4.112097248435020447e-02 -1.839055866003036499e-01 -2.913883887231349945e-02 -1.323612034320831299e-01 -1.433383226394653320e-01 6.781209260225296021e-02 -3.077085614204406738e-01 2.185155600309371948e-01 -1.700543016195297241e-01 1.548507958650588989e-01 -2.099718898534774780e-02
-1.775626242160797119e-01 3.020470142364501953e-01 9.718316793441772461e-02 -4.465963691473007202e-02 2.369268685579299927e-01 -2.999672591686248779e-01 -3.441621735692024231e-02 1.147026866674423218e-01 -4.096945524215698242e-01 9.202679619193077087e-03 7.715797051787376404e-03 1.547328084707260132e-01 3.314007520675659180e-01 5.276544392108917236e-02 -8.287826180458068848e-02 -1.863399296998977661e-01 -1.878435909748077393e-01 -1.030036583542823792e-01 -1.551103293895721436e-01 8.224864304065704346e-02 -2.113837152719497681e-01 1.411157101392745972e-01 -1.797404140233993530e-01 1.375036537647247314e-01 1.323386430740356445e-01 -2.736393213272094727e-01 -5.632464587688446045e-02 -1.316843368113040924e-02 2.567229568958282471e-01 -5.898880772292613983e-04 4.027972742915153503e-02 5.838811025023460388e-02
-8.323729038238525391e-02 2.016797959804534912e-01 1.843541711568832397e-01 -1.697391085326671600e-02 3.927401900291442871e-01 6.042311340570449829e-02 3.689372837543487549e-01 4.343050345778465271e-02 -2.410842180252075195e-01 -4.253984615206718445e-02 1.238164305686950684e-01 4.164376854896545410e-01 1.024664267897605896e-01 1.501598674803972244e-02 1.148204579949378967e-01 -1.300879120826721191e-01 7.595447450876235962e-02 -1.350310444831848145e-01 -2.668150365352630615e-01 -1.691363304853439331e-01 1.289916038513183594e-01 2.235292941331863403e-01 9.962449781596660614e-03 1.886487454175949097e-01 2.189602144062519073e-02 -2.702366709709167480e-01 -1.004271879792213440e-01 -1.092032194137573242e-01 -9.906364232301712036e-02 1.954657025635242462e-02 1.797015033662319183e-02 2.415387518703937531e-02
-7.579983770847320557e-02 3.173516392707824707e-01 -5.888776108622550964e-02 -1.087016761302947998e-01 4.161374866962432861e-01 -1.998090893030166626e-01 4.793323203921318054e-02 3.200678527355194092e-02 -2.449139803647994995e-01 -2.152040004730224609e-01 4.478874802589416504e-02 1.040314510464668274e-01 1.183731332421302795e-01 -8.526471257209777832e-02 1.710627526044845581e-01 -9.617178887128829956e-02 4.400650784373283386e-02 1.345940213650465012e-02 -1.365501340478658676e-02 -1.689381897449493408e-02 -2.762512862682342529e-01 3.497996330261230469e-01 -4.304126650094985962e-02 -8.993367850780487061e-02 -1.934798806905746460e-01 1.145516112446784973e-01 -2.932121455669403076e-01 -1.558696627616882324e-01 8.067990094423294067e-02 -1.158628985285758972e-01 -2.258948283270001411e-03 3.015891015529632568e-01
-1.719937324523925781e-01 1.781526952981948853e-01 3.771832585334777832e-02 -3.293004930019378662e-01 5.550039932131767273e-02 -6.714212149381637573e-02 1.938949227333068848e-01 1.846638172864913940e-01 -2.301405929028987885e-02 -3.465051949024200439e-01 2.782657556235790253e-02 1.487967520952224731e-01 -3.172056376934051514e-01 9.908001124858856201e-02 -2.263795137405395508e-01 1.178179122507572174e-02 6.959046423435211182e-02 -2.005571424961090088e-01 -1.283223032951354980e-01 1.682198047637939453e-01 -2.287913858890533447e-01 -3.326136246323585510e-02 -2.904645726084709167e-02 3.994649648666381836e-01 -1.016008928418159485e-01 -9.887458384037017822e-02 -4.563631862401962280e-02 -8.177020400762557983e-02 9.587285108864307404e-03 2.076829522848129272e-01 -6.884052604436874390e-02 2.523322403430938721e-01
2.871649861335754395e-01 1.600433886051177979e-01 8.025141060352325439e-02 -2.456006258726119995e-01 2.220467925071716309e-01 -6.049544364213943481e-02 -3.182990103960037231e-02 2.443534322082996368e-02 2.051543816924095154e-02 -1.521822810173034668e-01 9.169076383113861084e-02 4.786049425601959229e-01 -3.570502400398254395e-01 8.969233930110931396e-02 2.523536384105682373e-01 -6.401800550520420074e-03 4.135725647211074829e-02 -9.300654754042625427e-03 2.368056029081344604e-02 -5.176983028650283813e-02 -3.159049153327941895e-02 9.898907691240310669e-02 -3.215139806270599365e-01 2.607742547988891602e-01 1.121194884181022644e-01 2.885393425822257996e-02 2.408991381525993347e-02 -2.079913169145584106e-01 -1.341023743152618408e-01 -2.034630626440048218e-01 6.946962326765060425e-02 4.030816256999969482e-02
5.537737160921096802e-02 -8.550143986940383911e-02 6.158612668514251709e-02 -2.503453493118286133e-01 4.435542821884155273e-01 -1.308757960796356201e-01 2.660699188709259033e-01 1.006980985403060913e-01 -4.529107362031936646e-02 -1.745736449956893921e-01 2.180389463901519775e-01 3.785783648490905762e-01 -5.786469206213951111e-02 -2.659673392772674561e-01 3.082788921892642975e-02 2.464860305190086365e-02 -1.891008317470550537e-01 1.452638208866119385e-01 4.152022674679756165e-02 1.408710479736328125e-01 2.269602864980697632e-01 -4.021179303526878357e-02 -1.754611730575561523e-01 5.773219838738441467e-02 1.922339946031570435e-01 -1.808661818504333496e-01 7.560868561267852783e-02 -1.107151433825492859e-01 2.640736103057861328e-01 -6.661413609981536865e-02 -4.045530408620834351e-02 -1.390926539897918701e-02
-7.230565696954727173e-02 1.671986579895019531e-01 -5.965681746602058411e-02 1.111736148595809937e-01 1.165765449404716492e-01 -2.675288617610931396e-01 4.348364099860191345e-02 1.952709406614303589e-01 -3.243931233882904053e-01 -1.921267993748188019e-02 2.844117283821105957e-01 1.662512421607971191e-01 -5.218714103102684021e-02 2.320970296859741211e-01 1.508181728422641754e-02 -4.588069021701812744e-02 1.162347756326198578e-02 5.385209247469902039e-02 -2.418341487646102905e-01 -2.215306609869003296e-01 -1.810494251549243927e-02 3.467069864273071289e-01 -1.096783205866813660e-01 1.198582872748374939e-01 1.114625334739685059e-01 -9.753052890300750732e-02 2.864801585674285889e-01 -1.958333849906921387e-01 1.807498335838317871e-01 -3.296451568603515625e-01 -9.782122075557708740e-02 4.328230768442153931e-02
-1.963336020708084106e-01 9.507571160793304443e-02 -7.180072367191314697e-02 -2.629183791577816010e-02 3.773920238018035889e-01 -3.435361683368682861e-01 1.975065916776657104e-01 2.994135953485965729e-02 -3.588466346263885498e-01 -8.633601665496826172e-02 -9.687989950180053711e-02 1.396777331829071045e-01 -1.527224481105804443e-02 -2.263887077569961548e-01 3.523140773177146912e-02 5.136027932167053223e-02 -5.340976640582084656e-02 4.822494927793741226e-03 -2.822497487068176270e-01 -2.407751232385635376e-01 -1.450582593679428101e-01 2.028025239706039429e-01 -5.810748040676116943e-02 1.288459151983261108e-01 2.527389526367187500e-01 -2.119963914155960083e-01 1.227578893303871155e-01 3.293121233582496643e-02 -9.364068508148193359e-02 7.567840069532394409e-02 1.408287286758422852e-01 2.092160135507583618e-01
-3.043053150177001953e-01 9.693129360675811768e-02 4.177340865135192871e-02 -2.990864515304565430e-01 4.812518954277038574e-01 9.856133162975311279e-02 4.766153171658515930e-02 -5.398332700133323669e-02 -2.059578299522399902e-01 -1.928179115056991577e-01 1.026300638914108276e-01 2.141789048910140991e-01 1.574907004833221436e-01 -1.244867127388715744e-02 -9.157145768404006958e-02 -7.105515897274017334e-02 2.153830826282501221e-01 -9.252934157848358154e-02 4.215573519468307495e-02 -7.510297745466232300e-02 -1.262066364288330078e-01 -1.895407885313034058e-01 -4.758182913064956665e-02 2.194995135068893433e-01 9.844908118247985840e-02 -1.230483651161193848e-01 1.742753386497497559e-01 1.122144460678100586e-01 1.842251569032669067e-01 -2.138451188802719116e-01 2.601158618927001953e-01 7.818695157766342163e-02
-1.442870348691940308e-01 1.027410943061113358e-02 8.684784173965454102e-02 -2.045808434486389160e-01 2.436282187700271606e-01 -2.765986323356628418e-01 9.937082231044769287e-02 2.934136688709259033e-01 -2.600103020668029785e-01 -4.265694320201873779e-02 -3.135392442345619202e-02 -6.475775153376162052e-04 1.179353147745132446e-01 1.053191050887107849e-01 -1.087756231427192688e-01 -1.001339033246040344e-01 2.002781480550765991e-01 -1.723468899726867676e-01 7.058378309011459351e-02 -1.027983799576759338e-01 5.761933326721191406e-02 2.329608649015426636e-01 -4.874065816402435303e-01 1.417900174856185913e-01 -9.763636440038681030e-02 1.508286744356155396e-01 -2.057746946811676025e-01 -1.723269522190093994e-01 -1.729157269001007080e-01 -5.565440282225608826e-02 1.673834919929504395e-01 1.209248527884483337e-01
-3.381606042385101318e-01 2.179043740034103394e-01 -2.267886186018586159e-03 -2.105595022439956665e-01 3.035059869289398193e-01 -1.893287748098373413e-01 -1.678058207035064697e-01 8.242705464363098145e-02 -7.086076587438583374e-02 -2.208420038223266602e-01 2.262634187936782837e-01 -5.216415971517562866e-02 -2.123215496540069580e-01 -2.391752451658248901e-01 -9.471133351325988770e-02 -5.420187860727310181e-02 9.189440310001373291e-02 -3.468689620494842529e-01 1.164739504456520081e-01 -7.880678772926330566e-02 -1.864246875047683716e-01 -2.360584586858749390e-01 -1.838078051805496216e-01 1.489769369363784790e-01 1.070169284939765930e-01 2.590503729879856110e-02 -1.701453141868114471e-02 4.212291166186332703e-02 2.649870216846466064e-01 1.471827477216720581e-01 7.689345628023147583e-02 4.506418481469154358e-02
-2.329217493534088135e-01 -1.305322498083114624e-01 1.887893080711364746e-01 1.608702987432479858e-01 1.603725552558898926e-01 -1.064706221222877502e-01 7.528962939977645874e-02 1.924341171979904175e-01 -1.661374121904373169e-01 9.579695016145706177e-02 7.005156576633453369e-02 9.960235655307769775e-02 3.393324464559555054e-02 1.233699247241020203e-01 9.010205417871475220e-02 -1.239195615053176880e-01 -5.604782328009605408e-02 1.961533166468143463e-02 -5.651088431477546692e-02 2.539294660091400146e-01 -2.007080465555191040e-01 -4.897106066346168518e-02 -1.932023316621780396e-01 3.129497766494750977e-01 2.237057387828826904e-01 -5.093423128128051758e-01 1.500117965042591095e-02 -2.461155503988265991e-01 -1.140652894973754883e-01 -8.561987429857254028e-03 8.936385065317153931e-02 2.355684936046600342e-01
-8.733379095792770386e-02 -4.973172023892402649e-02 -7.188899070024490356e-02 -2.431738227605819702e-01 1.093171089887619019e-01 -8.390109986066818237e-02 -8.012628182768821716e-03 2.575766444206237793e-01 1.394206937402486801e-02 -8.548459410667419434e-02 4.148174077272415161e-02 4.315330982208251953e-01 1.663823425769805908e-01 -2.156852781772613525e-01 3.249260783195495605e-01 -1.047983467578887939e-01 1.811055988073348999e-01 -1.143108606338500977e-01 3.480236232280731201e-02 1.114412695169448853e-01 -5.258510261774063110e-02 6.088113039731979370e-02 -4.298581182956695557e-01 1.244239732623100281e-01 1.222458183765411377e-01 2.560000419616699219e-01 2.032879590988159180e-01 -1.754006445407867432e-01 9.197846055030822754e-02 -1.289901435375213623e-01 -5.330045148730278015e-02 -8.516775071620941162e-02
2.295057326555252075e-01 -1.700037568807601929e-01 -9.061804972589015961e-03 -7.208871841430664062e-02 3.405521214008331299e-01 -1.506635732948780060e-02 -1.436216384172439575e-01 7.776068896055221558e-02 -3.337709009647369385e-01 -4.519378766417503357e-02 2.896411716938018799e-01 1.814428120851516724e-01 -2.494893670082092285e-01 -4.975482821464538574e-02 -9.879902750253677368e-02 -3.341357409954071045e-01 -1.155596375465393066e-01 -1.819954514503479004e-01 -8.765223622322082520e-02 2.792401984333992004e-02 7.659409195184707642e-02 9.073041379451751709e-02 -9.637181460857391357e-02 1.873733997344970703e-01 1.923318207263946533e-01 -2.389372140169143677e-01 -2.165032774209976196e-01 6.297899782657623291e-02 1.669862568378448486e-01 7.858027517795562744e-02 1.826867312192916870e-01 1.676087677478790283e-01
-1.437071561813354492e-01 5.959478765726089478e-02 1.437686532735824585e-01 -2.513558566570281982e-01 2.008581310510635376e-01 -1.119437348097562790e-02 1.593818515539169312e-01 2.110447585582733154e-01 -1.840321272611618042e-01 -2.957027219235897064e-02 1.300706416368484497e-01 9.938913583755493164e-02 -2.312468886375427246e-01 -3.280352428555488586e-02 -1.548337191343307495e-01 -2.015866935253143311e-01 -3.008563816547393799e-01 -1.878162026405334473e-01 1.345220357179641724e-01 6.060672923922538757e-02 1.976939737796783447e-01 -7.331112865358591080e-04 -4.464543163776397705e-01 -7.946935296058654785e-02 2.283708006143569946e-01 -8.333040028810501099e-02 -1.173407807946205139e-01 -8.865972049534320831e-03 -3.070855438709259033e-01 -1.909327954053878784e-01 6.960025429725646973e-02 -3.229905385524034500e-03
-5.604680255055427551e-02 1.259288191795349121e-01 1.439503133296966553e-01 -3.425672277808189392e-02 2.486090809106826782e-01 -1.157081201672554016e-01 -1.543452031910419464e-02 -4.700188711285591125e-02 -2.632964551448822021e-01 -2.057611197233200073e-01 -1.020955070853233337e-01 8.961724489927291870e-02 -7.851863279938697815e-03 -2.152536958456039429e-01 7.302431855350732803e-03 -6.860133260488510132e-02 -1.931331679224967957e-02 1.876538060605525970e-02 -2.267266660928726196e-01 -2.298965603113174438e-01 -3.813948631286621094e-01 7.604149729013442993e-02 -1.826801151037216187e-01 2.100942730903625488e-01 4.110301136970520020e-01 -7.572193443775177002e-02 1.280867457389831543e-01 -4.192882776260375977e-02 -2.841988112777471542e-03 2.731141261756420135e-02 3.068248927593231201e-01 2.805578708648681641e-01
-4.740779101848602295e-02 -3.032702952623367310e-02 -1.581013053655624390e-01 -1.692891120910644531e-01 2.893818616867065430e-01 8.584950119256973267e-02 -1.112665012478828430e-01 2.803434431552886963e-01 -4.016395509243011475e-01 5.933368206024169922e-02 4.356307908892631531e-02 -1.750640943646430969e-02 1.410142034292221069e-01 -1.525016874074935913e-01 -8.437936753034591675e-02 -1.262790113687515259e-01 1.258648782968521118e-01 -1.351405084133148193e-01 -2.206023484468460083e-01 -2.044760137796401978e-01 4.787033423781394958e-02 5.006045848131179810e-02 -2.200994938611984253e-01 8.188391476869583130e-02 -3.843986615538597107e-02 2.180339395999908447e-01 -5.739533901214599609e-02 -3.130752444267272949e-01 -3.230402618646621704e-02 9.922482818365097046e-02 1.885574162006378174e-01 3.828177154064178467e-01
-1.197633743286132812e-01 -1.366657204926013947e-03 1.618952900171279907e-01 -1.121943742036819458e-01 1.331379562616348267e-01 7.575525343418121338e-02 -5.731136351823806763e-02 4.586980342864990234e-01 -3.074216544628143311e-01 -2.912081480026245117e-01 2.362011075019836426e-01 8.685478568077087402e-02 5.022637546062469482e-03 1.743485182523727417e-01 2.549801953136920929e-02 -5.051490291953086853e-02 -1.092900484800338745e-01 -1.937986016273498535e-01 -6.395060569047927856e-02 8.069483190774917603e-02 -2.587386667728424072e-01 -7.054179906845092773e-02 -1.969688534736633301e-01 2.396067231893539429e-01 2.145103216171264648e-01 -1.435931324958801270e-01 -2.665116190910339355e-01 -1.398084610700607300e-01 1.904711723327636719e-01 7.569256424903869629e-02 -6.584151089191436768e-02 -4.060627147555351257e-02
-2.134569883346557617e-01 2.842363156378269196e-02 -1.234026532620191574e-02 2.101409621536731720e-02 2.642666697502136230e-01 -1.569079458713531494e-01 -9.818862378597259521e-02 2.660031914710998535e-01 -2.981489300727844238e-01 -3.209252059459686279e-01 6.645008176565170288e-02 -4.718222469091415405e-02 1.902283430099487305e-01 8.494863659143447876e-02 1.874833740293979645e-02 -1.148354187607765198e-01 9.004735201597213745e-02 -5.893008410930633545e-02 -1.066177617758512497e-02 3.283218294382095337e-02 8.429183065891265869e-02 2.576767839491367340e-02 -5.390949845314025879e-01 1.567046642303466797e-01 -1.911743879318237305e-01 1.246058344841003418e-01 -1.901936829090118408e-01 -1.254676729440689087e-01 -4.048916976898908615e-03 2.012429572641849518e-02 2.046922147274017334e-01 2.016863226890563965e-01
-1.459189206361770630e-01 -4.429365321993827820e-02 -2.942050062119960785e-02 -1.472613364458084106e-01 6.188139691948890686e-02 3.165126591920852661e-02 8.135850541293621063e-03 1.891428530216217041e-01 -1.939330622553825378e-02 -1.491280943155288696e-01 2.622742205858230591e-02 3.089627325534820557e-01 2.524201869964599609e-01 -2.434584498405456543e-01 -6.416550278663635254e-02 -1.523379385471343994e-01 3.062537312507629395e-02 -2.242791801691055298e-01 3.508042544126510620e-02 2.887022495269775391e-01 -5.705128982663154602e-02 5.842287838459014893e-02 -2.840698659420013428e-01 -2.183315902948379517e-01 1.026863604784011841e-01 2.409322857856750488e-01 7.584381848573684692e-02 -1.571991741657257080e-01 -4.858088120818138123e-02 5.763567052781581879e-03 -8.231460303068161011e-02 5.151426196098327637e-01
-1.988333910703659058e-01 1.208900809288024902e-01 -2.971936576068401337e-02 -1.196384206414222717e-01 3.861877620220184326e-01 -2.221058905124664307e-01 2.016931772232055664e-01 -1.096743624657392502e-02 -3.683951497077941895e-01 6.752953678369522095e-02 2.665804028511047363e-01 3.058268874883651733e-02 -9.418491274118423462e-02 1.115414127707481384e-02 -2.604169398546218872e-02 2.567837014794349670e-03 1.790407001972198486e-01 -3.219544142484664917e-02 -1.882550418376922607e-01 -2.410096079111099243e-01 -2.256474457681179047e-02 1.864700317382812500e-01 -1.391712278127670288e-01 -3.594575449824333191e-02 2.532891035079956055e-01 9.052971750497817993e-02 2.760258615016937256e-01 1.454363763332366943e-01 2.466960344463586807e-03 -1.366346701979637146e-02 1.290840283036231995e-02 3.417821228504180908e-01
-1.031081425026059151e-03 6.126373261213302612e-02 -1.772075742483139038e-01 4.169875010848045349e-02 5.762585997581481934e-01 -8.934421837329864502e-02 -4.704298824071884155e-02 1.070234477519989014e-01 -9.728472679853439331e-02 2.420144826173782349e-01 2.041451483964920044e-01 1.707868129014968872e-01 1.437601745128631592e-01 -1.572474986314773560e-01 1.006348282098770142e-01 -1.856401264667510986e-01 1.632818281650543213e-01 -2.346881777048110962e-01 -1.560071408748626709e-01 4.160270094871520996e-03 -8.112277835607528687e-03 -7.192839682102203369e-02 6.534904241561889648e-02 1.572297662496566772e-01 1.926867514848709106e-01 -1.812739670276641846e-01 1.828395426273345947e-01 -3.930467646569013596e-03 -3.928087279200553894e-02 -4.839332774281501770e-02 1.899155788123607635e-02 3.640230894088745117e-01
9.295394271612167358e-02 1.122121140360832214e-01 -1.003267392516136169e-01 -1.029443144798278809e-01 2.623489797115325928e-01 5.849721282720565796e-02 1.879843473434448242e-01 2.538125514984130859e-01 -1.192688345909118652e-01 -4.779760539531707764e-01 -9.416291490197181702e-03 2.391060441732406616e-01 -1.197816878557205200e-01 -3.151436746120452881e-01 1.168972402811050415e-01 -1.145556122064590454e-01 -5.364366620779037476e-02 1.253201812505722046e-01 -2.410661578178405762e-01 1.456168293952941895e-01 -2.797408103942871094e-01 -4.631104320287704468e-02 -3.079475648701190948e-02 4.536456242203712463e-02 -3.828343749046325684e-02 -1.776734888553619385e-01 -1.079214513301849365e-01 -1.613087952136993408e-02 -5.922117084264755249e-02 -1.317571997642517090e-01 -2.130644172430038452e-01 2.306282073259353638e-01
-1.449590176343917847e-01 -1.360141765326261520e-02 1.278781294822692871e-01 -7.404140383005142212e-02 1.516953557729721069e-01 -4.579681530594825745e-02 4.827211797237396240e-02 1.041405275464057922e-01 -6.771721690893173218e-02 -1.550203561782836914e-01 8.806320279836654663e-02 1.845666766166687012e-01 -2.151443958282470703e-01 -4.956765472888946533e-02 1.009704545140266418e-02 -9.905999153852462769e-02 6.006950885057449341e-02 -2.996515035629272461e-01 3.812928497791290283e-02 -2.683503627777099609e-01 -1.730675399303436279e-01 -1.738835871219635010e-02 -1.229423359036445618e-01 2.833795845508575439e-01 -2.001968026161193848e-01 -4.547064900398254395e-01 -2.545570433139801025e-01 -1.651121973991394043e-01 1.703773885965347290e-01 -3.221124410629272461e-01 3.214867785573005676e-02 1.559862792491912842e-01
6.269249320030212402e-02 1.315360516309738159e-01 -1.733364462852478027e-01 -7.010938227176666260e-02 2.577590644359588623e-01 -3.860074877738952637e-01 5.601922422647476196e-02 -2.472352422773838043e-02 -3.013080358505249023e-01 -8.102843165397644043e-02 -1.757129095494747162e-02 -1.244783177971839905e-01 -1.393017619848251343e-01 -1.681019514799118042e-01 1.313253939151763916e-01 -1.088078469038009644e-01 -2.188272178173065186e-01 -1.789346523582935333e-02 -1.733167916536331177e-01 1.546699553728103638e-01 -1.279812157154083252e-01 3.082981705665588379e-01 -4.248645305633544922e-01 1.872755438089370728e-01 1.208354085683822632e-01 -2.132095023989677429e-02 -8.068997412919998169e-02 -5.166402086615562439e-02 1.415073722600936890e-01 -1.461810022592544556e-01 -8.062852919101715088e-02 -1.827717423439025879e-01
-1.805766969919204712e-01 -6.143892183899879456e-02 -2.502714395523071289e-01 -1.638060212135314941e-01 2.783406972885131836e-01 -2.230723947286605835e-02 7.191257178783416748e-02 4.390063583850860596e-01 -6.847010925412178040e-03 -3.287810087203979492e-01 6.725585460662841797e-02 9.903520345687866211e-02 -1.873584836721420288e-02 -1.108215227723121643e-01 -7.727725803852081299e-02 -5.541440099477767944e-02 1.087398384697735310e-03 5.285689234733581543e-02 2.390579320490360260e-02 1.032159402966499329e-01 -2.745640575885772705e-01 6.752286851406097412e-02 -1.774943619966506958e-01 4.994565621018409729e-02 5.370754748582839966e-02 9.907950460910797119e-02 -3.459142446517944336e-01 -3.854908049106597900e-01 1.710651516914367676e-01 -7.778565585613250732e-02 -5.317899212241172791e-02 8.404342085123062134e-02
2.306764870882034302e-01 -2.487539499998092651e-02 -3.308279812335968018e-01 -1.622239798307418823e-01 1.196076199412345886e-01 2.430746406316757202e-01 3.023314848542213440e-02 4.016186892986297607e-01 4.195774346590042114e-02 -2.105271518230438232e-01 9.158939868211746216e-02 2.721862792968750000e-01 5.994065105915069580e-02 -1.244795992970466614e-01 5.933342128992080688e-02 -2.600673139095306396e-01 -9.355058521032333374e-02 8.391367644071578979e-02 -7.188255339860916138e-02 -1.067228689789772034e-01 -9.698718786239624023e-02 3.894437104463577271e-02 -1.359082609415054321e-01 -1.206088252365589142e-02 2.009602189064025879e-01 -2.454176545143127441e-01 -1.111707761883735657e-01 -7.268311828374862671e-02 1.521695554256439209e-01 -1.310997158288955688e-01 1.215078458189964294e-01 3.474908769130706787e-01
-2.145154774188995361e-01 7.752939313650131226e-02 -4.968820605427026749e-03 -3.299345672130584717e-01 5.040542036294937134e-02 -1.527584791183471680e-01 2.788251452147960663e-02 8.423332124948501587e-03 -4.381255805492401123e-01 -3.377501154318451881e-03 2.388455718755722046e-01 1.892683953046798706e-01 1.352605819702148438e-01 5.747452378273010254e-03 1.849968358874320984e-02 -1.492456048727035522e-01 3.505638986825942993e-02 -9.259439259767532349e-02 -1.503428369760513306e-01 1.551815122365951538e-01 -2.741903066635131836e-01 -1.508941054344177246e-01 -7.384864985942840576e-02 -6.087526306509971619e-02 4.440627992153167725e-02 -4.196192026138305664e-01 -2.291444987058639526e-01 7.118664681911468506e-02 2.648978121578693390e-02 6.241219490766525269e-02 -1.320438086986541748e-01 2.555999159812927246e-01
-2.422611862421035767e-01 1.927154660224914551e-01 2.558116614818572998e-01 3.870333358645439148e-02 2.715222239494323730e-01 -9.825497865676879883e-02 -5.914368480443954468e-02 2.016614824533462524e-01 -2.814605236053466797e-01 1.404591090977191925e-02 1.281931996345520020e-01 8.405949175357818604e-02 -7.815132290124893188e-02 3.162125870585441589e-02 6.576987355947494507e-02 3.359222039580345154e-02 -2.558625116944313049e-02 -4.213625788688659668e-01 -5.429391935467720032e-02 -1.722600013017654419e-01 -2.932685017585754395e-01 1.329024881124496460e-01 -1.656039059162139893e-01 2.382547361776232719e-03 1.543400883674621582e-01 -3.747234344482421875e-01 2.822394855320453644e-02 -1.671742461621761322e-02 5.786078795790672302e-02 1.138003468513488770e-01 -4.994908347725868225e-02 2.611136734485626221e-01
-1.019025817513465881e-01 -6.196769326925277710e-02 7.965113967657089233e-02 -4.393769800662994385e-02 2.528845965862274170e-01 1.486470252275466919e-01 2.730990350246429443e-01 7.261069118976593018e-02 -1.658558845520019531e-01 -1.926500797271728516e-01 1.214746162295341492e-01 1.327812373638153076e-01 -2.432037517428398132e-02 -3.162896633148193359e-02 -1.667165905237197876e-01 -1.404872089624404907e-01 -4.527081549167633057e-01 -3.094327636063098907e-02 9.478562860749661922e-04 1.291787475347518921e-01 1.685874462127685547e-01 9.754135459661483765e-02 -5.419287681579589844e-01 1.014052033424377441e-01 1.892881840467453003e-01 -4.135797172784805298e-02 4.427655041217803955e-02 -8.525469899177551270e-02 6.942443549633026123e-02 -2.080746442079544067e-01 -6.307610869407653809e-02 4.591460525989532471e-02
-1.484991461038589478e-01 2.286087870597839355e-01 -5.188170820474624634e-03 -1.256273984909057617e-01 3.757146596908569336e-01 1.667653322219848633e-01 3.683881089091300964e-02 3.787156939506530762e-01 -2.799833118915557861e-01 -8.160900324583053589e-02 1.614617928862571716e-02 1.265780031681060791e-01 7.512624561786651611e-02 -2.093631215393543243e-02 -5.635948851704597473e-02 -1.556339263916015625e-01 -3.244577348232269287e-01 -1.024681255221366882e-01 -5.114343762397766113e-02 3.923699725419282913e-03 -4.334667697548866272e-02 3.075626678764820099e-02 -3.622685670852661133e-01 -8.604145050048828125e-02 -5.959650501608848572e-02 -3.122386708855628967e-02 -1.922174245119094849e-01 -3.313450217247009277e-01 3.811773657798767090e-02 -1.378826498985290527e-01 1.721842288970947266e-01 7.885508239269256592e-03
-7.158239185810089111e-02 1.900915056467056274e-01 6.308408081531524658e-02 -7.256407756358385086e-03 4.542617201805114746e-01 -2.286461293697357178e-01 -1.041353121399879456e-01 2.081324607133865356e-01 -1.383922249078750610e-01 4.104397818446159363e-02 1.032857224345207214e-01 3.174357116222381592e-01 9.931783378124237061e-02 9.560169279575347900e-02 1.519363820552825928e-01 -2.096275985240936279e-01 8.277484774589538574e-02 -9.069322794675827026e-02 1.370481867343187332e-02 1.300699561834335327e-01 -2.116426527500152588e-01 -2.141520678997039795e-01 7.935963571071624756e-02 3.672580420970916748e-02 8.771409094333648682e-02 -7.238704711198806763e-02 8.877657353878021240e-02 -1.522838836535811424e-03 -1.823364496231079102e-01 -3.426952660083770752e-02 -1.513715535402297974e-01 4.636543989181518555e-01
-4.202666282653808594e-01 -2.469220943748950958e-02 -4.168467968702316284e-02 -4.848746582865715027e-02 1.295029670000076294e-01 -2.820746302604675293e-01 1.437691897153854370e-01 5.515820533037185669e-02 -4.010047912597656250e-01 -1.660157591104507446e-01 -1.736224591732025146e-01 4.702325910329818726e-02 -3.039647638797760010e-01 -1.489512994885444641e-02 9.951543062925338745e-02 -1.227892115712165833e-01 4.641187563538551331e-02 4.473935067653656006e-02 -8.238840103149414062e-02 7.582559436559677124e-02 -2.298362702131271362e-01 8.394442498683929443e-02 -1.926996409893035889e-01 2.152620404958724976e-01 3.857369720935821533e-02 6.210766732692718506e-02 -3.496649265289306641e-01 -1.174612492322921753e-01 8.232378214597702026e-02 -9.934164583683013916e-02 -1.205368936061859131e-01 1.664061397314071655e-01
-1.667651534080505371e-01 2.647524233907461166e-03 8.874562382698059082e-02 -2.163145244121551514e-01 -2.042802572250366211e-01 -8.074784278869628906e-02 -1.481072604656219482e-01 3.167687356472015381e-01 -2.122160941362380981e-01 -1.541574150323867798e-01 4.354601800441741943e-01 6.086888909339904785e-02 -7.146343588829040527e-02 -2.953331172466278076e-02 1.109902635216712952e-01 7.562960498034954071e-03 7.049113512039184570e-02 -2.787183225154876709e-02 8.071549981832504272e-02 5.986271053552627563e-02 -9.919754415750503540e-02 5.410531163215637207e-02 -1.343057602643966675e-01 3.183794319629669189e-01 2.097870260477066040e-01 -3.782484233379364014e-01 3.525390103459358215e-02 -9.151110425591468811e-03 2.108779251575469971e-01 1.073309592902660370e-02 -2.659543417394161224e-03 2.923756241798400879e-01
-7.150232046842575073e-02 -1.073162630200386047e-01 2.660792171955108643e-01 2.352830022573471069e-02 2.292863130569458008e-01 -1.228210926055908203e-01 1.760419607162475586e-01 4.801692962646484375e-01 -1.509324759244918823e-01 -1.997937262058258057e-02 1.588031649589538574e-01 3.438318073749542236e-01 1.853664070367813110e-01 -1.996090821921825409e-02 9.147658944129943848e-02 3.509277477860450745e-02 -2.441580581944435835e-04 -2.034258544445037842e-01 -3.107152581214904785e-01 8.016778528690338135e-02 -2.358312159776687622e-01 8.501490205526351929e-02 9.634246118366718292e-03 7.576666772365570068e-02 -1.561701148748397827e-01 5.018089711666107178e-02 -1.106328591704368591e-01 -1.377170681953430176e-01 1.341288834810256958e-01 -1.065060645341873169e-01 -2.298555523157119751e-01 1.360900253057479858e-01
-2.317677997052669525e-02 1.908832788467407227e-01 -3.086091578006744385e-02 -2.059809714555740356e-01 2.708470821380615234e-02 -4.022508114576339722e-02 -4.256718605756759644e-02 3.427609503269195557e-01 8.094941824674606323e-02 1.092384159564971924e-01 2.183941453695297241e-01 3.473844826221466064e-01 8.763919770717620850e-02 -4.615925252437591553e-02 2.394208014011383057e-01 -1.175143569707870483e-01 6.575189530849456787e-02 -1.542082577943801880e-01 1.636110991239547729e-01 -7.850284129381179810e-02 -1.055930629372596741e-01 5.857745558023452759e-02 -4.347390532493591309e-01 2.690827548503875732e-01 1.386540234088897705e-01 2.418088018894195557e-01 1.903489530086517334e-01 -1.912828832864761353e-01 1.111807301640510559e-01 2.864322438836097717e-02 -1.126607656478881836e-01 1.295538693666458130e-01
1.663765497505664825e-02 2.155574783682823181e-02 -3.623149096965789795e-01 -3.038389384746551514e-01 2.722050845623016357e-01 1.853136420249938965e-01 2.230459004640579224e-01 2.046762853860855103e-01 -1.928090006113052368e-01 -1.674709171056747437e-01 2.280839085578918457e-01 -2.226950414478778839e-02 -1.582867093384265900e-02 -8.944037556648254395e-02 -9.263563156127929688e-02 -7.136358320713043213e-02 -9.828816354274749756e-02 -9.995785355567932129e-02 -1.475187838077545166e-01 -1.320617794990539551e-01 -2.546237409114837646e-01 1.224281415343284607e-01 -2.468527853488922119e-01 -6.790089607238769531e-02 -2.396012544631958008e-01 3.217349201440811157e-02 -2.400900982320308685e-02 -2.355346977710723877e-01 -4.814163595438003540e-02 -2.952289208769798279e-02 2.793236374855041504e-01 1.897223740816116333e-01
-1.483914405107498169e-01 -4.938912764191627502e-02 1.928941346704959869e-02 2.741572214290499687e-03 1.175029054284095764e-01 -9.786899387836456299e-02 6.964839249849319458e-02 2.895108759403228760e-01 -5.182345509529113770e-01 -5.254333093762397766e-02 1.586927622556686401e-01 -3.298308700323104858e-02 1.509462893009185791e-01 9.695139527320861816e-02 2.146921493113040924e-02 -2.955532670021057129e-01 -3.248344734311103821e-02 -1.046165302395820618e-01 1.325209736824035645e-01 8.280461281538009644e-02 -4.295247495174407959e-01 -6.586369127035140991e-02 -1.674821823835372925e-01 7.156848907470703125e-02 -6.805419176816940308e-02 -1.999140381813049316e-01 6.933395750820636749e-03 -3.161427080631256104e-01 1.264161616563796997e-01 -5.957501381635665894e-02 8.545316755771636963e-02 1.251730620861053467e-01
-1.517306417226791382e-01 4.217310249805450439e-02 -5.772656947374343872e-02 -1.559663116931915283e-01 2.387026548385620117e-01 -1.687206029891967773e-01 6.473989039659500122e-02 3.961740061640739441e-02 -2.092569917440414429e-01 -3.381015062332153320e-01 1.717604249715805054e-01 1.802856475114822388e-01 1.967689767479896545e-02 2.849300205707550049e-01 -5.834346637129783630e-02 -2.052059471607208252e-01 -1.133694574236869812e-01 -4.004948437213897705e-01 1.132949143648147583e-01 4.710234329104423523e-02 -1.437671035528182983e-01 -1.667793095111846924e-01 -1.790450066328048706e-01 1.475684046745300293e-01 -1.922855675220489502e-01 -1.051423475146293640e-01 -1.074519306421279907e-01 1.860434114933013916e-01 -4.308934789150953293e-03 4.063538089394569397e-02 3.501903116703033447e-01 5.737007595598697662e-03
-2.653713524341583252e-01 1.025973930954933167e-01 1.089663058519363403e-01 -4.437663126736879349e-03 3.563201427459716797e-01 -1.696145534515380859e-01 6.124883890151977539e-02 2.611137926578521729e-01 -1.990035623311996460e-01 -1.596981734037399292e-01 1.256690621376037598e-01 -2.462812885642051697e-02 1.475834548473358154e-01 8.316000550985336304e-02 -1.475308537483215332e-01 -1.092084422707557678e-01 5.846943333745002747e-02 -9.609867632389068604e-02 -1.228568702936172485e-02 -1.907573640346527100e-02 2.526379423215985298e-03 1.385260820388793945e-01 -4.099645614624023438e-01 2.697107493877410889e-01 -1.403803676366806030e-01 2.309580445289611816e-01 -2.051136940717697144e-01 -5.144407600164413452e-02 -2.228689491748809814e-01 7.227073609828948975e-02 2.651101052761077881e-01 1.395615041255950928e-01
-1.794855296611785889e-01 1.807588525116443634e-02 -1.957442611455917358e-01 -1.327037215232849121e-01 1.798785626888275146e-01 2.496290653944015503e-01 8.798254281282424927e-02 4.271642267704010010e-01 -1.765615195035934448e-01 -2.668987214565277100e-01 2.012031227350234985e-01 1.157381385564804077e-01 -6.671391427516937256e-02 1.746751368045806885e-03 9.931783191859722137e-03 -7.112222909927368164e-02 7.920770347118377686e-02 1.988603966310620308e-03 1.081846281886100769e-01 -6.492476165294647217e-02 -3.297083973884582520e-01 2.393718510866165161e-01 -1.063577532768249512e-01 5.631805956363677979e-02 2.613287270069122314e-01 3.938982635736465454e-02 -2.031400650739669800e-01 -1.382340937852859497e-01 -2.364805899560451508e-02 -1.496938914060592651e-01 -2.349844127893447876e-01 2.228495180606842041e-01
-1.760901808738708496e-01 -1.486234962940216064e-01 -1.308879703283309937e-01 -2.227941304445266724e-01 2.824205532670021057e-02 1.579041630029678345e-01 7.745058834552764893e-02 2.202507853507995605e-01 -6.991889327764511108e-02 -3.297624588012695312e-01 1.078357994556427002e-01 -5.218757316470146179e-03 9.366347640752792358e-02 7.463874667882919312e-02 1.513333618640899658e-01 6.709545850753784180e-02 -8.405756950378417969e-02 -1.074469015002250671e-01 -2.183102220296859741e-01 -5.683440715074539185e-03 -7.101124525070190430e-02 -1.038284525275230408e-01 -3.997217118740081787e-01 1.666573882102966309e-01 -5.034017935395240784e-02 2.010457068681716919e-01 -8.339846134185791016e-02 -2.842232882976531982e-01 -4.658316820859909058e-02 3.946730121970176697e-02 3.917749524116516113e-01 2.743626832962036133e-01
-3.125837817788124084e-02 8.183554559946060181e-02 1.141001954674720764e-01 -1.365105062723159790e-01 4.282406270503997803e-01 -1.838249713182449341e-02 1.673474162817001343e-02 2.786061763763427734e-01 -2.660624086856842041e-01 -2.228712141513824463e-01 5.900863558053970337e-02 9.566082060337066650e-02 1.128593385219573975e-01 -1.077003479003906250e-01 -7.115907222032546997e-02 1.016523391008377075e-01 -2.181671708822250366e-01 -2.474228143692016602e-01 -4.269837439060211182e-01 1.403616368770599365e-01 1.204764395952224731e-01 1.882958710193634033e-01 6.697937101125717163e-02 -1.102433260530233383e-02 8.502725511789321899e-03 6.743377447128295898e-02 2.545228302478790283e-01 -3.124902769923210144e-02 2.340947240591049194e-01 -1.079714894294738770e-01 1.240572929382324219e-01 9.262737631797790527e-02
-2.284755110740661621e-01 -6.747901439666748047e-02 -3.932812437415122986e-02 -6.188545748591423035e-02 3.400626480579376221e-01 -1.088023111224174500e-01 -2.844824828207492828e-02 5.413696765899658203e-01 -1.199705302715301514e-01 -3.129222989082336426e-01 1.945822983980178833e-01 -1.196854654699563980e-02 -3.140450119972229004e-01 -1.651576459407806396e-01 3.099983930587768555e-02 -5.374913569539785385e-03 6.846688687801361084e-02 -1.841432899236679077e-01 1.037410348653793335e-01 -5.367039702832698822e-03 -2.550159692764282227e-01 1.100295260548591614e-01 4.031410813331604004e-02 -1.408171951770782471e-01 3.558175265789031982e-02 -5.580117926001548767e-02 -2.093170881271362305e-01 -6.927368044853210449e-02 -2.505720406770706177e-02 -1.542767584323883057e-01 -9.270815551280975342e-02 7.273308187723159790e-02
2.362555563449859619e-01 8.758861571550369263e-02 -2.004096210002899170e-01 -1.560866385698318481e-01 1.918027549982070923e-01 -7.406862825155258179e-02 -9.824109077453613281e-02 1.723633520305156708e-02 -1.706739366054534912e-01 -1.075313538312911987e-01 1.085940524935722351e-01 2.947685122489929199e-01 -8.259331434965133667e-02 2.530508041381835938e-01 4.464012570679187775e-03 -1.644964665174484253e-01 3.805827498435974121e-01 1.349287573248147964e-02 -2.228237390518188477e-01 -1.059754565358161926e-01 -7.328469306230545044e-02 2.047012597322463989e-01 -2.391103506088256836e-01 1.194305494427680969e-01 1.387397944927215576e-01 -2.414578497409820557e-01 1.257898956537246704e-01 -2.901261150836944580e-01 -9.808879345655441284e-02 -2.654954195022583008e-01 -1.191636174917221069e-02 -6.103464867919683456e-03
-7.936615496873855591e-02 -2.179870754480361938e-02 -1.836768835783004761e-01 -5.620138719677925110e-02 3.150178194046020508e-01 -7.332626730203628540e-02 -1.342898756265640259e-01 3.578361868858337402e-01 -2.740300633013248444e-02 -1.900111287832260132e-01 8.168612420558929443e-02 1.571589112281799316e-01 1.660197973251342773e-01 1.316335983574390411e-02 -9.003873914480209351e-02 1.919718831777572632e-01 1.118429154157638550e-01 2.679152181372046471e-03 -2.805495262145996094e-01 1.002642884850502014e-01 -3.293210268020629883e-01 -3.426902368664741516e-02 -2.827966809272766113e-01 -3.912989795207977295e-02 2.296617031097412109e-01 -2.698198556900024414e-01 -5.040292441844940186e-02 -1.873372793197631836e-01 3.373268991708755493e-02 2.152268588542938232e-01 -1.937587857246398926e-01 1.553037166595458984e-01
1.574551165103912354e-01 -3.540900349617004395e-02 1.204826682806015015e-02 -1.561667323112487793e-01 4.060654342174530029e-01 3.651285544037818909e-02 2.416912317276000977e-01 1.136850193142890930e-01 1.177042443305253983e-02 -1.598857790231704712e-01 2.460831552743911743e-01 1.404864490032196045e-01 -1.758156418800354004e-01 -5.960930883884429932e-02 1.146463677287101746e-01 2.980024218559265137e-01 -2.973935902118682861e-01 -6.829857081174850464e-02 -1.819491982460021973e-01 -1.277185976505279541e-01 -2.318556457757949829e-01 4.618419334292411804e-02 -9.209109097719192505e-02 1.230839267373085022e-01 -1.972563564777374268e-02 2.056579440832138062e-01 -1.125738322734832764e-01 -7.001772522926330566e-02 3.369018435478210449e-02 -2.007938027381896973e-01 2.565318048000335693e-01 2.826366126537322998e-01
-7.734072953462600708e-02 4.163949191570281982e-02 -1.498196572065353394e-01 -2.167671024799346924e-01 1.169331446290016174e-01 -1.915999129414558411e-02 1.526780724525451660e-01 7.513837516307830811e-02 -1.345135718584060669e-01 1.431609839200973511e-01 2.925266027450561523e-01 1.107630059123039246e-01 2.577811777591705322e-01 -1.421385109424591064e-01 1.295132935047149658e-01 9.057386964559555054e-02 -2.840827777981758118e-02 -3.186991512775421143e-01 -1.323656439781188965e-01 2.569399178028106689e-01 1.460804836824536324e-03 -6.043832376599311829e-02 -2.538655400276184082e-01 2.843597829341888428e-01 -3.520739730447530746e-03 2.081348896026611328e-01 6.773781776428222656e-02 -3.975027501583099365e-01 1.175677925348281860e-01 3.323674434795975685e-03 -1.130155869759619236e-03 2.777602970600128174e-01
5.209311842918395996e-02 -5.947544053196907043e-02 -6.475789099931716919e-02 -3.962619975209236145e-02 2.220169752836227417e-01 -3.025152683258056641e-01 1.159857288002967834e-01 -1.521794684231281281e-02 -1.935153827071189880e-02 -2.664325758814811707e-02 -6.604564189910888672e-02 2.086826860904693604e-01 -1.604923456907272339e-01 1.089479997754096985e-01 6.028348580002784729e-02 -1.055007874965667725e-01 -1.442406177520751953e-01 -1.585123538970947266e-01 1.906315237283706665e-02 5.355158075690269470e-02 -4.410102367401123047e-01 3.410052657127380371e-01 -3.208996653556823730e-01 -2.030973788350820541e-03 -4.062735289335250854e-02 -8.083438873291015625e-02 -2.087636291980743408e-01 3.259892761707305908e-02 2.717868192121386528e-03 -1.069332137703895569e-01 3.469020724296569824e-01 2.908197641372680664e-01
-1.351739466190338135e-01 -6.080621480941772461e-02 -6.279141455888748169e-02 8.328758925199508667e-02 1.041152179241180420e-01 -5.488321185111999512e-03 2.802442014217376709e-01 7.285319268703460693e-02 -6.917981803417205811e-02 -9.545437991619110107e-02 3.576005995273590088e-01 3.207810819149017334e-01 1.548990979790687561e-02 -2.259065359830856323e-01 4.487317800521850586e-02 1.865833252668380737e-01 -5.087089911103248596e-02 -3.597790002822875977e-01 1.023012548685073853e-01 -1.421591266989707947e-02 -2.318016439676284790e-01 -9.804821573197841644e-03 -5.393325909972190857e-02 4.857107102870941162e-01 1.522525865584611893e-02 -1.429302096366882324e-01 -5.133678019046783447e-02 1.316474825143814087e-01 -3.570770472288131714e-02 -1.338664889335632324e-01 1.162516549229621887e-01 1.759951561689376831e-01
2.341341823339462280e-01 3.035737574100494385e-01 2.790529839694499969e-02 4.825684428215026855e-02 1.263598203659057617e-01 -1.683252602815628052e-01 -5.073418095707893372e-02 1.383899897336959839e-01 -3.693836331367492676e-01 -1.245341524481773376e-01 2.000154703855514526e-01 2.622415721416473389e-01 6.401368975639343262e-02 -2.431279271841049194e-01 -1.031475216150283813e-01 1.543212123215198517e-02 -1.349273771047592163e-01 -4.410817846655845642e-02 -3.326053023338317871e-01 -2.643360756337642670e-02 6.250302493572235107e-02 1.732983626425266266e-02 -4.235571324825286865e-01 3.608154132962226868e-02 2.193807214498519897e-01 1.489515602588653564e-01 -2.019048482179641724e-01 -3.389256820082664490e-02 1.446443516761064529e-02 2.671474218368530273e-02 1.302747428417205811e-01 -5.065489187836647034e-02
-3.604513704776763916e-01 -9.384470432996749878e-02 -7.602678239345550537e-02 -2.792719006538391113e-01 5.522315949201583862e-02 -3.172568678855895996e-01 1.842920929193496704e-01 1.210540235042572021e-01 -4.115548431873321533e-01 -1.128118336200714111e-01 -2.614855170249938965e-01 2.015192210674285889e-01 -1.441904455423355103e-01 3.372455760836601257e-02 2.881702221930027008e-02 -1.869737803936004639e-01 -1.573185920715332031e-01 -1.731055527925491333e-01 -1.877161115407943726e-01 2.221888862550258636e-02 -1.344291120767593384e-01 6.927990820258855820e-03 -3.363006114959716797e-01 -3.786586970090866089e-02 1.561793684959411621e-01 1.291055232286453247e-01 7.658599317073822021e-02 3.429184434935450554e-03 -3.528380021452903748e-02 -3.272960707545280457e-02 -4.039333015680313110e-02 -4.886234179139137268e-02
-1.348140835762023926e-02 1.224768981337547302e-01 -1.247148215770721436e-01 5.538657680153846741e-02 2.544929087162017822e-01 -2.482436299324035645e-01 9.952352195978164673e-02 4.056792557239532471e-01 -3.285410702228546143e-01 1.400860697031021118e-01 2.941899001598358154e-01 1.349732279777526855e-01 1.175743862986564636e-01 -4.909043200314044952e-03 2.331857234239578247e-01 2.072533965110778809e-02 1.951111853122711182e-01 -9.310001134872436523e-02 2.851272001862525940e-02 -1.215878501534461975e-01 -8.256886899471282959e-02 2.321847155690193176e-02 6.543783098459243774e-02 1.994820684194564819e-01 3.371475338935852051e-01 -1.138886585831642151e-01 9.029106236994266510e-03 3.554432466626167297e-02 -2.257190495729446411e-01 -3.748252615332603455e-02 -9.888629615306854248e-02 2.458883523941040039e-01
-2.061433643102645874e-01 2.437529563903808594e-01 1.975944489240646362e-01 -7.916357368230819702e-02 5.656121969223022461e-01 -1.616105064749717712e-02 5.345308780670166016e-02 1.753995716571807861e-01 -3.582173585891723633e-02 -1.426249593496322632e-01 2.796516120433807373e-01 8.700912445783615112e-02 -6.496036052703857422e-02 -3.078064508736133575e-02 1.176233738660812378e-01 -2.582117449492216110e-03 1.247132644057273865e-01 -2.456502802670001984e-02 -9.645231068134307861e-02 1.272088885307312012e-01 -1.459317058324813843e-01 1.170678157359361649e-02 5.843903496861457825e-02 5.619688704609870911e-02 -5.659476667642593384e-02 -4.279107227921485901e-02 1.852498501539230347e-01 -1.294457912445068359e-01 2.519542574882507324e-01 -3.733673691749572754e-02 4.152164161205291748e-01 9.763445705175399780e-02
-1.390747427940368652e-01 7.753464579582214355e-02 -1.797734051942825317e-01 -7.819828577339649200e-03 1.636842489242553711e-01 -1.394521147012710571e-01 9.049899131059646606e-02 3.141821622848510742e-01 7.075829803943634033e-02 3.916298970580101013e-02 1.533019989728927612e-01 2.388893365859985352e-01 -6.951675564050674438e-02 -9.328089654445648193e-02 3.207970857620239258e-01 1.102058514952659607e-01 7.959967106580734253e-02 -1.670439988374710083e-01 1.361322551965713501e-01 -7.365460693836212158e-02 4.480611998587846756e-03 1.821799725294113159e-01 -4.728614985942840576e-01 1.452413052320480347e-01 3.624412119388580322e-01 7.723010331392288208e-02 2.338496297597885132e-01 -1.383867561817169189e-01 1.346042305231094360e-01 -1.404651626944541931e-02 5.635816976428031921e-02 -6.834457814693450928e-02
-6.330581754446029663e-02 1.116479933261871338e-01 -4.649814218282699585e-02 -2.478415146470069885e-02 1.361184120178222656e-01 -1.156338527798652649e-01 -1.234265118837356567e-01 3.406706452369689941e-01 -2.609222754836082458e-02 8.459761738777160645e-02 3.857120573520660400e-01 4.281292669475078583e-03 1.005740687251091003e-01 5.306600779294967651e-02 -2.077368199825286865e-01 1.214952953159809113e-02 5.471064522862434387e-02 -1.242023631930351257e-01 -5.513142794370651245e-02 -6.424081325531005859e-02 -2.308325842022895813e-02 -6.683813780546188354e-02 -3.153552412986755371e-01 7.298040390014648438e-02 -1.088742613792419434e-01 2.024580687284469604e-01 -1.915169693529605865e-02 -4.816636741161346436e-01 -2.593395113945007324e-02 -1.166516616940498352e-01 3.060107529163360596e-01 2.760512232780456543e-01
5.107691138982772827e-02 2.432001084089279175e-01 -4.764563217759132385e-02 -1.437189280986785889e-01 1.876518279314041138e-01 -5.856538936495780945e-02 1.696335077285766602e-01 1.774905472993850708e-01 -3.226084709167480469e-01 4.145615547895431519e-02 -9.103443473577499390e-02 5.470150709152221680e-02 -2.533960342407226562e-01 -1.772948950529098511e-01 2.000100314617156982e-01 -1.279162317514419556e-01 3.225881606340408325e-02 -2.315292805433273315e-01 -2.064231485128402710e-01 3.109036087989807129e-01 -1.788096576929092407e-01 1.515093743801116943e-01 -3.365964293479919434e-01 -6.447995454072952271e-02 2.533729420974850655e-04 -3.169314265251159668e-01 1.875468045473098755e-01 1.286715716123580933e-01 -1.469329651445150375e-02 6.070742383599281311e-02 1.538998782634735107e-01 -3.537221625447273254e-02
7.651457190513610840e-02 4.137022886425256729e-03 -4.717780277132987976e-02 5.107151810079813004e-04 1.078777909278869629e-01 -1.781485527753829956e-01 1.136545762419700623e-01 2.372396141290664673e-01 1.016461998224258423e-01 -2.685399353504180908e-01 2.674443274736404419e-02 2.870078384876251221e-01 -1.627989113330841064e-01 -3.272926509380340576e-01 -1.285831630229949951e-01 -2.570120394229888916e-01 1.421424597501754761e-01 -3.871098756790161133e-01 -2.919220924377441406e-02 -1.200956180691719055e-01 -2.812962532043457031e-01 -2.032537907361984253e-01 -1.298041343688964844e-01 1.925241947174072266e-01 -1.494787186384201050e-01 -2.606256008148193359e-01 6.058445665985345840e-03 -9.410870075225830078e-02 -7.978249341249465942e-02 -3.185765817761421204e-02 1.399931609630584717e-01 1.084042191505432129e-01
-2.201680094003677368e-01 3.667857125401496887e-02 -9.613049030303955078e-02 -1.720577925443649292e-01 3.259472548961639404e-01 6.583287566900253296e-02 -8.955575525760650635e-02 6.442913413047790527e-02 -1.539584398269653320e-01 8.317466080188751221e-02 5.443673729896545410e-01 1.847913563251495361e-01 2.134806104004383087e-02 -2.116161026060581207e-02 -1.638900786638259888e-01 -7.259464263916015625e-02 -7.217863202095031738e-02 6.841019541025161743e-02 1.702930033206939697e-02 9.590405970811843872e-02 -1.746646910905838013e-01 8.093446493148803711e-02 -3.685871660709381104e-01 2.303656041622161865e-01 -7.000991702079772949e-02 -5.352018401026725769e-03 -2.521631717681884766e-01 -2.499593794345855713e-01 -6.694827228784561157e-02 -7.586555927991867065e-02 8.154918439686298370e-03 -8.826257288455963135e-02
-1.668375730514526367e-01 2.284246832132339478e-01 7.912316918373107910e-02 1.275844033807516098e-02 2.924098074436187744e-01 -1.335723996162414551e-01 -9.028162807226181030e-02 -2.489864453673362732e-02 -4.278354644775390625e-01 -1.195974647998809814e-01 -4.204977676272392273e-02 3.094130456447601318e-01 2.235610336065292358e-01 -2.241191864013671875e-01 -1.205004453659057617e-01 -7.389428466558456421e-02 9.595990926027297974e-02 -1.598029434680938721e-01 -1.515227258205413818e-01 1.355337202548980713e-01 -2.738665640354156494e-01 1.475809216499328613e-01 -2.336355894804000854e-01 2.043085731565952301e-02 1.569363474845886230e-01 -3.024524450302124023e-01 -9.741634130477905273e-02 -2.566746622323989868e-02 1.457572430372238159e-01 -3.293867409229278564e-02 5.348169244825839996e-03 9.966744482517242432e-02
-7.854371517896652222e-02 -3.003167361021041870e-02 -2.114605391398072243e-03 -2.453155256807804108e-02 -2.827688492834568024e-02 -1.980958729982376099e-01 8.894756436347961426e-02 -7.790765911340713501e-02 4.609485343098640442e-02 -2.179953269660472870e-02 3.180979192256927490e-01 2.630735635757446289e-01 -7.323348522186279297e-02 -1.422599852085113525e-01 2.115088999271392822e-01 5.760344862937927246e-02 1.202500052750110626e-02 -3.188807666301727295e-01 -3.122771680355072021e-01 1.200108136981725693e-02 -3.039448857307434082e-01 -7.453712821006774902e-02 -2.118985950946807861e-01 4.809492826461791992e-01 2.210782840847969055e-02 -7.604108005762100220e-02 7.656815648078918457e-02 3.615614399313926697e-02 -1.585387140512466431e-01 -1.190794333815574646e-01 1.229389980435371399e-01 2.239181697368621826e-01
-5.615923181176185608e-02 2.644092142581939697e-01 -9.173171967267990112e-02 3.999813925474882126e-04 2.247311919927597046e-01 -3.028993010520935059e-01 -1.711705513298511505e-02 1.240973453968763351e-02 -1.350187659263610840e-01 -1.951317787170410156e-01 1.751549988985061646e-01 2.494506686925888062e-01 1.062011569738388062e-01 3.415512293577194214e-02 6.132201477885246277e-02 -1.404262185096740723e-01 -2.468534409999847412e-01 6.275235861539840698e-02 -3.043010272085666656e-02 -3.382687866687774658e-01 -2.063992470502853394e-01 8.965842425823211670e-02 -3.547592759132385254e-01 -3.068579174578189850e-02 -1.528701186180114746e-01 1.834532171487808228e-01 1.338177244178950787e-03 7.437817007303237915e-02 -2.307561039924621582e-01 -2.760785520076751709e-01 1.724139750003814697e-01 1.061582416296005249e-01
-1.613215357065200806e-01 1.066713556647300720e-01 -8.764954656362533569e-02 -1.228914037346839905e-01 7.722337543964385986e-02 -1.972839683294296265e-01 -1.251746714115142822e-02 1.342366188764572144e-01 -3.760409653186798096e-01 3.745441511273384094e-02 -7.925884425640106201e-02 2.754606008529663086e-01 -3.267471194267272949e-01 -4.810852184891700745e-02 2.272255420684814453e-01 1.889253407716751099e-01 1.158601343631744385e-01 4.431638866662979126e-02 -1.351004689931869507e-01 2.777393460273742676e-01 -1.682076007127761841e-01 -6.377232074737548828e-02 -2.067007273435592651e-01 -3.330230712890625000e-02 1.501475088298320770e-02 -1.576276272535324097e-01 7.513003796339035034e-02 1.023977249860763550e-01 4.903786256909370422e-02 -3.532260358333587646e-01 4.019833356142044067e-02 3.137103021144866943e-01
-2.676963992416858673e-02 6.835799664258956909e-03 -1.736016869544982910e-01 -2.372630238533020020e-01 -4.378155618906021118e-02 -3.082752227783203125e-01 -1.455031633377075195e-01 1.410032510757446289e-01 6.039308011531829834e-02 -9.411645680665969849e-02 3.771428465843200684e-01 1.086384337395429611e-02 2.466267533600330353e-02 -5.451900511980056763e-02 -4.567560926079750061e-02 -1.450866907835006714e-01 3.597437590360641479e-02 8.601960539817810059e-02 -1.377944275736808777e-02 -9.290355257689952850e-03 -1.413633823394775391e-01 -2.295082993805408478e-02 -6.917767971754074097e-02 3.815910592675209045e-02 3.222713768482208252e-01 -4.637713730335235596e-01 -9.043388068675994873e-02 -9.475741535425186157e-02 1.448999345302581787e-02 -1.316058933734893799e-01 2.059221565723419189e-01 4.018323123455047607e-01
9.008727967739105225e-02 1.214799284934997559e-01 2.370186448097229004e-01 2.099188864231109619e-01 3.662779033184051514e-01 -1.010409891605377197e-01 -4.799353703856468201e-02 2.861719019711017609e-02 -2.380725927650928497e-02 -1.607032567262649536e-01 3.684753477573394775e-01 2.251551896333694458e-01 -5.778470635414123535e-02 -2.116257101297378540e-01 6.394390761852264404e-02 -2.894496023654937744e-01 -1.319132149219512939e-01 -1.447522044181823730e-01 -1.092317700386047363e-01 1.614551395177841187e-01 -9.758266061544418335e-02 -6.632924824953079224e-02 -2.940307855606079102e-01 -2.787518501281738281e-01 1.126530244946479797e-01 -1.708743423223495483e-01 1.222435832023620605e-01 9.527662396430969238e-02 7.535427063703536987e-02 -1.249428689479827881e-01 1.814654320478439331e-01 -7.730142027139663696e-02
-1.289351284503936768e-01 1.656480878591537476e-01 -5.756917223334312439e-02 -1.052224077284336090e-02 4.515900015830993652e-01 -1.774235367774963379e-01 6.483934819698333740e-02 1.954067945480346680e-01 -1.896349042654037476e-01 -9.838794358074665070e-03 2.299326658248901367e-01 1.057255193591117859e-01 4.168586432933807373e-02 -8.177886158227920532e-02 3.382635116577148438e-01 8.549485355615615845e-02 1.087891012430191040e-01 2.201500535011291504e-02 8.576820045709609985e-02 7.178795337677001953e-02 -2.362334579229354858e-01 7.691459357738494873e-02 -2.268405258655548096e-01 -9.507724642753601074e-02 1.908476054668426514e-01 -2.816960215568542480e-01 1.193087995052337646e-01 2.249378412961959839e-01 1.018097251653671265e-01 -2.194026112556457520e-02 -2.326832115650177002e-01 2.276087105274200439e-01
9.372053295373916626e-02 1.099513992667198181e-01 7.228656113147735596e-02 -3.074781298637390137e-01 3.465303182601928711e-01 -2.632705569267272949e-01 -1.094564497470855713e-01 -4.090735316276550293e-02 -2.161872237920761108e-01 -1.112378239631652832e-01 -1.346311997622251511e-03 2.119415551424026489e-01 -1.216734349727630615e-01 -4.514268040657043457e-02 1.922903060913085938e-01 9.516477584838867188e-02 2.345176637172698975e-01 1.078313142061233521e-01 1.118567734956741333e-01 -2.534589171409606934e-01 4.344203323125839233e-02 2.778366804122924805e-01 -8.459868282079696655e-02 2.440663874149322510e-01 1.697784289717674255e-02 -3.560905531048774719e-02 -1.262620836496353149e-02 -3.491643965244293213e-01 7.402035593986511230e-02 -1.395329535007476807e-01 5.654316022992134094e-02 2.616139650344848633e-01
1.518575251102447510e-01 1.211216002702713013e-01 -1.204201057553291321e-01 -1.886204779148101807e-01 2.760621011257171631e-01 -2.082993239164352417e-01 4.311611503362655640e-02 1.736579239368438721e-01 -2.567960321903228760e-01 -2.574173808097839355e-01 1.457460224628448486e-01 4.269425943493843079e-02 2.135382294654846191e-01 4.189182072877883911e-02 2.124192193150520325e-02 7.563593238592147827e-02 -4.514135792851448059e-02 -7.932545989751815796e-02 -2.335071712732315063e-01 6.193130090832710266e-02 -1.642132550477981567e-01 -7.982503622770309448e-02 -4.257024824619293213e-01 1.364026963710784912e-01 -1.052768994122743607e-02 2.353182286024093628e-01 3.219769522547721863e-02 -1.861242651939392090e-01 -2.184665650129318237e-01 2.621670365333557129e-01 1.870176494121551514e-01 -9.654188156127929688e-02
-5.474450066685676575e-02 7.214601337909698486e-02 -9.868931770324707031e-02 1.111130341887474060e-01 2.966609597206115723e-01 -9.875470399856567383e-02 1.041979789733886719e-01 1.012805998325347900e-01 4.418860748410224915e-02 6.123748049139976501e-02 -1.184396073222160339e-02 7.685241103172302246e-02 1.435496360063552856e-01 8.175876736640930176e-02 1.562417000532150269e-01 1.449523419141769409e-01 -2.750512957572937012e-01 -1.066410094499588013e-01 -3.261908590793609619e-01 3.581710904836654663e-02 -9.875081479549407959e-02 -5.620239675045013428e-02 -3.895535171031951904e-01 8.738222718238830566e-02 2.929280698299407959e-01 1.145981475710868835e-01 -2.953833937644958496e-01 3.613848611712455750e-02 1.615769811905920506e-03 -2.555229663848876953e-01 2.075722217559814453e-01 3.216978311538696289e-01
-5.476227402687072754e-02 6.843552738428115845e-02 3.513219580054283142e-02 -7.654763013124465942e-02 2.388363033533096313e-01 -1.761176288127899170e-01 3.334880471229553223e-01 7.565020583570003510e-03 -1.696646362543106079e-01 -1.680008620023727417e-01 5.904633924365043640e-02 4.667462408542633057e-01 -2.450847625732421875e-02 -1.623122245073318481e-01 -1.042383313179016113e-01 -5.258871242403984070e-02 -1.367744505405426025e-01 -5.486324429512023926e-02 4.788462817668914795e-01 9.229799360036849976e-02 -7.009627670049667358e-02 1.729197055101394653e-01 -1.229606568813323975e-01 -7.742804009467363358e-03 1.998371481895446777e-01 -1.400764584541320801e-01 -3.494259715080261230e-02 4.622886423021554947e-03 1.719188243150711060e-01 -1.869558542966842651e-01 1.384115815162658691e-01 1.139174103736877441e-01
-2.056108042597770691e-02 3.007287085056304932e-01 -9.172301739454269409e-02 -2.764497697353363037e-01 1.758791655302047729e-01 -2.271540760993957520e-01 -7.107906043529510498e-03 5.422762781381607056e-02 -2.913799285888671875e-01 -9.081736207008361816e-02 -2.255342341959476471e-02 3.998270630836486816e-01 1.517496407032012939e-01 -1.212271973490715027e-01 2.697379142045974731e-02 -9.081628173589706421e-02 -3.973858430981636047e-02 -9.708055108785629272e-02 -3.662033081054687500e-01 1.787163019180297852e-01 -4.699188098311424255e-02 -7.755948603153228760e-02 -2.142323255538940430e-01 -1.083051785826683044e-01 1.757217645645141602e-01 2.712906301021575928e-01 -2.303504943847656250e-02 1.432957965880632401e-02 -1.105781570076942444e-01 3.840294852852821350e-02 2.433274388313293457e-01 -1.324323564767837524e-01
-2.681609392166137695e-01 2.659468948841094971e-01 1.777634918689727783e-01 -1.296562552452087402e-01 3.463165163993835449e-01 -6.637402810156345367e-03 1.455545276403427124e-01 2.079611718654632568e-01 -7.286623865365982056e-02 -8.078646659851074219e-02 2.321041673421859741e-01 1.342166364192962646e-01 -1.397732794284820557e-01 -1.464012116193771362e-01 -6.733240187168121338e-02 2.729794979095458984e-01 9.027328342199325562e-02 6.209742650389671326e-02 -3.579510748386383057e-01 8.261554874479770660e-03 2.464249543845653534e-02 3.264283239841461182e-01 2.270464971661567688e-02 1.222457084804773331e-02 2.164917886257171631e-01 8.022417873144149780e-02 5.146548617631196976e-03 -7.209456712007522583e-02 7.554794102907180786e-02 -1.485252636484801769e-03 2.565053403377532959e-01 2.067142724990844727e-01
-8.667553961277008057e-02 1.441000849008560181e-01 2.563768997788429260e-02 -2.230179607868194580e-01 3.385277092456817627e-01 1.242286264896392822e-01 8.399264514446258545e-02 -3.619646653532981873e-02 -2.482764273881912231e-01 -2.376164346933364868e-01 3.180680572986602783e-01 2.988820374011993408e-01 9.154611080884933472e-02 -7.981054484844207764e-02 -9.300428628921508789e-02 8.627559244632720947e-02 2.600634470582008362e-02 8.246805518865585327e-02 2.415589988231658936e-01 -1.191739961504936218e-01 7.227645814418792725e-02 -1.350957602262496948e-01 -2.896377146244049072e-01 2.599505782127380371e-01 2.057282477617263794e-01 -2.092870026826858521e-01 6.686599552631378174e-02 8.638699352741241455e-02 2.293064743280410767e-01 -1.039169579744338989e-01 1.569454520940780640e-01 4.944543167948722839e-02
-2.634337842464447021e-01 4.373295977711677551e-02 -1.502358317375183105e-01 -1.442638933658599854e-01 2.491981983184814453e-01 1.090183407068252563e-01 -1.454337239265441895e-01 2.093810588121414185e-01 -2.980557084083557129e-01 2.535498440265655518e-01 4.804164171218872070e-01 -6.547268480062484741e-02 -1.040718778967857361e-01 1.133136674761772156e-01 9.628029540181159973e-03 2.684864681214094162e-03 -1.628648042678833008e-01 1.109655015170574188e-02 1.729800179600715637e-02 6.976860761642456055e-02 -7.179172337055206299e-02 2.189645171165466309e-01 -2.931849658489227295e-01 2.047619074583053589e-01 -3.397510945796966553e-02 5.856686271727085114e-03 -1.154402345418930054e-01 -3.040437996387481689e-01 4.067506641149520874e-02 -1.099470779299736023e-01 -2.913019992411136627e-02 7.478880579583346844e-04
-1.927846372127532959e-01 2.013433128595352173e-01 4.585490003228187561e-02 1.331125646829605103e-01 -5.685669183731079102e-02 -1.082261428236961365e-01 3.989399597048759460e-02 1.344725489616394043e-01 -3.208530843257904053e-01 5.308116227388381958e-02 1.068032234907150269e-01 1.864734888076782227e-01 6.939197424799203873e-03 -3.181808441877365112e-02 -1.410445868968963623e-01 -2.318093031644821167e-01 2.217265665531158447e-01 1.525899469852447510e-01 -1.973106563091278076e-01 9.062274359166622162e-03 -1.461033821105957031e-01 -6.831433624029159546e-02 -1.921337097883224487e-01 2.621195018291473389e-01 1.438757628202438354e-01 -2.742263078689575195e-01 -2.976640462875366211e-01 -4.023284912109375000e-01 -9.516236186027526855e-02 -1.168835535645484924e-01 7.161144912242889404e-02 1.546188890933990479e-01
-6.684862822294235229e-02 4.164688885211944580e-01 -8.386810123920440674e-02 -1.376398056745529175e-01 1.423228383064270020e-01 -2.150155454874038696e-01 -1.736854910850524902e-01 -8.835804462432861328e-02 -1.395162343978881836e-01 -7.838304340839385986e-02 1.298852860927581787e-01 2.478553354740142822e-02 -1.467486768960952759e-01 -2.006649821996688843e-01 1.962295770645141602e-01 -3.992815613746643066e-01 4.461382329463958740e-02 -1.256599575281143188e-01 -8.452320843935012817e-02 -8.361755311489105225e-02 2.054358124732971191e-01 2.903167903423309326e-01 -1.277599483728408813e-01 -1.156115997582674026e-02 2.278260141611099243e-01 1.089772209525108337e-02 2.380402833223342896e-01 -2.353706061840057373e-01 6.780435889959335327e-02 -1.196543648838996887e-01 8.355918526649475098e-02 1.548384428024291992e-01
1.547135263681411743e-01 1.771018467843532562e-02 -3.183404207229614258e-01 -5.046490207314491272e-02 2.690277099609375000e-01 -1.613909751176834106e-01 9.820066392421722412e-02 7.928382605314254761e-02 -6.991398334503173828e-02 -9.904490783810615540e-03 8.923008292913436890e-02 2.059906274080276489e-01 2.418442219495773315e-01 -2.147119194269180298e-01 5.462039634585380554e-02 5.159802734851837158e-02 1.218078061938285828e-01 -6.094829738140106201e-02 -1.821917444467544556e-01 2.682414948940277100e-01 9.342950582504272461e-02 -1.566253155469894409e-01 -3.290243148803710938e-01 2.592205107212066650e-01 5.397983640432357788e-02 2.072391360998153687e-01 8.540068566799163818e-02 -1.302988082170486450e-01 3.792406991124153137e-02 -2.224195562303066254e-02 6.761566549539566040e-02 4.276039004325866699e-01
-2.085976302623748779e-01 1.388642936944961548e-01 1.915978826582431793e-02 1.264855116605758667e-01 4.721029996871948242e-01 -2.305378764867782593e-02 -3.958418965339660645e-02 2.663407027721405029e-01 -2.041743546724319458e-01 4.994081705808639526e-02 1.803497821092605591e-01 1.809431761503219604e-01 7.305969297885894775e-02 -1.388473510742187500e-01 2.386257052421569824e-01 1.709293574094772339e-01 9.578409045934677124e-02 -1.427169591188430786e-01 -6.618089228868484497e-02 -1.034668236970901489e-01 -3.094808161258697510e-01 3.561972975730895996e-01 -7.327413558959960938e-02 1.805464178323745728e-01 -5.369647964835166931e-02 -3.928055241703987122e-02 2.717456519603729248e-01 2.909474447369575500e-02 1.127519011497497559e-01 -1.760063110850751400e-03 4.257715120911598206e-02 7.616744935512542725e-02
-1.986839473247528076e-01 1.678262799978256226e-01 3.526319265365600586e-01 -3.557938635349273682e-01 1.706487536430358887e-01 -1.521232426166534424e-01 6.321331858634948730e-02 -4.793495312333106995e-02 -1.361238658428192139e-01 -1.453563272953033447e-01 3.646821081638336182e-01 1.949901580810546875e-01 -9.505042806267738342e-03 8.612614870071411133e-02 -5.016154795885086060e-02 5.791950970888137817e-02 2.187127172946929932e-01 -3.026045560836791992e-01 -1.266219653189182281e-02 -1.550847291946411133e-01 -2.845667302608489990e-01 1.566288322210311890e-01 -5.597895383834838867e-02 -1.021608128212392330e-03 8.012216538190841675e-02 -1.205888092517852783e-01 1.816915869712829590e-01 -4.300649091601371765e-02 5.566155910491943359e-02 2.886591665446758270e-02 2.244584113359451294e-01 1.281239390373229980e-01
-1.944551169872283936e-01 2.010230720043182373e-01 -1.264280080795288086e-01 1.705783605575561523e-01 2.508385777473449707e-01 1.911475807428359985e-01 1.409204155206680298e-01 4.282302260398864746e-01 -2.065510600805282593e-01 -2.755139470100402832e-01 1.663625822402536869e-03 5.575691536068916321e-02 -2.765303552150726318e-01 4.927380010485649109e-02 2.205500900745391846e-01 -5.664351209998130798e-02 -1.374888122081756592e-01 -6.453919410705566406e-02 -1.845943927764892578e-01 1.628414988517761230e-01 -1.602620333433151245e-01 2.715058028697967529e-01 -1.252564191818237305e-01 6.216125562787055969e-02 4.339134320616722107e-02 -8.177728205919265747e-02 2.156335860490798950e-01 5.755681078881025314e-03 -6.963882595300674438e-02 -8.524505794048309326e-02 2.244714945554733276e-01 3.673756867647171021e-02
8.175534009933471680e-02 -1.017482951283454895e-01 2.192451655864715576e-01 -2.037791758775711060e-01 3.561554849147796631e-01 -1.624259650707244873e-01 2.116707265377044678e-01 1.310707181692123413e-01 -2.431134581565856934e-01 -2.384775876998901367e-01 1.858109682798385620e-01 7.106718420982360840e-02 -6.073052063584327698e-02 1.145540848374366760e-01 -1.331318318843841553e-01 -8.246617764234542847e-02 -1.295428425073623657e-01 9.517954289913177490e-02 1.003401055932044983e-01 -2.077804878354072571e-02 3.596264868974685669e-03 2.830511629581451416e-01 8.949872106313705444e-02 8.112780004739761353e-02 3.157775104045867920e-01 -2.853930294513702393e-01 -2.728187441825866699e-01 -9.024985134601593018e-02 -7.999879866838455200e-02 -5.868223495781421661e-03 1.963457092642784119e-02 2.822160422801971436e-01
-2.441346943378448486e-01 1.528983265161514282e-01 2.125204652547836304e-01 -1.736571490764617920e-01 2.604435086250305176e-01 -1.193715184926986694e-01 -1.594068855047225952e-02 1.013006791472434998e-01 -1.611493676900863647e-01 -3.944384157657623291e-01 3.228656351566314697e-01 1.212898269295692444e-01 -2.667837403714656830e-02 -2.658781111240386963e-01 5.743651464581489563e-02 -7.437676936388015747e-02 3.591607091948390007e-03 -2.675076425075531006e-01 -6.675264984369277954e-02 -5.094555672258138657e-03 -3.728565573692321777e-02 -3.136503696441650391e-02 -7.613997906446456909e-02 2.956384122371673584e-01 3.722471371293067932e-02 -8.066266030073165894e-02 2.938787452876567841e-02 2.598955631256103516e-01 2.004560977220535278e-01 1.629520803689956665e-01 2.313900738954544067e-01 -1.252601295709609985e-02
-2.643294930458068848e-01 -1.958076059818267822e-01 2.596235573291778564e-01 -4.465438425540924072e-02 1.529240608215332031e-01 -8.820889890193939209e-02 -2.929031848907470703e-01 -2.756928792223334312e-03 -2.823752760887145996e-01 -2.691850066184997559e-01 2.481443434953689575e-01 2.135114669799804688e-01 4.165613278746604919e-02 -1.781422495841979980e-01 -1.263306140899658203e-01 -8.149242401123046875e-02 1.136578321456909180e-01 -8.560192584991455078e-02 -1.022268682718276978e-01 -3.438656777143478394e-02 -5.473938211798667908e-02 -1.196117997169494629e-01 -2.323464900255203247e-01 1.797623634338378906e-01 -2.465429455041885376e-01 -1.090248078107833862e-01 -7.940670102834701538e-02 4.026804119348526001e-02 -2.635384164750576019e-02 -2.061052024364471436e-01 1.687752604484558105e-01 3.197779953479766846e-01
-2.995057404041290283e-01 2.256907969713211060e-01 -9.436734765768051147e-02 -2.483972609043121338e-01 2.615986466407775879e-01 -1.385994255542755127e-01 5.858572572469711304e-02 2.591712772846221924e-01 -1.568440645933151245e-01 -2.434760630130767822e-01 6.325078755617141724e-02 -5.733346939086914062e-02 1.856653839349746704e-01 1.238653622567653656e-02 -9.650785475969314575e-03 -7.424584776163101196e-02 1.666628271341323853e-01 -2.310769706964492798e-01 2.337512932717800140e-02 -1.254360824823379517e-01 8.542919903993606567e-02 -5.087826400995254517e-03 -3.503884971141815186e-01 1.401458829641342163e-01 -9.546315670013427734e-02 9.775093197822570801e-02 -1.943558156490325928e-01 -1.810767948627471924e-01 -2.920428812503814697e-01 1.389024555683135986e-01 1.542949974536895752e-01 1.851941496133804321e-01
-1.591110527515411377e-01 3.015716075897216797e-01 4.022658616304397583e-02 4.261020943522453308e-02 3.636306226253509521e-01 -3.040901720523834229e-01 1.681770086288452148e-01 1.022667586803436279e-01 -5.245915427803993225e-02 7.753252238035202026e-02 1.573933362960815430e-01 3.226432502269744873e-01 3.836396336555480957e-02 -1.928201168775558472e-01 1.619810909032821655e-01 -4.847034439444541931e-02 9.038792550563812256e-02 -1.652343720197677612e-01 2.558037266135215759e-02 3.364436700940132141e-02 -1.096140667796134949e-01 8.782096952199935913e-02 8.352561295032501221e-02 1.109205633401870728e-01 1.482087671756744385e-01 2.074513584375381470e-03 1.169641986489295959e-01 2.126131206750869751e-01 -1.238590776920318604e-01 -1.794534474611282349e-01 1.025053784251213074e-01 4.436412751674652100e-01
-2.728828974068164825e-02 2.021512091159820557e-01 -1.283835321664810181e-01 -6.442530453205108643e-02 5.297070741653442383e-01 2.259624004364013672e-01 1.066468283534049988e-01 -5.579708889126777649e-02 -3.020016551017761230e-01 -1.904281675815582275e-01 1.376445144414901733e-01 3.198887109756469727e-01 8.393617719411849976e-02 -1.087250337004661560e-01 -1.963019818067550659e-01 -1.510238647460937500e-01 4.696737602353096008e-02 -5.595649033784866333e-02 2.226058095693588257e-01 -8.945423178374767303e-03 5.686740204691886902e-02 4.084642231464385986e-02 -2.454967470839619637e-03 8.609393239021301270e-02 2.470153421163558960e-01 7.746304571628570557e-02 -9.679112583398818970e-03 -5.860213562846183777e-02 1.490859687328338623e-01 -5.895566940307617188e-02 2.330004572868347168e-01 2.117607295513153076e-01
-2.564586699008941650e-01 1.938444562256336212e-02 -1.223800182342529297e-01 -2.125094532966613770e-01 1.756099313497543335e-01 1.577255427837371826e-01 -1.675599962472915649e-01 2.690187692642211914e-01 -1.710627526044845581e-01 1.571699380874633789e-01 3.314145803451538086e-01 2.404629141092300415e-01 2.011257037520408630e-02 -2.954793162643909454e-02 -3.462429717183113098e-02 -1.963285803794860840e-01 -2.109447717666625977e-01 -1.416210234165191650e-01 -1.151717379689216614e-01 -6.929399073123931885e-02 -7.007629424333572388e-02 9.685429930686950684e-02 -2.898346483707427979e-01 2.906245887279510498e-01 -1.759035587310791016e-01 -1.595509350299835205e-01 -2.508084774017333984e-01 -1.782068610191345215e-01 -1.375422775745391846e-01 -2.996420301496982574e-02 1.242183223366737366e-01 -5.676884949207305908e-02
1.623950600624084473e-01 -1.479938067495822906e-02 -7.166028022766113281e-02 -5.842704698443412781e-02 2.162196189165115356e-01 -2.567830085754394531e-01 -3.709332644939422607e-02 1.512307077646255493e-01 -2.598906755447387695e-01 -1.126658287830650806e-03 1.374058425426483154e-01 1.661373823881149292e-01 -2.746101915836334229e-01 -8.703192323446273804e-02 -2.475585192441940308e-01 -1.490941196680068970e-01 -2.118341922760009766e-01 -2.432920485734939575e-01 -4.106857180595397949e-01 -5.183222517371177673e-02 -2.922452390193939209e-01 1.013865992426872253e-01 -2.585004270076751709e-02 1.615932881832122803e-01 -1.410763803869485855e-02 5.166299175471067429e-03 -1.815954148769378662e-01 -2.652627825736999512e-01 2.474647015333175659e-03 -1.601801626384258270e-02 1.893816143274307251e-01 9.910974651575088501e-02
-9.828034788370132446e-02 3.010813891887664795e-01 6.999961915425956249e-04 -2.064694613218307495e-01 3.398103117942810059e-01 -1.638658642768859863e-01 -1.896615028381347656e-01 6.390339694917201996e-03 -2.105487138032913208e-01 3.651079721748828888e-03 -4.713264852762222290e-02 6.718305498361587524e-02 3.199643790721893311e-01 1.632676273584365845e-02 1.723861321806907654e-02 -4.016873985528945923e-02 -1.758032590150833130e-01 -2.484142929315567017e-01 -1.803082525730133057e-01 4.821588471531867981e-02 -9.046170860528945923e-02 9.668207168579101562e-02 -3.221946060657501221e-01 2.878277003765106201e-02 6.127476692199707031e-02 1.909558624029159546e-01 -2.577326297760009766e-01 -1.414119750261306763e-01 -2.118833214044570923e-01 -2.761432155966758728e-02 2.569030821323394775e-01 1.875432878732681274e-01
-1.072941496968269348e-01 2.972927987575531006e-01 -5.939995497465133667e-02 4.869335889816284180e-02 5.264232754707336426e-01 -4.175624623894691467e-02 -6.868781894445419312e-02 1.315934956073760986e-01 -3.749917447566986084e-01 -1.702972203493118286e-01 1.658903509378433228e-01 1.990556903183460236e-02 3.405032306909561157e-02 -2.874683996196836233e-04 -4.032837226986885071e-02 -2.147328853607177734e-01 -1.772185117006301880e-01 -1.064721569418907166e-01 -5.629179626703262329e-02 -1.256699860095977783e-01 -2.290933430194854736e-01 1.639560908079147339e-01 -3.227393031120300293e-01 -4.314141348004341125e-02 9.627368301153182983e-02 9.342474490404129028e-02 -1.532729417085647583e-01 -1.418613046407699585e-01 -6.919533014297485352e-02 1.156460270285606384e-01 -1.413392424583435059e-01 5.421222187578678131e-03
2.165240347385406494e-01 -8.487712591886520386e-02 2.060519903898239136e-02 -2.284154742956161499e-01 1.313896179199218750e-01 -1.078187525272369385e-01 1.363344304263591766e-02 1.090869754552841187e-01 -2.089955657720565796e-01 1.936435140669345856e-02 1.582022905349731445e-01 4.739227294921875000e-01 1.605238765478134155e-01 -7.377981394529342651e-02 3.419747576117515564e-02 -5.885981395840644836e-02 -7.233158499002456665e-02 1.085730120539665222e-01 -2.128056623041629791e-02 2.893645875155925751e-02 -1.821151226758956909e-01 1.172202378511428833e-01 -2.209889143705368042e-01 3.225017488002777100e-01 -1.697394810616970062e-02 -2.608394026756286621e-01 -2.174212038516998291e-01 1.883659660816192627e-01 -2.466025203466415405e-01 -2.919993400573730469e-01 -8.461574465036392212e-02 -2.086829207837581635e-02
-6.226266548037528992e-02 -1.060233116149902344e-01 5.706010386347770691e-02 -2.959598554298281670e-03 2.119881361722946167e-01 1.008951291441917419e-01 1.099921688437461853e-01 5.946855545043945312e-01 -1.129536181688308716e-01 -2.859436869621276855e-01 -6.345093995332717896e-02 -4.901578277349472046e-02 -8.078776299953460693e-02 1.601225137710571289e-01 -2.801236882805824280e-02 -2.317797690629959106e-01 7.792311161756515503e-02 1.560169272124767303e-03 3.381058946251869202e-02 2.643477022647857666e-01 -1.337872296571731567e-01 2.385697513818740845e-01 -3.343832492828369141e-01 -1.321667581796646118e-01 7.379894703626632690e-02 -6.698798388242721558e-02 1.037912964820861816e-01 2.075598388910293579e-02 -1.155665442347526550e-01 -3.782318904995918274e-02 9.581876546144485474e-02 2.164019495248794556e-01
-1.895193308591842651e-01 -1.402003169059753418e-01 -2.024535983800888062e-01 -2.148370891809463501e-01 1.706639826297760010e-01 -1.583376377820968628e-01 1.790569722652435303e-01 2.542910277843475342e-01 5.174175649881362915e-02 -2.812516689300537109e-02 2.929625511169433594e-01 2.063546180725097656e-01 -2.572638913989067078e-02 2.574764564633369446e-02 3.736611306667327881e-01 -6.233690679073333740e-02 6.322177499532699585e-02 -1.805663108825683594e-01 1.066119000315666199e-01 -5.360703170299530029e-02 -7.691771537065505981e-02 1.026933714747428894e-01 -3.249033093452453613e-01 -1.095761656761169434e-01 2.203211188316345215e-01 1.336215436458587646e-01 2.851905822753906250e-01 -2.494078427553176880e-01 -5.087469145655632019e-02 5.043862760066986084e-02 -1.125093698501586914e-01 1.305901855230331421e-01
-2.057107686996459961e-01 1.232003346085548401e-01 2.266625612974166870e-01 3.814928606152534485e-02 3.120982348918914795e-01 -3.496265709400177002e-01 5.303788557648658752e-02 8.262395858764648438e-02 4.491881653666496277e-02 3.820341080427169800e-02 6.427900493144989014e-02 1.908168792724609375e-01 -1.182994619011878967e-01 5.969505757093429565e-02 8.416900038719177246e-02 1.941535919904708862e-01 -9.144154936075210571e-02 -2.719941139221191406e-01 -2.322461307048797607e-01 -2.262429147958755493e-02 -1.146824471652507782e-02 -1.017006114125251770e-02 -3.723350763320922852e-01 4.825120326131582260e-03 2.632869184017181396e-01 1.287442594766616821e-01 -2.231524437665939331e-01 1.150257959961891174e-01 5.301842465996742249e-02 1.997281759977340698e-01 -5.363123957067728043e-03 2.944368422031402588e-01
-8.827389776706695557e-02 2.142989635467529297e-01 -3.604289144277572632e-02 -1.544220298528671265e-01 3.060410022735595703e-01 9.023620933294296265e-02 -3.002915084362030029e-01 2.660534679889678955e-01 -2.286296337842941284e-01 -1.720030307769775391e-01 1.191814243793487549e-01 1.309479326009750366e-01 2.424755245447158813e-01 -8.770265430212020874e-02 6.841333210468292236e-02 1.291920244693756104e-01 -4.608473181724548340e-02 -1.402601152658462524e-01 -2.250162214040756226e-01 -1.864228397607803345e-01 -7.395863533020019531e-02 2.361022531986236572e-01 -2.940458059310913086e-01 -6.326182931661605835e-02 1.740678399801254272e-01 -1.321158856153488159e-01 1.485228631645441055e-02 -1.597174257040023804e-01 1.216443721204996109e-02 2.734579741954803467e-01 2.083054929971694946e-01 8.151998370885848999e-02
-1.765121370553970337e-01 1.663901507854461670e-01 -6.192728877067565918e-02 -2.313181906938552856e-01 3.525514006614685059e-01 5.789703503251075745e-02 8.179582655429840088e-02 1.619593799114227295e-01 -2.536558210849761963e-01 -8.168178796768188477e-02 1.515651196241378784e-01 5.458670668303966522e-03 -5.228905379772186279e-02 -1.079392433166503906e-01 5.528179928660392761e-02 4.770949482917785645e-02 -1.736333370208740234e-01 -1.221643909811973572e-01 5.919847264885902405e-02 -9.605781733989715576e-02 5.867612361907958984e-02 3.321977332234382629e-02 -4.152496457099914551e-01 4.695410281419754028e-02 -2.850415706634521484e-01 9.227980859577655792e-03 -5.488720536231994629e-02 -3.313828408718109131e-01 2.098388224840164185e-02 9.779100120067596436e-02 4.035522639751434326e-01 7.422845065593719482e-02
5.874728783965110779e-02 2.460159063339233398e-01 1.624923571944236755e-02 -2.318946421146392822e-01 3.245618641376495361e-01 -7.102701067924499512e-02 -7.779227197170257568e-02 1.637434959411621094e-01 -7.489062380045652390e-03 1.755683720111846924e-01 2.285419702529907227e-01 -2.294649928808212280e-02 -5.339886993169784546e-02 -1.512992233037948608e-01 -5.425610765814781189e-02 1.244726032018661499e-01 -3.219707310199737549e-01 -3.317702710628509521e-01 5.287726595997810364e-02 -1.763049811124801636e-01 -1.384930312633514404e-01 3.282578587532043457e-01 -2.944151759147644043e-01 3.990865871310234070e-02 7.525925990194082260e-03 -4.834948480129241943e-02 1.387984398752450943e-02 -1.924653798341751099e-01 7.141105085611343384e-02 1.726762503385543823e-01 2.703141272068023682e-01 -2.190511301159858704e-02
-1.823108345270156860e-01 2.161557674407958984e-01 6.181542575359344482e-02 -3.323353826999664307e-01 4.122722446918487549e-01 -1.937708854675292969e-01 -1.422944068908691406e-01 -9.780321270227432251e-02 -1.199965104460716248e-01 -1.483078002929687500e-01 6.728952378034591675e-02 2.379806339740753174e-01 -1.910083368420600891e-02 5.009023472666740417e-02 3.776623308658599854e-01 -2.848009169101715088e-01 2.397239357233047485e-01 -2.374592795968055725e-02 9.453526884317398071e-02 8.913841843605041504e-02 1.532263755798339844e-01 2.648434638977050781e-01 2.753219008445739746e-02 1.621867716312408447e-01 4.129995033144950867e-02 -5.053223296999931335e-02 -1.012974530458450317e-01 -1.105202883481979370e-01 -2.234034799039363861e-02 2.474832721054553986e-02 -7.169543206691741943e-02 1.252506226301193237e-01
-9.439145028591156006e-02 7.792463060468435287e-03 9.485979378223419189e-02 -3.434556424617767334e-01 4.197494685649871826e-01 5.204223468899726868e-02 2.070666253566741943e-01 1.389750391244888306e-01 -1.380865182727575302e-02 -1.639355719089508057e-01 -6.905224290676414967e-04 1.174151375889778137e-01 -2.091065794229507446e-02 -1.923135817050933838e-01 1.230716854333877563e-01 1.570698171854019165e-01 -2.421347647905349731e-01 -2.274097204208374023e-01 -1.611771136522293091e-01 6.222587823867797852e-02 2.179544717073440552e-01 9.810814261436462402e-02 -2.503939568996429443e-01 -1.680388599634170532e-01 -1.497267335653305054e-01 2.268014401197433472e-01 2.226596027612686157e-01 1.167320385575294495e-01 1.564458161592483521e-01 -1.705880314111709595e-01 1.146319210529327393e-01 1.133771315217018127e-01
8.167064934968948364e-02 3.581107854843139648e-01 6.853199750185012817e-02 -3.238870576024055481e-02 1.181134395301342010e-02 -2.228131145238876343e-01 1.107645779848098755e-01 4.297479987144470215e-01 -1.884816139936447144e-01 -3.252576887607574463e-01 -9.099595993757247925e-02 2.932568192481994629e-01 -1.044866442680358887e-01 -3.637429699301719666e-02 -3.039028681814670563e-02 -9.842001646757125854e-02 6.603052467107772827e-02 -2.530156075954437256e-02 -1.496050059795379639e-01 1.357670277357101440e-01 -2.932587862014770508e-01 9.440688788890838623e-02 -9.357354789972305298e-02 1.472824662923812866e-01 1.866054683923721313e-01 -7.003507763147354126e-02 2.431139796972274780e-01 2.567539736628532410e-02 -1.566006392240524292e-01 1.437966339290142059e-02 -9.235797077417373657e-02 2.241168022155761719e-01
1.773659735918045044e-01 -2.831023633480072021e-01 2.835085429251194000e-02 -1.078713163733482361e-01 3.554424941539764404e-01 -2.296682447195053101e-01 -2.006442695856094360e-01 2.103041559457778931e-01 -2.628429234027862549e-01 -1.405279338359832764e-01 3.255369365215301514e-01 3.593882322311401367e-01 -4.578042775392532349e-02 1.170833855867385864e-01 -2.734763920307159424e-02 -1.199717745184898376e-01 3.905260190367698669e-02 9.488081559538841248e-03 -1.633863449096679688e-01 9.543339163064956665e-02 1.524757146835327148e-01 8.295133709907531738e-02 -1.650404743850231171e-02 3.130164444446563721e-01 1.710734516382217407e-02 -2.383028715848922729e-02 -1.251761913299560547e-01 1.047338321805000305e-01 8.543668687343597412e-02 -1.441156417131423950e-01 1.783501803874969482e-01 6.551250070333480835e-02
-2.431156188249588013e-01 -6.880763918161392212e-02 -5.344861373305320740e-02 -1.460373699665069580e-01 -7.812235271558165550e-04 1.125963404774665833e-03 1.022478342056274414e-01 1.252896338701248169e-01 -1.857561618089675903e-01 9.265796095132827759e-02 4.120712578296661377e-01 4.414225518703460693e-01 3.628280386328697205e-02 -2.112332433462142944e-01 2.800125777721405029e-01 1.385372430086135864e-01 3.044041059911251068e-02 -8.653724193572998047e-02 -7.386396080255508423e-02 6.206060200929641724e-02 -2.897029817104339600e-01 -1.171420365571975708e-01 -1.820160001516342163e-01 1.906237304210662842e-01 1.903674378991127014e-02 -2.632936835289001465e-01 1.811429709196090698e-01 1.337857246398925781e-01 -1.163321547210216522e-02 -5.176886543631553650e-02 4.326933622360229492e-02 1.568908691406250000e-01
-6.687407195568084717e-02 1.782314181327819824e-01 1.402279734611511230e-01 -3.570644930005073547e-02 4.398876428604125977e-01 -1.435414105653762817e-01 1.316598653793334961e-01 9.354750066995620728e-02 6.870993226766586304e-02 -4.789464548230171204e-02 2.768325246870517731e-02 1.941056102514266968e-01 2.068894207477569580e-01 1.932976692914962769e-01 -3.865901380777359009e-02 5.926951393485069275e-02 -1.481898427009582520e-01 -2.439752072095870972e-01 -2.008850872516632080e-01 -7.227031048387289047e-03 -1.861379742622375488e-01 -3.084801733493804932e-01 -3.296064436435699463e-01 9.582233428955078125e-02 3.205390274524688721e-01 -9.208775311708450317e-02 -1.974955201148986816e-01 -1.041584238409996033e-01 -1.088845729827880859e-01 1.052868887782096863e-01 -1.440404076129198074e-02 1.350946873426437378e-01
5.547421798110008240e-02 1.516349762678146362e-01 -6.261917203664779663e-02 -3.053245134651660919e-02 -3.986576106399297714e-03 -1.794580817222595215e-01 2.190649062395095825e-01 4.453321695327758789e-01 -3.320581912994384766e-01 -2.500174045562744141e-01 4.807718098163604736e-02 3.741878643631935120e-02 -2.062035053968429565e-01 -3.902093172073364258e-01 -3.277184814214706421e-02 -9.457130730152130127e-02 3.713170066475868225e-02 -1.235878765583038330e-01 -7.711888104677200317e-02 2.905906294472515583e-04 -6.584637612104415894e-02 4.960452392697334290e-02 -2.108890861272811890e-01 9.647386521100997925e-02 -2.828890085220336914e-02 -7.360371202230453491e-02 3.093159496784210205e-01 1.035945564508438110e-01 9.576878510415554047e-03 1.587747037410736084e-01 -2.606805786490440369e-02 2.957642078399658203e-01
-1.234598159790039062e-01 -3.064916841685771942e-02 2.791365087032318115e-01 1.332569052465260029e-03 1.635780334472656250e-01 -1.351594477891921997e-01 1.314007937908172607e-01 3.785021901130676270e-01 -4.007603526115417480e-01 2.033959841355681419e-03 8.822828531265258789e-02 8.471117168664932251e-02 6.610988825559616089e-02 6.543379276990890503e-02 2.426162064075469971e-01 -5.305330082774162292e-02 6.346786022186279297e-02 -3.663956224918365479e-01 -1.787182539701461792e-01 -1.307948976755142212e-01 -2.719484567642211914e-01 3.772795945405960083e-02 -3.998145833611488342e-02 -7.254399359226226807e-02 9.693212807178497314e-02 -8.365116268396377563e-02 -8.766409009695053101e-02 -9.374096989631652832e-02 2.777104079723358154e-01 2.002103440463542938e-02 1.160922795534133911e-01 2.470059692859649658e-01
3.059651702642440796e-02 3.407572954893112183e-02 5.945590883493423462e-02 -2.680040299892425537e-01 1.911046355962753296e-01 -1.544729322195053101e-01 -1.926384679973125458e-02 1.048788502812385559e-01 -4.040626287460327148e-01 -1.227903645485639572e-02 4.487301409244537354e-01 5.161965265870094299e-03 -1.022657975554466248e-01 -7.088223099708557129e-02 -1.187746748328208923e-01 -6.155908107757568359e-02 1.095049902796745300e-01 2.572867274284362793e-01 -2.494944483041763306e-01 -1.095671430230140686e-01 -5.667407438158988953e-02 9.259021282196044922e-02 -2.144645154476165771e-02 2.694989442825317383e-01 3.690659534186124802e-03 -2.279161661863327026e-01 1.982703506946563721e-01 9.670829772949218750e-02 1.908421218395233154e-01 -5.958020314574241638e-02 2.397666424512863159e-01 1.311841756105422974e-01
5.373017489910125732e-02 -7.254914194345474243e-02 -1.904007941484451294e-01 -1.503131836652755737e-01 3.247018903493881226e-02 1.265218704938888550e-01 -1.524028088897466660e-02 1.853350251913070679e-01 -3.250373005867004395e-01 -2.228815108537673950e-01 -6.003511697053909302e-02 2.092124521732330322e-01 -3.429550230503082275e-01 2.351735718548297882e-02 5.344408750534057617e-02 -8.215481042861938477e-02 -3.539472818374633789e-01 -1.161367744207382202e-01 9.296718239784240723e-02 -5.265233293175697327e-02 2.004403620958328247e-02 1.073871031403541565e-01 -2.718084156513214111e-01 1.969366893172264099e-02 1.380361914634704590e-01 -3.274880051612854004e-01 -8.202585577964782715e-02 -2.122584283351898193e-01 -4.018009081482887268e-02 -1.562987864017486572e-01 1.000687256455421448e-01 3.167940974235534668e-01
-9.491867572069168091e-02 -1.006386801600456238e-01 5.315219983458518982e-02 -1.511628925800323486e-01 8.267071098089218140e-02 -1.971546933054924011e-02 1.804543733596801758e-01 4.028268456459045410e-01 -2.930932343006134033e-01 -3.506367802619934082e-01 1.548855155706405640e-01 2.689766325056552887e-02 5.380014330148696899e-02 3.931593894958496094e-02 2.760169804096221924e-01 -1.666262894868850708e-01 -8.981025964021682739e-02 -9.888447076082229614e-02 5.027633905410766602e-02 1.498180627822875977e-01 -4.037494957447052002e-01 1.867766380310058594e-01 -7.624349556863307953e-03 1.138909310102462769e-01 8.991084247827529907e-02 -1.599211245775222778e-01 -5.699444934725761414e-02 -2.935472428798675537e-01 -7.009571045637130737e-02 -1.368059813976287842e-01 -5.180811882019042969e-02 -8.967576920986175537e-02
1.251002550125122070e-01 6.878111511468887329e-03 -1.400641500949859619e-01 -1.999089866876602173e-01 3.013045787811279297e-01 2.104150503873825073e-01 1.271480023860931396e-01 1.025513112545013428e-01 -1.068178042769432068e-01 -5.188642069697380066e-02 3.318284153938293457e-01 -6.940746307373046875e-02 -1.643864512443542480e-01 -2.806233167648315430e-01 -6.801772862672805786e-02 -1.709723174571990967e-01 -4.149692505598068237e-02 -9.346360457129776478e-04 -1.786225885152816772e-01 3.385030850768089294e-02 -2.504799067974090576e-01 2.348711015656590462e-03 -3.286535441875457764e-01 -1.219154223799705505e-01 -2.225321829319000244e-01 4.724469035863876343e-02 9.804904460906982422e-03 -2.089730203151702881e-01 1.561763882637023926e-01 -2.116739600896835327e-01 2.905826270580291748e-01 1.573786437511444092e-01
-1.847625225782394409e-01 -1.999330967664718628e-01 -3.987795114517211914e-02 -1.265818774700164795e-01 2.809165604412555695e-02 -7.522964477539062500e-02 9.185114502906799316e-02 3.525852262973785400e-01 -1.570959240198135376e-01 2.019053548574447632e-01 -5.305446311831474304e-02 2.746219933032989502e-01 3.137719817459583282e-03 -1.782827526330947876e-01 3.682326525449752808e-02 -7.202178239822387695e-02 2.170120924711227417e-01 -2.025755941867828369e-01 4.968964308500289917e-02 7.326547056436538696e-02 -2.640573307871818542e-02 -1.244726777076721191e-01 -4.418876171112060547e-01 -7.463383674621582031e-02 1.837428808212280273e-01 6.177122145891189575e-02 1.091881841421127319e-01 -3.293349742889404297e-01 1.006613895297050476e-01 -1.778329312801361084e-01 1.888093501329421997e-01 1.967220604419708252e-01
-2.202524393796920776e-01 2.823943197727203369e-01 6.392096728086471558e-02 1.716487556695938110e-01 3.456336855888366699e-01 -1.684804707765579224e-01 -1.943261548876762390e-02 1.566587686538696289e-01 -1.581234335899353027e-01 2.971042133867740631e-02 3.482930064201354980e-01 2.371011376380920410e-01 2.244406566023826599e-02 -3.193055465817451477e-02 1.774659454822540283e-01 4.483773559331893921e-02 5.450539290904998779e-02 -1.797524094581604004e-01 -1.731199398636817932e-02 -5.921288207173347473e-02 -8.427952975034713745e-02 2.839427590370178223e-01 -3.721196204423904419e-03 1.041112691164016724e-01 2.126111835241317749e-01 -9.253221563994884491e-03 4.052349552512168884e-02 3.309594094753265381e-01 -1.239525005221366882e-01 -1.250006556510925293e-01 9.974845498800277710e-02 3.031748831272125244e-01
-2.923767827451229095e-02 3.282272517681121826e-01 6.602320820093154907e-02 -1.213817521929740906e-01 3.337043523788452148e-01 -5.167953670024871826e-02 -1.585248559713363647e-01 -8.136586844921112061e-02 -1.586048603057861328e-01 -3.397059440612792969e-02 2.808472216129302979e-01 3.316815793514251709e-01 -1.242161989212036133e-01 -3.383011817932128906e-01 -7.141522318124771118e-02 -8.583869202993810177e-04 -1.026859655976295471e-01 -5.698862671852111816e-02 1.766298897564411163e-02 -2.583655118942260742e-01 -3.507670480757951736e-03 2.185331284999847412e-01 -3.215342462062835693e-01 -6.209236104041337967e-03 -1.890991032123565674e-01 -8.955929428339004517e-02 -1.725453585386276245e-01 1.306260973215103149e-01 -1.741539388895034790e-01 -3.076883219182491302e-02 1.485312581062316895e-01 -1.905102282762527466e-02
-5.295336991548538208e-02 -2.961226366460323334e-02 -1.242080181837081909e-01 -1.373876333236694336e-01 5.526235699653625488e-02 -1.152952238917350769e-01 1.781222820281982422e-01 1.346875578165054321e-01 -5.495000630617141724e-02 1.123363524675369263e-01 2.904107570648193359e-01 2.696000933647155762e-01 -2.582121081650257111e-02 -1.024594157934188843e-01 -7.199705392122268677e-02 5.372753739356994629e-02 3.720129281282424927e-02 -1.081498190760612488e-01 -6.700845062732696533e-02 1.922477036714553833e-01 -2.738260664045810699e-02 -1.333930194377899170e-01 -2.134159505367279053e-01 2.631829679012298584e-01 1.832146346569061279e-01 3.759736120700836182e-01 -4.412578791379928589e-02 -2.503698170185089111e-01 1.596279144287109375e-01 2.114152535796165466e-02 1.957182399928569794e-02 5.001527070999145508e-01
-8.976919949054718018e-02 1.166652590036392212e-01 -2.172047048807144165e-01 5.706682801246643066e-02 4.552251398563385010e-01 -9.313450008630752563e-02 -7.675211131572723389e-02 2.012192010879516602e-01 -2.593235671520233154e-01 2.089229077100753784e-01 1.995305903255939484e-02 2.305789738893508911e-01 1.290699988603591919e-01 -3.854750096797943115e-02 2.614684775471687317e-02 -2.362126111984252930e-02 2.917634323239326477e-02 -2.335676699876785278e-01 -1.607321575284004211e-02 -9.308135509490966797e-02 -1.592681407928466797e-01 1.881406903266906738e-01 1.115371957421302795e-01 1.584296077489852905e-01 1.052988693118095398e-01 -9.224016964435577393e-02 1.793193966150283813e-01 -1.352440416812896729e-01 -1.213639080524444580e-01 1.193425133824348450e-01 6.718479841947555542e-02 4.643315970897674561e-01
-1.136839315295219421e-01 2.955200374126434326e-01 -5.704723671078681946e-02 1.776226460933685303e-01 3.629105389118194580e-01 -2.732023298740386963e-01 1.222309097647666931e-01 1.585010439157485962e-01 4.080786556005477905e-02 -8.848154544830322266e-02 5.422644689679145813e-02 2.952638864517211914e-01 1.926364451646804810e-01 1.943925619125366211e-01 -9.153335541486740112e-02 -1.950925588607788086e-01 2.404868453741073608e-01 -1.611703485250473022e-01 1.606391370296478271e-01 -6.596800684928894043e-02 -9.890555590391159058e-02 1.963452249765396118e-01 -1.490335315465927124e-01 2.791707515716552734e-01 1.786389052867889404e-01 -1.432572901248931885e-01 6.320521980524063110e-02 1.390658412128686905e-02 5.216522887349128723e-02 -1.140312254428863525e-01 -9.198846668004989624e-02 2.330759018659591675e-01
-7.374063879251480103e-02 1.573409289121627808e-01 -3.226293716579675674e-03 -6.681335717439651489e-02 2.783376574516296387e-01 -1.668432652950286865e-01 -1.371899060904979706e-02 6.230275612324476242e-03 -2.681069672107696533e-01 1.120267435908317566e-01 1.607646346092224121e-01 1.274319142103195190e-01 8.392338640987873077e-03 -2.192586213350296021e-01 -5.904006585478782654e-02 1.328871250152587891e-01 4.322016984224319458e-02 -2.524494379758834839e-02 -1.927455365657806396e-01 2.067969925701618195e-02 -9.348850697278976440e-03 4.637543261051177979e-01 -1.797866672277450562e-01 6.691116094589233398e-02 3.973272442817687988e-01 1.982999294996261597e-01 1.390412002801895142e-01 1.227105706930160522e-01 9.758531302213668823e-02 -1.759187430143356323e-01 2.957098744809627533e-02 3.146817982196807861e-01
-2.110050804913043976e-02 1.174456700682640076e-01 9.714284539222717285e-02 7.205430418252944946e-02 3.768878579139709473e-01 2.040422707796096802e-02 4.452756606042385101e-03 7.708010822534561157e-02 -4.128962457180023193e-01 -1.287006586790084839e-01 2.221344262361526489e-01 1.877299547195434570e-01 1.442953106015920639e-02 -2.052309736609458923e-02 -2.042651409283280373e-03 1.128789316862821579e-02 9.479996562004089355e-02 5.468080192804336548e-02 -2.123460918664932251e-01 -3.086729049682617188e-01 -9.614990651607513428e-02 1.881805658340454102e-01 -1.465107053518295288e-01 1.764793246984481812e-01 3.255316317081451416e-01 1.524050533771514893e-01 2.016623318195343018e-01 -2.763761673122644424e-03 -1.881033927202224731e-01 -1.695726066827774048e-01 -3.360457718372344971e-02 2.560504674911499023e-01
-9.564872086048126221e-02 2.214649021625518799e-01 2.289847582578659058e-01 8.289469778537750244e-02 1.992113739252090454e-01 -1.421506889164447784e-02 -4.826615564525127411e-03 2.440299093723297119e-01 -2.739364206790924072e-01 -1.931030452251434326e-01 3.472721576690673828e-01 1.346607506275177002e-01 5.272823944687843323e-02 2.321183383464813232e-01 2.058790326118469238e-01 1.059030741453170776e-01 -1.715107858180999756e-01 -1.900344900786876678e-02 -1.065922901034355164e-01 1.320342905819416046e-02 -2.158874869346618652e-01 -5.869539827108383179e-02 1.377497706562280655e-02 2.075050026178359985e-01 -1.476805508136749268e-01 -1.249812692403793335e-01 -2.625995548442006111e-03 -2.656140625476837158e-01 2.566892802715301514e-01 -1.465350389480590820e-01 1.794461905956268311e-01 2.440311759710311890e-01
5.362285673618316650e-02 1.640186458826065063e-01 -2.637576125562191010e-02 -1.328839659690856934e-01 8.453384786844253540e-02 -1.726619303226470947e-01 1.891723275184631348e-01 6.737855076789855957e-02 1.600572764873504639e-01 -4.320073425769805908e-01 1.601502448320388794e-01 4.672685861587524414e-01 -1.433474868535995483e-01 3.228982165455818176e-02 2.300651073455810547e-01 -6.287549436092376709e-02 -2.046930640935897827e-01 -7.688608765602111816e-02 -1.353564858436584473e-01 1.682626157999038696e-01 -2.237427532672882080e-01 -6.252867728471755981e-02 -9.146920591592788696e-02 1.151563897728919983e-01 -1.792323887348175049e-01 -2.870794758200645447e-02 8.052321150898933411e-03 -2.123046517372131348e-01 -7.811759412288665771e-02 -7.855350524187088013e-02 -2.227459400892257690e-01 1.727870553731918335e-01
-5.303530395030975342e-02 7.548264414072036743e-02 -1.324722617864608765e-01 -6.106380745768547058e-02 -1.244252920150756836e-01 -2.998874406330287457e-04 -3.521323204040527344e-02 4.968884214758872986e-02 -1.947497427463531494e-01 -4.894706234335899353e-02 4.185897409915924072e-01 2.161102890968322754e-01 -1.690142452716827393e-01 -1.383169591426849365e-01 -6.940916925668716431e-02 -1.139233540743589401e-02 3.388204798102378845e-02 -2.974714934825897217e-01 3.343959525227546692e-02 1.780654639005661011e-01 -3.603269755840301514e-01 2.868341980502009392e-03 -6.366571877151727676e-03 3.549018800258636475e-01 1.220852136611938477e-01 1.017172187566757202e-01 -3.051421940326690674e-01 5.575590580701828003e-02 1.994864828884601593e-02 -6.548258662223815918e-02 3.120986223220825195e-01 1.851121634244918823e-01
8.747434616088867188e-02 -6.611281633377075195e-02 -4.611823335289955139e-02 -1.068361699581146240e-01 -7.419586926698684692e-02 -3.193392455577850342e-01 -1.539981663227081299e-01 1.661760956048965454e-01 -1.331010013818740845e-01 -2.134763300418853760e-01 4.369620084762573242e-01 1.708203703165054321e-01 8.957330882549285889e-02 -1.750362813472747803e-01 1.655121892690658569e-01 -1.609206199645996094e-02 9.856295771896839142e-03 -2.318752259016036987e-01 2.022311836481094360e-01 -7.799765560775995255e-03 -5.589606985449790955e-02 1.518350690603256226e-01 -1.849621087312698364e-01 -2.181412884965538979e-03 -7.099261134862899780e-02 -4.809615910053253174e-01 1.291973739862442017e-01 2.719761803746223450e-02 8.397940546274185181e-02 -1.598311215639114380e-01 1.060788258910179138e-01 1.142088547348976135e-01
-3.468820750713348389e-01 1.748235076665878296e-01 -1.553860753774642944e-01 -9.966500103473663330e-02 2.398768514394760132e-01 8.318569511175155640e-02 -6.085434928536415100e-02 -1.641221344470977783e-01 4.144543781876564026e-02 -2.295449823141098022e-01 2.654573023319244385e-01 3.037124276161193848e-01 -4.047096967697143555e-01 2.798886597156524658e-02 1.465085893869400024e-01 -1.012446954846382141e-01 -1.373131275177001953e-01 -2.372698634862899780e-01 1.404509041458368301e-02 7.845377922058105469e-02 -3.627385199069976807e-02 5.676785111427307129e-02 -7.200919091701507568e-02 1.254214197397232056e-01 -1.980618573725223541e-02 -1.906046569347381592e-01 2.007032930850982666e-02 -1.107624620199203491e-01 -2.176484763622283936e-01 -2.132844775915145874e-01 -5.534880235791206360e-02 2.329142242670059204e-01
-2.368814796209335327e-01 -1.249372512102127075e-01 8.562025427818298340e-02 -2.731312215328216553e-01 1.507278438657522202e-02 -7.461381703615188599e-02 9.368293732404708862e-02 -6.003639847040176392e-02 -2.066181898117065430e-01 6.895149592310190201e-03 2.397128045558929443e-01 2.763615846633911133e-01 1.871069967746734619e-01 -2.315372675657272339e-01 3.167375922203063965e-01 2.912897616624832153e-03 -4.600991308689117432e-02 -3.223308920860290527e-01 -5.972955003380775452e-02 -1.477424204349517822e-01 -1.524902433156967163e-01 -7.957120425999164581e-03 -2.727488577365875244e-01 -5.291347950696945190e-02 5.166749656200408936e-02 -2.537052333354949951e-01 6.831226497888565063e-02 1.154758855700492859e-01 1.180116012692451477e-01 -1.193152591586112976e-01 -2.017330192029476166e-02 3.422279953956604004e-01
-7.217582315206527710e-02 -1.078089922666549683e-01 2.750694155693054199e-01 -1.467535346746444702e-01 1.117784678936004639e-01 -3.739064633846282959e-01 6.155806407332420349e-02 2.429519295692443848e-01 -3.279747664928436279e-01 -2.409148588776588440e-02 2.834402918815612793e-01 -5.257024243474006653e-02 -8.805309236049652100e-02 2.203409075736999512e-01 1.442483365535736084e-01 1.544656455516815186e-01 1.208066195249557495e-02 -8.197256363928318024e-03 2.432042360305786133e-02 -2.230486273765563965e-01 7.428011856973171234e-03 2.555612921714782715e-01 -7.544945180416107178e-02 1.957749873399734497e-01 8.712379634380340576e-02 -3.088596165180206299e-01 1.525698751211166382e-01 -1.003527268767356873e-01 8.904165774583816528e-02 -4.755466431379318237e-02 4.667693376541137695e-02 2.645522952079772949e-01
1.329697202891111374e-02 -4.603314399719238281e-02 1.341595947742462158e-01 -1.812740713357925415e-01 1.824241876602172852e-02 -2.126247994601726532e-02 1.090229302644729614e-01 3.798803687095642090e-01 -1.961144357919692993e-01 -7.287844549864530563e-03 1.000073086470365524e-02 2.630812525749206543e-01 1.393423825502395630e-01 -2.882125675678253174e-01 1.287532001733779907e-01 -4.254709556698799133e-02 2.179793119430541992e-01 -2.451538145542144775e-01 1.390989869832992554e-01 2.363265156745910645e-01 1.147590875625610352e-01 -3.157954663038253784e-02 -4.565464258193969727e-01 1.549302637577056885e-01 4.446972534060478210e-02 6.268588453531265259e-02 1.744921505451202393e-01 -1.410952508449554443e-01 1.242804676294326782e-01 -6.270425021648406982e-02 4.037807136774063110e-02 2.334086447954177856e-01
1.017342433333396912e-01 7.928044348955154419e-02 -2.664934992790222168e-01 -1.856468766927719116e-01 3.324855268001556396e-01 3.932289406657218933e-02 1.601142436265945435e-01 1.459207292646169662e-02 -1.415703296661376953e-01 8.412440866231918335e-02 1.196718141436576843e-01 1.571220904588699341e-01 -3.895823657512664795e-01 -1.872378438711166382e-01 2.270104885101318359e-01 2.455282658338546753e-01 -1.522674858570098877e-01 -1.191854700446128845e-01 -1.941701471805572510e-01 -3.257187083363533020e-02 3.756766021251678467e-02 8.896183967590332031e-02 -3.622952699661254883e-01 1.443717628717422485e-01 -1.659560352563858032e-01 7.508028298616409302e-02 1.692522317171096802e-02 -2.269573509693145752e-01 2.719449996948242188e-02 -8.784832805395126343e-02 1.234837844967842102e-01 1.700033247470855713e-01
1.289999336004257202e-01 2.403438091278076172e-01 9.465766698122024536e-02 -7.183039933443069458e-02 2.621147334575653076e-01 -7.975739985704421997e-02 -1.346821151673793793e-02 3.220144212245941162e-01 -2.111765146255493164e-01 -1.170598939061164856e-01 2.369132339954376221e-01 2.178508043289184570e-01 1.535653024911880493e-01 8.496554940938949585e-02 3.704860806465148926e-01 2.387787401676177979e-02 -2.967054769396781921e-02 -4.015691205859184265e-02 -1.654274463653564453e-01 1.099165156483650208e-02 1.985646486282348633e-01 3.669907450675964355e-01 -7.102306187152862549e-02 1.209389418363571167e-01 -1.108355447649955750e-01 -2.697026133537292480e-01 2.232366800308227539e-01 -1.976903975009918213e-01 -3.633389621973037720e-02 -1.389018259942531586e-02 4.726491868495941162e-02 2.386127226054668427e-02
1.192518789321184158e-02 1.115138158202171326e-01 -8.132082968950271606e-02 -1.779110282659530640e-01 1.877853870391845703e-01 2.201006747782230377e-02 -3.566569834947586060e-02 1.058196276426315308e-01 -1.166557986289262772e-02 3.797238692641258240e-02 1.379262059926986694e-01 5.205115675926208496e-01 -7.656632363796234131e-02 6.468188483268022537e-03 4.045231640338897705e-01 -1.044235527515411377e-01 1.064030900597572327e-01 -4.041706770658493042e-02 3.737178444862365723e-02 5.958802253007888794e-02 1.094230487942695618e-01 -4.976873844861984253e-02 -3.987979888916015625e-01 3.852539137005805969e-02 3.023163676261901855e-01 1.176102980971336365e-01 1.344786137342453003e-01 -2.556400001049041748e-01 4.865024611353874207e-02 9.652161970734596252e-03 1.971811503171920776e-01 7.795460522174835205e-02
1.425355523824691772e-01 9.641579538583755493e-02 -1.000113487243652344e-01 -2.910243570804595947e-01 7.797987014055252075e-02 -6.240755319595336914e-02 -2.556474693119525909e-02 3.325895406305789948e-03 -1.028093919157981873e-01 -1.056853383779525757e-01 3.799476847052574158e-02 2.861351072788238525e-01 -6.718633323907852173e-02 2.562828063964843750e-01 -4.095114767551422119e-02 -1.081337407231330872e-01 -6.906935572624206543e-02 -3.104790449142456055e-01 -4.088284820318222046e-02 7.402174919843673706e-02 -1.901430338621139526e-01 3.544348776340484619e-01 -4.383522868156433105e-01 -1.069345846772193909e-01 -8.475406467914581299e-02 2.394663356244564056e-02 -1.035543233156204224e-01 2.305854409933090210e-01 1.258664764463901520e-02 -3.249239921569824219e-01 1.376607418060302734e-01 8.006346970796585083e-02
1.686972975730895996e-01 -1.171892210841178894e-01 -4.662723839282989502e-02 -5.085215345025062561e-02 2.356850206851959229e-01 -2.432041913270950317e-01 -9.687588363885879517e-02 -1.241936534643173218e-01 -9.828905016183853149e-02 -2.022859454154968262e-01 2.992077469825744629e-01 2.414629310369491577e-01 4.088566079735755920e-02 1.502158469520509243e-03 1.742716878652572632e-02 1.172457635402679443e-01 -2.616056501865386963e-01 -1.925356835126876831e-01 1.093758717179298401e-01 2.327080257236957550e-02 -3.465595543384552002e-01 2.754921466112136841e-02 -4.478382170200347900e-01 6.014285609126091003e-02 3.468105336651206017e-03 1.302378326654434204e-01 -2.515271008014678955e-01 -1.565977334976196289e-01 -4.487713798880577087e-03 -2.193092703819274902e-01 2.035665512084960938e-02 5.535656213760375977e-02
-6.773477047681808472e-02 1.611910462379455566e-01 -3.508796915411949158e-02 -2.294924706220626831e-01 2.467155456542968750e-01 -2.695334255695343018e-01 2.744043767452239990e-01 1.277975589036941528e-01 -1.032059416174888611e-01 -2.735805809497833252e-01 7.978323847055435181e-02 4.417937695980072021e-01 2.202843874692916870e-02 -7.331487536430358887e-02 -2.603409290313720703e-01 -2.914405167102813721e-01 -1.518378406763076782e-01 1.459461897611618042e-01 1.088730171322822571e-01 2.054534852504730225e-01 3.291093185544013977e-02 -3.604187443852424622e-02 -1.245055720210075378e-01 7.288046181201934814e-02 -8.319707959890365601e-02 -1.453986763954162598e-01 1.108459830284118652e-01 -2.543705888092517853e-02 2.411910146474838257e-01 -6.763125211000442505e-02 6.207427009940147400e-02 1.247113496065139771e-01
-7.014846056699752808e-02 -2.535701729357242584e-02 -1.932237893342971802e-01 -1.615153104066848755e-01 7.930599153041839600e-02 -2.829852104187011719e-01 2.723855376243591309e-01 2.240455448627471924e-01 -2.493747174739837646e-01 -7.929025590419769287e-02 1.963735222816467285e-01 8.693585544824600220e-02 -9.231168776750564575e-02 -6.328660249710083008e-02 -2.704441547393798828e-02 -3.421452343463897705e-01 -7.577670365571975708e-02 -3.367758989334106445e-01 -1.086447387933731079e-01 -1.855624616146087646e-01 -2.707479596138000488e-01 -1.121486276388168335e-01 1.369341015815734863e-01 1.467443704605102539e-01 -2.243258655071258545e-01 -2.925570122897624969e-02 1.415228694677352905e-01 3.513425961136817932e-02 -1.310711354017257690e-01 -1.533741950988769531e-01 1.930476427078247070e-01 1.826501935720443726e-01
2.617454528808593750e-02 2.962949872016906738e-01 1.938959807157516479e-01 -2.514824569225311279e-01 3.350362181663513184e-02 -6.270047277212142944e-02 9.792495518922805786e-02 -1.039491146802902222e-01 -1.979450732469558716e-01 -2.339222878217697144e-01 2.154254913330078125e-01 1.988988220691680908e-01 -3.485406935214996338e-01 1.989840716123580933e-01 1.239356324076652527e-01 2.996123209595680237e-02 -1.821809560060501099e-01 -1.758529394865036011e-01 -1.850799918174743652e-01 8.449054509401321411e-02 -2.269180119037628174e-01 1.473398357629776001e-01 -2.984457910060882568e-01 -8.971472829580307007e-02 1.556870192289352417e-01 -1.412824541330337524e-01 9.157068282365798950e-02 -8.395074307918548584e-02 2.072201520204544067e-01 -1.359855979681015015e-01 -4.596518352627754211e-03 1.764097958803176880e-01
-2.357650101184844971e-01 1.862606592476367950e-02 -2.906054556369781494e-01 -5.072025954723358154e-02 -7.632014900445938110e-02 1.237544137984514236e-02 -1.555933356285095215e-01 2.255511581897735596e-01 -5.761479958891868591e-02 -9.741060435771942139e-02 2.508607208728790283e-01 3.087905943393707275e-01 -6.800509989261627197e-02 -2.379674613475799561e-01 -2.058371342718601227e-02 1.981466412544250488e-01 -9.253518283367156982e-02 -2.677240669727325439e-01 -1.407122761011123657e-01 -9.044979512691497803e-02 -2.298217862844467163e-01 -1.884638331830501556e-02 -1.238590944558382034e-02 2.295768857002258301e-01 -1.729554533958435059e-01 -2.151267528533935547e-01 -6.884855777025222778e-02 -1.786123067140579224e-01 3.044614940881729126e-02 -5.655242875218391418e-02 1.574761271476745605e-01 3.846316337585449219e-01
2.004684507846832275e-02 4.384528696537017822e-01 1.761684268712997437e-01 -1.752660125494003296e-01 1.355144828557968140e-01 -3.096708059310913086e-01 -3.716354072093963623e-02 1.198140624910593033e-02 -1.454789191484451294e-01 7.692650426179170609e-03 1.779583692550659180e-01 2.162003219127655029e-01 -3.045989871025085449e-01 -6.885405629873275757e-02 4.654892534017562866e-02 1.308930516242980957e-01 1.212876988574862480e-03 -2.619625031948089600e-01 -9.379609674215316772e-02 1.293204128742218018e-01 -3.773556053638458252e-01 1.348720192909240723e-01 -2.449791878461837769e-01 7.062510401010513306e-02 2.090447694063186646e-01 1.437202394008636475e-01 -2.495484054088592529e-02 -1.459319442510604858e-01 5.367571488022804260e-02 -2.906276099383831024e-02 -5.729420483112335205e-02 -1.850300282239913940e-02
-7.752026617527008057e-02 2.018766999244689941e-01 -1.323975771665573120e-01 1.814554631710052490e-01 5.012819170951843262e-01 -2.296735197305679321e-01 -1.936921328306198120e-01 1.681668311357498169e-01 -1.009760275483131409e-01 -9.346865117549896240e-03 2.328004688024520874e-01 2.748474478721618652e-01 1.896078437566757202e-01 4.524643346667289734e-02 1.218805462121963501e-01 1.095738038420677185e-01 2.271404415369033813e-01 -7.410217076539993286e-02 -1.121286377310752869e-01 -1.310655176639556885e-01 -2.083850204944610596e-01 9.787141531705856323e-02 -1.223634406924247742e-01 1.115878224372863770e-01 1.970902532339096069e-01 -3.189461678266525269e-02 1.640303581953048706e-01 2.690202184021472931e-02 -6.058886647224426270e-02 -1.022539958357810974e-01 -4.978628456592559814e-02 2.769675850868225098e-01
-1.712096333503723145e-01 -1.495879292488098145e-01 -2.568581998348236084e-01 -1.242638006806373596e-01 2.138287723064422607e-01 6.330481916666030884e-02 -2.218780480325222015e-02 -5.411487445235252380e-02 -1.286223083734512329e-01 1.841593347489833832e-02 3.866274058818817139e-01 2.941315472126007080e-01 -4.317812621593475342e-02 -1.004093438386917114e-01 1.115929707884788513e-01 2.729218453168869019e-02 -1.848518103361129761e-01 -2.945923209190368652e-01 -3.133014217019081116e-02 2.956972718238830566e-01 -2.933091521263122559e-01 -6.128110736608505249e-02 -3.712542727589607239e-02 2.631331384181976318e-01 -5.763197317719459534e-02 -5.059379339218139648e-02 3.322465717792510986e-02 1.824113875627517700e-01 2.483535557985305786e-01 -7.737486809492111206e-02 1.467051506042480469e-01 1.910419017076492310e-01
-1.630343496799468994e-01 7.986744493246078491e-02 -3.172659873962402344e-02 -1.945854425430297852e-01 3.610244020819664001e-02 -2.108833640813827515e-01 6.093897297978401184e-02 2.559164464473724365e-01 -1.611499041318893433e-01 -1.148163080215454102e-01 -2.345848269760608673e-02 2.580548822879791260e-01 -1.473637968301773071e-01 -1.364256292581558228e-01 -1.003070771694183350e-01 -2.143265753984451294e-01 -2.716228067874908447e-01 -3.586011528968811035e-01 9.322472661733627319e-02 -1.305857151746749878e-01 -1.697859764099121094e-01 -1.511806994676589966e-01 -2.370071411132812500e-02 3.199692368507385254e-01 -1.451481580734252930e-01 -8.368410915136337280e-02 3.330609798431396484e-01 -1.249390691518783569e-01 -4.103821888566017151e-02 -6.440394371747970581e-02 1.634166389703750610e-01 2.016911506652832031e-01
-1.258814036846160889e-01 4.438188299536705017e-02 6.388064473867416382e-02 -1.450350433588027954e-01 -5.464759096503257751e-02 -9.618315845727920532e-02 2.424767464399337769e-01 9.055644273757934570e-02 -1.186020150780677795e-01 -1.798253357410430908e-01 1.565785259008407593e-01 3.334344029426574707e-01 2.738400697708129883e-01 -1.093554198741912842e-01 2.282486855983734131e-01 1.037828028202056885e-01 -1.280126161873340607e-03 -2.882447242736816406e-01 -1.204521283507347107e-01 2.443085424602031708e-02 -2.664425671100616455e-01 2.026465162634849548e-02 -1.505616158246994019e-01 1.516368538141250610e-01 7.534120231866836548e-02 -3.344759643077850342e-01 2.184195220470428467e-01 1.907152831554412842e-01 -9.963675588369369507e-02 -2.120759896934032440e-02 2.205239832401275635e-01 2.646239697933197021e-01
1.147022619843482971e-01 -4.916853085160255432e-02 -2.204047702252864838e-02 -2.045967876911163330e-01 1.839832514524459839e-01 -1.144770905375480652e-01 -9.781577438116073608e-02 1.428505182266235352e-01 -9.501627832651138306e-02 -9.625959396362304688e-02 4.481680691242218018e-01 4.472808837890625000e-01 -6.642609089612960815e-02 2.737878859043121338e-01 3.374517336487770081e-02 -2.294286191463470459e-01 7.151772826910018921e-02 -4.135210532695055008e-03 2.171784872189164162e-03 -1.456720679998397827e-01 -2.014153897762298584e-01 1.591656357049942017e-01 -2.482525259256362915e-01 3.598141670227050781e-02 9.606421738862991333e-02 -9.412795305252075195e-02 4.850775003433227539e-03 2.964913472533226013e-02 3.616325855255126953e-01 2.358177676796913147e-02 7.257983088493347168e-02 4.492274299263954163e-02
-2.486724406480789185e-01 -4.566922783851623535e-02 1.733184605836868286e-01 -1.755106747150421143e-01 6.548058241605758667e-02 -1.530997753143310547e-01 2.534891664981842041e-02 3.686187788844108582e-02 -2.100965529680252075e-01 -1.354195624589920044e-01 2.258754670619964600e-01 2.614862620830535889e-01 1.457505524158477783e-01 -4.561995342373847961e-02 2.092856168746948242e-01 -2.027234584093093872e-01 6.181509047746658325e-02 -3.917184472084045410e-01 -1.391494125127792358e-01 4.721342585980892181e-03 7.794535905122756958e-02 -1.510866284370422363e-01 -1.218360140919685364e-01 -2.173039689660072327e-02 9.807403385639190674e-02 -3.552677035331726074e-01 -2.979152835905551910e-03 2.206965908408164978e-02 2.437710762023925781e-01 -6.473314017057418823e-02 5.781877785921096802e-02 3.622891604900360107e-01
6.638249754905700684e-02 -2.232736498117446899e-01 -1.009339317679405212e-01 1.174644827842712402e-01 7.850296050310134888e-02 -2.872993052005767822e-02 3.018273711204528809e-01 -1.223483607172966003e-01 -2.880959212779998779e-01 -1.854823231697082520e-01 2.009275853633880615e-01 1.334647983312606812e-01 -1.082725077867507935e-01 -2.265164107084274292e-01 -6.890544295310974121e-02 -2.626004517078399658e-01 -4.981134086847305298e-03 4.840897768735885620e-02 -4.128189757466316223e-02 -2.352491319179534912e-01 7.292275875806808472e-02 1.884668320417404175e-01 -2.744416296482086182e-01 3.496500477194786072e-02 1.006736978888511658e-01 -2.816458046436309814e-01 2.397127598524093628e-01 -1.890874952077865601e-01 5.083424225449562073e-02 1.186229661107063293e-01 1.912242919206619263e-01 2.892778515815734863e-01
-8.504659682512283325e-02 3.046456575393676758e-01 1.433880180120468140e-01 3.593038767576217651e-02 2.187194824218750000e-01 -3.498238921165466309e-01 1.129399333149194717e-02 -1.795262843370437622e-01 1.087491121143102646e-02 -8.153266459703445435e-02 3.985042572021484375e-01 2.741900384426116943e-01 -1.008700802922248840e-01 -1.771336048841476440e-01 -3.917392343282699585e-02 7.095164060592651367e-02 1.408352553844451904e-01 -5.509467422962188721e-02 6.024807225912809372e-03 -1.663561016321182251e-01 -1.083913296461105347e-01 2.112009078264236450e-01 -2.154136300086975098e-01 1.886833272874355316e-02 2.400109618902206421e-01 -1.065752282738685608e-02 1.193402931094169617e-01 -3.033422827720642090e-01 -1.810981519520282745e-02 -1.531058698892593384e-01 1.988466382026672363e-01 -7.538077980279922485e-02
1.575418561697006226e-01 9.971703588962554932e-02 -1.206000670790672302e-01 2.424220182001590729e-02 3.566664159297943115e-01 -2.249129712581634521e-01 3.571738675236701965e-02 3.102531656622886658e-02 -3.431233465671539307e-01 -1.593911051750183105e-01 2.394310384988784790e-01 1.868806630373001099e-01 -2.754028700292110443e-02 5.520265549421310425e-03 2.930442392826080322e-01 -1.873495578765869141e-01 -2.464319169521331787e-01 -2.839865395799279213e-03 -5.033859983086585999e-02 -7.037670910358428955e-02 -1.487902402877807617e-01 3.526420593261718750e-01 -1.691859029233455658e-02 -4.563834145665168762e-02 -1.254868507385253906e-01 7.874968647956848145e-02 -2.477678060531616211e-01 -8.396311104297637939e-02 8.465294539928436279e-02 1.967793554067611694e-01 7.894857972860336304e-02 2.309101521968841553e-01
-1.704964786767959595e-01 1.632496416568756104e-01 7.062619179487228394e-02 -3.367953300476074219e-01 2.445209473371505737e-01 -2.456907033920288086e-01 2.146041989326477051e-01 1.635832339525222778e-01 3.640304505825042725e-02 2.553210034966468811e-02 2.243837416172027588e-01 4.270157217979431152e-01 2.713872492313385010e-02 -7.000025361776351929e-02 -3.541521131992340088e-01 -1.976939588785171509e-01 -1.797651946544647217e-01 1.521801054477691650e-01 -3.537589684128761292e-02 1.475303918123245239e-01 -5.717188119888305664e-02 -1.861384883522987366e-02 -9.945200383663177490e-02 5.893328785896301270e-02 2.636477909982204437e-02 -1.505615655332803726e-02 1.162845119833946228e-01 4.642686620354652405e-02 2.069252133369445801e-01 6.257087737321853638e-02 1.215904355049133301e-01 2.334419935941696167e-01
-3.463116288185119629e-01 -5.505674704909324646e-02 2.943635545670986176e-02 -2.037698328495025635e-01 -2.315992955118417740e-03 -3.862525150179862976e-02 8.881171047687530518e-02 8.386354148387908936e-02 -2.682150006294250488e-01 4.424127563834190369e-02 1.201936453580856323e-01 2.477397918701171875e-01 1.212365105748176575e-01 1.214665826410055161e-02 1.306111216545104980e-01 1.582598686218261719e-02 -1.179312691092491150e-01 -2.800555229187011719e-01 -1.812051832675933838e-01 4.848421737551689148e-02 -2.902240492403507233e-02 -1.790545322000980377e-02 -2.316255569458007812e-01 -2.857739292085170746e-02 3.617657721042633057e-02 -5.428386330604553223e-01 -3.014707565307617188e-02 -4.145983606576919556e-03 2.267301082611083984e-01 -1.151868328452110291e-01 1.489973217248916626e-01 2.634742558002471924e-01
-1.095611006021499634e-01 -2.223913744091987610e-02 1.440586447715759277e-01 7.884269952774047852e-02 4.440284147858619690e-02 -1.014653444290161133e-01 5.950772203505039215e-03 2.157325446605682373e-01 -4.067007303237915039e-01 -1.754944622516632080e-01 2.336589843034744263e-01 2.767196595668792725e-01 1.257550865411758423e-01 -2.044377624988555908e-01 9.487615525722503662e-02 -1.837502270936965942e-01 -2.864019572734832764e-01 -8.844650001265108585e-04 1.886317729949951172e-01 -9.406276047229766846e-03 -2.106760591268539429e-01 -9.553249180316925049e-02 1.306741125881671906e-02 2.499381303787231445e-01 3.515184223651885986e-01 -1.863381266593933105e-01 -2.129978127777576447e-02 -2.196073979139328003e-01 -6.425451487302780151e-02 -1.238474994897842407e-01 8.143003284931182861e-02 8.382912725210189819e-02
-2.917311191558837891e-01 -1.444417238235473633e-01 -5.571460817009210587e-03 -2.830035984516143799e-01 7.780417799949645996e-02 -1.417215764522552490e-01 2.103333622217178345e-01 8.320422470569610596e-02 -1.070035025477409363e-01 -1.337589323520660400e-01 3.904895484447479248e-01 2.606394700706005096e-02 -1.179297640919685364e-01 -2.894755452871322632e-02 -6.383900996297597885e-03 -1.673545986413955688e-01 -1.229997575283050537e-01 -3.805847764015197754e-01 -1.287856698036193848e-01 -2.946265600621700287e-02 -7.193297147750854492e-02 -1.243069916963577271e-01 -8.851663768291473389e-02 4.861717298626899719e-02 1.809626072645187378e-02 -2.318538129329681396e-01 -7.982954382896423340e-02 1.849054247140884399e-01 3.164570033550262451e-01 -2.974920906126499176e-02 2.030706852674484253e-01 2.571814656257629395e-01
2.778150327503681183e-02 -2.516202256083488464e-02 2.282581627368927002e-01 -1.150789260864257812e-01 -3.530678898096084595e-02 6.091514602303504944e-02 6.837578117847442627e-02 2.714424729347229004e-01 -1.968665868043899536e-01 -1.070115566253662109e-01 2.100146710872650146e-01 6.749544292688369751e-02 -2.559860609471797943e-02 -1.881863176822662354e-01 8.276684582233428955e-02 -1.379792671650648117e-02 5.828304961323738098e-02 -1.102248504757881165e-01 3.121184371411800385e-02 3.513535019010305405e-03 -4.205313697457313538e-02 2.963526248931884766e-01 -2.256757467985153198e-01 2.268470525741577148e-01 2.033331692218780518e-01 -5.500970482826232910e-01 -1.546037290245294571e-02 -8.759875595569610596e-02 7.800967246294021606e-02 1.499251127243041992e-01 3.134711459279060364e-02 3.435578644275665283e-01
1.881666630506515503e-01 -9.968598932027816772e-02 -2.908105254173278809e-01 1.312137488275766373e-02 -2.665614150464534760e-02 5.913331732153892517e-02 2.015686035156250000e-01 1.610106229782104492e-01 -2.426920831203460693e-01 -2.215331047773361206e-01 1.334074605256319046e-02 1.887382715940475464e-01 -2.280737161636352539e-01 -1.215842887759208679e-01 6.447245925664901733e-02 -2.782110571861267090e-01 -2.431551367044448853e-01 -2.690063789486885071e-03 2.209065482020378113e-02 4.656802862882614136e-02 7.377371191978454590e-02 2.239270508289337158e-01 -2.896605730056762695e-01 3.019891493022441864e-02 1.823118925094604492e-01 -3.915408849716186523e-01 -3.006099723279476166e-02 -1.252189725637435913e-01 -7.901781052350997925e-02 -1.389496624469757080e-01 1.420916169881820679e-01 2.365610003471374512e-01
-8.645512163639068604e-02 1.116660013794898987e-01 1.628296822309494019e-01 -1.770844608545303345e-01 4.652733504772186279e-01 -6.713698059320449829e-02 -1.072670072317123413e-01 1.254654079675674438e-01 -5.943768844008445740e-02 -2.230033427476882935e-01 2.249686121940612793e-01 3.941943123936653137e-02 6.840833276510238647e-02 7.720830291509628296e-02 2.832927703857421875e-01 -1.578068584203720093e-01 2.846280932426452637e-01 -1.684687733650207520e-01 -1.877155303955078125e-01 1.511716395616531372e-01 -1.269281096756458282e-02 2.948116660118103027e-01 -8.567032217979431152e-02 1.350880563259124756e-01 -1.546747684478759766e-01 -4.806642234325408936e-02 1.131067648530006409e-01 -2.677835822105407715e-01 4.576287046074867249e-02 -1.284496486186981201e-01 -1.731948405504226685e-01 -1.151025965809822083e-01
-1.047839671373367310e-01 9.425204992294311523e-02 7.565932720899581909e-02 1.982158571481704712e-01 2.054730504751205444e-01 -4.133097827434539795e-02 -2.132449895143508911e-01 1.356797516345977783e-01 -1.525632664561271667e-02 -2.175477594137191772e-01 1.669721454381942749e-01 2.870101928710937500e-01 -6.757718510925769806e-04 -9.968738257884979248e-02 1.337486207485198975e-01 -2.242830395698547363e-01 2.242550104856491089e-01 -1.284119039773941040e-01 -1.700130999088287354e-01 2.846435643732547760e-02 2.140617370605468750e-01 3.018676042556762695e-01 -3.073317110538482666e-01 2.486324310302734375e-01 -2.949216403067111969e-02 -8.142564445734024048e-02 1.602249592542648315e-01 -2.379497885704040527e-01 1.340902149677276611e-01 -2.461544871330261230e-01 1.221174523234367371e-01 -1.355733275413513184e-01
6.076026707887649536e-02 1.051761731505393982e-01 1.544009521603584290e-02 -1.856523603200912476e-01 5.344057679176330566e-01 2.814356237649917603e-02 3.114622086286544800e-02 4.483685269951820374e-02 -2.115207165479660034e-01 1.128126084804534912e-01 2.089384794235229492e-01 2.163907736539840698e-01 -5.430749058723449707e-02 4.830583184957504272e-02 2.773935161530971527e-02 -2.217546403408050537e-01 -2.577999047935009003e-02 2.001522928476333618e-01 -2.016786038875579834e-01 2.210456430912017822e-01 6.883053481578826904e-02 2.828395068645477295e-01 -1.060785427689552307e-01 -6.210706755518913269e-02 -3.067145124077796936e-02 1.115656718611717224e-01 -1.154156029224395752e-01 -1.239460408687591553e-01 1.096116453409194946e-01 -2.249425649642944336e-01 2.008033096790313721e-01 2.879062592983245850e-01
-4.312955215573310852e-02 7.360945921391248703e-03 -3.007689714431762695e-01 -7.820899784564971924e-02 1.611269414424896240e-01 7.006926834583282471e-02 -4.892420023679733276e-02 1.395644694566726685e-01 -1.735427081584930420e-01 1.027299836277961731e-01 1.522163599729537964e-01 2.801666855812072754e-01 8.100305497646331787e-02 -2.514519095420837402e-01 2.126945406198501587e-01 8.975058048963546753e-02 2.086735889315605164e-02 -5.987431108951568604e-02 3.867677599191665649e-02 2.051849216222763062e-01 1.071299463510513306e-01 -1.819595545530319214e-01 -1.565640270709991455e-01 3.632797300815582275e-01 6.088357791304588318e-02 2.115306258201599121e-01 -1.117742038331925869e-03 -2.572485208511352539e-01 6.353945471346378326e-03 -2.543015778064727783e-01 7.449908554553985596e-02 3.869998157024383545e-01
-1.081613451242446899e-02 2.247304022312164307e-01 2.010733336210250854e-01 -2.297436296939849854e-01 3.889539837837219238e-01 5.894196778535842896e-02 1.248864009976387024e-01 1.784663945436477661e-01 -2.629500031471252441e-01 4.321019630879163742e-03 7.183695584535598755e-02 1.561737656593322754e-01 -2.178675532341003418e-01 -1.252958923578262329e-01 3.038966059684753418e-01 3.888648375868797302e-02 1.861533522605895996e-01 -2.968530170619487762e-02 -2.376727461814880371e-01 1.013603806495666504e-01 -2.355993539094924927e-01 1.625751107931137085e-01 9.710428863763809204e-02 6.487615406513214111e-02 2.082765400409698486e-01 3.946596756577491760e-02 2.276942729949951172e-01 -1.944528222084045410e-01 2.519767545163631439e-02 -1.956129968166351318e-01 1.159948185086250305e-01 1.157489344477653503e-01
-2.927825152873992920e-01 -4.077498614788055420e-02 -2.286626026034355164e-03 -5.568940937519073486e-02 2.578368782997131348e-01 7.475169003009796143e-02 2.818103134632110596e-01 4.095938801765441895e-01 -2.652311325073242188e-01 -2.729474902153015137e-01 2.365121096372604370e-01 1.228742487728595734e-02 -2.376119047403335571e-02 -1.349367350339889526e-01 3.176783770322799683e-02 -1.769990026950836182e-01 -7.918209768831729889e-03 -4.808062314987182617e-02 4.351336881518363953e-02 1.061403900384902954e-01 -3.777580857276916504e-01 1.502144187688827515e-01 7.179068773984909058e-02 -1.311666518449783325e-01 1.262412369251251221e-01 -1.682135462760925293e-01 -7.248059660196304321e-02 -1.846063137054443359e-01 7.236620783805847168e-02 -1.366844624280929565e-01 1.312011480331420898e-01 1.017524152994155884e-01
-1.738290786743164062e-01 -1.445345301181077957e-02 -3.811703296378254890e-03 6.152286380529403687e-02 -3.580673038959503174e-02 1.255924403667449951e-01 6.757123861461877823e-03 2.370994836091995239e-01 -5.828378349542617798e-02 1.642376556992530823e-02 3.593756258487701416e-01 4.490890204906463623e-01 -2.801247239112854004e-01 -1.863589882850646973e-01 1.268583834171295166e-01 1.890918239951133728e-02 1.345356181263923645e-02 -1.920659393072128296e-01 -1.344525814056396484e-01 3.616636618971824646e-03 -2.008659839630126953e-01 -9.390342235565185547e-02 2.019022032618522644e-02 1.852873563766479492e-01 -9.705682843923568726e-02 -1.373115330934524536e-01 -1.806562840938568115e-01 -1.708530336618423462e-01 -1.956208422780036926e-02 1.747056841850280762e-03 7.305296510457992554e-02 4.397951662540435791e-01
-2.448387071490287781e-02 2.280768603086471558e-01 3.465013112872838974e-03 -1.517614871263504028e-01 1.063689962029457092e-01 -8.718028664588928223e-02 8.329954743385314941e-02 2.578746378421783447e-01 2.775839865207672119e-01 -9.987303614616394043e-02 1.281854137778282166e-02 3.158908784389495850e-01 -1.161466240882873535e-01 -6.561247259378433228e-02 2.165849059820175171e-01 9.619592875242233276e-02 -7.257289439439773560e-02 -1.731240898370742798e-01 -1.427254229784011841e-01 4.005193337798118591e-02 1.692323386669158936e-01 -1.340472605079412460e-02 -4.757193922996520996e-01 1.702218651771545410e-01 -2.419786527752876282e-02 1.557618379592895508e-01 -6.100486218929290771e-02 -2.952205538749694824e-01 -2.453187108039855957e-01 -5.811087787151336670e-02 6.534245610237121582e-02 2.148936837911605835e-01
2.165045589208602905e-02 1.157772839069366455e-01 -3.200919926166534424e-02 -2.744961380958557129e-01 1.601610034704208374e-01 1.211276724934577942e-01 -7.018977403640747070e-02 2.551320791244506836e-01 -3.299252986907958984e-01 -2.370316348969936371e-02 4.852952435612678528e-02 -2.850426174700260162e-02 8.391178399324417114e-02 4.432808607816696167e-03 -2.570836544036865234e-01 -9.007139503955841064e-02 4.510777443647384644e-02 -3.159729540348052979e-01 -1.702481210231781006e-01 -9.592892974615097046e-02 8.074528537690639496e-03 1.008185371756553650e-01 -3.001783788204193115e-01 2.927131652832031250e-01 -8.366800844669342041e-03 2.839036881923675537e-01 -5.701712518930435181e-02 -1.758893430233001709e-01 -1.829205900430679321e-01 -1.888241060078144073e-02 2.977768182754516602e-01 2.052828818559646606e-01
-8.846437186002731323e-02 1.895412504673004150e-01 5.359702929854393005e-02 8.349985629320144653e-02 -2.979880012571811676e-02 2.063754498958587646e-01 1.706262826919555664e-01 6.336057186126708984e-02 -1.709521114826202393e-01 -1.405529826879501343e-01 2.829263806343078613e-01 3.128152489662170410e-01 -1.697711795568466187e-01 1.459900569170713425e-02 4.835129901766777039e-02 2.259212359786033630e-02 -1.032785396091639996e-03 -4.261007010936737061e-01 -2.065193653106689453e-01 -3.910655528306961060e-02 -3.520374894142150879e-01 6.062278524041175842e-02 -2.357042282819747925e-01 2.673895955085754395e-01 1.532114446163177490e-01 -1.272162050008773804e-01 -9.890007972717285156e-02 5.498748645186424255e-02 1.931450217962265015e-01 4.565874114632606506e-02 1.448083966970443726e-01 1.334511637687683105e-01
1.651375293731689453e-01 4.061142727732658386e-02 -5.961097776889801025e-02 -1.862638294696807861e-01 5.737422779202461243e-02 -1.488728821277618408e-01 -4.472501575946807861e-02 2.618559002876281738e-01 -1.049201786518096924e-01 -2.179588824510574341e-01 2.659918069839477539e-01 1.886202692985534668e-01 -1.652000658214092255e-02 -2.694203257560729980e-01 4.913592338562011719e-02 1.866994053125381470e-02 -3.828063309192657471e-01 1.826436072587966919e-02 1.004340946674346924e-01 -2.262580767273902893e-02 1.437891721725463867e-01 2.554235160350799561e-01 -1.644651889801025391e-01 1.997004300355911255e-01 2.497653365135192871e-01 -3.754676878452301025e-01 -1.483001857995986938e-01 -1.457573007792234421e-02 2.055025547742843628e-01 7.215894013643264771e-02 1.026778221130371094e-01 4.977988824248313904e-02
-6.503241509199142456e-02 1.961116492748260498e-01 2.618886530399322510e-01 -2.963056266307830811e-01 2.190338969230651855e-01 2.145468443632125854e-01 3.370500802993774414e-01 2.801711857318878174e-01 -1.505971997976303101e-01 3.999250940978527069e-03 2.731516957283020020e-01 2.012203931808471680e-01 1.210912168025970459e-01 1.075947210192680359e-01 2.642236053943634033e-01 -2.575360052287578583e-02 2.268418520689010620e-01 -3.232128545641899109e-02 -1.337314695119857788e-01 1.479727216064929962e-02 -3.156893327832221985e-02 2.764283716678619385e-01 -2.424659952521324158e-02 2.712953090667724609e-01 7.713089883327484131e-02 -7.830680161714553833e-02 -2.215049229562282562e-02 -5.608582496643066406e-02 -1.257910430431365967e-01 -1.446159631013870239e-01 5.008099600672721863e-02 5.606859177350997925e-02
-2.380405738949775696e-02 1.663836650550365448e-03 -1.413950622081756592e-01 -1.485320776700973511e-01 2.375281602144241333e-01 -1.819728165864944458e-01 6.641494482755661011e-02 6.665212661027908325e-02 -8.459085971117019653e-02 -9.639806300401687622e-02 -3.220708342269062996e-03 1.648362874984741211e-01 2.783650457859039307e-01 -4.861155897378921509e-02 -7.912968844175338745e-02 -3.942415490746498108e-02 1.358392997644841671e-03 -3.097912669181823730e-01 -2.659233845770359039e-02 -3.028400838375091553e-01 -1.606744900345802307e-02 -9.078039973974227905e-02 -1.919332295656204224e-01 1.723641604185104370e-01 -2.968399822711944580e-01 -4.961956758052110672e-03 1.338488422334194183e-02 -1.990545839071273804e-01 -1.188206523656845093e-01 -4.362432658672332764e-01 2.577857673168182373e-01 2.558013200759887695e-01
1.509272754192352295e-01 -2.075300179421901703e-02 -3.191800415515899658e-01 -1.612322330474853516e-01 1.636276841163635254e-01 -2.077849954366683960e-01 1.494637727737426758e-01 1.319510340690612793e-01 -9.940578043460845947e-02 -5.535538122057914734e-02 1.664746850728988647e-01 2.133108228445053101e-01 2.052984088659286499e-01 -2.165561914443969727e-01 5.018978845328092575e-03 2.457800954580307007e-01 3.364890441298484802e-02 -1.961337476968765259e-01 -1.428609341382980347e-01 2.229601144790649414e-01 1.315751969814300537e-01 -7.128415256738662720e-02 -2.093942463397979736e-01 1.298161447048187256e-01 -1.593006961047649384e-02 1.648175120353698730e-01 4.018271341919898987e-02 -1.431890428066253662e-01 -5.702528357505798340e-02 -7.112258672714233398e-02 1.662818132899701595e-03 5.029107928276062012e-01
-1.480512768030166626e-01 1.117183938622474670e-01 2.287578955292701721e-02 -3.731390535831451416e-01 1.962945461273193359e-01 -5.639965832233428955e-02 -1.186658143997192383e-01 3.263476118445396423e-02 -1.951535344123840332e-01 8.995704352855682373e-02 3.931190669536590576e-01 7.248423248529434204e-02 2.465398050844669342e-03 -1.673507392406463623e-01 3.523368015885353088e-02 -5.088164284825325012e-02 -8.567540347576141357e-02 1.109895259141921997e-01 -1.211162842810153961e-02 1.523221880197525024e-01 -1.714496612548828125e-01 1.947208344936370850e-01 -3.562012910842895508e-01 3.454774618148803711e-01 -1.926669627428054810e-01 -4.496425390243530273e-02 -1.554282456636428833e-01 -2.318859249353408813e-01 -1.084815114736557007e-01 1.182079613208770752e-01 1.686214953660964966e-01 -5.804622545838356018e-02
2.006324678659439087e-01 3.593890741467475891e-02 1.426290273666381836e-01 -9.729244560003280640e-02 3.238880336284637451e-01 -1.849942803382873535e-01 -1.497713625431060791e-01 3.790978193283081055e-01 -2.270649671554565430e-01 -5.721346288919448853e-02 3.911803364753723145e-01 9.696156531572341919e-02 -2.269003093242645264e-01 -2.237535454332828522e-02 4.991942550987005234e-03 -5.680491775274276733e-02 9.704118967056274414e-02 -2.091884054243564606e-02 -6.214566063135862350e-03 -6.584938615560531616e-02 -8.808420598506927490e-02 2.525673210620880127e-01 -1.917900294065475464e-01 1.622964292764663696e-01 -1.258691959083080292e-02 -2.600678503513336182e-01 6.979389488697052002e-02 2.216577380895614624e-01 1.781859546899795532e-01 8.551262319087982178e-02 7.925470173358917236e-02 1.866510808467864990e-01
1.927583664655685425e-01 -2.308812886476516724e-01 1.506638675928115845e-01 -8.803430944681167603e-02 3.431341648101806641e-01 -1.062496975064277649e-01 -1.269020736217498779e-01 1.369460523128509521e-01 -8.135326951742172241e-02 -2.858249545097351074e-01 3.257348835468292236e-01 2.983479201793670654e-01 -3.829643875360488892e-02 1.380276679992675781e-01 4.401993006467819214e-02 -2.441887408494949341e-01 -7.641826290637254715e-03 4.300829768180847168e-02 -1.808815896511077881e-01 1.319268997758626938e-02 2.438800595700740814e-02 4.509186372160911560e-02 -1.170831397175788879e-01 4.065329730510711670e-01 -8.782257884740829468e-02 -4.062856081873178482e-03 5.284531414508819580e-02 1.687874495983123779e-01 1.629206091165542603e-01 -1.065877005457878113e-01 2.093238979578018188e-01 1.120239421725273132e-01
1.827923059463500977e-01 -1.095898002386093140e-01 -2.510866820812225342e-01 -2.477578073740005493e-01 7.640942186117172241e-02 -1.944991499185562134e-01 2.378772795200347900e-01 4.570789169520139694e-04 -1.849003583192825317e-01 -2.496126592159271240e-01 1.923912763595581055e-01 1.610935926437377930e-01 -2.947321832180023193e-01 -1.334855109453201294e-01 -4.100328683853149414e-02 -1.048616692423820496e-01 -1.820508390665054321e-01 2.713618613779544830e-02 4.094469547271728516e-02 -5.133579298853874207e-02 2.332287281751632690e-01 2.083014845848083496e-01 -1.541204154491424561e-01 1.173646822571754456e-01 1.767220944166183472e-01 -3.058756887912750244e-01 -6.967470794916152954e-02 -1.742088347673416138e-01 1.385377198457717896e-01 -4.412500187754631042e-02 9.784024208784103394e-02 2.980969548225402832e-01
2.237063348293304443e-01 -2.308246791362762451e-01 1.936771273612976074e-01 -2.464333176612854004e-01 3.237003087997436523e-01 -1.702376455068588257e-01 8.765889704227447510e-02 2.419561892747879028e-01 5.502008274197578430e-02 -1.366697065532207489e-02 2.996310293674468994e-01 4.621855020523071289e-01 4.276922717690467834e-02 -1.003243178129196167e-01 -1.791538447141647339e-01 -1.525215804576873779e-03 -1.052498444914817810e-01 -1.144649609923362732e-01 1.035720407962799072e-01 1.353533715009689331e-01 -1.723652929067611694e-01 2.395799905061721802e-01 -9.584553539752960205e-02 1.375833600759506226e-01 1.178805977106094360e-01 -1.460475176572799683e-01 -1.528142243623733521e-01 7.500594854354858398e-02 -1.008758395910263062e-01 2.664854982867836952e-03 -6.952595710754394531e-02 -1.314101275056600571e-02
-6.276005506515502930e-02 -2.291207946836948395e-02 1.690384447574615479e-01 -2.531726956367492676e-01 3.177775740623474121e-01 -2.595924437046051025e-01 2.810410857200622559e-01 6.730394810438156128e-02 -9.403655678033828735e-02 -2.233412563800811768e-01 1.458993405103683472e-01 4.543188214302062988e-01 -1.797474622726440430e-01 -3.770851716399192810e-02 -3.951264917850494385e-02 -1.793218851089477539e-01 -3.731696866452693939e-03 1.925609707832336426e-01 -8.754693716764450073e-02 1.092677488923072815e-01 -2.681443095207214355e-02 1.687369793653488159e-01 -4.912409558892250061e-02 -5.244047194719314575e-02 1.429099142551422119e-01 -1.345833688974380493e-01 -1.543906144797801971e-02 -4.664322113967500627e-05 3.676068782806396484e-01 -1.708076149225234985e-01 9.701072238385677338e-03 5.371852964162826538e-02
5.813664570450782776e-02 6.507021188735961914e-02 6.676341593265533447e-02 -2.315256148576736450e-01 5.450490117073059082e-01 -7.876397669315338135e-02 -1.302202939987182617e-01 1.096670553088188171e-01 -1.717000454664230347e-01 -5.176692456007003784e-02 4.267796874046325684e-02 3.081546425819396973e-01 1.083758622407913208e-01 -4.903098195791244507e-02 -2.479422390460968018e-01 -6.236390396952629089e-02 7.890944182872772217e-02 -3.779186904430389404e-01 -2.261851727962493896e-01 8.718851953744888306e-02 -7.397176325321197510e-02 -6.065429653972387314e-03 -2.501009702682495117e-01 1.477428674697875977e-01 1.702483743429183960e-03 4.649139195680618286e-02 4.788710549473762512e-02 -1.055747270584106445e-01 1.447146385908126831e-01 9.627096354961395264e-02 -2.124522626399993896e-01 -7.039085775613784790e-02
1.609731838107109070e-02 2.470819950103759766e-01 -3.313147649168968201e-02 -1.534916460514068604e-01 2.526880204677581787e-01 -1.109775528311729431e-01 -3.864761814475059509e-02 1.376566588878631592e-01 -7.466100156307220459e-02 -1.603213101625442505e-01 2.599406242370605469e-01 1.506974399089813232e-01 -9.741368144750595093e-02 -4.122686982154846191e-01 1.399096697568893433e-01 -2.633796632289886475e-01 -8.369985967874526978e-02 -2.320388406515121460e-01 1.234201714396476746e-01 -1.679342091083526611e-01 -1.443053036928176880e-01 -1.527499556541442871e-01 -1.605569422245025635e-01 2.097658812999725342e-01 2.282592505216598511e-01 1.200552880764007568e-01 -1.291434653103351593e-02 2.795540392398834229e-01 3.811951354146003723e-02 6.680619716644287109e-02 2.335206270217895508e-01 -6.300386786460876465e-02
-1.913464963436126709e-01 1.691316217184066772e-01 2.863978743553161621e-01 -2.678636908531188965e-01 3.499759733676910400e-01 -1.191604807972908020e-01 1.206133216619491577e-01 -2.679946273565292358e-02 1.698688715696334839e-01 2.155249938368797302e-02 2.463833838701248169e-01 1.905289441347122192e-01 -9.605615586042404175e-02 2.801665849983692169e-02 -2.841579318046569824e-01 -2.126076668500900269e-01 -7.428736239671707153e-02 2.526648640632629395e-01 5.684719420969486237e-03 -5.428083613514900208e-02 -1.707689017057418823e-01 2.939999401569366455e-01 -2.856164872646331787e-01 6.489689461886882782e-03 -1.139077940024435520e-03 -2.295170277357101440e-01 2.305698208510875702e-02 -3.871917724609375000e-02 -5.153033416718244553e-03 2.282676845788955688e-02 7.417400181293487549e-02 1.909430325031280518e-01
-1.666330993175506592e-01 5.910925194621086121e-02 -1.905344128608703613e-01 -1.504017263650894165e-01 9.407008439302444458e-02 -4.858370125293731689e-02 -4.540605470538139343e-02 2.434945106506347656e-01 -4.002097994089126587e-02 -2.430137246847152710e-02 9.528957307338714600e-02 3.474080264568328857e-01 -1.149219274520874023e-02 -5.742881819605827332e-02 2.550604939460754395e-01 -1.094347089529037476e-01 1.974606662988662720e-01 -2.008831501007080078e-01 2.412204146385192871e-01 -1.265148352831602097e-02 -8.425140380859375000e-02 2.604618668556213379e-01 -4.166296124458312988e-01 1.260603219270706177e-01 2.378889918327331543e-01 2.246067523956298828e-01 1.714273095130920410e-01 -2.029104083776473999e-01 5.933756381273269653e-02 1.663419753313064575e-01 1.378492079675197601e-02 1.172426566481590271e-01
-1.410475373268127441e-01 -1.697966158390045166e-01 6.058851629495620728e-02 -1.135530471801757812e-01 2.239065915346145630e-01 5.322507023811340332e-02 1.438326090574264526e-01 1.607831716537475586e-01 -2.728257775306701660e-01 -3.758473098278045654e-01 2.293602377176284790e-01 -2.185506373643875122e-02 5.630384013056755066e-02 -1.654556989669799805e-01 7.973726838827133179e-02 -2.453468739986419678e-01 -1.622754484415054321e-01 -5.847728252410888672e-02 9.482155553996562958e-03 1.130556017160415649e-01 -3.824882507324218750e-01 6.200480833649635315e-02 8.098985999822616577e-02 1.506578326225280762e-01 2.085102200508117676e-01 -2.248481065034866333e-01 8.804487064480781555e-03 -3.302756547927856445e-01 -2.016950026154518127e-02 -2.053565531969070435e-01 3.603587672114372253e-02 1.525886170566082001e-02
-4.139773547649383545e-02 4.332346841692924500e-02 8.368434011936187744e-02 -5.152801424264907837e-02 4.018463194370269775e-01 -2.922034263610839844e-01 -1.217135135084390640e-02 -1.861526072025299072e-01 -3.062467277050018311e-01 8.701723814010620117e-02 -1.073574647307395935e-01 1.082997769117355347e-01 6.331142783164978027e-02 -2.257029116153717041e-01 -1.364401634782552719e-02 3.783469274640083313e-02 2.163443118333816528e-01 -1.563915908336639404e-01 -1.192591860890388489e-01 -9.412420913577079773e-03 -3.097211420536041260e-01 6.615126878023147583e-02 -2.522373795509338379e-01 1.088303178548812866e-01 2.251114696264266968e-01 -1.647266596555709839e-01 1.520682126283645630e-01 -2.556282579898834229e-01 -1.331566125154495239e-01 3.165213391184806824e-02 1.187399476766586304e-01 2.518887817859649658e-01
-2.044955641031265259e-01 4.124630987644195557e-02 -1.546412855386734009e-01 -1.963898986577987671e-01 2.278598695993423462e-01 -1.360904872417449951e-01 5.728734657168388367e-02 1.534496545791625977e-01 -1.614213585853576660e-01 5.446730554103851318e-02 1.799077242612838745e-01 -7.076297700405120850e-02 1.327941473573446274e-02 -6.420792639255523682e-02 3.667945042252540588e-02 -1.125096306204795837e-01 -3.407183289527893066e-02 4.405143111944198608e-02 -1.642038673162460327e-01 -1.656236350536346436e-01 9.197744727134704590e-02 2.021909654140472412e-01 -4.856646955013275146e-01 2.932124435901641846e-01 -1.415023952722549438e-01 2.181592434644699097e-01 -4.444176703691482544e-02 -2.610546350479125977e-01 -1.660686433315277100e-01 7.702453434467315674e-02 2.403493672609329224e-01 2.330812215805053711e-01
1.150026470422744751e-01 1.220170333981513977e-01 -1.540330331772565842e-02 2.921841479837894440e-02 3.583171963691711426e-01 -1.629095077514648438e-01 1.826182901859283447e-01 -1.975838281214237213e-02 -1.140081137418746948e-01 1.601444780826568604e-01 2.040219604969024658e-01 2.903929948806762695e-01 1.699310243129730225e-01 2.325974851846694946e-01 -9.792202711105346680e-02 -3.347162008285522461e-01 2.538221478462219238e-01 -2.722860276699066162e-01 4.967131838202476501e-02 6.907320022583007812e-02 -1.493890434503555298e-01 4.669773206114768982e-02 -1.004551425576210022e-01 8.648082613945007324e-02 1.351235806941986084e-01 -2.452021092176437378e-01 1.228071935474872589e-02 -1.224263831973075867e-01 3.075256012380123138e-02 -1.753813475370407104e-01 -1.215485408902168274e-01 2.916406691074371338e-01
2.205080725252628326e-02 2.029383480548858643e-01 1.588704288005828857e-01 -2.843063473701477051e-01 3.709576325491070747e-03 2.326927483081817627e-01 2.852934300899505615e-01 9.524875134229660034e-02 -1.431787312030792236e-01 -1.695082038640975952e-01 5.891801416873931885e-02 1.466420739889144897e-01 -2.055893987417221069e-01 -1.397932767868041992e-01 -4.542632400989532471e-02 -1.465274542570114136e-01 -1.016480401158332825e-01 3.323453664779663086e-02 -1.283667981624603271e-01 1.552403420209884644e-01 2.052977830171585083e-01 7.047581672668457031e-02 -4.576852023601531982e-01 -4.067242518067359924e-02 4.640835337340831757e-03 -1.542685627937316895e-01 -8.777555823326110840e-02 4.469235241413116455e-02 -4.820840060710906982e-02 -4.142439365386962891e-01 2.532131038606166840e-02 1.724535226821899414e-01
2.724744677543640137e-01 -1.959201544523239136e-01 1.344860196113586426e-01 -2.439729720354080200e-01 3.433637619018554688e-01 -1.343662440776824951e-01 -1.071615070104598999e-01 3.208362758159637451e-01 -1.593867093324661255e-01 -7.820284366607666016e-02 3.025635182857513428e-01 2.663902044296264648e-01 -1.181041449308395386e-01 -2.451091706752777100e-01 6.481241434812545776e-02 -2.391364276409149170e-01 -6.283275783061981201e-02 1.410239040851593018e-01 -1.032227724790573120e-01 -1.642591506242752075e-01 6.865902990102767944e-02 8.571125566959381104e-02 -1.215648278594017029e-01 1.387269347906112671e-01 4.044731706380844116e-02 -2.441094368696212769e-01 -1.418199092149734497e-01 1.123650446534156799e-01 1.222521737217903137e-01 1.525555178523063660e-02 8.042608946561813354e-02 8.235698938369750977e-02
9.969362616539001465e-02 1.990264356136322021e-01 1.443307548761367798e-01 -3.180625736713409424e-01 -3.101333230733871460e-02 -1.813752762973308563e-02 1.196964830160140991e-01 -1.004099845886230469e-01 -1.674026101827621460e-01 -5.802805349230766296e-02 3.520959913730621338e-01 2.908552885055541992e-01 -2.148722857236862183e-01 5.656633153557777405e-02 8.557983674108982086e-03 4.728619754314422607e-02 7.159972190856933594e-02 -2.950472235679626465e-01 -1.116369441151618958e-01 1.231247037649154663e-01 -2.518094778060913086e-01 1.611914783716201782e-01 -1.864175796508789062e-01 -3.657462075352668762e-02 2.206786125898361206e-01 -1.670293882489204407e-02 2.829067111015319824e-01 -1.019295006990432739e-01 -9.721031039953231812e-02 -2.392663061618804932e-01 -2.095080539584159851e-02 2.435015290975570679e-01
2.926343381404876709e-01 -3.377568423748016357e-01 2.882982790470123291e-01 -1.535539478063583374e-01 2.582462728023529053e-01 -1.138126179575920105e-01 7.222003303468227386e-03 2.268094718456268311e-01 -1.169006451964378357e-01 -7.710900623351335526e-03 1.779498904943466187e-01 2.431090921163558960e-01 -1.001835912466049194e-01 -8.386532962322235107e-02 -8.016447722911834717e-02 -1.486191153526306152e-01 -1.319096796214580536e-02 3.991510346531867981e-02 -1.154333800077438354e-01 1.501004248857498169e-01 6.471028923988342285e-02 2.921066880226135254e-01 -1.448186933994293213e-01 3.762965798377990723e-01 9.024009853601455688e-02 -1.027974858880043030e-01 -1.597461551427841187e-01 8.424886316061019897e-02 1.250985078513622284e-02 -7.038997113704681396e-02 1.517242342233657837e-01 2.078649401664733887e-01
-1.294868737459182739e-01 9.702638536691665649e-02 2.900107018649578094e-02 5.551962181925773621e-02 -1.844211854040622711e-02 1.318979859352111816e-01 1.392832249402999878e-01 -6.747990846633911133e-02 -6.516791880130767822e-02 -1.161853745579719543e-01 2.772029042243957520e-01 3.557722866535186768e-01 -2.693844735622406006e-01 -1.349933296442031860e-01 1.008826587349176407e-02 -1.393105536699295044e-01 1.519107669591903687e-01 -2.466320246458053589e-01 -1.387687493115663528e-02 1.709896326065063477e-02 -2.452898323535919189e-01 -2.025727033615112305e-01 -3.836163282394409180e-01 8.361770957708358765e-02 1.003772467374801636e-01 -2.497805207967758179e-01 8.712659776210784912e-02 7.302784919738769531e-02 -2.538693547248840332e-01 -1.603320389986038208e-01 2.093902528285980225e-01 1.939268857240676880e-01
-2.027037441730499268e-01 1.550714671611785889e-01 -1.363903135061264038e-01 -2.468054890632629395e-01 1.654494702816009521e-01 2.581224739551544189e-01 -3.325343132019042969e-02 5.618368387222290039e-01 -8.882669359445571899e-02 -1.133351549506187439e-01 -1.130764558911323547e-01 1.646576374769210815e-01 -1.615393459796905518e-01 -9.929621964693069458e-02 4.071339592337608337e-02 -1.608073562383651733e-01 1.620447635650634766e-01 7.524895668029785156e-02 -4.989473894238471985e-02 7.255425304174423218e-02 -9.426800906658172607e-02 1.304578483104705811e-01 -2.372782379388809204e-01 -1.679223217070102692e-02 1.012455299496650696e-01 -7.959873974323272705e-02 -3.168027102947235107e-01 -1.672530025243759155e-01 -5.704155564308166504e-02 -5.785242095589637756e-02 1.630025543272495270e-02 2.156922966241836548e-01
-8.990122377872467041e-02 1.756666749715805054e-01 -4.407373070716857910e-01 7.559000980108976364e-03 7.794624567031860352e-02 -9.480619430541992188e-02 -5.976315215229988098e-02 3.039916157722473145e-01 -2.470113337039947510e-01 -3.802391514182090759e-02 -7.490166276693344116e-02 1.790480464696884155e-01 -2.550789713859558105e-01 7.198291271924972534e-02 -1.180231794714927673e-01 1.190888416022062302e-02 -1.444825679063796997e-01 -4.459241330623626709e-01 -2.103212773799896240e-01 1.144452393054962158e-01 -9.191548824310302734e-02 6.912226974964141846e-02 -3.408661857247352600e-02 1.629704684019088745e-01 9.914203546941280365e-03 -2.421918511390686035e-01 2.500613220036029816e-02 -9.842718392610549927e-02 6.543415784835815430e-02 5.798500776290893555e-02 9.701848775148391724e-02 2.590950727462768555e-01
4.805108532309532166e-02 1.666492968797683716e-01 -3.183251619338989258e-01 -2.970212101936340332e-01 2.246354222297668457e-01 9.279168210923671722e-03 2.135067060589790344e-02 2.566626369953155518e-01 -9.930942952632904053e-02 -3.470567166805267334e-01 6.504000723361968994e-02 2.103605419397354126e-01 -4.086934402585029602e-02 -8.155244588851928711e-02 1.032125577330589294e-02 5.857649445533752441e-02 -9.599748998880386353e-02 -1.030986830592155457e-01 -1.514014601707458496e-01 -7.026560138911008835e-03 -1.507813334465026855e-01 -7.763419300317764282e-02 -1.198494955897331238e-01 7.900632917881011963e-02 -5.525569990277290344e-02 2.504289150238037109e-01 -3.408223092555999756e-01 -1.857279092073440552e-01 6.672200560569763184e-02 -1.490659266710281372e-01 3.703449070453643799e-01 -2.003787457942962646e-02
-1.529694795608520508e-01 2.808061838150024414e-01 9.978890419006347656e-02 4.184755682945251465e-02 2.198187261819839478e-01 -2.464867979288101196e-01 -2.431465834379196167e-01 -3.374207392334938049e-02 -2.195467948913574219e-01 -5.735262855887413025e-02 1.009536385536193848e-01 3.266886472702026367e-01 2.637112736701965332e-01 -2.520603835582733154e-01 -2.505113482475280762e-01 1.176163256168365479e-01 6.276174634695053101e-02 -2.549159824848175049e-01 -6.445913016796112061e-02 2.020231187343597412e-01 -2.217231541872024536e-01 1.851858347654342651e-01 -1.845530718564987183e-01 7.129085063934326172e-02 -9.712360333651304245e-04 4.466112295631319284e-04 -2.704418599605560303e-01 -6.321830302476882935e-02 6.519642472267150879e-02 -9.026172757148742676e-02 4.695699736475944519e-02 1.019983217120170593e-01
-3.414254784584045410e-01 -6.538863480091094971e-02 -1.765431463718414307e-01 -2.987396717071533203e-01 4.579847678542137146e-02 9.685888886451721191e-03 -2.275028452277183533e-02 1.943544149398803711e-01 -1.460873186588287354e-01 -1.460700780153274536e-01 6.159282848238945007e-02 3.343348503112792969e-01 -1.672147214412689209e-01 1.068931166082620621e-02 -5.757976323366165161e-02 1.175995543599128723e-02 -5.308491736650466919e-02 -2.598230727016925812e-02 -1.923728585243225098e-01 2.952795624732971191e-01 -4.976825043559074402e-02 1.376442164182662964e-01 -6.298690289258956909e-02 -1.133490800857543945e-01 1.278545893728733063e-02 -3.556733727455139160e-01 4.251380264759063721e-02 -2.651135325431823730e-01 -1.788421720266342163e-01 -3.089502751827239990e-01 -1.484722793102264404e-01 1.196256950497627258e-01
-1.414034217596054077e-01 2.722785472869873047e-01 7.449855655431747437e-02 -9.042594581842422485e-02 3.817923367023468018e-01 -5.986230820417404175e-02 2.715958654880523682e-01 2.993921041488647461e-01 -2.172656208276748657e-01 -7.071821391582489014e-02 8.049122989177703857e-03 8.081144094467163086e-02 2.734460532665252686e-01 5.197105184197425842e-02 9.324800968170166016e-02 1.248131543397903442e-01 -1.593702435493469238e-01 -2.061081975698471069e-01 -9.953653812408447266e-02 1.871492564678192139e-01 -2.285749167203903198e-01 1.444012671709060669e-01 -2.386600524187088013e-02 6.821645051240921021e-02 1.776259541511535645e-01 -1.058090627193450928e-01 -1.882634907960891724e-01 -1.794144213199615479e-01 3.176302313804626465e-01 5.314255505800247192e-02 9.447001852095127106e-03 1.163234636187553406e-01
-2.371327728033065796e-01 -3.133830250590108335e-05 -5.132228881120681763e-02 -2.070544511079788208e-01 2.100316733121871948e-01 -2.775918841361999512e-01 -5.446141585707664490e-02 1.868205666542053223e-01 2.226645648479461670e-01 4.633304849267005920e-02 -4.696083068847656250e-02 2.375572174787521362e-01 4.187912866473197937e-02 1.097364872694015503e-01 -1.004634201526641846e-01 -6.653716415166854858e-02 -2.172122150659561157e-01 -2.837557494640350342e-01 3.445655107498168945e-02 -5.662657320499420166e-02 -2.602948546409606934e-01 4.194842576980590820e-01 -1.562383323907852173e-01 1.293314248323440552e-01 -4.147572815418243408e-02 6.591292470693588257e-02 -1.006065309047698975e-01 -2.346324548125267029e-02 1.082821711897850037e-01 -3.300599753856658936e-01 1.982343047857284546e-01 8.303494751453399658e-02
-2.576014399528503418e-02 7.226154953241348267e-02 -7.209118455648422241e-02 -2.304015457630157471e-01 2.720352709293365479e-01 -9.107810258865356445e-02 1.684103012084960938e-01 2.229333072900772095e-01 -4.720153287053108215e-02 6.403156369924545288e-02 3.292003273963928223e-01 9.350027889013290405e-03 1.561057567596435547e-01 1.772802323102951050e-02 1.776927709579467773e-01 1.155873015522956848e-01 1.409457921981811523e-01 -1.539725512266159058e-01 -8.053901791572570801e-02 -4.162610322237014771e-02 1.918378770351409912e-01 1.006451621651649475e-01 -4.159202277660369873e-01 -5.583971366286277771e-02 -1.716348528861999512e-01 2.163261026144027710e-01 -1.063370034098625183e-01 -3.129768371582031250e-01 2.278078496456146240e-01 -5.451726168394088745e-02 1.486410796642303467e-01 2.318502664566040039e-01
8.609212189912796021e-02 1.420913934707641602e-01 1.617111451923847198e-02 -4.089143276214599609e-01 1.049651801586151123e-01 -7.964599877595901489e-02 -1.550364345312118530e-01 -4.983477294445037842e-02 -7.805121690034866333e-02 8.166149258613586426e-02 6.156724318861961365e-02 2.294597178697586060e-01 -5.260753259062767029e-02 -3.921528160572052002e-02 4.418884813785552979e-01 1.586200855672359467e-02 -9.782671928405761719e-03 8.620303124189376831e-02 -2.202334403991699219e-01 1.401891559362411499e-01 -2.835581451654434204e-02 3.985604271292686462e-02 -3.982372581958770752e-01 1.149419471621513367e-01 4.475328326225280762e-02 5.570721626281738281e-02 2.313622981309890747e-01 -1.992386877536773682e-01 -2.198132723569869995e-01 -1.930427551269531250e-01 1.207716464996337891e-01 2.089018672704696655e-01
-4.614405706524848938e-02 3.900237753987312317e-02 -1.005247309803962708e-01 -7.870505750179290771e-02 8.928018808364868164e-02 -2.793076820671558380e-02 -1.346513032913208008e-01 2.745917737483978271e-01 -1.489402949810028076e-01 3.185379609931260347e-04 3.585861250758171082e-02 3.260460197925567627e-01 -1.125010754913091660e-02 4.623698070645332336e-02 3.513990938663482666e-01 -1.221743375062942505e-01 1.996962577104568481e-01 -2.710111141204833984e-01 1.334608644247055054e-01 -1.474753171205520630e-01 4.018437117338180542e-03 9.657184779644012451e-02 -4.607034027576446533e-01 1.730189025402069092e-01 1.583183556795120239e-01 2.164302319288253784e-01 1.918807625770568848e-01 -1.837162822484970093e-01 -7.408456411212682724e-03 -2.176041156053543091e-01 9.989742189645767212e-02 5.518460273742675781e-02
-1.571483910083770752e-01 3.964227735996246338e-01 -1.450145710259675980e-02 -1.645895540714263916e-01 4.042106568813323975e-01 -2.226290851831436157e-01 1.512900888919830322e-01 1.004052162170410156e-01 -1.589639186859130859e-01 1.662449985742568970e-01 2.592636942863464355e-01 3.512429296970367432e-01 -5.404881667345762253e-03 -2.503152005374431610e-02 -8.649612963199615479e-02 -1.913943886756896973e-01 -8.565475791692733765e-02 2.652768976986408234e-02 8.393385447561740875e-03 2.648644447326660156e-01 8.147165179252624512e-02 6.491320673376321793e-03 -9.837605804204940796e-02 3.549979999661445618e-02 -3.793589770793914795e-02 6.538638845086097717e-03 1.763575077056884766e-01 -1.376198139041662216e-02 2.993987798690795898e-01 -4.915487766265869141e-02 1.154192835092544556e-01 1.504509449005126953e-01
-4.826426506042480469e-02 -6.138391420245170593e-02 1.376383304595947266e-01 -9.230402857065200806e-02 -5.394177883863449097e-02 -6.425946950912475586e-02 1.189240589737892151e-01 4.430916607379913330e-01 -1.751234829425811768e-01 -6.464423984289169312e-02 1.480296403169631958e-01 3.409642279148101807e-01 1.163458675146102905e-01 -2.736128568649291992e-01 1.073802933096885681e-01 -4.932570829987525940e-02 1.176426038146018982e-01 -3.104088604450225830e-01 7.611612230539321899e-02 1.440028250217437744e-01 1.981435567140579224e-01 -3.886120021343231201e-02 -3.422836363315582275e-01 1.292389333248138428e-01 1.625581830739974976e-02 1.826085299253463745e-01 1.478523463010787964e-01 -1.734763681888580322e-01 2.083304077386856079e-01 -2.448710985481739044e-02 1.025729402899742126e-01 1.486711651086807251e-01
-1.241000518202781677e-01 -6.957539916038513184e-02 -1.243207007646560669e-01 -1.195632740855216980e-01 2.570771872997283936e-01 -2.798269391059875488e-01 1.488531082868576050e-01 2.345676720142364502e-01 -9.720763564109802246e-02 5.122701078653335571e-02 3.007227368652820587e-02 -3.486542496830224991e-03 1.026326939463615417e-01 6.667229533195495605e-02 1.297945380210876465e-01 1.387890428304672241e-02 -7.007545232772827148e-02 -1.864525228738784790e-01 -1.344616562128067017e-01 -2.167683467268943787e-02 2.134437859058380127e-01 2.790342569351196289e-01 -4.980339705944061279e-01 6.982074677944183350e-02 -1.311646997928619385e-01 2.039664834737777710e-01 4.287406429648399353e-02 -3.209226131439208984e-01 6.737762596458196640e-03 6.548274308443069458e-03 2.165373861789703369e-01 1.956008225679397583e-01
-7.963237166404724121e-02 2.708371281623840332e-01 5.855917185544967651e-02 -1.191094238311052322e-02 3.866689801216125488e-01 -2.149168103933334351e-01 3.196522593498229980e-01 -1.008681356906890869e-01 -2.583754956722259521e-01 -1.744496673345565796e-01 -1.398221850395202637e-01 9.562133997678756714e-02 2.583647519350051880e-02 -2.551925778388977051e-01 -1.403349265456199646e-02 -7.874573767185211182e-02 1.728583425283432007e-01 -2.618008106946945190e-02 -2.977632582187652588e-01 -1.383013427257537842e-01 -8.722677826881408691e-02 2.455265969038009644e-01 -1.933483481407165527e-01 4.039501026272773743e-02 1.587133407592773438e-01 -1.943593472242355347e-01 4.332267865538597107e-02 2.384565770626068115e-02 -1.163281425833702087e-01 4.041088372468948364e-02 1.718357801437377930e-01 2.350346744060516357e-01
5.022318288683891296e-02 -3.687253687530755997e-03 1.555166691541671753e-01 -2.262124270200729370e-01 4.234124720096588135e-01 -2.550609111785888672e-01 3.000818789005279541e-01 2.251810021698474884e-02 6.768924742937088013e-02 -2.733436226844787598e-02 -8.032570779323577881e-02 3.617201447486877441e-01 -1.172109246253967285e-01 -1.961324065923690796e-01 -6.229056790471076965e-02 -2.176021635532379150e-01 -1.027664691209793091e-01 2.362629920244216919e-01 3.983245417475700378e-02 1.534810066223144531e-01 1.475963927805423737e-02 9.509997814893722534e-02 -2.401005625724792480e-01 6.045092642307281494e-02 1.859731227159500122e-01 -1.667634099721908569e-01 -1.533134728670120239e-01 -1.608583629131317139e-01 1.056709960103034973e-01 -1.909203529357910156e-01 -1.570608653128147125e-02 1.393835246562957764e-01
-6.688889116048812866e-02 -2.204087562859058380e-02 -6.505801528692245483e-02 -1.910727024078369141e-01 8.679156005382537842e-02 4.038581252098083496e-02 1.176442056894302368e-01 3.534065485000610352e-01 3.560757264494895935e-02 8.724400401115417480e-02 1.535312682390213013e-01 2.372928559780120850e-01 6.906274706125259399e-02 -1.184922903776168823e-01 3.321947157382965088e-01 -1.129890903830528259e-01 -1.346353068947792053e-02 -3.110982179641723633e-01 1.510111987590789795e-01 -8.359219878911972046e-02 5.126965232193470001e-03 1.887094676494598389e-01 -3.542715311050415039e-01 8.019234985113143921e-02 3.007131814956665039e-01 2.571333050727844238e-01 1.990412324666976929e-01 -1.997060030698776245e-01 -7.266029715538024902e-02 -1.115532033145427704e-02 5.217784270644187927e-02 1.928859502077102661e-01
-7.665928453207015991e-02 7.481601089239120483e-03 3.414590954780578613e-01 4.691364988684654236e-02 3.824222385883331299e-01 -6.482312083244323730e-02 1.561556011438369751e-01 4.879962652921676636e-02 -1.388694941997528076e-01 -2.056517899036407471e-01 -7.423800230026245117e-02 1.304622292518615723e-01 1.174380555748939514e-01 2.915044687688350677e-02 1.536829322576522827e-01 8.193916827440261841e-02 -3.335810080170631409e-02 -2.578755617141723633e-01 -2.198385894298553467e-01 -2.046683244407176971e-02 -1.523711383342742920e-01 -1.900266669690608978e-02 -2.557061612606048584e-01 7.844543457031250000e-02 4.394521713256835938e-01 -1.257300972938537598e-01 9.138125926256179810e-02 7.567410171031951904e-02 -1.365254968404769897e-01 1.100644767284393311e-01 1.811843514442443848e-01 2.662929892539978027e-01
4.774613305926322937e-03 -5.170981958508491516e-02 -2.231856882572174072e-01 -1.388653069734573364e-01 2.971380949020385742e-01 -2.672020494937896729e-01 2.200331091880798340e-01 1.642594300210475922e-02 -6.179755181074142456e-02 -6.716576218605041504e-02 1.448221653699874878e-01 4.764368012547492981e-02 1.576456427574157715e-01 -7.878344506025314331e-02 -2.220998331904411316e-02 1.298695951700210571e-01 2.671427428722381592e-01 -6.475734710693359375e-02 -1.267755497246980667e-02 2.349714338779449463e-01 -1.215680222958326340e-02 1.874624639749526978e-01 -4.340754747390747070e-01 1.229308322072029114e-01 -2.560704052448272705e-01 1.512122005224227905e-01 -1.726199090480804443e-01 -2.202801853418350220e-01 1.997474282979965210e-01 1.131738647818565369e-01 -5.075935646891593933e-02 2.191965878009796143e-01
-1.620872318744659424e-02 -1.147383544594049454e-02 -1.412429474294185638e-02 -8.259519934654235840e-02 9.261643886566162109e-02 2.466715872287750244e-01 -1.097488179802894592e-01 3.681537210941314697e-01 -2.390755414962768555e-01 -2.775650918483734131e-01 1.566575616598129272e-01 1.844213604927062988e-01 8.398469537496566772e-02 4.715140163898468018e-02 -8.982862532138824463e-02 2.494503557682037354e-01 -1.637209057807922363e-01 -1.298449933528900146e-01 -1.533294022083282471e-01 1.410822719335556030e-01 -1.967855542898178101e-01 1.105194464325904846e-01 -3.797571063041687012e-01 1.044368669390678406e-01 2.128417231142520905e-02 -2.727977931499481201e-01 7.491505891084671021e-02 8.155865222215652466e-02 1.193267852067947388e-01 1.272234916687011719e-01 -2.045131325721740723e-01 2.252285033464431763e-01
-1.353226155042648315e-01 2.879936397075653076e-01 -1.807613074779510498e-01 -2.417224049568176270e-01 2.680187225341796875e-01 2.309853136539459229e-01 8.388456888496875763e-03 3.267865777015686035e-01 -1.695167720317840576e-01 -8.402590453624725342e-02 1.721124798059463501e-01 1.246580928564071655e-01 -1.201996766030788422e-02 6.562610156834125519e-03 1.803307421505451202e-02 -3.058732151985168457e-01 -2.033355981111526489e-01 -8.349284529685974121e-02 -7.429430633783340454e-02 -6.162166129797697067e-03 -1.997833400964736938e-01 1.291670948266983032e-01 -2.576902508735656738e-01 -1.057887077331542969e-02 8.018362522125244141e-02 -1.355010569095611572e-01 -2.551577687263488770e-01 -3.241198956966400146e-01 -1.095631495118141174e-01 -1.133939698338508606e-01 2.684414386749267578e-02 -5.518431961536407471e-02
-1.245524883270263672e-01 2.374653667211532593e-01 -4.953395947813987732e-02 -1.210747286677360535e-01 3.074526488780975342e-01 5.999732762575149536e-02 1.098274961113929749e-01 2.214743942022323608e-01 -4.125490412116050720e-02 5.377255752682685852e-02 1.072738915681838989e-01 5.543482303619384766e-02 9.468399919569492340e-03 8.232828229665756226e-02 -2.389971762895584106e-01 -1.600867360830307007e-01 -9.949374198913574219e-02 7.306486368179321289e-02 -3.166123852133750916e-02 -2.246284484863281250e-02 -9.659805893898010254e-02 4.543998464941978455e-02 -5.538626313209533691e-01 3.552345633506774902e-01 -1.806360781192779541e-01 -1.626384705305099487e-01 -7.690514624118804932e-02 -1.674299240112304688e-01 -5.324196070432662964e-02 1.764011234045028687e-01 2.050893455743789673e-01 1.132162511348724365e-01
1.648926734924316406e-01 1.532698422670364380e-01 2.053504250943660736e-02 -3.182380795478820801e-01 7.167350500822067261e-02 -1.543004363775253296e-01 -4.933463782072067261e-02 2.865090370178222656e-01 -7.658904045820236206e-02 8.362664841115474701e-03 1.446181237697601318e-01 1.234838590025901794e-01 8.167694509029388428e-02 -2.487897574901580811e-01 -8.622059971094131470e-02 -7.481731474399566650e-02 9.592001885175704956e-02 -1.507212407886981964e-02 -6.010678410530090332e-02 -1.721309721469879150e-01 -8.443313091993331909e-02 1.333332061767578125e-01 -7.087549567222595215e-02 1.847539395093917847e-01 1.503986269235610962e-01 -5.881818532943725586e-01 4.220014438033103943e-02 -7.584146410226821899e-02 1.641392111778259277e-01 3.091960772871971130e-02 -1.206943881697952747e-03 3.157746195793151855e-01
-2.080157846212387085e-01 2.704024016857147217e-01 1.030203327536582947e-01 -3.461110964417457581e-02 2.986350953578948975e-01 -7.870543003082275391e-02 1.814596354961395264e-02 2.274630814790725708e-01 1.533817648887634277e-01 3.337408229708671570e-02 2.087203264236450195e-01 -6.270043551921844482e-02 1.114081218838691711e-01 -1.422757059335708618e-01 -5.059329792857170105e-02 -1.339273303747177124e-01 2.540833130478858948e-02 -1.024384722113609314e-01 -2.033926844596862793e-01 2.269481718540191650e-01 9.351728856563568115e-02 -5.533238500356674194e-02 -3.863913714885711670e-01 1.233828812837600708e-01 -1.754191517829895020e-01 -1.310708373785018921e-01 -2.347189001739025116e-02 -3.104622475802898407e-02 -2.500061094760894775e-01 1.053833439946174622e-01 3.529713749885559082e-01 2.665767371654510498e-01
-2.897017002105712891e-01 2.084467373788356781e-02 -1.462000310420989990e-01 3.900143876671791077e-02 2.427503913640975952e-01 -8.806565403938293457e-02 4.214859381318092346e-02 1.818153262138366699e-01 1.577697396278381348e-01 -9.970735758543014526e-02 3.184168040752410889e-01 2.253123074769973755e-01 -4.494377076625823975e-01 4.647647589445114136e-02 2.212259173393249512e-02 6.810922920703887939e-02 2.217136509716510773e-02 -9.953296743333339691e-03 7.154761999845504761e-02 -1.528322249650955200e-01 1.361537426710128784e-01 4.274108633399009705e-02 -3.838901221752166748e-01 2.516210637986660004e-02 1.483672708272933960e-01 1.994444988667964935e-02 2.018594443798065186e-01 -1.713666319847106934e-01 -2.421793490648269653e-01 -5.503933131694793701e-02 2.738900482654571533e-02 2.063116878271102905e-01
-1.484615951776504517e-01 1.301195323467254639e-01 -2.006408274173736572e-01 -4.205420613288879395e-02 1.622997671365737915e-01 1.205555424094200134e-01 1.392980366945266724e-01 4.200493693351745605e-01 -8.125570416450500488e-02 -1.879312396049499512e-01 1.875337809324264526e-01 1.598802506923675537e-01 -1.533798128366470337e-01 -1.992724239826202393e-01 1.332138031721115112e-01 -1.718696020543575287e-02 -1.053360849618911743e-01 3.640395402908325195e-02 -2.704359591007232666e-02 8.115953207015991211e-02 -1.777711510658264160e-01 1.772314459085464478e-01 6.939210742712020874e-02 3.108165599405765533e-02 3.213753700256347656e-01 -1.741297394037246704e-01 -1.774957478046417236e-01 -3.320451080799102783e-01 3.200563788414001465e-02 -2.149315178394317627e-01 -2.178851515054702759e-01 1.994120031595230103e-01
-1.224655881524085999e-01 3.410403430461883545e-02 -1.283049136400222778e-01 -9.867305867373943329e-03 1.611121296882629395e-01 -1.618317067623138428e-01 4.197628423571586609e-02 3.278209269046783447e-01 1.258431971073150635e-01 5.611588805913925171e-02 2.499151676893234253e-01 1.119793578982353210e-01 -1.336306240409612656e-02 -1.890055984258651733e-01 2.235969901084899902e-01 3.382412195205688477e-01 6.832054257392883301e-02 1.279646307229995728e-01 -2.663523554801940918e-01 6.511974334716796875e-02 -1.064053103327751160e-01 2.959343194961547852e-01 -3.483256101608276367e-01 -9.323141723871231079e-02 1.078407000750303268e-02 -8.623078465461730957e-02 -9.275132417678833008e-02 2.716924995183944702e-02 7.689294964075088501e-02 -2.429082617163658142e-02 3.688654899597167969e-01 1.643512547016143799e-01
1.576525159180164337e-02 2.478606700897216797e-01 -8.851628750562667847e-03 -2.963999807834625244e-01 3.265380561351776123e-01 -1.086559146642684937e-01 -1.357911378145217896e-01 2.328051924705505371e-01 -7.941088639199733734e-03 -2.859547138214111328e-01 2.173064053058624268e-01 1.201019510626792908e-01 1.003006994724273682e-01 -3.770593404769897461e-01 8.730358630418777466e-02 -2.198674380779266357e-01 -4.686977714300155640e-02 -2.781170606613159180e-01 2.635392546653747559e-02 -1.618570089340209961e-01 -7.428368926048278809e-02 -7.039982080459594727e-02 -2.004631757736206055e-01 9.798971936106681824e-03 1.888324320316314697e-01 9.076540172100067139e-02 8.380919694900512695e-02 1.858528554439544678e-01 -2.091745473444461823e-02 1.771086901426315308e-01 1.675109863281250000e-01 -7.153459638357162476e-02
1.730088442564010620e-01 -2.674161791801452637e-01 8.785716444253921509e-02 -4.584337472915649414e-01 1.620005667209625244e-01 -9.355596452951431274e-02 2.396814078092575073e-01 2.717558853328227997e-02 -2.567538321018218994e-01 -1.781355887651443481e-01 1.637286543846130371e-01 1.319409459829330444e-01 -7.583690434694290161e-02 -1.714135706424713135e-01 -1.085853949189186096e-01 -1.808862686157226562e-01 -6.726024299860000610e-02 -1.487608440220355988e-02 -2.265656925737857819e-02 1.456930786371231079e-01 -9.053029119968414307e-02 2.871676087379455566e-01 -4.860166460275650024e-02 2.011220753192901611e-01 1.058766171336174011e-01 -1.721694320440292358e-01 -1.625021547079086304e-01 -1.799395531415939331e-01 -9.004206955432891846e-02 1.539099067449569702e-01 1.113236322999000549e-01 2.493884265422821045e-01
-3.299136832356452942e-02 -4.328860342502593994e-02 -6.264664977788925171e-02 -2.462373375892639160e-01 3.998831212520599365e-01 -1.342920958995819092e-01 1.111062541604042053e-01 1.246995478868484497e-01 1.981300562620162964e-01 6.974387913942337036e-02 9.657736867666244507e-02 4.874130785465240479e-01 1.131440792232751846e-02 6.669646501541137695e-02 -1.681367903947830200e-01 -1.775763779878616333e-01 -6.347748637199401855e-02 2.478438466787338257e-01 -2.439865022897720337e-01 1.296833306550979614e-01 6.639301311224699020e-03 1.034617498517036438e-01 -2.611100673675537109e-01 2.736980617046356201e-01 2.013954222202301025e-01 -5.929312855005264282e-02 -1.199520677328109741e-01 1.151077542454004288e-02 -4.701477289199829102e-02 3.128740936517715454e-02 1.032076627016067505e-01 -5.628442391753196716e-02
7.347073405981063843e-02 3.562780469655990601e-02 -2.237972319126129150e-01 -2.987892329692840576e-01 1.527922451496124268e-01 -1.330696046352386475e-01 5.273839086294174194e-02 -1.154442201368510723e-03 -2.184148132801055908e-01 5.466673150658607483e-02 4.039678871631622314e-01 -8.929210156202316284e-02 -1.169755086302757263e-01 2.287291176617145538e-02 3.679431602358818054e-02 1.415083184838294983e-03 -1.197248976677656174e-02 -6.564822047948837280e-02 -4.002835974097251892e-02 -8.856995403766632080e-02 -1.510694921016693115e-01 2.579249441623687744e-03 -4.896232783794403076e-01 1.541435420513153076e-01 -1.495845466852188110e-01 -2.521415650844573975e-01 -1.343818902969360352e-01 -3.595117926597595215e-01 -1.763000041246414185e-01 -2.038798108696937561e-02 7.913201302289962769e-02 -3.848227486014366150e-02
2.428237907588481903e-02 -4.471954703330993652e-02 2.023339569568634033e-01 -2.631352543830871582e-01 2.276253998279571533e-01 -6.682051811367273331e-03 -5.251652561128139496e-03 5.533987283706665039e-02 -1.621687710285186768e-01 -6.049008294939994812e-02 1.583998650312423706e-01 3.948965966701507568e-01 1.517531182616949081e-02 -1.271489411592483521e-01 8.152857422828674316e-02 2.773598432540893555e-01 -1.326502263545989990e-01 -4.479879885911941528e-02 -3.399864137172698975e-01 -1.438349783420562744e-01 -3.108490630984306335e-02 1.012980192899703979e-01 -1.538213193416595459e-01 4.660698771476745605e-02 -1.624157428741455078e-01 2.260542362928390503e-01 -1.698517054319381714e-01 -8.992760442197322845e-03 -1.367130726575851440e-01 -3.090837001800537109e-01 4.069599881768226624e-02 3.257099986076354980e-01
1.934019476175308228e-02 1.103933230042457581e-01 -2.795043885707855225e-01 1.307274997234344482e-01 3.294189870357513428e-01 -1.341584324836730957e-01 4.274924099445343018e-02 3.985016047954559326e-01 -2.579033672809600830e-01 -9.124302864074707031e-02 2.720490097999572754e-01 -2.758536022156476974e-03 1.034815832972526550e-01 1.234615594148635864e-01 1.641508638858795166e-01 -1.633515059947967529e-01 -1.433484703302383423e-01 7.243683934211730957e-02 -1.557296663522720337e-01 -7.412362098693847656e-02 -2.830263674259185791e-01 -1.072274670004844666e-01 -1.670229136943817139e-01 1.451878696680068970e-01 3.236937224864959717e-01 -7.189136743545532227e-02 1.514265835285186768e-01 -4.981127008795738220e-02 1.128135919570922852e-01 -1.118235290050506592e-01 4.886202886700630188e-02 -1.324633061885833740e-01
-1.486132480204105377e-02 7.353328913450241089e-02 1.215718034654855728e-02 -9.945705533027648926e-02 3.651420772075653076e-01 -2.328682541847229004e-01 4.600378219038248062e-03 -6.030833348631858826e-02 -2.372842133045196533e-01 1.097218021750450134e-01 -4.532001540064811707e-02 2.720642089843750000e-01 -1.276701837778091431e-01 -5.876402184367179871e-02 7.803282141685485840e-02 3.600218519568443298e-02 1.800705492496490479e-02 -1.722725480794906616e-02 1.725295558571815491e-02 4.214238375425338745e-02 -1.795462667942047119e-01 1.278670728206634521e-01 -2.061199098825454712e-01 3.482262194156646729e-01 1.037662699818611145e-01 -4.251561760902404785e-01 3.560059368610382080e-01 7.576969265937805176e-02 2.145179361104965210e-01 -3.678622469305992126e-02 -2.966034412384033203e-02 1.851443946361541748e-01
-1.234176158905029297e-01 1.878816187381744385e-01 -1.676911264657974243e-01 2.555108964443206787e-01 3.198506534099578857e-01 -2.600486278533935547e-01 -2.241030484437942505e-01 2.570435404777526855e-01 -4.356460273265838623e-01 -5.037759616971015930e-02 2.687003016471862793e-01 2.012033313512802124e-01 -4.612454771995544434e-02 9.132481180131435394e-03 -9.565146267414093018e-02 3.595761582255363464e-02 -6.343715637922286987e-02 9.507217258214950562e-02 -1.916463673114776611e-01 -6.616164743900299072e-02 -1.321693509817123413e-01 5.513862892985343933e-02 -1.642270982265472412e-01 1.919688433408737183e-01 2.470303326845169067e-01 1.299698650836944580e-01 6.860551238059997559e-02 -9.843238443136215210e-02 -1.892671920359134674e-02 -9.271368384361267090e-02 1.113899275660514832e-01 -2.078730845823884010e-03
1.601625531911849976e-01 1.067124456167221069e-01 -3.457524999976158142e-02 -1.729535758495330811e-01 -1.178159564733505249e-01 -2.062943726778030396e-01 2.684211917221546173e-02 2.683992087841033936e-01 -5.872746184468269348e-02 -1.463479399681091309e-01 3.127705454826354980e-01 -6.696697324514389038e-02 5.670947954058647156e-02 -1.593431532382965088e-01 -5.226946994662284851e-02 -1.420599222183227539e-01 -5.388241633772850037e-02 -1.234468892216682434e-01 2.055949904024600983e-02 -5.192792788147926331e-02 -2.129490375518798828e-01 1.963991522789001465e-01 -1.076230481266975403e-01 2.779690921306610107e-01 1.636497527360916138e-01 -4.323876202106475830e-01 -9.967534244060516357e-02 -9.040033072233200073e-02 2.228695750236511230e-01 1.029501017183065414e-02 -3.009260445833206177e-02 3.839249908924102783e-01
-6.718239933252334595e-02 1.603497117757797241e-01 -2.002058923244476318e-02 -2.022138684988021851e-01 5.349656939506530762e-02 1.244472041726112366e-01 9.952671080827713013e-02 -1.820758134126663208e-01 -1.362057775259017944e-01 1.130155939608812332e-02 1.894991695880889893e-01 3.596161603927612305e-01 1.201330795884132385e-01 -1.222956851124763489e-01 1.255003362894058228e-01 1.188545227050781250e-01 1.072879210114479065e-01 -3.067297637462615967e-01 -1.013033539056777954e-01 1.210324242711067200e-01 -3.102839887142181396e-01 1.465740650892257690e-01 -1.264659762382507324e-01 2.011734843254089355e-01 1.705791354179382324e-01 -2.553916871547698975e-01 2.649509608745574951e-01 7.218212634325027466e-02 5.769433826208114624e-02 2.957212179899215698e-02 2.017416507005691528e-01 3.233183622360229492e-01
-6.876754015684127808e-02 2.698357105255126953e-01 1.733156144618988037e-01 -8.057493716478347778e-02 3.889509439468383789e-01 -2.356356531381607056e-01 5.025674402713775635e-02 -1.336697936058044434e-01 -2.294391095638275146e-01 7.114777714014053345e-02 5.878761783242225647e-02 1.473086178302764893e-01 -5.137690156698226929e-02 9.982595220208168030e-03 7.287719845771789551e-02 6.034660339355468750e-02 1.717529445886611938e-01 -6.108836270868778229e-03 -2.413771301507949829e-01 -2.122820317745208740e-01 -3.188048303127288818e-01 7.847528159618377686e-02 -2.495129257440567017e-01 1.074342727661132812e-01 3.432665467262268066e-01 -6.073884665966033936e-02 -3.193254023790359497e-02 -1.000930815935134888e-01 3.402098640799522400e-02 1.743323728442192078e-02 1.066449806094169617e-01 3.229953944683074951e-01
9.224462322890758514e-03 2.816165387630462646e-01 1.199899017810821533e-01 -3.341660499572753906e-01 -6.659018993377685547e-02 -1.072702929377555847e-01 1.010303720831871033e-01 -1.225190609693527222e-02 -1.770138442516326904e-01 -2.299489825963973999e-01 1.251627355813980103e-01 -5.853564012795686722e-03 -9.819479286670684814e-02 -2.939171195030212402e-01 -3.865713020786643028e-03 -1.420094966888427734e-01 1.341577768325805664e-01 -2.823889553546905518e-01 7.461069524288177490e-02 9.139732457697391510e-03 -2.638568580150604248e-01 -1.316814031451940536e-02 -2.000493258237838745e-01 2.963111400604248047e-01 -5.510190874338150024e-02 -3.021235167980194092e-01 3.049238622188568115e-01 -2.543493360280990601e-02 -8.372108638286590576e-02 -1.092853769659996033e-01 -5.666466429829597473e-02 2.025163471698760986e-01
-1.055232342332601547e-02 -7.380629330873489380e-02 -1.534880548715591431e-01 7.106747478246688843e-03 2.474239915609359741e-01 6.544250249862670898e-02 2.120020240545272827e-01 2.657539844512939453e-01 -5.069834589958190918e-01 -1.829669624567031860e-01 -9.225780516862869263e-02 9.525232017040252686e-02 -2.481033951044082642e-01 -1.401791125535964966e-01 8.057970553636550903e-02 -4.166017770767211914e-01 4.985666275024414062e-02 -2.667890302836894989e-02 -1.225878833793103695e-03 6.977572292089462280e-02 -8.831650018692016602e-02 -1.138717904686927795e-01 -1.802950203418731689e-01 4.941375181078910828e-02 2.141100168228149414e-02 -1.022700369358062744e-01 -8.217996917665004730e-03 -3.179118335247039795e-01 -6.263779103755950928e-02 8.276594430208206177e-02 -8.533360809087753296e-02 1.628522723913192749e-01
-5.241460725665092468e-02 1.164895445108413696e-01 1.511747539043426514e-01 -6.669597327709197998e-02 -3.277079388499259949e-02 -8.536179363727569580e-02 1.102639883756637573e-01 2.241277843713760376e-01 -3.851708769798278809e-01 -2.453484684228897095e-01 1.188369467854499817e-01 9.667097032070159912e-02 -5.722028762102127075e-02 1.014641672372817993e-01 2.590519487857818604e-01 -1.155848950147628784e-01 6.746210157871246338e-02 -1.954012736678123474e-02 -1.880741119384765625e-01 2.444177418947219849e-01 -3.572570681571960449e-01 -2.668187208473682404e-02 -2.666928470134735107e-01 -9.000585228204727173e-02 -4.568025842308998108e-02 -2.673244476318359375e-01 -1.281083077192306519e-01 -7.927006483078002930e-02 2.803523465991020203e-02 2.332852929830551147e-01 3.036694228649139404e-01 9.104323387145996094e-02
-2.128461152315139771e-01 -4.047790169715881348e-02 1.520485579967498779e-01 4.243641719222068787e-02 1.486041545867919922e-01 -2.485190033912658691e-01 3.618748486042022705e-02 2.547123432159423828e-01 -1.388346552848815918e-01 1.774656400084495544e-02 1.886461973190307617e-01 4.272591322660446167e-02 1.167462840676307678e-01 2.161212414503097534e-01 5.135707184672355652e-02 -3.659595176577568054e-02 8.253362774848937988e-02 -2.863970994949340820e-01 -3.336000815033912659e-02 2.885023318231105804e-02 -2.489754259586334229e-01 1.349913924932479858e-01 -4.468507170677185059e-01 7.165325433015823364e-02 -2.230601012706756592e-02 -4.689024090766906738e-01 8.876658976078033447e-03 -3.622502088546752930e-02 2.072062790393829346e-01 1.235693544149398804e-01 3.162752836942672729e-02 4.912799224257469177e-03
-7.405270636081695557e-02 2.901687622070312500e-01 2.327069193124771118e-01 -2.533547282218933105e-01 1.483960151672363281e-01 2.273518778383731842e-02 -4.166388511657714844e-02 1.156827360391616821e-01 9.528429247438907623e-03 -1.113271899521350861e-02 -2.565692923963069916e-02 3.267657160758972168e-01 2.242631614208221436e-01 -9.379788488149642944e-02 2.600693404674530029e-01 -2.705601453781127930e-01 1.193312928080558777e-03 2.176494104787707329e-03 6.202454492449760437e-02 2.802042663097381592e-01 1.222397387027740479e-01 5.322920531034469604e-02 -4.448837339878082275e-01 1.616346091032028198e-02 1.585657149553298950e-02 -7.631942629814147949e-02 -1.633834540843963623e-01 -2.692149877548217773e-01 -1.041951552033424377e-01 -1.006109863519668579e-01 1.489405333995819092e-01 -2.250190591439604759e-03
-1.805188655853271484e-01 -4.328588396310806274e-02 -2.557746879756450653e-02 5.161246657371520996e-02 -3.925877157598733902e-03 4.291054978966712952e-02 -3.748331964015960693e-02 1.620422005653381348e-01 -2.864124476909637451e-01 -1.771330535411834717e-01 1.484812498092651367e-01 7.641138881444931030e-02 -2.502019703388214111e-01 -7.069157809019088745e-02 -4.448780417442321777e-02 1.369569599628448486e-01 -3.336754813790321350e-02 -4.002146422863006592e-01 -1.688414216041564941e-01 2.467259466648101807e-01 -2.196824699640274048e-01 7.250443845987319946e-02 6.948817521333694458e-02 4.467039406299591064e-01 1.162787303328514099e-01 -5.091416090726852417e-02 1.319892518222332001e-02 2.048459649085998535e-02 -2.860390022397041321e-02 -9.195967018604278564e-02 1.224502176046371460e-01 3.918436765670776367e-01
-1.172587126493453979e-01 -1.548836976289749146e-01 8.407627791166305542e-02 -1.444092243909835815e-01 1.189308091998100281e-01 9.674333035945892334e-02 5.084658507257699966e-03 4.665229842066764832e-02 -8.991918712854385376e-02 8.682742714881896973e-02 -7.602440565824508667e-02 1.508403122425079346e-01 -1.354824453592300415e-01 6.124536693096160889e-02 1.260439516045153141e-03 -2.399293780326843262e-01 1.198443993926048279e-01 -3.803023397922515869e-01 5.142531008459627628e-04 -1.168958991765975952e-01 -1.665236949920654297e-01 1.187132671475410461e-01 -2.897328734397888184e-01 2.234156876802444458e-01 -1.339017748832702637e-01 -3.566096127033233643e-01 1.579429656267166138e-01 -1.708472380414605141e-03 2.208000123500823975e-01 -1.668112874031066895e-01 -2.869697846472263336e-02 4.347526729106903076e-01
2.925089560449123383e-02 2.487357109785079956e-01 -1.648151874542236328e-01 -1.714540868997573853e-01 3.644957840442657471e-01 -1.444546431303024292e-01 -4.377250000834465027e-02 4.709383845329284668e-02 -3.415447771549224854e-01 -1.912220418453216553e-01 1.305696070194244385e-01 1.147005409002304077e-01 2.381580770015716553e-01 -2.018443495035171509e-01 3.569378554821014404e-01 -7.894995063543319702e-02 -2.368749827146530151e-01 1.205887272953987122e-01 -4.564139991998672485e-02 5.201939865946769714e-02 2.414531074464321136e-02 2.531475722789764404e-01 2.297977730631828308e-02 9.610731154680252075e-02 -2.076901644468307495e-01 -3.640368953347206116e-02 -7.009657565504312515e-03 -7.363829761743545532e-02 1.227727755904197693e-01 8.888609707355499268e-02 -4.989931732416152954e-02 2.882131934165954590e-01
-1.533509790897369385e-01 7.439308613538742065e-02 -2.510379254817962646e-01 -9.521397948265075684e-02 3.037976622581481934e-01 1.282505877315998077e-02 -9.730955958366394043e-02 3.339893221855163574e-01 -4.783277865499258041e-03 -2.397234784439206123e-04 1.925478428602218628e-01 -2.997362613677978516e-02 1.898449100553989410e-02 -6.569693237543106079e-02 1.009209305047988892e-01 -1.407851278781890869e-01 6.759681552648544312e-02 1.361860241740942001e-02 7.639125455170869827e-03 3.666507080197334290e-02 7.471852749586105347e-02 1.079194340854883194e-02 -5.427554845809936523e-01 2.056213915348052979e-01 -8.022067695856094360e-02 4.087100550532341003e-02 -7.930444180965423584e-02 -3.904196918010711670e-01 -2.353877574205398560e-01 -4.158803075551986694e-02 1.823480427265167236e-01 8.233542740345001221e-02
3.962413221597671509e-02 7.442836463451385498e-02 -8.536431193351745605e-02 -5.287196487188339233e-02 5.262059569358825684e-01 -2.374020665884017944e-01 1.736762821674346924e-01 3.599254786968231201e-02 -2.449154555797576904e-01 1.586102694272994995e-01 4.455653205513954163e-02 2.535153627395629883e-01 -8.551108837127685547e-02 1.581514775753021240e-01 -1.005741879343986511e-01 -1.458816081285476685e-01 7.734249532222747803e-02 -8.261495083570480347e-02 1.486114114522933960e-01 -8.536562323570251465e-03 -8.110803365707397461e-02 3.248857855796813965e-01 -2.300599515438079834e-01 6.439718604087829590e-02 1.293457150459289551e-01 5.144232138991355896e-02 1.562479883432388306e-01 2.186164706945419312e-01 -8.649972826242446899e-02 -1.093849539756774902e-01 5.183679610490798950e-02 2.917073071002960205e-01
-2.715565562248229980e-01 1.102497801184654236e-02 -1.553501188755035400e-01 -2.397665530443191528e-01 3.625606745481491089e-02 -1.131849288940429688e-01 1.036193687468767166e-02 1.445793807506561279e-01 1.539004035294055939e-02 7.806577533483505249e-02 1.504610627889633179e-01 2.470941245555877686e-01 -6.506682187318801880e-02 -7.314535230398178101e-02 2.997612655162811279e-01 -1.538164019584655762e-01 2.902483344078063965e-01 -2.083740234375000000e-01 1.946070492267608643e-01 1.322484575212001801e-02 6.138421222567558289e-02 8.676650375127792358e-02 -5.441459417343139648e-01 1.306295245885848999e-01 4.659892246127128601e-02 1.092020943760871887e-01 1.753072589635848999e-01 -1.419092267751693726e-01 6.187956407666206360e-02 -1.884069442749023438e-01 -2.917440608143806458e-02 3.069064766168594360e-02
8.859959430992603302e-03 9.888909012079238892e-02 1.161331310868263245e-01 -1.738727651536464691e-02 3.676024451851844788e-02 5.639798007905483246e-03 4.077521711587905884e-02 1.791824698448181152e-01 -1.785210072994232178e-01 -2.980019710958003998e-02 2.454355955123901367e-01 2.016333043575286865e-01 1.097776591777801514e-01 -2.952427864074707031e-01 -2.470646798610687256e-02 -6.862562149763107300e-02 -6.199703738093376160e-02 -1.999564617872238159e-01 -4.000967368483543396e-02 1.223387196660041809e-01 1.154087781906127930e-01 -3.194788843393325806e-02 -3.885141015052795410e-01 8.692561835050582886e-02 1.144785359501838684e-01 3.116676509380340576e-01 2.265086024999618530e-01 -2.831624746322631836e-01 1.805927008390426636e-01 -2.181954234838485718e-01 1.131160780787467957e-01 3.674631416797637939e-01
-1.419896632432937622e-01 -6.180264055728912354e-03 1.430541127920150757e-01 -7.924449443817138672e-02 1.761127561330795288e-01 -4.655421674251556396e-01 1.956629380583763123e-02 1.032402738928794861e-03 -1.587754637002944946e-01 -4.238389432430267334e-01 -9.662140160799026489e-02 9.380741417407989502e-02 2.600953169167041779e-02 -1.855382025241851807e-01 2.848462015390396118e-02 -4.659589007496833801e-02 1.167821064591407776e-01 -2.475969307124614716e-02 -1.833883076906204224e-01 -1.447410881519317627e-01 -9.583778679370880127e-02 1.183513738214969635e-02 -2.921906709671020508e-01 1.653126180171966553e-01 2.400131337344646454e-02 -8.750224113464355469e-02 2.768450975418090820e-01 1.341611891984939575e-01 1.248445212841033936e-01 -1.295247226953506470e-01 2.389786839485168457e-01 2.462714165449142456e-01
-1.603822857141494751e-01 -4.357727989554405212e-02 -2.196650393307209015e-02 8.480571955442428589e-02 3.110671937465667725e-01 1.361202299594879150e-01 1.214496698230504990e-02 1.459579169750213623e-01 -1.019310355186462402e-01 -9.480206668376922607e-02 2.518943846225738525e-01 6.893226504325866699e-02 -1.144905537366867065e-01 1.544412504881620407e-02 6.520801037549972534e-02 -1.750915348529815674e-01 -1.524083614349365234e-01 -2.013652324676513672e-01 -1.350334100425243378e-02 -1.825210005044937134e-01 -1.162772178649902344e-01 -9.731361642479896545e-03 -2.837456762790679932e-01 2.397393584251403809e-01 -2.190634608268737793e-01 -3.510583341121673584e-01 -2.649461030960083008e-01 5.381920561194419861e-02 2.736764550209045410e-01 -2.033071517944335938e-01 8.941211737692356110e-03 2.874290347099304199e-01
1.582980901002883911e-01 -2.788001596927642822e-01 -2.620044536888599396e-02 3.018897585570812225e-02 3.791726529598236084e-01 -2.744288742542266846e-01 -1.054157912731170654e-01 7.120980322360992432e-02 1.122129186987876892e-01 -2.914072871208190918e-01 1.807472556829452515e-01 3.029533624649047852e-01 -1.360404044389724731e-01 9.584970772266387939e-02 -1.307127811014652252e-02 -3.148502409458160400e-01 2.253143638372421265e-01 9.468069300055503845e-03 -1.066208928823471069e-01 2.316807210445404053e-01 -1.775465011596679688e-01 5.404164642095565796e-02 -5.073266848921775818e-02 2.019372135400772095e-01 -4.982927069067955017e-02 -1.702527999877929688e-01 1.484225504100322723e-02 -2.908569388091564178e-02 -5.844936822541058064e-04 -2.932024560868740082e-02 2.369768619537353516e-01 1.677580177783966064e-01
-3.574026823043823242e-01 4.523998498916625977e-02 3.213197737932205200e-02 -2.207361757755279541e-01 5.526874586939811707e-02 -8.739989995956420898e-02 7.755792886018753052e-02 5.040731281042098999e-02 -2.063271850347518921e-01 -9.037001430988311768e-02 3.066186308860778809e-01 3.887718617916107178e-01 3.084353506565093994e-01 1.453992072492837906e-02 2.718511521816253662e-01 2.897324971854686737e-02 -8.732647448778152466e-02 -3.363818228244781494e-01 -7.621804624795913696e-02 5.293850600719451904e-02 6.486683338880538940e-02 6.351711601018905640e-02 -1.343426555395126343e-01 3.345604985952377319e-02 1.127295270562171936e-01 -3.353797495365142822e-01 3.320089727640151978e-02 1.411680579185485840e-01 9.140624850988388062e-02 -4.128861241042613983e-03 8.203402161598205566e-03 1.541765034198760986e-01
-3.200756609439849854e-01 -1.505296677350997925e-01 1.050632447004318237e-01 -2.777059972286224365e-01 -6.876299530267715454e-02 -1.228035539388656616e-01 -1.696893200278282166e-02 2.906851768493652344e-01 -2.076344937086105347e-01 9.417656064033508301e-02 9.770554304122924805e-02 1.353670954704284668e-01 -6.146386638283729553e-02 -1.152715310454368591e-01 2.785826623439788818e-01 -1.521636396646499634e-01 1.094391942024230957e-01 -1.078532263636589050e-01 -1.115817725658416748e-01 -1.103466451168060303e-01 8.267644047737121582e-02 -1.631441153585910797e-02 -4.367133378982543945e-01 2.330832779407501221e-01 3.401984646916389465e-02 2.750517427921295166e-01 1.117578819394111633e-01 -2.027889788150787354e-01 4.507151246070861816e-02 1.288774516433477402e-02 1.193963736295700073e-01 1.928686648607254028e-01
3.253100905567407608e-03 2.415492944419384003e-02 -1.923974975943565369e-02 -1.419203281402587891e-01 -1.076910495758056641e-01 -4.297790676355361938e-02 -7.065835595130920410e-02 8.354202657938003540e-02 -3.412486910820007324e-01 -2.721473574638366699e-01 2.025312930345535278e-01 2.214585989713668823e-01 -2.431073337793350220e-01 -1.944075375795364380e-01 -4.803133010864257812e-02 -4.114073142409324646e-02 3.591092303395271301e-02 -3.041584193706512451e-01 -1.091594547033309937e-01 1.781257092952728271e-01 -2.370904684066772461e-01 1.228322833776473999e-01 -2.455208301544189453e-01 6.719736754894256592e-02 5.188094824552536011e-02 -3.525906503200531006e-01 1.939621716737747192e-01 3.019742295145988464e-02 -1.594138592481613159e-01 -3.095578253269195557e-01 2.895958907902240753e-02 1.041189655661582947e-01
-3.055664151906967163e-02 1.134510636329650879e-01 -1.469840556383132935e-01 -2.881708145141601562e-01 -8.014465123414993286e-02 1.403845697641372681e-01 -1.935903131961822510e-01 1.672660559415817261e-01 -1.031973809003829956e-01 -2.180271148681640625e-01 2.041098475456237793e-01 3.520178794860839844e-01 -2.261068820953369141e-01 -1.303950995206832886e-01 -5.822305753827095032e-02 -3.819772228598594666e-02 -1.093739122152328491e-01 -2.883376181125640869e-01 -1.229115277528762817e-01 -8.970344811677932739e-02 -2.520601749420166016e-01 1.309098303318023682e-01 -2.155632227659225464e-01 5.461690574884414673e-02 -1.374652683734893799e-01 -2.994040548801422119e-01 1.808923333883285522e-01 -2.521634995937347412e-01 8.931204676628112793e-02 -7.921576499938964844e-02 5.276223272085189819e-02 1.515322327613830566e-01
-1.141661033034324646e-01 4.151240885257720947e-01 -1.258426755666732788e-01 -9.928757697343826294e-02 1.227328255772590637e-01 -2.519371211528778076e-01 9.898911416530609131e-02 9.959557093679904938e-03 -4.942914098501205444e-02 1.108950749039649963e-02 2.292378991842269897e-01 1.568005084991455078e-01 -6.608854979276657104e-02 6.994315981864929199e-02 2.459777519106864929e-02 -1.297737807035446167e-01 3.600563704967498779e-01 -1.888850033283233643e-01 -3.001378476619720459e-02 -1.554446220397949219e-01 4.512662068009376526e-02 3.962822258472442627e-01 -1.398989260196685791e-01 -7.317211944609880447e-03 -4.809702746570110321e-03 -2.478370368480682373e-01 2.486030943691730499e-02 -3.514598906040191650e-01 3.882003575563430786e-02 -1.409450769424438477e-01 -1.118797510862350464e-01 7.443296164274215698e-02
-2.700672447681427002e-01 -1.259214282035827637e-01 -1.524772942066192627e-01 -1.117025166749954224e-01 2.985256910324096680e-01 -2.140414565801620483e-01 1.362065132707357407e-02 2.452345192432403564e-02 8.894384838640689850e-03 -5.439748615026473999e-02 6.347790360450744629e-02 1.916528642177581787e-01 -1.695815101265907288e-02 -8.202125318348407745e-03 -3.377560153603553772e-02 -1.433061808347702026e-01 -1.852115988731384277e-01 -8.102802932262420654e-02 -5.647180601954460144e-02 -6.311009079217910767e-02 -4.187326729297637939e-01 2.420405894517898560e-01 -3.235149681568145752e-01 -8.328803628683090210e-02 -1.628292948007583618e-01 6.426659971475601196e-02 5.239755287766456604e-02 1.872717440128326416e-01 -1.225339472293853760e-01 -3.529161214828491211e-01 2.363429963588714600e-01 1.284104436635971069e-01
-1.076182425022125244e-01 1.424242407083511353e-01 -9.440040588378906250e-02 -1.324121505022048950e-01 1.652765572071075439e-01 4.362179711461067200e-02 4.874501377344131470e-03 -2.682384662330150604e-02 4.045555740594863892e-02 -2.172066718339920044e-01 3.058191239833831787e-01 3.044139146804809570e-01 -3.183155059814453125e-01 1.345867216587066650e-01 2.486797124147415161e-01 -2.812044024467468262e-01 -1.789879351854324341e-01 7.754534482955932617e-02 6.084362417459487915e-02 9.595058113336563110e-02 -8.748999238014221191e-02 -3.265591710805892944e-02 -1.950637102127075195e-01 2.112615704536437988e-01 -1.237018331885337830e-01 -1.450078934431076050e-01 8.696114271879196167e-02 -1.118750646710395813e-01 -3.238419890403747559e-01 -2.465129792690277100e-01 2.458763867616653442e-02 2.265990227460861206e-01
-7.523331046104431152e-02 1.124728769063949585e-01 -1.413548737764358521e-01 -2.695801556110382080e-01 3.492558300495147705e-01 1.389853805303573608e-01 6.029723584651947021e-02 1.322501152753829956e-01 -1.787420958280563354e-01 6.662087142467498779e-02 1.521437168121337891e-01 2.647823989391326904e-01 1.805841922760009766e-02 -1.192992404103279114e-01 -1.841615438461303711e-01 -2.775070965290069580e-01 -1.731182783842086792e-01 -1.128698959946632385e-01 -5.472100153565406799e-02 -8.958037011325359344e-03 -2.145232409238815308e-01 1.535303294658660889e-01 -2.555052042007446289e-01 1.151830628514289856e-01 -1.163518130779266357e-01 -3.300628811120986938e-02 -2.596813142299652100e-01 -4.270752370357513428e-01 -5.748609825968742371e-02 -5.614237114787101746e-02 7.553788274526596069e-02 -3.066878952085971832e-02
1.342757195234298706e-01 2.168003767728805542e-01 -2.839040160179138184e-01 -2.376521974802017212e-01 -6.206094473600387573e-02 -1.325132697820663452e-02 -5.284009501338005066e-02 3.738987445831298828e-01 -1.305633634328842163e-01 -3.234795331954956055e-01 2.244646698236465454e-01 2.653076946735382080e-01 1.179599538445472717e-01 -6.753613054752349854e-02 1.244699805974960327e-01 -1.448413580656051636e-01 1.237429380416870117e-01 2.589645050466060638e-02 7.565200328826904297e-02 3.785615041851997375e-02 -1.275774091482162476e-01 1.097575277090072632e-01 -2.029639929533004761e-01 1.391736790537834167e-02 4.225930944085121155e-02 2.698265314102172852e-01 -2.013554871082305908e-01 7.955725304782390594e-03 -2.266554236412048340e-01 -7.307928800582885742e-02 2.060641497373580933e-01 2.159559726715087891e-01
-6.216292083263397217e-02 1.355919986963272095e-01 5.733814090490341187e-02 -4.010179638862609863e-02 4.873456358909606934e-01 4.073605686426162720e-02 6.778803467750549316e-02 7.884564250707626343e-02 -3.041320741176605225e-01 -1.034110635519027710e-01 3.502760231494903564e-01 3.630503714084625244e-01 -1.063819527626037598e-01 3.054036945104598999e-02 -1.400831490755081177e-01 -1.135139912366867065e-01 5.644370336085557938e-03 3.603422641754150391e-02 8.904982358217239380e-02 -1.162436679005622864e-01 1.452960968017578125e-01 1.347694098949432373e-01 1.726811751723289490e-02 1.126250326633453369e-01 2.276125103235244751e-01 -7.418647408485412598e-02 2.539141178131103516e-01 1.122895348817110062e-02 2.512345910072326660e-01 -1.059866547584533691e-01 1.651005893945693970e-01 1.479231715202331543e-01
-6.629249453544616699e-02 2.635413110256195068e-01 -7.329934835433959961e-02 -2.658214978873729706e-02 5.298538133502006531e-02 -1.683279126882553101e-01 8.987892419099807739e-02 -4.649454727768898010e-02 -3.226013481616973877e-01 -1.055371481925249100e-02 -8.205310255289077759e-02 3.204011023044586182e-01 1.078996714204549789e-02 -2.937269806861877441e-01 -6.877611577510833740e-02 -1.679079793393611908e-02 -1.493554413318634033e-01 -2.317699342966079712e-01 -3.847266435623168945e-01 4.335875809192657471e-02 -3.054199218750000000e-01 2.856389991939067841e-02 -4.198690354824066162e-01 1.296152267605066299e-02 1.462241858243942261e-01 -9.598234295845031738e-02 1.037639826536178589e-01 -7.883189618587493896e-02 1.402311176061630249e-01 -9.881295263767242432e-03 -9.946670383214950562e-02 -2.787868957966566086e-03
4.430022090673446655e-02 1.359728723764419556e-01 -9.474293887615203857e-02 -1.879929602146148682e-01 3.971547186374664307e-01 -8.488143980503082275e-02 -7.913357019424438477e-02 4.693361371755599976e-02 -1.009210664778947830e-02 -2.827652692794799805e-01 2.767914533615112305e-01 1.005414351820945740e-01 4.860915616154670715e-02 -3.636696338653564453e-01 3.837511688470840454e-02 -1.995973885059356689e-01 -3.573663905262947083e-02 -1.817931383848190308e-01 7.565826177597045898e-02 -1.671280339360237122e-02 -1.812440156936645508e-01 3.757916158065199852e-03 -2.729592621326446533e-01 1.969706118106842041e-01 1.777273714542388916e-01 -1.961071416735649109e-02 -1.565950363874435425e-02 2.042505145072937012e-01 2.227250672876834869e-02 2.238422185182571411e-01 2.959257066249847412e-01 -1.432265341281890869e-01
-1.724515259265899658e-01 -2.221282422542572021e-01 -1.216009408235549927e-01 -1.082980930805206299e-01 3.354296982288360596e-01 -1.537800580263137817e-01 3.181432187557220459e-01 1.212155520915985107e-01 -9.067047387361526489e-02 -1.456744968891143799e-01 4.075053632259368896e-01 5.134734511375427246e-02 1.337815821170806885e-01 -7.697709649801254272e-02 -1.607896387577056885e-02 -1.869400031864643097e-02 -1.915239095687866211e-01 -3.014968931674957275e-01 -5.758586898446083069e-02 6.926304101943969727e-02 -1.511162072420120239e-01 -5.489757284522056580e-03 -8.942634612321853638e-02 1.223076209425926208e-01 -1.008873283863067627e-01 -3.174951672554016113e-01 -3.703000769019126892e-02 1.910487264394760132e-01 2.473220527172088623e-01 6.355268508195877075e-02 1.550088971853256226e-01 1.262214872986078262e-02
-4.565899074077606201e-02 1.748244613409042358e-01 7.550282031297683716e-02 -3.575310111045837402e-02 2.992971241474151611e-01 -1.425919383764266968e-01 -5.862848833203315735e-02 2.426550239324569702e-01 -7.271944731473922729e-02 -1.541668027639389038e-01 1.325496137142181396e-01 2.246366143226623535e-01 -1.992851942777633667e-01 6.291781901381909847e-04 -4.393131658434867859e-02 -4.963836818933486938e-02 -1.183207556605339050e-01 9.401259571313858032e-02 -3.713514208793640137e-01 -1.648119417950510979e-03 -8.115480095148086548e-02 3.951018452644348145e-01 -8.941460400819778442e-02 3.223331570625305176e-01 -1.277151405811309814e-01 8.095155656337738037e-02 -9.574282914400100708e-03 -9.709421545267105103e-03 1.514889746904373169e-01 -1.358561813831329346e-01 3.570715487003326416e-01 -1.402251720428466797e-01
-5.291846767067909241e-02 -6.810636073350906372e-02 -1.429219990968704224e-01 -1.015231162309646606e-01 -1.044830027967691422e-02 -9.247458726167678833e-02 1.257932633161544800e-01 3.081320822238922119e-01 -1.387809365987777710e-01 7.843504101037979126e-02 5.008306726813316345e-02 3.253320455551147461e-01 1.822860538959503174e-01 -6.644420325756072998e-02 2.311835736036300659e-01 -1.607628911733627319e-01 3.378202915191650391e-01 -3.073343634605407715e-01 6.116168573498725891e-02 1.298607289791107178e-01 -8.973560295999050140e-03 -1.147360354661941528e-01 -3.683767318725585938e-01 5.856984481215476990e-02 6.678786873817443848e-02 6.460028141736984253e-02 1.651584506034851074e-01 -2.688139677047729492e-01 1.213451847434043884e-01 2.055199071764945984e-02 1.725738495588302612e-01 2.388376295566558838e-01
1.045671850442886353e-01 1.672166138887405396e-01 8.558995276689529419e-02 -3.206897377967834473e-01 4.010317847132682800e-03 6.936667859554290771e-02 -2.904748022556304932e-01 -6.627677008509635925e-03 -1.289605796337127686e-01 -1.742718555033206940e-02 2.240986078977584839e-01 2.880887091159820557e-01 -2.786059081554412842e-01 2.700663506984710693e-01 -4.905128106474876404e-02 -1.495003513991832733e-02 1.408556848764419556e-01 -8.914031088352203369e-02 -7.106159627437591553e-02 -9.814544767141342163e-02 -1.803112030029296875e-02 2.030107975006103516e-01 -2.949093878269195557e-01 2.927940785884857178e-01 1.780972033739089966e-01 1.509526558220386505e-02 6.207862123847007751e-02 -8.881425112485885620e-02 1.349282711744308472e-01 -6.359616667032241821e-02 2.767702639102935791e-01 2.431172579526901245e-01
-1.337034702301025391e-01 -3.155901134014129639e-01 9.820720553398132324e-02 -2.833587229251861572e-01 2.577454447746276855e-01 1.483016088604927063e-02 2.562625110149383545e-01 9.021749347448348999e-02 7.939168810844421387e-02 3.201621398329734802e-02 2.449085116386413574e-01 -1.387918367981910706e-02 1.987918615341186523e-01 -2.099867016077041626e-01 2.642249763011932373e-01 3.686652518808841705e-03 -4.375974088907241821e-02 1.653677783906459808e-02 7.569707185029983521e-02 -8.480710536241531372e-02 -1.778749674558639526e-01 -1.433589216321706772e-02 -3.238004148006439209e-01 5.521865934133529663e-02 9.187352843582630157e-03 1.421296745538711548e-01 1.462256815284490585e-02 -2.338566780090332031e-01 -1.992226690053939819e-01 -9.919618815183639526e-02 7.300443202257156372e-02 3.824740648269653320e-01
-3.278711438179016113e-02 7.938064634799957275e-02 1.089154258370399475e-01 -3.273205459117889404e-01 4.324468374252319336e-01 -3.114587664604187012e-01 2.633037604391574860e-02 1.232410520315170288e-01 -1.606748998165130615e-01 -1.611310839653015137e-01 -1.728800088167190552e-01 1.687563061714172363e-01 -2.128565460443496704e-01 -4.404705483466386795e-03 2.863856852054595947e-01 8.200030773878097534e-02 5.611373484134674072e-02 -1.532508581876754761e-01 6.535822153091430664e-02 -2.491261363029479980e-01 6.147601827979087830e-02 2.251471430063247681e-01 9.388739243149757385e-03 4.636792466044425964e-02 5.861336365342140198e-02 4.110955074429512024e-02 1.046354547142982483e-01 -2.669958770275115967e-01 1.924243988469243050e-03 -2.398886680603027344e-01 1.404462754726409912e-01 1.232675164937973022e-01
2.213333398103713989e-01 3.347132205963134766e-01 -1.186643168330192566e-01 -5.093324929475784302e-02 5.567346513271331787e-02 -3.881501406431198120e-02 1.989956349134445190e-01 -9.610496461391448975e-03 -3.241649866104125977e-01 -1.684959381818771362e-01 3.920367360115051270e-01 3.717760443687438965e-01 2.437858656048774719e-02 -1.325615942478179932e-01 1.514934282749891281e-02 1.637973636388778687e-01 9.966406226158142090e-02 -1.190414652228355408e-01 -2.901527285575866699e-01 -1.207461282610893250e-01 1.117793619632720947e-01 -2.268875762820243835e-02 -1.970529556274414062e-01 6.220108363777399063e-03 2.846432849764823914e-02 -7.154529541730880737e-02 -8.428819477558135986e-02 1.553461048752069473e-02 1.169243901968002319e-01 -8.752158284187316895e-02 2.872505486011505127e-01 -1.246049851179122925e-01
-1.096673086285591125e-01 1.986019909381866455e-01 -1.958369165658950806e-01 -3.233799338340759277e-01 2.650855779647827148e-01 -8.006097376346588135e-02 2.609751559793949127e-02 2.299737185239791870e-01 -1.121392939239740372e-02 -9.800235182046890259e-02 2.533847987651824951e-01 -5.959822982549667358e-02 2.322317510843276978e-01 -8.598517626523971558e-02 -1.114424243569374084e-01 7.818518206477165222e-03 1.834305375814437866e-01 -6.735648959875106812e-02 -5.098048597574234009e-02 -2.755351662635803223e-01 -1.450205892324447632e-01 -1.214384585618972778e-01 -2.995437979698181152e-01 3.652301430702209473e-02 -1.009355261921882629e-01 1.264769285917282104e-01 1.086429432034492493e-01 -2.629891335964202881e-01 -8.455933071672916412e-03 -2.602277994155883789e-01 2.947194874286651611e-01 1.368259936571121216e-01
1.777311414480209351e-01 1.244572699069976807e-01 6.290355324745178223e-02 -6.911955773830413818e-02 4.275077283382415771e-01 -2.021032422780990601e-01 -7.840687781572341919e-02 2.654852867126464844e-01 -2.087138891220092773e-01 -2.261761110275983810e-03 2.688203454017639160e-01 2.304664105176925659e-01 -1.003045439720153809e-01 1.976325958967208862e-01 -4.181612282991409302e-02 -2.584166824817657471e-01 1.347833722829818726e-01 5.638648755848407745e-03 1.332447379827499390e-01 -4.773606359958648682e-02 9.398967772722244263e-02 2.625677883625030518e-01 4.903735592961311340e-03 -1.048796847462654114e-01 1.001954823732376099e-01 -5.852235481142997742e-03 3.919184952974319458e-02 -6.261905282735824585e-02 1.961556226015090942e-01 -2.989736199378967285e-01 4.989979043602943420e-02 2.905890345573425293e-01
-2.902214825153350830e-01 1.964087486267089844e-01 -1.791299134492874146e-01 -1.495078951120376587e-01 -5.436515435576438904e-02 -7.460154592990875244e-02 3.736219182610511780e-02 2.954367995262145996e-01 -1.438922528177499771e-02 -1.407238841056823730e-01 2.076916545629501343e-01 3.026592545211315155e-02 -2.357684075832366943e-02 4.352073371410369873e-02 -2.579536288976669312e-02 3.653475269675254822e-02 -2.657842636108398438e-01 -1.630913317203521729e-01 1.496824622154235840e-01 -1.916725933551788330e-01 1.376970112323760986e-01 3.712678551673889160e-01 -3.388998657464981079e-02 3.488320410251617432e-01 4.357821121811866760e-02 -3.125969171524047852e-01 1.173014566302299500e-01 -1.156234219670295715e-01 -6.073641777038574219e-02 -1.256031841039657593e-01 1.605250686407089233e-02 2.730566561222076416e-01
-1.267043352127075195e-01 -1.770400442183017731e-02 -7.559733092784881592e-02 -7.864044606685638428e-02 3.779416531324386597e-02 -1.347160190343856812e-01 7.868031412363052368e-02 3.536931872367858887e-01 -8.775214105844497681e-02 -5.505253002047538757e-02 -3.422662988305091858e-02 -1.346086524426937103e-02 1.287619918584823608e-01 -2.043414562940597534e-01 1.174034252762794495e-01 -5.765462666749954224e-02 3.176582232117652893e-02 -1.295030415058135986e-01 1.118751615285873413e-01 -2.256083674728870392e-02 -8.193240314722061157e-02 1.308681815862655640e-01 -1.892585307359695435e-01 2.204822599887847900e-01 5.442369263619184494e-03 3.430545330047607422e-01 1.747614145278930664e-01 -3.573344349861145020e-01 -1.198278460651636124e-02 -1.934123486280441284e-01 2.832293808460235596e-01 4.478264749050140381e-01
-1.775112561881542206e-02 3.517176210880279541e-01 1.968127489089965820e-01 -3.016743659973144531e-01 1.491080820560455322e-01 1.491508334875106812e-01 8.220075815916061401e-02 3.085170686244964600e-01 -1.204571723937988281e-01 -1.672320812940597534e-01 1.092618256807327271e-01 1.337855607271194458e-01 1.442206352949142456e-01 6.830899044871330261e-03 -3.011462092399597168e-01 -2.857391349971294403e-02 -4.337340220808982849e-02 1.599241942167282104e-01 -2.780619859695434570e-01 2.865461260080337524e-02 2.995505183935165405e-02 1.874128282070159912e-01 -2.792179584503173828e-01 -2.008724212646484375e-02 9.203506261110305786e-02 -3.754142820835113525e-01 1.898104208521544933e-03 5.808049067854881287e-02 -5.388676747679710388e-02 1.823857240378856659e-02 6.938388943672180176e-02 1.852983236312866211e-01
-6.433277390897274017e-03 7.297765463590621948e-02 -2.053272873163223267e-01 -2.576586604118347168e-01 2.053353637456893921e-01 1.907050311565399170e-01 -6.524502485990524292e-02 1.838215887546539307e-01 -5.482566356658935547e-02 7.999289035797119141e-02 2.501888573169708252e-01 1.943265050649642944e-01 -1.346341799944639206e-02 -1.020194962620735168e-01 -2.557358443737030029e-01 -2.504634261131286621e-01 -1.048435047268867493e-01 3.136963397264480591e-02 -1.253773421049118042e-01 1.271715667098760605e-02 -2.846652865409851074e-01 1.234632283449172974e-01 -4.795366227626800537e-01 2.587009407579898834e-02 -1.637787185609340668e-02 -1.610660552978515625e-01 -1.995975524187088013e-02 -3.552760779857635498e-01 6.819355487823486328e-02 1.253573340363800526e-03 7.242416590452194214e-02 -5.946945399045944214e-02
2.763179503381252289e-02 -1.343396157026290894e-01 -2.065172791481018066e-01 -2.192815244197845459e-01 4.148678481578826904e-01 1.434004399925470352e-02 -1.383189260959625244e-01 1.040872409939765930e-01 1.147543713450431824e-01 -1.749902665615081787e-01 -6.539551168680191040e-02 2.097024321556091309e-01 -3.203001916408538818e-01 -5.161342024803161621e-02 3.355677723884582520e-01 -5.217811465263366699e-02 -4.744940251111984253e-02 2.711813896894454956e-02 -1.052796915173530579e-01 3.631801903247833252e-02 5.426394939422607422e-02 -9.236926212906837463e-03 -3.337760567665100098e-01 -6.248576566576957703e-02 6.016375124454498291e-02 -1.914220005273818970e-01 -1.250098198652267456e-01 8.085785433650016785e-03 -1.195890828967094421e-01 2.433017129078507423e-03 4.274892807006835938e-02 4.119728505611419678e-01
-2.225288748741149902e-01 1.156140342354774475e-01 8.788380771875381470e-02 -1.934525519609451294e-01 3.657723963260650635e-01 2.797839418053627014e-02 7.499627768993377686e-02 1.913067102432250977e-01 2.019331455230712891e-01 1.329603046178817749e-01 6.730904430150985718e-02 1.543724909424781799e-02 1.371857225894927979e-01 -2.583411037921905518e-01 8.919315785169601440e-02 -1.242880150675773621e-02 -6.091914698481559753e-02 -2.262190133333206177e-01 5.013130232691764832e-02 1.257094740867614746e-01 -9.827045351266860962e-02 4.433893412351608276e-02 -2.487472593784332275e-01 6.619403511285781860e-02 -7.555299252271652222e-02 -5.060244724154472351e-02 -1.954548060894012451e-01 -2.196620851755142212e-01 -2.313597649335861206e-01 -7.061894983053207397e-02 4.240237772464752197e-01 2.723278403282165527e-01
2.193048829212784767e-03 8.383404463529586792e-02 -6.427199393510818481e-02 -1.230603605508804321e-01 3.719511255621910095e-02 -6.465844810009002686e-02 1.610224545001983643e-01 2.513414323329925537e-01 -1.618234664201736450e-01 -4.053434729576110840e-02 2.354417592287063599e-01 1.272581815719604492e-01 1.099372282624244690e-01 -3.419592678546905518e-01 -1.737741567194461823e-02 -7.452689111232757568e-02 1.672205887734889984e-02 -1.599088758230209351e-01 1.541402339935302734e-01 2.240944802761077881e-01 7.096453011035919189e-02 -6.218611821532249451e-02 -2.455763369798660278e-01 1.668363958597183228e-01 1.492075920104980469e-01 3.491036593914031982e-01 1.216634586453437805e-01 -2.921603620052337646e-01 5.148717388510704041e-02 -1.866488158702850342e-01 1.136262565851211548e-01 3.913089334964752197e-01
1.194690763950347900e-01 7.860876619815826416e-02 -5.158375948667526245e-03 -2.986357808113098145e-01 -2.970973402261734009e-02 -1.461470127105712891e-01 -3.495719656348228455e-02 7.475757598876953125e-02 -2.742426693439483643e-01 -1.850263401865959167e-02 3.118779063224792480e-01 1.826568990945816040e-01 5.219424515962600708e-02 1.338365525007247925e-01 -9.689811617136001587e-02 2.182733565568923950e-01 -3.147023543715476990e-02 -2.450352460145950317e-01 9.678719937801361084e-02 3.797855079174041748e-01 -1.414547860622406006e-01 2.565189301967620850e-01 -3.263935148715972900e-01 2.976182997226715088e-01 -1.551426947116851807e-01 -9.692928940057754517e-02 -3.830198943614959717e-02 1.081142798066139221e-01 -3.113126568496227264e-02 -1.550149172544479370e-01 9.661453776061534882e-03 -1.008128151297569275e-01
2.170033156871795654e-01 2.251227200031280518e-01 1.032011955976486206e-01 -8.256092667579650879e-03 4.351780414581298828e-01 -3.641348332166671753e-02 -7.214202079921960831e-03 -4.881105571985244751e-02 -2.708549425005912781e-02 -1.720869988203048706e-01 1.211188137531280518e-01 2.048640996217727661e-01 1.174042150378227234e-01 -2.550878226757049561e-01 -1.437254101037979126e-01 -6.927130371332168579e-02 2.831706702709197998e-01 -2.215750962495803833e-01 -2.615647315979003906e-01 -2.493966370820999146e-01 -9.750230610370635986e-02 1.418233197182416916e-02 -3.451097905635833740e-01 2.853957563638687134e-02 7.219299674034118652e-02 -1.605550050735473633e-01 -4.375249892473220825e-02 5.968933925032615662e-02 -1.199918612837791443e-01 -4.987564310431480408e-02 3.791727125644683838e-02 2.505302429199218750e-01
-5.742001160979270935e-02 9.366698563098907471e-02 -8.811663836240768433e-02 -8.710173517465591431e-02 3.413753807544708252e-01 -1.767001152038574219e-01 2.124408334493637085e-01 1.541503071784973145e-01 -2.088850885629653931e-01 2.870623022317886353e-02 3.558957278728485107e-01 -2.317605726420879364e-02 2.096747308969497681e-01 -1.989838853478431702e-02 1.772187501192092896e-01 1.753512322902679443e-01 1.684771478176116943e-01 -2.017192244529724121e-01 2.496635168790817261e-02 5.022605136036872864e-02 -1.637958884239196777e-01 1.043585613369941711e-01 -4.957659542560577393e-02 4.192730411887168884e-02 2.232449352741241455e-01 6.697100400924682617e-02 1.550978571176528931e-01 2.953180074691772461e-01 -6.074658781290054321e-02 -2.749355733394622803e-01 9.498470276594161987e-02 3.312172591686248779e-01
-1.408233791589736938e-01 2.409254312515258789e-01 5.155831109732389450e-03 1.377695202827453613e-01 4.384438395500183105e-01 -1.417582184076309204e-01 1.040539592504501343e-01 1.526675373315811157e-01 -1.037486940622329712e-01 7.305266708135604858e-02 1.566864401102066040e-01 2.658628225326538086e-01 1.021787896752357483e-01 -4.419371113181114197e-02 1.454082429409027100e-01 5.564504861831665039e-02 1.962439343333244324e-02 -1.683443337678909302e-01 5.071737244725227356e-02 9.470032155513763428e-02 -1.813789904117584229e-01 7.345202565193176270e-02 4.248411580920219421e-02 1.464165896177291870e-01 1.058275252580642700e-01 -8.645807206630706787e-02 3.056606948375701904e-01 7.176777720451354980e-02 -2.272563129663467407e-01 -9.703679382801055908e-02 1.138567328453063965e-01 4.643339514732360840e-01
1.178381741046905518e-01 -1.459199488162994385e-01 -2.918372750282287598e-01 -8.889866620302200317e-02 3.749312460422515869e-01 -2.664665281772613525e-01 6.820949167013168335e-02 1.422813534736633301e-01 5.803230777382850647e-02 -2.681164070963859558e-03 -4.803839325904846191e-02 2.614344060420989990e-01 7.473828643560409546e-02 -7.531618326902389526e-02 -5.735006555914878845e-02 1.728803068399429321e-01 -7.033286243677139282e-02 -2.409809380769729614e-01 -6.512997206300497055e-03 2.420785278081893921e-01 8.161792159080505371e-02 3.298249561339616776e-03 -3.271389007568359375e-01 2.941565513610839844e-01 1.040110737085342407e-01 1.000539883971214294e-01 1.065973937511444092e-01 -5.638451501727104187e-02 -7.690940052270889282e-02 1.977664418518543243e-02 4.545284062623977661e-02 3.888224959373474121e-01
-2.226145267486572266e-01 -9.822493046522140503e-02 1.027810350060462952e-01 -8.365301787853240967e-02 2.134887687861919403e-02 -2.573672235012054443e-01 1.640178635716438293e-02 2.053811699151992798e-01 -9.641397744417190552e-02 -8.512475341558456421e-02 1.863655149936676025e-01 3.267142474651336670e-01 -1.148416176438331604e-01 5.867956578731536865e-02 2.375876531004905701e-02 -1.590441316366195679e-01 2.713764905929565430e-01 -3.692001700401306152e-01 1.893737316131591797e-01 -2.243973463773727417e-01 -1.158374324440956116e-01 6.583786010742187500e-02 -1.862052679061889648e-01 6.317032501101493835e-03 6.239170581102371216e-02 -4.204320311546325684e-01 -2.120564691722393036e-02 8.845125883817672729e-02 -1.439529210329055786e-01 8.840336650609970093e-02 1.615006178617477417e-01 1.462742984294891357e-01
-2.276693433523178101e-01 -5.677985772490501404e-02 -8.000552654266357422e-03 -1.694428771734237671e-01 1.246678605675697327e-01 -5.241215601563453674e-02 -1.325443387031555176e-01 4.780742228031158447e-01 -1.468645483255386353e-01 -2.838827669620513916e-01 2.186689823865890503e-01 9.860234707593917847e-02 5.002009868621826172e-02 1.920441687107086182e-01 -5.131469666957855225e-02 -2.738561928272247314e-01 -1.469618082046508789e-01 -7.449334114789962769e-02 -2.477555871009826660e-01 -2.667490951716899872e-02 -1.447878330945968628e-01 4.623295739293098450e-02 -7.914573699235916138e-02 1.367733627557754517e-01 1.833556443452835083e-01 -2.338111996650695801e-01 -2.781040072441101074e-01 -4.812391102313995361e-02 1.019822061061859131e-01 -7.421939074993133545e-02 -1.820266246795654297e-01 1.440299600362777710e-01
-2.394648082554340363e-02 -3.327579423785209656e-02 -5.743190273642539978e-02 -2.227244973182678223e-01 2.644290328025817871e-01 6.573645025491714478e-02 -2.378727495670318604e-01 3.317829966545104980e-01 -3.670734539628028870e-02 9.377517551183700562e-02 1.073396727442741394e-01 1.393664777278900146e-01 1.769361644983291626e-02 -1.082082316279411316e-01 -2.307593636214733124e-02 1.799475103616714478e-01 -8.235475048422813416e-03 -4.406734555959701538e-02 -3.297736942768096924e-01 -5.181965231895446777e-02 -1.941171661019325256e-02 2.997457385063171387e-01 -3.882881104946136475e-01 3.546522557735443115e-02 2.660435140132904053e-01 -3.426547646522521973e-01 1.017912849783897400e-01 -1.159356236457824707e-01 1.823271811008453369e-01 4.218329489231109619e-02 1.179808899760246277e-01 -4.305597394704818726e-02
-2.326483093202114105e-02 -1.864362880587577820e-02 -2.678810358047485352e-01 -5.951031576842069626e-03 2.778070569038391113e-01 -8.576627820730209351e-02 5.574728175997734070e-02 5.583640560507774353e-02 -1.936451345682144165e-02 -2.940096557140350342e-01 3.905426561832427979e-01 1.188757196068763733e-01 -1.888014674186706543e-01 -3.080967254936695099e-02 3.522074818611145020e-01 -9.048562496900558472e-02 -1.860710419714450836e-02 7.328088581562042236e-02 1.585216224193572998e-01 2.223834693431854248e-01 9.339810907840728760e-02 -5.176275596022605896e-02 -3.320100009441375732e-01 1.764406450092792511e-02 1.301742792129516602e-01 -5.787849798798561096e-02 3.926483541727066040e-02 -2.795933373272418976e-02 -3.500532209873199463e-01 -3.996114060282707214e-02 -1.078929528594017029e-01 2.315486073493957520e-01
-1.577272713184356689e-01 9.822475910186767578e-02 -6.790122482925653458e-03 1.476154625415802002e-01 3.748891651630401611e-01 -1.497196853160858154e-01 1.101360395550727844e-01 -1.318821012973785400e-01 -4.463825523853302002e-01 -1.138350367546081543e-01 2.476008087396621704e-01 1.278851628303527832e-01 -8.520388603210449219e-02 -1.642420291900634766e-01 -7.389924023300409317e-03 1.318159252405166626e-01 2.096038758754730225e-01 -1.349327713251113892e-01 -3.001393079757690430e-01 -3.635340556502342224e-02 -1.083953231573104858e-01 9.099696576595306396e-02 -2.394825816154479980e-01 8.244449645280838013e-02 2.362243831157684326e-01 1.581326872110366821e-01 9.878275543451309204e-02 -3.437421098351478577e-02 1.481582783162593842e-02 -2.549779415130615234e-01 -4.822359606623649597e-02 1.121774613857269287e-01
-1.447208523750305176e-01 1.702414453029632568e-01 -1.143658068031072617e-02 7.584225386381149292e-02 4.585920274257659912e-01 -1.873961687088012695e-01 1.036176607012748718e-01 1.558485329151153564e-01 -7.899458706378936768e-02 1.890747100114822388e-01 3.568994700908660889e-01 1.532304137945175171e-01 1.028203032910823822e-02 7.554296404123306274e-02 2.971833944320678711e-01 -8.498119562864303589e-02 -6.914612650871276855e-02 -2.975503802299499512e-01 4.352121148258447647e-03 -1.513503640890121460e-01 -2.086765170097351074e-01 7.321616262197494507e-02 -2.121061831712722778e-02 5.560900270938873291e-02 1.394102126359939575e-01 4.578797519207000732e-02 1.204392388463020325e-01 1.331858038902282715e-01 -4.717471078038215637e-02 -1.532548367977142334e-01 8.212327025830745697e-03 3.482747673988342285e-01
-2.063662260770797729e-01 -7.719007134437561035e-02 1.024083867669105530e-01 -4.497533664107322693e-02 1.822226792573928833e-01 1.158554032444953918e-01 2.632019817829132080e-01 1.845020428299903870e-02 -2.316904217004776001e-01 -9.028447419404983521e-02 8.321296423673629761e-02 3.193521127104759216e-02 -1.104622334241867065e-01 -1.730499416589736938e-02 -9.537617862224578857e-02 -8.113478869199752808e-02 -2.516777217388153076e-01 4.294390231370925903e-02 -7.933896780014038086e-02 6.264304369688034058e-02 2.435246296226978302e-02 1.794002205133438110e-01 -7.128338217735290527e-01 1.106438115239143372e-01 4.474237188696861267e-02 -1.183469370007514954e-01 -2.018313109874725342e-01 -1.251373291015625000e-01 -9.386223554611206055e-02 -1.193676069378852844e-01 2.549438364803791046e-02 8.737191557884216309e-03
-7.692353427410125732e-02 4.594776630401611328e-01 -1.433217376470565796e-01 6.271708011627197266e-02 -1.285912375897169113e-02 1.867322474718093872e-01 -4.620561003684997559e-02 1.917794495820999146e-01 -1.024479493498802185e-01 -3.118077218532562256e-01 2.677571177482604980e-01 1.047501116991043091e-01 3.861810639500617981e-02 2.197376936674118042e-01 8.263235539197921753e-02 -2.578453123569488525e-01 1.115247756242752075e-01 -2.997989058494567871e-01 -1.516852229833602905e-01 -1.375847905874252319e-01 -2.121603637933731079e-01 1.612896174192428589e-01 -1.347606629133224487e-01 1.799720376729965210e-01 -2.328114211559295654e-02 -8.334157615900039673e-02 -1.203609481453895569e-01 -1.688483357429504395e-01 4.211830720305442810e-02 -2.048237770795822144e-01 -9.795577824115753174e-02 3.778137266635894775e-02
1.733209490776062012e-01 -2.506113052368164062e-01 -6.242065504193305969e-02 -3.182073682546615601e-02 1.785419732332229614e-01 -1.665257215499877930e-01 -1.246808543801307678e-01 3.948549628257751465e-01 -5.342278257012367249e-02 -4.085431247949600220e-02 8.943476527929306030e-02 2.897712588310241699e-01 -1.501182764768600464e-01 2.774967625737190247e-02 9.121517837047576904e-02 -2.867143452167510986e-01 -1.216409057378768921e-01 -4.962310940027236938e-02 -2.327728569507598877e-01 -1.143524870276451111e-01 -1.995735615491867065e-01 3.018290996551513672e-01 -7.324104756116867065e-02 1.674029529094696045e-01 1.639338433742523193e-01 -1.281459927558898926e-01 -2.162528187036514282e-01 1.099287047982215881e-01 -5.758967995643615723e-02 1.126826554536819458e-01 2.217524796724319458e-01 2.114019691944122314e-01
-1.385610401630401611e-01 -2.373256534337997437e-01 1.114582736045122147e-02 -9.407749772071838379e-02 1.436802837997674942e-02 5.462669581174850464e-02 2.600278556346893311e-01 1.541926264762878418e-01 -2.035188674926757812e-01 -1.274038851261138916e-01 1.692672520875930786e-01 7.298482209444046021e-02 2.265149354934692383e-01 2.024878188967704773e-02 2.707432508468627930e-01 -1.627702452242374420e-02 8.623632043600082397e-02 4.354963824152946472e-02 -1.289945989847183228e-01 -7.470851764082908630e-03 -4.750172048807144165e-02 -1.232298016548156738e-01 -4.934331178665161133e-01 2.998057603836059570e-01 2.414467334747314453e-01 1.531415134668350220e-01 1.201277673244476318e-01 -2.901387214660644531e-01 -4.590907320380210876e-02 -1.581129133701324463e-01 1.266409456729888916e-01 6.058603897690773010e-02
-7.050575315952301025e-02 1.718273460865020752e-01 1.754898391664028168e-02 1.559860706329345703e-01 4.084342718124389648e-01 -4.346117749810218811e-02 4.546032473444938660e-02 6.732062250375747681e-02 -3.382302820682525635e-01 -1.538248211145401001e-01 2.783692479133605957e-01 1.876899152994155884e-01 6.182016804814338684e-02 9.166827052831649780e-02 4.158856719732284546e-02 1.351608633995056152e-01 3.202264308929443359e-01 -4.146491736173629761e-02 -1.538571417331695557e-01 -1.731206178665161133e-01 -1.837081015110015869e-01 8.488234132528305054e-02 -1.788445562124252319e-01 1.885182261466979980e-01 2.573747932910919189e-01 1.184538006782531738e-01 1.349327415227890015e-01 -5.260983482003211975e-02 -2.317291311919689178e-02 -1.850586831569671631e-01 -6.363114714622497559e-02 2.758469283580780029e-01
-4.176856204867362976e-02 -1.134972050786018372e-01 -1.555847823619842529e-01 -2.988907396793365479e-01 3.331547379493713379e-01 -3.445083647966384888e-02 6.473452597856521606e-02 -9.102302789688110352e-02 9.041929733939468861e-04 -2.357909381389617920e-01 2.814409136772155762e-01 4.849117621779441833e-02 -2.459210604429244995e-01 -4.138747230172157288e-02 1.556490510702133179e-01 -1.964919418096542358e-01 -6.752152740955352783e-02 -1.345962435007095337e-01 -4.455607235431671143e-01 2.844757214188575745e-02 2.045463025569915771e-01 2.444218993186950684e-01 6.689224392175674438e-02 3.808536380529403687e-02 -1.090895012021064758e-01 -6.361966580152511597e-02 -2.132338704541325569e-03 -2.875897586345672607e-01 -8.657253347337245941e-03 -1.939376145601272583e-01 5.382351204752922058e-02 1.274082511663436890e-01
-5.545679479837417603e-02 1.175979375839233398e-01 -4.612648189067840576e-01 7.052770256996154785e-02 1.924387961626052856e-01 -1.618410348892211914e-01 1.339013129472732544e-01 3.833209872245788574e-01 -1.104382127523422241e-01 5.661543924361467361e-03 4.216117784380912781e-02 1.404555439949035645e-01 -2.457378357648849487e-01 -3.831108286976814270e-02 -2.060562223196029663e-01 3.639460727572441101e-02 -1.279688477516174316e-01 -3.957307040691375732e-01 -2.435928434133529663e-01 1.561584472656250000e-01 -2.407335788011550903e-01 1.571991145610809326e-01 -1.098628863692283630e-01 6.567710638046264648e-02 8.108365349471569061e-03 -9.212316572666168213e-02 9.290887415409088135e-02 -5.360773578286170959e-02 -4.836172610521316528e-02 -3.333102166652679443e-02 -2.287424914538860321e-02 1.345843970775604248e-01
-7.305742055177688599e-02 3.200867474079132080e-01 9.933957457542419434e-02 -5.136246979236602783e-02 4.717842042446136475e-01 -2.997806482017040253e-02 1.176583915948867798e-01 2.042606472969055176e-01 -2.613832056522369385e-01 -2.744082212448120117e-01 6.224135402590036392e-03 1.616180315613746643e-02 -9.783837944269180298e-02 -1.570874303579330444e-01 -2.349893152713775635e-01 1.775386190274730325e-04 -9.379378706216812134e-02 -1.690549254417419434e-01 -3.974298238754272461e-01 -6.487636268138885498e-02 -3.564152121543884277e-02 2.677801251411437988e-01 8.394635468721389771e-02 1.077649816870689392e-01 1.771894097328186035e-01 3.135909140110015869e-02 -2.004831284284591675e-02 -4.775574803352355957e-02 -1.803955808281898499e-02 -5.030680447816848755e-02 1.098302677273750305e-01 1.615920662879943848e-01
-1.889868974685668945e-01 8.045515976846218109e-03 1.588824763894081116e-02 -5.290075670927762985e-03 1.939166337251663208e-01 -4.662474244832992554e-02 4.186066389083862305e-01 2.662471830844879150e-01 -3.673745393753051758e-01 -2.656512558460235596e-01 -1.254241317510604858e-01 4.847659915685653687e-02 -2.070355862379074097e-01 -1.117964535951614380e-01 -4.402192309498786926e-02 -9.695595502853393555e-02 1.691992282867431641e-01 -1.977763324975967407e-01 -1.174594834446907043e-01 -1.988951303064823151e-02 -5.431735143065452576e-02 -1.360075771808624268e-01 -1.478466689586639404e-01 8.976186811923980713e-02 1.952319443225860596e-01 -1.942132264375686646e-01 2.769578695297241211e-01 -2.788137495517730713e-01 -7.845979183912277222e-02 6.660852232016623020e-04 4.618560150265693665e-02 1.259310990571975708e-01
3.007547743618488312e-02 2.172624468803405762e-01 -1.150336414575576782e-01 -2.829366624355316162e-01 1.879945248365402222e-01 -1.572615355253219604e-01 -1.742314696311950684e-01 -5.845260992646217346e-02 -1.189857572317123413e-01 -1.099473908543586731e-01 2.251244336366653442e-01 1.484774053096771240e-01 1.762806624174118042e-01 -3.656631708145141602e-02 -6.658954173326492310e-02 1.931735873222351074e-01 -3.200439512729644775e-01 -2.532291412353515625e-01 -6.101625412702560425e-02 7.998382300138473511e-02 -2.900754809379577637e-01 3.750748187303543091e-02 -2.973894476890563965e-01 9.060526639223098755e-02 -8.934200741350650787e-03 1.040296182036399841e-01 -1.259461939334869385e-01 1.470769941806793213e-01 -1.192607134580612183e-01 -3.179753422737121582e-01 1.791517436504364014e-01 1.921676397323608398e-01
-1.913029402494430542e-01 1.339128613471984863e-01 -2.283770143985748291e-01 -1.239095404744148254e-01 1.711391061544418335e-01 -1.397569030523300171e-01 1.575372964143753052e-01 -1.090345755219459534e-01 -1.574945598840713501e-01 -1.816978454589843750e-01 2.949581444263458252e-01 1.194778457283973694e-01 1.556299328804016113e-01 -2.149593383073806763e-01 -1.458463966846466064e-01 -5.612019449472427368e-02 6.465125083923339844e-02 -7.710386067628860474e-02 -2.321185916662216187e-02 -2.611234486103057861e-01 4.123111441731452942e-02 -3.067363053560256958e-02 -3.555131852626800537e-01 -2.602818049490451813e-02 -1.411635279655456543e-01 1.999608427286148071e-01 -1.355194896459579468e-01 -1.036612689495086670e-01 -6.966669857501983643e-02 -2.826315760612487793e-01 2.641431689262390137e-01 2.939485311508178711e-01
-4.781867936253547668e-02 2.122830003499984741e-01 1.266418844461441040e-01 3.471922129392623901e-02 6.082268431782722473e-02 9.046570956707000732e-02 2.562101483345031738e-01 3.820605576038360596e-01 -3.073654472827911377e-01 3.425445407629013062e-02 3.212107345461845398e-02 1.558307707309722900e-01 -4.557121917605400085e-02 -5.478026717901229858e-02 1.110766902565956116e-01 -1.413881331682205200e-01 5.882171913981437683e-02 2.492245472967624664e-02 -9.106473065912723541e-03 2.002156972885131836e-01 -1.836922019720077515e-01 -2.615935504436492920e-01 -3.089692592620849609e-01 9.172151982784271240e-02 1.579848825931549072e-01 -3.788836300373077393e-01 -1.815437227487564087e-01 -2.470472604036331177e-01 -8.044929802417755127e-02 8.445595949888229370e-02 1.078786626458168030e-01 1.244820281863212585e-01
9.760681539773941040e-03 1.736792922019958496e-01 -2.345477491617202759e-01 -5.433637648820877075e-02 -6.755767762660980225e-02 -1.176280379295349121e-01 -3.157088160514831543e-02 2.039000689983367920e-01 -5.404811352491378784e-02 2.638884633779525757e-02 1.689742654561996460e-01 4.889272749423980713e-01 -9.607366472482681274e-02 -2.067489922046661377e-01 1.281568557024002075e-01 1.368979513645172119e-01 -7.266844063997268677e-02 -1.396847367286682129e-01 -1.900053173303604126e-01 -1.400500722229480743e-02 -2.227635979652404785e-01 -1.550842970609664917e-01 -3.791452199220657349e-02 2.146143615245819092e-01 -1.705099940299987793e-01 -1.210440918803215027e-01 2.027208730578422546e-02 -4.157466068863868713e-02 -2.352315336465835571e-01 5.852601677179336548e-02 1.349499821662902832e-01 4.328335821628570557e-01
3.078662417829036713e-02 1.489267051219940186e-01 8.791649341583251953e-02 5.630911327898502350e-03 2.009127289056777954e-01 -2.635241150856018066e-01 9.737649559974670410e-02 -2.060247398912906647e-02 -4.175069928169250488e-01 -1.358845084905624390e-01 -1.544536054134368896e-01 7.701797038316726685e-02 9.462139755487442017e-02 -2.254697382450103760e-01 -2.097316645085811615e-02 -1.339082140475511551e-02 7.835348695516586304e-02 3.206557035446166992e-02 -3.951362073421478271e-01 -1.738790571689605713e-01 -1.218922659754753113e-01 3.359594941139221191e-01 -3.109265863895416260e-01 2.107909470796585083e-01 1.438324600458145142e-01 -6.829186528921127319e-02 1.099637076258659363e-01 -2.767663449048995972e-02 -6.194871664047241211e-02 -2.558468654751777649e-02 4.135231673717498779e-02 2.442143708467483521e-01
-9.240491688251495361e-02 5.160463601350784302e-02 -1.650881767272949219e-01 -2.452454864978790283e-01 1.459576338529586792e-01 1.699587702751159668e-01 -1.150258481502532959e-01 3.395729959011077881e-01 -1.667957007884979248e-02 -3.379623293876647949e-01 2.509199976921081543e-01 7.147896289825439453e-02 2.363008214160799980e-03 -7.333302497863769531e-02 -3.992572426795959473e-02 1.557036638259887695e-01 -1.778244972229003906e-01 -3.519326448440551758e-02 2.148252278566360474e-01 1.285635381937026978e-01 -5.453818291425704956e-02 1.886491477489471436e-01 -6.918656080961227417e-02 3.217296442016959190e-03 1.266806572675704956e-01 -2.427387684583663940e-01 7.335077971220016479e-02 -2.810310125350952148e-01 6.484998017549514771e-02 -3.208894133567810059e-01 -8.562380075454711914e-02 3.100745677947998047e-01
7.590779662132263184e-02 9.779668599367141724e-02 -6.193652376532554626e-02 -3.100014328956604004e-01 3.019732832908630371e-01 -3.007370512932538986e-03 -2.368978261947631836e-01 1.586954891681671143e-01 -8.795546740293502808e-02 1.154264286160469055e-01 2.237633615732192993e-01 2.523143589496612549e-01 2.434768527746200562e-02 -1.686790734529495239e-01 -1.319666653871536255e-01 2.860873937606811523e-02 1.559921726584434509e-02 -4.167386591434478760e-01 -3.144339323043823242e-01 2.464581467211246490e-02 -6.560610979795455933e-02 2.111536115407943726e-01 -2.242614030838012695e-01 1.032195240259170532e-01 1.882348358631134033e-01 -1.059944108128547668e-01 -2.154965698719024658e-01 -4.630898684263229370e-02 1.570300012826919556e-02 1.873069405555725098e-01 5.689337849617004395e-02 -1.145342662930488586e-01
-6.633231788873672485e-02 7.430773228406906128e-02 -1.149966865777969360e-01 -3.514509499073028564e-01 3.459686338901519775e-01 -9.652967751026153564e-02 1.993755996227264404e-01 1.867362409830093384e-01 1.829101592302322388e-01 -1.497990544885396957e-02 1.023254245519638062e-01 3.814023435115814209e-01 -2.199160680174827576e-02 1.269552707672119141e-01 -1.329064369201660156e-01 -1.149846836924552917e-01 4.169748350977897644e-02 2.886205911636352539e-01 -2.439574599266052246e-01 7.288852334022521973e-02 8.042424172163009644e-02 1.418863702565431595e-02 -3.543297946453094482e-01 3.009625673294067383e-01 7.644219696521759033e-02 -1.075333952903747559e-01 -8.102559298276901245e-02 4.271966964006423950e-02 9.796410799026489258e-03 -2.823660336434841156e-02 1.012840420007705688e-01 -5.461661145091056824e-02
-1.176113411784172058e-01 8.122824877500534058e-02 -1.301566064357757568e-01 -1.431892067193984985e-01 2.254631817340850830e-01 -8.877117186784744263e-02 2.549012601375579834e-01 2.264272272586822510e-01 6.467554718255996704e-02 -5.430460348725318909e-02 2.651107311248779297e-01 1.150452252477407455e-02 2.208377271890640259e-01 8.434402197599411011e-02 1.572291553020477295e-01 8.427964150905609131e-02 1.092849597334861755e-01 -1.459865570068359375e-01 -9.713483601808547974e-02 -7.479960471391677856e-02 1.424242556095123291e-01 3.035344481468200684e-01 -4.408895671367645264e-01 1.501224283128976822e-02 -2.351744920015335083e-01 1.758438497781753540e-01 -2.631981484591960907e-02 -3.143728077411651611e-01 1.026699542999267578e-01 -1.071072518825531006e-01 9.214612841606140137e-02 1.741986721754074097e-01
-1.083857044577598572e-01 -1.674005575478076935e-02 5.277173593640327454e-02 -1.246848851442337036e-01 3.449758514761924744e-02 3.088134340941905975e-03 -6.826345343142747879e-03 2.554444372653961182e-01 -2.219668179750442505e-01 4.711056128144264221e-02 2.076860070228576660e-01 3.455234766006469727e-01 1.009543538093566895e-01 -3.629409372806549072e-01 6.364338099956512451e-02 -3.991289064288139343e-02 2.754190862178802490e-01 -2.031434625387191772e-01 1.011831387877464294e-01 4.624092951416969299e-02 7.477272301912307739e-02 -9.509888291358947754e-02 -3.739274740219116211e-01 2.373023033142089844e-01 1.574054211378097534e-01 2.467134296894073486e-01 1.076133772730827332e-01 -2.302965819835662842e-01 4.698785394430160522e-02 -9.499501436948776245e-02 -1.733430661261081696e-02 1.987745463848114014e-01
-2.429615892469882965e-02 2.045598626136779785e-01 1.453066319227218628e-01 -3.638453409075737000e-02 4.077921211719512939e-01 -4.528742432594299316e-01 1.228683348745107651e-02 1.954090595245361328e-01 -2.084598243236541748e-01 8.854434639215469360e-02 1.450638622045516968e-01 9.204207360744476318e-02 -3.923242166638374329e-02 1.777248978614807129e-01 1.015917658805847168e-01 -2.271527349948883057e-01 1.243779808282852173e-02 -7.584720104932785034e-02 2.408982068300247192e-01 2.423329465091228485e-02 1.024352684617042542e-01 1.456529051065444946e-01 -1.745070815086364746e-01 9.912499785423278809e-02 1.657388210296630859e-01 2.874475531280040741e-02 -2.399849332869052887e-02 6.548700481653213501e-02 2.671426832675933838e-01 -2.282132357358932495e-01 1.805987060070037842e-01 1.543083935976028442e-01
3.186249360442161560e-02 -8.436999469995498657e-02 1.137131080031394958e-01 -1.083034351468086243e-01 9.721439331769943237e-02 -1.933732070028781891e-02 9.250398725271224976e-02 -1.424451768398284912e-01 -1.826326400041580200e-01 -3.416105359792709351e-02 2.909474670886993408e-01 4.317597746849060059e-01 6.876622885465621948e-02 -3.255901038646697998e-01 3.509424328804016113e-01 -1.120154783129692078e-01 -4.453682526946067810e-02 -2.581506073474884033e-01 -1.676585972309112549e-01 8.929932117462158203e-02 -1.472346931695938110e-01 4.692296963185071945e-03 -1.456925868988037109e-01 3.228343129158020020e-01 4.136648774147033691e-02 -2.385469079017639160e-01 1.553621441125869751e-01 1.182170808315277100e-01 -7.267398387193679810e-02 -5.397471785545349121e-02 1.011881679296493530e-01 9.736555069684982300e-02
-1.689214110374450684e-01 4.276118427515029907e-02 -6.443843990564346313e-02 -2.668751776218414307e-01 -1.587653607130050659e-01 -6.436163187026977539e-02 -3.340202569961547852e-02 7.624616473913192749e-02 -2.806174159049987793e-01 -1.830232590436935425e-01 2.550163865089416504e-01 2.199700325727462769e-01 -2.562597990036010742e-01 -1.756672263145446777e-01 -1.923512294888496399e-02 -8.113916963338851929e-02 1.506824046373367310e-01 -3.004908561706542969e-01 -1.418369710445404053e-01 2.175735533237457275e-01 -2.795794978737831116e-02 1.611072272062301636e-01 -2.315374016761779785e-01 2.060219831764698029e-02 -6.020268425345420837e-02 -2.958937883377075195e-01 2.634614408016204834e-01 -4.671835899353027344e-02 -1.015416085720062256e-01 -3.072548210620880127e-01 8.634870871901512146e-03 6.989522371441125870e-03
1.781504005193710327e-01 6.933397054672241211e-02 -1.411985903978347778e-01 -7.384508848190307617e-02 6.823975592851638794e-02 1.432718038558959961e-01 1.293846219778060913e-01 2.892881929874420166e-01 -2.269724905490875244e-01 -1.466092765331268311e-01 1.983659118413925171e-01 -2.341813594102859497e-02 -7.816649973392486572e-02 -8.036145940423011780e-03 1.581638306379318237e-01 -2.821987867355346680e-01 -1.661544782109558582e-03 -2.491338700056076050e-01 2.087816596031188965e-02 8.064311929047107697e-03 3.115961328148841858e-02 -2.324272412806749344e-03 -1.494778096675872803e-01 -1.979011483490467072e-02 2.682167291641235352e-01 -4.090421199798583984e-01 -5.656120926141738892e-02 -2.353930622339248657e-01 -1.028134226799011230e-01 2.232663035392761230e-01 1.096078939735889435e-02 3.795163333415985107e-01
2.212238609790802002e-01 4.924123585224151611e-01 1.540107280015945435e-01 -2.265872359275817871e-01 8.069135248661041260e-02 -8.771089464426040649e-02 -1.236979812383651733e-01 1.338545829057693481e-01 -3.587182164192199707e-01 -8.145835250616073608e-02 1.504576951265335083e-01 1.925678402185440063e-01 1.999561786651611328e-01 -1.773151159286499023e-01 -2.033739238977432251e-01 -3.704591840505599976e-02 -9.989218413829803467e-02 -2.136156558990478516e-01 -3.025523126125335693e-01 1.108136679977178574e-02 -8.359950780868530273e-02 -6.438090652227401733e-02 -1.461495310068130493e-01 1.135091111063957214e-01 9.926832467317581177e-02 -2.075097709894180298e-02 -9.721215069293975830e-02 -1.386555433273315430e-01 2.844178117811679840e-03 3.976023569703102112e-02 1.136349365115165710e-01 1.755138933658599854e-01
-2.785344421863555908e-02 1.995889469981193542e-02 -1.525549888610839844e-01 9.161619096994400024e-02 -5.736795440316200256e-02 7.665675133466720581e-03 2.499144226312637329e-01 -6.100380048155784607e-02 1.644216291606426239e-02 -4.245781525969505310e-02 2.903956770896911621e-01 4.096006453037261963e-01 -1.543911695480346680e-01 -3.403170108795166016e-01 2.614707686007022858e-02 -3.119422309100627899e-02 1.656197756528854370e-01 -2.879327833652496338e-01 -1.385091394186019897e-01 1.545670330524444580e-01 -2.990874946117401123e-01 1.505598574876785278e-01 -2.418339848518371582e-01 1.034811362624168396e-01 -3.437171131372451782e-02 -2.723097801208496094e-01 1.134542282670736313e-02 -7.638669013977050781e-02 -1.845951825380325317e-01 -3.617791458964347839e-02 1.328181326389312744e-01 1.819317638874053955e-01
-1.254108697175979614e-01 -1.231250613927841187e-01 -1.060326620936393738e-01 -2.494370043277740479e-01 2.224717438220977783e-01 -4.991785064339637756e-02 3.479700088500976562e-01 2.251088619232177734e-01 -1.805094629526138306e-01 -9.586640447378158569e-02 -1.887630522251129150e-01 2.510493993759155273e-02 -2.664230465888977051e-01 -3.024565279483795166e-01 2.279630452394485474e-01 -2.287358492612838745e-01 -9.160533547401428223e-03 -1.869077384471893311e-01 4.433338716626167297e-02 -1.255762949585914612e-02 6.205005943775177002e-02 6.603281199932098389e-02 -3.878997862339019775e-01 8.146946132183074951e-02 1.202594563364982605e-01 7.551279664039611816e-02 -2.221683040261268616e-02 -2.106492817401885986e-01 -1.849227845668792725e-01 8.712705969810485840e-02 -6.392905861139297485e-02 1.173145622014999390e-01
2.750509083271026611e-01 -1.753512620925903320e-01 -4.732155054807662964e-02 -2.186917364597320557e-01 2.738165855407714844e-01 -8.546940237283706665e-02 -2.703246288001537323e-02 3.079474568367004395e-01 -3.761781752109527588e-01 -2.581181935966014862e-02 3.003473281860351562e-01 8.065093308687210083e-02 -2.071521580219268799e-01 -8.654285967350006104e-02 -2.075707763433456421e-01 -2.225996851921081543e-01 -4.162536188960075378e-02 -8.479350060224533081e-02 -8.669576793909072876e-02 2.959370799362659454e-02 -8.968149125576019287e-02 -7.160686887800693512e-03 4.617745429277420044e-02 3.605002462863922119e-01 1.108633056282997131e-01 -1.421094238758087158e-01 -2.021259516477584839e-01 -4.861554875969886780e-02 1.361709386110305786e-01 1.119832992553710938e-01 1.138130798935890198e-01 8.075560629367828369e-02
-9.752505272626876831e-02 2.814430594444274902e-01 2.018895559012889862e-02 -4.675172641873359680e-02 4.333451688289642334e-01 -1.975770890712738037e-01 6.550747156143188477e-02 1.702452898025512695e-01 -8.946701139211654663e-02 1.922047436237335205e-01 2.377293407917022705e-01 1.802804172039031982e-01 5.236357916146516800e-03 3.110926970839500427e-02 2.526209652423858643e-01 1.410767585039138794e-01 5.865630507469177246e-02 -2.533771395683288574e-01 2.308939024806022644e-02 -3.773380070924758911e-02 -1.890832185745239258e-01 5.245065316557884216e-03 -1.536658704280853271e-01 1.295707076787948608e-01 1.814309805631637573e-01 -2.740087732672691345e-02 2.181930243968963623e-01 2.554497122764587402e-01 -1.083424761891365051e-01 -2.284608781337738037e-01 3.780623525381088257e-02 2.687670886516571045e-01
-9.654618054628372192e-02 1.776847541332244873e-01 -9.238663315773010254e-02 -8.744736015796661377e-02 2.507376968860626221e-01 -1.657665818929672241e-01 -2.803209722042083740e-01 6.681973487138748169e-02 2.333974465727806091e-02 -1.182098463177680969e-01 1.180390268564224243e-01 1.377957463264465332e-01 -1.596208065748214722e-01 -9.357256442308425903e-02 2.771365344524383545e-01 -2.980230748653411865e-01 9.173776209354400635e-02 -2.578701376914978027e-01 -3.489899635314941406e-02 1.022972762584686279e-01 1.402839571237564087e-01 3.161986544728279114e-02 -4.637351632118225098e-01 8.539786189794540405e-02 -1.038827821612358093e-01 -1.124609261751174927e-01 2.992972433567047119e-01 -2.143251299858093262e-01 -6.121878325939178467e-02 1.311125233769416809e-02 1.707847118377685547e-01 -2.403235808014869690e-02
-3.097527474164962769e-02 -8.914855867624282837e-02 1.813903152942657471e-01 -2.375028431415557861e-01 -5.620519816875457764e-02 -9.309984743595123291e-02 -2.648346424102783203e-01 1.134143769741058350e-01 -1.494232565164566040e-01 -2.523728907108306885e-01 3.613389432430267334e-01 2.487605661153793335e-01 -8.561235666275024414e-02 -9.907012432813644409e-02 5.103057250380516052e-02 -9.659073501825332642e-02 1.073033064603805542e-01 -3.096497058868408203e-01 6.175615265965461731e-02 1.792094260454177856e-01 -2.524903416633605957e-01 1.913566291332244873e-01 -1.416336894035339355e-01 2.248500287532806396e-01 -2.880031429231166840e-02 -3.597226738929748535e-01 -2.604657411575317383e-02 1.402296964079141617e-02 1.520077735185623169e-01 -1.156836077570915222e-01 8.744177967309951782e-02 9.928800165653228760e-02
4.260995611548423767e-02 -1.179368607699871063e-02 -1.408720463514328003e-01 -3.347972333431243896e-01 1.133428663015365601e-01 -3.073640912771224976e-02 1.320213675498962402e-01 1.576757580041885376e-01 -7.429739832878112793e-02 2.005732245743274689e-02 8.222971856594085693e-02 -2.033131010830402374e-02 6.644473876804113388e-03 -1.500783413648605347e-01 4.239770397543907166e-02 1.855352520942687988e-01 1.491708159446716309e-01 -2.654799520969390869e-01 -1.982071250677108765e-01 1.860517263412475586e-01 -3.191566094756126404e-02 -1.783908754587173462e-01 -2.307200729846954346e-01 3.035313487052917480e-01 1.042569354176521301e-01 2.135223746299743652e-01 4.369417950510978699e-02 -2.900189757347106934e-01 -3.899366781115531921e-02 -2.939585447311401367e-01 -2.784291654825210571e-02 4.026362895965576172e-01
-4.678665101528167725e-02 7.148999720811843872e-02 -1.569858789443969727e-01 -1.737103313207626343e-01 1.625575572252273560e-01 -8.578615635633468628e-02 2.631908059120178223e-01 1.049068849533796310e-02 -6.369545310735702515e-02 7.307469844818115234e-02 4.887978732585906982e-01 8.409661799669265747e-02 -4.804761111736297607e-01 5.336862802505493164e-02 4.109023511409759521e-02 -2.055969387292861938e-01 5.758510157465934753e-02 1.188658922910690308e-02 -7.614184916019439697e-02 -1.405783444643020630e-01 1.406153142452239990e-01 -4.311022814363241196e-03 -4.564331173896789551e-01 9.766177088022232056e-02 -4.167336225509643555e-02 -9.769291616976261139e-03 -4.937738925218582153e-02 2.470870502293109894e-02 -4.783131182193756104e-02 9.498232603073120117e-02 -5.126145854592323303e-02 1.271400600671768188e-01
-9.495016932487487793e-02 2.785269021987915039e-01 1.243271976709365845e-01 -6.662051379680633545e-02 2.452317923307418823e-01 -1.339938938617706299e-01 4.210106097161769867e-03 1.763115078210830688e-01 -2.582067623734474182e-02 6.041360553354024887e-03 1.895414590835571289e-01 1.547892391681671143e-01 -4.188132006675004959e-03 8.796845562756061554e-03 4.424310848116874695e-02 1.288751661777496338e-01 -1.170536875724792480e-01 -2.134489454329013824e-02 -3.248234987258911133e-01 3.878436610102653503e-02 -1.644393205642700195e-01 4.460118412971496582e-01 1.099967882037162781e-01 1.341130137443542480e-01 -7.919844985008239746e-02 -2.850695699453353882e-02 2.068683207035064697e-01 -3.046381473541259766e-01 -1.930131949484348297e-02 4.075808450579643250e-02 3.732340633869171143e-01 2.093313783407211304e-01
-1.760263592004776001e-01 1.827417016029357910e-01 1.789151579141616821e-01 -2.454611659049987793e-01 2.634992003440856934e-01 -1.660025119781494141e-01 3.651075661182403564e-01 1.886058002710342407e-01 4.591673240065574646e-02 1.411415822803974152e-02 2.179629504680633545e-01 2.840554714202880859e-01 -7.071714848279953003e-02 -4.472457803785800934e-03 -4.184342622756958008e-01 -2.847292460501194000e-02 3.569622291252017021e-03 1.688284873962402344e-01 1.768688857555389404e-01 1.841963231563568115e-01 -1.256390362977981567e-01 4.161109402775764465e-02 -2.466541230678558350e-01 7.981271296739578247e-02 9.029774367809295654e-02 -3.499658405780792236e-02 1.305812597274780273e-01 -1.219228059053421021e-01 9.582860022783279419e-02 2.962538972496986389e-02 1.209775209426879883e-01 1.470683068037033081e-01
-1.455564647912979126e-01 2.172915823757648468e-02 1.578608341515064240e-02 -1.417037695646286011e-01 -5.366997420787811279e-02 1.670908299274742603e-03 8.435869216918945312e-02 2.323913425207138062e-01 -3.078224360942840576e-01 -1.209768503904342651e-01 2.219278067350387573e-01 2.920482158660888672e-01 1.196715831756591797e-01 -2.705031633377075195e-01 -1.934624277055263519e-03 -1.590474247932434082e-01 -8.306264877319335938e-03 -1.973714381456375122e-01 1.875080913305282593e-01 1.613048911094665527e-01 1.343705505132675171e-01 5.578533280640840530e-03 -3.579208254814147949e-01 -8.378937095403671265e-02 1.761974394321441650e-02 2.983312308788299561e-01 1.924335956573486328e-01 -3.157822182402014732e-03 9.954790025949478149e-02 -4.873862862586975098e-02 1.203006878495216370e-01 3.615959584712982178e-01
-4.949806258082389832e-02 -2.455833740532398224e-02 -9.916133433580398560e-02 -2.440130263566970825e-01 4.392609000205993652e-01 8.633671700954437256e-02 6.317205727100372314e-02 -1.335785090923309326e-01 -2.448507845401763916e-01 -1.239632740616798401e-01 2.142970263957977295e-01 2.640682458877563477e-01 7.711498439311981201e-02 -1.980546265840530396e-01 -2.110770195722579956e-01 6.522031128406524658e-02 -1.069192811846733093e-01 -8.893182128667831421e-02 8.367113769054412842e-02 4.507689550518989563e-02 -1.539940983057022095e-01 3.395231366157531738e-01 -3.357810899615287781e-02 1.845014989376068115e-01 2.207668870687484741e-01 1.737044304609298706e-01 1.800030469894409180e-01 1.140182241797447205e-01 3.904880210757255554e-02 -1.552168279886245728e-01 1.581820845603942871e-02 2.601310312747955322e-01
-7.166625000536441803e-03 2.590205073356628418e-01 8.834945410490036011e-02 1.699461340904235840e-01 2.235765010118484497e-01 4.997017234563827515e-02 5.891443043947219849e-02 2.072654664516448975e-01 -3.980983793735504150e-01 -1.195399761199951172e-01 3.750740587711334229e-01 1.135045737028121948e-01 7.984383404254913330e-02 1.207148581743240356e-01 4.398778080940246582e-02 -1.926186382770538330e-01 1.077215299010276794e-01 -1.266814172267913818e-01 -6.958833336830139160e-02 -4.184435307979583740e-02 -6.265477091073989868e-02 -2.034128010272979736e-01 -2.751696109771728516e-01 6.496776640415191650e-02 2.537289261817932129e-01 -2.031220793724060059e-01 -3.800823166966438293e-02 -2.325374931097030640e-01 1.728315204381942749e-01 -3.676361870020627975e-03 -2.210244685411453247e-01 1.075085699558258057e-01
1.362171769142150879e-01 5.266357585787773132e-02 -3.074613809585571289e-01 -1.707892119884490967e-01 1.908137202262878418e-01 4.671959951519966125e-02 8.247186243534088135e-02 6.532502174377441406e-02 -2.235886454582214355e-02 -9.470554441213607788e-02 3.579386770725250244e-01 -1.297104805707931519e-01 -3.587252497673034668e-01 -1.987165659666061401e-01 -6.475996226072311401e-02 -2.385288476943969727e-01 1.269494891166687012e-01 3.681252524256706238e-02 -1.152556091547012329e-01 1.458510458469390869e-01 -1.818004548549652100e-01 -2.985286153852939606e-02 -3.081836104393005371e-01 -9.929849952459335327e-02 -1.067991256713867188e-01 -1.251151710748672485e-01 -6.505458801984786987e-02 -4.098003357648849487e-02 1.432528495788574219e-01 -3.066641688346862793e-01 1.732498258352279663e-01 2.308106273412704468e-01
-2.572647035121917725e-01 -8.528716862201690674e-02 2.642252445220947266e-01 -1.852900981903076172e-01 1.687978208065032959e-01 -1.137928813695907593e-01 8.293580263853073120e-02 1.928651481866836548e-01 -3.750633299350738525e-01 -2.535693943500518799e-01 1.778826862573623657e-01 -2.587789297103881836e-02 4.875161219388246536e-03 -1.858553588390350342e-01 1.100647747516632080e-01 -8.105854690074920654e-02 -7.156291604042053223e-02 1.834782771766185760e-02 1.058736816048622131e-01 6.825616210699081421e-02 -4.708822667598724365e-01 1.320226937532424927e-01 6.768862158060073853e-02 1.080155819654464722e-01 2.114213109016418457e-01 -2.643102407455444336e-01 -1.432227320037782192e-03 -4.513826221227645874e-02 9.095320850610733032e-02 -1.503180563449859619e-01 1.318035423755645752e-01 6.906912475824356079e-02
2.534819245338439941e-01 4.753255844116210938e-02 1.755852624773979187e-02 -1.982982009649276733e-01 1.831338554620742798e-01 -2.917128205299377441e-01 -6.238434091210365295e-02 2.923529744148254395e-01 -3.031984567642211914e-01 2.316788211464881897e-02 2.806938886642456055e-01 -8.488344959914684296e-03 -1.311968117952346802e-01 -9.843039512634277344e-02 9.533234685659408569e-02 -1.810192316770553589e-01 -1.606716029345989227e-02 -3.160561993718147278e-02 -6.435288116335868835e-03 -1.364512648433446884e-02 1.666185911744832993e-03 3.834177553653717041e-01 -1.547639518976211548e-01 2.428733706474304199e-01 -2.840543538331985474e-02 -2.383982092142105103e-01 1.261396557092666626e-01 2.514319121837615967e-01 2.163365781307220459e-01 2.898193337023258209e-02 9.956510365009307861e-02 1.414768099784851074e-01
-9.808617085218429565e-02 1.466445475816726685e-01 1.156153995543718338e-02 8.714607357978820801e-02 4.032388031482696533e-01 -1.677869260311126709e-01 9.852160513401031494e-02 -1.297332048416137695e-01 -1.777602434158325195e-01 -2.222227156162261963e-01 -1.989573389291763306e-01 6.549759209156036377e-02 6.427306681871414185e-03 -2.346346676349639893e-01 3.994075208902359009e-02 -7.770885527133941650e-02 4.573057591915130615e-02 4.586058855056762695e-02 -2.443708479404449463e-01 -6.283879629336297512e-04 -1.458318829536437988e-01 9.599424153566360474e-02 -3.049445748329162598e-01 2.536308765411376953e-01 2.211218029260635376e-01 -2.014930844306945801e-01 2.209009975194931030e-01 1.313208788633346558e-01 -8.012931048870086670e-02 -3.566599637269973755e-02 1.460766494274139404e-01 3.463950157165527344e-01
-7.363157719373703003e-02 3.204494714736938477e-02 -1.858144402503967285e-01 -2.699378430843353271e-01 7.879701256752014160e-02 -3.275107145309448242e-01 1.522176153957843781e-02 1.657760441303253174e-01 -2.864213585853576660e-01 -7.257818430662155151e-02 1.057360246777534485e-01 4.097315296530723572e-02 -3.028313815593719482e-01 -1.837604641914367676e-01 6.618040055036544800e-02 5.133006721735000610e-02 6.846240162849426270e-02 3.764706104993820190e-02 -1.653581559658050537e-01 2.467498630285263062e-01 -1.377257853746414185e-01 -1.014402806758880615e-01 -2.818452119827270508e-01 -1.464907731860876083e-02 1.050004214048385620e-01 -2.721872329711914062e-01 5.729088559746742249e-02 2.273264378309249878e-01 -2.569955289363861084e-01 -1.164269447326660156e-01 3.769477084279060364e-02 2.966190874576568604e-01
3.246643766760826111e-02 -1.776571422815322876e-01 -1.041425243020057678e-01 -7.626928389072418213e-02 4.062307775020599365e-01 -2.973080575466156006e-01 -5.001054704189300537e-02 1.831596642732620239e-01 -4.291082918643951416e-02 -6.411608308553695679e-02 2.426649183034896851e-01 3.861784636974334717e-01 1.763787269592285156e-01 4.230020567774772644e-02 -1.269957125186920166e-01 -2.498066425323486328e-02 -1.086479350924491882e-01 -3.443927736952900887e-03 -1.751669943332672119e-01 1.413788199424743652e-01 -6.965640932321548462e-02 2.685270607471466064e-01 -1.857301145792007446e-01 2.147371619939804077e-01 1.393525302410125732e-01 -1.091340109705924988e-01 -2.097380012273788452e-01 1.406904757022857666e-01 -2.373733669519424438e-01 -5.500340834259986877e-02 -1.238506585359573364e-01 -8.806995302438735962e-02
-1.182373240590095520e-01 2.547267377376556396e-01 -3.448340669274330139e-02 -1.759170442819595337e-01 1.864287555217742920e-01 -9.652746468782424927e-02 2.669117748737335205e-01 2.176371812820434570e-01 -6.306585669517517090e-02 -1.079640835523605347e-01 2.841574847698211670e-01 1.936332732439041138e-01 -6.257189065217971802e-02 -1.895055621862411499e-01 -3.794933259487152100e-01 -2.507134079933166504e-01 5.318155046552419662e-03 1.951848268508911133e-01 -9.756965935230255127e-02 2.211967855691909790e-01 -6.147372722625732422e-02 2.716609090566635132e-02 -3.191022435203194618e-03 9.530652314424514771e-02 1.695074699819087982e-02 1.043688729405403137e-01 3.214129805564880371e-01 -7.788401842117309570e-02 9.691365063190460205e-02 -1.624870747327804565e-01 1.355683803558349609e-01 2.466479390859603882e-01
-1.787744760513305664e-01 -1.808773875236511230e-01 -2.482542581856250763e-02 6.841187924146652222e-02 1.512090712785720825e-01 6.829826533794403076e-02 -1.483889073133468628e-01 1.859422773122787476e-01 1.776006445288658142e-02 -1.218290627002716064e-01 1.109198778867721558e-01 3.106786310672760010e-01 1.838394403457641602e-01 -1.261564195156097412e-01 -8.132090419530868530e-02 5.917052272707223892e-03 2.503670752048492432e-02 -1.657865047454833984e-01 -6.649049371480941772e-02 3.026414215564727783e-01 3.564356639981269836e-02 2.242193371057510376e-01 -1.928931921720504761e-01 -7.702475786209106445e-02 1.926705986261367798e-01 2.447352409362792969e-01 7.704071700572967529e-02 -2.430440038442611694e-01 1.446179859340190887e-02 -1.301330327987670898e-01 1.338785141706466675e-01 4.996608793735504150e-01
-1.021228730678558350e-01 1.543117612600326538e-01 3.303861990571022034e-02 -2.598924040794372559e-01 2.583815157413482666e-01 2.020815014839172363e-02 6.792515516281127930e-02 2.584556639194488525e-01 -7.774062454700469971e-02 -3.565938770771026611e-02 1.060777381062507629e-01 5.815234035253524780e-02 1.910387426614761353e-01 1.027850061655044556e-01 -4.289826005697250366e-02 -3.607181608676910400e-01 -1.489831805229187012e-01 -2.645625732839107513e-02 -1.351431906223297119e-01 1.349142007529735565e-02 -7.916517555713653564e-02 1.174128875136375427e-01 -4.127453565597534180e-01 -1.351201534271240234e-01 9.558107703924179077e-02 1.121570616960525513e-01 -2.383282631635665894e-01 -3.908489942550659180e-01 1.526324898004531860e-01 1.119121238589286804e-01 1.883354336023330688e-01 7.066022604703903198e-02
-2.056677937507629395e-01 -8.632028847932815552e-02 -7.765913032926619053e-04 -6.283996999263763428e-02 3.549669981002807617e-01 1.087476313114166260e-01 1.788413226604461670e-01 2.316835224628448486e-01 1.870846599340438843e-01 4.300012253224849701e-03 3.658429533243179321e-02 9.978190809488296509e-02 2.740799188613891602e-01 -1.911113709211349487e-01 -1.160485669970512390e-02 -5.277484282851219177e-02 -1.832220256328582764e-01 -7.174950838088989258e-02 6.120394170284271240e-02 1.066248980350792408e-03 -4.675609618425369263e-02 1.182611938565969467e-02 -2.557798922061920166e-01 1.875677555799484253e-01 -2.431973628699779510e-02 1.415385492146015167e-02 -4.071165248751640320e-02 -3.083615899085998535e-01 -1.851713508367538452e-01 6.443687528371810913e-02 3.538743853569030762e-01 3.941239714622497559e-01
-1.490197032690048218e-01 1.565234810113906860e-01 3.707536160945892334e-01 -2.267379164695739746e-01 1.483429521322250366e-01 -2.028597593307495117e-01 9.046667069196701050e-02 5.825095996260643005e-02 -3.110960423946380615e-01 -9.714890271425247192e-02 8.920414745807647705e-02 -1.131231635808944702e-01 5.150465667247772217e-02 -1.221210882067680359e-01 1.830055564641952515e-02 -1.852046549320220947e-01 9.203367680311203003e-02 1.322048436850309372e-02 -2.807517945766448975e-01 -3.221106948330998421e-03 -2.364617139101028442e-01 4.249371960759162903e-02 -2.993207275867462158e-01 1.808126419782638550e-01 1.498481333255767822e-01 -2.372897416353225708e-01 2.273498773574829102e-01 1.509667485952377319e-01 5.192290991544723511e-02 -1.064334958791732788e-01 2.671069502830505371e-01 6.650093942880630493e-02
-7.492401171475648880e-03 3.709146752953529358e-02 -2.986994385719299316e-01 1.516026109457015991e-01 1.748904585838317871e-01 -1.646974235773086548e-01 3.319239988923072815e-02 3.968203365802764893e-01 -3.707669377326965332e-01 -2.426757514476776123e-01 -4.629439488053321838e-02 2.102641314268112183e-01 -2.396989464759826660e-01 1.186289638280868530e-02 -1.201092004776000977e-01 -1.621385663747787476e-01 1.274518370628356934e-01 -3.682385683059692383e-01 -1.161787360906600952e-01 8.543916046619415283e-02 -9.062405675649642944e-02 5.140831694006919861e-02 -8.751546591520309448e-02 6.304548680782318115e-02 -9.367544203996658325e-02 -1.468388363718986511e-02 2.224879264831542969e-01 -1.540993601083755493e-01 -3.265037387609481812e-02 5.470538511872291565e-02 -8.070106804370880127e-02 2.027766108512878418e-01
-3.476437926292419434e-02 1.346904337406158447e-01 -1.457145903259515762e-02 -5.554798245429992676e-02 2.908330261707305908e-01 -2.212958186864852905e-01 2.579990327358245850e-01 -2.560382150113582611e-02 -4.034617841243743896e-01 8.483052998781204224e-02 2.211353927850723267e-01 1.660760641098022461e-01 9.154175221920013428e-02 -8.706443011760711670e-02 1.727213338017463684e-02 6.090592220425605774e-02 6.201770156621932983e-02 4.017468541860580444e-03 -2.228115946054458618e-01 -1.119433268904685974e-01 -9.648479521274566650e-02 3.858089745044708252e-01 -9.383983165025711060e-02 -3.176024556159973145e-02 3.721529543399810791e-01 5.092103034257888794e-03 3.446928039193153381e-02 1.483860909938812256e-01 -9.449908137321472168e-02 -9.253700077533721924e-02 1.177355721592903137e-01 2.881893813610076904e-01
-2.512490749359130859e-01 6.310679018497467041e-02 -9.308445453643798828e-02 -4.127106964588165283e-01 8.568890392780303955e-02 -3.147026896476745605e-01 2.762353122234344482e-01 9.498791396617889404e-02 -4.113561213016510010e-01 -1.992499269545078278e-02 -6.763786822557449341e-02 1.056726425886154175e-01 -1.099860519170761108e-01 -1.015883684158325195e-01 1.906500607728958130e-01 -1.799049526453018188e-01 -3.111508488655090332e-02 -1.009990423917770386e-01 -8.997495472431182861e-02 2.602306008338928223e-01 -1.505865454673767090e-01 -1.479925028979778290e-02 -2.068051099777221680e-01 5.861829966306686401e-02 1.135504469275474548e-01 7.510026544332504272e-02 -1.951335966587066650e-01 1.137432157993316650e-01 -1.262326985597610474e-01 -1.485826075077056885e-01 -1.163142919540405273e-01 -9.236772358417510986e-02
-1.884277313947677612e-01 -2.386405505239963531e-02 -3.738301619887351990e-02 -2.523863911628723145e-01 7.856043428182601929e-02 2.517564594745635986e-01 9.382451325654983521e-02 4.452058076858520508e-01 -2.748064398765563965e-01 -1.904450207948684692e-01 -2.408022992312908173e-02 2.660646438598632812e-01 -1.127720922231674194e-01 -1.074502319097518921e-01 -4.988153651356697083e-02 -6.577397137880325317e-02 1.692465841770172119e-01 -5.823419615626335144e-02 -4.972781240940093994e-02 5.318321287631988525e-02 -1.784064322710037231e-01 8.773403614759445190e-02 4.570648074150085449e-02 9.915821999311447144e-02 1.834285259246826172e-01 -1.088650524616241455e-01 -2.525413632392883301e-01 -2.475037425756454468e-01 -4.746510460972785950e-02 -3.168087899684906006e-01 -9.772352874279022217e-02 1.911577433347702026e-01
-9.732395410537719727e-02 -5.251526460051536560e-02 -1.856078952550888062e-02 -1.847456954419612885e-02 4.439981579780578613e-01 5.920699611306190491e-02 -1.870527416467666626e-01 4.481980577111244202e-02 -3.020687997341156006e-01 -2.708159089088439941e-01 -2.109292335808277130e-02 9.557534009218215942e-02 8.615182340145111084e-02 -3.002627789974212646e-01 -4.314535483717918396e-02 -9.086809307336807251e-02 -3.319035022286698222e-05 -6.577392108738422394e-03 -7.673998922109603882e-02 6.134377419948577881e-02 -3.271282911300659180e-01 4.036425054073333740e-02 -3.482688665390014648e-01 1.657398231327533722e-02 2.516275644302368164e-01 -1.704716831445693970e-01 1.037445515394210815e-01 -1.464972943067550659e-01 1.689912676811218262e-01 3.897631913423538208e-02 -2.352455109357833862e-01 1.328900754451751709e-01
-1.023790463805198669e-01 -7.124653458595275879e-02 2.227871417999267578e-01 3.358555957674980164e-02 2.460504025220870972e-01 2.784870751202106476e-02 -1.240057423710823059e-01 4.798868298530578613e-01 -9.351747483015060425e-02 -2.456036061048507690e-01 2.916003763675689697e-01 2.764641642570495605e-01 6.163376383483409882e-03 1.968155652284622192e-01 -8.404292911291122437e-02 -1.256766319274902344e-01 -2.226982414722442627e-01 -6.781072914600372314e-02 -1.690225452184677124e-01 5.142962932586669922e-02 -8.632955700159072876e-02 1.271572150290012360e-02 -2.315312176942825317e-01 1.498844176530838013e-01 1.693380773067474365e-01 -2.497315108776092529e-01 -5.080646649003028870e-02 -1.245942935347557068e-01 1.652878373861312866e-01 1.020661368966102600e-02 -1.697144061326980591e-01 8.157103322446346283e-03
3.028407320380210876e-02 -1.452320069074630737e-01 -2.379393763840198517e-02 -5.421416759490966797e-01 2.545034885406494141e-01 -9.239722043275833130e-03 2.142162919044494629e-01 -7.851942442357540131e-03 -1.387371271848678589e-01 6.389178801327943802e-03 8.209674805402755737e-02 1.562625169754028320e-01 1.340404432266950607e-02 -2.566359639167785645e-01 -3.557843342423439026e-02 -3.118707239627838135e-01 -1.396889537572860718e-01 -2.023676224052906036e-02 -2.349709346890449524e-02 5.816978961229324341e-02 2.668285928666591644e-02 2.100257277488708496e-01 -9.102810174226760864e-02 2.820746600627899170e-02 -3.590695932507514954e-02 -3.257270455360412598e-01 -2.679112553596496582e-01 -1.017387360334396362e-01 -7.801304757595062256e-02 7.644416391849517822e-02 1.746857166290283203e-01 2.189959585666656494e-01
1.875269785523414612e-02 2.324255555868148804e-01 7.945157587528228760e-02 -2.440325729548931122e-02 1.052119061350822449e-01 -1.433520913124084473e-01 -4.596744105219841003e-02 -5.927521735429763794e-02 -3.269158005714416504e-01 -9.672766923904418945e-02 8.629352785646915436e-03 3.077350854873657227e-01 1.700191758573055267e-02 7.803156226873397827e-02 3.912362158298492432e-01 -6.419743597507476807e-02 8.371920883655548096e-02 -9.590911865234375000e-02 -9.074927866458892822e-02 -6.441658735275268555e-02 -2.366829812526702881e-01 -1.297975052148103714e-02 -1.120508685708045959e-01 1.302013732492923737e-02 2.690715789794921875e-01 -3.372153639793395996e-01 1.225295290350914001e-01 -2.832182943820953369e-01 4.409794881939888000e-02 -1.487367153167724609e-01 3.768617287278175354e-02 3.501002192497253418e-01
-1.057058498263359070e-01 3.504636883735656738e-01 1.174679026007652283e-01 5.014233663678169250e-02 2.633830308914184570e-01 -3.381381034851074219e-01 9.322790056467056274e-02 9.966538846492767334e-02 -2.921124100685119629e-01 1.567850857973098755e-01 1.525775939226150513e-01 3.330504298210144043e-01 4.011946171522140503e-02 -9.217353165149688721e-02 -2.396990060806274414e-01 -2.009924799203872681e-01 1.588152907788753510e-02 -8.585508912801742554e-02 1.424278467893600464e-01 2.597058117389678955e-01 4.752139002084732056e-02 8.846512436866760254e-02 -1.463649421930313110e-01 1.325793564319610596e-01 -4.364014044404029846e-02 -5.241777375340461731e-02 6.492248922586441040e-02 2.012370713055133820e-02 2.812568247318267822e-01 -1.389058656059205532e-03 1.865220516920089722e-01 1.663515716791152954e-01
-2.554349005222320557e-01 -2.143061952665448189e-03 -1.175209209322929382e-01 -1.216007024049758911e-01 1.970171332359313965e-01 1.160183995962142944e-01 9.151666611433029175e-02 4.758312106132507324e-01 -2.246965169906616211e-01 -3.521275818347930908e-01 1.809934824705123901e-01 2.482022792100906372e-01 -1.275849789381027222e-01 -1.763993352651596069e-01 -1.187994237989187241e-02 7.916069775819778442e-02 -3.273113444447517395e-02 3.779187425971031189e-02 1.906397193670272827e-01 9.692575037479400635e-02 -2.747747898101806641e-01 5.943862721323966980e-02 -9.721392393112182617e-02 -1.325660049915313721e-01 1.881406307220458984e-01 3.089719917625188828e-03 -2.777367532253265381e-01 4.075290635228157043e-02 -2.385894302278757095e-03 -3.633257001638412476e-02 1.205234155058860779e-01 1.099251508712768555e-01
-5.784516036510467529e-02 9.844967722892761230e-02 -2.014886438846588135e-01 -2.677996754646301270e-01 3.544607460498809814e-01 8.869371563196182251e-02 1.508304104208946228e-02 1.501942873001098633e-01 -2.492910027503967285e-01 8.709818869829177856e-02 1.629162281751632690e-01 5.997748300433158875e-02 6.351085752248764038e-02 -2.518611960113048553e-02 -1.462613493204116821e-01 -1.510161757469177246e-01 -1.804573088884353638e-01 1.524059381335973740e-02 -7.089627906680107117e-03 9.862782806158065796e-02 -1.397216916084289551e-01 8.131834864616394043e-02 -3.946864604949951172e-01 1.895981878042221069e-01 -9.428677707910537720e-02 -2.854048311710357666e-01 -1.237174719572067261e-01 -3.703910112380981445e-01 -1.519081145524978638e-01 -8.387718349695205688e-02 1.686599999666213989e-01 -8.821289241313934326e-02
-3.462455794215202332e-02 -1.585499942302703857e-01 5.501649156212806702e-02 -1.653018444776535034e-01 1.324494481086730957e-01 1.010719165205955505e-01 6.988970935344696045e-02 2.571289539337158203e-01 -4.134708940982818604e-01 -9.085868299007415771e-02 1.840022951364517212e-01 -5.596824735403060913e-02 -2.811876125633716583e-03 -2.064158022403717041e-02 7.151280343532562256e-02 -5.367727577686309814e-02 -2.539494335651397705e-01 -9.847249835729598999e-02 1.298482269048690796e-01 1.955588608980178833e-01 -4.696930646896362305e-01 -9.660956449806690216e-03 -1.868860572576522827e-01 2.078161835670471191e-01 -1.337010972201824188e-02 -1.325190514326095581e-01 2.658369718119502068e-03 -3.356532752513885498e-01 1.492961077019572258e-03 6.140622310340404510e-03 2.347558140754699707e-01 7.906243205070495605e-02
3.916654363274574280e-02 1.707466840744018555e-01 -1.123232245445251465e-01 -2.635046541690826416e-01 5.976320803165435791e-02 5.042197927832603455e-02 2.762895077466964722e-02 1.591416448354721069e-01 -1.085662022233009338e-01 -1.004146561026573181e-01 3.325919508934020996e-01 1.098034251481294632e-02 -3.594826161861419678e-01 -1.738545596599578857e-01 6.718205660581588745e-02 -1.079481914639472961e-01 -4.925624281167984009e-02 -1.730991899967193604e-01 -1.978585571050643921e-01 3.004427850246429443e-01 -7.813279516994953156e-03 1.419729292392730713e-01 -5.697249993681907654e-02 -1.337635517120361328e-01 -2.467107474803924561e-01 -1.402978003025054932e-01 -2.769918181002140045e-02 -1.678742766380310059e-01 1.172140091657638550e-01 -4.182568490505218506e-01 3.190790116786956787e-02 2.108931392431259155e-01
-7.597149908542633057e-02 1.960242725908756256e-02 6.673633470200002193e-04 -2.436478137969970703e-01 -1.359004080295562744e-01 -1.680780351161956787e-01 1.408196687698364258e-01 1.986615955829620361e-01 -1.702353656291961670e-01 -1.806561052799224854e-01 2.416099756956100464e-01 -1.155282258987426758e-01 1.333204209804534912e-01 2.280481308698654175e-01 5.785412341356277466e-02 -3.098349571228027344e-01 1.161874383687973022e-01 -4.510927572846412659e-02 -2.318075597286224365e-01 -5.497885495424270630e-02 -3.420216590166091919e-02 -3.648995608091354370e-02 -3.466541171073913574e-01 1.031025052070617676e-01 1.273504197597503662e-01 -3.630321025848388672e-01 2.018608599901199341e-01 1.012076288461685181e-01 1.116318628191947937e-01 -6.285052001476287842e-02 7.934164255857467651e-02 3.141642510890960693e-01
-7.243189960718154907e-02 -3.183319792151451111e-02 -8.998405188322067261e-02 -4.421292617917060852e-02 8.010259270668029785e-02 -4.671570658683776855e-02 1.618401706218719482e-01 -6.082819402217864990e-02 -4.465976357460021973e-02 -2.401446551084518433e-01 3.771816194057464600e-01 1.171734780073165894e-01 -1.661945581436157227e-01 -2.038161829113960266e-02 1.181697398424148560e-01 6.583699584007263184e-02 -1.366974264383316040e-01 -3.990091681480407715e-01 1.364539861679077148e-01 1.812463849782943726e-01 -2.900833189487457275e-01 -2.037151902914047241e-01 -8.792979270219802856e-02 2.875805199146270752e-01 1.612077206373214722e-01 -1.885464340448379517e-01 7.298121601343154907e-02 -3.325367346405982971e-02 -7.779585430398583412e-04 -8.248198032379150391e-02 3.716417253017425537e-01 1.576863229274749756e-01
-1.185143589973449707e-01 -8.983945846557617188e-02 -1.582144945859909058e-01 3.522181138396263123e-02 -5.619925633072853088e-02 -1.014877948909997940e-02 2.113915681838989258e-01 2.815219387412071228e-02 -1.504148989915847778e-01 -2.054007053375244141e-01 2.752794325351715088e-01 4.479492306709289551e-01 -1.889157146215438843e-01 -2.575798928737640381e-01 9.976375102996826172e-02 1.569584943354129791e-02 -1.725322939455509186e-02 -4.436140134930610657e-02 -2.680213451385498047e-01 8.689829148352146149e-03 -2.579263150691986084e-01 4.970004782080650330e-02 -7.352767512202262878e-03 4.218732416629791260e-01 -6.536512076854705811e-02 -1.298742443323135376e-01 1.731521934270858765e-01 -5.438785068690776825e-03 9.757789224386215210e-02 5.995903909206390381e-02 1.026434600353240967e-01 2.310330718755722046e-01
-1.621384769678115845e-01 -2.273013591766357422e-01 -1.827411949634552002e-01 -2.224566936492919922e-01 2.297489345073699951e-01 1.454174667596817017e-01 1.719163954257965088e-01 3.087219297885894775e-01 -2.631831765174865723e-01 -3.252532184123992920e-01 1.439413577318191528e-01 6.372738629579544067e-02 2.303596213459968567e-02 -5.313647538423538208e-02 -6.592172384262084961e-02 -1.640065014362335205e-01 1.230450463481247425e-03 3.318337351083755493e-02 4.669279605150222778e-02 8.004118502140045166e-02 -4.213354885578155518e-01 2.251436114311218262e-01 2.065917290747165680e-02 5.245747510343790054e-03 1.374537348747253418e-01 -1.523008644580841064e-01 -6.651298701763153076e-02 -2.288261651992797852e-01 -7.126975059509277344e-02 -2.211296558380126953e-01 -1.919643394649028778e-02 1.198239475488662720e-01
-2.065545171499252319e-01 2.004557251930236816e-01 -1.228421628475189209e-01 2.740036323666572571e-02 1.226439550518989563e-01 -3.211254477500915527e-01 1.081515550613403320e-01 2.981219589710235596e-01 -2.419932335615158081e-01 -1.151260882616043091e-01 -1.281372308731079102e-01 2.317956238985061646e-01 -2.788952589035034180e-01 -3.123104944825172424e-02 4.294913634657859802e-02 -6.109925732016563416e-02 3.115014173090457916e-02 -8.209758251905441284e-02 -2.226418405771255493e-01 3.343242704868316650e-01 -6.818411499261856079e-02 1.103011220693588257e-01 -1.809451431035995483e-01 2.843521535396575928e-01 3.515150398015975952e-03 -2.283895462751388550e-01 -1.620851159095764160e-01 9.492523223161697388e-02 -1.583905369043350220e-01 -1.296070814132690430e-01 -1.415213793516159058e-01 8.626095950603485107e-02
-2.999610006809234619e-01 1.609548330307006836e-01 2.757392823696136475e-02 -1.015037670731544495e-01 3.461206853389739990e-01 6.049085874110460281e-03 1.259146332740783691e-01 2.644206583499908447e-01 -1.626975275576114655e-02 -2.506876885890960693e-01 -4.040265083312988281e-02 3.791603446006774902e-02 1.406863331794738770e-01 -6.351588666439056396e-02 1.312266439199447632e-01 -2.901394665241241455e-01 -3.095715939998626709e-01 -1.461164951324462891e-01 2.022759802639484406e-02 -1.901784166693687439e-02 7.156243547797203064e-03 1.607332080602645874e-01 -8.162722224369645119e-04 3.471485972404479980e-01 3.135203719139099121e-01 6.270112097263336182e-02 1.492957919836044312e-01 -1.011168435215950012e-01 1.270895898342132568e-01 -1.932427287101745605e-01 1.268280744552612305e-01 -8.580432087182998657e-02
-9.060258418321609497e-02 1.826997846364974976e-01 -2.392917126417160034e-02 -4.356183111667633057e-02 -2.775837481021881104e-02 -2.486730813980102539e-01 1.964586228132247925e-01 2.192088812589645386e-01 -2.608042955398559570e-01 1.673133522272109985e-01 3.351502120494842529e-01 8.983146399259567261e-02 2.952843159437179565e-02 1.798528879880905151e-01 1.597758084535598755e-01 -7.026688754558563232e-02 1.848368346691131592e-01 3.700368106365203857e-02 -8.624473586678504944e-03 -7.091914117336273193e-02 -2.493500858545303345e-01 2.495288997888565063e-01 -5.760775133967399597e-02 1.555786281824111938e-01 2.113249599933624268e-01 -1.715835928916931152e-01 2.284348905086517334e-01 -1.622264683246612549e-01 5.483407899737358093e-02 -4.098857343196868896e-01 5.659747123718261719e-02 8.470465242862701416e-02
2.601856132969260216e-03 3.363884389400482178e-01 3.418743237853050232e-02 -2.893136814236640930e-02 -8.054715394973754883e-02 -1.112988684326410294e-02 1.262638866901397705e-01 1.458885371685028076e-01 -1.845914125442504883e-01 -2.704251930117607117e-02 1.735523194074630737e-01 1.152032166719436646e-01 1.139040756970643997e-02 2.781761288642883301e-01 7.661589235067367554e-02 -4.308740422129631042e-02 2.115879356861114502e-01 -9.112712740898132324e-02 -6.817302107810974121e-02 -1.105042397975921631e-01 -1.109977662563323975e-01 3.248077929019927979e-01 -1.685698926448822021e-01 2.106410861015319824e-01 1.127715930342674255e-01 -2.901213467121124268e-01 2.380027323961257935e-01 -2.119535505771636963e-01 8.737240731716156006e-02 -4.260729551315307617e-01 5.898138880729675293e-02 1.609655916690826416e-01
-2.653384506702423096e-01 2.812632322311401367e-01 -1.658485978841781616e-01 -1.612678617238998413e-01 1.054089739918708801e-01 -1.045553609728813171e-01 -2.482330501079559326e-01 8.010155707597732544e-02 -2.001341283321380615e-01 -1.945538967847824097e-01 1.920869201421737671e-01 8.589502424001693726e-02 1.810146421194076538e-01 -1.588764488697052002e-01 -1.339696943759918213e-01 -2.062307894229888916e-01 -3.378847241401672363e-02 -3.982858657836914062e-01 -2.804513573646545410e-01 -5.890222638845443726e-02 -7.012671232223510742e-02 1.745097637176513672e-01 -6.165524572134017944e-02 9.343388676643371582e-02 1.726367473602294922e-01 8.363088220357894897e-02 -6.800509989261627197e-02 1.541816741228103638e-01 5.515297129750251770e-02 1.623829901218414307e-01 2.776509523391723633e-01 6.880809366703033447e-02
-2.870598733425140381e-01 1.137634664773941040e-01 -4.552127420902252197e-02 -1.440341621637344360e-01 -2.236825823783874512e-01 -2.709746658802032471e-01 2.360499091446399689e-02 6.072191521525382996e-02 -3.299720287322998047e-01 -1.015808060765266418e-02 2.345194667577743530e-01 2.144482433795928955e-01 -1.368423691019415855e-03 1.024361420422792435e-02 -6.626128405332565308e-02 -1.296081393957138062e-01 1.196969076991081238e-01 -4.953384268446825445e-05 -8.706063777208328247e-02 -1.513475030660629272e-01 8.009430766105651855e-02 4.031171277165412903e-02 -2.369062006473541260e-01 1.397476941347122192e-01 -4.423435777425765991e-02 -2.166262418031692505e-01 -8.005824685096740723e-02 1.185721606016159058e-01 1.423759907484054565e-01 2.328223139047622681e-01 1.889849156141281128e-01 4.634776413440704346e-01
7.913453131914138794e-02 1.702522635459899902e-01 -9.373203665018081665e-02 -1.826258748769760132e-01 3.371614217758178711e-01 -6.194389611482620239e-02 1.722070276737213135e-01 2.618905901908874512e-01 -1.045719534158706665e-01 3.965034708380699158e-02 3.658571243286132812e-01 -8.108630776405334473e-02 2.125434428453445435e-01 1.055946201086044312e-01 -2.799306809902191162e-02 5.206935107707977295e-03 1.485559344291687012e-01 -1.266504973173141479e-01 -7.095308601856231689e-02 -1.771165616810321808e-02 3.095562756061553955e-02 1.222902014851570129e-01 -3.920736610889434814e-01 6.410025805234909058e-02 2.660222724080085754e-02 2.296055853366851807e-01 -7.410564273595809937e-02 -3.270691037178039551e-01 6.688523292541503906e-02 5.403295531868934631e-02 2.650503218173980713e-01 1.898667514324188232e-01
-2.848524749279022217e-01 1.033441200852394104e-01 1.600884795188903809e-01 -6.966679543256759644e-02 3.240083158016204834e-01 -1.046583801507949829e-01 5.935947410762310028e-03 1.889626979827880859e-01 -7.460945099592208862e-02 -1.413594037294387817e-01 8.389253914356231689e-02 1.529205143451690674e-01 -2.630630135536193848e-02 -2.326302044093608856e-02 1.007700636982917786e-01 -2.106277346611022949e-01 -3.700306117534637451e-01 -3.550862669944763184e-01 1.121791824698448181e-01 -1.154879182577133179e-01 2.181549370288848877e-01 7.914264500141143799e-02 9.852132201194763184e-02 1.791915297508239746e-01 3.284224271774291992e-01 1.089187562465667725e-01 1.458881329745054245e-02 -7.732181251049041748e-02 1.855611354112625122e-01 -2.404746115207672119e-01 4.210365936160087585e-02 9.871848672628402710e-02
1.712631732225418091e-01 -1.871834546327590942e-01 1.567404866218566895e-01 -4.464882016181945801e-01 2.350881844758987427e-01 -2.162557542324066162e-01 1.542310267686843872e-01 -3.786171227693557739e-02 -2.512943148612976074e-01 -1.004241406917572021e-01 7.905466854572296143e-02 1.374771595001220703e-01 -1.570931226015090942e-01 -5.050909146666526794e-02 -1.171489804983139038e-01 -1.554936021566390991e-01 5.158051848411560059e-02 6.604915112257003784e-02 7.971575832925736904e-04 9.752763807773590088e-02 -1.010899096727371216e-01 2.500843107700347900e-01 -5.521409958600997925e-02 1.349730491638183594e-01 1.885471045970916748e-01 -3.662651777267456055e-01 9.928487241268157959e-03 -1.038806140422821045e-01 8.398062735795974731e-02 -1.278208475559949875e-02 2.364074587821960449e-01 2.582357227802276611e-01
-1.683666110038757324e-01 1.870638579130172729e-01 -8.434385806322097778e-02 -4.200629144906997681e-02 3.812635242938995361e-01 1.849536299705505371e-01 1.515590250492095947e-01 -3.163817152380943298e-02 -2.839686870574951172e-01 -1.061886474490165710e-01 4.064595699310302734e-01 4.469550848007202148e-01 3.463730961084365845e-02 -8.507524430751800537e-02 3.447393700480461121e-02 1.456327885389328003e-01 -1.046148128807544708e-02 1.911045238375663757e-02 2.519018389284610748e-02 -1.565450429916381836e-01 8.905630558729171753e-03 4.472193494439125061e-02 -2.907768487930297852e-01 -1.659063622355461121e-02 -1.686522364616394043e-01 1.055779308080673218e-01 1.794397830963134766e-02 1.733305305242538452e-01 1.572792977094650269e-02 -1.303481608629226685e-01 1.831202954053878784e-01 5.714050307869911194e-02
-3.395157307386398315e-02 2.243203297257423401e-02 -1.932494342327117920e-01 -4.044343233108520508e-01 1.315562278032302856e-01 -1.166049242019653320e-01 1.835543960332870483e-01 1.796323992311954498e-02 -9.102504700422286987e-02 9.876905381679534912e-02 4.199621677398681641e-01 6.462432211264967918e-04 -4.568729102611541748e-01 1.215138658881187439e-01 -3.475489467382431030e-02 -1.245068758726119995e-01 -3.743560239672660828e-02 -1.147716939449310303e-01 -4.117001220583915710e-02 -1.550642400979995728e-01 4.758698120713233948e-02 -6.213621702045202255e-03 -4.266431331634521484e-01 6.656936556100845337e-02 -7.147596776485443115e-02 -5.315199121832847595e-02 5.286291986703872681e-02 -1.272215545177459717e-01 -6.908467411994934082e-02 -1.765574701130390167e-02 -2.994556445628404617e-03 1.918728649616241455e-01
-1.097628623247146606e-01 -2.068326473236083984e-01 -3.551073372364044189e-01 8.374090492725372314e-02 3.041814863681793213e-01 -1.879007369279861450e-01 1.101167649030685425e-01 2.353725731372833252e-01 -2.136654853820800781e-01 -1.377999037504196167e-01 1.512854546308517456e-01 1.480569988489151001e-01 -1.292440015822649002e-02 -1.459585502743721008e-02 -1.543113291263580322e-01 -1.733558923006057739e-01 -3.078068494796752930e-01 -3.037439882755279541e-01 -3.149588406085968018e-01 -2.970558358356356621e-03 -1.680452376604080200e-01 1.263673007488250732e-01 -4.417458549141883850e-02 2.385082095861434937e-01 -2.208410203456878662e-02 -1.538981050252914429e-01 -1.158859580755233765e-01 7.986486703157424927e-02 -3.630094602704048157e-02 -1.111745238304138184e-01 -6.355163175612688065e-03 -7.777089625597000122e-02
-1.750324815511703491e-01 2.457820475101470947e-01 1.018674522638320923e-01 -8.394600450992584229e-02 9.461082518100738525e-02 -2.396503835916519165e-01 -2.346220985054969788e-02 2.475036531686782837e-01 1.967074908316135406e-02 -4.218555390834808350e-01 2.713710963726043701e-01 8.109571039676666260e-02 -1.088653579354286194e-01 -2.335130870342254639e-01 1.244044303894042969e-02 -1.812101900577545166e-01 1.607676148414611816e-01 -3.131836354732513428e-01 -4.549845587462186813e-03 1.066268682479858398e-01 -2.325714379549026489e-01 -5.080043897032737732e-02 -1.107257008552551270e-01 2.470292299985885620e-01 1.606267839670181274e-01 8.767176419496536255e-02 -6.134341284632682800e-02 1.300713121891021729e-01 -3.537447378039360046e-02 1.673979908227920532e-01 2.120400965213775635e-01 -1.082675755023956299e-01
-1.364722400903701782e-01 1.606852561235427856e-01 -5.286882817745208740e-02 -2.114104330539703369e-01 4.977641701698303223e-01 -8.810593187808990479e-02 -1.226078998297452927e-02 1.764459311962127686e-01 -1.636510342359542847e-01 3.421671688556671143e-02 1.017784252762794495e-01 8.818623423576354980e-02 2.087182551622390747e-01 -1.230138391256332397e-01 7.920709997415542603e-02 1.401314586400985718e-01 -3.912227749824523926e-01 -2.836205661296844482e-01 -2.145092487335205078e-01 -6.015836447477340698e-02 -2.023300975561141968e-01 6.606081128120422363e-02 -1.605374217033386230e-01 -4.610343277454376221e-02 3.241023421287536621e-02 -1.359201222658157349e-02 -6.953278183937072754e-02 -2.317515015602111816e-01 -8.140477538108825684e-02 1.232161000370979309e-01 2.278451919555664062e-01 -2.696436829864978790e-02
1.278193295001983643e-01 -5.139257386326789856e-02 -3.191547095775604248e-02 -2.670127749443054199e-01 2.031914740800857544e-01 5.557531863451004028e-02 1.054297983646392822e-01 9.417778253555297852e-02 -1.347051113843917847e-01 -1.003711223602294922e-01 5.476023554801940918e-01 1.501061767339706421e-01 -2.152992784976959229e-01 -2.052540928125381470e-01 -1.137796267867088318e-01 -1.201551258563995361e-01 -1.886946707963943481e-01 3.782847896218299866e-02 -1.654025018215179443e-01 1.021537464112043381e-02 5.944094061851501465e-02 1.159961223602294922e-01 -2.365904897451400757e-01 -2.260262817144393921e-01 -2.548459470272064209e-01 4.733404144644737244e-02 -3.499439358711242676e-02 -1.925276368856430054e-01 2.004611492156982422e-01 -5.282859876751899719e-02 6.476612389087677002e-02 1.914711594581604004e-01
[truncated: 3,272,241 more chars]
